# Supplementary material for: A genomic analysis of mouse models of breast cancer reveals molecular features of mouse models and relationships to human breast cancer
Source: Breast Cancer Res. 2014 Jun 5;16(3):R59. doi: 10.1186/bcr3672 (PMC4078930; doi:10.1186/bcr3672)
Supplement: Additional file 11 — GSEA for mouse models compared to all other models or to mammary gland development. Listed by model. [file bcr3672-S11.zip › AdditionalFile11/Myc/Vs_normal_mammary/C3/Downregulated_in_Myc_vs_normalMammary.txt]

NAME	GS<br> follow link to MSigDB	GS DETAILS	SIZE	ES	NES	NOM p-val	FDR q-val	FWER p-val	RANK AT MAX	LEADING EDGE
V$TBP_01	V$TBP_01	Details ...	115	-0.5104025	-1.6061777	0.002232143	1	0.531	1199	tags=30%, list=11%, signal=34%
V$PBX1_02	V$PBX1_02	Details ...	67	-0.49904758	-1.5734239	0.006833713	1	0.603	1338	tags=31%, list=12%, signal=35%
V$HMEF2_Q6	V$HMEF2_Q6	Details ...	63	-0.5502315	-1.5551043	0.014319809	1	0.624	1517	tags=33%, list=14%, signal=38%
CTAWWWATA_V$RSRFC4_Q2	CTAWWWATA_V$RSRFC4_Q2	Details ...	180	-0.5211579	-1.5472515	0.025581395	1	0.637	1218	tags=32%, list=11%, signal=36%
V$MEF2_03	V$MEF2_03	Details ...	117	-0.50514364	-1.5412598	0.023041476	1	0.647	1169	tags=30%, list=10%, signal=33%
CTCTATG,MIR-368	CTCTATG,MIR-368	Details ...	24	-0.5304389	-1.5401946	0.021413276	1	0.647	1522	tags=38%, list=14%, signal=43%
V$SRF_Q6	V$SRF_Q6	Details ...	133	-0.4835618	-1.5367866	0.011363637	1	0.651	1211	tags=28%, list=11%, signal=31%
V$MEF2_Q6_01	V$MEF2_Q6_01	Details ...	121	-0.50247604	-1.5287913	0.033333335	1	0.661	1107	tags=26%, list=10%, signal=29%
V$SRF_Q4	V$SRF_Q4	Details ...	115	-0.4607196	-1.5254441	0.017777778	1	0.669	1334	tags=28%, list=12%, signal=31%
YAATNANRNNNCAG_UNKNOWN	YAATNANRNNNCAG_UNKNOWN	Details ...	33	-0.49867216	-1.5235437	0.023913043	0.91522634	0.673	1066	tags=24%, list=10%, signal=27%
V$SRF_Q5_01	V$SRF_Q5_01	Details ...	116	-0.46425188	-1.519925	0.019522777	0.85872036	0.677	1211	tags=27%, list=11%, signal=30%
TACAATC,MIR-508	TACAATC,MIR-508	Details ...	34	-0.4977013	-1.5171208	0.048625793	0.81081855	0.681	1145	tags=24%, list=10%, signal=26%
GACAGGG,MIR-339	GACAGGG,MIR-339	Details ...	31	-0.50670743	-1.4979045	0.052854124	0.88375443	0.7	3073	tags=45%, list=27%, signal=62%
YGTCCTTGR_UNKNOWN	YGTCCTTGR_UNKNOWN	Details ...	43	-0.46044794	-1.4912826	0.042128604	0.8694042	0.708	1574	tags=30%, list=14%, signal=35%
TTCNRGNNNNTTC_V$HSF_Q6	TTCNRGNNNNTTC_V$HSF_Q6	Details ...	75	-0.44345692	-1.4869049	0.03524229	0.8407898	0.712	1845	tags=28%, list=16%, signal=33%
GCTCTTG,MIR-335	GCTCTTG,MIR-335	Details ...	45	-0.4049405	-1.4814173	0.035564855	0.8212443	0.717	2586	tags=33%, list=23%, signal=43%
V$MEF2_02	V$MEF2_02	Details ...	115	-0.50017035	-1.4776852	0.060324825	0.79606014	0.723	1169	tags=31%, list=10%, signal=35%
RNTCANNRNNYNATTW_UNKNOWN	RNTCANNRNNYNATTW_UNKNOWN	Details ...	27	-0.57557136	-1.4704747	0.046620045	0.8003764	0.73	1524	tags=41%, list=14%, signal=47%
V$SRF_C	V$SRF_C	Details ...	116	-0.4398796	-1.464985	0.047413792	0.7924572	0.736	1179	tags=26%, list=11%, signal=29%
V$STAT4_01	V$STAT4_01	Details ...	133	-0.44480664	-1.4594762	0.04464286	0.7884258	0.744	1391	tags=27%, list=12%, signal=31%
V$SP3_Q3	V$SP3_Q3	Details ...	110	-0.39714268	-1.4554037	0.026726058	0.77641547	0.749	2118	tags=31%, list=19%, signal=38%
ATGTAGC,MIR-221,MIR-222	ATGTAGC,MIR-221,MIR-222	Details ...	56	-0.49033085	-1.4427488	0.08282828	0.8138256	0.768	2556	tags=45%, list=23%, signal=58%
TGACCTTG_V$SF1_Q6	TGACCTTG_V$SF1_Q6	Details ...	122	-0.355048	-1.4422406	0.03644647	0.7815752	0.769	2221	tags=34%, list=20%, signal=42%
YATTNATC_UNKNOWN	YATTNATC_UNKNOWN	Details ...	162	-0.44438836	-1.4399173	0.020501139	0.76361245	0.772	1563	tags=26%, list=14%, signal=30%
AGTCAGC,MIR-345	AGTCAGC,MIR-345	Details ...	27	-0.44824156	-1.4203923	0.07436399	0.84976614	0.79	2503	tags=48%, list=22%, signal=62%
V$MEF2_01	V$MEF2_01	Details ...	73	-0.5146486	-1.4202591	0.060240965	0.81801903	0.79	2188	tags=44%, list=20%, signal=54%
V$LHX3_01	V$LHX3_01	Details ...	109	-0.45919088	-1.4054571	0.041394334	0.88047135	0.801	2283	tags=38%, list=20%, signal=47%
CCAWWNAAGG_V$SRF_Q4	CCAWWNAAGG_V$SRF_Q4	Details ...	48	-0.49738374	-1.4052163	0.069716774	0.85085946	0.801	1334	tags=35%, list=12%, signal=40%
TGCCAAR_V$NF1_Q6	TGCCAAR_V$NF1_Q6	Details ...	343	-0.41376632	-1.4034822	0.035714287	0.8302565	0.802	1685	tags=27%, list=15%, signal=31%
V$RSRFC4_Q2	V$RSRFC4_Q2	Details ...	105	-0.4579055	-1.403325	0.09324009	0.8033144	0.803	1169	tags=28%, list=10%, signal=31%
V$TATA_01	V$TATA_01	Details ...	144	-0.4479961	-1.4019035	0.03926097	0.78455615	0.803	1517	tags=27%, list=14%, signal=31%
V$AMEF2_Q6	V$AMEF2_Q6	Details ...	123	-0.42627442	-1.3961055	0.054761905	0.7918274	0.807	1534	tags=25%, list=14%, signal=29%
V$AP4_Q6	V$AP4_Q6	Details ...	108	-0.43230936	-1.3954328	0.04978355	0.771756	0.808	2259	tags=34%, list=20%, signal=43%
V$CDX2_Q5	V$CDX2_Q5	Details ...	111	-0.43198347	-1.3945733	0.052752294	0.7536533	0.809	1986	tags=32%, list=18%, signal=38%
YNGTTNNNATT_UNKNOWN	YNGTTNNNATT_UNKNOWN	Details ...	170	-0.4141174	-1.3927829	0.053333335	0.74125177	0.809	1983	tags=32%, list=18%, signal=38%
V$MMEF2_Q6	V$MMEF2_Q6	Details ...	139	-0.43704456	-1.391942	0.074157305	0.72494835	0.811	1981	tags=32%, list=18%, signal=38%
V$CREB_Q2_01	V$CREB_Q2_01	Details ...	101	-0.36148265	-1.3815973	0.039045554	0.7560199	0.818	1335	tags=21%, list=12%, signal=23%
GTGTCAA,MIR-514	GTGTCAA,MIR-514	Details ...	28	-0.41929278	-1.374438	0.054704595	0.7721252	0.822	1380	tags=21%, list=12%, signal=24%
CCTNTMAGA_UNKNOWN	CCTNTMAGA_UNKNOWN	Details ...	63	-0.4160445	-1.3720416	0.06557377	0.7652289	0.824	879	tags=21%, list=8%, signal=22%
V$PITX2_Q2	V$PITX2_Q2	Details ...	119	-0.392383	-1.3682919	0.051685393	0.7646688	0.827	1582	tags=26%, list=14%, signal=30%
V$TCF11_01	V$TCF11_01	Details ...	102	-0.42372033	-1.3586699	0.07726269	0.79555017	0.835	2283	tags=33%, list=20%, signal=41%
V$PR_02	V$PR_02	Details ...	72	-0.4171628	-1.3586205	0.0955414	0.77682054	0.835	1401	tags=24%, list=13%, signal=27%
ACTGAAA,MIR-30A-3P,MIR-30E-3P	ACTGAAA,MIR-30A-3P,MIR-30E-3P	Details ...	94	-0.4027398	-1.350585	0.10729614	0.8011758	0.844	2069	tags=29%, list=18%, signal=35%
V$POU3F2_02	V$POU3F2_02	Details ...	124	-0.4008419	-1.3499273	0.05869565	0.7855589	0.844	1121	tags=19%, list=10%, signal=21%
V$GR_Q6	V$GR_Q6	Details ...	122	-0.39337027	-1.3486173	0.068432674	0.77421355	0.847	2255	tags=34%, list=20%, signal=43%
CCTGAGT,MIR-510	CCTGAGT,MIR-510	Details ...	22	-0.42832786	-1.3472658	0.11776062	0.76460737	0.849	2233	tags=27%, list=20%, signal=34%
V$CEBPB_01	V$CEBPB_01	Details ...	135	-0.4019733	-1.3465397	0.07175926	0.7515791	0.849	2326	tags=36%, list=21%, signal=45%
V$RSRFC4_01	V$RSRFC4_01	Details ...	121	-0.44639435	-1.3438268	0.12814645	0.748468	0.849	1218	tags=26%, list=11%, signal=29%
ATCATGA,MIR-433	ATCATGA,MIR-433	Details ...	55	-0.37056574	-1.337395	0.13688213	0.7629585	0.855	1156	tags=16%, list=10%, signal=18%
V$HFH1_01	V$HFH1_01	Details ...	124	-0.39144453	-1.3329594	0.06833713	0.76932216	0.857	2132	tags=32%, list=19%, signal=39%
CATRRAGC_UNKNOWN	CATRRAGC_UNKNOWN	Details ...	58	-0.41156524	-1.324156	0.0945946	0.7958083	0.86	2719	tags=41%, list=24%, signal=54%
TAAWWATAG_V$RSRFC4_Q2	TAAWWATAG_V$RSRFC4_Q2	Details ...	77	-0.42349365	-1.3212479	0.109619685	0.79505265	0.867	2773	tags=42%, list=25%, signal=55%
V$NKX3A_01	V$NKX3A_01	Details ...	101	-0.39751035	-1.3153267	0.08715596	0.8095287	0.87	1905	tags=26%, list=17%, signal=31%
V$ARP1_01	V$ARP1_01	Details ...	79	-0.41684198	-1.3123101	0.12669684	0.8087808	0.871	1841	tags=29%, list=16%, signal=35%
GTGTTGA,MIR-505	GTGTTGA,MIR-505	Details ...	53	-0.39056444	-1.3122933	0.15466101	0.79427946	0.871	2407	tags=36%, list=21%, signal=45%
V$TST1_01	V$TST1_01	Details ...	133	-0.39513788	-1.3120749	0.078125	0.7811413	0.871	2858	tags=38%, list=26%, signal=51%
V$LBP1_Q6	V$LBP1_Q6	Details ...	103	-0.41152084	-1.3113264	0.11283186	0.7706817	0.872	1303	tags=23%, list=12%, signal=26%
V$GATA1_04	V$GATA1_04	Details ...	118	-0.44052172	-1.3083006	0.08597285	0.77028364	0.873	1516	tags=31%, list=14%, signal=35%
V$GATA3_01	V$GATA3_01	Details ...	117	-0.40725675	-1.3074334	0.093333334	0.76087886	0.874	1383	tags=25%, list=12%, signal=28%
V$AR_Q6	V$AR_Q6	Details ...	108	-0.37169114	-1.3064557	0.098173514	0.7531313	0.874	1979	tags=29%, list=18%, signal=35%
V$MEIS1BHOXA9_01	V$MEIS1BHOXA9_01		71	-0.41497007	-1.3062184	0.104166664	0.7419925	0.874	2882	tags=44%, list=26%, signal=58%
V$GATA1_03	V$GATA1_03		120	-0.3947583	-1.3035553	0.09586056	0.74071336	0.876	2994	tags=43%, list=27%, signal=57%
RGAANNTTC_V$HSF1_01	RGAANNTTC_V$HSF1_01		209	-0.35523027	-1.2992392	0.10375276	0.7469834	0.878	1517	tags=22%, list=14%, signal=24%
V$STAT5A_02	V$STAT5A_02		66	-0.40248844	-1.299056	0.10762332	0.7361451	0.878	1380	tags=24%, list=12%, signal=27%
V$USF2_Q6	V$USF2_Q6		126	-0.3087355	-1.2982316	0.08722109	0.72845423	0.878	2658	tags=31%, list=24%, signal=40%
V$HNF3_Q6	V$HNF3_Q6		95	-0.39294294	-1.2963301	0.0990991	0.7254952	0.878	2320	tags=41%, list=21%, signal=51%
V$ATF4_Q2	V$ATF4_Q2		120	-0.34306082	-1.2961739	0.11930586	0.7153668	0.878	1445	tags=17%, list=13%, signal=19%
V$FOXO3_01	V$FOXO3_01		107	-0.3753034	-1.2946901	0.103296705	0.71160984	0.878	2254	tags=37%, list=20%, signal=46%
YTATTTTNR_V$MEF2_02	YTATTTTNR_V$MEF2_02		334	-0.38920817	-1.2902782	0.11899313	0.7196967	0.881	1490	tags=24%, list=13%, signal=26%
AACATTC,MIR-409-3P	AACATTC,MIR-409-3P		63	-0.4053945	-1.2896036	0.13025211	0.712871	0.883	2643	tags=35%, list=24%, signal=45%
V$CREBP1_Q2	V$CREBP1_Q2		118	-0.34522232	-1.2882113	0.1301653	0.7094671	0.885	2613	tags=35%, list=23%, signal=45%
V$SF1_Q6	V$SF1_Q6		127	-0.31773221	-1.2873387	0.13258427	0.7031199	0.886	2125	tags=29%, list=19%, signal=36%
TGACGTCA_V$ATF3_Q6	TGACGTCA_V$ATF3_Q6		107	-0.34003943	-1.2828544	0.09698276	0.71110344	0.888	1432	tags=21%, list=13%, signal=24%
AGCYRWTTC_UNKNOWN	AGCYRWTTC_UNKNOWN		56	-0.42117515	-1.2806236	0.10688836	0.71031517	0.89	3059	tags=54%, list=27%, signal=73%
V$SREBP_Q3	V$SREBP_Q3		116	-0.36527276	-1.2783705	0.13422818	0.71005374	0.89	1587	tags=22%, list=14%, signal=25%
V$HNF1_C	V$HNF1_C		120	-0.41648197	-1.2782173	0.13436124	0.70120746	0.89	2057	tags=32%, list=18%, signal=38%
V$CEBP_Q2_01	V$CEBP_Q2_01		139	-0.37712193	-1.2771989	0.106818184	0.696425	0.89	2463	tags=38%, list=22%, signal=48%
GTCNYYATGR_UNKNOWN	GTCNYYATGR_UNKNOWN		36	-0.3910761	-1.2758362	0.15502183	0.6933324	0.891	859	tags=17%, list=8%, signal=18%
GGATTA_V$PITX2_Q2	GGATTA_V$PITX2_Q2		284	-0.33511797	-1.2657729	0.123595506	0.72666067	0.895	1945	tags=23%, list=17%, signal=27%
V$TAL1ALPHAE47_01	V$TAL1ALPHAE47_01		119	-0.38874853	-1.2628609	0.123853214	0.72912043	0.897	1685	tags=24%, list=15%, signal=28%
V$HSF2_01	V$HSF2_01		116	-0.36708722	-1.2625172	0.1403118	0.7215969	0.897	1127	tags=19%, list=10%, signal=21%
YATGNWAAT_V$OCT_C	YATGNWAAT_V$OCT_C		174	-0.36451	-1.2614806	0.15034169	0.7168487	0.898	1578	tags=21%, list=14%, signal=24%
V$GR_01	V$GR_01		100	-0.37688762	-1.2588241	0.15730338	0.71857953	0.899	1401	tags=19%, list=13%, signal=22%
V$TCF4_Q5	V$TCF4_Q5		116	-0.38978645	-1.258571	0.1285403	0.71116185	0.9	1082	tags=19%, list=10%, signal=21%
V$EVI1_05	V$EVI1_05		89	-0.3978681	-1.2574415	0.14222223	0.70679647	0.9	2092	tags=33%, list=19%, signal=40%
WWTAAGGC_UNKNOWN	WWTAAGGC_UNKNOWN		73	-0.37823322	-1.2559142	0.17494601	0.7051071	0.901	1904	tags=33%, list=17%, signal=39%
V$PAX8_B	V$PAX8_B		45	-0.4244031	-1.2551311	0.17190775	0.69985485	0.901	2313	tags=36%, list=21%, signal=45%
V$OCT1_02	V$OCT1_02		100	-0.39732358	-1.2548944	0.17211328	0.69279826	0.901	2260	tags=31%, list=20%, signal=38%
V$EVI1_04	V$EVI1_04		123	-0.3593507	-1.2541857	0.13232104	0.6880113	0.901	2092	tags=31%, list=19%, signal=38%
V$NKX62_Q2	V$NKX62_Q2		108	-0.3728729	-1.2503641	0.14075631	0.6941464	0.901	1196	tags=21%, list=11%, signal=24%
V$E47_02	V$E47_02		113	-0.3706707	-1.246101	0.15044248	0.70254344	0.901	2132	tags=31%, list=19%, signal=38%
GAANYNYGACNY_UNKNOWN	GAANYNYGACNY_UNKNOWN		33	-0.4112499	-1.2431381	0.18162839	0.7062452	0.902	2789	tags=39%, list=25%, signal=52%
V$CDP_02	V$CDP_02		54	-0.4178718	-1.2428675	0.16481069	0.69954973	0.902	2867	tags=48%, list=26%, signal=64%
V$TAXCREB_01	V$TAXCREB_01		70	-0.36077225	-1.2370248	0.18619247	0.7151619	0.905	1335	tags=19%, list=12%, signal=21%
TCCAGAG,MIR-518C	TCCAGAG,MIR-518C		69	-0.3624669	-1.2361016	0.20430107	0.71117157	0.906	1532	tags=26%, list=14%, signal=30%
V$PAX4_02	V$PAX4_02		124	-0.38426974	-1.234044	0.16035634	0.71134794	0.909	1285	tags=24%, list=11%, signal=27%
V$TAL1BETAITF2_01	V$TAL1BETAITF2_01		120	-0.3648579	-1.2259369	0.19624217	0.73626935	0.911	1897	tags=20%, list=17%, signal=24%
V$CREBP1CJUN_01	V$CREBP1CJUN_01		119	-0.32451048	-1.2258103	0.1477516	0.72918993	0.911	1432	tags=20%, list=13%, signal=23%
V$MYCMAX_02	V$MYCMAX_02		117	-0.334233	-1.225672	0.14254385	0.72239584	0.911	965	tags=18%, list=9%, signal=19%
TGACATY_UNKNOWN	TGACATY_UNKNOWN		315	-0.33402482	-1.2244322	0.15686275	0.71991134	0.911	2609	tags=33%, list=23%, signal=41%
V$NKX61_01	V$NKX61_01		115	-0.3839258	-1.2229778	0.17419355	0.7188177	0.913	2027	tags=30%, list=18%, signal=36%
V$FOX_Q2	V$FOX_Q2		102	-0.36951876	-1.2210658	0.17873304	0.7188045	0.914	2092	tags=31%, list=19%, signal=38%
V$TAL1BETAE47_01	V$TAL1BETAE47_01		118	-0.37467372	-1.2208815	0.19413093	0.71237874	0.914	1685	tags=21%, list=15%, signal=25%
V$PPARA_01	V$PPARA_01		21	-0.43112054	-1.2176802	0.21544716	0.71826696	0.919	1760	tags=33%, list=16%, signal=39%
V$ATF_B	V$ATF_B		93	-0.33550736	-1.216599	0.13675214	0.7155491	0.92	1432	tags=23%, list=13%, signal=26%
V$FOXJ2_01	V$FOXJ2_01		83	-0.3881411	-1.2146305	0.16483517	0.7152734	0.92	2291	tags=39%, list=20%, signal=48%
GTAAGAT,MIR-200A	GTAAGAT,MIR-200A		24	-0.44564474	-1.2133605	0.22891566	0.7138731	0.922	1538	tags=29%, list=14%, signal=34%
GCANCTGNY_V$MYOD_Q6	GCANCTGNY_V$MYOD_Q6		435	-0.3382942	-1.2132081	0.17162472	0.70790595	0.922	2044	tags=28%, list=18%, signal=33%
GTTATAT,MIR-410	GTTATAT,MIR-410		48	-0.416273	-1.2129513	0.23279352	0.70216906	0.922	2915	tags=42%, list=26%, signal=56%
V$HNF1_Q6	V$HNF1_Q6		136	-0.3905867	-1.2089306	0.16960353	0.7102086	0.923	2327	tags=35%, list=21%, signal=44%
V$EN1_01	V$EN1_01		51	-0.39565733	-1.2069622	0.19139785	0.71075743	0.924	2476	tags=37%, list=22%, signal=48%
V$TFIIA_Q6	V$TFIIA_Q6		137	-0.32046193	-1.2064103	0.1764706	0.7066396	0.925	1322	tags=20%, list=12%, signal=22%
V$GFI1_01	V$GFI1_01		135	-0.35577774	-1.2060686	0.16771488	0.70165795	0.925	2283	tags=29%, list=20%, signal=36%
TGAYRTCA_V$ATF3_Q6	TGAYRTCA_V$ATF3_Q6		259	-0.3158061	-1.201506	0.17372881	0.71254545	0.926	2759	tags=34%, list=25%, signal=44%
V$OCT1_Q5_01	V$OCT1_Q5_01		122	-0.35066652	-1.201427	0.17555556	0.7066551	0.926	1258	tags=20%, list=11%, signal=22%
V$OCT1_06	V$OCT1_06		128	-0.3515948	-1.2006527	0.18018018	0.703371	0.926	2277	tags=33%, list=20%, signal=41%
YAATNRNNNYNATT_UNKNOWN	YAATNRNNNYNATT_UNKNOWN		51	-0.3955565	-1.2000948	0.17897092	0.6993576	0.926	1377	tags=22%, list=12%, signal=24%
V$GATA_Q6	V$GATA_Q6		106	-0.41197756	-1.1997995	0.1995614	0.69443053	0.926	1229	tags=24%, list=11%, signal=26%
WTGAAAT_UNKNOWN	WTGAAAT_UNKNOWN		282	-0.33554593	-1.1993852	0.16666667	0.6896538	0.926	1534	tags=21%, list=14%, signal=24%
TTCCGTT,MIR-191	TTCCGTT,MIR-191		18	-0.44529378	-1.1969694	0.21198156	0.69150937	0.926	2407	tags=44%, list=21%, signal=57%
CTCCAAG,MIR-432	CTCCAAG,MIR-432		44	-0.35191065	-1.1967576	0.20883535	0.6872769	0.927	960	tags=14%, list=9%, signal=15%
V$VDR_Q3	V$VDR_Q3		112	-0.33077168	-1.1941546	0.19745223	0.6911521	0.927	2460	tags=28%, list=22%, signal=35%
GATAAGR_V$GATA_C	GATAAGR_V$GATA_C		161	-0.38452977	-1.1939882	0.19004525	0.6860227	0.927	2638	tags=39%, list=24%, signal=50%
V$HEB_Q6	V$HEB_Q6		123	-0.3457376	-1.1939347	0.17303371	0.6806455	0.927	1756	tags=26%, list=16%, signal=31%
V$CEBPDELTA_Q6	V$CEBPDELTA_Q6		122	-0.36431137	-1.1928807	0.18930958	0.67865396	0.927	2005	tags=30%, list=18%, signal=37%
V$AR_Q2	V$AR_Q2		55	-0.3764029	-1.1917372	0.16556291	0.676696	0.927	1440	tags=25%, list=13%, signal=29%
TTTNNANAGCYR_UNKNOWN	TTTNNANAGCYR_UNKNOWN		55	-0.40156612	-1.190717	0.21888413	0.6752561	0.928	2111	tags=27%, list=19%, signal=33%
V$POU6F1_01	V$POU6F1_01		117	-0.3693638	-1.19065	0.20403588	0.67022693	0.928	1334	tags=24%, list=12%, signal=27%
V$CDP_01	V$CDP_01		37	-0.44946763	-1.1843848	0.23667377	0.68533546	0.931	2027	tags=35%, list=18%, signal=43%
ATAAGCT,MIR-21	ATAAGCT,MIR-21		69	-0.35431433	-1.1818562	0.20125785	0.68872714	0.934	1473	tags=23%, list=13%, signal=27%
V$AP4_Q5	V$AP4_Q5		130	-0.3542484	-1.179795	0.20888889	0.6899699	0.934	1994	tags=29%, list=18%, signal=35%
TGASTMAGC_V$NFE2_01	TGASTMAGC_V$NFE2_01		106	-0.337743	-1.1771886	0.21935484	0.6939684	0.937	1831	tags=25%, list=16%, signal=29%
TTCYRGAA_UNKNOWN	TTCYRGAA_UNKNOWN		144	-0.32496843	-1.1758264	0.20982143	0.69373137	0.937	2492	tags=31%, list=22%, signal=40%
V$NFE2_01	V$NFE2_01		138	-0.32743105	-1.1755062	0.21244635	0.68985903	0.937	1913	tags=25%, list=17%, signal=29%
V$EVI1_03	V$EVI1_03		29	-0.42256716	-1.1750588	0.24	0.6861454	0.937	1174	tags=28%, list=10%, signal=31%
V$ERR1_Q2	V$ERR1_Q2		124	-0.3184063	-1.1745559	0.20895523	0.682627	0.937	1021	tags=16%, list=9%, signal=18%
TGATTTRY_V$GFI1_01	TGATTTRY_V$GFI1_01		147	-0.38133702	-1.1744993	0.21029083	0.67788297	0.937	1652	tags=24%, list=15%, signal=28%
V$HSF1_01	V$HSF1_01		126	-0.3422074	-1.1742328	0.23593074	0.67417777	0.937	2251	tags=29%, list=20%, signal=35%
YGACNNYACAR_UNKNOWN	YGACNNYACAR_UNKNOWN		44	-0.39075953	-1.1741316	0.25324675	0.66960526	0.937	1432	tags=23%, list=13%, signal=26%
V$STAT5B_01	V$STAT5B_01		125	-0.35616967	-1.1736429	0.22649573	0.6662182	0.937	2367	tags=33%, list=21%, signal=41%
ACAACTT,MIR-382	ACAACTT,MIR-382		38	-0.37150168	-1.1731609	0.2672414	0.663119	0.937	2306	tags=29%, list=21%, signal=36%
RTAAACA_V$FREAC2_01	RTAAACA_V$FREAC2_01		456	-0.30405244	-1.1719773	0.1942605	0.662353	0.938	1683	tags=22%, list=15%, signal=25%
V$NF1_Q6_01	V$NF1_Q6_01		130	-0.33621985	-1.1687874	0.21475054	0.667813	0.94	2469	tags=32%, list=22%, signal=41%
V$P53_DECAMER_Q2	V$P53_DECAMER_Q2		126	-0.31565797	-1.1686698	0.2239819	0.66353583	0.94	2118	tags=28%, list=19%, signal=34%
V$LMO2COM_02	V$LMO2COM_02		128	-0.36266863	-1.1668178	0.2099567	0.664992	0.942	1822	tags=27%, list=16%, signal=31%
AGGAGTG,MIR-483	AGGAGTG,MIR-483		32	-0.36694986	-1.1662055	0.29158512	0.6625104	0.942	2553	tags=25%, list=23%, signal=32%
CAGTATT,MIR-200B,MIR-200C,MIR-429	CAGTATT,MIR-200B,MIR-200C,MIR-429		243	-0.33717674	-1.1650598	0.27139875	0.661574	0.942	2473	tags=31%, list=22%, signal=39%
V$GRE_C	V$GRE_C		63	-0.37602782	-1.1649952	0.23689727	0.6573039	0.942	1403	tags=24%, list=13%, signal=27%
V$CREB_Q3	V$CREB_Q3		115	-0.26928693	-1.1646191	0.1956044	0.653997	0.942	1920	tags=21%, list=17%, signal=25%
V$CEBP_Q2	V$CEBP_Q2		112	-0.3400374	-1.1613214	0.22881356	0.65989196	0.943	2898	tags=38%, list=26%, signal=51%
V$STAT6_02	V$STAT6_02		126	-0.33089066	-1.160478	0.22921348	0.65804476	0.943	1354	tags=18%, list=12%, signal=21%
AAAYWAACM_V$HFH4_01	AAAYWAACM_V$HFH4_01		125	-0.3421398	-1.1556214	0.23266219	0.6688749	0.944	1182	tags=18%, list=11%, signal=19%
ATACCTC,MIR-202	ATACCTC,MIR-202		88	-0.33503768	-1.1552334	0.27642277	0.665816	0.944	2095	tags=28%, list=19%, signal=35%
V$NF1_Q6	V$NF1_Q6		141	-0.3370376	-1.1536394	0.23555556	0.6667417	0.947	1334	tags=21%, list=12%, signal=23%
V$GATA1_05	V$GATA1_05		134	-0.35494795	-1.1535993	0.23555556	0.662506	0.947	1846	tags=26%, list=16%, signal=31%
V$MTF1_Q4	V$MTF1_Q4		125	-0.32333842	-1.1530799	0.24716553	0.6597781	0.947	1862	tags=25%, list=17%, signal=29%
V$IPF1_Q4	V$IPF1_Q4		117	-0.34305322	-1.1528403	0.23632385	0.6563299	0.947	1430	tags=21%, list=13%, signal=23%
V$FOXO4_02	V$FOXO4_02		125	-0.330961	-1.1490275	0.22559653	0.6642097	0.947	2313	tags=34%, list=21%, signal=42%
V$HMX1_01	V$HMX1_01		20	-0.4113501	-1.1441889	0.28733033	0.67499065	0.948	675	tags=15%, list=6%, signal=16%
ACACTGG,MIR-199A,MIR-199B	ACACTGG,MIR-199A,MIR-199B		80	-0.32504922	-1.1422137	0.27926078	0.676822	0.949	2473	tags=31%, list=22%, signal=40%
YTAAYNGCT_UNKNOWN	YTAAYNGCT_UNKNOWN		77	-0.36409068	-1.1402131	0.25987527	0.6789482	0.949	1024	tags=19%, list=9%, signal=21%
V$E2A_Q2	V$E2A_Q2		107	-0.35484096	-1.1398554	0.28636363	0.6759323	0.949	1963	tags=26%, list=18%, signal=31%
RYTGCNNRGNAAC_V$MIF1_01	RYTGCNNRGNAAC_V$MIF1_01		33	-0.36062667	-1.1394769	0.26652452	0.6729348	0.949	2034	tags=33%, list=18%, signal=41%
V$HFH3_01	V$HFH3_01		88	-0.33924878	-1.1394551	0.24744377	0.6688521	0.949	2291	tags=32%, list=20%, signal=40%
TGGNNNNNNKCCAR_UNKNOWN	TGGNNNNNNKCCAR_UNKNOWN		208	-0.33832872	-1.1383158	0.258547	0.6683054	0.949	1511	tags=20%, list=13%, signal=22%
V$OCT1_05	V$OCT1_05		115	-0.34973195	-1.1378653	0.24651162	0.6655275	0.949	1621	tags=25%, list=14%, signal=29%
V$NFAT_Q4_01	V$NFAT_Q4_01		135	-0.32669726	-1.1366113	0.25982532	0.66531193	0.949	2251	tags=30%, list=20%, signal=38%
V$TEF1_Q6	V$TEF1_Q6		110	-0.3427216	-1.135462	0.2725367	0.66483545	0.949	1399	tags=21%, list=12%, signal=24%
V$AREB6_01	V$AREB6_01		127	-0.3202508	-1.13496	0.24724062	0.66230285	0.949	1097	tags=17%, list=10%, signal=19%
V$STAT6_01	V$STAT6_01		115	-0.32243493	-1.1343889	0.24945295	0.6603371	0.949	2729	tags=35%, list=24%, signal=46%
V$FOXO1_02	V$FOXO1_02		113	-0.33263484	-1.13438	0.25213677	0.6565087	0.949	2460	tags=38%, list=22%, signal=48%
CTCNANGTGNY_UNKNOWN	CTCNANGTGNY_UNKNOWN		40	-0.3713372	-1.1334413	0.2973568	0.6553671	0.951	2298	tags=38%, list=21%, signal=47%
V$POU1F1_Q6	V$POU1F1_Q6		111	-0.35113347	-1.1333377	0.29596412	0.651847	0.951	2258	tags=32%, list=20%, signal=40%
V$RORA1_01	V$RORA1_01		136	-0.32664743	-1.1326233	0.2605932	0.64988315	0.951	1331	tags=21%, list=12%, signal=23%
CTGCAGY_UNKNOWN	CTGCAGY_UNKNOWN		369	-0.302792	-1.1322501	0.2823276	0.64712423	0.951	1955	tags=22%, list=17%, signal=26%
TGCACTG,MIR-148A,MIR-152,MIR-148B	TGCACTG,MIR-148A,MIR-152,MIR-148B		125	-0.3059582	-1.131537	0.27118644	0.645499	0.952	2442	tags=30%, list=22%, signal=37%
V$CREB_01	V$CREB_01		121	-0.28821886	-1.130015	0.23529412	0.64660585	0.952	1432	tags=19%, list=13%, signal=22%
V$SRF_01	V$SRF_01		37	-0.3821454	-1.1283572	0.30549452	0.64799386	0.952	1324	tags=22%, list=12%, signal=24%
V$CREB_Q4_01	V$CREB_Q4_01		103	-0.28601912	-1.1282837	0.24042553	0.64455324	0.952	1238	tags=16%, list=11%, signal=17%
V$MYB_Q6	V$MYB_Q6		116	-0.3373682	-1.1282312	0.28603104	0.641161	0.952	2568	tags=34%, list=23%, signal=44%
V$CREB_Q4	V$CREB_Q4		115	-0.29232484	-1.1282268	0.29227558	0.6376434	0.952	2378	tags=27%, list=21%, signal=34%
TTGCACT,MIR-130A,MIR-301,MIR-130B	TTGCACT,MIR-130A,MIR-301,MIR-130B		179	-0.3051538	-1.1281997	0.29894736	0.63417244	0.952	2636	tags=31%, list=24%, signal=40%
WGGAATGY_V$TEF1_Q6	WGGAATGY_V$TEF1_Q6		173	-0.33003488	-1.1276557	0.26552463	0.63212264	0.952	1411	tags=24%, list=13%, signal=27%
V$PR_01	V$PR_01		68	-0.33348572	-1.1259966	0.2786177	0.6334661	0.952	1127	tags=19%, list=10%, signal=21%
ATTCTTT,MIR-186	ATTCTTT,MIR-186		128	-0.30837697	-1.1241455	0.2972973	0.63530695	0.954	3361	tags=41%, list=30%, signal=57%
ACAWYAAAG_UNKNOWN	ACAWYAAAG_UNKNOWN		47	-0.34932292	-1.1233184	0.28280544	0.6344823	0.955	277	tags=11%, list=2%, signal=11%
RYTAAWNNNTGAY_UNKNOWN	RYTAAWNNNTGAY_UNKNOWN		37	-0.39816925	-1.1224328	0.30196938	0.63366795	0.955	1196	tags=24%, list=11%, signal=27%
V$IK2_01	V$IK2_01		140	-0.33323562	-1.1223245	0.27865168	0.63076633	0.955	1413	tags=21%, list=13%, signal=23%
CATTGTYY_V$SOX9_B1	CATTGTYY_V$SOX9_B1		181	-0.31050318	-1.1222534	0.2769556	0.62763256	0.955	1443	tags=19%, list=13%, signal=22%
GCCNNNWTAAR_UNKNOWN	GCCNNNWTAAR_UNKNOWN		68	-0.35481352	-1.1210706	0.28781512	0.6276595	0.955	2448	tags=35%, list=22%, signal=45%
STTTCRNTTT_V$IRF_Q6	STTTCRNTTT_V$IRF_Q6		92	-0.37036255	-1.1166848	0.33265308	0.63735765	0.955	1770	tags=26%, list=16%, signal=31%
V$HNF4ALPHA_Q6	V$HNF4ALPHA_Q6		131	-0.3348959	-1.116353	0.2781457	0.635168	0.955	1581	tags=21%, list=14%, signal=25%
V$RFX1_01	V$RFX1_01		105	-0.28261548	-1.1156684	0.28752643	0.63378084	0.955	1239	tags=19%, list=11%, signal=21%
V$OCT1_Q6	V$OCT1_Q6		124	-0.33286777	-1.1150527	0.2551724	0.63217825	0.955	1621	tags=24%, list=14%, signal=28%
V$S8_01	V$S8_01		120	-0.33494893	-1.1138068	0.25827813	0.63284427	0.955	1652	tags=25%, list=15%, signal=29%
V$HP1SITEFACTOR_Q6	V$HP1SITEFACTOR_Q6		113	-0.33468613	-1.1135231	0.29867256	0.6303345	0.955	1473	tags=22%, list=13%, signal=25%
V$AP2REP_01	V$AP2REP_01		85	-0.32331115	-1.1125563	0.31092438	0.62971395	0.955	1856	tags=24%, list=17%, signal=28%
V$MYCMAX_03	V$MYCMAX_03		116	-0.2810979	-1.11161	0.29977116	0.62892634	0.955	2240	tags=27%, list=20%, signal=33%
V$HSF_Q6	V$HSF_Q6		96	-0.31790385	-1.109988	0.30967742	0.63016266	0.955	1201	tags=17%, list=11%, signal=19%
V$GATA6_01	V$GATA6_01		138	-0.3642179	-1.1094146	0.31136364	0.62855583	0.955	1823	tags=30%, list=16%, signal=35%
V$ATF3_Q6	V$ATF3_Q6		117	-0.29075924	-1.1090976	0.25571725	0.62621486	0.955	1432	tags=17%, list=13%, signal=19%
V$AP2_Q6_01	V$AP2_Q6_01		124	-0.2943531	-1.1061823	0.28721175	0.6309957	0.955	1181	tags=16%, list=11%, signal=18%
CAGGGTC,MIR-504	CAGGGTC,MIR-504		44	-0.32337955	-1.1022977	0.35758835	0.6392332	0.956	1899	tags=23%, list=17%, signal=27%
V$HAND1E47_01	V$HAND1E47_01		127	-0.32328326	-1.0999882	0.3165939	0.64321464	0.957	1345	tags=20%, list=12%, signal=22%
V$CEBP_01	V$CEBP_01		120	-0.32477197	-1.0989239	0.30580357	0.6432374	0.957	2034	tags=23%, list=18%, signal=27%
TTAYRTAA_V$E4BP4_01	TTAYRTAA_V$E4BP4_01		107	-0.29328185	-1.0985743	0.29661018	0.64111876	0.957	2251	tags=25%, list=20%, signal=31%
WGTTNNNNNAAA_UNKNOWN	WGTTNNNNNAAA_UNKNOWN		263	-0.29177034	-1.0985558	0.27352297	0.6380695	0.957	1877	tags=23%, list=17%, signal=27%
V$ER_Q6_01	V$ER_Q6_01		122	-0.29401296	-1.0969884	0.29531568	0.63948286	0.957	2756	tags=34%, list=25%, signal=45%
V$RP58_01	V$RP58_01		115	-0.33881187	-1.0968474	0.34375	0.6368996	0.957	1557	tags=23%, list=14%, signal=27%
V$FXR_Q3	V$FXR_Q3		48	-0.3461625	-1.0967106	0.29787233	0.6342822	0.957	2926	tags=40%, list=26%, signal=53%
V$ER_Q6_02	V$ER_Q6_02		130	-0.29658514	-1.0962619	0.29646018	0.6323765	0.957	2576	tags=35%, list=23%, signal=44%
V$E4F1_Q6	V$E4F1_Q6		131	-0.2687589	-1.0936306	0.33333334	0.63712645	0.957	2352	tags=24%, list=21%, signal=31%
V$EVI1_02	V$EVI1_02		63	-0.32815298	-1.091537	0.3231441	0.6402906	0.958	2638	tags=33%, list=24%, signal=43%
V$T3R_Q6	V$T3R_Q6		117	-0.29730964	-1.0912651	0.2966507	0.63792104	0.958	1337	tags=17%, list=12%, signal=19%
ATGAAGG,MIR-205	ATGAAGG,MIR-205		75	-0.34549993	-1.0894629	0.3713693	0.63963735	0.958	1492	tags=21%, list=13%, signal=24%
V$ATF1_Q6	V$ATF1_Q6		124	-0.3079898	-1.0892009	0.3394309	0.63736486	0.958	2383	tags=29%, list=21%, signal=36%
AAAYRNCTG_UNKNOWN	AAAYRNCTG_UNKNOWN		182	-0.31218654	-1.0891521	0.3171806	0.6345572	0.958	2692	tags=33%, list=24%, signal=43%
V$DBP_Q6	V$DBP_Q6		120	-0.32267594	-1.0885489	0.32951945	0.6332382	0.958	1386	tags=21%, list=12%, signal=24%
V$ICSBP_Q6	V$ICSBP_Q6		119	-0.33969203	-1.0885462	0.33545646	0.6303503	0.958	964	tags=18%, list=9%, signal=20%
GTAAACC,MIR-299-5P	GTAAACC,MIR-299-5P		31	-0.35160887	-1.0882415	0.35729846	0.6282236	0.958	1308	tags=19%, list=12%, signal=22%
V$WHN_B	V$WHN_B		121	-0.28725573	-1.0868486	0.31728664	0.62908894	0.958	2344	tags=26%, list=21%, signal=33%
V$HNF3ALPHA_Q6	V$HNF3ALPHA_Q6		105	-0.32984367	-1.086046	0.36141908	0.62829626	0.958	2291	tags=31%, list=20%, signal=39%
TGTTTGY_V$HNF3_Q6	TGTTTGY_V$HNF3_Q6		356	-0.30350107	-1.0842385	0.3202765	0.63051164	0.958	2066	tags=27%, list=18%, signal=32%
GGGNNTTTCC_V$NFKB_Q6_01	GGGNNTTTCC_V$NFKB_Q6_01		69	-0.3439203	-1.0820726	0.32793522	0.63325375	0.958	1898	tags=28%, list=17%, signal=33%
V$OCT_Q6	V$OCT_Q6		119	-0.31471992	-1.0819802	0.345898	0.6307515	0.958	1578	tags=21%, list=14%, signal=24%
V$TATA_C	V$TATA_C		165	-0.33304122	-1.0817723	0.30752212	0.62854016	0.958	2138	tags=27%, list=19%, signal=32%
CTTTAAR_UNKNOWN	CTTTAAR_UNKNOWN		445	-0.29137027	-1.081534	0.32101616	0.6264657	0.958	2218	tags=25%, list=20%, signal=30%
TCTAGAG,MIR-517	TCTAGAG,MIR-517		29	-0.37561858	-1.0807701	0.3812636	0.6258371	0.959	2929	tags=41%, list=26%, signal=56%
V$LEF1_Q2	V$LEF1_Q2		104	-0.296825	-1.0801336	0.30967742	0.6246258	0.959	2519	tags=32%, list=22%, signal=41%
V$PAX4_04	V$PAX4_04		106	-0.30554402	-1.0800905	0.32051283	0.62204933	0.959	1066	tags=15%, list=10%, signal=17%
RAAGNYNNCTTY_UNKNOWN	RAAGNYNNCTTY_UNKNOWN		71	-0.35080153	-1.0791492	0.345898	0.62178963	0.959	1749	tags=24%, list=16%, signal=28%
V$AFP1_Q6	V$AFP1_Q6		119	-0.3316031	-1.0790743	0.3539823	0.6193359	0.959	1236	tags=19%, list=11%, signal=21%
V$RORA2_01	V$RORA2_01		74	-0.3468036	-1.078615	0.34598213	0.61774105	0.959	2348	tags=31%, list=21%, signal=39%
V$CP2_01	V$CP2_01		132	-0.30961943	-1.0771277	0.36061946	0.61893696	0.96	1205	tags=17%, list=11%, signal=18%
V$AR_01	V$AR_01		72	-0.3146814	-1.0750649	0.33126295	0.62206066	0.961	1440	tags=22%, list=13%, signal=25%
V$YY1_01	V$YY1_01		127	-0.26840296	-1.0743953	0.33940774	0.62116504	0.961	3022	tags=34%, list=27%, signal=46%
V$MEIS1_01	V$MEIS1_01		117	-0.30081397	-1.0741211	0.35357916	0.619288	0.961	1719	tags=22%, list=15%, signal=26%
TCTGGAC,MIR-198	TCTGGAC,MIR-198		39	-0.30337292	-1.073833	0.35084033	0.617517	0.961	1554	tags=21%, list=14%, signal=24%
AAANWWTGC_UNKNOWN	AAANWWTGC_UNKNOWN		104	-0.32814455	-1.0735625	0.34513274	0.6155315	0.961	1473	tags=21%, list=13%, signal=24%
V$GATA_C	V$GATA_C		137	-0.33926836	-1.0711448	0.33404255	0.6193483	0.963	2664	tags=35%, list=24%, signal=45%
V$CDC5_01	V$CDC5_01		137	-0.3084802	-1.0695561	0.33710408	0.62118036	0.963	1411	tags=21%, list=13%, signal=24%
V$HNF1_01	V$HNF1_01		129	-0.35799012	-1.0671934	0.36818182	0.6249491	0.964	2327	tags=31%, list=21%, signal=39%
CTAGGAA,MIR-384	CTAGGAA,MIR-384		31	-0.36165297	-1.0668143	0.34907597	0.62337196	0.964	1753	tags=23%, list=16%, signal=27%
GGARNTKYCCA_UNKNOWN	GGARNTKYCCA_UNKNOWN		36	-0.34597197	-1.0664303	0.38004246	0.6216846	0.964	2488	tags=36%, list=22%, signal=46%
V$COUP_01	V$COUP_01		135	-0.28896633	-1.0664262	0.35434783	0.6191472	0.964	2057	tags=28%, list=18%, signal=34%
V$COUP_DR1_Q6	V$COUP_DR1_Q6		124	-0.28637797	-1.0660763	0.34934497	0.61752886	0.965	1760	tags=23%, list=16%, signal=27%
V$AP4_01	V$AP4_01		133	-0.29458782	-1.0659026	0.3542601	0.6154635	0.965	1986	tags=25%, list=18%, signal=30%
V$OCT1_03	V$OCT1_03		101	-0.3314582	-1.0656291	0.39139786	0.6137372	0.965	3100	tags=42%, list=28%, signal=57%
V$HFH4_01	V$HFH4_01		91	-0.33135554	-1.0654227	0.36442515	0.61162007	0.965	1920	tags=30%, list=17%, signal=36%
RYCACNNRNNRNCAG_UNKNOWN	RYCACNNRNNRNCAG_UNKNOWN		34	-0.35838473	-1.0650083	0.4021978	0.6102205	0.965	1846	tags=26%, list=16%, signal=32%
GGGGCCC,MIR-296	GGGGCCC,MIR-296		37	-0.33949366	-1.064779	0.3918919	0.6083383	0.965	1640	tags=19%, list=15%, signal=22%
V$MIF1_01	V$MIF1_01		75	-0.27113	-1.0645149	0.35652173	0.6066318	0.965	2140	tags=27%, list=19%, signal=33%
V$OCT_C	V$OCT_C		129	-0.30949867	-1.0630293	0.35926774	0.60843694	0.965	1258	tags=18%, list=11%, signal=20%
V$CREB_02	V$CREB_02		122	-0.25934136	-1.0626969	0.372043	0.6068418	0.966	1335	tags=15%, list=12%, signal=17%
V$EFC_Q6	V$EFC_Q6		126	-0.29549238	-1.0614556	0.360262	0.60812813	0.966	1211	tags=18%, list=11%, signal=20%
YKACATTT_UNKNOWN	YKACATTT_UNKNOWN		121	-0.27242744	-1.0613651	0.35881105	0.60593444	0.966	1169	tags=14%, list=10%, signal=16%
TAAYNRNNTCC_UNKNOWN	TAAYNRNNTCC_UNKNOWN		78	-0.33455166	-1.060959	0.37639198	0.6045154	0.966	2197	tags=29%, list=20%, signal=36%
V$SOX9_B1	V$SOX9_B1		114	-0.307843	-1.0585276	0.36465323	0.6084155	0.966	1534	tags=22%, list=14%, signal=25%
V$LEF1_Q6	V$LEF1_Q6		126	-0.30919695	-1.0575335	0.35497835	0.6086492	0.966	2118	tags=28%, list=19%, signal=34%
V$HOXA4_Q2	V$HOXA4_Q2		125	-0.3215998	-1.053838	0.3802198	0.6157272	0.966	1513	tags=22%, list=14%, signal=26%
V$SRY_01	V$SRY_01		94	-0.3129767	-1.0537369	0.34745762	0.6135917	0.966	1520	tags=22%, list=14%, signal=26%
TTCYNRGAA_V$STAT5B_01	TTCYNRGAA_V$STAT5B_01		165	-0.2971504	-1.0503879	0.36061946	0.6192767	0.966	2463	tags=32%, list=22%, signal=40%
V$STAT5A_01	V$STAT5A_01		129	-0.30942604	-1.0500362	0.39732143	0.6176963	0.966	1571	tags=22%, list=14%, signal=25%
V$HNF4_01	V$HNF4_01		136	-0.30085364	-1.0490849	0.35665914	0.61753476	0.966	2092	tags=26%, list=19%, signal=32%
V$FREAC3_01	V$FREAC3_01		121	-0.3114444	-1.0481873	0.3868132	0.6173985	0.966	2415	tags=30%, list=22%, signal=38%
V$CEBP_C	V$CEBP_C		93	-0.3028888	-1.0481653	0.3783784	0.61513823	0.966	1785	tags=22%, list=16%, signal=25%
V$CEBPB_02	V$CEBPB_02		137	-0.2944235	-1.0475931	0.3452116	0.61431515	0.966	1858	tags=26%, list=17%, signal=31%
CTTGTAT,MIR-381	CTTGTAT,MIR-381		96	-0.2981243	-1.0474112	0.39959016	0.61250645	0.966	1390	tags=17%, list=12%, signal=19%
V$FREAC4_01	V$FREAC4_01		77	-0.31898147	-1.0463624	0.36865342	0.6124777	0.966	1317	tags=17%, list=12%, signal=19%
V$USF_Q6	V$USF_Q6		119	-0.23833139	-1.0457174	0.38526314	0.6119375	0.966	1623	tags=16%, list=14%, signal=18%
V$MYOD_Q6	V$MYOD_Q6		113	-0.32701844	-1.0457062	0.38189846	0.6097078	0.966	2095	tags=34%, list=19%, signal=41%
ATACTGT,MIR-144	ATACTGT,MIR-144		107	-0.30357644	-1.0453755	0.3875803	0.60834646	0.966	2557	tags=32%, list=23%, signal=41%
V$SP1_01	V$SP1_01		126	-0.2746229	-1.0436413	0.3830735	0.6104759	0.967	2046	tags=26%, list=18%, signal=32%
AAAGGAT,MIR-501	AAAGGAT,MIR-501		72	-0.27744097	-1.0430819	0.38723403	0.6096229	0.968	1710	tags=21%, list=15%, signal=24%
V$STAT5A_03	V$STAT5A_03		122	-0.31644768	-1.042901	0.37768242	0.6078628	0.968	2729	tags=37%, list=24%, signal=48%
ACCAATC,MIR-509	ACCAATC,MIR-509		19	-0.38096637	-1.0420792	0.41538462	0.6080142	0.968	1369	tags=21%, list=12%, signal=24%
V$HNF4_01_B	V$HNF4_01_B		120	-0.29303452	-1.0418686	0.3792373	0.60635376	0.968	1949	tags=25%, list=17%, signal=30%
V$AP4_Q6_01	V$AP4_Q6_01		126	-0.3201503	-1.0417689	0.39908257	0.6043556	0.968	2619	tags=33%, list=23%, signal=43%
V$PTF1BETA_Q6	V$PTF1BETA_Q6		115	-0.2775172	-1.0410391	0.37330317	0.6040189	0.968	1066	tags=15%, list=10%, signal=16%
V$IK1_01	V$IK1_01		139	-0.29657233	-1.0382915	0.38512036	0.6083067	0.968	2448	tags=29%, list=22%, signal=37%
YNTTTNNNANGCARM_UNKNOWN	YNTTTNNNANGCARM_UNKNOWN		37	-0.36497387	-1.0380359	0.41025642	0.6066822	0.968	1280	tags=16%, list=11%, signal=18%
AAGCAAT,MIR-137	AAGCAAT,MIR-137		94	-0.29181197	-1.0377871	0.3825911	0.60511464	0.968	1230	tags=16%, list=11%, signal=18%
ACAGGGT,MIR-10A,MIR-10B	ACAGGGT,MIR-10A,MIR-10B		64	-0.30913547	-1.0376954	0.43404254	0.60319567	0.968	2838	tags=28%, list=25%, signal=37%
V$PAX8_01	V$PAX8_01		15	-0.38473886	-1.0370109	0.40674156	0.6026876	0.968	1377	tags=20%, list=12%, signal=23%
CAGCACT,MIR-512-3P	CAGCACT,MIR-512-3P		62	-0.30675176	-1.0357695	0.4257028	0.6037064	0.968	3213	tags=40%, list=29%, signal=56%
V$LYF1_01	V$LYF1_01		128	-0.30043623	-1.0341958	0.37723213	0.6054563	0.968	1252	tags=16%, list=11%, signal=18%
V$NMYC_01	V$NMYC_01		129	-0.2425303	-1.033818	0.3841336	0.60427403	0.968	2213	tags=23%, list=20%, signal=29%
V$AP1_01	V$AP1_01		147	-0.29620335	-1.0301669	0.40528634	0.6110262	0.969	2283	tags=27%, list=20%, signal=33%
V$OCT1_07	V$OCT1_07		68	-0.31868598	-1.0284053	0.41505376	0.6134469	0.971	1238	tags=18%, list=11%, signal=20%
V$MYOGENIN_Q6	V$MYOGENIN_Q6		112	-0.3131198	-1.0274864	0.41880342	0.61375886	0.971	1303	tags=21%, list=12%, signal=24%
V$PPAR_DR1_Q2	V$PPAR_DR1_Q2		127	-0.27635497	-1.026648	0.40354767	0.6136672	0.971	2260	tags=28%, list=20%, signal=35%
TGACAGNY_V$MEIS1_01	TGACAGNY_V$MEIS1_01		378	-0.2604954	-1.0256804	0.41416308	0.6138146	0.971	1545	tags=19%, list=14%, signal=21%
V$AP1_Q6_01	V$AP1_Q6_01		134	-0.31373686	-1.0250026	0.4099099	0.61334735	0.971	2221	tags=25%, list=20%, signal=31%
V$ARNT_02	V$ARNT_02		115	-0.24561268	-1.0244778	0.44206008	0.61280197	0.972	2093	tags=20%, list=19%, signal=24%
V$IRF_Q6	V$IRF_Q6		115	-0.3393555	-1.0239047	0.4218107	0.6120783	0.972	2341	tags=34%, list=21%, signal=42%
V$PBX1_01	V$PBX1_01		121	-0.30796134	-1.0237746	0.41203704	0.61032164	0.972	1338	tags=17%, list=12%, signal=19%
ATGCAGT,MIR-217	ATGCAGT,MIR-217		51	-0.31835842	-1.0227159	0.41875	0.61057717	0.972	1428	tags=20%, list=13%, signal=22%
V$NFAT_Q6	V$NFAT_Q6		125	-0.28811476	-1.0206825	0.39229023	0.6135703	0.973	1986	tags=26%, list=18%, signal=32%
ATTACAT,MIR-380-3P	ATTACAT,MIR-380-3P		43	-0.30486956	-1.0204415	0.40416667	0.6120646	0.973	2778	tags=37%, list=25%, signal=49%
V$CEBPGAMMA_Q6	V$CEBPGAMMA_Q6		119	-0.29117724	-1.0192316	0.4092827	0.61288196	0.973	1949	tags=24%, list=17%, signal=29%
AATGTGA,MIR-23A,MIR-23B	AATGTGA,MIR-23A,MIR-23B		213	-0.26967114	-1.0174272	0.42765957	0.61519706	0.974	1436	tags=18%, list=13%, signal=20%
CTGTTAC,MIR-194	CTGTTAC,MIR-194		48	-0.30463246	-1.0129486	0.42454728	0.62461406	0.976	1222	tags=21%, list=11%, signal=23%
GTTAAAG,MIR-302B	GTTAAAG,MIR-302B		38	-0.3377945	-1.0121657	0.45957446	0.6244314	0.977	2870	tags=37%, list=26%, signal=49%
V$SMAD3_Q6	V$SMAD3_Q6		104	-0.30472913	-1.011592	0.43004116	0.6236464	0.977	1142	tags=17%, list=10%, signal=19%
V$HNF3B_01	V$HNF3B_01		103	-0.31158715	-1.0114079	0.4436937	0.622038	0.977	2075	tags=25%, list=19%, signal=31%
GTGCCAT,MIR-183	GTGCCAT,MIR-183		100	-0.28883028	-1.0113645	0.43991855	0.62013996	0.977	2639	tags=30%, list=24%, signal=39%
CTGYNNCTYTAA_UNKNOWN	CTGYNNCTYTAA_UNKNOWN		37	-0.32952666	-1.0108715	0.43600866	0.61932427	0.977	2075	tags=30%, list=19%, signal=36%
TTTGCAG,MIR-518A-2	TTTGCAG,MIR-518A-2		98	-0.283321	-1.0083722	0.46963564	0.62358576	0.977	2575	tags=22%, list=23%, signal=29%
V$ZIC2_01	V$ZIC2_01		124	-0.28806493	-1.0056642	0.45588234	0.62878996	0.977	3090	tags=36%, list=28%, signal=50%
V$FOXJ2_02	V$FOXJ2_02		101	-0.30366206	-1.0055727	0.43600866	0.6269467	0.977	2814	tags=35%, list=25%, signal=46%
ACTTTAT,MIR-142-5P	ACTTTAT,MIR-142-5P		150	-0.27383792	-1.003997	0.44715446	0.6288632	0.977	2975	tags=33%, list=27%, signal=44%
YTAATTAA_V$LHX3_01	YTAATTAA_V$LHX3_01		88	-0.30279848	-1.0039794	0.4585153	0.6269175	0.977	1978	tags=26%, list=18%, signal=31%
RTTTNNNYTGGM_UNKNOWN	RTTTNNNYTGGM_UNKNOWN		84	-0.29423165	-1.003606	0.4474273	0.6259563	0.977	1368	tags=20%, list=12%, signal=23%
V$HNF6_Q6	V$HNF6_Q6		110	-0.30616814	-1.0032942	0.46330276	0.6247108	0.977	2277	tags=28%, list=20%, signal=35%
CYTAGCAAY_UNKNOWN	CYTAGCAAY_UNKNOWN		63	-0.25274786	-1.0024757	0.4460888	0.6248175	0.978	1239	tags=14%, list=11%, signal=16%
V$COMP1_01	V$COMP1_01		64	-0.31834522	-1.0022006	0.4549356	0.62349606	0.978	2460	tags=30%, list=22%, signal=38%
GCGSCMNTTT_UNKNOWN	GCGSCMNTTT_UNKNOWN		30	-0.2989836	-1.000786	0.46357617	0.6257644	0.979	806	tags=13%, list=7%, signal=14%
V$ISRE_01	V$ISRE_01		109	-0.31292972	-1.0006298	0.46583852	0.62420505	0.979	1749	tags=23%, list=16%, signal=27%
RGAGGAARY_V$PU1_Q6	RGAGGAARY_V$PU1_Q6		237	-0.2951359	-0.99951	0.47619048	0.62498814	0.979	1516	tags=20%, list=14%, signal=23%
V$NCX_01	V$NCX_01		79	-0.31804812	-0.99866915	0.47368422	0.6250383	0.979	2789	tags=41%, list=25%, signal=54%
V$PPARA_02	V$PPARA_02		61	-0.29295832	-0.99554586	0.4650655	0.6313363	0.981	2439	tags=30%, list=22%, signal=38%
TGCTGAY_UNKNOWN	TGCTGAY_UNKNOWN		259	-0.274968	-0.99545443	0.46336207	0.6296407	0.981	1539	tags=19%, list=14%, signal=21%
V$CIZ_01	V$CIZ_01		104	-0.28964266	-0.99542725	0.44612068	0.6277697	0.981	2937	tags=36%, list=26%, signal=48%
SMTTTTGT_UNKNOWN	SMTTTTGT_UNKNOWN		196	-0.26870912	-0.99521035	0.46666667	0.6262707	0.981	1920	tags=23%, list=17%, signal=27%
CTCTAGA,MIR-526C,MIR-518F,MIR-526A	CTCTAGA,MIR-526C,MIR-518F,MIR-526A		25	-0.3259104	-0.99410087	0.44849786	0.62711287	0.981	1094	tags=16%, list=10%, signal=18%
V$IRF1_01	V$IRF1_01		122	-0.29402143	-0.99331075	0.47844827	0.62710154	0.981	1650	tags=19%, list=15%, signal=22%
V$CRX_Q4	V$CRX_Q4		118	-0.2964933	-0.9918205	0.46651787	0.6289049	0.981	1587	tags=20%, list=14%, signal=23%
GGCKCATGS_UNKNOWN	GGCKCATGS_UNKNOWN		29	-0.28446588	-0.990269	0.4465409	0.6306309	0.981	1723	tags=24%, list=15%, signal=28%
V$SRY_02	V$SRY_02		121	-0.30331346	-0.9901642	0.47157896	0.628991	0.981	2283	tags=29%, list=20%, signal=36%
V$SREBP1_Q6	V$SREBP1_Q6		129	-0.2779152	-0.98961955	0.46712017	0.62831455	0.981	1197	tags=16%, list=11%, signal=17%
V$NKX22_01	V$NKX22_01		79	-0.29995126	-0.9895108	0.47123894	0.6267494	0.981	339	tags=9%, list=3%, signal=9%
TAGCTTT,MIR-9	TAGCTTT,MIR-9		127	-0.27595824	-0.98834646	0.44421053	0.62771976	0.981	2235	tags=22%, list=20%, signal=27%
CAATGCA,MIR-33	CAATGCA,MIR-33		55	-0.30033213	-0.98709667	0.4695122	0.6284387	0.981	950	tags=16%, list=8%, signal=18%
TAGAACC,MIR-182	TAGAACC,MIR-182		18	-0.3501305	-0.98528916	0.45490196	0.6310543	0.981	2111	tags=33%, list=19%, signal=41%
V$CDPCR3_01	V$CDPCR3_01		26	-0.37917867	-0.98512304	0.49684212	0.6295824	0.981	1298	tags=23%, list=12%, signal=26%
V$AREB6_04	V$AREB6_04		116	-0.28115407	-0.9816207	0.48245615	0.6365374	0.981	1199	tags=19%, list=11%, signal=21%
TCANNTGAY_V$SREBP1_01	TCANNTGAY_V$SREBP1_01		246	-0.23511244	-0.98074514	0.49234137	0.636922	0.981	1840	tags=17%, list=16%, signal=20%
V$OCT1_B	V$OCT1_B		125	-0.28955916	-0.97884256	0.48190045	0.639436	0.982	1258	tags=18%, list=11%, signal=20%
TAATGTG,MIR-323	TAATGTG,MIR-323		78	-0.27308747	-0.9782981	0.46734694	0.6388445	0.982	2983	tags=32%, list=27%, signal=43%
GACAATC,MIR-219	GACAATC,MIR-219		74	-0.27021572	-0.97659755	0.47142857	0.64124006	0.982	1155	tags=16%, list=10%, signal=18%
TTANTCA_UNKNOWN	TTANTCA_UNKNOWN		429	-0.2744119	-0.9763479	0.5090498	0.63990545	0.982	1719	tags=19%, list=15%, signal=22%
TGANNYRGCA_V$TCF11MAFG_01	TGANNYRGCA_V$TCF11MAFG_01		146	-0.26588517	-0.9762243	0.49585062	0.6383201	0.982	2674	tags=29%, list=24%, signal=37%
GTTTGTT,MIR-495	GTTTGTT,MIR-495		116	-0.27067098	-0.9756218	0.51310045	0.6378738	0.982	2473	tags=28%, list=22%, signal=36%
V$P300_01	V$P300_01		130	-0.27205864	-0.9753641	0.50782996	0.6366371	0.982	1280	tags=15%, list=11%, signal=16%
V$CDPCR1_01	V$CDPCR1_01		59	-0.28947064	-0.9750527	0.4758772	0.63556653	0.982	2898	tags=37%, list=26%, signal=50%
V$STAT5A_04	V$STAT5A_04		99	-0.29625773	-0.97492313	0.4766147	0.6340625	0.982	1644	tags=20%, list=15%, signal=23%
V$MZF1_01	V$MZF1_01		111	-0.285923	-0.97389483	0.49775785	0.6347671	0.983	2111	tags=25%, list=19%, signal=31%
CCCNNNNNNAAGWT_UNKNOWN	CCCNNNNNNAAGWT_UNKNOWN		53	-0.2749439	-0.97139233	0.48471615	0.6391083	0.984	1029	tags=15%, list=9%, signal=17%
V$HFH8_01	V$HFH8_01		108	-0.28838834	-0.97130483	0.48701298	0.63745314	0.984	1981	tags=27%, list=18%, signal=32%
YCATTAA_UNKNOWN	YCATTAA_UNKNOWN		277	-0.28054547	-0.9712696	0.4978166	0.63571775	0.984	2092	tags=25%, list=19%, signal=30%
RYAAAKNNNNNNTTGW_UNKNOWN	RYAAAKNNNNNNTTGW_UNKNOWN		44	-0.32464656	-0.97093815	0.498	0.6345829	0.984	2277	tags=36%, list=20%, signal=45%
GTTNYYNNGGTNA_UNKNOWN	GTTNYYNNGGTNA_UNKNOWN		33	-0.27919537	-0.9683892	0.49473685	0.639183	0.984	2259	tags=27%, list=20%, signal=34%
YGCGYRCGC_UNKNOWN	YGCGYRCGC_UNKNOWN		139	-0.22098774	-0.9673336	0.5053305	0.63978624	0.984	1841	tags=19%, list=16%, signal=22%
V$FREAC2_01	V$FREAC2_01		126	-0.260225	-0.9672476	0.512987	0.63821864	0.984	2460	tags=33%, list=22%, signal=42%
V$PPARG_01	V$PPARG_01		21	-0.30054325	-0.9666643	0.52719665	0.6380788	0.984	1751	tags=24%, list=16%, signal=28%
V$BRN2_01	V$BRN2_01		114	-0.28935653	-0.96626145	0.52025586	0.63727003	0.984	2879	tags=39%, list=26%, signal=53%
V$HEN1_01	V$HEN1_01		92	-0.27001256	-0.96512145	0.51495725	0.6381526	0.984	2639	tags=27%, list=24%, signal=35%
V$HLF_01	V$HLF_01		113	-0.2831662	-0.9633654	0.48806942	0.6406299	0.986	1883	tags=23%, list=17%, signal=27%
V$GCM_Q2	V$GCM_Q2		111	-0.28661123	-0.9627684	0.5142232	0.64031565	0.986	1670	tags=21%, list=15%, signal=24%
V$MEIS1AHOXA9_01	V$MEIS1AHOXA9_01		55	-0.31702927	-0.9618357	0.5010395	0.6409611	0.988	1401	tags=27%, list=13%, signal=31%
SYATTGTG_UNKNOWN	SYATTGTG_UNKNOWN		100	-0.25723693	-0.96141225	0.51626897	0.64010864	0.988	1852	tags=19%, list=17%, signal=23%
AAGCACT,MIR-520F	AAGCACT,MIR-520F		102	-0.26482344	-0.9592005	0.51148224	0.6439445	0.988	1037	tags=14%, list=9%, signal=15%
V$E12_Q6	V$E12_Q6		118	-0.295315	-0.95601225	0.50652176	0.6498121	0.988	2049	tags=26%, list=18%, signal=32%
V$OCT1_04	V$OCT1_04		122	-0.29222652	-0.95598024	0.532294	0.64808506	0.988	1334	tags=18%, list=12%, signal=20%
V$ER_Q6	V$ER_Q6		140	-0.2788882	-0.95571655	0.51641136	0.64694804	0.988	2714	tags=31%, list=24%, signal=41%
ACATTCC,MIR-1,MIR-206	ACATTCC,MIR-1,MIR-206		140	-0.24470036	-0.95474213	0.5138889	0.647476	0.988	2734	tags=30%, list=24%, signal=39%
V$MSX1_01	V$MSX1_01		98	-0.28911898	-0.9543994	0.51927435	0.64669055	0.988	2163	tags=26%, list=19%, signal=31%
GTATTAT,MIR-369-3P	GTATTAT,MIR-369-3P		96	-0.2742573	-0.953518	0.5177453	0.64694256	0.988	1920	tags=22%, list=17%, signal=26%
ATGTTTC,MIR-494	ATGTTTC,MIR-494		79	-0.2609403	-0.9517252	0.5232068	0.64961845	0.988	1665	tags=18%, list=15%, signal=21%
V$HMGIY_Q6	V$HMGIY_Q6		117	-0.28844193	-0.9505585	0.5350877	0.6507221	0.988	2520	tags=30%, list=23%, signal=38%
V$IRF1_Q6	V$IRF1_Q6		130	-0.26969123	-0.94931024	0.53846157	0.6522454	0.988	1443	tags=18%, list=13%, signal=21%
V$TTF1_Q6	V$TTF1_Q6		126	-0.27314335	-0.94804794	0.5347826	0.6534232	0.989	1711	tags=19%, list=15%, signal=22%
V$CREB_Q2	V$CREB_Q2		124	-0.24642162	-0.94727904	0.5338809	0.6535811	0.989	1475	tags=15%, list=13%, signal=17%
CCCNNGGGAR_V$OLF1_01	CCCNNGGGAR_V$OLF1_01		153	-0.26365238	-0.94583905	0.5533769	0.6559375	0.989	1808	tags=22%, list=16%, signal=25%
V$ZF5_B	V$ZF5_B		117	-0.23553042	-0.94536495	0.5538462	0.6554378	0.989	2672	tags=27%, list=24%, signal=36%
V$SOX5_01	V$SOX5_01		113	-0.2821396	-0.9453539	0.55210644	0.65371376	0.989	2371	tags=27%, list=21%, signal=34%
V$PIT1_Q6	V$PIT1_Q6		110	-0.30127168	-0.9444051	0.527115	0.654217	0.989	2974	tags=42%, list=27%, signal=56%
V$NFKB_Q6	V$NFKB_Q6		130	-0.27212062	-0.9431648	0.5539419	0.65555525	0.989	2408	tags=30%, list=22%, signal=38%
V$MYC_Q2	V$MYC_Q2		97	-0.22750156	-0.94276375	0.55279505	0.65468127	0.989	2658	tags=29%, list=24%, signal=38%
V$AP3_Q6	V$AP3_Q6		122	-0.27429935	-0.9415131	0.55452436	0.65606153	0.989	1667	tags=21%, list=15%, signal=25%
RGTTAMWNATT_V$HNF1_01	RGTTAMWNATT_V$HNF1_01		43	-0.34315065	-0.94134706	0.5315904	0.6547809	0.989	2327	tags=30%, list=21%, signal=38%
GCATTTG,MIR-105	GCATTTG,MIR-105		85	-0.26974636	-0.9412617	0.52772075	0.65324616	0.989	1581	tags=16%, list=14%, signal=19%
TAATTA_V$CHX10_01	TAATTA_V$CHX10_01		364	-0.2636634	-0.940839	0.55505615	0.6529731	0.99	2019	tags=23%, list=18%, signal=27%
YWATTWNNRGCT_UNKNOWN	YWATTWNNRGCT_UNKNOWN		32	-0.32955423	-0.93939424	0.537931	0.6547706	0.99	966	tags=16%, list=9%, signal=17%
AGGGCAG,MIR-18A	AGGGCAG,MIR-18A		62	-0.2705531	-0.93938273	0.5546219	0.6530934	0.99	1245	tags=16%, list=11%, signal=18%
CAGNYGKNAAA_UNKNOWN	CAGNYGKNAAA_UNKNOWN		37	-0.30969542	-0.9388218	0.5466667	0.6527277	0.99	1470	tags=19%, list=13%, signal=22%
V$VDR_Q6	V$VDR_Q6		125	-0.2562135	-0.93785137	0.5693277	0.6533506	0.99	2002	tags=21%, list=18%, signal=25%
V$CACBINDINGPROTEIN_Q6	V$CACBINDINGPROTEIN_Q6		106	-0.25448236	-0.93780637	0.5503212	0.6518284	0.99	2469	tags=26%, list=22%, signal=34%
V$LMO2COM_01	V$LMO2COM_01		128	-0.25697276	-0.93666923	0.5698198	0.6531383	0.99	2762	tags=30%, list=25%, signal=40%
RYTGCNWTGGNR_UNKNOWN	RYTGCNWTGGNR_UNKNOWN		52	-0.28587008	-0.9362105	0.54260087	0.65255225	0.99	1305	tags=17%, list=12%, signal=19%
V$IRF2_01	V$IRF2_01		55	-0.29810545	-0.93572396	0.54037267	0.65205204	0.99	1287	tags=15%, list=11%, signal=16%
CCAGGGG,MIR-331	CCAGGGG,MIR-331		49	-0.27163458	-0.93498564	0.5231388	0.65205914	0.99	1834	tags=14%, list=16%, signal=17%
KMCATNNWGGA_UNKNOWN	KMCATNNWGGA_UNKNOWN		35	-0.29412434	-0.93049586	0.55666006	0.6609067	0.99	1905	tags=20%, list=17%, signal=24%
V$ELF1_Q6	V$ELF1_Q6		110	-0.27960274	-0.9298027	0.54811716	0.6607356	0.99	2142	tags=25%, list=19%, signal=31%
TGCCTTA,MIR-124A	TGCCTTA,MIR-124A		285	-0.2379105	-0.9278223	0.56762296	0.66349775	0.99	2283	tags=23%, list=20%, signal=28%
V$FOXM1_01	V$FOXM1_01		120	-0.25519818	-0.92637265	0.5654102	0.6653934	0.99	1342	tags=15%, list=12%, signal=17%
V$OCT1_01	V$OCT1_01		125	-0.26085675	-0.92541176	0.5827664	0.665974	0.99	2898	tags=30%, list=26%, signal=41%
V$AP1_C	V$AP1_C		157	-0.26880854	-0.9251488	0.5943601	0.66499525	0.99	1913	tags=20%, list=17%, signal=23%
ATATGCA,MIR-448	ATATGCA,MIR-448		105	-0.2633999	-0.92505604	0.565762	0.6634932	0.99	2620	tags=26%, list=23%, signal=33%
CAGGTA_V$AREB6_01	CAGGTA_V$AREB6_01		362	-0.25525442	-0.9233499	0.56823266	0.6659179	0.99	2014	tags=22%, list=18%, signal=26%
GTATGAT,MIR-154,MIR-487	GTATGAT,MIR-154,MIR-487		36	-0.28260028	-0.92257094	0.5838264	0.66618246	0.99	1863	tags=22%, list=17%, signal=27%
V$AHRARNT_01	V$AHRARNT_01		72	-0.26704964	-0.9222608	0.59565216	0.66521233	0.99	1676	tags=19%, list=15%, signal=23%
ARGGGTTAA_UNKNOWN	ARGGGTTAA_UNKNOWN		69	-0.2790646	-0.9212331	0.5672269	0.6657734	0.99	1922	tags=26%, list=17%, signal=31%
V$FOXD3_01	V$FOXD3_01		107	-0.2746557	-0.919951	0.59825325	0.6669735	0.99	2291	tags=29%, list=20%, signal=36%
V$SP1_Q2_01	V$SP1_Q2_01		122	-0.24000691	-0.9191098	0.57505286	0.66736877	0.99	2469	tags=25%, list=22%, signal=31%
V$SREBP1_02	V$SREBP1_02		47	-0.29196805	-0.91780645	0.57568806	0.66895854	0.99	3090	tags=36%, list=28%, signal=50%
V$DR4_Q2	V$DR4_Q2		118	-0.25501823	-0.9168769	0.59429824	0.6694897	0.99	2075	tags=23%, list=19%, signal=28%
V$AP1FJ_Q2	V$AP1FJ_Q2		145	-0.2595317	-0.91683733	0.5765957	0.6679114	0.99	1822	tags=23%, list=16%, signal=27%
V$PR_Q2	V$PR_Q2		117	-0.25609222	-0.9165624	0.6298851	0.66690254	0.99	1581	tags=20%, list=14%, signal=23%
YRTCANNRCGC_UNKNOWN	YRTCANNRCGC_UNKNOWN		35	-0.26380596	-0.9130485	0.61810154	0.67332554	0.99	1950	tags=23%, list=17%, signal=28%
V$GATA1_02	V$GATA1_02		123	-0.28501585	-0.9130459	0.5887641	0.6716873	0.99	2976	tags=37%, list=27%, signal=50%
TGCACTT,MIR-519C,MIR-519B,MIR-519A	TGCACTT,MIR-519C,MIR-519B,MIR-519A		209	-0.24885137	-0.9124543	0.602459	0.6714689	0.99	2503	tags=27%, list=22%, signal=34%
V$TCF11MAFG_01	V$TCF11MAFG_01		103	-0.2544523	-0.9121542	0.6131078	0.6705579	0.99	2609	tags=28%, list=23%, signal=36%
V$NFKAPPAB65_01	V$NFKAPPAB65_01		123	-0.2442558	-0.9114473	0.6455696	0.670545	0.99	2263	tags=26%, list=20%, signal=32%
V$CACCCBINDINGFACTOR_Q6	V$CACCCBINDINGFACTOR_Q6		146	-0.23522606	-0.9103888	0.5933333	0.67164594	0.99	1841	tags=21%, list=16%, signal=25%
V$PAX4_01	V$PAX4_01		135	-0.2271223	-0.90862	0.6137787	0.6740892	0.99	1871	tags=17%, list=17%, signal=20%
V$E47_01	V$E47_01		133	-0.26305434	-0.9080145	0.6103896	0.6740401	0.99	2557	tags=28%, list=23%, signal=36%
V$PXR_Q2	V$PXR_Q2		122	-0.24145672	-0.90647614	0.5854167	0.67616594	0.99	1587	tags=18%, list=14%, signal=21%
TGCGCANK_UNKNOWN	TGCGCANK_UNKNOWN		250	-0.19187918	-0.90641403	0.5681818	0.674665	0.99	2320	tags=20%, list=21%, signal=25%
TGCTGCT,MIR-15A,MIR-16,MIR-15B,MIR-195,MIR-424,MIR-497	TGCTGCT,MIR-15A,MIR-16,MIR-15B,MIR-195,MIR-424,MIR-497		295	-0.22250633	-0.90330577	0.64300627	0.6806551	0.99	2660	tags=25%, list=24%, signal=32%
TGTYNNNNNRGCARM_UNKNOWN	TGTYNNNNNRGCARM_UNKNOWN		27	-0.30045152	-0.8991743	0.60334027	0.68923044	0.991	805	tags=19%, list=7%, signal=20%
TCTGATA,MIR-361	TCTGATA,MIR-361		47	-0.27408755	-0.8972883	0.5882353	0.6921628	0.991	1542	tags=17%, list=14%, signal=20%
V$PAX5_01	V$PAX5_01		73	-0.24880123	-0.8955155	0.6451613	0.69508296	0.991	3088	tags=33%, list=28%, signal=45%
V$GATA4_Q3	V$GATA4_Q3		113	-0.23703428	-0.8939815	0.6637168	0.6971207	0.992	2473	tags=27%, list=22%, signal=35%
V$BACH1_01	V$BACH1_01		142	-0.2640441	-0.89046144	0.6207627	0.7043593	0.993	1941	tags=23%, list=17%, signal=27%
V$MYOD_Q6_01	V$MYOD_Q6_01		104	-0.26131266	-0.88842505	0.61904764	0.7078696	0.993	2142	tags=21%, list=19%, signal=26%
V$AP1_Q4	V$AP1_Q4		137	-0.24551985	-0.88731366	0.6573276	0.7089112	0.993	1554	tags=20%, list=14%, signal=23%
V$SREBP1_01	V$SREBP1_01		87	-0.21495798	-0.887146	0.6506276	0.7075743	0.993	720	tags=9%, list=6%, signal=10%
V$MAZ_Q6	V$MAZ_Q6		95	-0.23749681	-0.88589364	0.6301653	0.7089455	0.993	639	tags=8%, list=6%, signal=9%
ACACTCC,MIR-122A	ACACTCC,MIR-122A		43	-0.25157276	-0.8856176	0.6407563	0.7079299	0.993	1445	tags=16%, list=13%, signal=19%
V$DR3_Q4	V$DR3_Q4		67	-0.26533216	-0.885471	0.63559324	0.70680207	0.993	2681	tags=33%, list=24%, signal=43%
V$NRF2_Q4	V$NRF2_Q4		132	-0.2414809	-0.883657	0.64033264	0.709938	0.993	2609	tags=27%, list=23%, signal=35%
V$HIF1_Q5	V$HIF1_Q5		121	-0.22665083	-0.88346696	0.68122274	0.70878136	0.993	2469	tags=26%, list=22%, signal=33%
ATGTCAC,MIR-489	ATGTCAC,MIR-489		42	-0.27183786	-0.8815267	0.6289308	0.71188974	0.993	2219	tags=26%, list=20%, signal=33%
V$IRF7_01	V$IRF7_01		120	-0.24413791	-0.88139975	0.6600877	0.7105938	0.993	1071	tags=13%, list=10%, signal=15%
GGCNRNWCTTYS_UNKNOWN	GGCNRNWCTTYS_UNKNOWN		39	-0.23846062	-0.8806353	0.5954825	0.7107954	0.993	3140	tags=33%, list=28%, signal=46%
V$GR_Q6_01	V$GR_Q6_01		129	-0.25808594	-0.87979287	0.6754386	0.71132946	0.993	2002	tags=25%, list=18%, signal=30%
V$E4BP4_01	V$E4BP4_01		94	-0.24290846	-0.87941366	0.65106386	0.7106756	0.994	1238	tags=15%, list=11%, signal=17%
TTTTGAG,MIR-373	TTTTGAG,MIR-373		116	-0.21632223	-0.87859714	0.6361746	0.7111976	0.994	2592	tags=28%, list=23%, signal=36%
V$ATF_01	V$ATF_01		128	-0.2173732	-0.8785332	0.6566866	0.7097346	0.994	1432	tags=15%, list=13%, signal=17%
V$CMYB_01	V$CMYB_01		119	-0.20431164	-0.8780205	0.65645516	0.7092863	0.994	1534	tags=14%, list=14%, signal=16%
V$NKX25_02	V$NKX25_02		115	-0.27418602	-0.8758071	0.62416106	0.7128687	0.994	1904	tags=23%, list=17%, signal=28%
RNGTGGGC_UNKNOWN	RNGTGGGC_UNKNOWN		375	-0.21814173	-0.87553424	0.6912752	0.7118114	0.994	1761	tags=19%, list=16%, signal=21%
V$STAT3_02	V$STAT3_02		63	-0.24578987	-0.87186885	0.65384614	0.71937394	0.994	806	tags=11%, list=7%, signal=12%
GGTAACC,MIR-409-5P	GGTAACC,MIR-409-5P		19	-0.28359923	-0.8717996	0.61981565	0.7179531	0.994	2197	tags=26%, list=20%, signal=33%
V$STAT_Q6	V$STAT_Q6		133	-0.22645424	-0.87072974	0.7044025	0.7191461	0.994	1338	tags=15%, list=12%, signal=17%
V$TCF1P_Q6	V$TCF1P_Q6		112	-0.25038204	-0.8697126	0.67030567	0.72008795	0.994	1239	tags=17%, list=11%, signal=19%
V$USF_Q6_01	V$USF_Q6_01		103	-0.2185306	-0.8694431	0.68191266	0.7191717	0.994	844	tags=11%, list=8%, signal=11%
V$CHX10_01	V$CHX10_01		108	-0.26548514	-0.86885554	0.691796	0.7190382	0.994	2494	tags=28%, list=22%, signal=35%
GTGACGY_V$E4F1_Q6	GTGACGY_V$E4F1_Q6		316	-0.19084634	-0.8661382	0.6813417	0.7242264	0.994	2036	tags=18%, list=18%, signal=21%
V$HIF1_Q3	V$HIF1_Q3		116	-0.22079514	-0.86526203	0.70190275	0.72466695	0.994	1475	tags=16%, list=13%, signal=18%
TGAGATT,MIR-216	TGAGATT,MIR-216		56	-0.2203646	-0.86507684	0.6522678	0.7235617	0.994	2592	tags=23%, list=23%, signal=30%
V$BACH2_01	V$BACH2_01		140	-0.24385284	-0.8646359	0.6746204	0.723094	0.994	1941	tags=22%, list=17%, signal=26%
GGTGTGT,MIR-329	GGTGTGT,MIR-329		44	-0.24376817	-0.864416	0.6464435	0.7219812	0.994	2320	tags=20%, list=21%, signal=26%
V$HNF4_DR1_Q3	V$HNF4_DR1_Q3		139	-0.22912857	-0.86363626	0.7280702	0.7224483	0.995	1751	tags=19%, list=16%, signal=22%
V$TGIF_01	V$TGIF_01		107	-0.24263243	-0.8625633	0.7024608	0.7235981	0.995	1377	tags=17%, list=12%, signal=19%
TGTTTAC,MIR-30A-5P,MIR-30C,MIR-30D,MIR-30B,MIR-30E-5P	TGTTTAC,MIR-30A-5P,MIR-30C,MIR-30D,MIR-30B,MIR-30E-5P		295	-0.22724916	-0.85833937	0.6881497	0.73204225	0.996	2289	tags=23%, list=20%, signal=28%
RRAGTTGT_UNKNOWN	RRAGTTGT_UNKNOWN		109	-0.24474645	-0.8572019	0.7	0.7331967	0.996	1334	tags=17%, list=12%, signal=19%
V$NKX25_01	V$NKX25_01		71	-0.25325525	-0.85592717	0.72991073	0.7348604	0.996	2890	tags=32%, list=26%, signal=43%
TGCTTTG,MIR-330	TGCTTTG,MIR-330		145	-0.23492381	-0.8553736	0.664557	0.73469573	0.996	3055	tags=32%, list=27%, signal=44%
V$CEBPA_01	V$CEBPA_01		119	-0.24799052	-0.8547631	0.72866523	0.7347709	0.996	2463	tags=28%, list=22%, signal=35%
V$TEF_Q6	V$TEF_Q6		111	-0.24141061	-0.8527943	0.7276596	0.7378889	0.996	910	tags=11%, list=8%, signal=12%
V$PAX2_01	V$PAX2_01		20	-0.27578682	-0.85247254	0.6827731	0.7371845	0.996	1377	tags=20%, list=12%, signal=23%
V$E2F1_Q3_01	V$E2F1_Q3_01		123	-0.20658657	-0.8503928	0.70675105	0.74089044	0.996	1197	tags=11%, list=11%, signal=13%
ATGTACA,MIR-493	ATGTACA,MIR-493		142	-0.2263466	-0.8498231	0.6708595	0.7407706	0.996	2366	tags=25%, list=21%, signal=32%
GTGGGTGK_UNKNOWN	GTGGGTGK_UNKNOWN		149	-0.24469902	-0.8493953	0.71428573	0.7402676	0.996	2944	tags=31%, list=26%, signal=41%
V$MAX_01	V$MAX_01		116	-0.20830102	-0.84909725	0.69450104	0.7394167	0.996	564	tags=9%, list=5%, signal=9%
CACGTG_V$MYC_Q2	CACGTG_V$MYC_Q2		482	-0.18166755	-0.84750354	0.74623656	0.7417624	0.996	2240	tags=20%, list=20%, signal=24%
V$MYB_Q5_01	V$MYB_Q5_01		116	-0.245577	-0.84707344	0.6877637	0.74130625	0.996	1673	tags=22%, list=15%, signal=25%
YRCCAKNNGNCGC_UNKNOWN	YRCCAKNNGNCGC_UNKNOWN		29	-0.27188927	-0.8389759	0.71092075	0.7600925	0.997	661	tags=10%, list=6%, signal=11%
TCTATGA,MIR-376A,MIR-376B	TCTATGA,MIR-376A,MIR-376B		50	-0.22989936	-0.83839613	0.7	0.75982875	0.997	2642	tags=28%, list=24%, signal=36%
V$AHR_Q5	V$AHR_Q5		105	-0.20210546	-0.835944	0.7773109	0.76410276	0.997	2672	tags=23%, list=24%, signal=30%
GGGACCA,MIR-133A,MIR-133B	GGGACCA,MIR-133A,MIR-133B		101	-0.20281953	-0.8346062	0.71157897	0.7661437	0.997	1067	tags=10%, list=10%, signal=11%
V$MYB_Q3	V$MYB_Q3		111	-0.2336463	-0.83426255	0.7225807	0.765542	0.997	1920	tags=23%, list=17%, signal=28%
V$AREB6_03	V$AREB6_03		111	-0.23066878	-0.8335439	0.7511521	0.7657782	0.997	2762	tags=30%, list=25%, signal=39%
V$CART1_01	V$CART1_01		97	-0.24734905	-0.83222485	0.7714885	0.76752025	0.997	2463	tags=27%, list=22%, signal=34%
GAGCCTG,MIR-484	GAGCCTG,MIR-484		52	-0.24360189	-0.82899415	0.71227366	0.7739697	0.997	2256	tags=25%, list=20%, signal=31%
GTGCCTT,MIR-506	GTGCCTT,MIR-506		359	-0.20698689	-0.82816964	0.69512194	0.77425516	0.997	2258	tags=21%, list=20%, signal=25%
V$MZF1_02	V$MZF1_02		110	-0.20935403	-0.8260534	0.7306889	0.7776201	0.997	2142	tags=19%, list=19%, signal=23%
YGCANTGCR_UNKNOWN	YGCANTGCR_UNKNOWN		52	-0.22554742	-0.82565236	0.73170733	0.7769764	0.997	1222	tags=10%, list=11%, signal=11%
GGGNRMNNYCAT_UNKNOWN	GGGNRMNNYCAT_UNKNOWN		47	-0.24363583	-0.8250846	0.7190776	0.7769656	0.997	889	tags=13%, list=8%, signal=14%
V$GATA1_01	V$GATA1_01		127	-0.21668023	-0.82478184	0.77634406	0.775971	0.997	2465	tags=25%, list=22%, signal=32%
GGCNNMSMYNTTG_UNKNOWN	GGCNNMSMYNTTG_UNKNOWN		35	-0.2192388	-0.8241614	0.68346775	0.7758232	0.997	2039	tags=17%, list=18%, signal=21%
YYCATTCAWW_UNKNOWN	YYCATTCAWW_UNKNOWN		91	-0.24175644	-0.8238478	0.7516199	0.7752158	0.997	2320	tags=26%, list=21%, signal=33%
TGTATGA,MIR-485-3P	TGTATGA,MIR-485-3P		75	-0.2313408	-0.82174903	0.7116935	0.77915484	0.997	2282	tags=23%, list=20%, signal=28%
TAATAAT,MIR-126	TAATAAT,MIR-126		103	-0.22577937	-0.82121426	0.76382977	0.7790556	0.997	828	tags=10%, list=7%, signal=10%
V$TFIII_Q6	V$TFIII_Q6		104	-0.21420185	-0.8210153	0.77729255	0.7778982	0.997	2483	tags=25%, list=22%, signal=32%
ACAACCT,MIR-453	ACAACCT,MIR-453		18	-0.30136505	-0.820611	0.71428573	0.7772564	0.997	1380	tags=17%, list=12%, signal=19%
V$DR1_Q3	V$DR1_Q3		125	-0.22152454	-0.82020545	0.8344519	0.7764869	0.997	1760	tags=22%, list=16%, signal=25%
V$AP1_Q2	V$AP1_Q2		142	-0.2363065	-0.81635046	0.79347825	0.78358334	0.997	1156	tags=15%, list=10%, signal=16%
V$NFKAPPAB_01	V$NFKAPPAB_01		125	-0.23411381	-0.815087	0.7850877	0.7852112	0.998	1676	tags=18%, list=15%, signal=20%
CCACACA,MIR-147	CCACACA,MIR-147		36	-0.25186828	-0.81416976	0.7210744	0.78587407	0.998	2246	tags=22%, list=20%, signal=28%
GGAMTNNNNNTCCY_UNKNOWN	GGAMTNNNNNTCCY_UNKNOWN		55	-0.22008279	-0.8135935	0.7741935	0.7855961	0.998	1298	tags=16%, list=12%, signal=18%
V$AP2ALPHA_01	V$AP2ALPHA_01		113	-0.23197128	-0.81336147	0.74380165	0.78459513	0.998	1538	tags=17%, list=14%, signal=19%
V$CREL_01	V$CREL_01		136	-0.21950509	-0.8133159	0.8081633	0.78313285	0.998	2263	tags=25%, list=20%, signal=31%
CCTGCTG,MIR-214	CCTGCTG,MIR-214		117	-0.20913677	-0.8121259	0.75536484	0.784469	0.998	2588	tags=26%, list=23%, signal=34%
V$STAT_01	V$STAT_01		133	-0.21728523	-0.8120818	0.8336842	0.7830041	0.998	1571	tags=17%, list=14%, signal=19%
V$PEA3_Q6	V$PEA3_Q6		117	-0.24809787	-0.8116797	0.6970339	0.782301	0.998	2094	tags=21%, list=19%, signal=25%
AGCTCCT,MIR-28	AGCTCCT,MIR-28		40	-0.24522154	-0.8110754	0.7161572	0.7819969	0.998	844	tags=10%, list=8%, signal=11%
V$PAX4_03	V$PAX4_03		133	-0.21740702	-0.8098277	0.7494647	0.78360265	0.998	2972	tags=32%, list=27%, signal=42%
V$LXR_DR4_Q3	V$LXR_DR4_Q3		46	-0.24343379	-0.80935204	0.7632135	0.7833398	0.998	2240	tags=26%, list=20%, signal=32%
AAGCACA,MIR-218	AAGCACA,MIR-218		166	-0.21570398	-0.80502886	0.75416666	0.7917308	0.998	2954	tags=29%, list=26%, signal=39%
AACTGGA,MIR-145	AACTGGA,MIR-145		117	-0.2200554	-0.80456305	0.77310926	0.79128885	0.998	2734	tags=26%, list=24%, signal=34%
ATGTTAA,MIR-302C	ATGTTAA,MIR-302C		126	-0.2155283	-0.80390227	0.7827957	0.7912265	0.998	3158	tags=35%, list=28%, signal=48%
AATGGAG,MIR-136	AATGGAG,MIR-136		41	-0.24521126	-0.80145216	0.75757575	0.7957736	0.998	3454	tags=39%, list=31%, signal=56%
CACTGTG,MIR-128A,MIR-128B	CACTGTG,MIR-128A,MIR-128B		168	-0.19118239	-0.7993836	0.8089172	0.7988534	0.998	3059	tags=32%, list=27%, signal=44%
V$NGFIC_01	V$NGFIC_01		113	-0.20139882	-0.7992241	0.7366255	0.7976304	0.998	2613	tags=24%, list=23%, signal=31%
V$USF_02	V$USF_02		121	-0.19805682	-0.7975855	0.81930184	0.799947	0.998	500	tags=7%, list=4%, signal=8%
ACTGCAG,MIR-17-3P	ACTGCAG,MIR-17-3P		51	-0.24633425	-0.7960128	0.699187	0.8020057	0.998	2907	tags=24%, list=26%, signal=32%
V$GNCF_01	V$GNCF_01		37	-0.26286536	-0.7914618	0.8232662	0.8111346	0.998	831	tags=16%, list=7%, signal=17%
ACACTAC,MIR-142-3P	ACACTAC,MIR-142-3P		60	-0.22463663	-0.79072946	0.7392157	0.8114195	0.998	1182	tags=12%, list=11%, signal=13%
ACTACCT,MIR-196A,MIR-196B	ACTACCT,MIR-196A,MIR-196B		60	-0.22392401	-0.79063886	0.7832618	0.8101137	0.998	1456	tags=13%, list=13%, signal=15%
CCANNAGRKGGC_UNKNOWN	CCANNAGRKGGC_UNKNOWN		55	-0.25594452	-0.788584	0.8218263	0.8132196	0.998	2552	tags=27%, list=23%, signal=35%
GTGCAAT,MIR-25,MIR-32,MIR-92,MIR-363,MIR-367	GTGCAAT,MIR-25,MIR-32,MIR-92,MIR-363,MIR-367		159	-0.20753942	-0.7865521	0.82916665	0.8164255	0.998	2637	tags=25%, list=24%, signal=32%
AGCACTT,MIR-93,MIR-302A,MIR-302B,MIR-302C,MIR-302D,MIR-372,MIR-373,MIR-520E,MIR-520A,MIR-526B,MIR-520B,MIR-520C,MIR-520D	AGCACTT,MIR-93,MIR-302A,MIR-302B,MIR-302C,MIR-302D,MIR-372,MIR-373,MIR-520E,MIR-520A,MIR-526B,MIR-520B,MIR-520C,MIR-520D		140	-0.20363966	-0.7839245	0.7632653	0.82085556	0.998	2568	tags=28%, list=23%, signal=36%
V$PAX_Q6	V$PAX_Q6		128	-0.21891183	-0.7812107	0.86177105	0.8261401	0.998	1877	tags=20%, list=17%, signal=23%
TTTGTAG,MIR-520D	TTTGTAG,MIR-520D		174	-0.20350571	-0.7810392	0.80911064	0.8248842	0.998	1545	tags=15%, list=14%, signal=17%
V$AP1_Q2_01	V$AP1_Q2_01		141	-0.2255591	-0.77877593	0.8351893	0.82861376	0.998	1623	tags=18%, list=14%, signal=20%
V$RREB1_01	V$RREB1_01		101	-0.20241171	-0.7783655	0.8197425	0.8279857	0.998	1222	tags=12%, list=11%, signal=13%
V$NRSF_01	V$NRSF_01		52	-0.29935685	-0.77666795	0.73777777	0.83022475	0.998	3468	tags=42%, list=31%, signal=61%
V$HEN1_02	V$HEN1_02		86	-0.2017248	-0.7758027	0.8213552	0.83073545	0.998	2258	tags=21%, list=20%, signal=26%
TCTGATC,MIR-383	TCTGATC,MIR-383		20	-0.24525958	-0.7715746	0.77160496	0.8386733	0.998	1142	tags=15%, list=10%, signal=17%
V$FXR_IR1_Q6	V$FXR_IR1_Q6		61	-0.22620459	-0.7704427	0.8755556	0.83932936	0.998	1319	tags=15%, list=12%, signal=17%
V$SMAD4_Q6	V$SMAD4_Q6		112	-0.21813782	-0.7687045	0.7933884	0.842104	0.998	2039	tags=22%, list=18%, signal=27%
V$TITF1_Q3	V$TITF1_Q3		118	-0.22180544	-0.7676413	0.85287845	0.8427405	0.998	2927	tags=32%, list=26%, signal=43%
V$CP2_02	V$CP2_02		122	-0.21431987	-0.7659639	0.8466387	0.84461683	0.998	1505	tags=17%, list=13%, signal=20%
V$IK3_01	V$IK3_01		112	-0.21634828	-0.7648639	0.90444446	0.84555185	0.998	1893	tags=18%, list=17%, signal=21%
V$AR_02	V$AR_02		19	-0.2756805	-0.7635458	0.79746836	0.8468294	0.998	3160	tags=42%, list=28%, signal=59%
V$SP1_Q4_01	V$SP1_Q4_01		131	-0.18743613	-0.7629991	0.83297646	0.8463058	0.998	2792	tags=23%, list=25%, signal=30%
AAAGACA,MIR-511	AAAGACA,MIR-511		103	-0.2244092	-0.7628718	0.84598696	0.84490824	0.998	2556	tags=26%, list=23%, signal=34%
V$CDPCR3HD_01	V$CDPCR3HD_01		112	-0.21295822	-0.76078093	0.92743766	0.84761256	0.998	1462	tags=16%, list=13%, signal=18%
GCACTTT,MIR-17-5P,MIR-20A,MIR-106A,MIR-106B,MIR-20B,MIR-519D	GCACTTT,MIR-17-5P,MIR-20A,MIR-106A,MIR-106B,MIR-20B,MIR-519D		272	-0.19805118	-0.75895196	0.80368096	0.8500943	0.998	3284	tags=35%, list=29%, signal=48%
CAGTGTT,MIR-141,MIR-200A	CAGTGTT,MIR-141,MIR-200A		160	-0.19438557	-0.75798476	0.83365947	0.8508585	0.998	1626	tags=16%, list=15%, signal=18%
V$NFKB_C	V$NFKB_C		136	-0.20521697	-0.75733775	0.89804775	0.8506888	0.998	2483	tags=26%, list=22%, signal=33%
CAGGTCC,MIR-492	CAGGTCC,MIR-492		28	-0.23708689	-0.75722635	0.78600824	0.8492917	0.998	1865	tags=18%, list=17%, signal=21%
V$AREB6_02	V$AREB6_02		129	-0.21482298	-0.75701034	0.90611356	0.8481949	0.998	2075	tags=22%, list=19%, signal=26%
TTTGCAC,MIR-19A,MIR-19B	TTTGCAC,MIR-19A,MIR-19B		245	-0.20152439	-0.75695294	0.79296064	0.84675854	0.998	2475	tags=22%, list=22%, signal=27%
V$SP1_Q6	V$SP1_Q6		128	-0.18665713	-0.7543268	0.83609957	0.8506938	0.998	1429	tags=12%, list=13%, signal=13%
V$PAX3_B	V$PAX3_B		44	-0.22597793	-0.7516656	0.84288746	0.8547365	0.998	1432	tags=14%, list=13%, signal=16%
CTTTGCA,MIR-527	CTTTGCA,MIR-527		129	-0.19888292	-0.74793386	0.87265134	0.86123043	0.998	606	tags=8%, list=5%, signal=8%
V$ZIC3_01	V$ZIC3_01		137	-0.22536662	-0.74629617	0.8608137	0.8629274	0.998	2958	tags=31%, list=26%, signal=42%
V$ETS2_B	V$ETS2_B		144	-0.22313936	-0.74469507	0.8126316	0.86487186	0.998	1538	tags=15%, list=14%, signal=17%
V$PAX6_01	V$PAX6_01		50	-0.22742046	-0.7442436	0.86567163	0.86427593	0.998	2890	tags=32%, list=26%, signal=43%
V$LFA1_Q6	V$LFA1_Q6		123	-0.20772979	-0.7438659	0.8574423	0.8635933	0.998	1930	tags=20%, list=17%, signal=23%
TCCCCAC,MIR-491	TCCCCAC,MIR-491		31	-0.23901707	-0.7430111	0.8271605	0.8637618	0.998	1685	tags=23%, list=15%, signal=27%
GTGCCAA,MIR-96	GTGCCAA,MIR-96		160	-0.20262407	-0.74201494	0.8898305	0.8640454	0.998	2765	tags=28%, list=25%, signal=36%
TCTCTCC,MIR-185	TCTCTCC,MIR-185		53	-0.21591653	-0.7389254	0.85587585	0.8690386	0.998	1871	tags=19%, list=17%, signal=23%
GTGCAAA,MIR-507	GTGCAAA,MIR-507		58	-0.2079838	-0.7382561	0.86191535	0.8685911	0.998	408	tags=7%, list=4%, signal=7%
V$PAX2_02	V$PAX2_02		122	-0.21362022	-0.7376419	0.9177215	0.8683878	0.998	1522	tags=18%, list=14%, signal=21%
V$CEBP_Q3	V$CEBP_Q3		123	-0.20686176	-0.73668355	0.93791574	0.8686841	0.998	2898	tags=32%, list=26%, signal=42%
AGCATTA,MIR-155	AGCATTA,MIR-155		72	-0.2228657	-0.7366702	0.8381743	0.8671652	0.998	2773	tags=28%, list=25%, signal=37%
CTCAGGG,MIR-125B,MIR-125A	CTCAGGG,MIR-125B,MIR-125A		177	-0.17946659	-0.7336999	0.8695652	0.8712969	0.998	1330	tags=11%, list=12%, signal=13%
CCAWNWWNNNGGC_UNKNOWN	CCAWNWWNNNGGC_UNKNOWN		32	-0.2083999	-0.7325306	0.82608694	0.872008	0.998	339	tags=6%, list=3%, signal=6%
GGCNKCCATNK_UNKNOWN	GGCNKCCATNK_UNKNOWN		57	-0.18705502	-0.7318026	0.844898	0.8719024	0.998	937	tags=9%, list=8%, signal=10%
V$MYOGNF1_01	V$MYOGNF1_01		20	-0.2910478	-0.72318417	0.82857144	0.8867361	0.998	1201	tags=20%, list=11%, signal=22%
CATGTAA,MIR-496	CATGTAA,MIR-496		92	-0.21561666	-0.71712273	0.85341364	0.8964144	0.998	2575	tags=26%, list=23%, signal=34%
V$NERF_Q2	V$NERF_Q2		125	-0.211652	-0.71596783	0.85040987	0.8969239	0.998	1885	tags=19%, list=17%, signal=23%
TGTGTGA,MIR-377	TGTGTGA,MIR-377		87	-0.18829824	-0.7152663	0.8909465	0.89661485	0.998	1156	tags=10%, list=10%, signal=11%
GTACTGT,MIR-101	GTACTGT,MIR-101		130	-0.19983612	-0.71498615	0.92094016	0.89556277	0.998	1515	tags=16%, list=14%, signal=18%
V$AML_Q6	V$AML_Q6		135	-0.20457403	-0.7118324	0.96086955	0.89992034	0.998	1182	tags=13%, list=11%, signal=15%
TGAATGT,MIR-181A,MIR-181B,MIR-181C,MIR-181D	TGAATGT,MIR-181A,MIR-181B,MIR-181C,MIR-181D		216	-0.18277107	-0.7115511	0.93541664	0.89885896	0.998	2773	tags=25%, list=25%, signal=32%
TGGTGCT,MIR-29A,MIR-29B,MIR-29C	TGGTGCT,MIR-29A,MIR-29B,MIR-29C		251	-0.18997455	-0.71129096	0.9047619	0.8976851	0.998	2574	tags=25%, list=23%, signal=32%
WCTCNATGGY_UNKNOWN	WCTCNATGGY_UNKNOWN		30	-0.20898044	-0.7082638	0.8595388	0.90126723	0.998	2265	tags=30%, list=20%, signal=38%
V$EGR_Q6	V$EGR_Q6		134	-0.17957182	-0.7054908	0.88842106	0.9047255	0.998	1675	tags=14%, list=15%, signal=16%
ATGCTGG,MIR-338	ATGCTGG,MIR-338		47	-0.19721021	-0.70412236	0.8713693	0.90557104	0.998	684	tags=9%, list=6%, signal=9%
TNCATNTCCYR_UNKNOWN	TNCATNTCCYR_UNKNOWN		53	-0.18631709	-0.700021	0.875	0.9107571	0.998	238	tags=4%, list=2%, signal=4%
TTANWNANTGGM_UNKNOWN	TTANWNANTGGM_UNKNOWN		29	-0.23772371	-0.6957294	0.872807	0.91595584	0.998	2639	tags=34%, list=24%, signal=45%
CATTTCA,MIR-203	CATTTCA,MIR-203		129	-0.17799017	-0.69242847	0.9393305	0.9197613	0.998	2666	tags=24%, list=24%, signal=31%
AAAGGGA,MIR-204,MIR-211	AAAGGGA,MIR-204,MIR-211		119	-0.18447387	-0.69191694	0.8960499	0.9189656	0.998	2448	tags=23%, list=22%, signal=29%
CCTGTGA,MIR-513	CCTGTGA,MIR-513		63	-0.20656675	-0.6908756	0.93492407	0.9190992	0.998	2877	tags=27%, list=26%, signal=36%
V$MAF_Q6	V$MAF_Q6		144	-0.18792534	-0.6880737	0.96178347	0.9215572	0.998	1616	tags=15%, list=14%, signal=18%
V$MYOD_01	V$MYOD_01		110	-0.19364527	-0.6822509	0.95974576	0.92810255	0.998	2510	tags=24%, list=22%, signal=30%
V$NFKB_Q6_01	V$NFKB_Q6_01		113	-0.19517668	-0.6809771	0.966805	0.9282761	0.998	2613	tags=25%, list=23%, signal=32%
AAGCCAT,MIR-135A,MIR-135B	AAGCCAT,MIR-135A,MIR-135B		166	-0.17892984	-0.67437357	0.9527721	0.9363167	0.999	2319	tags=20%, list=21%, signal=25%
V$MAZR_01	V$MAZR_01		109	-0.17358394	-0.6737663	0.94168466	0.9356454	0.999	1743	tags=12%, list=16%, signal=14%
GACTGTT,MIR-212,MIR-132	GACTGTT,MIR-212,MIR-132		78	-0.1836211	-0.6731527	0.9502982	0.9348964	0.999	1607	tags=15%, list=14%, signal=18%
V$ZIC1_01	V$ZIC1_01		124	-0.19528791	-0.67168045	0.95789474	0.93504524	0.999	2463	tags=23%, list=22%, signal=30%
CTATGCA,MIR-153	CTATGCA,MIR-153		107	-0.18708055	-0.6680932	0.9443299	0.9378108	0.999	1480	tags=15%, list=13%, signal=17%
V$EGR1_01	V$EGR1_01		131	-0.1766703	-0.66641414	0.92997813	0.93826264	0.999	1429	tags=11%, list=13%, signal=13%
V$AP2GAMMA_01	V$AP2GAMMA_01		119	-0.18951574	-0.6661754	0.96428573	0.93689793	0.999	1158	tags=13%, list=10%, signal=14%
V$YY1_02	V$YY1_02		113	-0.14627376	-0.6655805	0.9270386	0.9359086	0.999	2116	tags=14%, list=19%, signal=17%
GCAAGGA,MIR-502	GCAAGGA,MIR-502		34	-0.19914557	-0.66393137	0.9217759	0.93628436	0.999	2936	tags=26%, list=26%, signal=36%
GKCGCNNNNNNNTGAYG_UNKNOWN	GKCGCNNNNNNNTGAYG_UNKNOWN		32	-0.18585941	-0.66258126	0.7927757	0.93616265	0.999	1137	tags=13%, list=10%, signal=14%
GGCAGTG,MIR-324-3P	GGCAGTG,MIR-324-3P		48	-0.20799536	-0.6473136	0.9215292	0.95182675	0.999	2939	tags=31%, list=26%, signal=42%
V$E2F_Q2	V$E2F_Q2		79	-0.17726818	-0.64648473	0.94545454	0.9512403	0.999	1517	tags=13%, list=14%, signal=15%
RACTNNRTTTNC_UNKNOWN	RACTNNRTTTNC_UNKNOWN		58	-0.1735809	-0.6400463	0.96503496	0.95595086	0.999	1463	tags=12%, list=13%, signal=14%
TTGCCAA,MIR-182	TTGCCAA,MIR-182		160	-0.18212631	-0.637941	0.9452333	0.9560234	0.999	2485	tags=22%, list=22%, signal=28%
V$OLF1_01	V$OLF1_01		132	-0.17619126	-0.6369103	0.9915074	0.9554353	0.999	1488	tags=13%, list=13%, signal=15%
V$ARNT_01	V$ARNT_01		122	-0.1554207	-0.6324344	0.9957537	0.95778584	0.999	2772	tags=25%, list=25%, signal=33%
GTCAGGA,MIR-378	GTCAGGA,MIR-378		28	-0.20551725	-0.6240838	0.96465695	0.96446925	1	2494	tags=29%, list=22%, signal=37%
CAGNWMCNNNGAC_UNKNOWN	CAGNWMCNNNGAC_UNKNOWN		45	-0.23088045	-0.6161026	0.9583333	0.96927285	1	3494	tags=40%, list=31%, signal=58%
V$POU3F2_01	V$POU3F2_01		49	-0.20546266	-0.6131634	0.9805195	0.9700437	1	2972	tags=35%, list=27%, signal=47%
TATCTGG,MIR-488	TATCTGG,MIR-488		32	-0.20101412	-0.60543877	0.9509202	0.97358346	1	763	tags=9%, list=7%, signal=10%
GCTTGAA,MIR-498	GCTTGAA,MIR-498		47	-0.18499246	-0.6023397	0.9654471	0.9738678	1	2824	tags=28%, list=25%, signal=37%
CTTTGTA,MIR-524	CTTTGTA,MIR-524		227	-0.1569576	-0.5915456	0.9876289	0.9785845	1	1330	tags=11%, list=12%, signal=12%
ACTGTAG,MIR-139	ACTGTAG,MIR-139		66	-0.17379221	-0.5784889	0.96378267	0.9829917	1	2773	tags=27%, list=25%, signal=36%
CACTGCC,MIR-34A,MIR-34C,MIR-449	CACTGCC,MIR-34A,MIR-34C,MIR-449		143	-0.15218277	-0.57663375	0.993576	0.9823002	1	2022	tags=16%, list=18%, signal=19%
V$AP2_Q3	V$AP2_Q3		130	-0.14246017	-0.53854406	1	0.99343216	1	2773	tags=22%, list=25%, signal=29%
TGCAAAC,MIR-452	TGCAAAC,MIR-452		55	-0.15135936	-0.5140883	1	0.99667776	1	2637	tags=22%, list=24%, signal=28%
GGCACAT,MIR-455	GGCACAT,MIR-455		28	-0.15902303	-0.51100653	0.9792531	0.9953008	1	2557	tags=21%, list=23%, signal=28%
AGTTCTC,MIR-146A,MIR-146B	AGTTCTC,MIR-146A,MIR-146B		27	-0.15202986	-0.48065037	0.99404764	0.9974137	1	1163	tags=7%, list=10%, signal=8%
GTGTGAG,MIR-342	GTGTGAG,MIR-342		29	-0.11558754	-0.38798562	1	0.9996334	1	3848	tags=38%, list=34%, signal=58%
