# Supplementary material for: A genomic analysis of mouse models of breast cancer reveals molecular features of mouse models and relationships to human breast cancer
Source: Breast Cancer Res. 2014 Jun 5;16(3):R59. doi: 10.1186/bcr3672 (PMC4078930; doi:10.1186/bcr3672)
Supplement: Additional file 11 — GSEA for mouse models compared to all other models or to mammary gland development. Listed by model. [file bcr3672-S11.zip › AdditionalFile11/Myc/Vs_normal_mammary/C3/Upregulated_in_Myc_vs_normalMammary.txt]

NAME	GS<br> follow link to MSigDB	GS DETAILS	SIZE	ES	NES	NOM p-val	FDR q-val	FWER p-val	RANK AT MAX	LEADING EDGE
KTGGYRSGAA_UNKNOWN	KTGGYRSGAA_UNKNOWN	Details ...	42	0.570963	1.7690635	0.01980198	0.22359647	0.238	2251	tags=52%, list=20%, signal=65%
KCCGNSWTTT_UNKNOWN	KCCGNSWTTT_UNKNOWN	Details ...	48	0.4868434	1.6919184	0.035643563	0.27886018	0.406	3170	tags=40%, list=28%, signal=55%
V$E2F_Q6_01	V$E2F_Q6_01	Details ...	110	0.44261625	1.5886896	0.050561797	0.52808136	0.594	1923	tags=38%, list=17%, signal=46%
V$E2F_Q4_01	V$E2F_Q4_01	Details ...	108	0.43752372	1.5703468	0.06177606	0.46312818	0.622	2095	tags=39%, list=19%, signal=47%
V$E2F1_Q6	V$E2F1_Q6	Details ...	103	0.43155497	1.5700126	0.06037736	0.37154245	0.624	2486	tags=47%, list=22%, signal=59%
V$E2F1_Q4_01	V$E2F1_Q4_01	Details ...	105	0.41811827	1.5573962	0.056925997	0.34906927	0.643	2309	tags=38%, list=21%, signal=48%
V$E2F1_Q6_01	V$E2F1_Q6_01	Details ...	112	0.40829474	1.5520672	0.052238807	0.31338063	0.653	2383	tags=43%, list=21%, signal=54%
V$E2F4DP1_01	V$E2F4DP1_01	Details ...	101	0.42757356	1.5506663	0.058601134	0.27721956	0.654	2486	tags=47%, list=22%, signal=59%
V$E2F1_Q3	V$E2F1_Q3	Details ...	105	0.42298132	1.5454439	0.056603774	0.25705925	0.658	2202	tags=43%, list=20%, signal=53%
V$E2F_02	V$E2F_02	Details ...	97	0.42775607	1.519294	0.075728156	0.29298598	0.696	2486	tags=45%, list=22%, signal=58%
SGCGSSAAA_V$E2F1DP2_01	SGCGSSAAA_V$E2F1DP2_01	Details ...	75	0.44833165	1.5181475	0.08461539	0.26984367	0.698	2486	tags=48%, list=22%, signal=61%
V$E2F_Q3_01	V$E2F_Q3_01	Details ...	106	0.40869346	1.5167526	0.072222225	0.25031826	0.701	2309	tags=39%, list=21%, signal=48%
V$E2F1DP1_01	V$E2F1DP1_01	Details ...	96	0.427968	1.5139762	0.07961165	0.23652227	0.703	2486	tags=46%, list=22%, signal=58%
V$E2F1DP2_01	V$E2F1DP2_01	Details ...	96	0.427968	1.5139762	0.07961165	0.21962781	0.703	2486	tags=46%, list=22%, signal=58%
V$E2F4DP2_01	V$E2F4DP2_01	Details ...	96	0.427968	1.5139762	0.07961165	0.20498596	0.703	2486	tags=46%, list=22%, signal=58%
V$E2F1DP1RB_01	V$E2F1DP1RB_01	Details ...	100	0.42486298	1.5125834	0.0806142	0.1944972	0.705	1459	tags=32%, list=13%, signal=36%
V$E2F_03	V$E2F_03	Details ...	115	0.42125034	1.5029442	0.09864604	0.19809017	0.711	2620	tags=40%, list=23%, signal=52%
V$E2F_Q3	V$E2F_Q3	Details ...	107	0.40163285	1.4975204	0.063432835	0.19654724	0.716	1916	tags=34%, list=17%, signal=40%
TCCCRNNRTGC_UNKNOWN	TCCCRNNRTGC_UNKNOWN	Details ...	80	0.36358193	1.4870005	0.08695652	0.2051804	0.725	2930	tags=40%, list=26%, signal=54%
V$E2F_Q6	V$E2F_Q6	Details ...	101	0.41348705	1.4716784	0.09351145	0.221415	0.742	2251	tags=40%, list=20%, signal=49%
V$E2F_Q4	V$E2F_Q4	Details ...	102	0.4113993	1.4642373	0.09469697	0.22426021	0.748	2251	tags=39%, list=20%, signal=49%
CAGCAGG,MIR-370	CAGCAGG,MIR-370	Details ...	74	0.38116607	1.4023832	0.06692161	0.3468732	0.81	2221	tags=32%, list=20%, signal=40%
MCAATNNNNNGCG_UNKNOWN	MCAATNNNNNGCG_UNKNOWN	Details ...	50	0.38451627	1.3974513	0.07861061	0.34366262	0.812	2351	tags=44%, list=21%, signal=55%
GTGGTGA,MIR-197	GTGGTGA,MIR-197	Details ...	34	0.42914823	1.383435	0.06818182	0.36649448	0.832	1562	tags=29%, list=14%, signal=34%
V$TEL2_Q6	V$TEL2_Q6	Details ...	109	0.31701827	1.3572661	0.104950495	0.41963476	0.848	3303	tags=40%, list=29%, signal=57%
ACTWSNACTNY_UNKNOWN	ACTWSNACTNY_UNKNOWN	Details ...	40	0.37857994	1.3464693	0.086330935	0.43599722	0.862	2731	tags=45%, list=24%, signal=59%
V$GABP_B	V$GABP_B	Details ...	114	0.30632353	1.3396379	0.16155419	0.4393633	0.866	3375	tags=41%, list=30%, signal=58%
V$TAXCREB_02	V$TAXCREB_02	Details ...	15	0.5352643	1.334183	0.124282986	0.43982425	0.872	373	tags=20%, list=3%, signal=21%
V$E2F_01	V$E2F_01	Details ...	36	0.3944173	1.3312154	0.15354331	0.4331512	0.876	2309	tags=36%, list=21%, signal=45%
V$HTF_01	V$HTF_01	Details ...	28	0.40564182	1.2972859	0.10153256	0.5166175	0.895	1450	tags=21%, list=13%, signal=25%
V$NFMUE1_Q6	V$NFMUE1_Q6	Details ...	118	0.28149098	1.2812973	0.1663443	0.55074227	0.902	3795	tags=43%, list=34%, signal=65%
CACCAGC,MIR-138	CACCAGC,MIR-138	Details ...	103	0.31467843	1.204183	0.22154471	0.81062114	0.934	2894	tags=39%, list=26%, signal=52%
AACWWCAANK_UNKNOWN	AACWWCAANK_UNKNOWN	Details ...	70	0.3407965	1.188561	0.20303605	0.84907246	0.939	1615	tags=30%, list=14%, signal=35%
CTGAGCC,MIR-24	CTGAGCC,MIR-24	Details ...	123	0.29711506	1.1875479	0.21774194	0.8280225	0.939	2208	tags=25%, list=20%, signal=31%
ACCATTT,MIR-522	ACCATTT,MIR-522	Details ...	78	0.32133937	1.1743364	0.23168316	0.85858583	0.946	1341	tags=23%, list=12%, signal=26%
ACTAYRNNNCCCR_UNKNOWN	ACTAYRNNNCCCR_UNKNOWN	Details ...	184	0.26047668	1.1742052	0.26862746	0.83532107	0.946	3870	tags=43%, list=35%, signal=65%
GCGNNANTTCC_UNKNOWN	GCGNNANTTCC_UNKNOWN	Details ...	63	0.29956517	1.1618745	0.29471543	0.8621932	0.947	3478	tags=40%, list=31%, signal=57%
GAGCCAG,MIR-149	GAGCCAG,MIR-149	Details ...	73	0.32530335	1.1568769	0.252809	0.86041987	0.951	1288	tags=25%, list=12%, signal=28%
CGGAARNGGCNG_UNKNOWN	CGGAARNGGCNG_UNKNOWN	Details ...	25	0.3518815	1.1365304	0.30784708	0.91943467	0.961	3364	tags=48%, list=30%, signal=68%
GCCATNTTG_V$YY1_Q6	GCCATNTTG_V$YY1_Q6	Details ...	200	0.2377392	1.1347504	0.2893701	0.904693	0.962	3795	tags=40%, list=34%, signal=59%
RRCCGTTA_UNKNOWN	RRCCGTTA_UNKNOWN	Details ...	35	0.33218685	1.1271437	0.32397005	0.9132936	0.963	2124	tags=34%, list=19%, signal=42%
V$EGR3_01	V$EGR3_01	Details ...	34	0.3238426	1.1264533	0.29389313	0.8942785	0.963	2757	tags=32%, list=25%, signal=43%
GATGKMRGCG_UNKNOWN	GATGKMRGCG_UNKNOWN	Details ...	31	0.30575067	1.124049	0.31128404	0.88216984	0.963	3497	tags=48%, list=31%, signal=70%
RNCTGNYNRNCTGNY_UNKNOWN	RNCTGNYNRNCTGNY_UNKNOWN	Details ...	31	0.40493912	1.1218462	0.27852997	0.87091625	0.963	663	tags=23%, list=6%, signal=24%
TAANNYSGCG_UNKNOWN	TAANNYSGCG_UNKNOWN	Details ...	40	0.28841907	1.1067647	0.35950413	0.90926486	0.967	3920	tags=45%, list=35%, signal=69%
V$ELK1_02	V$ELK1_02	Details ...	113	0.23888817	1.098653	0.33264464	0.92048895	0.967	3448	tags=35%, list=31%, signal=51%
CCATCCA,MIR-432	CCATCCA,MIR-432	Details ...	32	0.3424807	1.0937427	0.32675046	0.9193097	0.968	346	tags=13%, list=3%, signal=13%
AAGGGAT,MIR-188	AAGGGAT,MIR-188	Details ...	41	0.30559012	1.0908256	0.33843213	0.9109013	0.968	2175	tags=34%, list=19%, signal=42%
GAGCTGG,MIR-337	GAGCTGG,MIR-337	Details ...	76	0.29216555	1.09002	0.33466935	0.8953477	0.968	1886	tags=25%, list=17%, signal=30%
GCTGAGT,MIR-512-5P	GCTGAGT,MIR-512-5P	Details ...	29	0.30933073	1.0815096	0.3625498	0.9088548	0.971	2649	tags=31%, list=24%, signal=41%
CAGCCTC,MIR-485-5P	CAGCCTC,MIR-485-5P	Details ...	73	0.28150147	1.0773542	0.34325397	0.90536034	0.973	1399	tags=22%, list=12%, signal=25%
AACYNNNNTTCCS_UNKNOWN	AACYNNNNTTCCS_UNKNOWN	Details ...	44	0.29755458	1.0737088	0.36345777	0.901893	0.973	1406	tags=18%, list=13%, signal=21%
V$NFY_C	V$NFY_C	Details ...	112	0.2854465	1.0726869	0.36811024	0.88876534	0.973	2247	tags=29%, list=20%, signal=36%
RCGCANGCGY_V$NRF1_Q6	RCGCANGCGY_V$NRF1_Q6	Details ...	412	0.2054601	1.059171	0.35166994	0.91991615	0.974	3416	tags=34%, list=31%, signal=47%
GGTGAAG,MIR-412	GGTGAAG,MIR-412	Details ...	34	0.31561968	1.0356114	0.40501043	0.98998314	0.979	1495	tags=18%, list=13%, signal=20%
CRGAARNNNNCGA_UNKNOWN	CRGAARNNNNCGA_UNKNOWN	Details ...	25	0.31928638	1.0326382	0.44335938	0.98317415	0.979	4242	tags=56%, list=38%, signal=90%
CCCACAT,MIR-299-3P	CCCACAT,MIR-299-3P	Details ...	25	0.34860614	1.0198636	0.436	1	0.979	1448	tags=24%, list=13%, signal=28%
AGTCTTA,MIR-499	AGTCTTA,MIR-499	Details ...	34	0.32756847	1.015905	0.4465409	1	0.98	2233	tags=35%, list=20%, signal=44%
V$NFY_Q6	V$NFY_Q6	Details ...	119	0.27634275	1.0157799	0.44007492	0.9939635	0.98	2126	tags=25%, list=19%, signal=31%
AGGAAGC,MIR-516-3P	AGGAAGC,MIR-516-3P	Details ...	51	0.31190944	1.0076629	0.45083487	1	0.98	2503	tags=33%, list=22%, signal=43%
CTGRYYYNATT_UNKNOWN	CTGRYYYNATT_UNKNOWN		34	0.33227864	1.0035404	0.44808742	1	0.98	1852	tags=29%, list=17%, signal=35%
V$E2F1_Q4	V$E2F1_Q4		115	0.2577753	1.0009066	0.4521576	0.9982349	0.98	2784	tags=31%, list=25%, signal=41%
TCATCTC,MIR-143	TCATCTC,MIR-143		70	0.27756876	0.9966019	0.4610895	0.9973775	0.981	2506	tags=34%, list=22%, signal=44%
V$NRF2_01	V$NRF2_01		121	0.23126693	0.9924144	0.48296595	0.9973636	0.982	3972	tags=45%, list=35%, signal=68%
ACCTGTTG_UNKNOWN	ACCTGTTG_UNKNOWN		72	0.30408347	0.9859522	0.4843462	1	0.983	2446	tags=39%, list=22%, signal=49%
AGGCACT,MIR-515-3P	AGGCACT,MIR-515-3P		42	0.29944038	0.98259366	0.45544556	1	0.983	2885	tags=36%, list=26%, signal=48%
V$STAT1_02	V$STAT1_02		117	0.22066796	0.9823806	0.50091076	0.988243	0.983	3697	tags=40%, list=33%, signal=59%
GTTGNYNNRGNAAC_UNKNOWN	GTTGNYNNRGNAAC_UNKNOWN		44	0.28745642	0.9799089	0.4913958	0.98289084	0.984	4178	tags=57%, list=37%, signal=90%
V$MYCMAX_01	V$MYCMAX_01		121	0.24675415	0.96577567	0.5028463	1	0.985	2251	tags=28%, list=20%, signal=35%
TCCAGAT,MIR-516-5P	TCCAGAT,MIR-516-5P		50	0.27731425	0.9596782	0.5049505	1	0.987	2233	tags=28%, list=20%, signal=35%
ATGGYGGA_UNKNOWN	ATGGYGGA_UNKNOWN		43	0.25953057	0.950196	0.52671754	1	0.987	3599	tags=40%, list=32%, signal=58%
V$ELK1_01	V$ELK1_01		124	0.24434789	0.9449261	0.5426945	1	0.988	3303	tags=34%, list=29%, signal=48%
MGGAAGTG_V$GABP_B	MGGAAGTG_V$GABP_B		357	0.22123472	0.94362986	0.53606236	1	0.989	3295	tags=36%, list=29%, signal=49%
V$NFY_Q6_01	V$NFY_Q6_01		129	0.2347574	0.93947965	0.5852713	1	0.989	2331	tags=29%, list=21%, signal=36%
ACAWNRNSRCGG_UNKNOWN	ACAWNRNSRCGG_UNKNOWN		41	0.22928512	0.9348133	0.521576	1	0.989	3633	tags=39%, list=32%, signal=58%
GCACCTT,MIR-18A,MIR-18B	GCACCTT,MIR-18A,MIR-18B		53	0.2699789	0.93021214	0.55122954	1	0.989	2475	tags=23%, list=22%, signal=29%
YTCCCRNNAGGY_UNKNOWN	YTCCCRNNAGGY_UNKNOWN		32	0.26816186	0.9279228	0.5825427	1	0.989	1484	tags=22%, list=13%, signal=25%
V$NRF1_Q6	V$NRF1_Q6		117	0.20150848	0.924673	0.54770994	1	0.989	3447	tags=34%, list=31%, signal=49%
CCAWYNNGAAR_UNKNOWN	CCAWYNNGAAR_UNKNOWN		61	0.2537615	0.92253464	0.59586465	1	0.989	3245	tags=46%, list=29%, signal=64%
V$YY1_Q6	V$YY1_Q6		113	0.20082213	0.9117581	0.54325956	1	0.991	3795	tags=42%, list=34%, signal=62%
AAGWWRNYGGC_UNKNOWN	AAGWWRNYGGC_UNKNOWN		50	0.22698297	0.9086716	0.5638095	1	0.991	3764	tags=40%, list=34%, signal=60%
V$STAT1_01	V$STAT1_01		37	0.28282672	0.89707124	0.63309354	1	0.992	1985	tags=27%, list=18%, signal=33%
V$NFY_01	V$NFY_01		126	0.24129261	0.8904845	0.6508539	1	0.993	2077	tags=25%, list=19%, signal=30%
GTGACTT,MIR-224	GTGACTT,MIR-224		79	0.23807493	0.8894127	0.6321839	1	0.994	2210	tags=27%, list=20%, signal=33%
CTACTGT,MIR-199A	CTACTGT,MIR-199A		77	0.26395434	0.88337314	0.6388889	1	0.994	2210	tags=27%, list=20%, signal=34%
WCAANNNYCAG_UNKNOWN	WCAANNNYCAG_UNKNOWN		121	0.2159727	0.87457865	0.6557377	1	0.994	1916	tags=23%, list=17%, signal=28%
V$AP1_Q6	V$AP1_Q6		130	0.25683492	0.87184787	0.66007197	1	0.994	1853	tags=25%, list=17%, signal=29%
V$HNF4_Q6	V$HNF4_Q6		125	0.25891277	0.8711156	0.66477275	1	0.994	1506	tags=18%, list=13%, signal=21%
CCAATNNSNNNGCG_UNKNOWN	CCAATNNSNNNGCG_UNKNOWN		28	0.27491978	0.8708578	0.6583012	1	0.994	982	tags=14%, list=9%, signal=16%
TTGCWCAAY_V$CEBPB_02	TTGCWCAAY_V$CEBPB_02		36	0.302015	0.8693351	0.670412	1	0.994	1916	tags=28%, list=17%, signal=33%
V$FOXO1_01	V$FOXO1_01		124	0.24944808	0.85519964	0.71252203	1	0.995	854	tags=16%, list=8%, signal=17%
CTCTGGA,MIR-520A,MIR-525	CTCTGGA,MIR-520A,MIR-525		80	0.23416395	0.8534141	0.6984127	1	0.995	1779	tags=21%, list=16%, signal=25%
V$CREBP1_01	V$CREBP1_01		77	0.23059137	0.8520135	0.734	1	0.995	718	tags=13%, list=6%, signal=14%
V$COREBINDINGFACTOR_Q6	V$COREBINDINGFACTOR_Q6		138	0.25438598	0.85132396	0.7258979	1	0.995	1573	tags=22%, list=14%, signal=26%
GGAANCGGAANY_UNKNOWN	GGAANCGGAANY_UNKNOWN		52	0.19413511	0.8407753	0.6217304	1	0.995	3302	tags=33%, list=29%, signal=46%
V$OSF2_Q6	V$OSF2_Q6		134	0.23021966	0.83417356	0.7527076	1	0.995	1153	tags=15%, list=10%, signal=16%
V$EGR2_01	V$EGR2_01		85	0.22982389	0.8272831	0.7276051	1	0.995	2160	tags=26%, list=19%, signal=32%
V$ATF6_01	V$ATF6_01		63	0.24302185	0.8261005	0.7495292	1	0.995	1605	tags=17%, list=14%, signal=20%
V$ALPHACP1_01	V$ALPHACP1_01		127	0.22000003	0.82262874	0.7651515	1	0.995	1128	tags=14%, list=10%, signal=16%
AAACCAC,MIR-140	AAACCAC,MIR-140		54	0.2478947	0.8203088	0.7696629	1	0.995	1247	tags=19%, list=11%, signal=21%
WYAAANNRNNNGCG_UNKNOWN	WYAAANNRNNNGCG_UNKNOWN		25	0.26865855	0.8184076	0.7426778	1	0.995	1355	tags=20%, list=12%, signal=23%
ATAGGAA,MIR-202	ATAGGAA,MIR-202		52	0.24332654	0.8149032	0.70428014	1	0.995	2279	tags=27%, list=20%, signal=34%
TTGGGAG,MIR-150	TTGGGAG,MIR-150		49	0.26330692	0.8130669	0.70428014	1	0.995	1565	tags=22%, list=14%, signal=26%
V$XBP1_01	V$XBP1_01		65	0.23036201	0.80962986	0.7881356	1	0.995	3541	tags=42%, list=32%, signal=60%
TAGGTCA,MIR-192,MIR-215	TAGGTCA,MIR-192,MIR-215		23	0.2728594	0.7996336	0.72360843	1	0.996	2346	tags=30%, list=21%, signal=38%
GGGYGTGNY_UNKNOWN	GGGYGTGNY_UNKNOWN		325	0.20271409	0.7985082	0.8058608	1	0.996	1114	tags=13%, list=10%, signal=14%
V$FREAC7_01	V$FREAC7_01		84	0.25367114	0.7971157	0.7988615	1	0.996	1551	tags=21%, list=14%, signal=25%
GGCCAGT,MIR-193A,MIR-193B	GGCCAGT,MIR-193A,MIR-193B		42	0.23501487	0.7969989	0.76023394	1	0.996	1399	tags=19%, list=12%, signal=22%
ATAACCT,MIR-154	ATAACCT,MIR-154		35	0.26296756	0.7964599	0.7022133	1	0.996	3155	tags=29%, list=28%, signal=40%
ATCTTGC,MIR-31	ATCTTGC,MIR-31		33	0.25184184	0.796153	0.8043478	1	0.996	1953	tags=24%, list=17%, signal=29%
V$FOXO4_01	V$FOXO4_01		108	0.2339376	0.7947144	0.818854	1	0.996	854	tags=15%, list=8%, signal=16%
GGCACTT,MIR-519E	GGCACTT,MIR-519E		68	0.23098893	0.7946287	0.77690804	1	0.996	2993	tags=32%, list=27%, signal=44%
V$USF_01	V$USF_01		109	0.19348595	0.79312795	0.78252035	1	0.996	3301	tags=43%, list=29%, signal=61%
V$AR_03	V$AR_03		33	0.24632472	0.7912816	0.78679246	1	0.996	1298	tags=21%, list=12%, signal=24%
V$SMAD_Q6	V$SMAD_Q6		128	0.20510137	0.789015	0.817029	1	0.996	2058	tags=20%, list=18%, signal=25%
TMTCGCGANR_UNKNOWN	TMTCGCGANR_UNKNOWN		72	0.20456266	0.787254	0.65656567	1	0.996	4212	tags=44%, list=38%, signal=71%
V$ETF_Q6	V$ETF_Q6		50	0.22169548	0.7853326	0.75739646	1	0.996	3012	tags=36%, list=27%, signal=49%
TACTTGA,MIR-26A,MIR-26B	TACTTGA,MIR-26A,MIR-26B		144	0.22123192	0.78261924	0.7871094	1	0.996	2197	tags=24%, list=20%, signal=29%
MYAATNNNNNNNGGC_UNKNOWN	MYAATNNNNNNNGGC_UNKNOWN		56	0.23173676	0.7821224	0.7951128	1	0.996	2430	tags=30%, list=22%, signal=39%
V$ZID_01	V$ZID_01		107	0.21119177	0.7786856	0.81766915	1	0.996	1534	tags=19%, list=14%, signal=21%
ATCMNTCCGY_UNKNOWN	ATCMNTCCGY_UNKNOWN		23	0.25232685	0.7781418	0.7389558	1	0.996	3043	tags=39%, list=27%, signal=54%
V$P53_02	V$P53_02		112	0.21751408	0.77299327	0.85531133	1	0.996	2070	tags=24%, list=18%, signal=29%
V$RFX1_02	V$RFX1_02		120	0.20089152	0.7709058	0.8281853	1	0.996	2283	tags=25%, list=20%, signal=31%
CGTSACG_V$PAX3_B	CGTSACG_V$PAX3_B		61	0.18357213	0.7703596	0.822736	1	0.996	3285	tags=34%, list=29%, signal=48%
V$SP1_Q6_01	V$SP1_Q6_01		126	0.18310663	0.7683027	0.80497134	1	0.996	2417	tags=24%, list=22%, signal=30%
V$AP2_Q6	V$AP2_Q6		127	0.1841213	0.76160645	0.852552	1	0.996	2176	tags=20%, list=19%, signal=25%
CAAGGAT,MIR-362	CAAGGAT,MIR-362		33	0.2300847	0.76159066	0.8130081	1	0.996	2972	tags=27%, list=27%, signal=37%
V$CHOP_01	V$CHOP_01		115	0.20187329	0.7599968	0.879771	1	0.996	2291	tags=23%, list=20%, signal=29%
V$GATA2_01	V$GATA2_01		59	0.21672383	0.75808567	0.822	1	0.996	3181	tags=36%, list=28%, signal=49%
CTCAAGA,MIR-526B	CTCAAGA,MIR-526B		38	0.24480645	0.75794506	0.8212181	1	0.996	1744	tags=21%, list=16%, signal=25%
GGCAGCT,MIR-22	GGCAGCT,MIR-22		107	0.21320496	0.75717914	0.83883494	1	0.996	2371	tags=26%, list=21%, signal=33%
RACCACAR_V$AML_Q6	RACCACAR_V$AML_Q6		138	0.21679652	0.7566154	0.87096775	1	0.996	2288	tags=28%, list=20%, signal=34%
ACCAAAG,MIR-9	ACCAAAG,MIR-9		255	0.1891727	0.75502396	0.84435797	1	0.996	1374	tags=16%, list=12%, signal=17%
AACTGAC,MIR-223	AACTGAC,MIR-223		54	0.23672073	0.75467	0.81891346	1	0.997	1523	tags=20%, list=14%, signal=23%
GCAAGAC,MIR-431	GCAAGAC,MIR-431		22	0.26840436	0.7482523	0.8217822	1	0.997	1995	tags=32%, list=18%, signal=39%
V$CETS1P54_01	V$CETS1P54_01		128	0.17221238	0.747317	0.78043914	1	0.997	4430	tags=47%, list=40%, signal=77%
AAGTCCA,MIR-422B,MIR-422A	AAGTCCA,MIR-422B,MIR-422A		28	0.23779282	0.7449022	0.8043478	1	0.998	4212	tags=54%, list=38%, signal=86%
YTTCCNNNGGAMR_UNKNOWN	YTTCCNNNGGAMR_UNKNOWN		22	0.24959838	0.7446884	0.81609195	1	0.998	2334	tags=27%, list=21%, signal=34%
V$MYCMAX_B	V$MYCMAX_B		133	0.17073369	0.74406576	0.89053804	1	0.998	3382	tags=35%, list=30%, signal=49%
V$PU1_Q6	V$PU1_Q6		110	0.20756301	0.73815036	0.84294236	1	0.998	1812	tags=17%, list=16%, signal=20%
CAGCTTT,MIR-320	CAGCTTT,MIR-320		121	0.20169479	0.7381013	0.85384613	1	0.998	2673	tags=27%, list=24%, signal=35%
V$USF_C	V$USF_C		137	0.17595774	0.73560673	0.92460316	1	0.998	3579	tags=39%, list=32%, signal=56%
V$SPZ1_01	V$SPZ1_01		127	0.1875506	0.733865	0.9001957	0.999977	0.998	2251	tags=21%, list=20%, signal=26%
GGGCATT,MIR-365	GGGCATT,MIR-365		60	0.22594321	0.71515745	0.8471954	1	0.998	1838	tags=18%, list=16%, signal=22%
V$AP1_Q4_01	V$AP1_Q4_01		145	0.20697361	0.7149743	0.91493386	1	0.998	1233	tags=17%, list=11%, signal=18%
GCAAAAA,MIR-129	GCAAAAA,MIR-129		76	0.21440436	0.7146793	0.9087221	1	0.998	2124	tags=24%, list=19%, signal=29%
WTTGKCTG_UNKNOWN	WTTGKCTG_UNKNOWN		235	0.1931061	0.7110506	0.93135434	1	0.998	2148	tags=23%, list=19%, signal=27%
AGGGCCA,MIR-328	AGGGCCA,MIR-328		44	0.21923901	0.70809084	0.9042357	1	0.999	1399	tags=20%, list=12%, signal=23%
V$ZF5_01	V$ZF5_01		123	0.18501359	0.7035913	0.9028037	1	0.999	1679	tags=20%, list=15%, signal=23%
GGGATGC,MIR-324-5P	GGGATGC,MIR-324-5P		24	0.23505929	0.70351577	0.8560606	1	0.999	3034	tags=29%, list=27%, signal=40%
GTTRYCATRR_UNKNOWN	GTTRYCATRR_UNKNOWN		67	0.1905817	0.7033508	0.8773585	1	0.999	2542	tags=27%, list=23%, signal=35%
CTACCTC,LET-7A,LET-7B,LET-7C,LET-7D,LET-7E,LET-7F,MIR-98,LET-7G,LET-7I	CTACCTC,LET-7A,LET-7B,LET-7C,LET-7D,LET-7E,LET-7F,MIR-98,LET-7G,LET-7I		184	0.17323516	0.70122004	0.9443378	1	0.999	1914	tags=18%, list=17%, signal=22%
TTGGAGA,MIR-515-5P,MIR-519E	TTGGAGA,MIR-515-5P,MIR-519E		68	0.21301427	0.6989211	0.8851485	1	0.999	2045	tags=21%, list=18%, signal=25%
TATTATA,MIR-374	TATTATA,MIR-374		145	0.19734675	0.6938185	0.93045115	1	0.999	2257	tags=22%, list=20%, signal=27%
V$ETS_Q4	V$ETS_Q4		130	0.1885666	0.69098556	0.8976378	1	0.999	2766	tags=26%, list=25%, signal=34%
AGGTGCA,MIR-500	AGGTGCA,MIR-500		46	0.2074044	0.6891284	0.90263695	1	0.999	932	tags=11%, list=8%, signal=12%
GCTNWTTGK_UNKNOWN	GCTNWTTGK_UNKNOWN		135	0.19806688	0.68730736	0.9783394	0.999373	0.999	1541	tags=18%, list=14%, signal=20%
TCCATTKW_UNKNOWN	TCCATTKW_UNKNOWN		114	0.1911437	0.6817783	0.95950705	1	0.999	1322	tags=15%, list=12%, signal=17%
V$STAT1_03	V$STAT1_03		116	0.17105748	0.67902213	0.9628253	0.9991144	0.999	3593	tags=37%, list=32%, signal=54%
ATGCTGC,MIR-103,MIR-107	ATGCTGC,MIR-103,MIR-107		113	0.17891164	0.6745581	0.96387833	0.99962604	0.999	3066	tags=32%, list=27%, signal=43%
CAGTCAC,MIR-134	CAGTCAC,MIR-134		25	0.185486	0.66832584	0.9027237	1	0.999	2099	tags=20%, list=19%, signal=25%
ACTGTGA,MIR-27A,MIR-27B	ACTGTGA,MIR-27A,MIR-27B		229	0.17312965	0.66000986	0.98298675	1	0.999	2233	tags=20%, list=20%, signal=25%
V$LXR_Q3	V$LXR_Q3		34	0.20793276	0.65343785	0.9153543	1	0.999	1953	tags=21%, list=17%, signal=25%
GAGACTG,MIR-452	GAGACTG,MIR-452		44	0.19469672	0.6380373	0.9125475	1	0.999	1986	tags=23%, list=18%, signal=28%
ACTGCCT,MIR-34B	ACTGCCT,MIR-34B		111	0.1645432	0.6364994	0.98062015	1	0.999	2204	tags=19%, list=20%, signal=23%
GTACAGG,MIR-486	GTACAGG,MIR-486		33	0.20729741	0.63561547	0.92539966	1	0.999	3395	tags=42%, list=30%, signal=61%
V$AHR_01	V$AHR_01		39	0.17066988	0.63107926	0.9442231	1	0.999	3760	tags=38%, list=34%, signal=58%
V$AML1_01	V$AML1_01		129	0.18530713	0.6235586	0.9865643	1	0.999	1615	tags=18%, list=14%, signal=21%
V$AML1_Q6	V$AML1_Q6		129	0.18530713	0.6235586	0.9865643	1	0.999	1615	tags=18%, list=14%, signal=21%
SNACANNNYSYAGA_UNKNOWN	SNACANNNYSYAGA_UNKNOWN		30	0.18119892	0.61661166	0.92190474	1	0.999	2029	tags=20%, list=18%, signal=24%
GTCTTCC,MIR-7	GTCTTCC,MIR-7		79	0.18231873	0.61241776	0.93542075	1	0.999	2982	tags=27%, list=27%, signal=36%
V$ETS1_B	V$ETS1_B		128	0.17678092	0.6073199	0.96899223	0.9979681	0.999	2013	tags=19%, list=18%, signal=23%
CCGNMNNTNACG_UNKNOWN	CCGNMNNTNACG_UNKNOWN		38	0.15742427	0.5914609	0.9302789	1	0.999	3625	tags=29%, list=32%, signal=43%
CACTTTG,MIR-520G,MIR-520H	CACTTTG,MIR-520G,MIR-520H		118	0.1671047	0.5868202	0.9688109	0.99854517	0.999	3375	tags=31%, list=30%, signal=43%
V$FAC1_01	V$FAC1_01		106	0.17079513	0.5739574	0.99072355	0.99818975	0.999	2057	tags=18%, list=18%, signal=22%
CCAGGTT,MIR-490	CCAGGTT,MIR-490		27	0.15441191	0.5257854	0.979716	1	0.999	4190	tags=37%, list=37%, signal=59%
ACATATC,MIR-190	ACATATC,MIR-190		26	0.18555404	0.52050656	0.98698884	1	0.999	2538	tags=19%, list=23%, signal=25%
GTAGGCA,MIR-189	GTAGGCA,MIR-189		17	0.17485286	0.5052415	0.9809524	0.9986502	0.999	3501	tags=35%, list=31%, signal=51%
CCCAGAG,MIR-326	CCCAGAG,MIR-326		78	0.13078433	0.46447662	0.9980695	0.9972098	0.999	1049	tags=8%, list=9%, signal=8%
