# Supplementary material for: A genomic analysis of mouse models of breast cancer reveals molecular features of mouse models and relationships to human breast cancer
Source: Breast Cancer Res. 2014 Jun 5;16(3):R59. doi: 10.1186/bcr3672 (PMC4078930; doi:10.1186/bcr3672)
Supplement: Additional file 11 — GSEA for mouse models compared to all other models or to mammary gland development. Listed by model. [file bcr3672-S11.zip › AdditionalFile11/Myc/Vs_normal_mammary/C6/Downregulated_in_Myc_vs_normalMammary.txt]

NAME	GS<br> follow link to MSigDB	GS DETAILS	SIZE	ES	NES	NOM p-val	FDR q-val	FWER p-val	RANK AT MAX	LEADING EDGE
BMI1_DN.V1_DN	BMI1_DN.V1_DN	Details ...	90	-0.47066194	-1.5168912	0.006198347	1	0.468	1924	tags=37%, list=17%, signal=44%
KRAS.PROSTATE_UP.V1_UP	KRAS.PROSTATE_UP.V1_UP	Details ...	77	-0.5103099	-1.504689	0.006507592	1	0.486	1971	tags=38%, list=18%, signal=45%
PKCA_DN.V1_UP	PKCA_DN.V1_UP	Details ...	115	-0.45109946	-1.3733054	0.05482456	1	0.691	1749	tags=33%, list=16%, signal=39%
CSR_LATE_UP.V1_DN	CSR_LATE_UP.V1_DN	Details ...	74	-0.46019042	-1.36476	0.078	1	0.704	2201	tags=41%, list=20%, signal=50%
ALK_DN.V1_DN	ALK_DN.V1_DN	Details ...	73	-0.43909165	-1.3617423	0.06521739	1	0.711	652	tags=18%, list=6%, signal=19%
AKT_UP.V1_DN	AKT_UP.V1_DN	Details ...	138	-0.4570371	-1.3601456	0.07377049	1	0.714	1372	tags=34%, list=12%, signal=38%
NOTCH_DN.V1_DN	NOTCH_DN.V1_DN	Details ...	110	-0.42447746	-1.3438394	0.06666667	1	0.736	1230	tags=25%, list=11%, signal=28%
KRAS.50_UP.V1_UP	KRAS.50_UP.V1_UP	Details ...	31	-0.51382774	-1.3097289	0.08045977	1	0.776	1144	tags=39%, list=10%, signal=43%
PRC1_BMI_UP.V1_UP	PRC1_BMI_UP.V1_UP	Details ...	99	-0.38958707	-1.3050263	0.07522124	1	0.781	1420	tags=22%, list=13%, signal=25%
PRC2_EDD_UP.V1_DN	PRC2_EDD_UP.V1_DN	Details ...	106	-0.39060906	-1.3048139	0.09227468	0.9722036	0.781	1790	tags=26%, list=16%, signal=31%
MTOR_UP.N4.V1_DN	MTOR_UP.N4.V1_DN	Details ...	82	-0.34895888	-1.2998903	0.123732254	0.90672064	0.786	1441	tags=22%, list=13%, signal=25%
CAHOY_ASTROCYTIC	CAHOY_ASTROCYTIC	Details ...	57	-0.43270603	-1.2924966	0.07972665	0.8702712	0.791	1945	tags=33%, list=17%, signal=40%
SNF5_DN.V1_DN	SNF5_DN.V1_DN	Details ...	119	-0.45245758	-1.2462795	0.15450644	1	0.845	1342	tags=29%, list=12%, signal=32%
MTOR_UP.V1_DN	MTOR_UP.V1_DN	Details ...	134	-0.38319677	-1.238073	0.1643002	1	0.85	1969	tags=34%, list=18%, signal=40%
KRAS.LUNG_UP.V1_UP	KRAS.LUNG_UP.V1_UP	Details ...	68	-0.42796567	-1.2215958	0.17477876	1	0.86	1612	tags=31%, list=14%, signal=36%
CTIP_DN.V1_UP	CTIP_DN.V1_UP	Details ...	70	-0.41856	-1.1912723	0.19409283	1	0.882	1905	tags=34%, list=17%, signal=41%
KRAS.AMP.LUNG_UP.V1_UP	KRAS.AMP.LUNG_UP.V1_UP	Details ...	67	-0.43757775	-1.1880721	0.26143792	1	0.882	1727	tags=31%, list=15%, signal=37%
RELA_DN.V1_DN	RELA_DN.V1_DN	Details ...	95	-0.395282	-1.1844084	0.21318682	1	0.882	1634	tags=26%, list=15%, signal=31%
PKCA_DN.V1_DN	PKCA_DN.V1_DN	Details ...	117	-0.36108357	-1.183539	0.19589977	1	0.883	1424	tags=25%, list=13%, signal=28%
PTEN_DN.V1_UP	PTEN_DN.V1_UP	Details ...	101	-0.38042313	-1.169646	0.1938326	1	0.886	2306	tags=36%, list=21%, signal=44%
GLI1_UP.V1_UP	GLI1_UP.V1_UP		16	-0.44548222	-1.1687857	0.32040817	1	0.887	790	tags=19%, list=7%, signal=20%
MTOR_UP.N4.V1_UP	MTOR_UP.N4.V1_UP		130	-0.30061883	-1.1657552	0.18737271	0.98962253	0.888	2713	tags=38%, list=24%, signal=50%
STK33_SKM_DN	STK33_SKM_DN		125	-0.3565874	-1.1640617	0.18273093	0.9559185	0.889	1958	tags=33%, list=17%, signal=39%
PDGF_UP.V1_DN	PDGF_UP.V1_DN		70	-0.37863967	-1.1625669	0.21444201	0.92158264	0.889	936	tags=21%, list=8%, signal=23%
CYCLIN_D1_KE_.V1_DN	CYCLIN_D1_KE_.V1_DN		124	-0.34865174	-1.1591125	0.2224622	0.9004357	0.892	1488	tags=22%, list=13%, signal=25%
STK33_DN	STK33_DN		115	-0.3361996	-1.1534272	0.18565401	0.8911662	0.895	2824	tags=43%, list=25%, signal=58%
BCAT.100_UP.V1_DN	BCAT.100_UP.V1_DN		15	-0.50128007	-1.1522257	0.26680672	0.8630421	0.895	3664	tags=67%, list=33%, signal=99%
BMI1_DN_MEL18_DN.V1_DN	BMI1_DN_MEL18_DN.V1_DN		86	-0.3811309	-1.1499393	0.21604939	0.84126306	0.896	1478	tags=27%, list=13%, signal=31%
KRAS.600.LUNG.BREAST_UP.V1_DN	KRAS.600.LUNG.BREAST_UP.V1_DN		140	-0.37421682	-1.1406245	0.22342733	0.8513541	0.904	2044	tags=30%, list=18%, signal=36%
KRAS.BREAST_UP.V1_DN	KRAS.BREAST_UP.V1_DN		77	-0.34995836	-1.1376823	0.23111111	0.8346261	0.905	1970	tags=29%, list=18%, signal=34%
VEGF_A_UP.V1_UP	VEGF_A_UP.V1_UP		115	-0.34765053	-1.135355	0.25974026	0.8177444	0.906	1454	tags=23%, list=13%, signal=26%
CRX_NRL_DN.V1_DN	CRX_NRL_DN.V1_DN		92	-0.3368345	-1.1339284	0.21822034	0.7969369	0.906	2189	tags=28%, list=20%, signal=35%
ESC_J1_UP_LATE.V1_DN	ESC_J1_UP_LATE.V1_DN		133	-0.32463232	-1.1324023	0.24663678	0.7789271	0.907	1835	tags=26%, list=16%, signal=30%
BRCA1_DN.V1_DN	BRCA1_DN.V1_DN		70	-0.3629915	-1.1318921	0.2783726	0.75799376	0.907	1338	tags=21%, list=12%, signal=24%
KRAS.600_UP.V1_UP	KRAS.600_UP.V1_UP		149	-0.37233824	-1.1278728	0.22345133	0.75169855	0.91	1203	tags=21%, list=11%, signal=23%
KRAS.50_UP.V1_DN	KRAS.50_UP.V1_DN		23	-0.45782924	-1.1185478	0.29828325	0.7614193	0.913	1368	tags=26%, list=12%, signal=30%
IL15_UP.V1_DN	IL15_UP.V1_DN		88	-0.35986406	-1.1159099	0.28969958	0.7504369	0.914	1970	tags=24%, list=18%, signal=29%
ATM_DN.V1_UP	ATM_DN.V1_UP		90	-0.37828913	-1.1145494	0.32829374	0.7359271	0.915	1946	tags=28%, list=17%, signal=33%
JNK_DN.V1_UP	JNK_DN.V1_UP		109	-0.34569147	-1.1120031	0.30022076	0.7250308	0.916	1745	tags=27%, list=16%, signal=31%
BCAT_BILD_ET_AL_UP	BCAT_BILD_ET_AL_UP		29	-0.37275738	-1.1098335	0.329718	0.71444535	0.916	1463	tags=31%, list=13%, signal=36%
CAHOY_NEURONAL	CAHOY_NEURONAL		56	-0.40706632	-1.1079961	0.30526316	0.70276517	0.917	2724	tags=41%, list=24%, signal=54%
ESC_J1_UP_EARLY.V1_DN	ESC_J1_UP_EARLY.V1_DN		124	-0.3203808	-1.0991952	0.2942387	0.7155374	0.922	1158	tags=20%, list=10%, signal=22%
CSR_EARLY_UP.V1_DN	CSR_EARLY_UP.V1_DN		59	-0.3419889	-1.0927815	0.34489796	0.7195224	0.924	2219	tags=31%, list=20%, signal=38%
KRAS.KIDNEY_UP.V1_UP	KRAS.KIDNEY_UP.V1_UP		83	-0.388626	-1.0914072	0.3122449	0.7078381	0.924	1674	tags=34%, list=15%, signal=39%
AKT_UP_MTOR_DN.V1_DN	AKT_UP_MTOR_DN.V1_DN		138	-0.32684636	-1.0899439	0.30769232	0.69655746	0.924	1372	tags=25%, list=12%, signal=28%
P53_DN.V1_DN	P53_DN.V1_DN		122	-0.34326756	-1.0770019	0.31666666	0.7226645	0.93	2194	tags=37%, list=20%, signal=45%
ESC_V6.5_UP_LATE.V1_UP	ESC_V6.5_UP_LATE.V1_UP		135	-0.3383554	-1.0738366	0.3258427	0.71704614	0.931	2317	tags=31%, list=21%, signal=39%
EGFR_UP.V1_DN	EGFR_UP.V1_DN		105	-0.32157183	-1.0728487	0.30425963	0.7052299	0.932	1588	tags=25%, list=14%, signal=29%
KRAS.300_UP.V1_UP	KRAS.300_UP.V1_UP		80	-0.36178806	-1.05704	0.3494253	0.7418037	0.941	1371	tags=23%, list=12%, signal=25%
WNT_UP.V1_DN	WNT_UP.V1_DN		122	-0.3188978	-1.0567143	0.37665197	0.7279642	0.941	1585	tags=25%, list=14%, signal=28%
SIRNA_EIF4GI_DN	SIRNA_EIF4GI_DN		50	-0.30051038	-1.05251	0.4121212	0.7253611	0.942	1547	tags=20%, list=14%, signal=23%
BRCA1_DN.V1_UP	BRCA1_DN.V1_UP		70	-0.37416634	-1.0392535	0.41137856	0.7563784	0.954	1458	tags=27%, list=13%, signal=31%
KRAS.LUNG.BREAST_UP.V1_UP	KRAS.LUNG.BREAST_UP.V1_UP		73	-0.37559128	-1.0356567	0.39473686	0.75296825	0.954	1080	tags=25%, list=10%, signal=27%
CYCLIN_D1_UP.V1_UP	CYCLIN_D1_UP.V1_UP		123	-0.29589713	-1.0333498	0.42572063	0.74645776	0.954	2248	tags=26%, list=20%, signal=32%
KRAS.BREAST_UP.V1_UP	KRAS.BREAST_UP.V1_UP		74	-0.37487036	-1.026363	0.42477876	0.7579628	0.959	3144	tags=47%, list=28%, signal=65%
MEL18_DN.V1_DN	MEL18_DN.V1_DN		89	-0.34425992	-1.0247611	0.39285713	0.74917656	0.96	2743	tags=39%, list=24%, signal=52%
TGFB_UP.V1_UP	TGFB_UP.V1_UP		111	-0.33034065	-1.020849	0.4091858	0.74779063	0.96	990	tags=19%, list=9%, signal=21%
PRC2_SUZ12_UP.V1_UP	PRC2_SUZ12_UP.V1_UP		114	-0.3125275	-1.0201049	0.41452992	0.73712695	0.96	1951	tags=25%, list=17%, signal=30%
JAK2_DN.V1_UP	JAK2_DN.V1_UP		87	-0.3220873	-1.013953	0.43362832	0.74191	0.963	2761	tags=37%, list=25%, signal=48%
IL21_UP.V1_DN	IL21_UP.V1_DN		94	-0.31827846	-1.0072091	0.43721974	0.74931526	0.965	1491	tags=21%, list=13%, signal=24%
TGFB_UP.V1_DN	TGFB_UP.V1_DN		108	-0.29618496	-1.0067537	0.44541484	0.73809075	0.965	1526	tags=20%, list=14%, signal=23%
P53_DN.V2_DN	P53_DN.V2_DN		99	-0.29778323	-1.0042627	0.44117647	0.7336352	0.965	969	tags=15%, list=9%, signal=16%
ATF2_S_UP.V1_DN	ATF2_S_UP.V1_DN		107	-0.33608314	-1.0007706	0.42699116	0.73329175	0.967	2578	tags=42%, list=23%, signal=54%
CRX_DN.V1_DN	CRX_DN.V1_DN		113	-0.29857004	-1.0000378	0.45738044	0.7242634	0.967	2248	tags=28%, list=20%, signal=35%
CTIP_DN.V1_DN	CTIP_DN.V1_DN		71	-0.29498604	-0.9949333	0.45199063	0.726468	0.967	2492	tags=32%, list=22%, signal=41%
LEF1_UP.V1_UP	LEF1_UP.V1_UP		124	-0.3376498	-0.99325615	0.47021276	0.7203885	0.967	1789	tags=26%, list=16%, signal=30%
KRAS.KIDNEY_UP.V1_DN	KRAS.KIDNEY_UP.V1_DN		78	-0.3367178	-0.99099755	0.4610245	0.716396	0.967	603	tags=14%, list=5%, signal=15%
ALK_DN.V1_UP	ALK_DN.V1_UP		89	-0.33039865	-0.98950464	0.46451613	0.7099321	0.967	1294	tags=24%, list=12%, signal=26%
CYCLIN_D1_KE_.V1_UP	CYCLIN_D1_KE_.V1_UP		115	-0.27105364	-0.9887363	0.4680851	0.7023032	0.967	1170	tags=13%, list=10%, signal=14%
ATM_DN.V1_DN	ATM_DN.V1_DN		86	-0.3241037	-0.9834177	0.47297296	0.7069712	0.968	2066	tags=26%, list=18%, signal=31%
JAK2_DN.V1_DN	JAK2_DN.V1_DN		51	-0.29557982	-0.9800945	0.49889624	0.7065371	0.969	1217	tags=18%, list=11%, signal=20%
IL21_UP.V1_UP	IL21_UP.V1_UP		118	-0.29962632	-0.96732354	0.50440526	0.7322689	0.977	2516	tags=32%, list=22%, signal=41%
ESC_V6.5_UP_EARLY.V1_DN	ESC_V6.5_UP_EARLY.V1_DN		135	-0.34511316	-0.9635938	0.49075976	0.7333937	0.979	1310	tags=24%, list=12%, signal=27%
KRAS.PROSTATE_UP.V1_DN	KRAS.PROSTATE_UP.V1_DN		80	-0.33468357	-0.96186537	0.53421634	0.7283636	0.979	1559	tags=25%, list=14%, signal=29%
RB_DN.V1_DN	RB_DN.V1_DN		86	-0.33875313	-0.95814776	0.5265306	0.72849476	0.979	1676	tags=24%, list=15%, signal=28%
KRAS.600.LUNG.BREAST_UP.V1_UP	KRAS.600.LUNG.BREAST_UP.V1_UP		142	-0.32707453	-0.9560089	0.5353075	0.7251265	0.98	1751	tags=25%, list=16%, signal=29%
CRX_NRL_DN.V1_UP	CRX_NRL_DN.V1_UP		109	-0.27281553	-0.95330924	0.53539824	0.72343993	0.98	1306	tags=21%, list=12%, signal=24%
GCNP_SHH_UP_LATE.V1_DN	GCNP_SHH_UP_LATE.V1_DN		137	-0.25417024	-0.95100504	0.5820569	0.7206719	0.98	1547	tags=19%, list=14%, signal=22%
PRC2_SUZ12_UP.V1_DN	PRC2_SUZ12_UP.V1_DN		100	-0.2954911	-0.9459788	0.5377778	0.7255697	0.98	1530	tags=24%, list=14%, signal=28%
KRAS.LUNG.BREAST_UP.V1_DN	KRAS.LUNG.BREAST_UP.V1_DN		72	-0.33084333	-0.9410748	0.5627615	0.7302053	0.981	2044	tags=29%, list=18%, signal=35%
RAF_UP.V1_DN	RAF_UP.V1_DN		110	-0.2953575	-0.9401698	0.5423729	0.72321403	0.981	2731	tags=41%, list=24%, signal=54%
E2F1_UP.V1_DN	E2F1_UP.V1_DN		129	-0.31429443	-0.9394338	0.5304878	0.7165044	0.981	1478	tags=23%, list=13%, signal=26%
ESC_J1_UP_LATE.V1_UP	ESC_J1_UP_LATE.V1_UP		140	-0.30215508	-0.93685526	0.5758242	0.7145986	0.981	1854	tags=23%, list=17%, signal=27%
MEK_UP.V1_UP	MEK_UP.V1_UP		124	-0.29679215	-0.9364001	0.53974897	0.7071289	0.981	1168	tags=22%, list=10%, signal=24%
CYCLIN_D1_UP.V1_DN	CYCLIN_D1_UP.V1_DN		125	-0.25504926	-0.9363159	0.56578946	0.69913685	0.981	2931	tags=33%, list=26%, signal=44%
YAP1_UP	YAP1_UP		23	-0.29598483	-0.9335395	0.5441767	0.6974109	0.981	1737	tags=22%, list=16%, signal=26%
LTE2_UP.V1_DN	LTE2_UP.V1_DN		111	-0.3279358	-0.9330362	0.54209447	0.69096136	0.981	1302	tags=21%, list=12%, signal=23%
RB_P107_DN.V1_DN	RB_P107_DN.V1_DN		86	-0.26419696	-0.93043345	0.5236295	0.6901122	0.981	1257	tags=16%, list=11%, signal=18%
RAF_UP.V1_UP	RAF_UP.V1_UP		123	-0.30075365	-0.9277886	0.55331993	0.689508	0.983	1571	tags=23%, list=14%, signal=26%
ATF2_UP.V1_DN	ATF2_UP.V1_DN		113	-0.30917454	-0.9249829	0.56578946	0.6888813	0.983	2578	tags=37%, list=23%, signal=48%
IL2_UP.V1_DN	IL2_UP.V1_DN		99	-0.29898003	-0.92030925	0.5961945	0.6930709	0.983	790	tags=13%, list=7%, signal=14%
PTEN_DN.V2_UP	PTEN_DN.V2_UP		70	-0.29567757	-0.9147891	0.6108696	0.69887704	0.985	2620	tags=36%, list=23%, signal=46%
LTE2_UP.V1_UP	LTE2_UP.V1_UP		120	-0.27435938	-0.9055862	0.61538464	0.71424204	0.985	1816	tags=23%, list=16%, signal=27%
EIF4E_UP	EIF4E_UP		52	-0.25124234	-0.9041664	0.60674155	0.71037984	0.985	2336	tags=27%, list=21%, signal=34%
YAP1_DN	YAP1_DN		24	-0.31366688	-0.90241206	0.6179775	0.7079555	0.985	558	tags=17%, list=5%, signal=18%
PTEN_DN.V1_DN	PTEN_DN.V1_DN		84	-0.30271444	-0.90103036	0.63146067	0.70468307	0.986	2049	tags=29%, list=18%, signal=35%
SRC_UP.V1_UP	SRC_UP.V1_UP		76	-0.26872355	-0.90025276	0.6051402	0.69929713	0.986	1978	tags=21%, list=18%, signal=25%
LEF1_UP.V1_DN	LEF1_UP.V1_DN		111	-0.29468882	-0.8995971	0.5978947	0.69362867	0.986	1371	tags=22%, list=12%, signal=24%
CAHOY_ASTROGLIAL	CAHOY_ASTROGLIAL		64	-0.34965774	-0.889967	0.60334027	0.7123779	0.988	1523	tags=27%, list=14%, signal=31%
PRC1_BMI_UP.V1_DN	PRC1_BMI_UP.V1_DN		95	-0.26501638	-0.8852251	0.6876356	0.71588767	0.988	2027	tags=23%, list=18%, signal=28%
NOTCH_DN.V1_UP	NOTCH_DN.V1_UP		98	-0.27137136	-0.8849673	0.6638831	0.70919406	0.988	1845	tags=20%, list=16%, signal=24%
PDGF_ERK_DN.V1_DN	PDGF_ERK_DN.V1_DN		88	-0.22672485	-0.8728095	0.6334746	0.7324371	0.991	874	tags=10%, list=8%, signal=11%
WNT_UP.V1_UP	WNT_UP.V1_UP		133	-0.25389367	-0.87124896	0.6914661	0.7292405	0.991	2770	tags=31%, list=25%, signal=40%
BCAT.100_UP.V1_UP	BCAT.100_UP.V1_UP		32	-0.3240837	-0.86742383	0.6616379	0.73159456	0.992	1342	tags=25%, list=12%, signal=28%
RAPA_EARLY_UP.V1_DN	RAPA_EARLY_UP.V1_DN		110	-0.22658569	-0.84910715	0.7770563	0.7700718	0.994	2789	tags=33%, list=25%, signal=43%
ERB2_UP.V1_UP	ERB2_UP.V1_UP		118	-0.24931034	-0.8468521	0.75840336	0.7692897	0.994	1526	tags=21%, list=14%, signal=24%
MYC_UP.V1_DN	MYC_UP.V1_DN		58	-0.3017754	-0.8349975	0.6991701	0.79276764	0.995	1669	tags=24%, list=15%, signal=28%
KRAS.AMP.LUNG_UP.V1_DN	KRAS.AMP.LUNG_UP.V1_DN		74	-0.26376554	-0.8239736	0.74364406	0.8127614	0.995	1991	tags=26%, list=18%, signal=31%
RAPA_EARLY_UP.V1_UP	RAPA_EARLY_UP.V1_UP		105	-0.22900441	-0.8137972	0.7787611	0.8295293	0.995	1865	tags=21%, list=17%, signal=25%
KRAS.DF.V1_DN	KRAS.DF.V1_DN		102	-0.23917319	-0.81218785	0.81208056	0.8260572	0.995	1687	tags=20%, list=15%, signal=23%
JNK_DN.V1_DN	JNK_DN.V1_DN		115	-0.24474266	-0.79607326	0.8165548	0.85663325	0.996	1841	tags=22%, list=16%, signal=26%
RELA_DN.V1_UP	RELA_DN.V1_UP		86	-0.2441379	-0.7921794	0.8512586	0.8592614	0.997	1954	tags=20%, list=17%, signal=24%
STK33_NOMO_DN	STK33_NOMO_DN		122	-0.23718804	-0.78947186	0.88297874	0.8581042	0.997	1955	tags=27%, list=17%, signal=32%
PRC2_EZH2_UP.V1_DN	PRC2_EZH2_UP.V1_DN		112	-0.26923934	-0.7888342	0.8165939	0.85225374	0.997	1517	tags=21%, list=14%, signal=25%
STK33_NOMO_UP	STK33_NOMO_UP		146	-0.2657336	-0.78644073	0.7356557	0.849636	0.997	1265	tags=16%, list=11%, signal=18%
CRX_DN.V1_UP	CRX_DN.V1_UP		102	-0.2243527	-0.77971685	0.9076923	0.85897315	0.997	1814	tags=23%, list=16%, signal=27%
E2F3_UP.V1_UP	E2F3_UP.V1_UP		100	-0.22994733	-0.7762634	0.91685915	0.8593082	0.998	1949	tags=24%, list=17%, signal=29%
PIGF_UP.V1_UP	PIGF_UP.V1_UP		94	-0.22536314	-0.7746303	0.7920168	0.8557671	0.998	2723	tags=32%, list=24%, signal=42%
BMI1_DN.V1_UP	BMI1_DN.V1_UP		102	-0.2696939	-0.7734222	0.7861635	0.8511107	0.998	1676	tags=25%, list=15%, signal=29%
KRAS.DF.V1_UP	KRAS.DF.V1_UP		123	-0.24573797	-0.7535881	0.87169045	0.8862486	0.999	1312	tags=19%, list=12%, signal=21%
GCNP_SHH_UP_EARLY.V1_DN	GCNP_SHH_UP_EARLY.V1_DN		120	-0.21559952	-0.7517732	0.9247312	0.88221127	0.999	2473	tags=28%, list=22%, signal=35%
BMI1_DN_MEL18_DN.V1_UP	BMI1_DN_MEL18_DN.V1_UP		99	-0.27186644	-0.75011724	0.84130436	0.87781614	0.999	1544	tags=24%, list=14%, signal=28%
IL2_UP.V1_UP	IL2_UP.V1_UP		102	-0.22489229	-0.7487959	0.913242	0.873282	0.999	1169	tags=14%, list=10%, signal=15%
PIGF_UP.V1_DN	PIGF_UP.V1_DN		105	-0.2191149	-0.72677076	0.9315673	0.9044325	0.999	1170	tags=13%, list=10%, signal=15%
RB_P130_DN.V1_DN	RB_P130_DN.V1_DN		81	-0.23637334	-0.7236495	0.800813	0.90220827	0.999	1363	tags=15%, list=12%, signal=17%
PTEN_DN.V2_DN	PTEN_DN.V2_DN		77	-0.21222886	-0.70988935	0.94630873	0.9154197	0.999	2685	tags=32%, list=24%, signal=42%
STK33_SKM_UP	STK33_SKM_UP		129	-0.24176925	-0.6911934	0.87896824	0.93236995	0.999	1154	tags=17%, list=10%, signal=19%
EIF4E_DN	EIF4E_DN		44	-0.23732436	-0.6897539	0.8913934	0.92676634	0.999	1672	tags=18%, list=15%, signal=21%
IL15_UP.V1_UP	IL15_UP.V1_UP		103	-0.19280228	-0.6625004	0.979684	0.9458762	0.999	2565	tags=27%, list=23%, signal=35%
