# Supplementary material for: A genomic analysis of mouse models of breast cancer reveals molecular features of mouse models and relationships to human breast cancer
Source: Breast Cancer Res. 2014 Jun 5;16(3):R59. doi: 10.1186/bcr3672 (PMC4078930; doi:10.1186/bcr3672)
Supplement: Additional file 11 — GSEA for mouse models compared to all other models or to mammary gland development. Listed by model. [file bcr3672-S11.zip › AdditionalFile11/Myc/Vs_normal_mammary/C6/Upregulated_in_Myc_vs_normalMammary.txt]

NAME	GS<br> follow link to MSigDB	GS DETAILS	SIZE	ES	NES	NOM p-val	FDR q-val	FWER p-val	RANK AT MAX	LEADING EDGE
RPS14_DN.V1_DN	RPS14_DN.V1_DN	Details ...	101	0.5237551	1.77131	0.003952569	0.04093489	0.061	1054	tags=39%, list=9%, signal=42%
CSR_LATE_UP.V1_UP	CSR_LATE_UP.V1_UP	Details ...	107	0.4863864	1.7354472	0.024856597	0.03291943	0.098	1872	tags=42%, list=17%, signal=50%
GCNP_SHH_UP_LATE.V1_UP	GCNP_SHH_UP_LATE.V1_UP	Details ...	121	0.451595	1.6244862	0.017307693	0.088251345	0.273	2427	tags=40%, list=22%, signal=51%
RB_DN.V1_UP	RB_DN.V1_UP	Details ...	95	0.43974033	1.5593532	0.028	0.12849502	0.402	1290	tags=36%, list=12%, signal=40%
E2F1_UP.V1_UP	E2F1_UP.V1_UP	Details ...	113	0.4264991	1.5102804	0.047808766	0.16915657	0.496	1810	tags=35%, list=16%, signal=41%
GCNP_SHH_UP_EARLY.V1_UP	GCNP_SHH_UP_EARLY.V1_UP	Details ...	114	0.40601593	1.483142	0.06477733	0.18290661	0.553	2057	tags=34%, list=18%, signal=41%
RB_P130_DN.V1_UP	RB_P130_DN.V1_UP	Details ...	101	0.4225694	1.401302	0.050089445	0.3167981	0.678	1691	tags=33%, list=15%, signal=38%
BCAT_BILD_ET_AL_DN	BCAT_BILD_ET_AL_DN	Details ...	22	0.44196853	1.3712727	0.07968128	0.3510773	0.723	4877	tags=68%, list=44%, signal=121%
VEGF_A_UP.V1_DN	VEGF_A_UP.V1_DN	Details ...	122	0.40216282	1.3434837	0.09586466	0.38209412	0.76	1815	tags=37%, list=16%, signal=44%
MTOR_UP.V1_UP	MTOR_UP.V1_UP	Details ...	121	0.36463198	1.2731302	0.13051823	0.54868066	0.841	2576	tags=42%, list=23%, signal=54%
PRC2_EZH2_UP.V1_UP	PRC2_EZH2_UP.V1_UP	Details ...	112	0.36617348	1.271895	0.103896104	0.502036	0.841	1166	tags=24%, list=10%, signal=27%
SNF5_DN.V1_UP	SNF5_DN.V1_UP	Details ...	134	0.40755546	1.1887896	0.27703986	0.735739	0.902	1153	tags=28%, list=10%, signal=30%
TBK1.DN.48HRS_DN	TBK1.DN.48HRS_DN	Details ...	39	0.3473725	1.180251	0.2244898	0.7104381	0.907	1200	tags=23%, list=11%, signal=26%
SRC_UP.V1_DN	SRC_UP.V1_DN	Details ...	81	0.3673113	1.1677827	0.20484172	0.7041506	0.916	1891	tags=33%, list=17%, signal=40%
RB_P107_DN.V1_UP	RB_P107_DN.V1_UP	Details ...	109	0.4089538	1.1561038	0.3203125	0.6955293	0.921	1798	tags=46%, list=16%, signal=54%
ERB2_UP.V1_DN	ERB2_UP.V1_DN	Details ...	92	0.34132686	1.1399075	0.2815534	0.70519865	0.928	1161	tags=26%, list=10%, signal=29%
TBK1.DN.48HRS_UP	TBK1.DN.48HRS_UP	Details ...	34	0.3268378	1.1231688	0.31630647	0.72038484	0.936	3390	tags=41%, list=30%, signal=59%
PRC2_EDD_UP.V1_UP	PRC2_EDD_UP.V1_UP	Details ...	111	0.31684268	1.1226734	0.27977315	0.68240595	0.936	1069	tags=21%, list=10%, signal=23%
CORDENONSI_YAP_CONSERVED_SIGNATURE	CORDENONSI_YAP_CONSERVED_SIGNATURE	Details ...	42	0.4375567	1.1065334	0.33797216	0.6973075	0.94	473	tags=26%, list=4%, signal=27%
TBK1.DF_DN	TBK1.DF_DN	Details ...	157	0.27025306	1.0431721	0.39439252	0.8666306	0.963	1916	tags=26%, list=17%, signal=31%
HOXA9_DN.V1_DN	HOXA9_DN.V1_DN		111	0.29300007	1.0386245	0.39056605	0.84132487	0.963	1807	tags=27%, list=16%, signal=32%
PDGF_ERK_DN.V1_UP	PDGF_ERK_DN.V1_UP		81	0.30014986	1.0177882	0.42910448	0.871283	0.968	2424	tags=30%, list=22%, signal=38%
MYC_UP.V1_UP	MYC_UP.V1_UP		82	0.27573586	0.99451447	0.45318353	0.9125476	0.971	1418	tags=27%, list=13%, signal=30%
DCA_UP.V1_UP	DCA_UP.V1_UP		86	0.30684674	0.97887933	0.4845735	0.9261376	0.976	2202	tags=29%, list=20%, signal=36%
P53_DN.V2_UP	P53_DN.V2_UP		83	0.33150917	0.95906174	0.5343228	0.9551171	0.979	1712	tags=30%, list=15%, signal=35%
BCAT_GDS748_UP	BCAT_GDS748_UP		33	0.336758	0.94101226	0.56529516	0.978988	0.98	1627	tags=30%, list=15%, signal=35%
ATF2_S_UP.V1_UP	ATF2_S_UP.V1_UP		108	0.31151256	0.92956746	0.5857143	0.9808703	0.983	1810	tags=29%, list=16%, signal=34%
BCAT_GDS748_DN	BCAT_GDS748_DN		22	0.31187046	0.92217386	0.5800781	0.97136647	0.985	673	tags=18%, list=6%, signal=19%
NRL_DN.V1_UP	NRL_DN.V1_UP		111	0.26559755	0.9156187	0.6214689	0.959818	0.986	1645	tags=23%, list=15%, signal=26%
PDGF_UP.V1_UP	PDGF_UP.V1_UP		85	0.23974171	0.91370845	0.59574467	0.9333525	0.986	2789	tags=33%, list=25%, signal=44%
ESC_V6.5_UP_EARLY.V1_UP	ESC_V6.5_UP_EARLY.V1_UP		118	0.2658223	0.91151017	0.5974265	0.9113076	0.989	1610	tags=26%, list=14%, signal=30%
KRAS.300_UP.V1_DN	KRAS.300_UP.V1_DN		74	0.31008953	0.89964855	0.63414633	0.9183408	0.99	1353	tags=23%, list=12%, signal=26%
AKT_UP.V1_UP	AKT_UP.V1_UP		118	0.28793842	0.896565	0.6138996	0.9003454	0.99	1978	tags=26%, list=18%, signal=32%
AKT_UP_MTOR_DN.V1_UP	AKT_UP_MTOR_DN.V1_UP		127	0.27968666	0.88955986	0.61100197	0.89444363	0.99	1998	tags=27%, list=18%, signal=32%
MEK_UP.V1_DN	MEK_UP.V1_DN		98	0.27712688	0.88414407	0.6189555	0.8853035	0.99	2037	tags=31%, list=18%, signal=37%
TBK1.DF_UP	TBK1.DF_UP		166	0.2578829	0.87692416	0.63117874	0.8816455	0.991	2602	tags=31%, list=23%, signal=40%
ESC_V6.5_UP_LATE.V1_DN	ESC_V6.5_UP_LATE.V1_DN		129	0.25223583	0.8544443	0.71590906	0.92283785	0.992	656	tags=15%, list=6%, signal=15%
NRL_DN.V1_DN	NRL_DN.V1_DN		91	0.2514058	0.8524174	0.74080884	0.9045066	0.992	1448	tags=24%, list=13%, signal=28%
CAHOY_OLIGODENDROCUTIC	CAHOY_OLIGODENDROCUTIC		52	0.26415527	0.8480553	0.7188679	0.89245826	0.992	1778	tags=31%, list=16%, signal=36%
CAMP_UP.V1_UP	CAMP_UP.V1_UP		123	0.19598655	0.84675187	0.65995973	0.87375456	0.992	2932	tags=31%, list=26%, signal=41%
ESC_J1_UP_EARLY.V1_UP	ESC_J1_UP_EARLY.V1_UP		119	0.24167712	0.82263774	0.8242754	0.91940475	0.996	1852	tags=24%, list=17%, signal=28%
SIRNA_EIF4GI_UP	SIRNA_EIF4GI_UP		65	0.24144386	0.81257004	0.70974153	0.9247029	0.996	2702	tags=40%, list=24%, signal=52%
NFE2L2.V2	NFE2L2.V2		212	0.22688656	0.7861729	0.916221	0.9738058	0.998	1782	tags=23%, list=16%, signal=27%
KRAS.LUNG_UP.V1_DN	KRAS.LUNG_UP.V1_DN		75	0.27411067	0.7551349	0.91590494	1	0.999	1353	tags=23%, list=12%, signal=26%
KRAS.600_UP.V1_DN	KRAS.600_UP.V1_DN		150	0.24597968	0.7504394	0.9257246	1	0.999	1427	tags=21%, list=13%, signal=23%
ATF2_UP.V1_UP	ATF2_UP.V1_UP		107	0.23627496	0.74882805	0.9075786	0.99693054	0.999	2049	tags=29%, list=18%, signal=35%
CSR_EARLY_UP.V1_UP	CSR_EARLY_UP.V1_UP		98	0.2059993	0.7449517	0.7748092	0.9841425	0.999	1964	tags=21%, list=18%, signal=26%
DCA_UP.V1_DN	DCA_UP.V1_DN		81	0.20625801	0.72753525	0.8698885	0.9975255	0.999	2568	tags=32%, list=23%, signal=41%
STK33_UP	STK33_UP		129	0.25058612	0.72531027	0.8356164	0.98195595	0.999	2227	tags=32%, list=20%, signal=39%
EGFR_UP.V1_UP	EGFR_UP.V1_UP		121	0.24842727	0.723713	0.8780952	0.9652312	0.999	2313	tags=31%, list=21%, signal=39%
CAMP_UP.V1_DN	CAMP_UP.V1_DN		116	0.20838116	0.7146903	0.875969	0.9611961	0.999	2168	tags=22%, list=19%, signal=28%
P53_DN.V1_UP	P53_DN.V1_UP		114	0.23736945	0.6983719	0.9246324	0.9672128	0.999	1504	tags=26%, list=13%, signal=30%
MEL18_DN.V1_UP	MEL18_DN.V1_UP		102	0.2501186	0.67366827	0.9109849	0.98053837	0.999	727	tags=17%, list=6%, signal=18%
E2F3_UP.V1_DN	E2F3_UP.V1_DN		57	0.20862281	0.6387982	0.9401869	0.99386114	0.999	2292	tags=25%, list=20%, signal=31%
RPS14_DN.V1_UP	RPS14_DN.V1_UP		113	0.23596421	0.6043829	0.93957114	0.9957433	0.999	1299	tags=23%, list=12%, signal=26%
HOXA9_DN.V1_UP	HOXA9_DN.V1_UP		90	0.19135785	0.5605059	0.97834647	0.9898937	0.999	2748	tags=31%, list=25%, signal=41%
