# Supplementary material for: A genomic analysis of mouse models of breast cancer reveals molecular features of mouse models and relationships to human breast cancer
Source: Breast Cancer Res. 2014 Jun 5;16(3):R59. doi: 10.1186/bcr3672 (PMC4078930; doi:10.1186/bcr3672)
Supplement: Additional file 11 — GSEA for mouse models compared to all other models or to mammary gland development. Listed by model. [file bcr3672-S11.zip › AdditionalFile11/Myc/Vs_other_models/C2/Downregulated_in_Myc_vs_OtherModels.txt]

NAME	GS<br> follow link to MSigDB	GS DETAILS	SIZE	ES	NES	NOM p-val	FDR q-val	FWER p-val	RANK AT MAX	LEADING EDGE
REACTOME_PI3K_AKT_SIGNALLING	REACTOME_PI3K_AKT_SIGNALLING	Details ...	16	-0.59288627	-1.7959906	0.020833334	1	0.69	2084	tags=38%, list=19%, signal=46%
KRASNOSELSKAYA_ILF3_TARGETS_UP	KRASNOSELSKAYA_ILF3_TARGETS_UP	Details ...	18	-0.71024513	-1.7376658	0	1	0.81	909	tags=44%, list=8%, signal=48%
KIM_MYC_AMPLIFICATION_TARGETS_DN	KIM_MYC_AMPLIFICATION_TARGETS_DN	Details ...	37	-0.5944831	-1.688588	0	1	0.9	1008	tags=35%, list=9%, signal=38%
NELSON_RESPONSE_TO_ANDROGEN_UP	NELSON_RESPONSE_TO_ANDROGEN_UP	Details ...	55	-0.493537	-1.6644293	0.020408163	1	0.92	3713	tags=56%, list=33%, signal=84%
ZHAN_MULTIPLE_MYELOMA_SPIKED	ZHAN_MULTIPLE_MYELOMA_SPIKED	Details ...	15	-0.6689721	-1.6327847	0	1	0.96	948	tags=40%, list=8%, signal=44%
XU_AKT1_TARGETS_6HR	XU_AKT1_TARGETS_6HR	Details ...	17	-0.6539307	-1.6318885	0.02173913	1	0.96	909	tags=41%, list=8%, signal=45%
KEGG_ENDOMETRIAL_CANCER	KEGG_ENDOMETRIAL_CANCER	Details ...	31	-0.47398648	-1.6138306	0.040816326	1	0.96	2623	tags=35%, list=23%, signal=46%
BIOCARTA_CTCF_PATHWAY	BIOCARTA_CTCF_PATHWAY	Details ...	15	-0.6150585	-1.6012429	0	1	0.96	2186	tags=33%, list=20%, signal=41%
BIOCARTA_RAS_PATHWAY	BIOCARTA_RAS_PATHWAY	Details ...	17	-0.56281227	-1.5872381	0.056603774	1	0.97	2394	tags=41%, list=21%, signal=52%
BIOCARTA_INTRINSIC_PATHWAY	BIOCARTA_INTRINSIC_PATHWAY	Details ...	23	-0.6145476	-1.5640541	0.03448276	1	0.97	1322	tags=35%, list=12%, signal=39%
BIOCARTA_AGR_PATHWAY	BIOCARTA_AGR_PATHWAY	Details ...	20	-0.63570863	-1.5584188	0	1	0.98	2243	tags=55%, list=20%, signal=69%
FIRESTEIN_CTNNB1_PATHWAY	FIRESTEIN_CTNNB1_PATHWAY	Details ...	15	-0.55994207	-1.54216	0	1	0.98	1455	tags=33%, list=13%, signal=38%
TAKEDA_TARGETS_OF_NUP98_HOXA9_FUSION_3D_UP	TAKEDA_TARGETS_OF_NUP98_HOXA9_FUSION_3D_UP	Details ...	83	-0.55131006	-1.5361501	0.06122449	1	0.98	1488	tags=41%, list=13%, signal=47%
TAKEDA_TARGETS_OF_NUP98_HOXA9_FUSION_10D_UP	TAKEDA_TARGETS_OF_NUP98_HOXA9_FUSION_10D_UP	Details ...	89	-0.53737074	-1.5317957	0.03846154	1	0.98	1373	tags=36%, list=12%, signal=41%
CHARAFE_BREAST_CANCER_LUMINAL_VS_MESENCHYMAL_UP	CHARAFE_BREAST_CANCER_LUMINAL_VS_MESENCHYMAL_UP	Details ...	237	-0.4894444	-1.5316659	0.046511628	1	0.98	3336	tags=51%, list=30%, signal=71%
LANDIS_ERBB2_BREAST_TUMORS_324_UP	LANDIS_ERBB2_BREAST_TUMORS_324_UP	Details ...	122	-0.594699	-1.531319	0.071428575	1	0.98	2408	tags=52%, list=22%, signal=66%
SU_PANCREAS	SU_PANCREAS	Details ...	29	-0.5335705	-1.5248015	0.021276595	1	0.98	3135	tags=55%, list=28%, signal=76%
BECKER_TAMOXIFEN_RESISTANCE_DN	BECKER_TAMOXIFEN_RESISTANCE_DN	Details ...	30	-0.5190965	-1.5185745	0.020408163	1	0.98	2291	tags=43%, list=20%, signal=54%
KIM_LRRC3B_TARGETS	KIM_LRRC3B_TARGETS	Details ...	15	-0.69198513	-1.5054706	0.018518519	1	0.98	1504	tags=47%, list=13%, signal=54%
SMID_BREAST_CANCER_RELAPSE_IN_BRAIN_UP	SMID_BREAST_CANCER_RELAPSE_IN_BRAIN_UP	Details ...	28	-0.55390155	-1.5017875	0	1	0.98	2211	tags=50%, list=20%, signal=62%
CHARAFE_BREAST_CANCER_BASAL_VS_MESENCHYMAL_UP	CHARAFE_BREAST_CANCER_BASAL_VS_MESENCHYMAL_UP	Details ...	67	-0.56484145	-1.501272	0.044444446	1	0.98	1833	tags=42%, list=16%, signal=50%
BIOCARTA_NKCELLS_PATHWAY	BIOCARTA_NKCELLS_PATHWAY	Details ...	15	-0.6338704	-1.4995741	0.018867925	1	0.98	557	tags=33%, list=5%, signal=35%
REACTOME_CELL_JUNCTION_ORGANIZATION	REACTOME_CELL_JUNCTION_ORGANIZATION	Details ...	57	-0.5142549	-1.4989862	0.023255814	1	0.98	1454	tags=33%, list=13%, signal=38%
REACTOME_CELL_CELL_ADHESION_SYSTEMS	REACTOME_CELL_CELL_ADHESION_SYSTEMS	Details ...	42	-0.5346944	-1.4981695	0.023255814	1	0.98	1454	tags=38%, list=13%, signal=44%
LANDIS_BREAST_CANCER_PROGRESSION_UP	LANDIS_BREAST_CANCER_PROGRESSION_UP	Details ...	42	-0.6329062	-1.495031	0.102564104	1	0.98	1838	tags=50%, list=16%, signal=60%
KEGG_GLYCOSAMINOGLYCAN_BIOSYNTHESIS_HEPARAN_SULFATE	KEGG_GLYCOSAMINOGLYCAN_BIOSYNTHESIS_HEPARAN_SULFATE	Details ...	19	-0.53244394	-1.4843266	0.15	1	0.98	724	tags=26%, list=6%, signal=28%
DAUER_STAT3_TARGETS_DN	DAUER_STAT3_TARGETS_DN	Details ...	23	-0.6716479	-1.4813433	0.14893617	1	0.98	1122	tags=52%, list=10%, signal=58%
STREICHER_LSM1_TARGETS_UP	STREICHER_LSM1_TARGETS_UP	Details ...	25	-0.50849754	-1.4780062	0.06382979	1	0.98	3125	tags=60%, list=28%, signal=83%
BROWNE_INTERFERON_RESPONSIVE_GENES	BROWNE_INTERFERON_RESPONSIVE_GENES	Details ...	44	-0.62971455	-1.471078	0.06122449	1	0.98	1538	tags=50%, list=14%, signal=58%
LANDIS_ERBB2_BREAST_TUMORS_65_UP	LANDIS_ERBB2_BREAST_TUMORS_65_UP	Details ...	19	-0.6554291	-1.4668351	0.046511628	1	0.98	1610	tags=47%, list=14%, signal=55%
DORN_ADENOVIRUS_INFECTION_12HR_UP	DORN_ADENOVIRUS_INFECTION_12HR_UP	Details ...	18	-0.5381467	-1.4614927	0.0625	1	0.98	709	tags=28%, list=6%, signal=30%
LOPES_METHYLATED_IN_COLON_CANCER_DN	LOPES_METHYLATED_IN_COLON_CANCER_DN	Details ...	17	-0.5267718	-1.4539373	0	1	0.98	1743	tags=29%, list=16%, signal=35%
KEGG_AMYOTROPHIC_LATERAL_SCLEROSIS_ALS	KEGG_AMYOTROPHIC_LATERAL_SCLEROSIS_ALS	Details ...	29	-0.44716197	-1.448842	0.018181818	1	0.98	2857	tags=38%, list=26%, signal=51%
OUELLET_OVARIAN_CANCER_INVASIVE_VS_LMP_UP	OUELLET_OVARIAN_CANCER_INVASIVE_VS_LMP_UP	Details ...	85	-0.39942494	-1.4441341	0.10638298	1	0.98	1516	tags=16%, list=14%, signal=19%
CREIGHTON_AKT1_SIGNALING_VIA_MTOR_UP	CREIGHTON_AKT1_SIGNALING_VIA_MTOR_UP	Details ...	29	-0.45941004	-1.4439609	0.1521739	1	0.98	2073	tags=31%, list=19%, signal=38%
KEGG_ADIPOCYTOKINE_SIGNALING_PATHWAY	KEGG_ADIPOCYTOKINE_SIGNALING_PATHWAY	Details ...	35	-0.4620505	-1.4437253	0.12	1	0.98	975	tags=23%, list=9%, signal=25%
AIGNER_ZEB1_TARGETS	AIGNER_ZEB1_TARGETS	Details ...	25	-0.6513769	-1.4409722	0.04347826	1	0.98	1579	tags=60%, list=14%, signal=70%
EBAUER_TARGETS_OF_PAX3_FOXO1_FUSION_DN	EBAUER_TARGETS_OF_PAX3_FOXO1_FUSION_DN	Details ...	18	-0.5320253	-1.4400321	0.08888889	1	0.98	3262	tags=50%, list=29%, signal=70%
TAKEDA_TARGETS_OF_NUP98_HOXA9_FUSION_8D_UP	TAKEDA_TARGETS_OF_NUP98_HOXA9_FUSION_8D_UP	Details ...	84	-0.50907767	-1.4371247	0.06122449	1	0.98	1412	tags=38%, list=13%, signal=43%
ZHU_CMV_8_HR_UP	ZHU_CMV_8_HR_UP	Details ...	21	-0.5772447	-1.4360114	0.05882353	1	0.98	2817	tags=52%, list=25%, signal=70%
BARRIER_CANCER_RELAPSE_NORMAL_SAMPLE_DN	BARRIER_CANCER_RELAPSE_NORMAL_SAMPLE_DN	Details ...	15	-0.43016106	-1.4357438	0.09259259	1	0.98	3670	tags=47%, list=33%, signal=69%
RICKMAN_HEAD_AND_NECK_CANCER_E	RICKMAN_HEAD_AND_NECK_CANCER_E	Details ...	44	-0.5751655	-1.4321905	0.06521739	1	0.98	2355	tags=50%, list=21%, signal=63%
MCBRYAN_PUBERTAL_BREAST_4_5WK_UP	MCBRYAN_PUBERTAL_BREAST_4_5WK_UP	Details ...	189	-0.47498563	-1.4317284	0.06818182	1	0.98	1877	tags=38%, list=17%, signal=45%
OUELLET_CULTURED_OVARIAN_CANCER_INVASIVE_VS_LMP_DN	OUELLET_CULTURED_OVARIAN_CANCER_INVASIVE_VS_LMP_DN	Details ...	15	-0.5733465	-1.4264568	0.0877193	1	0.98	1349	tags=33%, list=12%, signal=38%
NUTT_GBM_VS_AO_GLIOMA_UP	NUTT_GBM_VS_AO_GLIOMA_UP	Details ...	30	-0.46790162	-1.418653	0.09803922	1	0.98	1552	tags=27%, list=14%, signal=31%
YAO_TEMPORAL_RESPONSE_TO_PROGESTERONE_CLUSTER_9	YAO_TEMPORAL_RESPONSE_TO_PROGESTERONE_CLUSTER_9	Details ...	59	-0.41919562	-1.4140428	0.044444446	1	0.98	1917	tags=29%, list=17%, signal=35%
BIOCARTA_ECM_PATHWAY	BIOCARTA_ECM_PATHWAY	Details ...	17	-0.515535	-1.4130553	0.12765957	1	0.99	4159	tags=65%, list=37%, signal=103%
NUTT_GBM_VS_AO_GLIOMA_DN	NUTT_GBM_VS_AO_GLIOMA_DN	Details ...	28	-0.41423807	-1.4127917	0.041666668	1	0.99	1265	tags=21%, list=11%, signal=24%
MUELLER_METHYLATED_IN_GLIOBLASTOMA	MUELLER_METHYLATED_IN_GLIOBLASTOMA	Details ...	26	-0.52612305	-1.4031129	0.06	1	0.99	1985	tags=54%, list=18%, signal=65%
DACOSTA_UV_RESPONSE_VIA_ERCC3_TTD_UP	DACOSTA_UV_RESPONSE_VIA_ERCC3_TTD_UP	Details ...	33	-0.38835353	-1.4030697	0.14634146	1	0.99	3905	tags=48%, list=35%, signal=74%
RADAEVA_RESPONSE_TO_IFNA1_UP	RADAEVA_RESPONSE_TO_IFNA1_UP	Details ...	22	-0.5773401	-1.4029963	0.13725491	1	0.99	1480	tags=41%, list=13%, signal=47%
ZHAN_MULTIPLE_MYELOMA_LB_DN	ZHAN_MULTIPLE_MYELOMA_LB_DN	Details ...	21	-0.58180815	-1.4020727	0.1509434	1	0.99	1388	tags=33%, list=12%, signal=38%
LEE_NEURAL_CREST_STEM_CELL_DN	LEE_NEURAL_CREST_STEM_CELL_DN	Details ...	69	-0.44192004	-1.4017476	0.0754717	1	0.99	1484	tags=29%, list=13%, signal=33%
WONG_ENDMETRIUM_CANCER_UP	WONG_ENDMETRIUM_CANCER_UP	Details ...	15	-0.6066171	-1.3961744	0.10869565	1	0.99	1958	tags=60%, list=17%, signal=73%
EINAV_INTERFERON_SIGNATURE_IN_CANCER	EINAV_INTERFERON_SIGNATURE_IN_CANCER	Details ...	15	-0.6336002	-1.3916123	0.14583333	1	0.99	1480	tags=53%, list=13%, signal=61%
WAMUNYOKOLI_OVARIAN_CANCER_LMP_UP	WAMUNYOKOLI_OVARIAN_CANCER_LMP_UP	Details ...	154	-0.3680743	-1.3864642	0.08695652	1	0.99	2073	tags=26%, list=19%, signal=31%
ASTON_MAJOR_DEPRESSIVE_DISORDER_DN	ASTON_MAJOR_DEPRESSIVE_DISORDER_DN	Details ...	106	-0.36397317	-1.3826617	0.06382979	1	0.99	2256	tags=31%, list=20%, signal=39%
CONRAD_STEM_CELL	CONRAD_STEM_CELL	Details ...	24	-0.44298336	-1.3769065	0.07692308	1	0.99	2729	tags=50%, list=24%, signal=66%
LANDIS_ERBB2_BREAST_PRENEOPLASTIC_UP	LANDIS_ERBB2_BREAST_PRENEOPLASTIC_UP	Details ...	20	-0.59692544	-1.3751527	0.125	1	0.99	1671	tags=45%, list=15%, signal=53%
COLDREN_GEFITINIB_RESISTANCE_DN	COLDREN_GEFITINIB_RESISTANCE_DN	Details ...	123	-0.4864629	-1.3726485	0.13333334	1	0.99	2112	tags=40%, list=19%, signal=49%
KEGG_ANTIGEN_PROCESSING_AND_PRESENTATION	KEGG_ANTIGEN_PROCESSING_AND_PRESENTATION		34	-0.42334434	-1.37159	0.08888889	1	0.99	3249	tags=41%, list=29%, signal=58%
GARGALOVIC_RESPONSE_TO_OXIDIZED_PHOSPHOLIPIDS_BLACK_UP	GARGALOVIC_RESPONSE_TO_OXIDIZED_PHOSPHOLIPIDS_BLACK_UP		20	-0.48760304	-1.3685108	0.09803922	1	0.99	3166	tags=55%, list=28%, signal=77%
LINDSTEDT_DENDRITIC_CELL_MATURATION_C	LINDSTEDT_DENDRITIC_CELL_MATURATION_C		39	-0.4414653	-1.3673162	0.09259259	1	0.99	2144	tags=41%, list=19%, signal=51%
WHITEHURST_PACLITAXEL_SENSITIVITY	WHITEHURST_PACLITAXEL_SENSITIVITY		18	-0.49656445	-1.3659695	0.08510638	1	0.99	548	tags=17%, list=5%, signal=17%
DAUER_STAT3_TARGETS_UP	DAUER_STAT3_TARGETS_UP		21	-0.5030008	-1.3650377	0.115384616	1	0.99	1021	tags=29%, list=9%, signal=31%
HEIDENBLAD_AMPLIFIED_IN_PANCREATIC_CANCER	HEIDENBLAD_AMPLIFIED_IN_PANCREATIC_CANCER		20	-0.4439146	-1.3610219	0.09090909	1	0.99	1610	tags=25%, list=14%, signal=29%
KEGG_GLYCOSPHINGOLIPID_BIOSYNTHESIS_GANGLIO_SERIES	KEGG_GLYCOSPHINGOLIPID_BIOSYNTHESIS_GANGLIO_SERIES		15	-0.59296876	-1.3601693	0.046511628	1	0.99	2096	tags=40%, list=19%, signal=49%
COLIN_PILOCYTIC_ASTROCYTOMA_VS_GLIOBLASTOMA_UP	COLIN_PILOCYTIC_ASTROCYTOMA_VS_GLIOBLASTOMA_UP		20	-0.5179175	-1.3592411	0.125	1	0.99	1263	tags=35%, list=11%, signal=39%
KEGG_RIG_I_LIKE_RECEPTOR_SIGNALING_PATHWAY	KEGG_RIG_I_LIKE_RECEPTOR_SIGNALING_PATHWAY		34	-0.4301037	-1.3591743	0.08695652	1	0.99	2238	tags=29%, list=20%, signal=37%
REACTOME_TIGHT_JUNCTION_INTERACTIONS	REACTOME_TIGHT_JUNCTION_INTERACTIONS		24	-0.5712389	-1.3589082	0.14285715	1	0.99	1454	tags=46%, list=13%, signal=53%
WU_HBX_TARGETS_1_DN	WU_HBX_TARGETS_1_DN		15	-0.48636666	-1.3553752	0.14285715	1	0.99	1255	tags=27%, list=11%, signal=30%
DELLA_RESPONSE_TO_TSA_AND_BUTYRATE	DELLA_RESPONSE_TO_TSA_AND_BUTYRATE		15	-0.484913	-1.3523296	0.16	1	0.99	2810	tags=40%, list=25%, signal=53%
FAELT_B_CLL_WITH_VH3_21_DN	FAELT_B_CLL_WITH_VH3_21_DN		36	-0.38086554	-1.3523146	0.12244898	1	0.99	618	tags=11%, list=6%, signal=12%
WONG_PROTEASOME_GENE_MODULE	WONG_PROTEASOME_GENE_MODULE		35	-0.38168412	-1.3473994	0.16666667	1	0.99	1812	tags=17%, list=16%, signal=20%
TURASHVILI_BREAST_LOBULAR_CARCINOMA_VS_LOBULAR_NORMAL_UP	TURASHVILI_BREAST_LOBULAR_CARCINOMA_VS_LOBULAR_NORMAL_UP		54	-0.43433458	-1.3460169	0.11111111	1	0.99	1824	tags=37%, list=16%, signal=44%
REACTOME_SIGNALING_BY_ROBO_RECEPTOR	REACTOME_SIGNALING_BY_ROBO_RECEPTOR		21	-0.5333669	-1.3453037	0.1632653	1	0.99	3330	tags=57%, list=30%, signal=81%
BIOCARTA_MYOSIN_PATHWAY	BIOCARTA_MYOSIN_PATHWAY		16	-0.46424568	-1.3417728	0.09259259	1	0.99	4159	tags=69%, list=37%, signal=109%
SATO_SILENCED_EPIGENETICALLY_IN_PANCREATIC_CANCER	SATO_SILENCED_EPIGENETICALLY_IN_PANCREATIC_CANCER		27	-0.49498963	-1.3362199	0.06	1	0.99	2038	tags=44%, list=18%, signal=54%
BIOCARTA_CDC42RAC_PATHWAY	BIOCARTA_CDC42RAC_PATHWAY		15	-0.5261489	-1.3336762	0.23913044	1	0.99	2990	tags=47%, list=27%, signal=64%
SASSON_RESPONSE_TO_GONADOTROPHINS_DN	SASSON_RESPONSE_TO_GONADOTROPHINS_DN		46	-0.40832397	-1.3321167	0.09259259	1	0.99	2188	tags=28%, list=20%, signal=35%
WANG_CLIM2_TARGETS_UP	WANG_CLIM2_TARGETS_UP		110	-0.32181525	-1.3278008	0.1	1	0.99	3610	tags=44%, list=32%, signal=64%
BIOCARTA_GSK3_PATHWAY	BIOCARTA_GSK3_PATHWAY		16	-0.48038405	-1.3270954	0.071428575	1	0.99	1882	tags=31%, list=17%, signal=38%
KIM_RESPONSE_TO_TSA_AND_DECITABINE_UP	KIM_RESPONSE_TO_TSA_AND_DECITABINE_UP		76	-0.41519195	-1.3253269	0.041666668	1	0.99	2038	tags=36%, list=18%, signal=43%
CHARAFE_BREAST_CANCER_LUMINAL_VS_BASAL_UP	CHARAFE_BREAST_CANCER_LUMINAL_VS_BASAL_UP		162	-0.35999796	-1.322402	0.14583333	1	0.99	2700	tags=35%, list=24%, signal=45%
YAO_TEMPORAL_RESPONSE_TO_PROGESTERONE_CLUSTER_5	YAO_TEMPORAL_RESPONSE_TO_PROGESTERONE_CLUSTER_5		25	-0.48727807	-1.3222477	0.12	1	0.99	3247	tags=60%, list=29%, signal=84%
ZHU_CMV_ALL_UP	ZHU_CMV_ALL_UP		42	-0.42933086	-1.3209063	0.19607843	1	0.99	1538	tags=24%, list=14%, signal=27%
KEGG_SMALL_CELL_LUNG_CANCER	KEGG_SMALL_CELL_LUNG_CANCER		48	-0.38132167	-1.3208512	0.13207547	1	0.99	1026	tags=17%, list=9%, signal=18%
KEGG_OLFACTORY_TRANSDUCTION	KEGG_OLFACTORY_TRANSDUCTION		17	-0.49706143	-1.3190464	0.09259259	1	0.99	2022	tags=35%, list=18%, signal=43%
CREIGHTON_ENDOCRINE_THERAPY_RESISTANCE_2	CREIGHTON_ENDOCRINE_THERAPY_RESISTANCE_2		146	-0.33578527	-1.3181092	0.09615385	1	0.99	3061	tags=32%, list=27%, signal=43%
DACOSTA_ERCC3_ALLELE_XPCS_VS_TTD_UP	DACOSTA_ERCC3_ALLELE_XPCS_VS_TTD_UP		16	-0.5875005	-1.3179554	0.10638298	1	0.99	1948	tags=44%, list=17%, signal=53%
ZHAN_MULTIPLE_MYELOMA_CD1_VS_CD2_UP	ZHAN_MULTIPLE_MYELOMA_CD1_VS_CD2_UP		43	-0.41740894	-1.3176842	0.08	1	0.99	1172	tags=21%, list=10%, signal=23%
KONDO_PROSTATE_CANCER_HCP_WITH_H3K27ME3	KONDO_PROSTATE_CANCER_HCP_WITH_H3K27ME3		47	-0.4057735	-1.3176553	0.07692308	1	0.99	1794	tags=28%, list=16%, signal=33%
SENGUPTA_NASOPHARYNGEAL_CARCINOMA_DN	SENGUPTA_NASOPHARYNGEAL_CARCINOMA_DN		130	-0.4172925	-1.3173361	0.09803922	1	0.99	3706	tags=52%, list=33%, signal=76%
BOYAULT_LIVER_CANCER_SUBCLASS_G1_UP	BOYAULT_LIVER_CANCER_SUBCLASS_G1_UP		68	-0.3655445	-1.3156282	0.14583333	1	1	3298	tags=40%, list=29%, signal=56%
VANTVEER_BREAST_CANCER_ESR1_UP	VANTVEER_BREAST_CANCER_ESR1_UP		73	-0.384079	-1.3099743	0.1764706	1	1	3487	tags=51%, list=31%, signal=73%
RIGGINS_TAMOXIFEN_RESISTANCE_DN	RIGGINS_TAMOXIFEN_RESISTANCE_DN		132	-0.367691	-1.306502	0.05882353	1	1	2630	tags=35%, list=23%, signal=45%
REACTOME_ADHERENS_JUNCTIONS_INTERACTIONS	REACTOME_ADHERENS_JUNCTIONS_INTERACTIONS		18	-0.47906822	-1.3023878	0.125	1	1	1451	tags=28%, list=13%, signal=32%
VALK_AML_WITH_FLT3_ITD	VALK_AML_WITH_FLT3_ITD		26	-0.4592087	-1.3001275	0.115384616	1	1	1633	tags=31%, list=15%, signal=36%
SILIGAN_BOUND_BY_EWS_FLT1_FUSION	SILIGAN_BOUND_BY_EWS_FLT1_FUSION		28	-0.47820812	-1.2997088	0.16666667	1	1	2609	tags=39%, list=23%, signal=51%
WEBER_METHYLATED_HCP_IN_FIBROBLAST_DN	WEBER_METHYLATED_HCP_IN_FIBROBLAST_DN		16	-0.5794502	-1.298288	0.20833333	1	1	2833	tags=56%, list=25%, signal=75%
IIZUKA_LIVER_CANCER_PROGRESSION_G2_G3_UP	IIZUKA_LIVER_CANCER_PROGRESSION_G2_G3_UP		15	-0.4674554	-1.2971225	0.17857143	1	1	2074	tags=40%, list=19%, signal=49%
KOKKINAKIS_METHIONINE_DEPRIVATION_48HR_DN	KOKKINAKIS_METHIONINE_DEPRIVATION_48HR_DN		45	-0.38417128	-1.2956282	0.13043478	1	1	408	tags=13%, list=4%, signal=14%
LIN_SILENCED_BY_TUMOR_MICROENVIRONMENT	LIN_SILENCED_BY_TUMOR_MICROENVIRONMENT		51	-0.4633168	-1.2952197	0.13043478	1	1	973	tags=27%, list=9%, signal=30%
WU_HBX_TARGETS_2_UP	WU_HBX_TARGETS_2_UP		17	-0.45125678	-1.2931703	0.17948718	1	1	1006	tags=29%, list=9%, signal=32%
BIOCARTA_AMI_PATHWAY	BIOCARTA_AMI_PATHWAY		19	-0.5333171	-1.2894719	0.16981132	1	1	795	tags=32%, list=7%, signal=34%
FONTAINE_THYROID_TUMOR_UNCERTAIN_MALIGNANCY_UP	FONTAINE_THYROID_TUMOR_UNCERTAIN_MALIGNANCY_UP		18	-0.477532	-1.289226	0.14583333	1	1	2152	tags=39%, list=19%, signal=48%
NOJIMA_SFRP2_TARGETS_DN	NOJIMA_SFRP2_TARGETS_DN		15	-0.5715188	-1.2881306	0.17021276	1	1	1289	tags=40%, list=12%, signal=45%
SMITH_LIVER_CANCER	SMITH_LIVER_CANCER		22	-0.4370063	-1.2853283	0.1509434	1	1	1161	tags=23%, list=10%, signal=25%
NOUZOVA_METHYLATED_IN_APL	NOUZOVA_METHYLATED_IN_APL		22	-0.48551866	-1.2845182	0.16949153	1	1	2117	tags=36%, list=19%, signal=45%
CHIBA_RESPONSE_TO_TSA	CHIBA_RESPONSE_TO_TSA		31	-0.35396707	-1.2833916	0.15686275	1	1	4167	tags=48%, list=37%, signal=77%
SEITZ_NEOPLASTIC_TRANSFORMATION_BY_8P_DELETION_UP	SEITZ_NEOPLASTIC_TRANSFORMATION_BY_8P_DELETION_UP		47	-0.49725384	-1.2818356	0.13207547	1	1	1205	tags=32%, list=11%, signal=36%
AMIT_EGF_RESPONSE_40_HELA	AMIT_EGF_RESPONSE_40_HELA		26	-0.46238235	-1.2767987	0.17777778	1	1	2371	tags=38%, list=21%, signal=49%
LEE_LIVER_CANCER_SURVIVAL_UP	LEE_LIVER_CANCER_SURVIVAL_UP		94	-0.42274684	-1.2762115	0.21568628	1	1	2227	tags=31%, list=20%, signal=38%
BIOCARTA_WNT_PATHWAY	BIOCARTA_WNT_PATHWAY		18	-0.38265395	-1.275351	0.18644068	1	1	2870	tags=33%, list=26%, signal=45%
KEGG_COLORECTAL_CANCER	KEGG_COLORECTAL_CANCER		36	-0.35683945	-1.2748787	0.13207547	1	1	2623	tags=31%, list=23%, signal=40%
CHO_NR4A1_TARGETS	CHO_NR4A1_TARGETS		16	-0.4919705	-1.2733861	0.13793103	1	1	1247	tags=31%, list=11%, signal=35%
RIZKI_TUMOR_INVASIVENESS_2D_DN	RIZKI_TUMOR_INVASIVENESS_2D_DN		46	-0.34013134	-1.2723172	0.11904762	1	1	3110	tags=37%, list=28%, signal=51%
RICKMAN_TUMOR_DIFFERENTIATED_WELL_VS_MODERATELY_UP	RICKMAN_TUMOR_DIFFERENTIATED_WELL_VS_MODERATELY_UP		55	-0.37415433	-1.2718672	0.13043478	1	1	2857	tags=35%, list=26%, signal=46%
AUNG_GASTRIC_CANCER	AUNG_GASTRIC_CANCER		26	-0.39870644	-1.2700187	0.17021276	1	1	2441	tags=35%, list=22%, signal=44%
KEGG_ARRHYTHMOGENIC_RIGHT_VENTRICULAR_CARDIOMYOPATHY_ARVC	KEGG_ARRHYTHMOGENIC_RIGHT_VENTRICULAR_CARDIOMYOPATHY_ARVC		55	-0.4398439	-1.2683322	0.16666667	1	1	1659	tags=25%, list=15%, signal=30%
TURASHVILI_BREAST_DUCTAL_CARCINOMA_VS_DUCTAL_NORMAL_DN	TURASHVILI_BREAST_DUCTAL_CARCINOMA_VS_DUCTAL_NORMAL_DN		92	-0.3955114	-1.2667757	0.104166664	1	1	3283	tags=48%, list=29%, signal=67%
CAFFAREL_RESPONSE_TO_THC_24HR_5_DN	CAFFAREL_RESPONSE_TO_THC_24HR_5_DN		37	-0.3403338	-1.2661071	0.22222222	1	1	2421	tags=27%, list=22%, signal=34%
CHUANG_OXIDATIVE_STRESS_RESPONSE_UP	CHUANG_OXIDATIVE_STRESS_RESPONSE_UP		18	-0.47172642	-1.2640651	0.18867925	1	1	2054	tags=33%, list=18%, signal=41%
WATANABE_COLON_CANCER_MSI_VS_MSS_UP	WATANABE_COLON_CANCER_MSI_VS_MSS_UP		17	-0.5010935	-1.2637308	0.21818182	1	1	1558	tags=29%, list=14%, signal=34%
KIM_MYCN_AMPLIFICATION_TARGETS_DN	KIM_MYCN_AMPLIFICATION_TARGETS_DN		45	-0.3829361	-1.2625136	0.13461539	1	1	3510	tags=47%, list=31%, signal=68%
MANN_RESPONSE_TO_AMIFOSTINE_UP	MANN_RESPONSE_TO_AMIFOSTINE_UP		15	-0.42316985	-1.2609168	0.1764706	1	1	2492	tags=33%, list=22%, signal=43%
COWLING_MYCN_TARGETS	COWLING_MYCN_TARGETS		26	-0.5187253	-1.2608223	0.14583333	1	1	2820	tags=62%, list=25%, signal=82%
IWANAGA_CARCINOGENESIS_BY_KRAS_UP	IWANAGA_CARCINOGENESIS_BY_KRAS_UP		108	-0.3514778	-1.2596971	0.13333334	1	1	2266	tags=33%, list=20%, signal=41%
ST_MYOCYTE_AD_PATHWAY	ST_MYOCYTE_AD_PATHWAY		15	-0.49836203	-1.256511	0.18	1	1	1559	tags=33%, list=14%, signal=39%
BILD_SRC_ONCOGENIC_SIGNATURE	BILD_SRC_ONCOGENIC_SIGNATURE		24	-0.43363452	-1.2523143	0.13043478	1	1	2058	tags=33%, list=18%, signal=41%
CHIARETTI_ACUTE_LYMPHOBLASTIC_LEUKEMIA_ZAP70	CHIARETTI_ACUTE_LYMPHOBLASTIC_LEUKEMIA_ZAP70		44	-0.36749592	-1.2507966	0.13207547	1	1	2952	tags=36%, list=26%, signal=49%
KEGG_O_GLYCAN_BIOSYNTHESIS	KEGG_O_GLYCAN_BIOSYNTHESIS		17	-0.47783867	-1.2436845	0.17857143	1	1	2040	tags=35%, list=18%, signal=43%
KEGG_PHOSPHATIDYLINOSITOL_SIGNALING_SYSTEM	KEGG_PHOSPHATIDYLINOSITOL_SIGNALING_SYSTEM		36	-0.37282237	-1.2435803	0.17021276	1	1	3140	tags=44%, list=28%, signal=62%
RASHI_RESPONSE_TO_IONIZING_RADIATION_2	RASHI_RESPONSE_TO_IONIZING_RADIATION_2		92	-0.364977	-1.2433137	0.2	1	1	3274	tags=37%, list=29%, signal=52%
KOBAYASHI_EGFR_SIGNALING_24HR_UP	KOBAYASHI_EGFR_SIGNALING_24HR_UP		56	-0.37605447	-1.2421832	0.16666667	1	1	3577	tags=50%, list=32%, signal=73%
RICKMAN_HEAD_AND_NECK_CANCER_D	RICKMAN_HEAD_AND_NECK_CANCER_D		18	-0.6027048	-1.2364128	0.1590909	1	1	3185	tags=78%, list=28%, signal=109%
WALLACE_PROSTATE_CANCER_RACE_DN	WALLACE_PROSTATE_CANCER_RACE_DN		42	-0.40578973	-1.2323507	0.17391305	1	1	2387	tags=31%, list=21%, signal=39%
VERRECCHIA_RESPONSE_TO_TGFB1_C5	VERRECCHIA_RESPONSE_TO_TGFB1_C5		16	-0.4612494	-1.2315015	0.29090908	1	1	833	tags=25%, list=7%, signal=27%
GAUSSMANN_MLL_AF4_FUSION_TARGETS_B_UP	GAUSSMANN_MLL_AF4_FUSION_TARGETS_B_UP		15	-0.5148006	-1.2309896	0.18367347	1	1	1027	tags=27%, list=9%, signal=29%
SASSON_RESPONSE_TO_FORSKOLIN_DN	SASSON_RESPONSE_TO_FORSKOLIN_DN		46	-0.37704527	-1.2309763	0.18518518	1	1	2188	tags=26%, list=20%, signal=32%
CREIGHTON_ENDOCRINE_THERAPY_RESISTANCE_3	CREIGHTON_ENDOCRINE_THERAPY_RESISTANCE_3		341	-0.31671768	-1.2279164	0.24444444	1	1	2429	tags=26%, list=22%, signal=33%
BIOCARTA_EDG1_PATHWAY	BIOCARTA_EDG1_PATHWAY		16	-0.45457622	-1.2276909	0.18367347	1	1	557	tags=19%, list=5%, signal=20%
KEGG_BASAL_CELL_CARCINOMA	KEGG_BASAL_CELL_CARCINOMA		39	-0.4269704	-1.223404	0.20754717	1	1	2117	tags=31%, list=19%, signal=38%
FRASOR_RESPONSE_TO_ESTRADIOL_DN	FRASOR_RESPONSE_TO_ESTRADIOL_DN		40	-0.39986613	-1.222727	0.12962963	1	1	1949	tags=33%, list=17%, signal=39%
GOZGIT_ESR1_TARGETS_DN	GOZGIT_ESR1_TARGETS_DN		379	-0.3366227	-1.2195486	0.12244898	1	1	2081	tags=28%, list=19%, signal=34%
SIG_PIP3_SIGNALING_IN_CARDIAC_MYOCTES	SIG_PIP3_SIGNALING_IN_CARDIAC_MYOCTES		42	-0.33437857	-1.2164296	0.16071428	1	1	3178	tags=38%, list=28%, signal=53%
LIAO_HAVE_SOX4_BINDING_SITES	LIAO_HAVE_SOX4_BINDING_SITES		24	-0.4368669	-1.2130923	0.17021276	1	1	2121	tags=38%, list=19%, signal=46%
BROWNE_HCMV_INFECTION_12HR_UP	BROWNE_HCMV_INFECTION_12HR_UP		58	-0.34111255	-1.2105176	0.19148937	1	1	2033	tags=26%, list=18%, signal=31%
ZHAN_MULTIPLE_MYELOMA_MS_UP	ZHAN_MULTIPLE_MYELOMA_MS_UP		26	-0.4343075	-1.210179	0.20454545	1	1	1963	tags=35%, list=18%, signal=42%
KEGG_ACUTE_MYELOID_LEUKEMIA	KEGG_ACUTE_MYELOID_LEUKEMIA		36	-0.32089597	-1.2101021	0.1509434	1	1	2623	tags=28%, list=23%, signal=36%
CERVERA_SDHB_TARGETS_2	CERVERA_SDHB_TARGETS_2		73	-0.3848087	-1.2099978	0.1509434	1	1	2178	tags=37%, list=19%, signal=46%
DORN_ADENOVIRUS_INFECTION_24HR_DN	DORN_ADENOVIRUS_INFECTION_24HR_DN		32	-0.38743958	-1.209646	0.24074075	1	1	3660	tags=44%, list=33%, signal=65%
NIKOLSKY_BREAST_CANCER_1Q21_AMPLICON	NIKOLSKY_BREAST_CANCER_1Q21_AMPLICON		26	-0.36221883	-1.2096336	0.16666667	1	1	469	tags=12%, list=4%, signal=12%
CAVARD_LIVER_CANCER_MALIGNANT_VS_BENIGN	CAVARD_LIVER_CANCER_MALIGNANT_VS_BENIGN		20	-0.4660944	-1.2088579	0.25	1	1	3762	tags=60%, list=34%, signal=90%
KEGG_FATTY_ACID_METABOLISM	KEGG_FATTY_ACID_METABOLISM		28	-0.4468103	-1.2088262	0.28846154	1	1	272	tags=11%, list=2%, signal=11%
REACTOME_MYOGENESSIS	REACTOME_MYOGENESSIS		19	-0.4670448	-1.2072649	0.26785713	1	1	2857	tags=42%, list=26%, signal=56%
BRUECKNER_TARGETS_OF_MIRLET7A3_UP	BRUECKNER_TARGETS_OF_MIRLET7A3_UP		66	-0.3577251	-1.2071685	0.17391305	1	1	1940	tags=21%, list=17%, signal=26%
BIOCARTA_CXCR4_PATHWAY	BIOCARTA_CXCR4_PATHWAY		17	-0.43419135	-1.206983	0.24489796	1	1	1455	tags=29%, list=13%, signal=34%
IWANAGA_CARCINOGENESIS_BY_KRAS_PTEN_UP	IWANAGA_CARCINOGENESIS_BY_KRAS_PTEN_UP		117	-0.3376477	-1.2068007	0.17391305	1	1	1934	tags=26%, list=17%, signal=32%
MOLENAAR_TARGETS_OF_CCND1_AND_CDK4_UP	MOLENAAR_TARGETS_OF_CCND1_AND_CDK4_UP		28	-0.40665597	-1.2048928	0.15686275	1	1	572	tags=18%, list=5%, signal=19%
KEGG_TIGHT_JUNCTION	KEGG_TIGHT_JUNCTION		89	-0.34731048	-1.2042415	0.23404256	1	1	3484	tags=43%, list=31%, signal=61%
ZUCCHI_METASTASIS_DN	ZUCCHI_METASTASIS_DN		19	-0.4664692	-1.2036324	0.28301886	1	1	499	tags=16%, list=4%, signal=16%
ACEVEDO_LIVER_CANCER_WITH_H3K27ME3_UP	ACEVEDO_LIVER_CANCER_WITH_H3K27ME3_UP		121	-0.3751905	-1.201189	0.15254237	1	1	2290	tags=35%, list=20%, signal=43%
BOGNI_TREATMENT_RELATED_MYELOID_LEUKEMIA_DN	BOGNI_TREATMENT_RELATED_MYELOID_LEUKEMIA_DN		18	-0.38759172	-1.2004395	0.27906978	1	1	2810	tags=33%, list=25%, signal=44%
KEGG_PANCREATIC_CANCER	KEGG_PANCREATIC_CANCER		38	-0.35933056	-1.2002604	0.27272728	1	1	2623	tags=34%, list=23%, signal=45%
REACTOME_APOPTOTIC_EXECUTION_PHASE	REACTOME_APOPTOTIC_EXECUTION_PHASE		31	-0.3694509	-1.1999515	0.25	1	1	2416	tags=32%, list=22%, signal=41%
JI_RESPONSE_TO_FSH_UP	JI_RESPONSE_TO_FSH_UP		44	-0.37662786	-1.196587	0.1764706	1	1	637	tags=16%, list=6%, signal=17%
DER_IFN_BETA_RESPONSE_UP	DER_IFN_BETA_RESPONSE_UP		61	-0.37651855	-1.1947209	0.29545453	1	1	1538	tags=26%, list=14%, signal=30%
BROWNE_HCMV_INFECTION_4HR_UP	BROWNE_HCMV_INFECTION_4HR_UP		34	-0.39868343	-1.1943527	0.23529412	1	1	1195	tags=24%, list=11%, signal=26%
SCIAN_INVERSED_TARGETS_OF_TP53_AND_TP73_DN	SCIAN_INVERSED_TARGETS_OF_TP53_AND_TP73_DN		20	-0.42843318	-1.1937859	0.28846154	1	1	4806	tags=55%, list=43%, signal=96%
HELLER_HDAC_TARGETS_UP	HELLER_HDAC_TARGETS_UP		163	-0.30151254	-1.1922615	0.10526316	1	1	2729	tags=32%, list=24%, signal=42%
LEE_LIVER_CANCER_E2F1_UP	LEE_LIVER_CANCER_E2F1_UP		48	-0.41440326	-1.1907018	0.22222222	1	1	1237	tags=25%, list=11%, signal=28%
CHEMNITZ_RESPONSE_TO_PROSTAGLANDIN_E2_DN	CHEMNITZ_RESPONSE_TO_PROSTAGLANDIN_E2_DN		177	-0.3250383	-1.188078	0.15555556	1	1	2632	tags=33%, list=24%, signal=42%
HU_ANGIOGENESIS_DN	HU_ANGIOGENESIS_DN		21	-0.3569042	-1.1859509	0.29411766	1	1	430	tags=10%, list=4%, signal=10%
VALK_AML_CLUSTER_1	VALK_AML_CLUSTER_1		16	-0.5045677	-1.185425	0.29411766	1	1	264	tags=19%, list=2%, signal=19%
RASHI_RESPONSE_TO_IONIZING_RADIATION_4	RASHI_RESPONSE_TO_IONIZING_RADIATION_4		46	-0.3408559	-1.1833079	0.16666667	1	1	2449	tags=33%, list=22%, signal=42%
GINESTIER_BREAST_CANCER_20Q13_AMPLIFICATION_UP	GINESTIER_BREAST_CANCER_20Q13_AMPLIFICATION_UP		49	-0.3146504	-1.1830412	0.32	1	1	3445	tags=35%, list=31%, signal=50%
CHEOK_RESPONSE_TO_HD_MTX_DN	CHEOK_RESPONSE_TO_HD_MTX_DN		15	-0.3996134	-1.1815696	0.30357143	1	1	264	tags=13%, list=2%, signal=14%
JAEGER_METASTASIS_DN	JAEGER_METASTASIS_DN		145	-0.40474382	-1.1780313	0.25531915	1	1	2643	tags=41%, list=24%, signal=53%
KEGG_APOPTOSIS	KEGG_APOPTOSIS		43	-0.34178942	-1.1770008	0.25454545	1	1	2238	tags=28%, list=20%, signal=35%
ROVERSI_GLIOMA_COPY_NUMBER_UP	ROVERSI_GLIOMA_COPY_NUMBER_UP		60	-0.35435352	-1.176312	0.23529412	1	1	2852	tags=33%, list=25%, signal=44%
KEGG_EPITHELIAL_CELL_SIGNALING_IN_HELICOBACTER_PYLORI_INFECTION	KEGG_EPITHELIAL_CELL_SIGNALING_IN_HELICOBACTER_PYLORI_INFECTION		42	-0.3503943	-1.1745377	0.30612245	1	1	3656	tags=48%, list=33%, signal=70%
GAL_LEUKEMIC_STEM_CELL_UP	GAL_LEUKEMIC_STEM_CELL_UP		58	-0.36081997	-1.1739475	0.2	1	1	1921	tags=24%, list=17%, signal=29%
SENGUPTA_NASOPHARYNGEAL_CARCINOMA_WITH_LMP1_DN	SENGUPTA_NASOPHARYNGEAL_CARCINOMA_WITH_LMP1_DN		77	-0.42832458	-1.1735209	0.15555556	1	1	1971	tags=34%, list=18%, signal=41%
ZHANG_ANTIVIRAL_RESPONSE_TO_RIBAVIRIN_UP	ZHANG_ANTIVIRAL_RESPONSE_TO_RIBAVIRIN_UP		16	-0.4887739	-1.1730034	0.33962265	1	1	1775	tags=38%, list=16%, signal=45%
REACTOME_GENES_INVOLVED_IN_APOPTOTIC_CLEAVAGE_OF_CELLULAR_PROTEINS	REACTOME_GENES_INVOLVED_IN_APOPTOTIC_CLEAVAGE_OF_CELLULAR_PROTEINS		24	-0.40180513	-1.1697613	0.3	1	1	3476	tags=42%, list=31%, signal=60%
SOTIRIOU_BREAST_CANCER_GRADE_1_VS_3_DN	SOTIRIOU_BREAST_CANCER_GRADE_1_VS_3_DN		27	-0.38834766	-1.1692649	0.2037037	1	1	4615	tags=63%, list=41%, signal=107%
FAELT_B_CLL_WITH_VH_REARRANGEMENTS_DN	FAELT_B_CLL_WITH_VH_REARRANGEMENTS_DN		27	-0.38605487	-1.1686047	0.23913044	1	1	260	tags=11%, list=2%, signal=11%
KEGG_GALACTOSE_METABOLISM	KEGG_GALACTOSE_METABOLISM		21	-0.36423475	-1.1673982	0.21818182	1	1	491	tags=19%, list=4%, signal=20%
OUELLET_CULTURED_OVARIAN_CANCER_INVASIVE_VS_LMP_UP	OUELLET_CULTURED_OVARIAN_CANCER_INVASIVE_VS_LMP_UP		46	-0.30034477	-1.1672509	0.30612245	1	1	1843	tags=20%, list=16%, signal=23%
LEE_LIVER_CANCER	LEE_LIVER_CANCER		21	-0.47507295	-1.167152	0.22	1	1	1902	tags=38%, list=17%, signal=46%
LEE_LIVER_CANCER_TOP50	LEE_LIVER_CANCER_TOP50		21	-0.47507295	-1.167152	0.22	1	1	1902	tags=38%, list=17%, signal=46%
YAMASHITA_LIVER_CANCER_STEM_CELL_UP	YAMASHITA_LIVER_CANCER_STEM_CELL_UP		32	-0.38301048	-1.1670382	0.23636363	1	1	3322	tags=47%, list=30%, signal=66%
BOYAULT_LIVER_CANCER_SUBCLASS_G123_DN	BOYAULT_LIVER_CANCER_SUBCLASS_G123_DN		34	-0.4185074	-1.1664245	0.2631579	1	1	1168	tags=24%, list=10%, signal=26%
KEGG_INOSITOL_PHOSPHATE_METABOLISM	KEGG_INOSITOL_PHOSPHATE_METABOLISM		28	-0.36042348	-1.1659304	0.2888889	1	1	3140	tags=39%, list=28%, signal=54%
VALK_AML_CLUSTER_3	VALK_AML_CLUSTER_3		23	-0.40000713	-1.1649555	0.21428572	1	1	1671	tags=30%, list=15%, signal=36%
GENTILE_UV_RESPONSE_CLUSTER_D7	GENTILE_UV_RESPONSE_CLUSTER_D7		25	-0.34660864	-1.1648821	0.34545454	1	1	3882	tags=56%, list=35%, signal=86%
LEE_TARGETS_OF_PTCH1_AND_SUFU_UP	LEE_TARGETS_OF_PTCH1_AND_SUFU_UP		65	-0.40655836	-1.1634341	0.34	1	1	2912	tags=48%, list=26%, signal=64%
REACTOME_TRKA_SIGNALLING_FROM_THE_PLASMA_MEMBRANE	REACTOME_TRKA_SIGNALLING_FROM_THE_PLASMA_MEMBRANE		58	-0.3074179	-1.1626574	0.29411766	1	1	3031	tags=31%, list=27%, signal=42%
MCBRYAN_PUBERTAL_BREAST_3_4WK_UP	MCBRYAN_PUBERTAL_BREAST_3_4WK_UP		149	-0.35057145	-1.1602702	0.26666668	1	1	1882	tags=32%, list=17%, signal=37%
SIG_IL4RECEPTOR_IN_B_LYPHOCYTES	SIG_IL4RECEPTOR_IN_B_LYPHOCYTES		16	-0.37161148	-1.1561109	0.2888889	1	1	1979	tags=25%, list=18%, signal=30%
ODONNELL_METASTASIS_UP	ODONNELL_METASTASIS_UP		42	-0.38684237	-1.1553162	0.30612245	1	1	2598	tags=38%, list=23%, signal=49%
SMID_BREAST_CANCER_RELAPSE_IN_BONE_DN	SMID_BREAST_CANCER_RELAPSE_IN_BONE_DN		183	-0.32884905	-1.1532586	0.2	1	1	2546	tags=34%, list=23%, signal=43%
YAUCH_HEDGEHOG_SIGNALING_PARACRINE_DN	YAUCH_HEDGEHOG_SIGNALING_PARACRINE_DN		142	-0.39204866	-1.1505245	0.3043478	1	1	2479	tags=35%, list=22%, signal=44%
YAO_TEMPORAL_RESPONSE_TO_PROGESTERONE_CLUSTER_6	YAO_TEMPORAL_RESPONSE_TO_PROGESTERONE_CLUSTER_6		50	-0.3946452	-1.1486812	0.24444444	1	1	2014	tags=36%, list=18%, signal=44%
KEGG_ALDOSTERONE_REGULATED_SODIUM_REABSORPTION	KEGG_ALDOSTERONE_REGULATED_SODIUM_REABSORPTION		25	-0.40172413	-1.1483524	0.2857143	1	1	2923	tags=44%, list=26%, signal=59%
KEGG_VIBRIO_CHOLERAE_INFECTION	KEGG_VIBRIO_CHOLERAE_INFECTION		38	-0.32742217	-1.1473761	0.33333334	1	1	4251	tags=50%, list=38%, signal=80%
BIOCARTA_CCR3_PATHWAY	BIOCARTA_CCR3_PATHWAY		16	-0.43668237	-1.1468393	0.24074075	1	1	945	tags=19%, list=8%, signal=20%
JISON_SICKLE_CELL_DISEASE_UP	JISON_SICKLE_CELL_DISEASE_UP		121	-0.3495882	-1.1466175	0.25	1	1	3156	tags=40%, list=28%, signal=56%
BRUECKNER_TARGETS_OF_MIRLET7A3_DN	BRUECKNER_TARGETS_OF_MIRLET7A3_DN		46	-0.3862996	-1.1465966	0.21568628	1	1	2121	tags=35%, list=19%, signal=43%
LEE_LIVER_CANCER_ACOX1_DN	LEE_LIVER_CANCER_ACOX1_DN		49	-0.42629454	-1.1463569	0.25	1	1	2673	tags=39%, list=24%, signal=51%
FURUKAWA_DUSP6_TARGETS_PCI35_UP	FURUKAWA_DUSP6_TARGETS_PCI35_UP		37	-0.39406934	-1.1456082	0.2037037	1	1	1833	tags=27%, list=16%, signal=32%
HOLLMAN_APOPTOSIS_VIA_CD40_DN	HOLLMAN_APOPTOSIS_VIA_CD40_DN		149	-0.28210184	-1.1451303	0.25	1	1	2289	tags=24%, list=20%, signal=30%
TOOKER_GEMCITABINE_RESISTANCE_DN	TOOKER_GEMCITABINE_RESISTANCE_DN		78	-0.30850857	-1.1446775	0.31914893	1	1	1583	tags=19%, list=14%, signal=22%
TOOKER_RESPONSE_TO_BEXAROTENE_UP	TOOKER_RESPONSE_TO_BEXAROTENE_UP		78	-0.30850857	-1.1446775	0.31914893	1	1	1583	tags=19%, list=14%, signal=22%
BERNARD_PPAPDC1B_TARGETS_DN	BERNARD_PPAPDC1B_TARGETS_DN		23	-0.3978495	-1.1438124	0.3125	1	1	1820	tags=35%, list=16%, signal=41%
CHESLER_BRAIN_HIGHEST_EXPRESSION	CHESLER_BRAIN_HIGHEST_EXPRESSION		25	-0.3762761	-1.1431683	0.27906978	1	1	3093	tags=36%, list=28%, signal=50%
WANG_BARRETTS_ESOPHAGUS_AND_ESOPHAGUS_CANCER_UP	WANG_BARRETTS_ESOPHAGUS_AND_ESOPHAGUS_CANCER_UP		19	-0.44923833	-1.1419251	0.30612245	1	1	2025	tags=37%, list=18%, signal=45%
LEE_LIVER_CANCER_CIPROFIBRATE_DN	LEE_LIVER_CANCER_CIPROFIBRATE_DN		50	-0.45643938	-1.1413846	0.26530612	1	1	2658	tags=42%, list=24%, signal=55%
MARCHINI_TRABECTEDIN_RESISTANCE_UP	MARCHINI_TRABECTEDIN_RESISTANCE_UP		16	-0.3775902	-1.1410862	0.29166666	1	1	3259	tags=44%, list=29%, signal=62%
TSAI_RESPONSE_TO_RADIATION_THERAPY	TSAI_RESPONSE_TO_RADIATION_THERAPY		22	-0.4898505	-1.1406275	0.3272727	1	1	1394	tags=36%, list=12%, signal=41%
CHANG_CORE_SERUM_RESPONSE_DN	CHANG_CORE_SERUM_RESPONSE_DN		19	-0.3997279	-1.1401734	0.28846154	1	1	2354	tags=37%, list=21%, signal=47%
KEGG_PROSTATE_CANCER	KEGG_PROSTATE_CANCER		50	-0.28655067	-1.1395388	0.26785713	1	1	3441	tags=40%, list=31%, signal=57%
WAMUNYOKOLI_OVARIAN_CANCER_GRADES_1_2_UP	WAMUNYOKOLI_OVARIAN_CANCER_GRADES_1_2_UP		84	-0.3635147	-1.1385658	0.3617021	1	1	1825	tags=26%, list=16%, signal=31%
FERREIRA_EWINGS_SARCOMA_UNSTABLE_VS_STABLE_DN	FERREIRA_EWINGS_SARCOMA_UNSTABLE_VS_STABLE_DN		56	-0.32617164	-1.1373755	0.26	1	1	3060	tags=38%, list=27%, signal=51%
SMID_BREAST_CANCER_RELAPSE_IN_BRAIN_DN	SMID_BREAST_CANCER_RELAPSE_IN_BRAIN_DN		43	-0.39100468	-1.1373675	0.25	1	1	2912	tags=44%, list=26%, signal=59%
BHATI_G2M_ARREST_BY_2METHOXYESTRADIOL_DN	BHATI_G2M_ARREST_BY_2METHOXYESTRADIOL_DN		76	-0.31407806	-1.1372526	0.1875	1	1	2026	tags=22%, list=18%, signal=27%
REACTOME_CD28_CO_STIMULATION	REACTOME_CD28_CO_STIMULATION		19	-0.4430711	-1.1361392	0.3469388	1	1	1914	tags=37%, list=17%, signal=44%
KEGG_RETINOL_METABOLISM	KEGG_RETINOL_METABOLISM		23	-0.4505058	-1.1358613	0.28	1	1	3415	tags=43%, list=30%, signal=62%
NADERI_BREAST_CANCER_PROGNOSIS_DN	NADERI_BREAST_CANCER_PROGNOSIS_DN		17	-0.47354215	-1.1357052	0.36734694	1	1	2618	tags=41%, list=23%, signal=54%
VECCHI_GASTRIC_CANCER_ADVANCED_VS_EARLY_DN	VECCHI_GASTRIC_CANCER_ADVANCED_VS_EARLY_DN		78	-0.3657529	-1.1356518	0.29411766	1	1	2408	tags=27%, list=22%, signal=34%
LUI_THYROID_CANCER_CLUSTER_1	LUI_THYROID_CANCER_CLUSTER_1		34	-0.3655503	-1.135328	0.31914893	1	1	2379	tags=32%, list=21%, signal=41%
NIKOLSKY_BREAST_CANCER_8Q12_Q22_AMPLICON	NIKOLSKY_BREAST_CANCER_8Q12_Q22_AMPLICON		69	-0.35653228	-1.133801	0.2826087	1	1	2963	tags=32%, list=26%, signal=43%
YEGNASUBRAMANIAN_PROSTATE_CANCER	YEGNASUBRAMANIAN_PROSTATE_CANCER		70	-0.37397814	-1.1330523	0.25	1	1	1773	tags=33%, list=16%, signal=39%
KEGG_TYPE_II_DIABETES_MELLITUS	KEGG_TYPE_II_DIABETES_MELLITUS		28	-0.3635071	-1.1320865	0.26923078	1	1	759	tags=18%, list=7%, signal=19%
REACTOME_UNFOLDED_PROTEIN_RESPONSE	REACTOME_UNFOLDED_PROTEIN_RESPONSE		15	-0.46328437	-1.1260909	0.38	1	1	4872	tags=67%, list=44%, signal=118%
HALMOS_CEBPA_TARGETS_UP	HALMOS_CEBPA_TARGETS_UP		29	-0.41216192	-1.1260589	0.30769232	1	1	2535	tags=45%, list=23%, signal=58%
MISSIAGLIA_REGULATED_BY_METHYLATION_UP	MISSIAGLIA_REGULATED_BY_METHYLATION_UP		68	-0.36712426	-1.1257745	0.2826087	1	1	1459	tags=25%, list=13%, signal=29%
SHEDDEN_LUNG_CANCER_GOOD_SURVIVAL_A5	SHEDDEN_LUNG_CANCER_GOOD_SURVIVAL_A5		34	-0.34516343	-1.1234524	0.3469388	1	1	3057	tags=38%, list=27%, signal=52%
KONDO_EZH2_TARGETS	KONDO_EZH2_TARGETS		82	-0.36648917	-1.1233495	0.3	1	1	2067	tags=29%, list=18%, signal=36%
BOYAULT_LIVER_CANCER_SUBCLASS_G23_UP	BOYAULT_LIVER_CANCER_SUBCLASS_G23_UP		27	-0.35455438	-1.1229342	0.27272728	1	1	3903	tags=44%, list=35%, signal=68%
REACTOME_DOWNSTREAM_TCR_SIGNALING	REACTOME_DOWNSTREAM_TCR_SIGNALING		20	-0.41445088	-1.1213331	0.3265306	1	1	2987	tags=40%, list=27%, signal=54%
BIOCARTA_MET_PATHWAY	BIOCARTA_MET_PATHWAY		23	-0.37534687	-1.1188622	0.375	1	1	3742	tags=52%, list=33%, signal=78%
MULLIGHAN_NPM1_MUTATED_SIGNATURE_2_UP	MULLIGHAN_NPM1_MUTATED_SIGNATURE_2_UP		80	-0.29373363	-1.1186734	0.40816328	1	1	1868	tags=23%, list=17%, signal=27%
LEE_LIVER_CANCER_DENA_DN	LEE_LIVER_CANCER_DENA_DN		57	-0.4241822	-1.1169511	0.34615386	1	1	3036	tags=53%, list=27%, signal=72%
BROWNE_HCMV_INFECTION_1HR_UP	BROWNE_HCMV_INFECTION_1HR_UP		32	-0.38319945	-1.1165354	0.2264151	1	1	711	tags=19%, list=6%, signal=20%
TURASHVILI_BREAST_LOBULAR_CARCINOMA_VS_DUCTAL_NORMAL_DN	TURASHVILI_BREAST_LOBULAR_CARCINOMA_VS_DUCTAL_NORMAL_DN		51	-0.37021497	-1.1141211	0.25	1	1	2385	tags=41%, list=21%, signal=52%
LINDGREN_BLADDER_CANCER_CLUSTER_3_DN	LINDGREN_BLADDER_CANCER_CLUSTER_3_DN		125	-0.2752557	-1.1132598	0.25	1	1	2103	tags=22%, list=19%, signal=27%
TURASHVILI_BREAST_DUCTAL_CARCINOMA_VS_LOBULAR_NORMAL_DN	TURASHVILI_BREAST_DUCTAL_CARCINOMA_VS_LOBULAR_NORMAL_DN		32	-0.3955866	-1.1125205	0.26923078	1	1	1773	tags=28%, list=16%, signal=33%
REACTOME_PEROXISOMAL_LIPID_METABOLISM	REACTOME_PEROXISOMAL_LIPID_METABOLISM		15	-0.48245963	-1.1115893	0.31914893	1	1	2634	tags=40%, list=24%, signal=52%
DER_IFN_GAMMA_RESPONSE_UP	DER_IFN_GAMMA_RESPONSE_UP		46	-0.34403166	-1.1114373	0.3409091	1	1	1538	tags=24%, list=14%, signal=28%
BOYAULT_LIVER_CANCER_SUBCLASS_G6_UP	BOYAULT_LIVER_CANCER_SUBCLASS_G6_UP		41	-0.3589524	-1.1111552	0.28	1	1	2833	tags=37%, list=25%, signal=49%
KEGG_LYSINE_DEGRADATION	KEGG_LYSINE_DEGRADATION		28	-0.4053169	-1.11114	0.37777779	1	1	2921	tags=32%, list=26%, signal=43%
WANG_METHYLATED_IN_BREAST_CANCER	WANG_METHYLATED_IN_BREAST_CANCER		23	-0.4444068	-1.1097167	0.32786885	1	1	1176	tags=26%, list=11%, signal=29%
FARMER_BREAST_CANCER_APOCRINE VS LUMINAL	FARMER_BREAST_CANCER_APOCRINE VS LUMINAL		185	-0.29149467	-1.1094217	0.3125	1	1	1467	tags=18%, list=13%, signal=20%
REACTOME_THE_ROLE_OF_NEF_IN_HIV1_REPLICATION_AND_DISEASE_PATHOGENESIS	REACTOME_THE_ROLE_OF_NEF_IN_HIV1_REPLICATION_AND_DISEASE_PATHOGENESIS		21	-0.36566228	-1.1090853	0.3617021	1	1	3145	tags=38%, list=28%, signal=53%
TIEN_INTESTINE_PROBIOTICS_24HR_DN	TIEN_INTESTINE_PROBIOTICS_24HR_DN		128	-0.24082682	-1.1079028	0.35416666	1	1	2223	tags=20%, list=20%, signal=25%
LIN_MELANOMA_COPY_NUMBER_UP	LIN_MELANOMA_COPY_NUMBER_UP		41	-0.3163021	-1.1068387	0.28846154	1	1	2959	tags=32%, list=26%, signal=43%
BIOCARTA_CARM_ER_PATHWAY	BIOCARTA_CARM_ER_PATHWAY		19	-0.36055517	-1.1059654	0.32692307	1	1	3212	tags=32%, list=29%, signal=44%
RODRIGUES_THYROID_CARCINOMA_ANAPLASTIC_DN	RODRIGUES_THYROID_CARCINOMA_ANAPLASTIC_DN		263	-0.30143344	-1.1048394	0.26785713	1	1	2283	tags=24%, list=20%, signal=29%
DORN_ADENOVIRUS_INFECTION_12HR_DN	DORN_ADENOVIRUS_INFECTION_12HR_DN		21	-0.3738292	-1.1047884	0.27659574	1	1	3660	tags=43%, list=33%, signal=64%
KEGG_PORPHYRIN_AND_CHLOROPHYLL_METABOLISM	KEGG_PORPHYRIN_AND_CHLOROPHYLL_METABOLISM		17	-0.41703892	-1.1041187	0.3888889	1	1	2271	tags=29%, list=20%, signal=37%
TAKAO_RESPONSE_TO_UVB_RADIATION_UP	TAKAO_RESPONSE_TO_UVB_RADIATION_UP		51	-0.26683393	-1.103251	0.3478261	1	1	1122	tags=10%, list=10%, signal=11%
RICKMAN_HEAD_AND_NECK_CANCER_B	RICKMAN_HEAD_AND_NECK_CANCER_B		23	-0.46012634	-1.1030886	0.34	1	1	2399	tags=43%, list=21%, signal=55%
KAYO_CALORIE_RESTRICTION_MUSCLE_DN	KAYO_CALORIE_RESTRICTION_MUSCLE_DN		47	-0.3151426	-1.1024089	0.30357143	1	1	430	tags=11%, list=4%, signal=11%
ODONNELL_METASTASIS_DN	ODONNELL_METASTASIS_DN		16	-0.415871	-1.1001515	0.42857143	1	1	2770	tags=38%, list=25%, signal=50%
BOYLAN_MULTIPLE_MYELOMA_D_CLUSTER_DN	BOYLAN_MULTIPLE_MYELOMA_D_CLUSTER_DN		24	-0.38714176	-1.0997667	0.3478261	1	1	3099	tags=58%, list=28%, signal=80%
KEGG_NON_SMALL_CELL_LUNG_CANCER	KEGG_NON_SMALL_CELL_LUNG_CANCER		29	-0.30768737	-1.0990175	0.35849056	1	1	3322	tags=38%, list=30%, signal=54%
MASSARWEH_TAMOXIFEN_RESISTANCE_UP	MASSARWEH_TAMOXIFEN_RESISTANCE_UP		279	-0.28151652	-1.0965973	0.3207547	1	1	2405	tags=27%, list=21%, signal=33%
VALK_AML_CLUSTER_4	VALK_AML_CLUSTER_4		18	-0.41251022	-1.0960099	0.3846154	1	1	1021	tags=22%, list=9%, signal=24%
SU_LIVER	SU_LIVER		42	-0.43196976	-1.0959549	0.36842105	1	1	1863	tags=38%, list=17%, signal=46%
NAKAYAMA_SOFT_TISSUE_TUMORS_PCA2_UP	NAKAYAMA_SOFT_TISSUE_TUMORS_PCA2_UP		59	-0.37653434	-1.09532	0.3469388	1	1	624	tags=19%, list=6%, signal=20%
ROYLANCE_BREAST_CANCER_16Q_COPY_NUMBER_UP	ROYLANCE_BREAST_CANCER_16Q_COPY_NUMBER_UP		25	-0.35210273	-1.0952903	0.38636363	1	1	2440	tags=28%, list=22%, signal=36%
LIEN_BREAST_CARCINOMA_METAPLASTIC_VS_DUCTAL_DN	LIEN_BREAST_CARCINOMA_METAPLASTIC_VS_DUCTAL_DN		49	-0.4019494	-1.0950644	0.39130434	1	1	2557	tags=43%, list=23%, signal=55%
REACTOME_RNA_POLYMERASE_III_TRANSCRIPTION_INITIATION	REACTOME_RNA_POLYMERASE_III_TRANSCRIPTION_INITIATION		17	-0.33807564	-1.0948195	0.32	1	1	50	tags=6%, list=0%, signal=6%
REACTOME_AMINE_LIGAND_BINDING_RECEPTORS	REACTOME_AMINE_LIGAND_BINDING_RECEPTORS		27	-0.4517287	-1.0947049	0.4878049	1	1	2547	tags=44%, list=23%, signal=57%
DER_IFN_ALPHA_RESPONSE_UP	DER_IFN_ALPHA_RESPONSE_UP		43	-0.370923	-1.0944704	0.40816328	1	1	1538	tags=26%, list=14%, signal=30%
FARMER_BREAST_CANCER_CLUSTER_1	FARMER_BREAST_CANCER_CLUSTER_1		26	-0.5353427	-1.0943216	0.34042552	1	1	1122	tags=42%, list=10%, signal=47%
ST_GAQ_PATHWAY	ST_GAQ_PATHWAY		17	-0.36556435	-1.0926269	0.34545454	1	1	3183	tags=41%, list=28%, signal=57%
BOYLAN_MULTIPLE_MYELOMA_D_DN	BOYLAN_MULTIPLE_MYELOMA_D_DN		51	-0.36287555	-1.0917987	0.3773585	1	1	3099	tags=45%, list=28%, signal=62%
BERENJENO_TRANSFORMED_BY_RHOA_FOREVER_DN	BERENJENO_TRANSFORMED_BY_RHOA_FOREVER_DN		24	-0.44516462	-1.0909473	0.3018868	1	1	1219	tags=42%, list=11%, signal=47%
SMID_BREAST_CANCER_ERBB2_UP	SMID_BREAST_CANCER_ERBB2_UP		86	-0.33518296	-1.0885844	0.33333334	1	1	1016	tags=16%, list=9%, signal=18%
TAKEDA_TARGETS_OF_NUP98_HOXA9_FUSION_16D_UP	TAKEDA_TARGETS_OF_NUP98_HOXA9_FUSION_16D_UP		82	-0.39091167	-1.0880303	0.2826087	1	1	1637	tags=28%, list=15%, signal=33%
JIANG_VHL_TARGETS	JIANG_VHL_TARGETS		52	-0.26670906	-1.0862217	0.33333334	1	1	4059	tags=46%, list=36%, signal=72%
BIOCARTA_STRESS_PATHWAY	BIOCARTA_STRESS_PATHWAY		15	-0.3691005	-1.0852491	0.33333334	1	1	2857	tags=40%, list=26%, signal=54%
KOKKINAKIS_METHIONINE_DEPRIVATION_96HR_DN	KOKKINAKIS_METHIONINE_DEPRIVATION_96HR_DN		53	-0.31649983	-1.0821693	0.29411766	1	1	601	tags=11%, list=5%, signal=12%
YAO_TEMPORAL_RESPONSE_TO_PROGESTERONE_CLUSTER_0	YAO_TEMPORAL_RESPONSE_TO_PROGESTERONE_CLUSTER_0		57	-0.3597943	-1.0818608	0.34	1	1	2149	tags=28%, list=19%, signal=35%
HONMA_DOCETAXEL_RESISTANCE	HONMA_DOCETAXEL_RESISTANCE		23	-0.3783611	-1.0806215	0.32608697	1	1	5018	tags=57%, list=45%, signal=102%
HANN_RESISTANCE_TO_BCL2_INHIBITOR_DN	HANN_RESISTANCE_TO_BCL2_INHIBITOR_DN		30	-0.35719335	-1.0805224	0.3265306	1	1	2414	tags=37%, list=22%, signal=47%
WELCSH_BRCA1_TARGETS_1_UP	WELCSH_BRCA1_TARGETS_1_UP		125	-0.26613942	-1.0800146	0.35849056	1	1	3352	tags=33%, list=30%, signal=46%
MARTORIATI_MDM4_TARGETS_NEUROEPITHELIUM_DN	MARTORIATI_MDM4_TARGETS_NEUROEPITHELIUM_DN		60	-0.3937203	-1.0769833	0.2962963	1	1	2302	tags=35%, list=21%, signal=44%
SCHUETZ_BREAST_CANCER_DUCTAL_INVASIVE_DN	SCHUETZ_BREAST_CANCER_DUCTAL_INVASIVE_DN		47	-0.36499575	-1.0767674	0.31111112	1	1	814	tags=17%, list=7%, signal=18%
BOYLAN_MULTIPLE_MYELOMA_PCA3_UP	BOYLAN_MULTIPLE_MYELOMA_PCA3_UP		32	-0.35714504	-1.0767549	0.35849056	1	1	2293	tags=38%, list=20%, signal=47%
CHANG_IMMORTALIZED_BY_HPV31_DN	CHANG_IMMORTALIZED_BY_HPV31_DN		32	-0.40726462	-1.0767092	0.38636363	1	1	1205	tags=28%, list=11%, signal=31%
HALMOS_CEBPA_TARGETS_DN	HALMOS_CEBPA_TARGETS_DN		23	-0.39678356	-1.076488	0.39130434	1	1	3587	tags=52%, list=32%, signal=77%
TAVOR_CEBPA_TARGETS_UP	TAVOR_CEBPA_TARGETS_UP		36	-0.35564545	-1.0758702	0.33333334	1	1	2001	tags=31%, list=18%, signal=37%
BIOCARTA_CASPASE_PATHWAY	BIOCARTA_CASPASE_PATHWAY		16	-0.4051768	-1.0756915	0.4	1	1	2958	tags=38%, list=26%, signal=51%
KEGG_CYTOSOLIC_DNA_SENSING_PATHWAY	KEGG_CYTOSOLIC_DNA_SENSING_PATHWAY		28	-0.35655704	-1.0751618	0.36734694	1	1	4056	tags=46%, list=36%, signal=73%
BONOME_OVARIAN_CANCER_SURVIVAL_OPTIMAL_DEBULKING	BONOME_OVARIAN_CANCER_SURVIVAL_OPTIMAL_DEBULKING		128	-0.26300004	-1.0749049	0.26415095	1	1	2792	tags=30%, list=25%, signal=39%
AKL_HTLV1_INFECTION_DN	AKL_HTLV1_INFECTION_DN		33	-0.36962217	-1.0748961	0.3877551	1	1	2228	tags=27%, list=20%, signal=34%
ZHAN_MULTIPLE_MYELOMA_CD1_DN	ZHAN_MULTIPLE_MYELOMA_CD1_DN		22	-0.3932855	-1.0722399	0.42857143	1	1	3847	tags=50%, list=34%, signal=76%
FARMER_BREAST_CANCER_APOCRINE_VS_BASAL	FARMER_BREAST_CANCER_APOCRINE_VS_BASAL		199	-0.26761776	-1.0706236	0.29411766	1	1	2468	tags=28%, list=22%, signal=35%
KAYO_AGING_MUSCLE_UP	KAYO_AGING_MUSCLE_UP		116	-0.2918573	-1.0699615	0.3653846	1	1	2544	tags=29%, list=23%, signal=38%
DOANE_BREAST_CANCER_ESR1_DN	DOANE_BREAST_CANCER_ESR1_DN		31	-0.3854545	-1.0687708	0.33333334	1	1	2251	tags=39%, list=20%, signal=48%
LEE_LIVER_CANCER_MYC_E2F1_UP	LEE_LIVER_CANCER_MYC_E2F1_UP		41	-0.39279205	-1.0684838	0.35714287	1	1	1237	tags=24%, list=11%, signal=27%
MCBRYAN_PUBERTAL_BREAST_5_6WK_UP	MCBRYAN_PUBERTAL_BREAST_5_6WK_UP		83	-0.32042584	-1.068173	0.39130434	1	1	2355	tags=28%, list=21%, signal=35%
DEBIASI_APOPTOSIS_BY_REOVIRUS_INFECTION_UP	DEBIASI_APOPTOSIS_BY_REOVIRUS_INFECTION_UP		141	-0.2994129	-1.0671352	0.33333334	1	1	2663	tags=25%, list=24%, signal=32%
ZHAN_VARIABLE_EARLY_DIFFERENTIATION_GENES_DN	ZHAN_VARIABLE_EARLY_DIFFERENTIATION_GENES_DN		20	-0.29959586	-1.0665495	0.40350878	1	1	14	tags=5%, list=0%, signal=5%
WOOD_EBV_EBNA1_TARGETS_DN	WOOD_EBV_EBNA1_TARGETS_DN		32	-0.3879808	-1.0665162	0.37209302	1	1	2038	tags=31%, list=18%, signal=38%
ELLWOOD_MYC_TARGETS_DN	ELLWOOD_MYC_TARGETS_DN		31	-0.35245067	-1.0662228	0.375	1	1	3705	tags=52%, list=33%, signal=77%
DITTMER_PTHLH_TARGETS_UP	DITTMER_PTHLH_TARGETS_UP		84	-0.27917996	-1.0650905	0.35185185	1	1	3287	tags=31%, list=29%, signal=43%
GAUSSMANN_MLL_AF4_FUSION_TARGETS_D_UP	GAUSSMANN_MLL_AF4_FUSION_TARGETS_D_UP		18	-0.38652858	-1.064332	0.35849056	1	1	2812	tags=39%, list=25%, signal=52%
GARGALOVIC_RESPONSE_TO_OXIDIZED_PHOSPHOLIPIDS_BLUE_DN	GARGALOVIC_RESPONSE_TO_OXIDIZED_PHOSPHOLIPIDS_BLUE_DN		31	-0.35188568	-1.0643295	0.4814815	1	1	2867	tags=39%, list=26%, signal=52%
GARGALOVIC_RESPONSE_TO_OXIDIZED_PHOSPHOLIPIDS_GREY_DN	GARGALOVIC_RESPONSE_TO_OXIDIZED_PHOSPHOLIPIDS_GREY_DN		32	-0.36715338	-1.061337	0.33333334	1	1	2125	tags=31%, list=19%, signal=38%
TAYLOR_METHYLATED_IN_ACUTE_LYMPHOBLASTIC_LEUKEMIA	TAYLOR_METHYLATED_IN_ACUTE_LYMPHOBLASTIC_LEUKEMIA		39	-0.29150042	-1.0613061	0.35849056	1	1	3346	tags=33%, list=30%, signal=47%
CREIGHTON_ENDOCRINE_THERAPY_RESISTANCE_5	CREIGHTON_ENDOCRINE_THERAPY_RESISTANCE_5		243	-0.28583798	-1.0599139	0.43636364	1	1	2514	tags=26%, list=22%, signal=33%
FARMER_BREAST_CANCER_BASAL_VS_LULMINAL	FARMER_BREAST_CANCER_BASAL_VS_LULMINAL		192	-0.2771256	-1.0596551	0.30612245	1	1	2040	tags=23%, list=18%, signal=28%
BROWNE_HCMV_INFECTION_6HR_DN	BROWNE_HCMV_INFECTION_6HR_DN		89	-0.29510516	-1.059574	0.41666666	1	1	2359	tags=26%, list=21%, signal=32%
HOFMANN_CELL_LYMPHOMA_DN	HOFMANN_CELL_LYMPHOMA_DN		23	-0.36800227	-1.0571139	0.38297874	1	1	3135	tags=39%, list=28%, signal=54%
BHATI_G2M_ARREST_BY_2METHOXYESTRADIOL_UP	BHATI_G2M_ARREST_BY_2METHOXYESTRADIOL_UP		68	-0.29764107	-1.0554767	0.4318182	1	1	2054	tags=22%, list=18%, signal=27%
REACTOME_STEROID_HORMONES	REACTOME_STEROID_HORMONES		17	-0.45689374	-1.0537755	0.37931034	1	1	855	tags=29%, list=8%, signal=32%
LIANG_SILENCED_BY_METHYLATION_2	LIANG_SILENCED_BY_METHYLATION_2		22	-0.4469596	-1.0526367	0.42222223	1	1	2041	tags=45%, list=18%, signal=55%
LIU_CDX2_TARGETS_UP	LIU_CDX2_TARGETS_UP		31	-0.40221968	-1.0521593	0.36363637	1	1	2577	tags=42%, list=23%, signal=54%
WILLIAMS_ESR1_TARGETS_UP	WILLIAMS_ESR1_TARGETS_UP		15	-0.402151	-1.0513219	0.41304347	1	1	745	tags=20%, list=7%, signal=21%
REACTOME_GLUCOSE_AND_OTHER_SUGAR_SLC_TRANSPORTERS	REACTOME_GLUCOSE_AND_OTHER_SUGAR_SLC_TRANSPORTERS		57	-0.33206165	-1.0506248	0.43137255	1	1	2316	tags=30%, list=21%, signal=37%
BOYLAN_MULTIPLE_MYELOMA_C_DN	BOYLAN_MULTIPLE_MYELOMA_C_DN		26	-0.3529072	-1.0488898	0.3773585	1	1	2069	tags=31%, list=18%, signal=38%
MURAKAMI_UV_RESPONSE_6HR_UP	MURAKAMI_UV_RESPONSE_6HR_UP		22	-0.37042323	-1.0465951	0.39285713	1	1	1972	tags=23%, list=18%, signal=28%
CAMPS_COLON_CANCER_COPY_NUMBER_DN	CAMPS_COLON_CANCER_COPY_NUMBER_DN		18	-0.392044	-1.0464089	0.40384614	1	1	1410	tags=28%, list=13%, signal=32%
LIANG_HEMATOPOIESIS_STEM_CELL_NUMBER_SMALL_VS_HUGE_UP	LIANG_HEMATOPOIESIS_STEM_CELL_NUMBER_SMALL_VS_HUGE_UP		27	-0.35526642	-1.0450687	0.3809524	1	1	2433	tags=37%, list=22%, signal=47%
REACTOME_AMINE_COMPOUND_SLC_TRANSPORTERS	REACTOME_AMINE_COMPOUND_SLC_TRANSPORTERS		22	-0.4345572	-1.0448669	0.3617021	1	1	1340	tags=27%, list=12%, signal=31%
HWANG_PROSTATE_CANCER_MARKERS	HWANG_PROSTATE_CANCER_MARKERS		22	-0.37501657	-1.042344	0.34545454	1	1	1768	tags=27%, list=16%, signal=32%
AMBROSINI_FLAVOPIRIDOL_TREATMENT_TP53	AMBROSINI_FLAVOPIRIDOL_TREATMENT_TP53		60	-0.29158098	-1.0423341	0.35185185	1	1	2588	tags=30%, list=23%, signal=39%
YAO_TEMPORAL_RESPONSE_TO_PROGESTERONE_CLUSTER_7	YAO_TEMPORAL_RESPONSE_TO_PROGESTERONE_CLUSTER_7		56	-0.26583967	-1.0394692	0.3653846	1	1	2359	tags=21%, list=21%, signal=27%
BECKER_TAMOXIFEN_RESISTANCE_UP	BECKER_TAMOXIFEN_RESISTANCE_UP		28	-0.38021758	-1.0394629	0.42857143	1	1	1254	tags=25%, list=11%, signal=28%
MODY_HIPPOCAMPUS_POSTNATAL	MODY_HIPPOCAMPUS_POSTNATAL		22	-0.35740706	-1.0392772	0.42857143	1	1	2303	tags=32%, list=21%, signal=40%
KEGG_TASTE_TRANSDUCTION	KEGG_TASTE_TRANSDUCTION		21	-0.4059838	-1.0379473	0.3617021	1	1	2643	tags=43%, list=24%, signal=56%
PEPPER_CHRONIC_LYMPHOCYTIC_LEUKEMIA_UP	PEPPER_CHRONIC_LYMPHOCYTIC_LEUKEMIA_UP		15	-0.4175645	-1.0376616	0.4181818	1	1	1138	tags=27%, list=10%, signal=30%
DAVICIONI_MOLECULAR_ARMS_VS_ERMS_UP	DAVICIONI_MOLECULAR_ARMS_VS_ERMS_UP		184	-0.2380587	-1.0375684	0.44230768	1	1	3015	tags=27%, list=27%, signal=37%
KORKOLA_EMBRYONAL_CARCINOMA_UP	KORKOLA_EMBRYONAL_CARCINOMA_UP		31	-0.34631604	-1.0351795	0.4893617	1	1	2729	tags=39%, list=24%, signal=51%
SESTO_RESPONSE_TO_UV_C1	SESTO_RESPONSE_TO_UV_C1		53	-0.30330896	-1.0346502	0.33333334	1	1	2491	tags=25%, list=22%, signal=31%
SAKAI_TUMOR_INFILTRATING_MONOCYTES_UP	SAKAI_TUMOR_INFILTRATING_MONOCYTES_UP		18	-0.33814257	-1.0343658	0.42105263	1	1	2595	tags=22%, list=23%, signal=29%
KEGG_PATHWAYS_IN_CANCER	KEGG_PATHWAYS_IN_CANCER		208	-0.25905132	-1.0343543	0.44642857	1	1	2300	tags=21%, list=21%, signal=26%
LINDGREN_BLADDER_CANCER_CLUSTER_1_UP	LINDGREN_BLADDER_CANCER_CLUSTER_1_UP		65	-0.26541293	-1.031692	0.46	1	1	662	tags=11%, list=6%, signal=11%
POMEROY_MEDULLOBLASTOMA_PROGNOSIS_UP	POMEROY_MEDULLOBLASTOMA_PROGNOSIS_UP		26	-0.3287226	-1.0311207	0.4347826	1	1	2242	tags=27%, list=20%, signal=34%
LEE_LIVER_CANCER_MYC_E2F1_DN	LEE_LIVER_CANCER_MYC_E2F1_DN		45	-0.39112425	-1.030314	0.42307693	1	1	2673	tags=44%, list=24%, signal=58%
XU_GH1_AUTOCRINE_TARGETS_DN	XU_GH1_AUTOCRINE_TARGETS_DN		68	-0.2914128	-1.0289999	0.44444445	1	1	2039	tags=26%, list=18%, signal=32%
EGUCHI_CELL_CYCLE_RB1_TARGETS	EGUCHI_CELL_CYCLE_RB1_TARGETS		15	-0.51104766	-1.0282826	0.4509804	1	1	1640	tags=20%, list=15%, signal=23%
BROWNE_HCMV_INFECTION_8HR_UP	BROWNE_HCMV_INFECTION_8HR_UP		63	-0.3109356	-1.0256679	0.375	1	1	2175	tags=25%, list=19%, signal=31%
VALK_AML_CLUSTER_11	VALK_AML_CLUSTER_11		24	-0.39959988	-1.0254636	0.41509435	1	1	1160	tags=21%, list=10%, signal=23%
VANTVEER_BREAST_CANCER_ESR1_DN	VANTVEER_BREAST_CANCER_ESR1_DN		145	-0.27484646	-1.0249556	0.47727272	1	1	2833	tags=30%, list=25%, signal=39%
VARELA_ZMPSTE24_TARGETS_DN	VARELA_ZMPSTE24_TARGETS_DN		37	-0.3886565	-1.0248722	0.4	1	1	2302	tags=35%, list=21%, signal=44%
OUILLETTE_CLL_13Q14_DELETION_DN	OUILLETTE_CLL_13Q14_DELETION_DN		35	-0.30659947	-1.0190096	0.39285713	1	1	2959	tags=37%, list=26%, signal=50%
BIOCARTA_TCR_PATHWAY	BIOCARTA_TCR_PATHWAY		29	-0.33128968	-1.018931	0.3617021	1	1	2987	tags=31%, list=27%, signal=42%
WILCOX_PRESPONSE_TO_ROGESTERONE_UP	WILCOX_PRESPONSE_TO_ROGESTERONE_UP		82	-0.3058819	-1.0186882	0.36	1	1	3538	tags=40%, list=32%, signal=58%
RIZ_ERYTHROID_DIFFERENTIATION_12HR	RIZ_ERYTHROID_DIFFERENTIATION_12HR		31	-0.3627156	-1.0184221	0.40384614	1	1	2988	tags=45%, list=27%, signal=61%
CASTELLANO_NRAS_TARGETS_UP	CASTELLANO_NRAS_TARGETS_UP		54	-0.36444652	-1.0171989	0.4651163	1	1	1280	tags=20%, list=11%, signal=23%
DITTMER_PTHLH_TARGETS_DN	DITTMER_PTHLH_TARGETS_DN		50	-0.27548513	-1.0171313	0.3888889	1	1	750	tags=12%, list=7%, signal=13%
GRAHAM_CML_QUIESCENT_VS_NORMAL_QUIESCENT_DN	GRAHAM_CML_QUIESCENT_VS_NORMAL_QUIESCENT_DN		24	-0.40165502	-1.0152489	0.3859649	1	1	2416	tags=42%, list=22%, signal=53%
KEGG_RENAL_CELL_CARCINOMA	KEGG_RENAL_CELL_CARCINOMA		45	-0.31051898	-1.014917	0.45833334	1	1	3322	tags=38%, list=30%, signal=53%
NUYTTEN_NIPP1_TARGETS_DN	NUYTTEN_NIPP1_TARGETS_DN		449	-0.24017912	-1.0146075	0.5217391	1	1	3273	tags=32%, list=29%, signal=43%
AMIT_EGF_RESPONSE_120_MCF10A	AMIT_EGF_RESPONSE_120_MCF10A		26	-0.36349094	-1.0127901	0.44230768	1	1	1538	tags=23%, list=14%, signal=27%
REACTOME_LYSOSOME_VESICLE_BIOGENESIS	REACTOME_LYSOSOME_VESICLE_BIOGENESIS		16	-0.31785274	-1.0116282	0.40816328	1	1	2112	tags=25%, list=19%, signal=31%
ACEVEDO_LIVER_CANCER_WITH_H3K9ME3_DN	ACEVEDO_LIVER_CANCER_WITH_H3K9ME3_DN		36	-0.34390306	-1.0113074	0.43333334	1	1	1676	tags=25%, list=15%, signal=29%
BIOCARTA_PTDINS_PATHWAY	BIOCARTA_PTDINS_PATHWAY		16	-0.31508574	-1.0111182	0.42	1	1	4001	tags=44%, list=36%, signal=68%
HUPER_BREAST_BASAL_VS_LUMINAL_DN	HUPER_BREAST_BASAL_VS_LUMINAL_DN		39	-0.370724	-1.0110724	0.46938777	1	1	1280	tags=26%, list=11%, signal=29%
ZHOU_INFLAMMATORY_RESPONSE_LPS_UP	ZHOU_INFLAMMATORY_RESPONSE_LPS_UP		197	-0.2970056	-1.0106494	0.4	1	1	2501	tags=29%, list=22%, signal=37%
YAGI_AML_FAB_MARKERS	YAGI_AML_FAB_MARKERS		126	-0.27966213	-1.0096986	0.4385965	1	1	2302	tags=22%, list=21%, signal=28%
REACTOME_SIGNALLING_BY_NGF	REACTOME_SIGNALLING_BY_NGF		134	-0.2372144	-1.0096629	0.5090909	1	1	2643	tags=24%, list=24%, signal=31%
IVANOVA_HEMATOPOIESIS_STEM_CELL_LONG_TERM	IVANOVA_HEMATOPOIESIS_STEM_CELL_LONG_TERM		65	-0.3032983	-1.0089794	0.40425533	1	1	2450	tags=37%, list=22%, signal=47%
GUENTHER_GROWTH_SPHERICAL_VS_ADHERENT_UP	GUENTHER_GROWTH_SPHERICAL_VS_ADHERENT_UP		16	-0.39251265	-1.0083032	0.4181818	1	1	2297	tags=31%, list=21%, signal=39%
LEE_LIVER_CANCER_E2F1_DN	LEE_LIVER_CANCER_E2F1_DN		41	-0.36370122	-1.006647	0.45614034	1	1	3533	tags=54%, list=32%, signal=78%
KEGG_VASOPRESSIN_REGULATED_WATER_REABSORPTION	KEGG_VASOPRESSIN_REGULATED_WATER_REABSORPTION		32	-0.30557787	-1.004947	0.5084746	1	1	3599	tags=44%, list=32%, signal=64%
RICKMAN_HEAD_AND_NECK_CANCER_A	RICKMAN_HEAD_AND_NECK_CANCER_A		49	-0.35573158	-1.0044842	0.44230768	1	1	2362	tags=39%, list=21%, signal=49%
LE_EGR2_TARGETS_DN	LE_EGR2_TARGETS_DN		84	-0.311959	-1.0038364	0.4893617	1	1	1863	tags=26%, list=17%, signal=31%
LUCAS_HNF4A_TARGETS_UP	LUCAS_HNF4A_TARGETS_UP		34	-0.33305624	-1.0037595	0.4489796	1	1	1819	tags=24%, list=16%, signal=28%
CHIANG_LIVER_CANCER_SUBCLASS_POLYSOMY7_UP	CHIANG_LIVER_CANCER_SUBCLASS_POLYSOMY7_UP		40	-0.33007318	-1.0033035	0.37288135	1	1	2596	tags=33%, list=23%, signal=42%
KEGG_NEUROTROPHIN_SIGNALING_PATHWAY	KEGG_NEUROTROPHIN_SIGNALING_PATHWAY		68	-0.25701898	-1.002886	0.44067797	1	1	3454	tags=35%, list=31%, signal=51%
MULLIGHAN_NPM1_MUTATED_SIGNATURE_1_UP	MULLIGHAN_NPM1_MUTATED_SIGNATURE_1_UP		148	-0.24634364	-1.0020906	0.4181818	1	1	1868	tags=19%, list=17%, signal=22%
NAKAMURA_TUMOR_ZONE_PERIPHERAL_VS_CENTRAL_DN	NAKAMURA_TUMOR_ZONE_PERIPHERAL_VS_CENTRAL_DN		326	-0.24712376	-0.99990165	0.5283019	1	1	2675	tags=26%, list=24%, signal=33%
MOOTHA_FFA_OXYDATION	MOOTHA_FFA_OXYDATION		16	-0.40075925	-0.9978445	0.43137255	1	1	1051	tags=13%, list=9%, signal=14%
ZHU_CMV_24_HR_UP	ZHU_CMV_24_HR_UP		28	-0.3269561	-0.9965905	0.44680852	1	1	2084	tags=18%, list=19%, signal=22%
GAUSSMANN_MLL_AF4_FUSION_TARGETS_G_UP	GAUSSMANN_MLL_AF4_FUSION_TARGETS_G_UP		108	-0.31319088	-0.9963955	0.537037	1	1	2020	tags=27%, list=18%, signal=32%
KEGG_ALANINE_ASPARTATE_AND_GLUTAMATE_METABOLISM	KEGG_ALANINE_ASPARTATE_AND_GLUTAMATE_METABOLISM		21	-0.34297156	-0.99611497	0.40384614	1	1	1083	tags=19%, list=10%, signal=21%
ROPERO_HDAC2_TARGETS	ROPERO_HDAC2_TARGETS		53	-0.32640216	-0.99610907	0.5	1	1	1031	tags=15%, list=9%, signal=17%
KORKOLA_CORRELATED_WITH_POU5F1	KORKOLA_CORRELATED_WITH_POU5F1		16	-0.38753733	-0.99555385	0.51785713	1	1	2131	tags=38%, list=19%, signal=46%
REACTOME_COSTIMULATION_BY_THE_CD28_FAMILY	REACTOME_COSTIMULATION_BY_THE_CD28_FAMILY		39	-0.3571649	-0.9946453	0.5208333	1	1	2987	tags=33%, list=27%, signal=45%
WATTEL_AUTONOMOUS_THYROID_ADENOMA_UP	WATTEL_AUTONOMOUS_THYROID_ADENOMA_UP		15	-0.4034979	-0.9942275	0.50980395	1	1	2123	tags=33%, list=19%, signal=41%
NGUYEN_NOTCH1_TARGETS_UP	NGUYEN_NOTCH1_TARGETS_UP		15	-0.40210894	-0.9934819	0.42222223	1	1	1622	tags=27%, list=14%, signal=31%
THUM_SYSTOLIC_HEART_FAILURE_DN	THUM_SYSTOLIC_HEART_FAILURE_DN		110	-0.2584883	-0.99333525	0.4	1	1	3104	tags=26%, list=28%, signal=36%
BENPORATH_ES_2	BENPORATH_ES_2		22	-0.36193666	-0.991457	0.5208333	1	1	2328	tags=32%, list=21%, signal=40%
WNT_SIGNALING	WNT_SIGNALING		67	-0.31343284	-0.99006563	0.5531915	1	1	2117	tags=28%, list=19%, signal=35%
GARGALOVIC_RESPONSE_TO_OXIDIZED_PHOSPHOLIPIDS_YELLOW_UP	GARGALOVIC_RESPONSE_TO_OXIDIZED_PHOSPHOLIPIDS_YELLOW_UP		15	-0.36572343	-0.988637	0.44	1	1	3000	tags=40%, list=27%, signal=55%
PUIFFE_INVASION_INHIBITED_BY_ASCITES_DN	PUIFFE_INVASION_INHIBITED_BY_ASCITES_DN		85	-0.27089152	-0.98822397	0.47826087	1	1	2535	tags=22%, list=23%, signal=29%
HSIAO_LIVER_SPECIFIC_GENES	HSIAO_LIVER_SPECIFIC_GENES		179	-0.3407439	-0.9881963	0.5283019	1	1	3111	tags=40%, list=28%, signal=54%
AMIT_SERUM_RESPONSE_480_MCF10A	AMIT_SERUM_RESPONSE_480_MCF10A		21	-0.3183289	-0.98743975	0.4716981	1	1	1559	tags=19%, list=14%, signal=22%
KEGG_CHRONIC_MYELOID_LEUKEMIA	KEGG_CHRONIC_MYELOID_LEUKEMIA		39	-0.27649343	-0.98667514	0.49056605	1	1	4218	tags=49%, list=38%, signal=78%
SUNG_METASTASIS_STROMA_UP	SUNG_METASTASIS_STROMA_UP		74	-0.3183626	-0.98645335	0.4909091	1	1	3116	tags=41%, list=28%, signal=56%
VANTVEER_BREAST_CANCER_METASTASIS_UP	VANTVEER_BREAST_CANCER_METASTASIS_UP		27	-0.3346416	-0.9856675	0.4375	1	1	2252	tags=30%, list=20%, signal=37%
KEGG_BUTANOATE_METABOLISM	KEGG_BUTANOATE_METABOLISM		24	-0.3485046	-0.98433363	0.5263158	1	1	1083	tags=17%, list=10%, signal=18%
BIOCARTA_AT1R_PATHWAY	BIOCARTA_AT1R_PATHWAY		20	-0.34576878	-0.98423487	0.4893617	1	1	3711	tags=40%, list=33%, signal=60%
SMID_BREAST_CANCER_BASAL_UP	SMID_BREAST_CANCER_BASAL_UP		390	-0.2688083	-0.9841477	0.43137255	1	1	2391	tags=28%, list=21%, signal=35%
KEGG_ADHERENS_JUNCTION	KEGG_ADHERENS_JUNCTION		52	-0.31257525	-0.98376024	0.49122807	1	1	1489	tags=19%, list=13%, signal=22%
ZHAN_MULTIPLE_MYELOMA_MF_DN	ZHAN_MULTIPLE_MYELOMA_MF_DN		16	-0.40770832	-0.983224	0.46296296	1	1	2535	tags=44%, list=23%, signal=56%
BEIER_GLIOMA_STEM_CELL_UP	BEIER_GLIOMA_STEM_CELL_UP		24	-0.37273777	-0.98269683	0.52	1	1	2923	tags=38%, list=26%, signal=51%
REACTOME_NCAM_SIGNALING_FOR_NEURITE_OUT_GROWTH	REACTOME_NCAM_SIGNALING_FOR_NEURITE_OUT_GROWTH		46	-0.35904133	-0.9815485	0.48979592	1	1	1227	tags=22%, list=11%, signal=24%
ST_FAS_SIGNALING_PATHWAY	ST_FAS_SIGNALING_PATHWAY		39	-0.29728475	-0.9813026	0.5106383	1	1	975	tags=13%, list=9%, signal=14%
GRABARCZYK_BCL11B_TARGETS_UP	GRABARCZYK_BCL11B_TARGETS_UP		41	-0.2907099	-0.9810821	0.4074074	1	1	3986	tags=54%, list=36%, signal=83%
MOHANKUMAR_TLX1_TARGETS_DN	MOHANKUMAR_TLX1_TARGETS_DN		82	-0.30831382	-0.9809783	0.4528302	1	1	2004	tags=30%, list=18%, signal=37%
SASSON_RESPONSE_TO_FORSKOLIN_UP	SASSON_RESPONSE_TO_FORSKOLIN_UP		49	-0.30343017	-0.980812	0.5106383	1	1	2175	tags=22%, list=19%, signal=28%
REACTOME_NCAM1_INTERACTIONS	REACTOME_NCAM1_INTERACTIONS		34	-0.39362225	-0.9803878	0.4509804	1	1	1227	tags=26%, list=11%, signal=30%
BIOCARTA_PAR1_PATHWAY	BIOCARTA_PAR1_PATHWAY		23	-0.30707148	-0.98004836	0.49019608	1	1	2583	tags=35%, list=23%, signal=45%
BYSTRYKH_HEMATOPOIESIS_STEM_CELL_AND_BRAIN_QTL_TRANS	BYSTRYKH_HEMATOPOIESIS_STEM_CELL_AND_BRAIN_QTL_TRANS		138	-0.21511322	-0.97885805	0.45614034	1	1	3364	tags=32%, list=30%, signal=45%
BIOCARTA_P38MAPK_PATHWAY	BIOCARTA_P38MAPK_PATHWAY		26	-0.32496053	-0.97831196	0.5	1	1	3129	tags=35%, list=28%, signal=48%
REACTOME_IRS_RELATED_EVENTS	REACTOME_IRS_RELATED_EVENTS		52	-0.25096834	-0.9772579	0.4347826	1	1	3443	tags=33%, list=31%, signal=47%
FUJII_YBX1_TARGETS_UP	FUJII_YBX1_TARGETS_UP		16	-0.40062284	-0.9758193	0.52272725	1	1	1052	tags=19%, list=9%, signal=21%
BACOLOD_RESISTANCE_TO_ALKYLATING_AGENTS_DN	BACOLOD_RESISTANCE_TO_ALKYLATING_AGENTS_DN		25	-0.2824943	-0.9750739	0.4509804	1	1	1750	tags=20%, list=16%, signal=24%
SABATES_COLORECTAL_ADENOMA_UP	SABATES_COLORECTAL_ADENOMA_UP		70	-0.34313852	-0.9750011	0.53333336	1	1	1483	tags=26%, list=13%, signal=29%
KONDO_PROSTATE_CANCER_WITH_H3K27ME3	KONDO_PROSTATE_CANCER_WITH_H3K27ME3		81	-0.3688827	-0.97453815	0.53846157	1	1	2757	tags=38%, list=25%, signal=50%
BREDEMEYER_RAG_SIGNALING_VIA_ATM_NOT_VIA_NFKB_DN	BREDEMEYER_RAG_SIGNALING_VIA_ATM_NOT_VIA_NFKB_DN		28	-0.32606813	-0.97404975	0.44642857	1	1	2601	tags=32%, list=23%, signal=42%
DASU_IL6_SIGNALING_SCAR_UP	DASU_IL6_SIGNALING_SCAR_UP		17	-0.34023333	-0.9740129	0.44642857	1	1	2081	tags=29%, list=19%, signal=36%
LEE_LIVER_CANCER_MYC_TGFA_DN	LEE_LIVER_CANCER_MYC_TGFA_DN		50	-0.37137884	-0.9734881	0.4181818	1	1	1766	tags=32%, list=16%, signal=38%
SHEDDEN_LUNG_CANCER_GOOD_SURVIVAL_A4	SHEDDEN_LUNG_CANCER_GOOD_SURVIVAL_A4		109	-0.27039552	-0.9711308	0.4509804	1	1	2727	tags=28%, list=24%, signal=37%
JIANG_HYPOXIA_VIA_VHL	JIANG_HYPOXIA_VIA_VHL		16	-0.3269463	-0.97105044	0.53333336	1	1	4059	tags=38%, list=36%, signal=59%
ONDER_CDH1_TARGETS_2_DN	ONDER_CDH1_TARGETS_2_DN		264	-0.30139965	-0.97103924	0.4888889	1	1	2553	tags=33%, list=23%, signal=42%
BIOCARTA_GH_PATHWAY	BIOCARTA_GH_PATHWAY		19	-0.31520367	-0.97086126	0.5	1	1	759	tags=11%, list=7%, signal=11%
SIG_BCR_SIGNALING_PATHWAY	SIG_BCR_SIGNALING_PATHWAY		30	-0.3048489	-0.97067964	0.47916666	1	1	3140	tags=40%, list=28%, signal=55%
MCCLUNG_CREB1_TARGETS_UP	MCCLUNG_CREB1_TARGETS_UP		76	-0.29180327	-0.9699158	0.5614035	1	1	2014	tags=22%, list=18%, signal=27%
ENGELMANN_CANCER_PROGENITORS_DN	ENGELMANN_CANCER_PROGENITORS_DN		34	-0.3363345	-0.96932954	0.48979592	1	1	2028	tags=29%, list=18%, signal=36%
ACEVEDO_LIVER_CANCER_WITH_H3K9ME3_UP	ACEVEDO_LIVER_CANCER_WITH_H3K9ME3_UP		46	-0.34320387	-0.96881074	0.47272727	1	1	3820	tags=50%, list=34%, signal=76%
BALDWIN_PRKCI_TARGETS_UP	BALDWIN_PRKCI_TARGETS_UP		26	-0.31895548	-0.96716404	0.45454547	1	1	2981	tags=31%, list=27%, signal=42%
HUANG_DASATINIB_RESISTANCE_DN	HUANG_DASATINIB_RESISTANCE_DN		37	-0.30773276	-0.9670281	0.42857143	1	1	2967	tags=35%, list=26%, signal=48%
SANA_RESPONSE_TO_IFNG_UP	SANA_RESPONSE_TO_IFNG_UP		33	-0.4057505	-0.96572024	0.5471698	1	1	2689	tags=48%, list=24%, signal=64%
GOTTWEIN_TARGETS_OF_KSHV_MIR_K12_11	GOTTWEIN_TARGETS_OF_KSHV_MIR_K12_11		32	-0.2701106	-0.9656659	0.46666667	1	1	1594	tags=16%, list=14%, signal=18%
MCCLUNG_DELTA_FOSB_TARGETS_8WK	MCCLUNG_DELTA_FOSB_TARGETS_8WK		33	-0.29538396	-0.965291	0.50980395	1	1	2396	tags=27%, list=21%, signal=35%
BROWNE_HCMV_INFECTION_24HR_UP	BROWNE_HCMV_INFECTION_24HR_UP		99	-0.2296444	-0.9648026	0.5	1	1	2033	tags=20%, list=18%, signal=24%
BROWNE_HCMV_INFECTION_2HR_UP	BROWNE_HCMV_INFECTION_2HR_UP		21	-0.38179147	-0.96360165	0.59615386	1	1	4510	tags=67%, list=40%, signal=111%
NAKAJIMA_EOSINOPHIL	NAKAJIMA_EOSINOPHIL		15	-0.3964552	-0.9625424	0.5471698	1	1	2197	tags=33%, list=20%, signal=41%
REACTOME_GOLGI_ASSOCIATED_VESICLE_BIOGENESIS	REACTOME_GOLGI_ASSOCIATED_VESICLE_BIOGENESIS		32	-0.26187044	-0.9625225	0.4888889	1	1	2510	tags=25%, list=22%, signal=32%
MULLIGHAN_NPM1_SIGNATURE_3_UP	MULLIGHAN_NPM1_SIGNATURE_3_UP		188	-0.23416634	-0.9624585	0.49122807	1	1	1868	tags=17%, list=17%, signal=20%
BIOCARTA_RHO_PATHWAY	BIOCARTA_RHO_PATHWAY		27	-0.27593702	-0.962238	0.48214287	1	1	4207	tags=44%, list=38%, signal=71%
SABATES_COLORECTAL_ADENOMA_DN	SABATES_COLORECTAL_ADENOMA_DN		154	-0.34261307	-0.9609894	0.537037	1	1	2362	tags=31%, list=21%, signal=39%
VALK_AML_CLUSTER_6	VALK_AML_CLUSTER_6		19	-0.3604091	-0.96068805	0.56	1	1	4245	tags=63%, list=38%, signal=102%
ROME_INSULIN_TARGETS_IN_MUSCLE_UP	ROME_INSULIN_TARGETS_IN_MUSCLE_UP		56	-0.25688958	-0.9602141	0.5555556	1	1	447	tags=5%, list=4%, signal=6%
POOLA_INVASIVE_BREAST_CANCER_DN	POOLA_INVASIVE_BREAST_CANCER_DN		82	-0.30097744	-0.9597823	0.5102041	1	1	2228	tags=33%, list=20%, signal=41%
LU_AGING_BRAIN_DN	LU_AGING_BRAIN_DN		155	-0.27146253	-0.95962936	0.5254237	1	1	2443	tags=25%, list=22%, signal=32%
GAJATE_RESPONSE_TO_TRABECTEDIN_UP	GAJATE_RESPONSE_TO_TRABECTEDIN_UP		35	-0.33679527	-0.95932573	0.54545456	1	1	1367	tags=23%, list=12%, signal=26%
SPIRA_SMOKERS_LUNG_CANCER_UP	SPIRA_SMOKERS_LUNG_CANCER_UP		24	-0.345009	-0.9591681	0.5102041	1	1	2408	tags=29%, list=22%, signal=37%
GILDEA_METASTASIS	GILDEA_METASTASIS		19	-0.42874214	-0.9582537	0.56363636	1	1	1559	tags=37%, list=14%, signal=43%
GUENTHER_GROWTH_SPHERICAL_VS_ADHERENT_DN	GUENTHER_GROWTH_SPHERICAL_VS_ADHERENT_DN		21	-0.38135692	-0.9577594	0.5	1	1	922	tags=19%, list=8%, signal=21%
REACTOME_PI3K_CASCADE	REACTOME_PI3K_CASCADE		26	-0.31620574	-0.95649135	0.47826087	1	1	3321	tags=35%, list=30%, signal=49%
REACTOME_TCR_SIGNALING	REACTOME_TCR_SIGNALING		32	-0.34699056	-0.9562445	0.52	1	1	3261	tags=38%, list=29%, signal=53%
KEGG_PRIMARY_BILE_ACID_BIOSYNTHESIS	KEGG_PRIMARY_BILE_ACID_BIOSYNTHESIS		15	-0.3971072	-0.9546954	0.60714287	1	1	2796	tags=40%, list=25%, signal=53%
HADDAD_B_LYMPHOCYTE_PROGENITOR	HADDAD_B_LYMPHOCYTE_PROGENITOR		144	-0.26958627	-0.95320195	0.48979592	1	1	1923	tags=19%, list=17%, signal=22%
PELLICCIOTTA_HDAC_IN_ANTIGEN_PRESENTATION_DN	PELLICCIOTTA_HDAC_IN_ANTIGEN_PRESENTATION_DN		37	-0.30107653	-0.9520067	0.46938777	1	1	1504	tags=14%, list=13%, signal=16%
SENESE_HDAC1_TARGETS_DN	SENESE_HDAC1_TARGETS_DN		134	-0.28422448	-0.9518	0.5283019	1	1	1341	tags=19%, list=12%, signal=21%
REACTOME_SMOOTH_MUSCLE_CONTRACTION	REACTOME_SMOOTH_MUSCLE_CONTRACTION		17	-0.37857816	-0.9500351	0.5833333	1	1	2067	tags=29%, list=18%, signal=36%
REACTOME_APOPTOSIS	REACTOME_APOPTOSIS		88	-0.2510936	-0.94828194	0.5121951	1	1	3249	tags=24%, list=29%, signal=33%
MARZEC_IL2_SIGNALING_DN	MARZEC_IL2_SIGNALING_DN		21	-0.32303393	-0.94795865	0.59574467	1	1	2857	tags=43%, list=26%, signal=57%
ALCALAY_AML_BY_NPM1_LOCALIZATION_UP	ALCALAY_AML_BY_NPM1_LOCALIZATION_UP		96	-0.27601478	-0.9473363	0.4909091	1	1	2047	tags=24%, list=18%, signal=29%
KEGG_CARDIAC_MUSCLE_CONTRACTION	KEGG_CARDIAC_MUSCLE_CONTRACTION		58	-0.33142245	-0.94708705	0.47058824	1	1	1659	tags=21%, list=15%, signal=24%
RODRIGUES_DCC_TARGETS_DN	RODRIGUES_DCC_TARGETS_DN		74	-0.29550576	-0.9467574	0.56	1	1	2807	tags=35%, list=25%, signal=47%
KEGG_LEUKOCYTE_TRANSENDOTHELIAL_MIGRATION	KEGG_LEUKOCYTE_TRANSENDOTHELIAL_MIGRATION		85	-0.3119348	-0.9467461	0.5740741	1	1	2483	tags=34%, list=22%, signal=44%
BERENJENO_ROCK_SIGNALING_NOT_VIA_RHOA_UP	BERENJENO_ROCK_SIGNALING_NOT_VIA_RHOA_UP		24	-0.3537736	-0.94656795	0.54545456	1	1	1172	tags=21%, list=10%, signal=23%
MCBRYAN_PUBERTAL_BREAST_6_7WK_DN	MCBRYAN_PUBERTAL_BREAST_6_7WK_DN		62	-0.30787137	-0.94505787	0.59615386	1	1	1516	tags=23%, list=14%, signal=26%
BOQUEST_STEM_CELL_CULTURED_VS_FRESH_DN	BOQUEST_STEM_CELL_CULTURED_VS_FRESH_DN		18	-0.4254355	-0.9446054	0.5576923	1	1	929	tags=22%, list=8%, signal=24%
BENPORATH_NOS_TARGETS	BENPORATH_NOS_TARGETS		91	-0.2485362	-0.94387174	0.59574467	1	1	2581	tags=24%, list=23%, signal=31%
REACTOME_SIGNALLING_TO_ERKS	REACTOME_SIGNALLING_TO_ERKS		21	-0.31040642	-0.9433245	0.46938777	1	1	3742	tags=43%, list=33%, signal=64%
DOANE_BREAST_CANCER_ESR1_UP	DOANE_BREAST_CANCER_ESR1_UP		70	-0.32162777	-0.9427266	0.5714286	1	1	2073	tags=26%, list=19%, signal=31%
IVANOVA_HEMATOPOIESIS_STEM_CELL	IVANOVA_HEMATOPOIESIS_STEM_CELL		61	-0.28216147	-0.94145346	0.5740741	1	1	2124	tags=26%, list=19%, signal=32%
SENGUPTA_NASOPHARYNGEAL_CARCINOMA_WITH_LMP1_UP	SENGUPTA_NASOPHARYNGEAL_CARCINOMA_WITH_LMP1_UP		186	-0.266213	-0.94129074	0.52	1	1	2623	tags=28%, list=23%, signal=36%
BASAKI_YBX1_TARGETS_DN	BASAKI_YBX1_TARGETS_DN		184	-0.25961035	-0.941146	0.5769231	1	1	2438	tags=25%, list=22%, signal=31%
KEGG_DILATED_CARDIOMYOPATHY	KEGG_DILATED_CARDIOMYOPATHY		63	-0.3288673	-0.9408178	0.49019608	1	1	2166	tags=25%, list=19%, signal=31%
KOYAMA_SEMA3B_TARGETS_DN	KOYAMA_SEMA3B_TARGETS_DN		152	-0.2435093	-0.9387725	0.56	1	1	2880	tags=30%, list=26%, signal=40%
KEGG_INSULIN_SIGNALING_PATHWAY	KEGG_INSULIN_SIGNALING_PATHWAY		86	-0.25312883	-0.9376939	0.6304348	1	1	3742	tags=43%, list=33%, signal=64%
BIOCARTA_HDAC_PATHWAY	BIOCARTA_HDAC_PATHWAY		18	-0.33335572	-0.9370524	0.52	1	1	3156	tags=44%, list=28%, signal=62%
REACTOME_METAL_ION_SLC_TRANSPORTERS	REACTOME_METAL_ION_SLC_TRANSPORTERS		16	-0.38761073	-0.936556	0.5882353	1	1	2316	tags=31%, list=21%, signal=39%
MCMURRAY_TP53_HRAS_COOPERATION_RESPONSE_DN	MCMURRAY_TP53_HRAS_COOPERATION_RESPONSE_DN		47	-0.33044812	-0.9354723	0.5952381	1	1	2812	tags=38%, list=25%, signal=51%
REACTOME_TOLL_LIKE_RECEPTOR_3_CASCADE	REACTOME_TOLL_LIKE_RECEPTOR_3_CASCADE		37	-0.28119823	-0.9354165	0.56363636	1	1	243	tags=8%, list=2%, signal=8%
CAIRO_HEPATOBLASTOMA_CLASSES_DN	CAIRO_HEPATOBLASTOMA_CLASSES_DN		118	-0.30486178	-0.9350909	0.5471698	1	1	2113	tags=25%, list=19%, signal=30%
MCBRYAN_PUBERTAL_BREAST_6_7WK_UP	MCBRYAN_PUBERTAL_BREAST_6_7WK_UP		133	-0.25943464	-0.93475974	0.5576923	1	1	1978	tags=23%, list=18%, signal=27%
SMID_BREAST_CANCER_RELAPSE_IN_BONE_UP	SMID_BREAST_CANCER_RELAPSE_IN_BONE_UP		59	-0.31151485	-0.9339654	0.5964912	1	1	1820	tags=24%, list=16%, signal=28%
TCGA_GLIOBLASTOMA_COPY_NUMBER_DN	TCGA_GLIOBLASTOMA_COPY_NUMBER_DN		17	-0.3374647	-0.9338085	0.5849057	1	1	1887	tags=29%, list=17%, signal=35%
KEGG_BIOSYNTHESIS_OF_UNSATURATED_FATTY_ACIDS	KEGG_BIOSYNTHESIS_OF_UNSATURATED_FATTY_ACIDS		18	-0.37273973	-0.93321365	0.5510204	1	1	2499	tags=39%, list=22%, signal=50%
REACTOME_CLASS_B2_SECRETIN_FAMILY_RECEPTORS	REACTOME_CLASS_B2_SECRETIN_FAMILY_RECEPTORS		63	-0.32921895	-0.9329006	0.5740741	1	1	2229	tags=35%, list=20%, signal=43%
NOUZOVA_TRETINOIN_AND_H4_ACETYLATION	NOUZOVA_TRETINOIN_AND_H4_ACETYLATION		78	-0.2294578	-0.93273056	0.47916666	1	1	2885	tags=23%, list=26%, signal=31%
RODRIGUES_THYROID_CARCINOMA_POORLY_DIFFERENTIATED_DN	RODRIGUES_THYROID_CARCINOMA_POORLY_DIFFERENTIATED_DN		385	-0.23146673	-0.93272114	0.47058824	1	1	2666	tags=25%, list=24%, signal=31%
MMS_MOUSE_LYMPH_HIGH_4HRS_UP	MMS_MOUSE_LYMPH_HIGH_4HRS_UP		31	-0.31374976	-0.9323427	0.46938777	1	1	3656	tags=42%, list=33%, signal=62%
KEGG_STEROID_HORMONE_BIOSYNTHESIS	KEGG_STEROID_HORMONE_BIOSYNTHESIS		24	-0.38336015	-0.93189406	0.5576923	1	1	3553	tags=46%, list=32%, signal=67%
SCHEIDEREIT_IKK_INTERACTING_PROTEINS	SCHEIDEREIT_IKK_INTERACTING_PROTEINS		15	-0.3673957	-0.931269	0.52380955	1	1	3595	tags=47%, list=32%, signal=69%
BOYAULT_LIVER_CANCER_SUBCLASS_G1_DN	BOYAULT_LIVER_CANCER_SUBCLASS_G1_DN		25	-0.31653175	-0.9303252	0.54385966	1	1	2316	tags=28%, list=21%, signal=35%
HOSHIDA_LIVER_CANCER_LATE_RECURRENCE_DN	HOSHIDA_LIVER_CANCER_LATE_RECURRENCE_DN		48	-0.2929099	-0.9289968	0.59183675	1	1	1567	tags=19%, list=14%, signal=22%
KEGG_HEDGEHOG_SIGNALING_PATHWAY	KEGG_HEDGEHOG_SIGNALING_PATHWAY		34	-0.350869	-0.9284113	0.5925926	1	1	2117	tags=26%, list=19%, signal=33%
RIZKI_TUMOR_INVASIVENESS_3D_UP	RIZKI_TUMOR_INVASIVENESS_3D_UP		121	-0.2413239	-0.92672265	0.6111111	1	1	2388	tags=24%, list=21%, signal=30%
BIOCARTA_DC_PATHWAY	BIOCARTA_DC_PATHWAY		15	-0.3767563	-0.9251739	0.67346936	1	1	4080	tags=53%, list=36%, signal=84%
LIN_NPAS4_TARGETS_UP	LIN_NPAS4_TARGETS_UP		81	-0.22805364	-0.9246559	0.57894737	1	1	1612	tags=17%, list=14%, signal=20%
ZHAN_MULTIPLE_MYELOMA_HP_DN	ZHAN_MULTIPLE_MYELOMA_HP_DN		25	-0.34826115	-0.92370945	0.5208333	1	1	586	tags=16%, list=5%, signal=17%
BROWNE_HCMV_INFECTION_48HR_UP	BROWNE_HCMV_INFECTION_48HR_UP		117	-0.23389548	-0.9234558	0.5964912	1	1	3177	tags=33%, list=28%, signal=46%
ST_GA12_PATHWAY	ST_GA12_PATHWAY		16	-0.35237452	-0.9232768	0.60714287	1	1	3183	tags=50%, list=28%, signal=70%
POMEROY_MEDULLOBLASTOMA_DESMOPLASIC_VS_CLASSIC_UP	POMEROY_MEDULLOBLASTOMA_DESMOPLASIC_VS_CLASSIC_UP		33	-0.28670073	-0.92293745	0.5510204	1	1	2499	tags=30%, list=22%, signal=39%
POMEROY_MEDULLOBLASTOMA_DESMOPLASIC_VS_CLASSIC_DN	POMEROY_MEDULLOBLASTOMA_DESMOPLASIC_VS_CLASSIC_DN		33	-0.28670073	-0.92293745	0.5510204	1	1	2499	tags=30%, list=22%, signal=39%
KEGG_MELANOGENESIS	KEGG_MELANOGENESIS		70	-0.30035868	-0.9216863	0.6122449	1	1	2623	tags=30%, list=23%, signal=39%
REACTOME_NEF_MEDIATES_DOWN_MODULATION_OF_CELL_SURFACE_RECEPTORS_BY_RECRUITING_THEM_TO_CLATHRIN_ADAPTERS	REACTOME_NEF_MEDIATES_DOWN_MODULATION_OF_CELL_SURFACE_RECEPTORS_BY_RECRUITING_THEM_TO_CLATHRIN_ADAPTERS		15	-0.29970765	-0.92044234	0.4651163	1	1	4900	tags=60%, list=44%, signal=107%
LI_AMPLIFIED_IN_LUNG_CANCER	LI_AMPLIFIED_IN_LUNG_CANCER		123	-0.2227102	-0.91988164	0.5555556	1	1	2013	tags=17%, list=18%, signal=21%
DAZARD_UV_RESPONSE_CLUSTER_G1	DAZARD_UV_RESPONSE_CLUSTER_G1		28	-0.27136236	-0.91857177	0.65217394	1	1	108	tags=7%, list=1%, signal=7%
KEGG_ALZHEIMERS_DISEASE	KEGG_ALZHEIMERS_DISEASE		109	-0.21307118	-0.9182046	0.5652174	1	1	3830	tags=29%, list=34%, signal=44%
VERRECCHIA_DELAYED_RESPONSE_TO_TGFB1	VERRECCHIA_DELAYED_RESPONSE_TO_TGFB1		26	-0.34273368	-0.91755074	0.5090909	1	1	1695	tags=27%, list=15%, signal=32%
HOOI_ST7_TARGETS_DN	HOOI_ST7_TARGETS_DN		51	-0.28995365	-0.91629946	0.59183675	1	1	3503	tags=41%, list=31%, signal=60%
KEGG_PEROXISOME	KEGG_PEROXISOME		57	-0.29421976	-0.9162162	0.4893617	1	1	3698	tags=39%, list=33%, signal=57%
ROSS_AML_WITH_AML1_ETO_FUSION	ROSS_AML_WITH_AML1_ETO_FUSION		45	-0.27857098	-0.9160743	0.62	1	1	3706	tags=40%, list=33%, signal=60%
GEORGES_TARGETS_OF_MIR192_AND_MIR215	GEORGES_TARGETS_OF_MIR192_AND_MIR215		415	-0.21827476	-0.91539216	0.5686275	1	1	1882	tags=16%, list=17%, signal=19%
FALVELLA_SMOKERS_WITH_LUNG_CANCER	FALVELLA_SMOKERS_WITH_LUNG_CANCER		47	-0.28362158	-0.91494244	0.61538464	1	1	2502	tags=21%, list=22%, signal=27%
ZHAN_MULTIPLE_MYELOMA_CD1_UP	ZHAN_MULTIPLE_MYELOMA_CD1_UP		28	-0.33298826	-0.91451555	0.5652174	1	1	1579	tags=25%, list=14%, signal=29%
KYNG_DNA_DAMAGE_UP	KYNG_DNA_DAMAGE_UP		66	-0.27342334	-0.9141602	0.5686275	1	1	2738	tags=29%, list=24%, signal=38%
GRADE_COLON_AND_RECTAL_CANCER_DN	GRADE_COLON_AND_RECTAL_CANCER_DN		49	-0.28782877	-0.9134014	0.46153846	1	1	787	tags=14%, list=7%, signal=15%
CERVERA_SDHB_TARGETS_1_UP	CERVERA_SDHB_TARGETS_1_UP		55	-0.329848	-0.9123957	0.65957445	1	1	3043	tags=45%, list=27%, signal=62%
BIOCARTA_INTEGRIN_PATHWAY	BIOCARTA_INTEGRIN_PATHWAY		25	-0.34391093	-0.91205573	0.6122449	1	1	1552	tags=16%, list=14%, signal=19%
PEREZ_TP63_TARGETS	PEREZ_TP63_TARGETS		184	-0.2666852	-0.9094974	0.6530612	1	1	3213	tags=35%, list=29%, signal=49%
BIOCARTA_VEGF_PATHWAY	BIOCARTA_VEGF_PATHWAY		17	-0.33819857	-0.90895957	0.5555556	1	1	557	tags=12%, list=5%, signal=12%
PEREZ_TP53_AND_TP63_TARGETS	PEREZ_TP53_AND_TP63_TARGETS		100	-0.25864622	-0.908092	0.5625	1	1	2597	tags=29%, list=23%, signal=37%
BIOCARTA_NKT_PATHWAY	BIOCARTA_NKT_PATHWAY		21	-0.36962146	-0.907914	0.5576923	1	1	3856	tags=52%, list=34%, signal=80%
HOUSTIS_ROS	HOUSTIS_ROS		26	-0.2975889	-0.9077416	0.6041667	1	1	2738	tags=27%, list=24%, signal=36%
DOANE_RESPONSE_TO_ANDROGEN_DN	DOANE_RESPONSE_TO_ANDROGEN_DN		160	-0.23305044	-0.9076729	0.6792453	1	1	2698	tags=26%, list=24%, signal=34%
REACTOME_G_ALPHA_12_13_SIGNALLING_EVENTS	REACTOME_G_ALPHA_12_13_SIGNALLING_EVENTS		37	-0.26549572	-0.9073019	0.6034483	1	1	1937	tags=22%, list=17%, signal=26%
NAKAMURA_METASTASIS	NAKAMURA_METASTASIS		27	-0.33939642	-0.9071733	0.60714287	1	1	1466	tags=22%, list=13%, signal=26%
VERNELL_RETINOBLASTOMA_PATHWAY_UP	VERNELL_RETINOBLASTOMA_PATHWAY_UP		29	-0.33376837	-0.90679604	0.6226415	1	1	1559	tags=21%, list=14%, signal=24%
DAZARD_UV_RESPONSE_CLUSTER_G2	DAZARD_UV_RESPONSE_CLUSTER_G2		15	-0.40944287	-0.90669054	0.54347825	1	1	923	tags=20%, list=8%, signal=22%
WOO_LIVER_CANCER_RECURRENCE_DN	WOO_LIVER_CANCER_RECURRENCE_DN		53	-0.31228095	-0.9066731	0.6226415	1	1	3414	tags=38%, list=30%, signal=54%
SASSON_RESPONSE_TO_GONADOTROPHINS_UP	SASSON_RESPONSE_TO_GONADOTROPHINS_UP		49	-0.2708883	-0.9066326	0.5686275	1	1	2670	tags=24%, list=24%, signal=32%
RORIE_TARGETS_OF_EWSR1_FLI1_FUSION_DN	RORIE_TARGETS_OF_EWSR1_FLI1_FUSION_DN		17	-0.3958714	-0.904617	0.6226415	1	1	2047	tags=35%, list=18%, signal=43%
SETLUR_PROSTATE_CANCER_TMPRSS2_ERG_FUSION_DN	SETLUR_PROSTATE_CANCER_TMPRSS2_ERG_FUSION_DN		15	-0.36364225	-0.9044661	0.6111111	1	1	1575	tags=20%, list=14%, signal=23%
NUYTTEN_NIPP1_TARGETS_UP	NUYTTEN_NIPP1_TARGETS_UP		355	-0.23910743	-0.9042443	0.5416667	1	1	2512	tags=25%, list=22%, signal=31%
CHENG_IMPRINTED_BY_ESTRADIOL	CHENG_IMPRINTED_BY_ESTRADIOL		54	-0.26619646	-0.90381974	0.65384614	1	1	3348	tags=41%, list=30%, signal=58%
REACTOME_INHIBITION_OF_INSULIN_SECRETION_BY_ADRENALINE_NORADRENALINE	REACTOME_INHIBITION_OF_INSULIN_SECRETION_BY_ADRENALINE_NORADRENALINE		23	-0.34352028	-0.90358514	0.66	1	1	2483	tags=39%, list=22%, signal=50%
ST_DIFFERENTIATION_PATHWAY_IN_PC12_CELLS	ST_DIFFERENTIATION_PATHWAY_IN_PC12_CELLS		23	-0.29618064	-0.9035092	0.6	1	1	557	tags=13%, list=5%, signal=14%
COULOUARN_TEMPORAL_TGFB1_SIGNATURE_UP	COULOUARN_TEMPORAL_TGFB1_SIGNATURE_UP		57	-0.28551027	-0.902952	0.6666667	1	1	2561	tags=30%, list=23%, signal=38%
SHEPARD_BMYB_MORPHOLINO_UP	SHEPARD_BMYB_MORPHOLINO_UP		105	-0.22312093	-0.9029113	0.6851852	1	1	1971	tags=18%, list=18%, signal=22%
BOYLAN_MULTIPLE_MYELOMA_PCA3_DN	BOYLAN_MULTIPLE_MYELOMA_PCA3_DN		44	-0.31335607	-0.9014924	0.6938776	1	1	2960	tags=36%, list=26%, signal=49%
FLECHNER_BIOPSY_KIDNEY_TRANSPLANT_REJECTED_VS_OK_DN	FLECHNER_BIOPSY_KIDNEY_TRANSPLANT_REJECTED_VS_OK_DN		373	-0.22167729	-0.9011418	0.60784316	1	1	3881	tags=35%, list=35%, signal=52%
LIU_PROSTATE_CANCER_UP	LIU_PROSTATE_CANCER_UP		52	-0.27680334	-0.901129	0.6363636	1	1	3014	tags=40%, list=27%, signal=55%
KEGG_VEGF_SIGNALING_PATHWAY	KEGG_VEGF_SIGNALING_PATHWAY		46	-0.26689354	-0.9009527	0.5849057	1	1	2623	tags=28%, list=23%, signal=37%
HELLER_SILENCED_BY_METHYLATION_UP	HELLER_SILENCED_BY_METHYLATION_UP		158	-0.30157575	-0.90077484	0.59574467	1	1	1985	tags=27%, list=18%, signal=33%
REACTOME_G_BETA_GAMMA_SIGNALLING_THROUGH_PI3KGAMMA	REACTOME_G_BETA_GAMMA_SIGNALLING_THROUGH_PI3KGAMMA		17	-0.3485418	-0.8969107	0.625	1	1	2229	tags=41%, list=20%, signal=51%
DOANE_RESPONSE_TO_ANDROGEN_UP	DOANE_RESPONSE_TO_ANDROGEN_UP		95	-0.23758447	-0.8957051	0.68	1	1	3014	tags=29%, list=27%, signal=40%
BIOCARTA_ACTINY_PATHWAY	BIOCARTA_ACTINY_PATHWAY		16	-0.33041713	-0.8951311	0.5849057	1	1	3261	tags=38%, list=29%, signal=53%
TONKS_TARGETS_OF_RUNX1_RUNX1T1_FUSION_SUSTAINDED_IN_ERYTHROCYTE_UP	TONKS_TARGETS_OF_RUNX1_RUNX1T1_FUSION_SUSTAINDED_IN_ERYTHROCYTE_UP		30	-0.34328964	-0.89410377	0.60714287	1	1	2228	tags=30%, list=20%, signal=37%
ONDER_CDH1_SIGNALING_VIA_CTNNB1	ONDER_CDH1_SIGNALING_VIA_CTNNB1		52	-0.3166579	-0.8935171	0.5714286	1	1	2727	tags=38%, list=24%, signal=51%
DAZARD_RESPONSE_TO_UV_SCC_UP	DAZARD_RESPONSE_TO_UV_SCC_UP		57	-0.27368292	-0.8933633	0.6730769	1	1	1824	tags=18%, list=16%, signal=21%
REACTOME_GLUCAGON_TYPE_LIGAND_RECEPTORS	REACTOME_GLUCAGON_TYPE_LIGAND_RECEPTORS		23	-0.3584472	-0.8932155	0.6226415	1	1	2229	tags=43%, list=20%, signal=54%
REACTOME_INTEGRIN_CELL_SURFACE_INTERACTIONS	REACTOME_INTEGRIN_CELL_SURFACE_INTERACTIONS		53	-0.32709116	-0.89313954	0.6363636	1	1	1026	tags=21%, list=9%, signal=23%
RIZ_ERYTHROID_DIFFERENTIATION_HBZ	RIZ_ERYTHROID_DIFFERENTIATION_HBZ		29	-0.29611957	-0.8920314	0.625	1	1	527	tags=10%, list=5%, signal=11%
ZHANG_RESPONSE_TO_IKK_INHIBITOR_AND_TNF_UP	ZHANG_RESPONSE_TO_IKK_INHIBITOR_AND_TNF_UP		120	-0.30719337	-0.89203095	0.6511628	1	1	3150	tags=41%, list=28%, signal=56%
TIEN_INTESTINE_PROBIOTICS_6HR_DN	TIEN_INTESTINE_PROBIOTICS_6HR_DN		107	-0.2099774	-0.891894	0.5686275	1	1	2584	tags=22%, list=23%, signal=29%
XU_GH1_EXOGENOUS_TARGETS_DN	XU_GH1_EXOGENOUS_TARGETS_DN		56	-0.2921951	-0.8914276	0.6041667	1	1	1489	tags=18%, list=13%, signal=20%
ROSS_AML_OF_FAB_M7_TYPE	ROSS_AML_OF_FAB_M7_TYPE		51	-0.28202698	-0.89127266	0.66101694	1	1	2459	tags=27%, list=22%, signal=35%
KORKOLA_SEMINOMA_UP	KORKOLA_SEMINOMA_UP		31	-0.2887915	-0.890921	0.65957445	1	1	2131	tags=29%, list=19%, signal=36%
SESTO_RESPONSE_TO_UV_C8	SESTO_RESPONSE_TO_UV_C8		49	-0.27849028	-0.89036137	0.5769231	1	1	601	tags=12%, list=5%, signal=13%
DORN_ADENOVIRUS_INFECTION_32HR_DN	DORN_ADENOVIRUS_INFECTION_32HR_DN		27	-0.3015376	-0.89035577	0.5614035	1	1	4131	tags=41%, list=37%, signal=64%
BIOCARTA_INSULIN_PATHWAY	BIOCARTA_INSULIN_PATHWAY		15	-0.32406485	-0.8901937	0.6122449	1	1	759	tags=13%, list=7%, signal=14%
KEGG_PPAR_SIGNALING_PATHWAY	KEGG_PPAR_SIGNALING_PATHWAY		51	-0.3377663	-0.88988423	0.6226415	1	1	3533	tags=45%, list=32%, signal=66%
BROWNE_HCMV_INFECTION_16HR_UP	BROWNE_HCMV_INFECTION_16HR_UP		123	-0.21658292	-0.88919634	0.6666667	1	1	2205	tags=19%, list=20%, signal=23%
SLEBOS_HEAD_AND_NECK_CANCER_WITH_HPV_UP	SLEBOS_HEAD_AND_NECK_CANCER_WITH_HPV_UP		41	-0.27245033	-0.8883561	0.54	1	1	4299	tags=46%, list=38%, signal=75%
DEURIG_T_CELL_PROLYMPHOCYTIC_LEUKEMIA_UP	DEURIG_T_CELL_PROLYMPHOCYTIC_LEUKEMIA_UP		216	-0.2107417	-0.88747895	0.71153843	1	1	2218	tags=21%, list=20%, signal=26%
HOSHIDA_LIVER_CANCER_SURVIVAL_UP	HOSHIDA_LIVER_CANCER_SURVIVAL_UP		50	-0.29132536	-0.8870608	0.6296296	1	1	1824	tags=24%, list=16%, signal=29%
LI_WILMS_TUMOR_VS_FETAL_KIDNEY_1_UP	LI_WILMS_TUMOR_VS_FETAL_KIDNEY_1_UP		121	-0.25060517	-0.88657933	0.6727273	1	1	2556	tags=27%, list=23%, signal=35%
WU_CELL_MIGRATION	WU_CELL_MIGRATION		120	-0.29560137	-0.88633376	0.6909091	1	1	2179	tags=31%, list=19%, signal=38%
UEDA_PERIFERAL_CLOCK	UEDA_PERIFERAL_CLOCK		117	-0.22380583	-0.8855953	0.7	1	1	3635	tags=35%, list=32%, signal=51%
SEKI_INFLAMMATORY_RESPONSE_LPS_UP	SEKI_INFLAMMATORY_RESPONSE_LPS_UP		52	-0.35193607	-0.8855453	0.60784316	1	1	3144	tags=40%, list=28%, signal=56%
REACTOME_SIGNALLING_TO_RAS	REACTOME_SIGNALLING_TO_RAS		18	-0.2967355	-0.885431	0.5744681	1	1	3711	tags=39%, list=33%, signal=58%
DUTTA_APOPTOSIS_VIA_NFKB	DUTTA_APOPTOSIS_VIA_NFKB		16	-0.35455915	-0.8849991	0.59615386	1	1	2238	tags=25%, list=20%, signal=31%
KEGG_REGULATION_OF_ACTIN_CYTOSKELETON	KEGG_REGULATION_OF_ACTIN_CYTOSKELETON		137	-0.24433948	-0.88365877	0.6545454	1	1	2990	tags=30%, list=27%, signal=40%
WU_SILENCED_BY_METHYLATION_IN_BLADDER_CANCER	WU_SILENCED_BY_METHYLATION_IN_BLADDER_CANCER		28	-0.353987	-0.8832673	0.6086956	1	1	1559	tags=29%, list=14%, signal=33%
REACTOME_CLATHRIN_DERIVED_VESICLE_BUDDING	REACTOME_CLATHRIN_DERIVED_VESICLE_BUDDING		37	-0.2473097	-0.8827135	0.53333336	1	1	2510	tags=24%, list=22%, signal=31%
VALK_AML_WITH_CEBPA	VALK_AML_WITH_CEBPA		24	-0.31116104	-0.8821815	0.74509805	1	1	2113	tags=33%, list=19%, signal=41%
BROWNE_HCMV_INFECTION_30MIN_UP	BROWNE_HCMV_INFECTION_30MIN_UP		34	-0.33870575	-0.88216746	0.6923077	1	1	1540	tags=24%, list=14%, signal=27%
WANG_SMARCE1_TARGETS_DN	WANG_SMARCE1_TARGETS_DN		205	-0.23593403	-0.8811987	0.575	1	1	1290	tags=14%, list=12%, signal=16%
KAAB_FAILED_HEART_ATRIUM_UP	KAAB_FAILED_HEART_ATRIUM_UP		23	-0.31153396	-0.88103473	0.64912283	1	1	2362	tags=26%, list=21%, signal=33%
GAUSSMANN_MLL_AF4_FUSION_TARGETS_F_UP	GAUSSMANN_MLL_AF4_FUSION_TARGETS_F_UP		105	-0.30981776	-0.8808657	0.6666667	1	1	2166	tags=30%, list=19%, signal=36%
REACTOME_NUCLEAR_EVENTS_KINASE_AND_TRANSCRIPTION_FACTOR_ACTIVATION	REACTOME_NUCLEAR_EVENTS_KINASE_AND_TRANSCRIPTION_FACTOR_ACTIVATION		15	-0.33990142	-0.87939817	0.61403507	1	1	2481	tags=27%, list=22%, signal=34%
YAMASHITA_LIVER_CANCER_WITH_EPCAM_UP	YAMASHITA_LIVER_CANCER_WITH_EPCAM_UP		28	-0.28497958	-0.87852305	0.67391306	1	1	1646	tags=18%, list=15%, signal=21%
REACTOME_REGULATION_OF_INSULIN_SECRETION_BY_GLUCAGON_LIKE_PEPTIDE_1	REACTOME_REGULATION_OF_INSULIN_SECRETION_BY_GLUCAGON_LIKE_PEPTIDE_1		40	-0.31488362	-0.87824655	0.66	1	1	2643	tags=43%, list=24%, signal=55%
CAFFAREL_RESPONSE_TO_THC_UP	CAFFAREL_RESPONSE_TO_THC_UP		18	-0.28920323	-0.87810636	0.60784316	1	1	2166	tags=28%, list=19%, signal=34%
OLSSON_E2F3_TARGETS_DN	OLSSON_E2F3_TARGETS_DN		15	-0.35254017	-0.87702775	0.7173913	1	1	1230	tags=20%, list=11%, signal=22%
REACTOME_SEMA4D_IN_SEMAPHORIN_SIGNALING	REACTOME_SEMA4D_IN_SEMAPHORIN_SIGNALING		19	-0.3298889	-0.8766444	0.6363636	1	1	4159	tags=53%, list=37%, signal=84%
WILLIAMS_ESR2_TARGETS_UP	WILLIAMS_ESR2_TARGETS_UP		15	-0.3272669	-0.875265	0.5833333	1	1	21	tags=7%, list=0%, signal=7%
DORN_ADENOVIRUS_INFECTION_48HR_DN	DORN_ADENOVIRUS_INFECTION_48HR_DN		28	-0.29937467	-0.8738681	0.6666667	1	1	2836	tags=25%, list=25%, signal=33%
HORIUCHI_WTAP_TARGETS_UP	HORIUCHI_WTAP_TARGETS_UP		160	-0.26954183	-0.87212723	0.6530612	1	1	2169	tags=26%, list=19%, signal=32%
MISHRA_CARCINOMA_ASSOCIATED_FIBROBLAST_DN	MISHRA_CARCINOMA_ASSOCIATED_FIBROBLAST_DN		17	-0.33816028	-0.8714913	0.59574467	1	1	1697	tags=29%, list=15%, signal=35%
BAELDE_DIABETIC_NEPHROPATHY_DN	BAELDE_DIABETIC_NEPHROPATHY_DN		22	-0.34527555	-0.87142724	0.7241379	1	1	1176	tags=23%, list=11%, signal=25%
ZHAN_MULTIPLE_MYELOMA_CD1_AND_CD2_DN	ZHAN_MULTIPLE_MYELOMA_CD1_AND_CD2_DN		28	-0.26643378	-0.8707322	0.58181816	1	1	2407	tags=25%, list=21%, signal=32%
MAYBURD_RESPONSE_TO_L663536_DN	MAYBURD_RESPONSE_TO_L663536_DN		34	-0.25512296	-0.87062085	0.6530612	1	1	1262	tags=15%, list=11%, signal=17%
SWEET_LUNG_CANCER_KRAS_UP	SWEET_LUNG_CANCER_KRAS_UP		371	-0.22263257	-0.8703872	0.6666667	1	1	2566	tags=24%, list=23%, signal=30%
MARSON_FOXP3_TARGETS_STIMULATED_UP	MARSON_FOXP3_TARGETS_STIMULATED_UP		16	-0.3599897	-0.86876976	0.6101695	1	1	3162	tags=50%, list=28%, signal=70%
ZHANG_PROLIFERATING_VS_QUIESCENT	ZHANG_PROLIFERATING_VS_QUIESCENT		32	-0.3087861	-0.86859196	0.5925926	1	1	1484	tags=16%, list=13%, signal=18%
ACEVEDO_LIVER_TUMOR_VS_NORMAL_ADJACENT_TISSUE_DN	ACEVEDO_LIVER_TUMOR_VS_NORMAL_ADJACENT_TISSUE_DN		160	-0.23471609	-0.8682179	0.6851852	1	1	2805	tags=29%, list=25%, signal=38%
OUYANG_PROSTATE_CANCER_MARKERS	OUYANG_PROSTATE_CANCER_MARKERS		15	-0.31828663	-0.8678996	0.6603774	1	1	1820	tags=20%, list=16%, signal=24%
CORRE_MULTIPLE_MYELOMA_DN	CORRE_MULTIPLE_MYELOMA_DN		32	-0.30979663	-0.8670837	0.7627119	1	1	595	tags=13%, list=5%, signal=13%
SENGUPTA_EBNA1_ANTICORRELATED	SENGUPTA_EBNA1_ANTICORRELATED		73	-0.26496324	-0.8667362	0.6545454	1	1	3109	tags=34%, list=28%, signal=47%
YOSHIOKA_LIVER_CANCER_EARLY_RECURRENCE_UP	YOSHIOKA_LIVER_CANCER_EARLY_RECURRENCE_UP		20	-0.30312344	-0.8662317	0.7090909	1	1	9	tags=5%, list=0%, signal=5%
BENPORATH_PRC2_TARGETS	BENPORATH_PRC2_TARGETS		355	-0.27828604	-0.8661217	0.6415094	1	1	2652	tags=29%, list=24%, signal=37%
BENPORATH_ES_CORE_NINE_CORRELATED	BENPORATH_ES_CORE_NINE_CORRELATED		65	-0.24259485	-0.86606044	0.63461536	1	1	2437	tags=29%, list=22%, signal=37%
YAO_HOXA10_TARGETS_VIA_PROGESTERONE_UP	YAO_HOXA10_TARGETS_VIA_PROGESTERONE_UP		62	-0.28752643	-0.86505294	0.66071427	1	1	1851	tags=27%, list=17%, signal=33%
KEGG_AXON_GUIDANCE	KEGG_AXON_GUIDANCE		89	-0.26289243	-0.8645683	0.64705884	1	1	3276	tags=40%, list=29%, signal=57%
KEGG_BASAL_TRANSCRIPTION_FACTORS	KEGG_BASAL_TRANSCRIPTION_FACTORS		22	-0.26963422	-0.863815	0.5294118	1	1	1682	tags=14%, list=15%, signal=16%
COLIN_PILOCYTIC_ASTROCYTOMA_VS_GLIOBLASTOMA_DN	COLIN_PILOCYTIC_ASTROCYTOMA_VS_GLIOBLASTOMA_DN		16	-0.33344212	-0.8634507	0.6603774	1	1	947	tags=19%, list=8%, signal=20%
LEE_LIVER_CANCER_ACOX1_UP	LEE_LIVER_CANCER_ACOX1_UP		50	-0.2963531	-0.8630961	0.6666667	1	1	2287	tags=28%, list=20%, signal=35%
MASSARWEH_TAMOXIFEN_RESISTANCE_DN	MASSARWEH_TAMOXIFEN_RESISTANCE_DN		122	-0.24050851	-0.86189145	0.8235294	1	1	2228	tags=25%, list=20%, signal=31%
SU_TESTIS	SU_TESTIS		44	-0.2733472	-0.86141354	0.625	1	1	1985	tags=20%, list=18%, signal=25%
HANN_RESISTANCE_TO_BCL2_INHIBITOR_UP	HANN_RESISTANCE_TO_BCL2_INHIBITOR_UP		21	-0.34460285	-0.8613362	0.6666667	1	1	1775	tags=29%, list=16%, signal=34%
GALLUZZI_PERMEABILIZE_MITOCHONDRIA	GALLUZZI_PERMEABILIZE_MITOCHONDRIA		26	-0.2809318	-0.86126065	0.6666667	1	1	2449	tags=23%, list=22%, signal=29%
KEGG_NEUROACTIVE_LIGAND_RECEPTOR_INTERACTION	KEGG_NEUROACTIVE_LIGAND_RECEPTOR_INTERACTION		183	-0.30926135	-0.86122024	0.62	1	1	2571	tags=33%, list=23%, signal=42%
PROVENZANI_METASTASIS_DN	PROVENZANI_METASTASIS_DN		94	-0.23275048	-0.8609627	0.71428573	1	1	2767	tags=26%, list=25%, signal=34%
MAHADEVAN_IMATINIB_RESISTANCE_UP	MAHADEVAN_IMATINIB_RESISTANCE_UP		15	-0.35614553	-0.8603193	0.53333336	1	1	4156	tags=60%, list=37%, signal=95%
REACTOME_INTEGRIN_ALPHAIIBBETA3_SIGNALING	REACTOME_INTEGRIN_ALPHAIIBBETA3_SIGNALING		17	-0.3369446	-0.85995734	0.59615386	1	1	860	tags=18%, list=8%, signal=19%
MCBRYAN_PUBERTAL_BREAST_5_6WK_DN	MCBRYAN_PUBERTAL_BREAST_5_6WK_DN		85	-0.2244426	-0.85944736	0.6964286	1	1	1978	tags=20%, list=18%, signal=24%
BIOCARTA_IL2RB_PATHWAY	BIOCARTA_IL2RB_PATHWAY		23	-0.28357854	-0.85931873	0.6666667	1	1	2186	tags=26%, list=20%, signal=32%
BILD_E2F3_ONCOGENIC_SIGNATURE	BILD_E2F3_ONCOGENIC_SIGNATURE		119	-0.22409625	-0.8590393	0.75	1	1	1887	tags=20%, list=17%, signal=24%
BIOCARTA_IL12_PATHWAY	BIOCARTA_IL12_PATHWAY		15	-0.38084987	-0.85895	0.5882353	1	1	4197	tags=60%, list=37%, signal=96%
SATO_SILENCED_BY_METHYLATION_IN_PANCREATIC_CANCER_1	SATO_SILENCED_BY_METHYLATION_IN_PANCREATIC_CANCER_1		249	-0.2653044	-0.8588584	0.754717	1	1	1655	tags=20%, list=15%, signal=23%
SIG_CD40PATHWAYMAP	SIG_CD40PATHWAYMAP		23	-0.28063473	-0.85831606	0.7058824	1	1	2238	tags=22%, list=20%, signal=27%
REACTOME_SLC_MEDIATED_TRANSMEMBRANE_TRANSPORT	REACTOME_SLC_MEDIATED_TRANSMEMBRANE_TRANSPORT		115	-0.26957738	-0.8559266	0.7	1	1	2316	tags=27%, list=21%, signal=34%
GINESTIER_BREAST_CANCER_20Q13_AMPLIFICATION_DN	GINESTIER_BREAST_CANCER_20Q13_AMPLIFICATION_DN		80	-0.21778578	-0.8549803	0.625	1	1	2212	tags=19%, list=20%, signal=23%
MAHAJAN_RESPONSE_TO_IL1A_DN	MAHAJAN_RESPONSE_TO_IL1A_DN		40	-0.26469436	-0.8541662	0.6603774	1	1	1701	tags=18%, list=15%, signal=21%
ONDER_CDH1_TARGETS_3_DN	ONDER_CDH1_TARGETS_3_DN		28	-0.36713263	-0.8539096	0.61538464	1	1	973	tags=18%, list=9%, signal=20%
FRIDMAN_IMMORTALIZATION_DN	FRIDMAN_IMMORTALIZATION_DN		21	-0.3590378	-0.85333484	0.6862745	1	1	267	tags=14%, list=2%, signal=15%
YAMASHITA_LIVER_CANCER_STEM_CELL_DN	YAMASHITA_LIVER_CANCER_STEM_CELL_DN		54	-0.3100547	-0.8519051	0.6666667	1	1	2072	tags=28%, list=19%, signal=34%
NATSUME_RESPONSE_TO_INTERFERON_BETA_UP	NATSUME_RESPONSE_TO_INTERFERON_BETA_UP		42	-0.2605061	-0.8516324	0.6938776	1	1	3769	tags=45%, list=34%, signal=68%
ICHIBA_GRAFT_VERSUS_HOST_DISEASE_35D_DN	ICHIBA_GRAFT_VERSUS_HOST_DISEASE_35D_DN		42	-0.31690255	-0.85118663	0.67346936	1	1	2081	tags=26%, list=19%, signal=32%
PENG_RAPAMYCIN_RESPONSE_UP	PENG_RAPAMYCIN_RESPONSE_UP		27	-0.26918545	-0.85009897	0.64	1	1	178	tags=7%, list=2%, signal=8%
HUTTMANN_B_CLL_POOR_SURVIVAL_UP	HUTTMANN_B_CLL_POOR_SURVIVAL_UP		167	-0.22715771	-0.84967697	0.7358491	1	1	3047	tags=27%, list=27%, signal=36%
SMID_BREAST_CANCER_BASAL_DN	SMID_BREAST_CANCER_BASAL_DN		387	-0.2459451	-0.8494732	0.7307692	1	1	2399	tags=27%, list=21%, signal=33%
REACTOME_ADP_SIGNALLING_THROUGH_P2Y_PURINOCEPTOR_1	REACTOME_ADP_SIGNALLING_THROUGH_P2Y_PURINOCEPTOR_1		18	-0.3395355	-0.848896	0.6666667	1	1	2229	tags=39%, list=20%, signal=48%
LEE_LIVER_CANCER_SURVIVAL_DN	LEE_LIVER_CANCER_SURVIVAL_DN		83	-0.21746875	-0.8475331	0.6785714	1	1	3278	tags=28%, list=29%, signal=39%
HAHTOLA_MYCOSIS_FUNGOIDES_SKIN_UP	HAHTOLA_MYCOSIS_FUNGOIDES_SKIN_UP		117	-0.24294949	-0.84698933	0.6909091	1	1	2642	tags=29%, list=24%, signal=38%
CHIANG_LIVER_CANCER_SUBCLASS_PROLIFERATION_DN	CHIANG_LIVER_CANCER_SUBCLASS_PROLIFERATION_DN		103	-0.28192183	-0.84685093	0.6727273	1	1	3247	tags=33%, list=29%, signal=46%
CREIGHTON_AKT1_SIGNALING_VIA_MTOR_DN	CREIGHTON_AKT1_SIGNALING_VIA_MTOR_DN		18	-0.27666363	-0.84681726	0.6862745	1	1	3467	tags=33%, list=31%, signal=48%
FLECHNER_PBL_KIDNEY_TRANSPLANT_REJECTED_VS_OK_UP	FLECHNER_PBL_KIDNEY_TRANSPLANT_REJECTED_VS_OK_UP		42	-0.23899037	-0.8456079	0.6304348	1	1	4504	tags=40%, list=40%, signal=67%
ZHAN_MULTIPLE_MYELOMA_CD1_VS_CD2_DN	ZHAN_MULTIPLE_MYELOMA_CD1_VS_CD2_DN		23	-0.2975476	-0.8452514	0.66	1	1	1367	tags=17%, list=12%, signal=20%
ACEVEDO_LIVER_CANCER_DN	ACEVEDO_LIVER_CANCER_DN		330	-0.20592444	-0.8434567	0.7692308	1	1	2057	tags=18%, list=18%, signal=22%
TOOKER_GEMCITABINE_RESISTANCE_UP	TOOKER_GEMCITABINE_RESISTANCE_UP		53	-0.19580503	-0.8426902	0.6851852	1	1	2271	tags=15%, list=20%, signal=19%
TOOKER_RESPONSE_TO_BEXAROTENE_DN	TOOKER_RESPONSE_TO_BEXAROTENE_DN		53	-0.19580503	-0.8426902	0.6851852	1	1	2271	tags=15%, list=20%, signal=19%
SATO_SILENCED_BY_METHYLATION_IN_PANCREATIC_CANCER_2	SATO_SILENCED_BY_METHYLATION_IN_PANCREATIC_CANCER_2		30	-0.31886718	-0.8425592	0.68421054	1	1	2734	tags=30%, list=24%, signal=40%
REACTOME_PLATELET_AGGREGATION_PLUG_FORMATION	REACTOME_PLATELET_AGGREGATION_PLUG_FORMATION		19	-0.30813235	-0.84204954	0.6226415	1	1	860	tags=16%, list=8%, signal=17%
KEGG_NOD_LIKE_RECEPTOR_SIGNALING_PATHWAY	KEGG_NOD_LIKE_RECEPTOR_SIGNALING_PATHWAY		30	-0.30118382	-0.8420059	0.6785714	1	1	2917	tags=30%, list=26%, signal=40%
REACTOME_DOWNSTREAM_SIGNALING_OF_ACTIVATED_FGFR	REACTOME_DOWNSTREAM_SIGNALING_OF_ACTIVATED_FGFR		29	-0.27042317	-0.8411279	0.6888889	1	1	3321	tags=31%, list=30%, signal=44%
KEGG_STARCH_AND_SUCROSE_METABOLISM	KEGG_STARCH_AND_SUCROSE_METABOLISM		21	-0.31953228	-0.84094787	0.7254902	1	1	3095	tags=43%, list=28%, signal=59%
ASTIER_INTEGRIN_SIGNALING	ASTIER_INTEGRIN_SIGNALING		36	-0.2561675	-0.83972454	0.6727273	1	1	1349	tags=14%, list=12%, signal=16%
HOSHIDA_LIVER_CANCER_SUBCLASS_S3	HOSHIDA_LIVER_CANCER_SUBCLASS_S3		200	-0.24670747	-0.83925724	0.74545455	1	1	3265	tags=35%, list=29%, signal=49%
LIU_SOX4_TARGETS_UP	LIU_SOX4_TARGETS_UP		65	-0.22578485	-0.8392461	0.7234042	1	1	1594	tags=15%, list=14%, signal=18%
HAHTOLA_MYCOSIS_FUNGOIDES_SKIN_DN	HAHTOLA_MYCOSIS_FUNGOIDES_SKIN_DN		17	-0.30461806	-0.8391366	0.71428573	1	1	948	tags=18%, list=8%, signal=19%
KEGG_T_CELL_RECEPTOR_SIGNALING_PATHWAY	KEGG_T_CELL_RECEPTOR_SIGNALING_PATHWAY		68	-0.24072772	-0.8389974	0.7307692	1	1	3322	tags=35%, list=30%, signal=50%
BIOCARTA_FMLP_PATHWAY	BIOCARTA_FMLP_PATHWAY		25	-0.25077972	-0.8388787	0.64912283	1	1	2895	tags=28%, list=26%, signal=38%
HINATA_NFKB_TARGETS_FIBROBLAST_UP	HINATA_NFKB_TARGETS_FIBROBLAST_UP		43	-0.30204904	-0.8376333	0.65909094	1	1	2821	tags=35%, list=25%, signal=46%
YOSHIOKA_LIVER_CANCER_EARLY_RECURRENCE_DN	YOSHIOKA_LIVER_CANCER_EARLY_RECURRENCE_DN		33	-0.23793282	-0.8375192	0.65384614	1	1	702	tags=9%, list=6%, signal=10%
WANG_CISPLATIN_RESPONSE_AND_XPC_UP	WANG_CISPLATIN_RESPONSE_AND_XPC_UP		92	-0.23545477	-0.8370833	0.8301887	1	1	2886	tags=27%, list=26%, signal=36%
DAIRKEE_TERT_TARGETS_DN	DAIRKEE_TERT_TARGETS_DN		41	-0.2838477	-0.8355097	0.6923077	1	1	2232	tags=27%, list=20%, signal=33%
YAO_TEMPORAL_RESPONSE_TO_PROGESTERONE_CLUSTER_15	YAO_TEMPORAL_RESPONSE_TO_PROGESTERONE_CLUSTER_15		29	-0.28264424	-0.83523667	0.6792453	1	1	3276	tags=38%, list=29%, signal=53%
LIU_VMYB_TARGETS_UP	LIU_VMYB_TARGETS_UP		82	-0.22532485	-0.8350106	0.7234042	1	1	1788	tags=17%, list=16%, signal=20%
KEGG_HISTIDINE_METABOLISM	KEGG_HISTIDINE_METABOLISM		20	-0.32501867	-0.8345485	0.71929824	1	1	792	tags=15%, list=7%, signal=16%
IZADPANAH_STEM_CELL_ADIPOSE_VS_BONE_DN	IZADPANAH_STEM_CELL_ADIPOSE_VS_BONE_DN		65	-0.31036258	-0.834117	0.6545454	1	1	2341	tags=29%, list=21%, signal=37%
VANTVEER_BREAST_CANCER_METASTASIS_DN	VANTVEER_BREAST_CANCER_METASTASIS_DN		60	-0.24222332	-0.8316304	0.7254902	1	1	1219	tags=12%, list=11%, signal=13%
GESERICK_TERT_TARGETS_DN	GESERICK_TERT_TARGETS_DN		17	-0.3728679	-0.83097494	0.7017544	1	1	2880	tags=41%, list=26%, signal=55%
WOTTON_RUNX_TARGETS_DN	WOTTON_RUNX_TARGETS_DN		19	-0.35207188	-0.8304002	0.75	1	1	844	tags=16%, list=8%, signal=17%
YAO_TEMPORAL_RESPONSE_TO_PROGESTERONE_CLUSTER_8	YAO_TEMPORAL_RESPONSE_TO_PROGESTERONE_CLUSTER_8		31	-0.27612093	-0.8293274	0.71153843	1	1	2047	tags=23%, list=18%, signal=28%
AMIT_SERUM_RESPONSE_60_MCF10A	AMIT_SERUM_RESPONSE_60_MCF10A		38	-0.27847484	-0.8290877	0.72	1	1	2699	tags=37%, list=24%, signal=48%
RUGO_STRESS_RESPONSE_SUBSET_G	RUGO_STRESS_RESPONSE_SUBSET_G		19	-0.2975577	-0.82900375	0.6666667	1	1	2248	tags=26%, list=20%, signal=33%
KYNG_DNA_DAMAGE_BY_4NQO_OR_UV	KYNG_DNA_DAMAGE_BY_4NQO_OR_UV		19	-0.2975577	-0.82900375	0.6666667	1	1	2248	tags=26%, list=20%, signal=33%
HUMMEL_BURKITTS_LYMPHOMA_UP	HUMMEL_BURKITTS_LYMPHOMA_UP		18	-0.32504198	-0.8288983	0.7037037	1	1	408	tags=11%, list=4%, signal=12%
REACTOME_AXON_GUIDANCE	REACTOME_AXON_GUIDANCE		109	-0.26463348	-0.82776004	0.6603774	1	1	1227	tags=16%, list=11%, signal=17%
KEGG_PATHOGENIC_ESCHERICHIA_COLI_INFECTION	KEGG_PATHOGENIC_ESCHERICHIA_COLI_INFECTION		37	-0.25907886	-0.8276212	0.67346936	1	1	2603	tags=30%, list=23%, signal=39%
ACEVEDO_NORMAL_TISSUE_ADJACENT_TO_LIVER_TUMOR_UP	ACEVEDO_NORMAL_TISSUE_ADJACENT_TO_LIVER_TUMOR_UP		88	-0.22125812	-0.8272807	0.75	1	1	2429	tags=24%, list=22%, signal=30%
KEGG_WNT_SIGNALING_PATHWAY	KEGG_WNT_SIGNALING_PATHWAY		106	-0.23597425	-0.82719684	0.71153843	1	1	2387	tags=25%, list=21%, signal=32%
CERVERA_SDHB_TARGETS_1_DN	CERVERA_SDHB_TARGETS_1_DN		20	-0.34923753	-0.8270546	0.7037037	1	1	3111	tags=45%, list=28%, signal=62%
HOEBEKE_LYMPHOID_STEM_CELL_DN	HOEBEKE_LYMPHOID_STEM_CELL_DN		63	-0.24052909	-0.82679	0.74545455	1	1	2767	tags=25%, list=25%, signal=34%
KIM_WT1_TARGETS_12HR_UP	KIM_WT1_TARGETS_12HR_UP		91	-0.2609132	-0.8264805	0.7735849	1	1	1904	tags=24%, list=17%, signal=29%
AMIT_EGF_RESPONSE_240_HELA	AMIT_EGF_RESPONSE_240_HELA		42	-0.24134384	-0.82563347	0.71929824	1	1	327	tags=7%, list=3%, signal=7%
TONKS_TARGETS_OF_RUNX1_RUNX1T1_FUSION_HSC_UP	TONKS_TARGETS_OF_RUNX1_RUNX1T1_FUSION_HSC_UP		109	-0.26282322	-0.82366663	0.7307692	1	1	2618	tags=28%, list=23%, signal=37%
JIANG_TIP30_TARGETS_DN	JIANG_TIP30_TARGETS_DN		18	-0.27251196	-0.8235994	0.7254902	1	1	3014	tags=28%, list=27%, signal=38%
ENK_UV_RESPONSE_EPIDERMIS_DN	ENK_UV_RESPONSE_EPIDERMIS_DN		350	-0.20673935	-0.8231832	0.7592593	1	1	2481	tags=22%, list=22%, signal=27%
CUI_GLUCOSE_DEPRIVATION	CUI_GLUCOSE_DEPRIVATION		35	-0.25679433	-0.82280993	0.64	1	1	3685	tags=37%, list=33%, signal=55%
BIOCARTA_RAC1_PATHWAY	BIOCARTA_RAC1_PATHWAY		18	-0.30530846	-0.82245666	0.6363636	1	1	2895	tags=33%, list=26%, signal=45%
LEE_LIVER_CANCER_MYC_TGFA_UP	LEE_LIVER_CANCER_MYC_TGFA_UP		46	-0.27195767	-0.8206655	0.78723407	1	1	1492	tags=20%, list=13%, signal=22%
CHIARADONNA_NEOPLASTIC_TRANSFORMATION_CDC25_UP	CHIARADONNA_NEOPLASTIC_TRANSFORMATION_CDC25_UP		87	-0.30249423	-0.82054037	0.76	1	1	2553	tags=36%, list=23%, signal=46%
KEGG_PROXIMAL_TUBULE_BICARBONATE_RECLAMATION	KEGG_PROXIMAL_TUBULE_BICARBONATE_RECLAMATION		16	-0.34093326	-0.8198928	0.7692308	1	1	1809	tags=38%, list=16%, signal=45%
LINDGREN_BLADDER_CANCER_WITH_LOH_IN_CHR9Q	LINDGREN_BLADDER_CANCER_WITH_LOH_IN_CHR9Q		62	-0.21072108	-0.81959635	0.6862745	1	1	3341	tags=34%, list=30%, signal=48%
MORI_IMMATURE_B_LYMPHOCYTE_UP	MORI_IMMATURE_B_LYMPHOCYTE_UP		36	-0.2985779	-0.81931376	0.6785714	1	1	2742	tags=28%, list=24%, signal=37%
BIOCARTA_MAPK_PATHWAY	BIOCARTA_MAPK_PATHWAY		56	-0.22860427	-0.81898683	0.6792453	1	1	3454	tags=34%, list=31%, signal=49%
REACTOME_P75_NTR_RECEPTOR_MEDIATED_SIGNALLING	REACTOME_P75_NTR_RECEPTOR_MEDIATED_SIGNALLING		53	-0.2121787	-0.8188558	0.7407407	1	1	2583	tags=25%, list=23%, signal=32%
ACEVEDO_NORMAL_TISSUE_ADJACENT_TO_LIVER_TUMOR_DN	ACEVEDO_NORMAL_TISSUE_ADJACENT_TO_LIVER_TUMOR_DN		236	-0.18458089	-0.81869376	0.82222223	1	1	3832	tags=34%, list=34%, signal=50%
KEGG_HYPERTROPHIC_CARDIOMYOPATHY_HCM	KEGG_HYPERTROPHIC_CARDIOMYOPATHY_HCM		55	-0.27984664	-0.8185464	0.625	1	1	2166	tags=22%, list=19%, signal=27%
MELLMAN_TUT1_TARGETS_DN	MELLMAN_TUT1_TARGETS_DN		31	-0.27071947	-0.8181065	0.7254902	1	1	922	tags=13%, list=8%, signal=14%
DEURIG_T_CELL_PROLYMPHOCYTIC_LEUKEMIA_DN	DEURIG_T_CELL_PROLYMPHOCYTIC_LEUKEMIA_DN		176	-0.23437887	-0.8167702	0.63265306	1	1	3303	tags=30%, list=29%, signal=41%
REACTOME_G_ALPHA_S_SIGNALLING_EVENTS	REACTOME_G_ALPHA_S_SIGNALLING_EVENTS		79	-0.28992337	-0.8165313	0.71428573	1	1	2569	tags=34%, list=23%, signal=44%
PAL_PRMT5_TARGETS_DN	PAL_PRMT5_TARGETS_DN		28	-0.27710587	-0.81621253	0.7358491	1	1	973	tags=14%, list=9%, signal=16%
AMUNDSON_GAMMA_RADIATION_RESPONSE	AMUNDSON_GAMMA_RADIATION_RESPONSE		25	-0.32611293	-0.81585383	0.6	1	1	1887	tags=20%, list=17%, signal=24%
KENNY_CTNNB1_TARGETS_UP	KENNY_CTNNB1_TARGETS_UP		32	-0.26373568	-0.8158533	0.73214287	1	1	3309	tags=34%, list=30%, signal=49%
TAKEDA_TARGETS_OF_NUP98_HOXA9_FUSION_16D_DN	TAKEDA_TARGETS_OF_NUP98_HOXA9_FUSION_16D_DN		63	-0.2610855	-0.81564814	0.7446808	1	1	1054	tags=14%, list=9%, signal=16%
SA_B_CELL_RECEPTOR_COMPLEXES	SA_B_CELL_RECEPTOR_COMPLEXES		16	-0.29937363	-0.8155103	0.7017544	1	1	128	tags=6%, list=1%, signal=6%
HSC_MATURE_FETAL	HSC_MATURE_FETAL		16	-0.2986312	-0.81544864	0.7894737	1	1	3264	tags=38%, list=29%, signal=53%
CHEN_NEUROBLASTOMA_COPY_NUMBER_GAINS	CHEN_NEUROBLASTOMA_COPY_NUMBER_GAINS		30	-0.2826969	-0.81541705	0.78	1	1	1653	tags=23%, list=15%, signal=27%
FONTAINE_FOLLICULAR_THYROID_ADENOMA_UP	FONTAINE_FOLLICULAR_THYROID_ADENOMA_UP		40	-0.21957612	-0.81535596	0.75	1	1	2459	tags=23%, list=22%, signal=29%
FRIDMAN_SENESCENCE_UP	FRIDMAN_SENESCENCE_UP		48	-0.29042763	-0.8150292	0.7254902	1	1	267	tags=10%, list=2%, signal=11%
SANA_TNF_SIGNALING_UP	SANA_TNF_SIGNALING_UP		47	-0.34429586	-0.8149106	0.6666667	1	1	1205	tags=28%, list=11%, signal=31%
REACTOME_DOWNSTREAM_EVENTS_IN_GPCR_SIGNALING	REACTOME_DOWNSTREAM_EVENTS_IN_GPCR_SIGNALING		289	-0.2529205	-0.814604	0.6851852	1	1	2662	tags=30%, list=24%, signal=38%
BOYLAN_MULTIPLE_MYELOMA_PCA1_UP	BOYLAN_MULTIPLE_MYELOMA_PCA1_UP		78	-0.31384766	-0.8140688	0.7692308	1	1	3401	tags=45%, list=30%, signal=64%
NUYTTEN_EZH2_TARGETS_DN	NUYTTEN_EZH2_TARGETS_DN		496	-0.18070565	-0.81202954	0.7	1	1	2215	tags=17%, list=20%, signal=20%
GARCIA_TARGETS_OF_FLI1_AND_DAX1_UP	GARCIA_TARGETS_OF_FLI1_AND_DAX1_UP		22	-0.29096624	-0.81104666	0.6037736	1	1	2289	tags=32%, list=20%, signal=40%
LIAO_METASTASIS	LIAO_METASTASIS		282	-0.18751417	-0.8109335	0.84313726	1	1	2647	tags=22%, list=24%, signal=29%
WENDT_COHESIN_TARGETS_UP	WENDT_COHESIN_TARGETS_UP		19	-0.32044977	-0.81012315	0.64705884	1	1	489	tags=11%, list=4%, signal=11%
HELLER_HDAC_TARGETS_SILENCED_BY_METHYLATION_UP	HELLER_HDAC_TARGETS_SILENCED_BY_METHYLATION_UP		242	-0.2306254	-0.80859935	0.8545455	1	1	2729	tags=31%, list=24%, signal=40%
BIOCARTA_IGF1R_PATHWAY	BIOCARTA_IGF1R_PATHWAY		15	-0.26656386	-0.80829906	0.7346939	1	1	759	tags=13%, list=7%, signal=14%
OSWALD_HEMATOPOIETIC_STEM_CELL_IN_COLLAGEN_GEL_UP	OSWALD_HEMATOPOIETIC_STEM_CELL_IN_COLLAGEN_GEL_UP		124	-0.24581721	-0.80814534	0.74509805	1	1	1277	tags=15%, list=11%, signal=17%
OSWALD_HEMATOPOIETIC_STEM_CELL_IN_COLLAGEN_GEL_DN	OSWALD_HEMATOPOIETIC_STEM_CELL_IN_COLLAGEN_GEL_DN		124	-0.24581721	-0.80814534	0.74509805	1	1	1277	tags=15%, list=11%, signal=17%
HUTTMANN_B_CLL_POOR_SURVIVAL_DN	HUTTMANN_B_CLL_POOR_SURVIVAL_DN		36	-0.26857144	-0.80760914	0.7758621	1	1	1701	tags=22%, list=15%, signal=26%
SIG_CHEMOTAXIS	SIG_CHEMOTAXIS		31	-0.24785554	-0.8075332	0.75438595	1	1	2912	tags=29%, list=26%, signal=39%
TONKS_TARGETS_OF_RUNX1_RUNX1T1_FUSION_SUSTAINED_IN_MONOCYTE_UP	TONKS_TARGETS_OF_RUNX1_RUNX1T1_FUSION_SUSTAINED_IN_MONOCYTE_UP		15	-0.32232943	-0.80684566	0.7692308	1	1	2734	tags=33%, list=24%, signal=44%
KEGG_DORSO_VENTRAL_AXIS_FORMATION	KEGG_DORSO_VENTRAL_AXIS_FORMATION		15	-0.34060967	-0.80674183	0.76086956	1	1	2948	tags=33%, list=26%, signal=45%
CADWELL_ATG16L1_TARGETS_DN	CADWELL_ATG16L1_TARGETS_DN		36	-0.26074234	-0.80517465	0.74545455	1	1	3147	tags=33%, list=28%, signal=46%
REACTOME_TRAFFICKING_OF_AMPA_RECEPTORS	REACTOME_TRAFFICKING_OF_AMPA_RECEPTORS		20	-0.2953229	-0.8050545	0.7407407	1	1	2350	tags=20%, list=21%, signal=25%
ICHIBA_GRAFT_VERSUS_HOST_DISEASE_D7_DN	ICHIBA_GRAFT_VERSUS_HOST_DISEASE_D7_DN		34	-0.29347503	-0.80451137	0.7719298	1	1	2746	tags=35%, list=25%, signal=47%
DAZARD_UV_RESPONSE_CLUSTER_G6	DAZARD_UV_RESPONSE_CLUSTER_G6		53	-0.24042924	-0.8039881	0.6851852	1	1	4027	tags=40%, list=36%, signal=62%
BIOCARTA_FCER1_PATHWAY	BIOCARTA_FCER1_PATHWAY		24	-0.267668	-0.80325115	0.6862745	1	1	2381	tags=29%, list=21%, signal=37%
RIGGI_EWING_SARCOMA_PROGENITOR_UP	RIGGI_EWING_SARCOMA_PROGENITOR_UP		227	-0.2542365	-0.80313754	0.86	1	1	2393	tags=28%, list=21%, signal=35%
KIM_WT1_TARGETS_UP	KIM_WT1_TARGETS_UP		133	-0.25121003	-0.8024636	0.7222222	1	1	2210	tags=25%, list=20%, signal=31%
VECCHI_GASTRIC_CANCER_EARLY_DN	VECCHI_GASTRIC_CANCER_EARLY_DN		188	-0.2770882	-0.8022801	0.8333333	1	1	2341	tags=27%, list=21%, signal=34%
PETRETTO_HEART_MASS_QTL_CIS_UP	PETRETTO_HEART_MASS_QTL_CIS_UP		15	-0.30439267	-0.80196685	0.7254902	1	1	45	tags=7%, list=0%, signal=7%
KOYAMA_SEMA3B_TARGETS_UP	KOYAMA_SEMA3B_TARGETS_UP		122	-0.23103338	-0.80192494	0.82608694	1	1	1825	tags=20%, list=16%, signal=24%
PAPASPYRIDONOS_UNSTABLE_ATEROSCLEROTIC_PLAQUE_DN	PAPASPYRIDONOS_UNSTABLE_ATEROSCLEROTIC_PLAQUE_DN		27	-0.33066157	-0.80189085	0.7708333	1	1	2081	tags=26%, list=19%, signal=32%
VALK_AML_CLUSTER_15	VALK_AML_CLUSTER_15		17	-0.30776933	-0.8015645	0.76	1	1	2944	tags=41%, list=26%, signal=56%
REACTOME_MAP_KINASES_ACTIVATION_IN_TLR_CASCADE	REACTOME_MAP_KINASES_ACTIVATION_IN_TLR_CASCADE		26	-0.25679666	-0.80146885	0.66071427	1	1	243	tags=8%, list=2%, signal=8%
YAUCH_HEDGEHOG_SIGNALING_PARACRINE_UP	YAUCH_HEDGEHOG_SIGNALING_PARACRINE_UP		88	-0.2694849	-0.80116564	0.76785713	1	1	3167	tags=36%, list=28%, signal=50%
KEGG_THYROID_CANCER	KEGG_THYROID_CANCER		16	-0.2700006	-0.80007863	0.7647059	1	1	3711	tags=38%, list=33%, signal=56%
HAN_SATB1_TARGETS_UP	HAN_SATB1_TARGETS_UP		183	-0.21913151	-0.8000624	0.86885244	1	1	1594	tags=17%, list=14%, signal=19%
HAHTOLA_SEZARY_SYNDROM_DN	HAHTOLA_SEZARY_SYNDROM_DN		22	-0.34284016	-0.79870176	0.7241379	1	1	4238	tags=64%, list=38%, signal=102%
KEGG_NATURAL_KILLER_CELL_MEDIATED_CYTOTOXICITY	KEGG_NATURAL_KILLER_CELL_MEDIATED_CYTOTOXICITY		64	-0.26672986	-0.79725665	0.6730769	1	1	2948	tags=31%, list=26%, signal=42%
WANG_CLIM2_TARGETS_DN	WANG_CLIM2_TARGETS_DN		102	-0.19624181	-0.79667926	0.68085104	1	1	2581	tags=19%, list=23%, signal=24%
ACEVEDO_METHYLATED_IN_LIVER_CANCER_DN	ACEVEDO_METHYLATED_IN_LIVER_CANCER_DN		317	-0.21765648	-0.79602426	0.8679245	1	1	2959	tags=26%, list=26%, signal=35%
DOANE_BREAST_CANCER_CLASSES_DN	DOANE_BREAST_CANCER_CLASSES_DN		21	-0.29631862	-0.79585415	0.7647059	1	1	1967	tags=33%, list=18%, signal=40%
ICHIBA_GRAFT_VERSUS_HOST_DISEASE_D7_UP	ICHIBA_GRAFT_VERSUS_HOST_DISEASE_D7_UP		87	-0.30152452	-0.7952035	0.72727275	1	1	1504	tags=21%, list=13%, signal=24%
BROWNE_HCMV_INFECTION_8HR_DN	BROWNE_HCMV_INFECTION_8HR_DN		26	-0.28171206	-0.7949716	0.78723407	1	1	1109	tags=15%, list=10%, signal=17%
SCHLOSSER_SERUM_RESPONSE_DN	SCHLOSSER_SERUM_RESPONSE_DN		433	-0.18898964	-0.7948162	0.7254902	1	1	3338	tags=26%, list=30%, signal=35%
BARIS_THYROID_CANCER_DN	BARIS_THYROID_CANCER_DN		43	-0.2499177	-0.794624	0.7446808	1	1	3437	tags=40%, list=31%, signal=57%
TSUNODA_CISPLATIN_RESISTANCE_DN	TSUNODA_CISPLATIN_RESISTANCE_DN		18	-0.31686255	-0.7944689	0.754717	1	1	3220	tags=44%, list=29%, signal=62%
ODONNELL_TFRC_TARGETS_DN	ODONNELL_TFRC_TARGETS_DN		63	-0.27326885	-0.79420006	0.6304348	1	1	2027	tags=17%, list=18%, signal=21%
XU_GH1_AUTOCRINE_TARGETS_UP	XU_GH1_AUTOCRINE_TARGETS_UP		93	-0.2222158	-0.7935607	0.8627451	1	1	2204	tags=18%, list=20%, signal=23%
CHEN_HOXA5_TARGETS_9HR_UP	CHEN_HOXA5_TARGETS_9HR_UP		113	-0.22672454	-0.79316443	0.7222222	1	1	2727	tags=24%, list=24%, signal=31%
GENTILE_RESPONSE_CLUSTER_D3	GENTILE_RESPONSE_CLUSTER_D3		35	-0.2525486	-0.793161	0.7222222	1	1	4000	tags=46%, list=36%, signal=71%
REACTOME_STEROID_METABOLISM	REACTOME_STEROID_METABOLISM		50	-0.269541	-0.79305583	0.875	1	1	2980	tags=32%, list=27%, signal=43%
PARENT_MTOR_SIGNALING_UP	PARENT_MTOR_SIGNALING_UP		328	-0.16368999	-0.7918014	0.82758623	1	1	3229	tags=26%, list=29%, signal=35%
MULLIGHAN_NPM1_MUTATED_SIGNATURE_1_DN	MULLIGHAN_NPM1_MUTATED_SIGNATURE_1_DN		63	-0.23867328	-0.79149914	0.7818182	1	1	2670	tags=29%, list=24%, signal=37%
KORKOLA_YOLK_SAC_TUMOR	KORKOLA_YOLK_SAC_TUMOR		32	-0.313031	-0.79138005	0.81632656	1	1	954	tags=22%, list=9%, signal=24%
FERNANDEZ_BOUND_BY_MYC	FERNANDEZ_BOUND_BY_MYC		125	-0.17947814	-0.79136604	0.88	1	1	998	tags=7%, list=9%, signal=8%
DOUGLAS_BMI1_TARGETS_DN	DOUGLAS_BMI1_TARGETS_DN		153	-0.20129423	-0.79134476	0.7291667	1	1	3222	tags=29%, list=29%, signal=41%
STEIN_ESTROGEN_RESPONSE_NOT_VIA_ESRRA	STEIN_ESTROGEN_RESPONSE_NOT_VIA_ESRRA		15	-0.33698237	-0.7911389	0.8076923	1	1	2316	tags=40%, list=21%, signal=50%
REACTOME_G_PROTEIN_BETA_GAMMA_SIGNALLING	REACTOME_G_PROTEIN_BETA_GAMMA_SIGNALLING		19	-0.30507088	-0.7909318	0.7358491	1	1	2229	tags=37%, list=20%, signal=46%
VANHARANTA_UTERINE_FIBROID_WITH_7Q_DELETION_UP	VANHARANTA_UTERINE_FIBROID_WITH_7Q_DELETION_UP		40	-0.23227334	-0.79080635	0.6666667	1	1	97	tags=5%, list=1%, signal=5%
TIEN_INTESTINE_PROBIOTICS_6HR_UP	TIEN_INTESTINE_PROBIOTICS_6HR_UP		28	-0.22155702	-0.7906869	0.7111111	1	1	1539	tags=14%, list=14%, signal=17%
CHUNG_BLISTER_CYTOTOXICITY_DN	CHUNG_BLISTER_CYTOTOXICITY_DN		21	-0.31006214	-0.7906263	0.7346939	1	1	1412	tags=19%, list=13%, signal=22%
KEGG_MELANOMA	KEGG_MELANOMA		40	-0.24425493	-0.7906177	0.8076923	1	1	2800	tags=33%, list=25%, signal=43%
GINESTIER_BREAST_CANCER_ZNF217_AMPLIFIED_DN	GINESTIER_BREAST_CANCER_ZNF217_AMPLIFIED_DN		158	-0.18039973	-0.7899626	0.7307692	1	1	3322	tags=28%, list=30%, signal=39%
CHANDRAN_METASTASIS_DN	CHANDRAN_METASTASIS_DN		57	-0.24456097	-0.7891915	0.82758623	1	1	2769	tags=26%, list=25%, signal=35%
KEGG_LONG_TERM_POTENTIATION	KEGG_LONG_TERM_POTENTIATION		40	-0.23572944	-0.7886347	0.7924528	1	1	3013	tags=33%, list=27%, signal=44%
CAIRO_HEPATOBLASTOMA_UP	CAIRO_HEPATOBLASTOMA_UP		121	-0.19884162	-0.7872771	0.7777778	1	1	1183	tags=11%, list=11%, signal=12%
HOFFMANN_PRE_BI_TO_LARGE_PRE_BII_LYMPHOCYTE_UP	HOFFMANN_PRE_BI_TO_LARGE_PRE_BII_LYMPHOCYTE_UP		15	-0.30765393	-0.7871209	0.73214287	1	1	2099	tags=27%, list=19%, signal=33%
SHEN_SMARCA2_TARGETS_DN	SHEN_SMARCA2_TARGETS_DN		181	-0.25849873	-0.7850649	0.754717	1	1	2530	tags=30%, list=23%, signal=38%
MOROSETTI_FACIOSCAPULOHUMERAL_MUSCULAR_DISTROPHY_UP	MOROSETTI_FACIOSCAPULOHUMERAL_MUSCULAR_DISTROPHY_UP		16	-0.37239143	-0.78502786	0.76363635	1	1	1336	tags=25%, list=12%, signal=28%
REN_ALVEOLAR_RHABDOMYOSARCOMA_UP	REN_ALVEOLAR_RHABDOMYOSARCOMA_UP		57	-0.2828634	-0.78375334	0.76086956	1	1	2405	tags=25%, list=21%, signal=31%
WEST_ADRENOCORTICAL_TUMOR_MARKERS_DN	WEST_ADRENOCORTICAL_TUMOR_MARKERS_DN		17	-0.3430706	-0.78327316	0.7758621	1	1	1816	tags=24%, list=16%, signal=28%
ST_INTEGRIN_SIGNALING_PATHWAY	ST_INTEGRIN_SIGNALING_PATHWAY		52	-0.22620164	-0.78301275	0.8	1	1	872	tags=12%, list=8%, signal=12%
REACTOME_BOTULINUM_NEUROTOXICITY	REACTOME_BOTULINUM_NEUROTOXICITY		15	-0.29121703	-0.7828231	0.78846157	1	1	2739	tags=33%, list=24%, signal=44%
GNATENKO_PLATELET_SIGNATURE	GNATENKO_PLATELET_SIGNATURE		20	-0.2965378	-0.782227	0.6909091	1	1	2637	tags=25%, list=24%, signal=33%
RODRIGUES_NTN1_AND_DCC_TARGETS	RODRIGUES_NTN1_AND_DCC_TARGETS		23	-0.2707589	-0.781921	0.8181818	1	1	3125	tags=43%, list=28%, signal=60%
REACTOME_TRAF6_MEDIATED_INDUCTION_OF_THE_ANTIVIRAL_CYTOKINE_IFN_ALPHA_BETA_CASCADE	REACTOME_TRAF6_MEDIATED_INDUCTION_OF_THE_ANTIVIRAL_CYTOKINE_IFN_ALPHA_BETA_CASCADE		31	-0.23832233	-0.78153586	0.76363635	1	1	3322	tags=29%, list=30%, signal=41%
POTTI_CYTOXAN_SENSITIVITY	POTTI_CYTOXAN_SENSITIVITY		24	-0.2663019	-0.7806196	0.75	1	1	1810	tags=21%, list=16%, signal=25%
JAATINEN_HEMATOPOIETIC_STEM_CELL_UP	JAATINEN_HEMATOPOIETIC_STEM_CELL_UP		147	-0.21574804	-0.77989185	0.9433962	1	1	2338	tags=24%, list=21%, signal=30%
BROWNE_HCMV_INFECTION_30MIN_DN	BROWNE_HCMV_INFECTION_30MIN_DN		60	-0.2431251	-0.7798298	0.78333336	1	1	2214	tags=23%, list=20%, signal=29%
BIOCARTA_PGC1A_PATHWAY	BIOCARTA_PGC1A_PATHWAY		16	-0.3020396	-0.7777446	0.7457627	1	1	2403	tags=25%, list=21%, signal=32%
REACTOME_NRAGE_SIGNALS_DEATH_THROUGH_JNK	REACTOME_NRAGE_SIGNALS_DEATH_THROUGH_JNK		30	-0.2485084	-0.7776923	0.80701756	1	1	1979	tags=23%, list=18%, signal=28%
LU_IL4_SIGNALING	LU_IL4_SIGNALING		46	-0.24983114	-0.77620715	0.75	1	1	2144	tags=20%, list=19%, signal=24%
GRADE_METASTASIS_DN	GRADE_METASTASIS_DN		33	-0.21165435	-0.77525437	0.61904764	1	1	4957	tags=48%, list=44%, signal=87%
REACTOME_METABOLISM_OF_BILE_ACIDS_AND_BILE_SALTS	REACTOME_METABOLISM_OF_BILE_ACIDS_AND_BILE_SALTS		21	-0.31865507	-0.7747713	0.8113208	1	1	2241	tags=33%, list=20%, signal=42%
HADDAD_T_LYMPHOCYTE_AND_NK_PROGENITOR_UP	HADDAD_T_LYMPHOCYTE_AND_NK_PROGENITOR_UP		44	-0.26352748	-0.7746413	0.8703704	1	1	2557	tags=34%, list=23%, signal=44%
RIZ_ERYTHROID_DIFFERENTIATION_APOBEC2	RIZ_ERYTHROID_DIFFERENTIATION_APOBEC2		18	-0.3298864	-0.77437484	0.7735849	1	1	1153	tags=22%, list=10%, signal=25%
KEGG_UBIQUITIN_MEDIATED_PROTEOLYSIS	KEGG_UBIQUITIN_MEDIATED_PROTEOLYSIS		77	-0.18291989	-0.77329165	0.78723407	1	1	1886	tags=14%, list=17%, signal=17%
UDAYAKUMAR_MED1_TARGETS_DN	UDAYAKUMAR_MED1_TARGETS_DN		146	-0.20778407	-0.7727075	0.84615386	1	1	3838	tags=37%, list=34%, signal=56%
HOSHIDA_LIVER_CANCER_LATE_RECURRENCE_UP	HOSHIDA_LIVER_CANCER_LATE_RECURRENCE_UP		41	-0.27807772	-0.7726505	0.86	1	1	1655	tags=24%, list=15%, signal=29%
TURASHVILI_BREAST_NORMAL_DUCTAL_VS_LOBULAR_UP	TURASHVILI_BREAST_NORMAL_DUCTAL_VS_LOBULAR_UP		28	-0.25910783	-0.77246964	0.8	1	1	1958	tags=21%, list=17%, signal=26%
ZHOU_INFLAMMATORY_RESPONSE_FIMA_UP	ZHOU_INFLAMMATORY_RESPONSE_FIMA_UP		235	-0.23263672	-0.7724435	0.92	1	1	2647	tags=30%, list=24%, signal=39%
CAIRO_LIVER_DEVELOPMENT_DN	CAIRO_LIVER_DEVELOPMENT_DN		177	-0.23823878	-0.7706402	0.8245614	1	1	1992	tags=23%, list=18%, signal=27%
SWEET_KRAS_ONCOGENIC_SIGNATURE	SWEET_KRAS_ONCOGENIC_SIGNATURE		28	-0.24444354	-0.7684715	0.70454544	1	1	2234	tags=21%, list=20%, signal=27%
BIOCARTA_TOLL_PATHWAY	BIOCARTA_TOLL_PATHWAY		21	-0.27057236	-0.7684466	0.8333333	1	1	1255	tags=14%, list=11%, signal=16%
KEGG_PRIMARY_IMMUNODEFICIENCY	KEGG_PRIMARY_IMMUNODEFICIENCY		25	-0.31196088	-0.7682751	0.8125	1	1	3728	tags=44%, list=33%, signal=66%
SENESE_HDAC1_AND_HDAC2_TARGETS_DN	SENESE_HDAC1_AND_HDAC2_TARGETS_DN		124	-0.24762525	-0.767884	0.7288136	1	1	2117	tags=22%, list=19%, signal=27%
SIG_REGULATION_OF_THE_ACTIN_CYTOSKELETON_BY_RHO_GTPASES	SIG_REGULATION_OF_THE_ACTIN_CYTOSKELETON_BY_RHO_GTPASES		25	-0.29311642	-0.76761687	0.6875	1	1	1914	tags=20%, list=17%, signal=24%
SMID_BREAST_CANCER_LUMINAL_B_DN	SMID_BREAST_CANCER_LUMINAL_B_DN		339	-0.25174287	-0.7671395	0.88	1	1	2832	tags=31%, list=25%, signal=40%
KEGG_CELL_ADHESION_MOLECULES_CAMS	KEGG_CELL_ADHESION_MOLECULES_CAMS		75	-0.2730793	-0.7660894	0.81632656	1	1	1716	tags=21%, list=15%, signal=25%
BROWNE_HCMV_INFECTION_2HR_DN	BROWNE_HCMV_INFECTION_2HR_DN		31	-0.27980217	-0.7659465	0.8541667	1	1	1962	tags=29%, list=18%, signal=35%
LU_TUMOR_ANGIOGENESIS_UP	LU_TUMOR_ANGIOGENESIS_UP		15	-0.31164137	-0.7655879	0.82758623	1	1	489	tags=13%, list=4%, signal=14%
BOYAULT_LIVER_CANCER_SUBCLASS_G3_DN	BOYAULT_LIVER_CANCER_SUBCLASS_G3_DN		35	-0.26685667	-0.764828	0.8363636	1	1	1536	tags=20%, list=14%, signal=23%
WEIGEL_OXIDATIVE_STRESS_BY_TBH_AND_H2O2	WEIGEL_OXIDATIVE_STRESS_BY_TBH_AND_H2O2		24	-0.27223712	-0.7647252	0.7647059	1	1	1992	tags=17%, list=18%, signal=20%
LIU_VAV3_PROSTATE_CARCINOGENESIS_UP	LIU_VAV3_PROSTATE_CARCINOGENESIS_UP		62	-0.27878952	-0.76422465	0.7894737	1	1	961	tags=16%, list=9%, signal=18%
NAKAYAMA_SOFT_TISSUE_TUMORS_PCA1_DN	NAKAYAMA_SOFT_TISSUE_TUMORS_PCA1_DN		48	-0.2757774	-0.764153	0.89361703	1	1	1857	tags=29%, list=17%, signal=35%
MCCABE_BOUND_BY_HOXC6	MCCABE_BOUND_BY_HOXC6		180	-0.18959375	-0.76355064	0.88	1	1	3199	tags=31%, list=29%, signal=42%
BANDRES_RESPONSE_TO_CARMUSTIN_MGMT_24HR_DN	BANDRES_RESPONSE_TO_CARMUSTIN_MGMT_24HR_DN		22	-0.26065737	-0.76337314	0.75	1	1	3799	tags=45%, list=34%, signal=69%
MILI_PSEUDOPODIA_CHEMOTAXIS_UP	MILI_PSEUDOPODIA_CHEMOTAXIS_UP		36	-0.23372373	-0.76243347	0.8541667	1	1	1046	tags=11%, list=9%, signal=12%
ST_GA13_PATHWAY	ST_GA13_PATHWAY		19	-0.2489323	-0.76230866	0.78846157	1	1	3183	tags=32%, list=28%, signal=44%
REACTOME_MEMBRANE_TRAFFICKING	REACTOME_MEMBRANE_TRAFFICKING		48	-0.20212878	-0.7617489	0.7083333	1	1	2675	tags=21%, list=24%, signal=27%
FLECHNER_PBL_KIDNEY_TRANSPLANT_OK_VS_DONOR_DN	FLECHNER_PBL_KIDNEY_TRANSPLANT_OK_VS_DONOR_DN		28	-0.24678032	-0.7616944	0.79591835	1	1	1569	tags=14%, list=14%, signal=17%
HOFMANN_MYELODYSPLASTIC_SYNDROM_LOW_RISK_DN	HOFMANN_MYELODYSPLASTIC_SYNDROM_LOW_RISK_DN		17	-0.2724822	-0.76130104	0.78	1	1	3789	tags=47%, list=34%, signal=71%
MUNSHI_MULTIPLE_MYELOMA_UP	MUNSHI_MULTIPLE_MYELOMA_UP		44	-0.22233962	-0.7603167	0.7692308	1	1	2022	tags=20%, list=18%, signal=25%
BIOCARTA_EGF_PATHWAY	BIOCARTA_EGF_PATHWAY		20	-0.24906436	-0.7600786	0.7346939	1	1	1487	tags=15%, list=13%, signal=17%
MITSIADES_RESPONSE_TO_APLIDIN_UP	MITSIADES_RESPONSE_TO_APLIDIN_UP		260	-0.19040932	-0.7596164	0.8888889	1	1	2680	tags=21%, list=24%, signal=27%
REACTOME_GPCR_LIGAND_BINDING	REACTOME_GPCR_LIGAND_BINDING		257	-0.26139802	-0.7591432	0.84313726	1	1	2569	tags=30%, list=23%, signal=37%
RADMACHER_AML_PROGNOSIS	RADMACHER_AML_PROGNOSIS		51	-0.24155901	-0.75836414	0.86206895	1	1	1570	tags=16%, list=14%, signal=18%
TARTE_PLASMA_CELL_VS_B_LYMPHOCYTE_UP	TARTE_PLASMA_CELL_VS_B_LYMPHOCYTE_UP		60	-0.21234852	-0.7583489	0.8214286	1	1	3320	tags=30%, list=30%, signal=42%
RODRIGUES_NTN1_TARGETS_DN	RODRIGUES_NTN1_TARGETS_DN		94	-0.21703792	-0.7562938	0.9310345	1	1	2530	tags=26%, list=23%, signal=33%
EHLERS_ANEUPLOIDY_UP	EHLERS_ANEUPLOIDY_UP		27	-0.23926361	-0.7562841	0.71153843	1	1	1200	tags=11%, list=11%, signal=12%
MOREAUX_MULTIPLE_MYELOMA_BY_TACI_UP	MOREAUX_MULTIPLE_MYELOMA_BY_TACI_UP		213	-0.21026646	-0.75559545	0.86538464	1	1	1706	tags=18%, list=15%, signal=21%
GAZDA_DIAMOND_BLACKFAN_ANEMIA_PROGENITOR_UP	GAZDA_DIAMOND_BLACKFAN_ANEMIA_PROGENITOR_UP		22	-0.2506937	-0.7551023	0.72	1	1	566	tags=9%, list=5%, signal=10%
NIKOLSKY_BREAST_CANCER_8Q23_Q24_AMPLICON	NIKOLSKY_BREAST_CANCER_8Q23_Q24_AMPLICON		71	-0.21763536	-0.7548592	0.81632656	1	1	2218	tags=20%, list=20%, signal=24%
KEGG_GLYCEROLIPID_METABOLISM	KEGG_GLYCEROLIPID_METABOLISM		29	-0.29284987	-0.7539953	0.82608694	1	1	3298	tags=41%, list=29%, signal=59%
REACTOME_FORMATION_OF_FIBRIN_CLOT_CLOTTING_CASCADE	REACTOME_FORMATION_OF_FIBRIN_CLOT_CLOTTING_CASCADE		29	-0.326798	-0.7531368	0.8235294	1	1	1342	tags=24%, list=12%, signal=27%
MCCLUNG_CREB1_TARGETS_DN	MCCLUNG_CREB1_TARGETS_DN		42	-0.22964683	-0.75311726	0.90909094	1	1	2829	tags=31%, list=25%, signal=41%
ZHOU_INFLAMMATORY_RESPONSE_FIMA_DN	ZHOU_INFLAMMATORY_RESPONSE_FIMA_DN		118	-0.21130066	-0.7528686	0.8627451	1	1	1581	tags=14%, list=14%, signal=17%
ZHOU_INFLAMMATORY_RESPONSE_LIVE_UP	ZHOU_INFLAMMATORY_RESPONSE_LIVE_UP		219	-0.21623883	-0.75276905	0.9423077	1	1	2437	tags=24%, list=22%, signal=30%
TURASHVILI_BREAST_DUCTAL_CARCINOMA_VS_LOBULAR_NORMAL_UP	TURASHVILI_BREAST_DUCTAL_CARCINOMA_VS_LOBULAR_NORMAL_UP		39	-0.25532177	-0.75233793	0.8076923	1	1	324	tags=8%, list=3%, signal=8%
ZHAN_MULTIPLE_MYELOMA_CD2_UP	ZHAN_MULTIPLE_MYELOMA_CD2_UP		20	-0.26814035	-0.751992	0.80701756	1	1	2742	tags=30%, list=24%, signal=40%
BIOCARTA_MTOR_PATHWAY	BIOCARTA_MTOR_PATHWAY		16	-0.2317134	-0.75153166	0.7692308	1	1	3031	tags=25%, list=27%, signal=34%
RUGO_ENVIRONMENTAL_STRESS_RESPONSE_UP	RUGO_ENVIRONMENTAL_STRESS_RESPONSE_UP		20	-0.2758748	-0.7508561	0.7826087	1	1	796	tags=10%, list=7%, signal=11%
BOYLAN_MULTIPLE_MYELOMA_C_CLUSTER_DN	BOYLAN_MULTIPLE_MYELOMA_C_CLUSTER_DN		20	-0.2854698	-0.7506038	0.8148148	1	1	1701	tags=20%, list=15%, signal=24%
ZHAN_MULTIPLE_MYELOMA_CD1_AND_CD2_UP	ZHAN_MULTIPLE_MYELOMA_CD1_AND_CD2_UP		37	-0.24444494	-0.750213	0.8	1	1	1208	tags=14%, list=11%, signal=15%
KEGG_INTESTINAL_IMMUNE_NETWORK_FOR_IGA_PRODUCTION	KEGG_INTESTINAL_IMMUNE_NETWORK_FOR_IGA_PRODUCTION		26	-0.3079412	-0.7486451	0.82222223	1	1	1660	tags=27%, list=15%, signal=32%
WANG_LMO4_TARGETS_UP	WANG_LMO4_TARGETS_UP		183	-0.16505699	-0.7484371	0.9130435	1	1	1904	tags=16%, list=17%, signal=19%
KEGG_OOCYTE_MEIOSIS	KEGG_OOCYTE_MEIOSIS		74	-0.19222035	-0.7482175	0.7962963	1	1	2146	tags=16%, list=19%, signal=20%
SETLUR_PROSTATE_CANCER_TMPRSS2_ERG_FUSION_UP	SETLUR_PROSTATE_CANCER_TMPRSS2_ERG_FUSION_UP		43	-0.21506168	-0.745433	0.83928573	1	1	2280	tags=23%, list=20%, signal=29%
DAVICIONI_RHABDOMYOSARCOMA_PAX_FOXO1_FUSION_UP	DAVICIONI_RHABDOMYOSARCOMA_PAX_FOXO1_FUSION_UP		34	-0.26427662	-0.74481994	0.8627451	1	1	539	tags=12%, list=5%, signal=12%
KEGG_DRUG_METABOLISM_OTHER_ENZYMES	KEGG_DRUG_METABOLISM_OTHER_ENZYMES		18	-0.2795978	-0.74401087	0.8	1	1	1410	tags=22%, list=13%, signal=25%
CROMER_METASTASIS_UP	CROMER_METASTASIS_UP		36	-0.21909213	-0.7439127	0.754717	1	1	4009	tags=42%, list=36%, signal=65%
REACTOME_CELL_DEATH_SIGNALLING_VIA_NRAGE_NRIF_AND_NADE	REACTOME_CELL_DEATH_SIGNALLING_VIA_NRAGE_NRIF_AND_NADE		38	-0.22136378	-0.7432821	0.9074074	1	1	1979	tags=21%, list=18%, signal=25%
CASORELLI_ACUTE_PROMYELOCYTIC_LEUKEMIA_UP	CASORELLI_ACUTE_PROMYELOCYTIC_LEUKEMIA_UP		97	-0.20948364	-0.7429189	0.89830506	1	1	2920	tags=28%, list=26%, signal=37%
LINDSTEDT_DENDRITIC_CELL_MATURATION_B	LINDSTEDT_DENDRITIC_CELL_MATURATION_B		35	-0.25446153	-0.7427776	0.7058824	1	1	3213	tags=37%, list=29%, signal=52%
REACTOME_ACTIVATION_OF_NMDA_RECEPTOR_UPON_GLUTAMATE_BINDING_AND_POSTSYNAPTIC_EVENTS	REACTOME_ACTIVATION_OF_NMDA_RECEPTOR_UPON_GLUTAMATE_BINDING_AND_POSTSYNAPTIC_EVENTS		26	-0.28191224	-0.7427328	0.7647059	1	1	2097	tags=27%, list=19%, signal=33%
TCGA_GLIOBLASTOMA_COPY_NUMBER_UP	TCGA_GLIOBLASTOMA_COPY_NUMBER_UP		34	-0.20615064	-0.7426562	0.8541667	1	1	3882	tags=38%, list=35%, signal=58%
HATADA_METHYLATED_IN_LUNG_CANCER_UP	HATADA_METHYLATED_IN_LUNG_CANCER_UP		178	-0.2235956	-0.7421672	0.8679245	1	1	2763	tags=31%, list=25%, signal=41%
ST_ADRENERGIC	ST_ADRENERGIC		18	-0.26704016	-0.74208117	0.88235295	1	1	3075	tags=39%, list=27%, signal=54%
WANG_BARRETTS_ESOPHAGUS_DN	WANG_BARRETTS_ESOPHAGUS_DN		22	-0.2961454	-0.74035865	0.73170733	1	1	2437	tags=32%, list=22%, signal=41%
KEGG_TOLL_LIKE_RECEPTOR_SIGNALING_PATHWAY	KEGG_TOLL_LIKE_RECEPTOR_SIGNALING_PATHWAY		60	-0.25091442	-0.7401164	0.8269231	1	1	2857	tags=27%, list=26%, signal=36%
KEGG_PROGESTERONE_MEDIATED_OOCYTE_MATURATION	KEGG_PROGESTERONE_MEDIATED_OOCYTE_MATURATION		56	-0.20067179	-0.73977405	0.7755102	1	1	2623	tags=23%, list=23%, signal=30%
ODONNELL_TFRC_TARGETS_UP	ODONNELL_TFRC_TARGETS_UP		186	-0.21703269	-0.7388418	0.9782609	1	1	3370	tags=37%, list=30%, signal=51%
HEIDENBLAD_AMPLICON_12P11_12_DN	HEIDENBLAD_AMPLICON_12P11_12_DN		17	-0.25866264	-0.7384966	0.8301887	1	1	1606	tags=18%, list=14%, signal=21%
JIANG_HYPOXIA_NORMAL	JIANG_HYPOXIA_NORMAL		154	-0.17539656	-0.7359809	0.8888889	1	1	2151	tags=17%, list=19%, signal=21%
NIKOLSKY_BREAST_CANCER_16P13_AMPLICON	NIKOLSKY_BREAST_CANCER_16P13_AMPLICON		57	-0.19704114	-0.73587483	0.8181818	1	1	990	tags=9%, list=9%, signal=10%
SHEN_SMARCA2_TARGETS_UP	SHEN_SMARCA2_TARGETS_UP		226	-0.2013058	-0.7356925	0.78723407	1	1	4273	tags=38%, list=38%, signal=61%
NEWMAN_ERCC6_TARGETS_UP	NEWMAN_ERCC6_TARGETS_UP		15	-0.31337523	-0.73545665	0.7755102	1	1	1705	tags=20%, list=15%, signal=24%
REACTOME_TRANSMEMBRANE_TRANSPORT_OF_SMALL_MOLECULES	REACTOME_TRANSMEMBRANE_TRANSPORT_OF_SMALL_MOLECULES		145	-0.2150982	-0.7353011	0.877551	1	1	2799	tags=28%, list=25%, signal=36%
EBAUER_MYOGENIC_TARGETS_OF_PAX3_FOXO1_FUSION	EBAUER_MYOGENIC_TARGETS_OF_PAX3_FOXO1_FUSION		38	-0.3193477	-0.73524773	0.6730769	1	1	2846	tags=37%, list=25%, signal=49%
KEGG_GAP_JUNCTION	KEGG_GAP_JUNCTION		51	-0.2278092	-0.7346908	0.8627451	1	1	3747	tags=45%, list=33%, signal=67%
DIRMEIER_LMP1_RESPONSE_EARLY	DIRMEIER_LMP1_RESPONSE_EARLY		36	-0.26172104	-0.7338704	0.7358491	1	1	2752	tags=28%, list=25%, signal=37%
KEGG_PRION_DISEASES	KEGG_PRION_DISEASES		20	-0.28504926	-0.7337743	0.7368421	1	1	4022	tags=50%, list=36%, signal=78%
BASSO_HAIRY_CELL_LEUKEMIA_DN	BASSO_HAIRY_CELL_LEUKEMIA_DN		50	-0.24043047	-0.7331624	0.82	1	1	2140	tags=22%, list=19%, signal=27%
YAGI_AML_WITH_INV_16_TRANSLOCATION	YAGI_AML_WITH_INV_16_TRANSLOCATION		253	-0.1682383	-0.73206574	0.9814815	1	1	3139	tags=25%, list=28%, signal=34%
SIG_INSULIN_RECEPTOR_PATHWAY_IN_CARDIAC_MYOCYTES	SIG_INSULIN_RECEPTOR_PATHWAY_IN_CARDIAC_MYOCYTES		35	-0.20711477	-0.73169106	0.8448276	1	1	759	tags=9%, list=7%, signal=9%
DACOSTA_UV_RESPONSE_VIA_ERCC3_TTD_DN	DACOSTA_UV_RESPONSE_VIA_ERCC3_TTD_DN		25	-0.22912951	-0.7303324	0.8545455	1	1	2443	tags=24%, list=22%, signal=31%
REACTOME_MAPK_TARGETS_NUCLEAR_EVENTS_MEDIATED_BY_MAP_KINASES	REACTOME_MAPK_TARGETS_NUCLEAR_EVENTS_MEDIATED_BY_MAP_KINASES		18	-0.2684514	-0.7303163	0.7719298	1	1	2481	tags=22%, list=22%, signal=29%
RICKMAN_METASTASIS_DN	RICKMAN_METASTASIS_DN		160	-0.19349374	-0.7301809	0.78846157	1	1	3918	tags=38%, list=35%, signal=58%
BIOCARTA_SPPA_PATHWAY	BIOCARTA_SPPA_PATHWAY		17	-0.2886607	-0.729158	0.8113208	1	1	489	tags=12%, list=4%, signal=12%
YU_MYC_TARGETS_DN	YU_MYC_TARGETS_DN		42	-0.27090305	-0.72807086	0.78846157	1	1	3259	tags=38%, list=29%, signal=54%
BIOCARTA_NFAT_PATHWAY	BIOCARTA_NFAT_PATHWAY		31	-0.22672664	-0.7279079	0.88235295	1	1	3111	tags=29%, list=28%, signal=40%
REACTOME_ACTIVATION_OF_KAINATE_RECEPTORS_UPON_GLUTAMATE_BINDING	REACTOME_ACTIVATION_OF_KAINATE_RECEPTORS_UPON_GLUTAMATE_BINDING		22	-0.27355635	-0.72758406	0.8269231	1	1	2229	tags=32%, list=20%, signal=40%
KEGG_VIRAL_MYOCARDITIS	KEGG_VIRAL_MYOCARDITIS		26	-0.28382644	-0.7275588	0.88135594	1	1	1967	tags=23%, list=18%, signal=28%
VANHARANTA_UTERINE_FIBROID_WITH_7Q_DELETION_DN	VANHARANTA_UTERINE_FIBROID_WITH_7Q_DELETION_DN		17	-0.25130194	-0.72752786	0.7777778	1	1	3630	tags=41%, list=32%, signal=61%
BROWNE_HCMV_INFECTION_14HR_DN	BROWNE_HCMV_INFECTION_14HR_DN		164	-0.18929978	-0.7273932	0.9814815	1	1	924	tags=10%, list=8%, signal=10%
KAYO_AGING_MUSCLE_DN	KAYO_AGING_MUSCLE_DN		82	-0.18655072	-0.7267747	0.9148936	1	1	430	tags=6%, list=4%, signal=6%
ST_WNT_CA2_CYCLIC_GMP_PATHWAY	ST_WNT_CA2_CYCLIC_GMP_PATHWAY		15	-0.30797175	-0.7263911	0.8301887	1	1	2912	tags=40%, list=26%, signal=54%
GAUSSMANN_MLL_AF4_FUSION_TARGETS_G_DN	GAUSSMANN_MLL_AF4_FUSION_TARGETS_G_DN		18	-0.26963976	-0.72554445	0.86	1	1	2817	tags=39%, list=25%, signal=52%
CAFFAREL_RESPONSE_TO_THC_DN	CAFFAREL_RESPONSE_TO_THC_DN		19	-0.24278663	-0.7253525	0.8666667	1	1	2161	tags=16%, list=19%, signal=20%
CASORELLI_APL_SECONDARY_VS_DE_NOVO_UP	CASORELLI_APL_SECONDARY_VS_DE_NOVO_UP		19	-0.33937106	-0.72528446	0.88135594	1	1	1612	tags=26%, list=14%, signal=31%
JI_METASTASIS_REPRESSED_BY_STK11	JI_METASTASIS_REPRESSED_BY_STK11		17	-0.29510993	-0.72398406	0.82758623	1	1	1492	tags=24%, list=13%, signal=27%
ROSS_ACUTE_MYELOID_LEUKEMIA_CBF	ROSS_ACUTE_MYELOID_LEUKEMIA_CBF		50	-0.22574416	-0.7237223	0.8490566	1	1	2724	tags=28%, list=24%, signal=37%
SHAFFER_IRF4_MULTIPLE_MYELOMA_PROGRAM	SHAFFER_IRF4_MULTIPLE_MYELOMA_PROGRAM		25	-0.2653393	-0.7236659	0.84615386	1	1	2924	tags=36%, list=26%, signal=49%
VERHAAK_AML_WITH_NPM1_MUTATED_DN	VERHAAK_AML_WITH_NPM1_MUTATED_DN		144	-0.23499103	-0.7224939	0.9649123	1	1	2416	tags=26%, list=22%, signal=33%
REACTOME_NEURORANSMITTER_RECEPTOR_BINDING_AND_DOWNSTREAM_TRANSMISSION_IN_THE_POSTSYNAPTIC_CELL	REACTOME_NEURORANSMITTER_RECEPTOR_BINDING_AND_DOWNSTREAM_TRANSMISSION_IN_THE_POSTSYNAPTIC_CELL		59	-0.23748624	-0.7216826	0.9019608	1	1	2350	tags=25%, list=21%, signal=32%
DORSAM_HOXA9_TARGETS_DN	DORSAM_HOXA9_TARGETS_DN		17	-0.26829106	-0.7213042	0.83928573	1	1	3660	tags=47%, list=33%, signal=70%
OKUMURA_INFLAMMATORY_RESPONSE_LPS	OKUMURA_INFLAMMATORY_RESPONSE_LPS		109	-0.21228367	-0.7210362	1	1	1	2917	tags=26%, list=26%, signal=34%
DOANE_BREAST_CANCER_CLASSES_UP	DOANE_BREAST_CANCER_CLASSES_UP		41	-0.25229484	-0.71892774	0.89361703	1	1	1820	tags=20%, list=16%, signal=23%
REACTOME_CLASS_A1_RHODOPSIN_LIKE_RECEPTORS	REACTOME_CLASS_A1_RHODOPSIN_LIKE_RECEPTORS		186	-0.2529133	-0.7189146	0.84615386	1	1	2662	tags=30%, list=24%, signal=38%
CHEBOTAEV_GR_TARGETS_DN	CHEBOTAEV_GR_TARGETS_DN		73	-0.2582404	-0.71813864	0.875	1	1	1352	tags=16%, list=12%, signal=19%
TANG_SENESCENCE_TP53_TARGETS_DN	TANG_SENESCENCE_TP53_TARGETS_DN		29	-0.26721302	-0.71749514	0.8076923	1	1	637	tags=10%, list=6%, signal=11%
GOLDRATH_ANTIGEN_RESPONSE	GOLDRATH_ANTIGEN_RESPONSE		270	-0.19473037	-0.7162919	0.80701756	1	1	2854	tags=25%, list=25%, signal=32%
SAKAI_CHRONIC_HEPATITIS_VS_LIVER_CANCER_UP	SAKAI_CHRONIC_HEPATITIS_VS_LIVER_CANCER_UP		45	-0.23104182	-0.71538806	0.78431374	1	1	4102	tags=38%, list=37%, signal=59%
BOYLAN_MULTIPLE_MYELOMA_C_D_DN	BOYLAN_MULTIPLE_MYELOMA_C_D_DN		175	-0.25021505	-0.71536195	0.88461536	1	1	1143	tags=15%, list=10%, signal=17%
BENPORATH_SOX2_TARGETS	BENPORATH_SOX2_TARGETS		399	-0.14928558	-0.7141399	1	1	1	2499	tags=16%, list=22%, signal=20%
LEE_METASTASIS_AND_ALTERNATIVE_SPLICING_DN	LEE_METASTASIS_AND_ALTERNATIVE_SPLICING_DN		29	-0.23483169	-0.71395016	0.84313726	1	1	2211	tags=21%, list=20%, signal=26%
DAVICIONI_PAX_FOXO1_SIGNATURE_IN_ARMS_UP	DAVICIONI_PAX_FOXO1_SIGNATURE_IN_ARMS_UP		34	-0.23469345	-0.71352345	0.9375	1	1	539	tags=9%, list=5%, signal=9%
MARIADASON_RESPONSE_TO_CURCUMIN_SULINDAC_5	MARIADASON_RESPONSE_TO_CURCUMIN_SULINDAC_5		17	-0.24424139	-0.71345127	0.7906977	1	1	2632	tags=24%, list=24%, signal=31%
VALK_AML_CLUSTER_8	VALK_AML_CLUSTER_8		15	-0.2708506	-0.7126692	0.8269231	1	1	3857	tags=47%, list=34%, signal=71%
RICKMAN_METASTASIS_UP	RICKMAN_METASTASIS_UP		145	-0.17996457	-0.7124762	0.92	1	1	2501	tags=21%, list=22%, signal=26%
SASAKI_ADULT_T_CELL_LEUKEMIA	SASAKI_ADULT_T_CELL_LEUKEMIA		86	-0.18973573	-0.712157	0.8913044	1	1	3656	tags=29%, list=33%, signal=43%
DAZARD_RESPONSE_TO_UV_NHEK_UP	DAZARD_RESPONSE_TO_UV_NHEK_UP		108	-0.18926218	-0.7119575	0.9411765	1	1	1122	tags=10%, list=10%, signal=11%
KUMAR_TARGETS_OF_MLL_AF9_FUSION	KUMAR_TARGETS_OF_MLL_AF9_FUSION		310	-0.19956811	-0.7117672	0.86538464	1	1	2742	tags=25%, list=24%, signal=33%
REACTOME_G_ALPHA_Q_SIGNALLING_EVENTS	REACTOME_G_ALPHA_Q_SIGNALLING_EVENTS		99	-0.2370343	-0.71122324	0.8039216	1	1	2314	tags=27%, list=21%, signal=34%
REACTOME_INNATE_IMMUNITY_SIGNALING	REACTOME_INNATE_IMMUNITY_SIGNALING		68	-0.23588173	-0.71009475	0.8888889	1	1	2481	tags=22%, list=22%, signal=28%
REACTOME_TOLL_RECEPTOR_CASCADES	REACTOME_TOLL_RECEPTOR_CASCADES		53	-0.21961059	-0.70971274	0.8596491	1	1	2481	tags=19%, list=22%, signal=24%
REACTOME_GENERATION_OF_SECOND_MESSENGER_MOLECULES	REACTOME_GENERATION_OF_SECOND_MESSENGER_MOLECULES		16	-0.32919914	-0.70913804	0.8	1	1	3261	tags=44%, list=29%, signal=62%
ALCALA_APOPTOSIS	ALCALA_APOPTOSIS		58	-0.19851238	-0.7090808	0.8214286	1	1	1193	tags=10%, list=11%, signal=12%
REACTOME_SEMA4D_INDUCED_CELL_MIGRATION_AND_GROWTH_CONE_COLLAPSE	REACTOME_SEMA4D_INDUCED_CELL_MIGRATION_AND_GROWTH_CONE_COLLAPSE		16	-0.26332822	-0.70869505	0.84210527	1	1	4498	tags=50%, list=40%, signal=83%
REACTOME_SPHINGOLIPID_METABOLISM	REACTOME_SPHINGOLIPID_METABOLISM		15	-0.2693052	-0.70851344	0.875	1	1	3298	tags=40%, list=29%, signal=57%
GENTILE_UV_RESPONSE_CLUSTER_D6	GENTILE_UV_RESPONSE_CLUSTER_D6		17	-0.27119583	-0.70802206	0.84210527	1	1	3261	tags=35%, list=29%, signal=50%
HOFMANN_CELL_LYMPHOMA_UP	HOFMANN_CELL_LYMPHOMA_UP		26	-0.22685827	-0.7078165	0.90909094	1	1	1765	tags=15%, list=16%, signal=18%
ROVERSI_GLIOMA_LOH_REGIONS	ROVERSI_GLIOMA_LOH_REGIONS		28	-0.2584405	-0.7075924	0.8367347	1	1	2275	tags=29%, list=20%, signal=36%
NING_CHRONIC_OBSTRUCTIVE_PULMONARY_DISEASE_UP	NING_CHRONIC_OBSTRUCTIVE_PULMONARY_DISEASE_UP		53	-0.20238498	-0.70730096	0.84313726	1	1	2362	tags=21%, list=21%, signal=26%
WANG_SMARCE1_TARGETS_UP	WANG_SMARCE1_TARGETS_UP		106	-0.26662293	-0.7062289	0.74509805	1	1	2233	tags=27%, list=20%, signal=34%
CHIANG_LIVER_CANCER_SUBCLASS_INTERFERON_UP	CHIANG_LIVER_CANCER_SUBCLASS_INTERFERON_UP		16	-0.2953907	-0.70560354	0.8518519	1	1	2114	tags=31%, list=19%, signal=38%
KORKOLA_TERATOMA	KORKOLA_TERATOMA		22	-0.2859799	-0.70547426	0.88461536	1	1	2179	tags=23%, list=19%, signal=28%
VERHAAK_AML_WITH_NPM1_MUTATED_UP	VERHAAK_AML_WITH_NPM1_MUTATED_UP		113	-0.23586315	-0.70447236	0.8627451	1	1	1560	tags=19%, list=14%, signal=22%
BIOCARTA_PYK2_PATHWAY	BIOCARTA_PYK2_PATHWAY		17	-0.2327709	-0.70265484	0.9019608	1	1	2022	tags=18%, list=18%, signal=22%
MONNIER_POSTRADIATION_TUMOR_ESCAPE_DN	MONNIER_POSTRADIATION_TUMOR_ESCAPE_DN		228	-0.18338317	-0.70137787	0.875	1	1	3882	tags=38%, list=35%, signal=57%
KEGG_PYRUVATE_METABOLISM	KEGG_PYRUVATE_METABOLISM		29	-0.26837558	-0.70063776	0.9130435	1	1	3802	tags=38%, list=34%, signal=57%
LI_CISPLATIN_RESISTANCE_DN	LI_CISPLATIN_RESISTANCE_DN		19	-0.31077802	-0.7005908	0.8666667	1	1	3344	tags=42%, list=30%, signal=60%
PYEON_CANCER_HEAD_AND_NECK_VS_CERVICAL_UP	PYEON_CANCER_HEAD_AND_NECK_VS_CERVICAL_UP		86	-0.21818592	-0.69994813	0.9183673	1	1	2493	tags=21%, list=22%, signal=27%
KEGG_HUNTINGTONS_DISEASE	KEGG_HUNTINGTONS_DISEASE		115	-0.14617667	-0.6998976	0.7358491	1	1	3508	tags=20%, list=31%, signal=29%
REACTOME_THROMBOXANE_SIGNALLING_THROUGH_TP_RECEPTOR	REACTOME_THROMBOXANE_SIGNALLING_THROUGH_TP_RECEPTOR		17	-0.27196288	-0.6997737	0.7966102	1	1	2229	tags=35%, list=20%, signal=44%
GARGALOVIC_RESPONSE_TO_OXIDIZED_PHOSPHOLIPIDS_BLUE_UP	GARGALOVIC_RESPONSE_TO_OXIDIZED_PHOSPHOLIPIDS_BLUE_UP		56	-0.22044295	-0.6995866	0.82758623	1	1	3057	tags=32%, list=27%, signal=44%
KEGG_OXIDATIVE_PHOSPHORYLATION	KEGG_OXIDATIVE_PHOSPHORYLATION		89	-0.16699985	-0.6985847	0.80851066	1	1	4773	tags=37%, list=43%, signal=64%
KIM_MYCN_AMPLIFICATION_TARGETS_UP	KIM_MYCN_AMPLIFICATION_TARGETS_UP		42	-0.23784961	-0.69831955	0.9791667	1	1	2903	tags=33%, list=26%, signal=45%
CAIRO_HEPATOBLASTOMA_DN	CAIRO_HEPATOBLASTOMA_DN		174	-0.20490897	-0.6982033	0.9818182	1	1	2018	tags=21%, list=18%, signal=25%
WINNEPENNINCKX_MELANOMA_METASTASIS_DN	WINNEPENNINCKX_MELANOMA_METASTASIS_DN		26	-0.2637104	-0.697297	0.86538464	1	1	2807	tags=35%, list=25%, signal=46%
KEGG_HOMOLOGOUS_RECOMBINATION	KEGG_HOMOLOGOUS_RECOMBINATION		24	-0.23699306	-0.6969504	0.7307692	1	1	88	tags=4%, list=1%, signal=4%
KEGG_COMPLEMENT_AND_COAGULATION_CASCADES	KEGG_COMPLEMENT_AND_COAGULATION_CASCADES		54	-0.27810717	-0.6956575	0.8909091	1	1	1902	tags=26%, list=17%, signal=31%
YAGI_AML_WITH_T_8_21_TRANSLOCATION	YAGI_AML_WITH_T_8_21_TRANSLOCATION		228	-0.17504151	-0.69489336	0.962963	1	1	3484	tags=29%, list=31%, signal=42%
STARK_PREFRONTAL_CORTEX_22Q11_DELETION_DN	STARK_PREFRONTAL_CORTEX_22Q11_DELETION_DN		345	-0.14880902	-0.6931478	0.84090906	1	1	2119	tags=12%, list=19%, signal=15%
TENEDINI_MEGAKARYOCYTE_MARKERS	TENEDINI_MEGAKARYOCYTE_MARKERS		29	-0.23679584	-0.69273597	0.82758623	1	1	2910	tags=34%, list=26%, signal=46%
SEITZ_NEOPLASTIC_TRANSFORMATION_BY_8P_DELETION_DN	SEITZ_NEOPLASTIC_TRANSFORMATION_BY_8P_DELETION_DN		20	-0.24969952	-0.6922722	0.9032258	1	1	1367	tags=20%, list=12%, signal=23%
REACTOME_GS_ALPHA_MEDIATED_EVENTS_IN_GLUCAGON_SIGNALLING	REACTOME_GS_ALPHA_MEDIATED_EVENTS_IN_GLUCAGON_SIGNALLING		19	-0.2961609	-0.6916823	0.88	1	1	2229	tags=37%, list=20%, signal=46%
ACEVEDO_LIVER_CANCER_WITH_H3K27ME3_DN	ACEVEDO_LIVER_CANCER_WITH_H3K27ME3_DN		67	-0.20443694	-0.6908427	0.9245283	1	1	1895	tags=16%, list=17%, signal=20%
WATANABE_RECTAL_CANCER_RADIOTHERAPY_RESPONSIVE_UP	WATANABE_RECTAL_CANCER_RADIOTHERAPY_RESPONSIVE_UP		66	-0.18285806	-0.6905693	0.81395346	1	1	3992	tags=33%, list=36%, signal=51%
KAAB_FAILED_HEART_ATRIUM_DN	KAAB_FAILED_HEART_ATRIUM_DN		96	-0.17367724	-0.68988526	0.8235294	1	1	787	tags=6%, list=7%, signal=7%
REACTOME_DIABETES_PATHWAYS	REACTOME_DIABETES_PATHWAYS		263	-0.13609113	-0.6883404	0.96153843	1	1	1541	tags=9%, list=14%, signal=10%
BILBAN_B_CLL_LPL_UP	BILBAN_B_CLL_LPL_UP		30	-0.2217815	-0.68817157	0.9245283	1	1	1265	tags=13%, list=11%, signal=15%
KRIGE_RESPONSE_TO_TOSEDOSTAT_24HR_UP	KRIGE_RESPONSE_TO_TOSEDOSTAT_24HR_UP		349	-0.17744091	-0.68731874	0.93333334	1	1	2403	tags=20%, list=21%, signal=25%
LI_WILMS_TUMOR	LI_WILMS_TUMOR		20	-0.28055933	-0.6871246	0.86206895	1	1	2382	tags=35%, list=21%, signal=44%
BIOCARTA_IGF1_PATHWAY	BIOCARTA_IGF1_PATHWAY		15	-0.24538316	-0.68696517	0.82	1	1	759	tags=13%, list=7%, signal=14%
KYNG_ENVIRONMENTAL_STRESS_RESPONSE_UP	KYNG_ENVIRONMENTAL_STRESS_RESPONSE_UP		22	-0.24285066	-0.6867948	0.82978725	1	1	796	tags=9%, list=7%, signal=10%
JAZAG_TGFB1_SIGNALING_DN	JAZAG_TGFB1_SIGNALING_DN		26	-0.20048681	-0.68583435	0.90909094	1	1	4680	tags=50%, list=42%, signal=86%
ENK_UV_RESPONSE_KERATINOCYTE_UP	ENK_UV_RESPONSE_KERATINOCYTE_UP		379	-0.15813442	-0.6856231	0.9166667	1	1	2553	tags=17%, list=23%, signal=21%
LAU_APOPTOSIS_CDKN2A_UP	LAU_APOPTOSIS_CDKN2A_UP		36	-0.20221426	-0.6842438	0.82978725	1	1	531	tags=6%, list=5%, signal=6%
DACOSTA_UV_RESPONSE_VIA_ERCC3_COMMON_UP	DACOSTA_UV_RESPONSE_VIA_ERCC3_COMMON_UP		43	-0.20079339	-0.6838874	0.8269231	1	1	2553	tags=19%, list=23%, signal=24%
ST_ERK1_ERK2_MAPK_PATHWAY	ST_ERK1_ERK2_MAPK_PATHWAY		18	-0.22680189	-0.68236333	0.9	1	1	3412	tags=33%, list=30%, signal=48%
ST_G_ALPHA_I_PATHWAY	ST_G_ALPHA_I_PATHWAY		20	-0.24386086	-0.6817041	0.8269231	1	1	3075	tags=35%, list=27%, signal=48%
PROVENZANI_METASTASIS_UP	PROVENZANI_METASTASIS_UP		116	-0.16598819	-0.6800968	0.93877554	1	1	1171	tags=9%, list=10%, signal=10%
JIANG_HYPOXIA_CANCER	JIANG_HYPOXIA_CANCER		42	-0.17229006	-0.67849827	0.8958333	1	1	3656	tags=31%, list=33%, signal=46%
TARTE_PLASMA_CELL_VS_PLASMABLAST_UP	TARTE_PLASMA_CELL_VS_PLASMABLAST_UP		240	-0.20695761	-0.67813677	0.9	1	1	2487	tags=25%, list=22%, signal=31%
KEGG_TRYPTOPHAN_METABOLISM	KEGG_TRYPTOPHAN_METABOLISM		27	-0.25818092	-0.6779038	0.92727274	1	1	272	tags=7%, list=2%, signal=8%
ST_WNT_BETA_CATENIN_PATHWAY	ST_WNT_BETA_CATENIN_PATHWAY		24	-0.2574663	-0.6778874	0.90909094	1	1	2110	tags=25%, list=19%, signal=31%
REACTOME_REGULATION_OF_INSULIN_SECRETION_BY_ACETYLCHOLINE	REACTOME_REGULATION_OF_INSULIN_SECRETION_BY_ACETYLCHOLINE		18	-0.27423057	-0.6778124	0.8867925	1	1	2912	tags=44%, list=26%, signal=60%
HAHTOLA_SEZARY_SYNDROM_UP	HAHTOLA_SEZARY_SYNDROM_UP		60	-0.20476162	-0.67686784	0.94	1	1	1644	tags=15%, list=15%, signal=17%
BROWNE_HCMV_INFECTION_20HR_DN	BROWNE_HCMV_INFECTION_20HR_DN		61	-0.20938508	-0.6753731	0.96363634	1	1	2287	tags=20%, list=20%, signal=25%
KEGG_TGF_BETA_SIGNALING_PATHWAY	KEGG_TGF_BETA_SIGNALING_PATHWAY		51	-0.20163238	-0.67476153	0.9649123	1	1	3768	tags=37%, list=34%, signal=56%
REACTOME_METABOLISM_OF_LIPIDS_AND_LIPOPROTEINS	REACTOME_METABOLISM_OF_LIPIDS_AND_LIPOPROTEINS		154	-0.1866182	-0.6745292	0.9814815	1	1	3184	tags=29%, list=28%, signal=39%
LIEN_BREAST_CARCINOMA_METAPLASTIC_VS_DUCTAL_UP	LIEN_BREAST_CARCINOMA_METAPLASTIC_VS_DUCTAL_UP		48	-0.23983614	-0.6732874	0.98	1	1	2382	tags=29%, list=21%, signal=37%
ROVERSI_GLIOMA_COPY_NUMBER_DN	ROVERSI_GLIOMA_COPY_NUMBER_DN		35	-0.199748	-0.67292774	0.9814815	1	1	4027	tags=40%, list=36%, signal=62%
TSAI_RESPONSE_TO_IONIZING_RADIATION	TSAI_RESPONSE_TO_IONIZING_RADIATION		84	-0.1969781	-0.67253256	0.9137931	1	1	998	tags=11%, list=9%, signal=12%
KEGG_BETA_ALANINE_METABOLISM	KEGG_BETA_ALANINE_METABOLISM		19	-0.27675605	-0.6712388	0.9607843	1	1	1083	tags=16%, list=10%, signal=17%
REACTOME_GLUCAGON_SIGNALING_IN_METABOLIC_REGULATION	REACTOME_GLUCAGON_SIGNALING_IN_METABOLIC_REGULATION		22	-0.2735749	-0.6682111	0.9	1	1	2229	tags=32%, list=20%, signal=40%
MORI_PRE_BI_LYMPHOCYTE_DN	MORI_PRE_BI_LYMPHOCYTE_DN		49	-0.22175904	-0.667991	0.8235294	1	1	2801	tags=27%, list=25%, signal=35%
CAFFAREL_RESPONSE_TO_THC_24HR_5_UP	CAFFAREL_RESPONSE_TO_THC_24HR_5_UP		18	-0.19628052	-0.66786844	0.8	1	1	5746	tags=61%, list=51%, signal=125%
HINATA_NFKB_TARGETS_KERATINOCYTE_UP	HINATA_NFKB_TARGETS_KERATINOCYTE_UP		48	-0.24536702	-0.66767603	0.9245283	1	1	2729	tags=33%, list=24%, signal=44%
BROWNE_HCMV_INFECTION_10HR_UP	BROWNE_HCMV_INFECTION_10HR_UP		59	-0.1987741	-0.66729075	0.90384614	1	1	2920	tags=31%, list=26%, signal=41%
HELLEBREKERS_SILENCED_DURING_TUMOR_ANGIOGENESIS	HELLEBREKERS_SILENCED_DURING_TUMOR_ANGIOGENESIS		34	-0.27069992	-0.667097	0.8913044	1	1	2314	tags=26%, list=21%, signal=33%
RIZ_ERYTHROID_DIFFERENTIATION_CCNE1	RIZ_ERYTHROID_DIFFERENTIATION_CCNE1		32	-0.18684292	-0.66687936	0.88235295	1	1	4060	tags=38%, list=36%, signal=59%
KEGG_CALCIUM_SIGNALING_PATHWAY	KEGG_CALCIUM_SIGNALING_PATHWAY		117	-0.22159655	-0.66639405	0.9148936	1	1	2214	tags=22%, list=20%, signal=27%
WANG_HCP_PROSTATE_CANCER	WANG_HCP_PROSTATE_CANCER		45	-0.20987156	-0.666347	0.9433962	1	1	3254	tags=33%, list=29%, signal=47%
REACTOME_BIOLOGICAL_OXIDATIONS	REACTOME_BIOLOGICAL_OXIDATIONS		65	-0.22184065	-0.66579413	0.9661017	1	1	2504	tags=28%, list=22%, signal=35%
BIOCARTA_PPARA_PATHWAY	BIOCARTA_PPARA_PATHWAY		35	-0.22905514	-0.66559255	0.9464286	1	1	3922	tags=43%, list=35%, signal=66%
GRADE_COLON_VS_RECTAL_CANCER_UP	GRADE_COLON_VS_RECTAL_CANCER_UP		18	-0.2607077	-0.6647415	0.9074074	1	1	23	tags=6%, list=0%, signal=6%
REACTOME_G_ALPHA_I_SIGNALLING_EVENTS	REACTOME_G_ALPHA_I_SIGNALLING_EVENTS		118	-0.22743951	-0.663684	0.9259259	1	1	2869	tags=31%, list=26%, signal=41%
REACTOME_TRANSMISSION_ACROSS_CHEMICAL_SYNAPSES	REACTOME_TRANSMISSION_ACROSS_CHEMICAL_SYNAPSES		92	-0.22104245	-0.66332644	0.9230769	1	1	2350	tags=25%, list=21%, signal=31%
CHEN_LVAD_SUPPORT_OF_FAILING_HEART_DN	CHEN_LVAD_SUPPORT_OF_FAILING_HEART_DN		33	-0.25451773	-0.66309315	0.9433962	1	1	3150	tags=30%, list=28%, signal=42%
CUI_TCF21_TARGETS_UP	CUI_TCF21_TARGETS_UP		22	-0.29880846	-0.6627815	0.88	1	1	1876	tags=27%, list=17%, signal=33%
REACTOME_FRS2MEDIATED_CASCADE	REACTOME_FRS2MEDIATED_CASCADE		19	-0.25148588	-0.66170585	0.7916667	1	1	2985	tags=32%, list=27%, signal=43%
VECCHI_GASTRIC_CANCER_EARLY_UP	VECCHI_GASTRIC_CANCER_EARLY_UP		231	-0.17044117	-0.6596629	0.88	1	1	2737	tags=20%, list=24%, signal=26%
KEGG_VALINE_LEUCINE_AND_ISOLEUCINE_DEGRADATION	KEGG_VALINE_LEUCINE_AND_ISOLEUCINE_DEGRADATION		35	-0.26628992	-0.65682393	0.84444445	1	1	272	tags=9%, list=2%, signal=9%
CHIARETTI_T_ALL_REFRACTORY_TO_THERAPY	CHIARETTI_T_ALL_REFRACTORY_TO_THERAPY		20	-0.26833865	-0.65674907	0.92156863	1	1	909	tags=15%, list=8%, signal=16%
REACTOME_REGULATION_OF_ORNITHINE_DECARBOXYLASE	REACTOME_REGULATION_OF_ORNITHINE_DECARBOXYLASE		40	-0.20547071	-0.65434647	0.7173913	1	1	3249	tags=18%, list=29%, signal=25%
GEISS_RESPONSE_TO_DSRNA_UP	GEISS_RESPONSE_TO_DSRNA_UP		25	-0.2602038	-0.65402585	0.8888889	1	1	3595	tags=44%, list=32%, signal=65%
MAHADEVAN_IMATINIB_RESISTANCE_DN	MAHADEVAN_IMATINIB_RESISTANCE_DN		16	-0.2968417	-0.652916	0.92156863	1	1	1809	tags=25%, list=16%, signal=30%
SMID_BREAST_CANCER_LUMINAL_B_UP	SMID_BREAST_CANCER_LUMINAL_B_UP		96	-0.21073413	-0.6506051	0.98	1	1	2319	tags=24%, list=21%, signal=30%
SMITH_TERT_TARGETS_DN	SMITH_TERT_TARGETS_DN		49	-0.20670944	-0.6480437	0.962963	1	1	1064	tags=12%, list=10%, signal=13%
BREDEMEYER_RAG_SIGNALING_NOT_VIA_ATM_UP	BREDEMEYER_RAG_SIGNALING_NOT_VIA_ATM_UP		29	-0.2536576	-0.6474061	0.9411765	1	1	2904	tags=34%, list=26%, signal=46%
KEGG_MAPK_SIGNALING_PATHWAY	KEGG_MAPK_SIGNALING_PATHWAY		172	-0.18080316	-0.6473038	0.9814815	1	1	2238	tags=19%, list=20%, signal=24%
DAZARD_RESPONSE_TO_UV_NHEK_DN	DAZARD_RESPONSE_TO_UV_NHEK_DN		118	-0.17691317	-0.6464112	0.94	1	1	4027	tags=36%, list=36%, signal=55%
HAHTOLA_MYCOSIS_FUNGOIDES_CD4_DN	HAHTOLA_MYCOSIS_FUNGOIDES_CD4_DN		67	-0.1855086	-0.6463847	0.97619045	1	1	898	tags=7%, list=8%, signal=8%
KAAB_HEART_ATRIUM_VS_VENTRICLE_UP	KAAB_HEART_ATRIUM_VS_VENTRICLE_UP		158	-0.20111527	-0.6459891	0.962963	1	1	2316	tags=23%, list=21%, signal=29%
AKL_HTLV1_INFECTION_UP	AKL_HTLV1_INFECTION_UP		21	-0.20821893	-0.6445775	0.94	1	1	1079	tags=10%, list=10%, signal=11%
BOYAULT_LIVER_CANCER_SUBCLASS_G12_UP	BOYAULT_LIVER_CANCER_SUBCLASS_G12_UP		24	-0.20611914	-0.64306647	0.9375	1	1	3945	tags=42%, list=35%, signal=64%
DACOSTA_UV_RESPONSE_VIA_ERCC3_UP	DACOSTA_UV_RESPONSE_VIA_ERCC3_UP		222	-0.13262495	-0.641666	0.9411765	1	1	4556	tags=36%, list=41%, signal=60%
KEGG_PROPANOATE_METABOLISM	KEGG_PROPANOATE_METABOLISM		25	-0.26394126	-0.6398988	0.81632656	1	1	272	tags=8%, list=2%, signal=8%
BENPORATH_CYCLING_GENES	BENPORATH_CYCLING_GENES		352	-0.16220546	-0.63789725	0.9183673	1	1	3799	tags=30%, list=34%, signal=43%
BIOCARTA_BCR_PATHWAY	BIOCARTA_BCR_PATHWAY		20	-0.23795211	-0.6368378	0.9361702	1	1	2381	tags=20%, list=21%, signal=25%
REACTOME_MUSCLE_CONTRACTION	REACTOME_MUSCLE_CONTRACTION		36	-0.27474415	-0.63572896	0.86538464	1	1	3589	tags=42%, list=32%, signal=61%
SEKI_INFLAMMATORY_RESPONSE_LPS_DN	SEKI_INFLAMMATORY_RESPONSE_LPS_DN		17	-0.28378645	-0.63397956	0.9166667	1	1	1004	tags=18%, list=9%, signal=19%
NAGASHIMA_EGF_SIGNALING_UP	NAGASHIMA_EGF_SIGNALING_UP		41	-0.24015352	-0.63205993	0.8596491	1	1	4111	tags=49%, list=37%, signal=77%
CHIANG_LIVER_CANCER_SUBCLASS_UNANNOTATED_DN	CHIANG_LIVER_CANCER_SUBCLASS_UNANNOTATED_DN		117	-0.1695384	-0.631407	0.8367347	1	1	2738	tags=21%, list=24%, signal=28%
REACTOME_COMPLEMENT_CASCADE	REACTOME_COMPLEMENT_CASCADE		15	-0.2958305	-0.6310905	0.92727274	1	1	2354	tags=33%, list=21%, signal=42%
REACTOME_THROMBIN_SIGNALLING_THROUGH_PROTEINASE_ACTIVATED_RECEPTORS	REACTOME_THROMBIN_SIGNALLING_THROUGH_PROTEINASE_ACTIVATED_RECEPTORS		20	-0.25592107	-0.62914026	0.94545454	1	1	2314	tags=35%, list=21%, signal=44%
KEGG_ENDOCYTOSIS	KEGG_ENDOCYTOSIS		100	-0.16006432	-0.62907434	0.94	1	1	3746	tags=34%, list=33%, signal=51%
REACTOME_G_BETA_GAMMA_SIGNALLING_THROUGH_PLC_BETA	REACTOME_G_BETA_GAMMA_SIGNALLING_THROUGH_PLC_BETA		15	-0.2546631	-0.62678504	0.84210527	1	1	2229	tags=33%, list=20%, signal=42%
SESTO_RESPONSE_TO_UV_C6	SESTO_RESPONSE_TO_UV_C6		30	-0.20163196	-0.62672514	0.96153843	1	1	2011	tags=13%, list=18%, signal=16%
GARGALOVIC_RESPONSE_TO_OXIDIZED_PHOSPHOLIPIDS_TURQUOISE_UP	GARGALOVIC_RESPONSE_TO_OXIDIZED_PHOSPHOLIPIDS_TURQUOISE_UP		33	-0.21132265	-0.62624073	0.85714287	1	1	3717	tags=42%, list=33%, signal=63%
IVANOVA_HEMATOPOIESIS_LATE_PROGENITOR	IVANOVA_HEMATOPOIESIS_LATE_PROGENITOR		110	-0.18253016	-0.6242554	0.9259259	1	1	3645	tags=32%, list=33%, signal=47%
KEGG_GLYCOLYSIS_GLUCONEOGENESIS	KEGG_GLYCOLYSIS_GLUCONEOGENESIS		48	-0.20537455	-0.62406707	1	1	1	491	tags=8%, list=4%, signal=9%
KEGG_CHEMOKINE_SIGNALING_PATHWAY	KEGG_CHEMOKINE_SIGNALING_PATHWAY		129	-0.21230865	-0.6236866	0.962963	1	1	2948	tags=31%, list=26%, signal=42%
LEE_LIVER_CANCER_MYC_DN	LEE_LIVER_CANCER_MYC_DN		38	-0.23333651	-0.6224072	0.9791667	1	1	3247	tags=42%, list=29%, signal=59%
BIDUS_METASTASIS_UP	BIDUS_METASTASIS_UP		107	-0.17274249	-0.6217125	0.78846157	1	1	3064	tags=21%, list=27%, signal=28%
JAZAG_TGFB1_SIGNALING_UP	JAZAG_TGFB1_SIGNALING_UP		67	-0.15648788	-0.6216398	0.95	1	1	2673	tags=19%, list=24%, signal=25%
SENESE_HDAC2_TARGETS_DN	SENESE_HDAC2_TARGETS_DN		74	-0.22354695	-0.6202532	1	1	1	2504	tags=26%, list=22%, signal=33%
VALK_AML_CLUSTER_12	VALK_AML_CLUSTER_12		23	-0.22273083	-0.6174687	0.9433962	1	1	3394	tags=30%, list=30%, signal=44%
BIOCARTA_FAS_PATHWAY	BIOCARTA_FAS_PATHWAY		18	-0.19811538	-0.61696523	0.90909094	1	1	2958	tags=33%, list=26%, signal=45%
PODAR_RESPONSE_TO_ADAPHOSTIN_UP	PODAR_RESPONSE_TO_ADAPHOSTIN_UP		87	-0.19032285	-0.61652666	0.96	1	1	4155	tags=41%, list=37%, signal=65%
MOOTHA_VOXPHOS	MOOTHA_VOXPHOS		67	-0.18102726	-0.61635876	0.8	1	1	4773	tags=36%, list=43%, signal=62%
YU_MYC_TARGETS_UP	YU_MYC_TARGETS_UP		27	-0.23425768	-0.61560655	0.82978725	1	1	336	tags=7%, list=3%, signal=8%
REACTOME_POST_TRANSLATIONAL_PROTEIN_MODIFICATION	REACTOME_POST_TRANSLATIONAL_PROTEIN_MODIFICATION		28	-0.19796106	-0.6132633	0.9583333	1	1	1554	tags=14%, list=14%, signal=17%
REACTOME_SHCMEDIATED_CASCADE	REACTOME_SHCMEDIATED_CASCADE		16	-0.23104502	-0.61273175	0.93877554	1	1	1864	tags=19%, list=17%, signal=22%
GAURNIER_PSMD4_TARGETS	GAURNIER_PSMD4_TARGETS		28	-0.28364223	-0.61111283	0.9	1	1	3555	tags=50%, list=32%, signal=73%
REACTOME_PHOSPHOLIPASE_CMEDIATED_CASCADE	REACTOME_PHOSPHOLIPASE_CMEDIATED_CASCADE		16	-0.24489285	-0.6104947	0.8541667	1	1	2985	tags=31%, list=27%, signal=43%
OSADA_ASCL1_TARGETS_DN	OSADA_ASCL1_TARGETS_DN		15	-0.28724575	-0.6104405	0.9259259	1	1	571	tags=13%, list=5%, signal=14%
ODONNELL_TARGETS_OF_MYC_AND_TFRC_UP	ODONNELL_TARGETS_OF_MYC_AND_TFRC_UP		38	-0.22805338	-0.60713434	0.9782609	1	1	3370	tags=45%, list=30%, signal=64%
MORI_LARGE_PRE_BII_LYMPHOCYTE_UP	MORI_LARGE_PRE_BII_LYMPHOCYTE_UP		43	-0.21132322	-0.60685813	0.9166667	1	1	3754	tags=33%, list=34%, signal=49%
BIOCARTA_HIVNEF_PATHWAY	BIOCARTA_HIVNEF_PATHWAY		33	-0.19028114	-0.60661465	0.9166667	1	1	2449	tags=18%, list=22%, signal=23%
ALONSO_METASTASIS_EMT_UP	ALONSO_METASTASIS_EMT_UP		23	-0.23801598	-0.6064989	0.8979592	1	1	1882	tags=17%, list=17%, signal=21%
ALONSO_METASTASIS_UP	ALONSO_METASTASIS_UP		118	-0.15458664	-0.60599935	0.93877554	1	1	1671	tags=10%, list=15%, signal=12%
VALK_AML_CLUSTER_13	VALK_AML_CLUSTER_13		16	-0.23994279	-0.6046192	0.94545454	1	1	3692	tags=50%, list=33%, signal=74%
LE_EGR2_TARGETS_UP	LE_EGR2_TARGETS_UP		75	-0.20123419	-0.6034567	0.9285714	1	1	2686	tags=23%, list=24%, signal=30%
BIOCARTA_IL1R_PATHWAY	BIOCARTA_IL1R_PATHWAY		18	-0.20454754	-0.6028766	0.9777778	1	1	2166	tags=22%, list=19%, signal=28%
RICKMAN_TUMOR_DIFFERENTIATED_WELL_VS_POORLY_DN	RICKMAN_TUMOR_DIFFERENTIATED_WELL_VS_POORLY_DN		196	-0.17815244	-0.601775	0.9423077	1	1	3022	tags=24%, list=27%, signal=33%
DING_LUNG_CANCER_EXPRESSION_BY_COPY_NUMBER	DING_LUNG_CANCER_EXPRESSION_BY_COPY_NUMBER		55	-0.17128187	-0.60126436	0.78846157	1	1	3166	tags=25%, list=28%, signal=35%
BIOCARTA_CTLA4_PATHWAY	BIOCARTA_CTLA4_PATHWAY		15	-0.27072924	-0.59617317	0.85714287	1	1	796	tags=13%, list=7%, signal=14%
BIOCARTA_PDGF_PATHWAY	BIOCARTA_PDGF_PATHWAY		22	-0.20151669	-0.59607404	0.9361702	1	1	2186	tags=18%, list=20%, signal=23%
XU_CREBBP_TARGETS_DN	XU_CREBBP_TARGETS_DN		34	-0.20583183	-0.59479314	0.962963	1	1	4857	tags=50%, list=43%, signal=88%
REACTOME_PHASE_1_FUNCTIONALIZATION_OF_COMPOUNDS	REACTOME_PHASE_1_FUNCTIONALIZATION_OF_COMPOUNDS		35	-0.23380339	-0.59451365	1	1	1	3553	tags=40%, list=32%, signal=58%
TANG_SENESCENCE_TP53_TARGETS_UP	TANG_SENESCENCE_TP53_TARGETS_UP		16	-0.25360098	-0.5939284	1	1	1	2807	tags=31%, list=25%, signal=42%
REACTOME_G2_M_TRANSITION	REACTOME_G2_M_TRANSITION		47	-0.16039689	-0.5931844	0.9818182	1	1	4980	tags=49%, list=44%, signal=88%
REACTOME_G_PROTEIN_ACTIVATION	REACTOME_G_PROTEIN_ACTIVATION		21	-0.23067534	-0.5922446	1	1	1	2483	tags=33%, list=22%, signal=43%
STEARMAN_LUNG_CANCER_EARLY_VS_LATE_UP	STEARMAN_LUNG_CANCER_EARLY_VS_LATE_UP		90	-0.1592402	-0.59170467	0.9655172	1	1	3579	tags=32%, list=32%, signal=47%
BONOME_OVARIAN_CANCER_POOR_SURVIVAL_UP	BONOME_OVARIAN_CANCER_POOR_SURVIVAL_UP		20	-0.22354184	-0.591545	0.9310345	1	1	97	tags=5%, list=1%, signal=5%
REACTOME_CENTROSOME_MATURATION	REACTOME_CENTROSOME_MATURATION		35	-0.16334087	-0.589736	0.9607843	1	1	5260	tags=54%, list=47%, signal=102%
FLECHNER_BIOPSY_KIDNEY_TRANSPLANT_OK_VS_DONOR_UP	FLECHNER_BIOPSY_KIDNEY_TRANSPLANT_OK_VS_DONOR_UP		340	-0.15265712	-0.5896244	0.9591837	1	1	3702	tags=28%, list=33%, signal=41%
KEGG_B_CELL_RECEPTOR_SIGNALING_PATHWAY	KEGG_B_CELL_RECEPTOR_SIGNALING_PATHWAY		46	-0.1946746	-0.58782536	0.98039216	1	1	3728	tags=37%, list=33%, signal=55%
BOYAULT_LIVER_CANCER_SUBCLASS_G5_DN	BOYAULT_LIVER_CANCER_SUBCLASS_G5_DN		15	-0.2656597	-0.5866715	0.9807692	1	1	1010	tags=13%, list=9%, signal=15%
SESTO_RESPONSE_TO_UV_C0	SESTO_RESPONSE_TO_UV_C0		80	-0.15714297	-0.5853348	0.95652175	1	1	1561	tags=11%, list=14%, signal=13%
ZHANG_BREAST_CANCER_PROGENITORS_UP	ZHANG_BREAST_CANCER_PROGENITORS_UP		234	-0.16677217	-0.5787346	0.8490566	1	1	2284	tags=16%, list=20%, signal=19%
HOFFMANN_LARGE_TO_SMALL_PRE_BII_LYMPHOCYTE_UP	HOFFMANN_LARGE_TO_SMALL_PRE_BII_LYMPHOCYTE_UP		70	-0.19578344	-0.5781836	0.88	1	1	2854	tags=23%, list=25%, signal=30%
FURUKAWA_DUSP6_TARGETS_PCI35_DN	FURUKAWA_DUSP6_TARGETS_PCI35_DN		41	-0.20495093	-0.5766075	0.95555556	1	1	3296	tags=32%, list=29%, signal=45%
LINDGREN_BLADDER_CANCER_CLUSTER_3_UP	LINDGREN_BLADDER_CANCER_CLUSTER_3_UP		191	-0.15066907	-0.5752663	0.9791667	1	1	3286	tags=26%, list=29%, signal=36%
CHOW_RASSF1_TARGETS_DN	CHOW_RASSF1_TARGETS_DN		18	-0.18139534	-0.5751016	1	1	1	9171	tags=100%, list=82%, signal=552%
REACTOME_PEPTIDE_LIGAND_BINDING_RECEPTORS	REACTOME_PEPTIDE_LIGAND_BINDING_RECEPTORS		119	-0.2008019	-0.57387155	0.98245615	1	1	2869	tags=28%, list=26%, signal=37%
ST_INTERLEUKIN_4_PATHWAY	ST_INTERLEUKIN_4_PATHWAY		17	-0.22545998	-0.5735341	0.9361702	1	1	2025	tags=18%, list=18%, signal=22%
TOMLINS_PROSTATE_CANCER_UP	TOMLINS_PROSTATE_CANCER_UP		21	-0.17855719	-0.5722996	0.9607843	1	1	4046	tags=38%, list=36%, signal=60%
JI_RESPONSE_TO_FSH_DN	JI_RESPONSE_TO_FSH_DN		32	-0.18036865	-0.5709871	0.89361703	1	1	1645	tags=13%, list=15%, signal=15%
RODRIGUES_THYROID_CARCINOMA_DN	RODRIGUES_THYROID_CARCINOMA_DN		32	-0.20469712	-0.5677565	1	1	1	3448	tags=34%, list=31%, signal=50%
REACTOME_ACTIVATED_TLR4_SIGNALLING	REACTOME_ACTIVATED_TLR4_SIGNALLING		15	-0.2287742	-0.56575763	0.90909094	1	1	3835	tags=33%, list=34%, signal=51%
GAZDA_DIAMOND_BLACKFAN_ANEMIA_PROGENITOR_DN	GAZDA_DIAMOND_BLACKFAN_ANEMIA_PROGENITOR_DN		35	-0.15788597	-0.5626223	0.92156863	1	1	2698	tags=20%, list=24%, signal=26%
DAVICIONI_TARGETS_OF_PAX_FOXO1_FUSIONS_UP	DAVICIONI_TARGETS_OF_PAX_FOXO1_FUSIONS_UP		156	-0.18308939	-0.5618176	1	1	1	2047	tags=17%, list=18%, signal=20%
REACTOME_MITOTIC_PROMETAPHASE	REACTOME_MITOTIC_PROMETAPHASE		47	-0.18563357	-0.5608047	0.84313726	1	1	9129	tags=100%, list=82%, signal=539%
GENTILE_UV_HIGH_DOSE_DN	GENTILE_UV_HIGH_DOSE_DN		158	-0.15097356	-0.56021374	0.96153843	1	1	4000	tags=36%, list=36%, signal=55%
KEGG_SNARE_INTERACTIONS_IN_VESICULAR_TRANSPORT	KEGG_SNARE_INTERACTIONS_IN_VESICULAR_TRANSPORT		29	-0.16325335	-0.5579341	0.9056604	1	1	3627	tags=31%, list=32%, signal=46%
WANG_BARRETTS_ESOPHAGUS_UP	WANG_BARRETTS_ESOPHAGUS_UP		32	-0.20324059	-0.5564631	0.9818182	1	1	3623	tags=38%, list=32%, signal=55%
KANG_DOXORUBICIN_RESISTANCE_UP	KANG_DOXORUBICIN_RESISTANCE_UP		32	-0.22369868	-0.5550862	0.81632656	1	1	2027	tags=16%, list=18%, signal=19%
KEGG_PARKINSONS_DISEASE	KEGG_PARKINSONS_DISEASE		81	-0.13754366	-0.5489986	0.9019608	1	1	3731	tags=22%, list=33%, signal=33%
LINDSTEDT_DENDRITIC_CELL_MATURATION_A	LINDSTEDT_DENDRITIC_CELL_MATURATION_A		39	-0.22492464	-0.5388101	0.9807692	1	1	1205	tags=13%, list=11%, signal=14%
REACTOME_SIGNALING_BY_WNT	REACTOME_SIGNALING_BY_WNT		47	-0.15810241	-0.538113	0.9148936	1	1	9436	tags=100%, list=84%, signal=633%
REACTOME_TOLL_LIKE_RECEPTOR_4_CASCADE	REACTOME_TOLL_LIKE_RECEPTOR_4_CASCADE		18	-0.20702079	-0.537021	0.9166667	1	1	5212	tags=56%, list=47%, signal=104%
GENTILE_UV_RESPONSE_CLUSTER_D5	GENTILE_UV_RESPONSE_CLUSTER_D5		19	-0.16851935	-0.5355105	0.97959185	1	1	3996	tags=32%, list=36%, signal=49%
DANG_MYC_TARGETS_DN	DANG_MYC_TARGETS_DN		24	-0.190921	-0.5324935	0.98214287	1	1	3590	tags=33%, list=32%, signal=49%
REACTOME_E2F_MEDIATED_REGULATION_OF_DNA_REPLICATION	REACTOME_E2F_MEDIATED_REGULATION_OF_DNA_REPLICATION		20	-0.19922318	-0.5319528	0.9375	1	1	386	tags=5%, list=3%, signal=5%
MORI_PLASMA_CELL_DN	MORI_PLASMA_CELL_DN		15	-0.25653237	-0.5276249	0.96153843	1	1	2742	tags=40%, list=24%, signal=53%
MOOTHA_GLYCOLYSIS	MOOTHA_GLYCOLYSIS		15	-0.22979863	-0.5258034	0.98039216	1	1	3063	tags=33%, list=27%, signal=46%
REACTOME_SCF_BETA_TRCP_MEDIATED_DEGRADATION_OF_EMI1	REACTOME_SCF_BETA_TRCP_MEDIATED_DEGRADATION_OF_EMI1		40	-0.15800323	-0.52162427	0.8367347	1	1	9436	tags=100%, list=84%, signal=633%
PYEON_HPV_POSITIVE_TUMORS_UP	PYEON_HPV_POSITIVE_TUMORS_UP		34	-0.18533339	-0.51502734	0.98	1	1	3792	tags=32%, list=34%, signal=49%
GENTILE_UV_RESPONSE_CLUSTER_D2	GENTILE_UV_RESPONSE_CLUSTER_D2		16	-0.19467668	-0.51419395	0.98245615	1	1	1692	tags=13%, list=15%, signal=15%
MORI_MATURE_B_LYMPHOCYTE_UP	MORI_MATURE_B_LYMPHOCYTE_UP		59	-0.19275393	-0.5119322	0.9607843	1	1	2792	tags=27%, list=25%, signal=36%
FARMER_BREAST_CANCER_CLUSTER_2	FARMER_BREAST_CANCER_CLUSTER_2		21	-0.22537199	-0.5061364	0.86	1	1	4211	tags=33%, list=38%, signal=53%
BIOCARTA_IL2_PATHWAY	BIOCARTA_IL2_PATHWAY		15	-0.1879749	-0.5045864	0.9649123	1	1	1487	tags=13%, list=13%, signal=15%
NIKOLSKY_MUTATED_AND_AMPLIFIED_IN_BREAST_CANCER	NIKOLSKY_MUTATED_AND_AMPLIFIED_IN_BREAST_CANCER		38	-0.1828554	-0.5012151	0.97959185	1	1	3480	tags=37%, list=31%, signal=53%
GUTIERREZ_MULTIPLE_MYELOMA_DN	GUTIERREZ_MULTIPLE_MYELOMA_DN		20	-0.14292829	-0.5011907	1	1	1	909	tags=5%, list=8%, signal=5%
FUJII_YBX1_TARGETS_DN	FUJII_YBX1_TARGETS_DN		94	-0.16698222	-0.500273	0.95555556	1	1	2511	tags=18%, list=22%, signal=23%
REACTOME_PLC_GAMMA1_SIGNALLING	REACTOME_PLC_GAMMA1_SIGNALLING		19	-0.18787703	-0.49993053	0.9814815	1	1	2912	tags=26%, list=26%, signal=36%
KEGG_PROTEASOME	KEGG_PROTEASOME		36	-0.1579466	-0.49769694	0.9791667	1	1	9436	tags=100%, list=84%, signal=633%
CROMER_METASTASIS_DN	CROMER_METASTASIS_DN		43	-0.14698444	-0.49468666	0.9811321	1	1	3946	tags=33%, list=35%, signal=50%
GRAHAM_NORMAL_QUIESCENT_VS_NORMAL_DIVIDING_DN	GRAHAM_NORMAL_QUIESCENT_VS_NORMAL_DIVIDING_DN		57	-0.17402387	-0.4921317	0.9361702	1	1	1210	tags=7%, list=11%, signal=8%
RICKMAN_HEAD_AND_NECK_CANCER_F	RICKMAN_HEAD_AND_NECK_CANCER_F		35	-0.24197517	-0.48894793	0.9433962	1	1	4308	tags=54%, list=38%, signal=88%
TIAN_TNF_SIGNALING_VIA_NFKB	TIAN_TNF_SIGNALING_VIA_NFKB		16	-0.22568603	-0.47807315	0.9607843	1	1	3595	tags=38%, list=32%, signal=55%
HOFFMANN_IMMATURE_TO_MATURE_B_LYMPHOCYTE_UP	HOFFMANN_IMMATURE_TO_MATURE_B_LYMPHOCYTE_UP		19	-0.19244887	-0.47502384	0.9811321	1	1	4249	tags=42%, list=38%, signal=68%
REACTOME_ELECTRON_TRANSPORT_CHAIN	REACTOME_ELECTRON_TRANSPORT_CHAIN		52	-0.14761801	-0.47457156	0.87234044	1	1	111	tags=2%, list=1%, signal=2%
REACTOME_P53_INDEPENDENT_DNA_DAMAGE_RESPONSE	REACTOME_P53_INDEPENDENT_DNA_DAMAGE_RESPONSE		37	-0.15796076	-0.4719147	0.8863636	1	1	9436	tags=100%, list=84%, signal=633%
AIYAR_COBRA1_TARGETS_DN	AIYAR_COBRA1_TARGETS_DN		16	-0.17390674	-0.46675545	1	1	1	3274	tags=25%, list=29%, signal=35%
REACTOME_VIF_MEDIATED_DEGRADATION_OF_APOBEC3G	REACTOME_VIF_MEDIATED_DEGRADATION_OF_APOBEC3G		39	-0.15798907	-0.46642587	0.9302326	1	1	9436	tags=100%, list=84%, signal=633%
ZHAN_MULTIPLE_MYELOMA_UP	ZHAN_MULTIPLE_MYELOMA_UP		31	-0.12731445	-0.46293247	1	1	1	3063	tags=19%, list=27%, signal=27%
REACTOME_STABILIZATION_OF_P53	REACTOME_STABILIZATION_OF_P53		36	-0.1579466	-0.45850644	0.9302326	1	1	9436	tags=100%, list=84%, signal=633%
SEIDEN_ONCOGENESIS_BY_MET	SEIDEN_ONCOGENESIS_BY_MET		59	-0.13836144	-0.45682642	0.9807692	1	1	1952	tags=14%, list=17%, signal=16%
KEGG_CELL_CYCLE	KEGG_CELL_CYCLE		83	-0.13544048	-0.4526155	0.94	1	1	2588	tags=16%, list=23%, signal=20%
SEIDEN_MET_SIGNALING	SEIDEN_MET_SIGNALING		16	-0.16043642	-0.44897753	0.98039216	1	1	9405	tags=100%, list=84%, signal=624%
BIOCARTA_TPO_PATHWAY	BIOCARTA_TPO_PATHWAY		17	-0.15674187	-0.44283047	1	1	1	557	tags=6%, list=5%, signal=6%
STOSSI_RESPONSE_TO_ESTRADIOL	STOSSI_RESPONSE_TO_ESTRADIOL		26	-0.16254026	-0.43748492	1	1	1	2294	tags=19%, list=20%, signal=24%
REACTOME_STRIATED_MUSCLE_CONTRACTION	REACTOME_STRIATED_MUSCLE_CONTRACTION		22	-0.22975671	-0.43269834	1	1	1	4365	tags=55%, list=39%, signal=89%
ODONNELL_TARGETS_OF_MYC_AND_TFRC_DN	ODONNELL_TARGETS_OF_MYC_AND_TFRC_DN		23	-0.18407586	-0.4300061	1	1	1	549	tags=4%, list=5%, signal=5%
PICCALUGA_ANGIOIMMUNOBLASTIC_LYMPHOMA_DN	PICCALUGA_ANGIOIMMUNOBLASTIC_LYMPHOMA_DN		62	-0.13661781	-0.42675436	1	1	1	5132	tags=55%, list=46%, signal=101%
REACTOME_TELOMERE_MAINTENANCE	REACTOME_TELOMERE_MAINTENANCE		28	-0.14529094	-0.41353732	0.96	1	1	2320	tags=14%, list=21%, signal=18%
KUNINGER_IGF1_VS_PDGFB_TARGETS_UP	KUNINGER_IGF1_VS_PDGFB_TARGETS_UP		32	-0.1947802	-0.39548495	1	1	1	3002	tags=28%, list=27%, signal=38%
BIOCARTA_PROTEASOME_PATHWAY	BIOCARTA_PROTEASOME_PATHWAY		17	-0.1576782	-0.39512014	1	1	1	9436	tags=100%, list=84%, signal=635%
REACTOME_CHOLESTEROL_BIOSYNTHESIS	REACTOME_CHOLESTEROL_BIOSYNTHESIS		17	-0.1733104	-0.38937926	1	1	1	5521	tags=65%, list=49%, signal=127%
REACTOME_DNA_STRAND_ELONGATION	REACTOME_DNA_STRAND_ELONGATION		22	-0.15926985	-0.38644835	0.94	1	1	9419	tags=100%, list=84%, signal=628%
REACTOME_LAGGING_STRAND_SYNTHESIS	REACTOME_LAGGING_STRAND_SYNTHESIS		15	-0.15917018	-0.38629377	1	0.99967545	1	9419	tags=100%, list=84%, signal=629%
PELLICCIOTTA_HDAC_IN_ANTIGEN_PRESENTATION_UP	PELLICCIOTTA_HDAC_IN_ANTIGEN_PRESENTATION_UP		49	-0.10991011	-0.3858707	1	0.99880576	1	5217	tags=45%, list=47%, signal=84%
MOLENAAR_TARGETS_OF_CCND1_AND_CDK4_DN	MOLENAAR_TARGETS_OF_CCND1_AND_CDK4_DN		31	-0.13224962	-0.32732683	1	0.99942863	1	3278	tags=23%, list=29%, signal=32%
