# Supplementary material for: A genomic analysis of mouse models of breast cancer reveals molecular features of mouse models and relationships to human breast cancer
Source: Breast Cancer Res. 2014 Jun 5;16(3):R59. doi: 10.1186/bcr3672 (PMC4078930; doi:10.1186/bcr3672)
Supplement: Additional file 11 — GSEA for mouse models compared to all other models or to mammary gland development. Listed by model. [file bcr3672-S11.zip › AdditionalFile11/Myc/Vs_other_models/C2/Upregulated_in_Myc_vs_OtherModels.txt]

NAME	GS<br> follow link to MSigDB	GS DETAILS	SIZE	ES	NES	NOM p-val	FDR q-val	FWER p-val	RANK AT MAX	LEADING EDGE
WELCSH_BRCA1_TARGETS_1_DN	WELCSH_BRCA1_TARGETS_1_DN	Details ...	74	0.47084162	1.8979859	0.04	1	0.41	1295	tags=26%, list=12%, signal=29%
DANG_MYC_TARGETS_UP	DANG_MYC_TARGETS_UP	Details ...	87	0.43222728	1.8325791	0.10869565	1	0.55	2685	tags=44%, list=24%, signal=57%
YAO_TEMPORAL_RESPONSE_TO_PROGESTERONE_CLUSTER_11	YAO_TEMPORAL_RESPONSE_TO_PROGESTERONE_CLUSTER_11	Details ...	77	0.4641679	1.827788	0	1	0.59	2516	tags=48%, list=22%, signal=62%
YAO_TEMPORAL_RESPONSE_TO_PROGESTERONE_CLUSTER_14	YAO_TEMPORAL_RESPONSE_TO_PROGESTERONE_CLUSTER_14	Details ...	97	0.4031227	1.7981118	0.074074075	1	0.67	2689	tags=43%, list=24%, signal=56%
CHNG_MULTIPLE_MYELOMA_HYPERPLOID_UP	CHNG_MULTIPLE_MYELOMA_HYPERPLOID_UP	Details ...	34	0.54890984	1.7828335	0.01923077	1	0.69	2987	tags=53%, list=27%, signal=72%
KEGG_RNA_POLYMERASE	KEGG_RNA_POLYMERASE	Details ...	20	0.5893163	1.772055	0.03846154	1	0.72	2366	tags=40%, list=21%, signal=51%
SCHLOSSER_MYC_TARGETS_AND_SERUM_RESPONSE_DN	SCHLOSSER_MYC_TARGETS_AND_SERUM_RESPONSE_DN	Details ...	31	0.5333729	1.7650102	0.06521739	1	0.73	2952	tags=61%, list=26%, signal=83%
BILD_MYC_ONCOGENIC_SIGNATURE	BILD_MYC_ONCOGENIC_SIGNATURE	Details ...	107	0.4471975	1.7545466	0.02173913	1	0.74	1962	tags=45%, list=18%, signal=54%
SCHUHMACHER_MYC_TARGETS_UP	SCHUHMACHER_MYC_TARGETS_UP	Details ...	49	0.50535077	1.7305332	0.09090909	1	0.78	2369	tags=43%, list=21%, signal=54%
KRIGE_RESPONSE_TO_TOSEDOSTAT_6HR_DN	KRIGE_RESPONSE_TO_TOSEDOSTAT_6HR_DN	Details ...	462	0.3660564	1.711729	0.041666668	1	0.82	2553	tags=38%, list=23%, signal=47%
REACTOME_RNA_POL_II_CTD_PHOSPHORYLATION_AND_INTERACTION_WITH_CE	REACTOME_RNA_POL_II_CTD_PHOSPHORYLATION_AND_INTERACTION_WITH_CE	Details ...	24	0.5698093	1.7082101	0.0754717	1	0.83	2335	tags=46%, list=21%, signal=58%
ZHANG_RESPONSE_TO_CANTHARIDIN_DN	ZHANG_RESPONSE_TO_CANTHARIDIN_DN	Details ...	40	0.46519288	1.69563	0.094339624	1	0.84	2552	tags=38%, list=23%, signal=48%
REACTOME_PYRUVATE_METABOLISM_AND_TCA_CYCLE	REACTOME_PYRUVATE_METABOLISM_AND_TCA_CYCLE	Details ...	29	0.5191109	1.6784918	0.040816326	1	0.87	2228	tags=41%, list=20%, signal=52%
REACTOME_METABOLISM_OF_VITAMINS_AND_COFACTORS	REACTOME_METABOLISM_OF_VITAMINS_AND_COFACTORS	Details ...	28	0.5186942	1.6670749	0.03773585	1	0.88	2234	tags=43%, list=20%, signal=53%
SCHLOSSER_MYC_TARGETS_AND_SERUM_RESPONSE_UP	SCHLOSSER_MYC_TARGETS_AND_SERUM_RESPONSE_UP	Details ...	31	0.46625587	1.6430969	0.020408163	1	0.91	2944	tags=48%, list=26%, signal=65%
REACTOME_DUAL_INCISION_REACTION_IN_TC_NER	REACTOME_DUAL_INCISION_REACTION_IN_TC_NER	Details ...	26	0.47269246	1.6211364	0.06666667	1	0.96	2335	tags=38%, list=21%, signal=48%
PRAMOONJAGO_SOX4_TARGETS_DN	PRAMOONJAGO_SOX4_TARGETS_DN	Details ...	31	0.46718854	1.6164914	0.083333336	1	0.96	2149	tags=32%, list=19%, signal=40%
YAGI_AML_RELAPSE_PROGNOSIS	YAGI_AML_RELAPSE_PROGNOSIS	Details ...	27	0.468867	1.5858293	0.044444446	1	0.97	2517	tags=41%, list=22%, signal=52%
REACTOME_FORMATION_OF_THE_EARLY_ELONGATION_COMPLEX	REACTOME_FORMATION_OF_THE_EARLY_ELONGATION_COMPLEX	Details ...	28	0.4843697	1.5616434	0.16981132	1	0.97	2892	tags=43%, list=26%, signal=58%
REACTOME_INFLUENZA_LIFE_CYCLE	REACTOME_INFLUENZA_LIFE_CYCLE	Details ...	91	0.38473782	1.5609614	0.05882353	1	0.97	3611	tags=55%, list=32%, signal=80%
REACTOME_INFLUENZA_VIRAL_RNA_TRANSCRIPTION_AND_REPLICATION	REACTOME_INFLUENZA_VIRAL_RNA_TRANSCRIPTION_AND_REPLICATION	Details ...	67	0.4236494	1.510633	0.074074075	1	0.98	3535	tags=57%, list=32%, signal=82%
CAIRO_HEPATOBLASTOMA_CLASSES_UP	CAIRO_HEPATOBLASTOMA_CLASSES_UP	Details ...	371	0.36716947	1.5022067	0.14285715	1	0.98	2894	tags=41%, list=26%, signal=53%
JAIN_NFKB_SIGNALING	JAIN_NFKB_SIGNALING	Details ...	46	0.38828844	1.5017196	0.06666667	1	0.98	2983	tags=43%, list=27%, signal=59%
SCHLOSSER_MYC_TARGETS_REPRESSED_BY_SERUM	SCHLOSSER_MYC_TARGETS_REPRESSED_BY_SERUM	Details ...	84	0.376191	1.501067	0.15384616	1	0.98	2558	tags=37%, list=23%, signal=47%
DANG_REGULATED_BY_MYC_UP	DANG_REGULATED_BY_MYC_UP	Details ...	48	0.39623228	1.4998474	0.10869565	1	0.98	2756	tags=46%, list=25%, signal=61%
MOREAUX_B_LYMPHOCYTE_MATURATION_BY_TACI_DN	MOREAUX_B_LYMPHOCYTE_MATURATION_BY_TACI_DN	Details ...	25	0.49624753	1.4952937	0.14285715	1	0.98	2320	tags=36%, list=21%, signal=45%
REACTOME_TRANSLATION	REACTOME_TRANSLATION	Details ...	67	0.43848526	1.4923278	0.0754717	1	0.98	3535	tags=61%, list=32%, signal=89%
BOYLAN_MULTIPLE_MYELOMA_D_UP	BOYLAN_MULTIPLE_MYELOMA_D_UP	Details ...	45	0.43517444	1.4815965	0.06382979	1	0.98	1765	tags=40%, list=16%, signal=47%
REACTOME_TRANSLATION_INITIATION_COMPLEX_FORMATION	REACTOME_TRANSLATION_INITIATION_COMPLEX_FORMATION	Details ...	25	0.5051669	1.4702499	0.1	1	0.98	3403	tags=56%, list=30%, signal=80%
VARELA_ZMPSTE24_TARGETS_UP	VARELA_ZMPSTE24_TARGETS_UP	Details ...	27	0.5150407	1.4692818	0.021276595	1	0.98	293	tags=22%, list=3%, signal=23%
REACTOME_TRNA_AMINOACYLATION	REACTOME_TRNA_AMINOACYLATION	Details ...	18	0.475192	1.4642476	0.0754717	1	0.99	3203	tags=56%, list=29%, signal=78%
REACTOME_MRNA_PROCESSING	REACTOME_MRNA_PROCESSING	Details ...	28	0.48737508	1.4624454	0.18181819	1	0.99	2892	tags=50%, list=26%, signal=67%
MANALO_HYPOXIA_DN	MANALO_HYPOXIA_DN	Details ...	173	0.42936227	1.4543238	0.1521739	1	0.99	2564	tags=39%, list=23%, signal=50%
KEGG_AMINOACYL_TRNA_BIOSYNTHESIS	KEGG_AMINOACYL_TRNA_BIOSYNTHESIS	Details ...	18	0.46783572	1.4409875	0.115384616	1	0.99	3203	tags=56%, list=29%, signal=78%
FONTAINE_THYROID_TUMOR_UNCERTAIN_MALIGNANCY_DN	FONTAINE_THYROID_TUMOR_UNCERTAIN_MALIGNANCY_DN	Details ...	18	0.5817803	1.4399265	0.09803922	1	0.99	1110	tags=33%, list=10%, signal=37%
PENG_GLUTAMINE_DEPRIVATION_DN	PENG_GLUTAMINE_DEPRIVATION_DN	Details ...	53	0.35153744	1.4263073	0.12	1	0.99	2749	tags=40%, list=25%, signal=52%
REACTOME_GENE_EXPRESSION	REACTOME_GENE_EXPRESSION	Details ...	250	0.28551134	1.4248031	0.12	1	0.99	3403	tags=43%, list=30%, signal=61%
BARIS_THYROID_CANCER_UP	BARIS_THYROID_CANCER_UP	Details ...	15	0.471691	1.4245309	0.10638298	1	0.99	3297	tags=60%, list=29%, signal=85%
MORI_MATURE_B_LYMPHOCYTE_DN	MORI_MATURE_B_LYMPHOCYTE_DN	Details ...	44	0.41168356	1.4194038	0.08695652	1	0.99	1567	tags=30%, list=14%, signal=34%
ZHAN_MULTIPLE_MYELOMA_CD2_DN	ZHAN_MULTIPLE_MYELOMA_CD2_DN	Details ...	22	0.44772702	1.4151356	0.06818182	1	0.99	356	tags=23%, list=3%, signal=23%
HESS_TARGETS_OF_HOXA9_AND_MEIS1_UP	HESS_TARGETS_OF_HOXA9_AND_MEIS1_UP	Details ...	53	0.40616626	1.4134783	0.078431375	1	0.99	2194	tags=47%, list=20%, signal=58%
KEGG_GLYCINE_SERINE_AND_THREONINE_METABOLISM	KEGG_GLYCINE_SERINE_AND_THREONINE_METABOLISM	Details ...	22	0.54221666	1.4062259	0.11363637	1	0.99	1883	tags=55%, list=17%, signal=65%
REACTOME_SYNTHESIS_AND_INTERCONVERSION_OF_NUCLEOTIDE_DI_AND_TRIPHOSPHATES	REACTOME_SYNTHESIS_AND_INTERCONVERSION_OF_NUCLEOTIDE_DI_AND_TRIPHOSPHATES	Details ...	15	0.47148368	1.4039979	0.104166664	1	0.99	2300	tags=60%, list=21%, signal=75%
BOYAULT_LIVER_CANCER_SUBCLASS_G3_UP	BOYAULT_LIVER_CANCER_SUBCLASS_G3_UP	Details ...	118	0.37975493	1.3995651	0.15686275	1	0.99	2564	tags=42%, list=23%, signal=54%
WILLERT_WNT_SIGNALING	WILLERT_WNT_SIGNALING	Details ...	15	0.4919126	1.391899	0.045454547	1	0.99	507	tags=13%, list=5%, signal=14%
COLDREN_GEFITINIB_RESISTANCE_UP	COLDREN_GEFITINIB_RESISTANCE_UP	Details ...	41	0.41818997	1.3908495	0.06818182	1	0.99	1725	tags=37%, list=15%, signal=43%
LIU_COMMON_CANCER_GENES	LIU_COMMON_CANCER_GENES	Details ...	21	0.45967385	1.3878832	0.14583333	1	0.99	771	tags=24%, list=7%, signal=26%
REACTOME_NUCLEAR_IMPORT_OF_REV_PROTEIN	REACTOME_NUCLEAR_IMPORT_OF_REV_PROTEIN	Details ...	18	0.50357705	1.3852509	0.25	1	0.99	2641	tags=56%, list=24%, signal=73%
KRIGE_AMINO_ACID_DEPRIVATION	KRIGE_AMINO_ACID_DEPRIVATION	Details ...	19	0.51099366	1.3805008	0.104166664	1	0.99	1202	tags=37%, list=11%, signal=41%
RODRIGUES_THYROID_CARCINOMA_POORLY_DIFFERENTIATED_UP	RODRIGUES_THYROID_CARCINOMA_POORLY_DIFFERENTIATED_UP	Details ...	336	0.33662647	1.3804294	0.18	1	0.99	2850	tags=38%, list=25%, signal=49%
RAMALHO_STEMNESS_UP	RAMALHO_STEMNESS_UP	Details ...	148	0.3442401	1.3798633	0.14	1	0.99	2132	tags=32%, list=19%, signal=39%
REACTOME_ASSOCIATION_OF_TRIC_CCT_WITH_TARGET_PROTEINS_DURING_BIOSYNTHESIS	REACTOME_ASSOCIATION_OF_TRIC_CCT_WITH_TARGET_PROTEINS_DURING_BIOSYNTHESIS	Details ...	20	0.4658936	1.377023	0.14583333	1	0.99	2692	tags=60%, list=24%, signal=79%
SHIPP_DLBCL_VS_FOLLICULAR_LYMPHOMA_UP	SHIPP_DLBCL_VS_FOLLICULAR_LYMPHOMA_UP	Details ...	35	0.38470173	1.3696007	0.08	1	0.99	3301	tags=46%, list=29%, signal=65%
WEI_MYCN_TARGETS_WITH_E_BOX	WEI_MYCN_TARGETS_WITH_E_BOX	Details ...	426	0.29930153	1.3694096	0.18367347	1	0.99	3023	tags=41%, list=27%, signal=54%
REACTOME_FORMATION_OF_THE_TERNARY_COMPLEX_AND_SUBSEQUENTLY_THE_43S_COMPLEX	REACTOME_FORMATION_OF_THE_TERNARY_COMPLEX_AND_SUBSEQUENTLY_THE_43S_COMPLEX	Details ...	22	0.48835254	1.3536283	0.19607843	1	1	3403	tags=55%, list=30%, signal=78%
MONNIER_POSTRADIATION_TUMOR_ESCAPE_UP	MONNIER_POSTRADIATION_TUMOR_ESCAPE_UP	Details ...	215	0.31960785	1.3478022	0.06382979	1	1	2324	tags=34%, list=21%, signal=43%
REACTOME_RNA_POLYMERASE_I_III_AND_MITOCHONDRIAL_TRANSCRIPTION	REACTOME_RNA_POLYMERASE_I_III_AND_MITOCHONDRIAL_TRANSCRIPTION	Details ...	47	0.358012	1.3464309	0.12727273	1	1	2495	tags=36%, list=22%, signal=46%
KERLEY_RESPONSE_TO_CISPLATIN_UP	KERLEY_RESPONSE_TO_CISPLATIN_UP	Details ...	29	0.49885792	1.3463832	0.1875	1	1	1815	tags=52%, list=16%, signal=62%
MCMURRAY_TP53_HRAS_COOPERATION_RESPONSE_UP	MCMURRAY_TP53_HRAS_COOPERATION_RESPONSE_UP	Details ...	20	0.6400738	1.3449308	0.12195122	1	1	691	tags=40%, list=6%, signal=43%
BOYLAN_MULTIPLE_MYELOMA_C_D_UP	BOYLAN_MULTIPLE_MYELOMA_C_D_UP	Details ...	73	0.3922989	1.3405977	0.10869565	1	1	1770	tags=34%, list=16%, signal=40%
REACTOME_GTP_HYDROLYSIS_AND_JOINING_OF_THE_60S_RIBOSOMAL_SUBUNIT	REACTOME_GTP_HYDROLYSIS_AND_JOINING_OF_THE_60S_RIBOSOMAL_SUBUNIT		56	0.42314482	1.3397743	0.11111111	1	1	3535	tags=61%, list=32%, signal=88%
SANA_RESPONSE_TO_IFNG_DN	SANA_RESPONSE_TO_IFNG_DN		56	0.39201963	1.3390769	0.17391305	1	1	1657	tags=29%, list=15%, signal=33%
REACTOME_AMINO_ACID_TRANSPORT_ACROSS_THE_PLASMA_MEMBRANE	REACTOME_AMINO_ACID_TRANSPORT_ACROSS_THE_PLASMA_MEMBRANE		23	0.53358585	1.33651	0.10204082	1	1	511	tags=26%, list=5%, signal=27%
REACTOME_SNRNP_ASSEMBLY	REACTOME_SNRNP_ASSEMBLY		29	0.4377603	1.3346328	0.25531915	1	1	2823	tags=45%, list=25%, signal=60%
KIM_MYC_AMPLIFICATION_TARGETS_UP	KIM_MYC_AMPLIFICATION_TARGETS_UP		106	0.34941673	1.3305064	0.06818182	1	1	2318	tags=42%, list=21%, signal=53%
REACTOME_HIV1_TRANSCRIPTION_ELONGATION	REACTOME_HIV1_TRANSCRIPTION_ELONGATION		37	0.37453723	1.3291863	0.2244898	1	1	2892	tags=41%, list=26%, signal=54%
REACTOME_RNA_POLYMERASE_I_PROMOTER_ESCAPE	REACTOME_RNA_POLYMERASE_I_PROMOTER_ESCAPE		16	0.45895743	1.328099	0.10344828	1	1	2335	tags=44%, list=21%, signal=55%
REACTOME_CITRIC_ACID_CYCLE	REACTOME_CITRIC_ACID_CYCLE		16	0.48934466	1.3264394	0.19148937	1	1	3381	tags=56%, list=30%, signal=80%
GARY_CD5_TARGETS_DN	GARY_CD5_TARGETS_DN		254	0.33144528	1.3249782	0.2264151	1	1	2777	tags=37%, list=25%, signal=49%
DACOSTA_ERCC3_ALLELE_XPCS_VS_TTD_DN	DACOSTA_ERCC3_ALLELE_XPCS_VS_TTD_DN		17	0.5524844	1.3245456	0.14285715	1	1	1913	tags=47%, list=17%, signal=57%
BARRIER_CANCER_RELAPSE_NORMAL_SAMPLE_UP	BARRIER_CANCER_RELAPSE_NORMAL_SAMPLE_UP		21	0.49762785	1.3223438	0.14893617	1	1	1707	tags=33%, list=15%, signal=39%
LINDGREN_BLADDER_CANCER_HIGH_RECURRENCE	LINDGREN_BLADDER_CANCER_HIGH_RECURRENCE		32	0.5460985	1.3208345	0.19512194	1	1	1853	tags=50%, list=17%, signal=60%
WIKMAN_ASBESTOS_LUNG_CANCER_DN	WIKMAN_ASBESTOS_LUNG_CANCER_DN		16	0.584702	1.3187808	0.16666667	1	1	924	tags=38%, list=8%, signal=41%
SCHLOSSER_MYC_AND_SERUM_RESPONSE_SYNERGY	SCHLOSSER_MYC_AND_SERUM_RESPONSE_SYNERGY		21	0.4464096	1.3140788	0.24489796	1	1	1910	tags=29%, list=17%, signal=34%
HOFFMANN_IMMATURE_TO_MATURE_B_LYMPHOCYTE_DN	HOFFMANN_IMMATURE_TO_MATURE_B_LYMPHOCYTE_DN		24	0.44116378	1.3099732	0.17021276	1	1	2176	tags=46%, list=19%, signal=57%
LASTOWSKA_NEUROBLASTOMA_COPY_NUMBER_UP	LASTOWSKA_NEUROBLASTOMA_COPY_NUMBER_UP		111	0.3299086	1.3077388	0.19148937	1	1	2080	tags=31%, list=19%, signal=37%
REACTOME_RNA_POLYMERASE_I_CHAIN_ELONGATION	REACTOME_RNA_POLYMERASE_I_CHAIN_ELONGATION		18	0.42246252	1.3070283	0.18644068	1	1	2335	tags=39%, list=21%, signal=49%
REACTOME_HIV1_TRANSCRIPTION_INITIATION	REACTOME_HIV1_TRANSCRIPTION_INITIATION		32	0.3800001	1.3053675	0.22413793	1	1	2335	tags=31%, list=21%, signal=39%
TONKS_TARGETS_OF_RUNX1_RUNX1T1_FUSION_MONOCYTE_DN	TONKS_TARGETS_OF_RUNX1_RUNX1T1_FUSION_MONOCYTE_DN		32	0.5279465	1.3040398	0.18421052	1	1	1788	tags=44%, list=16%, signal=52%
REACTOME_RNA_POLYMERASE_I_TRANSCRIPTION_TERMINATION	REACTOME_RNA_POLYMERASE_I_TRANSCRIPTION_TERMINATION		17	0.4366183	1.3024662	0.10344828	1	1	2335	tags=41%, list=21%, signal=52%
ZHAN_MULTIPLE_MYELOMA_SUBGROUPS	ZHAN_MULTIPLE_MYELOMA_SUBGROUPS		25	0.45644122	1.3014272	0.17391305	1	1	1637	tags=24%, list=15%, signal=28%
XU_CREBBP_TARGETS_UP	XU_CREBBP_TARGETS_UP		20	0.45005193	1.3007708	0.15686275	1	1	1248	tags=45%, list=11%, signal=51%
REACTOME_RNA_POLYMERASE_I_TRANSCRIPTION_INITIATION	REACTOME_RNA_POLYMERASE_I_TRANSCRIPTION_INITIATION		18	0.43302014	1.2972169	0.1754386	1	1	2335	tags=39%, list=21%, signal=49%
REACTOME_EGFR_DOWNREGULATION	REACTOME_EGFR_DOWNREGULATION		20	0.41080096	1.2970684	0.15	1	1	2251	tags=30%, list=20%, signal=37%
REACTOME_PEPTIDE_CHAIN_ELONGATION	REACTOME_PEPTIDE_CHAIN_ELONGATION		53	0.4246019	1.2924522	0.14814815	1	1	3535	tags=62%, list=32%, signal=91%
FARMER_BREAST_CANCER_CLUSTER_5	FARMER_BREAST_CANCER_CLUSTER_5		18	0.75429416	1.2899803	0.25531915	1	1	1028	tags=72%, list=9%, signal=79%
KEGG_TYROSINE_METABOLISM	KEGG_TYROSINE_METABOLISM		27	0.42711774	1.2861663	0.14285715	1	1	1830	tags=37%, list=16%, signal=44%
ZHAN_MULTIPLE_MYELOMA_MS_DN	ZHAN_MULTIPLE_MYELOMA_MS_DN		18	0.42446533	1.2855468	0.1764706	1	1	1924	tags=39%, list=17%, signal=47%
REACTOME_ABORTIVE_ELONGATION_OF_HIV1_TRANSCRIPT_IN_THE_ABSENCE_OF_TAT	REACTOME_ABORTIVE_ELONGATION_OF_HIV1_TRANSCRIPT_IN_THE_ABSENCE_OF_TAT		19	0.43565726	1.2799213	0.29545453	1	1	3311	tags=42%, list=30%, signal=60%
REACTOME_VIRAL_MRNA_TRANSLATION	REACTOME_VIRAL_MRNA_TRANSLATION		53	0.4094878	1.2794886	0.16666667	1	1	3535	tags=58%, list=32%, signal=85%
NATSUME_RESPONSE_TO_INTERFERON_BETA_DN	NATSUME_RESPONSE_TO_INTERFERON_BETA_DN		35	0.40852615	1.2788062	0.25531915	1	1	3767	tags=51%, list=34%, signal=77%
KEGG_RIBOSOME	KEGG_RIBOSOME		54	0.4140327	1.2740889	0.12727273	1	1	3535	tags=59%, list=32%, signal=86%
REACTOME_METABOLISM_OF_PROTEINS	REACTOME_METABOLISM_OF_PROTEINS		128	0.28744662	1.2725109	0.1923077	1	1	3436	tags=48%, list=31%, signal=69%
RASHI_RESPONSE_TO_IONIZING_RADIATION_3	RASHI_RESPONSE_TO_IONIZING_RADIATION_3		34	0.38816145	1.270051	0.24561404	1	1	2868	tags=38%, list=26%, signal=51%
KEGG_ABC_TRANSPORTERS	KEGG_ABC_TRANSPORTERS		27	0.4517994	1.2695942	0.18367347	1	1	879	tags=33%, list=8%, signal=36%
PARK_TRETINOIN_RESPONSE_AND_RARA_PLZF_FUSION	PARK_TRETINOIN_RESPONSE_AND_RARA_PLZF_FUSION		16	0.5536559	1.2622371	0.22727273	1	1	1868	tags=50%, list=17%, signal=60%
DAIRKEE_CANCER_PRONE_RESPONSE_BPA_E2	DAIRKEE_CANCER_PRONE_RESPONSE_BPA_E2		82	0.3144184	1.2561629	0.12962963	1	1	1242	tags=22%, list=11%, signal=25%
KAN_RESPONSE_TO_ARSENIC_TRIOXIDE	KAN_RESPONSE_TO_ARSENIC_TRIOXIDE		70	0.4143083	1.2517178	0.13725491	1	1	548	tags=26%, list=5%, signal=27%
LIU_CMYB_TARGETS_UP	LIU_CMYB_TARGETS_UP		102	0.3063138	1.2503041	0.16	1	1	1285	tags=23%, list=11%, signal=25%
REACTOME_REGULATION_OF_GLUCOKINASE_BY_GLUCOKINASE_REGULATORY_PROTEIN	REACTOME_REGULATION_OF_GLUCOKINASE_BY_GLUCOKINASE_REGULATORY_PROTEIN		18	0.4227214	1.248052	0.19607843	1	1	2641	tags=50%, list=24%, signal=65%
REACTOME_TRANSPORT_OF_RIBONUCLEOPROTEINS_INTO_THE_HOST_NUCLEUS	REACTOME_TRANSPORT_OF_RIBONUCLEOPROTEINS_INTO_THE_HOST_NUCLEUS		18	0.45230523	1.2464937	0.30952382	1	1	2641	tags=50%, list=24%, signal=65%
REACTOME_HIV_LIFE_CYCLE	REACTOME_HIV_LIFE_CYCLE		75	0.3319869	1.2440419	0.29787233	1	1	2892	tags=36%, list=26%, signal=48%
WINTER_HYPOXIA_UP	WINTER_HYPOXIA_UP		49	0.35477635	1.2423309	0.20833333	1	1	2094	tags=35%, list=19%, signal=42%
REACTOME_FORMATION_OF_A_POOL_OF_FREE_40S_SUBUNITS	REACTOME_FORMATION_OF_A_POOL_OF_FREE_40S_SUBUNITS		51	0.4107173	1.2407756	0.18518518	1	1	3535	tags=61%, list=32%, signal=88%
REACTOME_VPR_MEDIATED_NUCLEAR_IMPORT_OF_PICS	REACTOME_VPR_MEDIATED_NUCLEAR_IMPORT_OF_PICS		20	0.4631197	1.2394197	0.2631579	1	1	3611	tags=65%, list=32%, signal=96%
CHAUHAN_RESPONSE_TO_METHOXYESTRADIOL_UP	CHAUHAN_RESPONSE_TO_METHOXYESTRADIOL_UP		31	0.33271006	1.2350147	0.17777778	1	1	2609	tags=35%, list=23%, signal=46%
SNIJDERS_AMPLIFIED_IN_HEAD_AND_NECK_TUMORS	SNIJDERS_AMPLIFIED_IN_HEAD_AND_NECK_TUMORS		19	0.44061643	1.2322223	0.19565217	1	1	548	tags=26%, list=5%, signal=28%
TONKS_TARGETS_OF_RUNX1_RUNX1T1_FUSION_MONOCYTE_UP	TONKS_TARGETS_OF_RUNX1_RUNX1T1_FUSION_MONOCYTE_UP		128	0.31912795	1.2246672	0.23076923	1	1	1968	tags=36%, list=18%, signal=43%
SU_PLACENTA	SU_PLACENTA		16	0.4846067	1.2244835	0.21153846	1	1	1831	tags=44%, list=16%, signal=52%
KEGG_GLUTATHIONE_METABOLISM	KEGG_GLUTATHIONE_METABOLISM		34	0.38642296	1.2239937	0.18518518	1	1	2153	tags=41%, list=19%, signal=51%
REACTOME_INSULIN_SYNTHESIS_AND_SECRETION	REACTOME_INSULIN_SYNTHESIS_AND_SECRETION		87	0.2789498	1.2238845	0.23076923	1	1	3585	tags=47%, list=32%, signal=69%
PENG_RAPAMYCIN_RESPONSE_DN	PENG_RAPAMYCIN_RESPONSE_DN		51	0.3021891	1.2222857	0.25	1	1	3093	tags=43%, list=28%, signal=59%
TURASHVILI_BREAST_LOBULAR_CARCINOMA_VS_DUCTAL_NORMAL_UP	TURASHVILI_BREAST_LOBULAR_CARCINOMA_VS_DUCTAL_NORMAL_UP		37	0.57307833	1.2188287	0.3137255	1	1	1028	tags=49%, list=9%, signal=53%
BYSTRYKH_HEMATOPOIESIS_STEM_CELL_AND_BRAIN_QTL_CIS	BYSTRYKH_HEMATOPOIESIS_STEM_CELL_AND_BRAIN_QTL_CIS		43	0.30996183	1.2185973	0.19607843	1	1	2607	tags=42%, list=23%, signal=54%
KEGG_FRUCTOSE_AND_MANNOSE_METABOLISM	KEGG_FRUCTOSE_AND_MANNOSE_METABOLISM		23	0.3779338	1.2160175	0.24444444	1	1	347	tags=17%, list=3%, signal=18%
MCBRYAN_PUBERTAL_BREAST_4_5WK_DN	MCBRYAN_PUBERTAL_BREAST_4_5WK_DN		148	0.37854537	1.2118828	0.20930232	1	1	1459	tags=29%, list=13%, signal=33%
KEGG_ARACHIDONIC_ACID_METABOLISM	KEGG_ARACHIDONIC_ACID_METABOLISM		34	0.43986008	1.21188	0.20930232	1	1	2327	tags=41%, list=21%, signal=52%
MOOTHA_HUMAN_MITODB_6_2002	MOOTHA_HUMAN_MITODB_6_2002		325	0.26166427	1.2089965	0.28	1	1	3381	tags=43%, list=30%, signal=59%
DOUGLAS_BMI1_TARGETS_UP	DOUGLAS_BMI1_TARGETS_UP		331	0.30414355	1.2024115	0.1627907	1	1	2189	tags=31%, list=20%, signal=38%
GARGALOVIC_RESPONSE_TO_OXIDIZED_PHOSPHOLIPIDS_TURQUOISE_DN	GARGALOVIC_RESPONSE_TO_OXIDIZED_PHOSPHOLIPIDS_TURQUOISE_DN		23	0.40876138	1.2003322	0.2857143	1	1	1853	tags=26%, list=17%, signal=31%
MARCHINI_TRABECTEDIN_RESISTANCE_DN	MARCHINI_TRABECTEDIN_RESISTANCE_DN		33	0.42264813	1.198071	0.3181818	1	1	1159	tags=24%, list=10%, signal=27%
JAZAERI_BREAST_CANCER_BRCA1_VS_BRCA2_DN	JAZAERI_BREAST_CANCER_BRCA1_VS_BRCA2_DN		30	0.4248612	1.197352	0.29787233	1	1	1413	tags=33%, list=13%, signal=38%
REACTOME_METABLISM_OF_NUCLEOTIDES	REACTOME_METABLISM_OF_NUCLEOTIDES		52	0.31844997	1.194452	0.24561404	1	1	1964	tags=38%, list=18%, signal=46%
PARENT_MTOR_SIGNALING_DN	PARENT_MTOR_SIGNALING_DN		26	0.43911445	1.1905777	0.33333334	1	1	1489	tags=35%, list=13%, signal=40%
REACTOME_LATE_PHASE_OF_HIV_LIFE_CYCLE	REACTOME_LATE_PHASE_OF_HIV_LIFE_CYCLE		66	0.3265697	1.1893487	0.31914893	1	1	3377	tags=42%, list=30%, signal=60%
LIU_LIVER_CANCER	LIU_LIVER_CANCER		18	0.4495641	1.1887352	0.25	1	1	2382	tags=56%, list=21%, signal=70%
AGUIRRE_PANCREATIC_CANCER_COPY_NUMBER_DN	AGUIRRE_PANCREATIC_CANCER_COPY_NUMBER_DN		133	0.2507871	1.1806196	0.25531915	1	1	2669	tags=32%, list=24%, signal=41%
PARK_TRETINOIN_RESPONSE_AND_PML_RARA_FUSION	PARK_TRETINOIN_RESPONSE_AND_PML_RARA_FUSION		21	0.49529657	1.1749047	0.29545453	1	1	2379	tags=57%, list=21%, signal=72%
DAVIES_MULTIPLE_MYELOMA_VS_MGUS_DN	DAVIES_MULTIPLE_MYELOMA_VS_MGUS_DN		18	0.5099638	1.1746922	0.35	1	1	1428	tags=33%, list=13%, signal=38%
SIG_PIP3_SIGNALING_IN_B_LYMPHOCYTES	SIG_PIP3_SIGNALING_IN_B_LYMPHOCYTES		21	0.3742839	1.1731266	0.2244898	1	1	1626	tags=33%, list=15%, signal=39%
UDAYAKUMAR_MED1_TARGETS_UP	UDAYAKUMAR_MED1_TARGETS_UP		75	0.31985298	1.1672446	0.2857143	1	1	2469	tags=39%, list=22%, signal=49%
HESS_TARGETS_OF_HOXA9_AND_MEIS1_DN	HESS_TARGETS_OF_HOXA9_AND_MEIS1_DN		62	0.49617243	1.1648531	0.30232558	1	1	1843	tags=50%, list=16%, signal=60%
AMUNDSON_RESPONSE_TO_ARSENITE	AMUNDSON_RESPONSE_TO_ARSENITE		123	0.28986678	1.1639224	0.30232558	1	1	1496	tags=24%, list=13%, signal=28%
LY_AGING_OLD_DN	LY_AGING_OLD_DN		31	0.4338429	1.1637965	0.33333334	1	1	3201	tags=39%, list=29%, signal=54%
CLASPER_LYMPHATIC_VESSELS_DURING_METASTASIS_DN	CLASPER_LYMPHATIC_VESSELS_DURING_METASTASIS_DN		29	0.5726626	1.1615523	0.36956522	1	1	1028	tags=48%, list=9%, signal=53%
LIAN_LIPA_TARGETS_3M	LIAN_LIPA_TARGETS_3M		59	0.49613705	1.1565303	0.30612245	1	1	1841	tags=47%, list=16%, signal=56%
ZHANG_RESPONSE_TO_IKK_INHIBITOR_AND_TNF_DN	ZHANG_RESPONSE_TO_IKK_INHIBITOR_AND_TNF_DN		36	0.3680461	1.1541584	0.25641027	1	1	963	tags=17%, list=9%, signal=18%
URS_ADIPOCYTE_DIFFERENTIATION_DN	URS_ADIPOCYTE_DIFFERENTIATION_DN		20	0.54139084	1.1529301	0.3653846	1	1	2842	tags=60%, list=25%, signal=80%
REACTOME_RNA_POLYMERASE_I_PROMOTER_CLEARANCE	REACTOME_RNA_POLYMERASE_I_PROMOTER_CLEARANCE		24	0.33248943	1.1518395	0.25	1	1	2335	tags=29%, list=21%, signal=37%
REACTOME_TRANSPORT_OF_MATURE_MRNA_DERIVED_FROM_AN_INTRON_CONTAINING_TRANSCRIPT	REACTOME_TRANSPORT_OF_MATURE_MRNA_DERIVED_FROM_AN_INTRON_CONTAINING_TRANSCRIPT		33	0.37714118	1.1509172	0.35555556	1	1	3174	tags=48%, list=28%, signal=67%
ELVIDGE_HIF1A_TARGETS_UP	ELVIDGE_HIF1A_TARGETS_UP		41	0.33992967	1.1460038	0.24561404	1	1	1594	tags=29%, list=14%, signal=34%
REACTOME_NEP_NS2_INTERACTS_WITH_THE_CELLULAR_EXPORT_MACHINERY	REACTOME_NEP_NS2_INTERACTS_WITH_THE_CELLULAR_EXPORT_MACHINERY		17	0.4209985	1.1439416	0.27272728	1	1	2641	tags=47%, list=24%, signal=61%
WAKASUGI_HAVE_ZNF143_BINDING_SITES	WAKASUGI_HAVE_ZNF143_BINDING_SITES		43	0.36977777	1.1433698	0.33333334	1	1	2413	tags=37%, list=22%, signal=47%
MASSARWEH_RESPONSE_TO_ESTRADIOL	MASSARWEH_RESPONSE_TO_ESTRADIOL		37	0.38385132	1.1430821	0.225	1	1	757	tags=27%, list=7%, signal=29%
LIEN_BREAST_CARCINOMA_METAPLASTIC	LIEN_BREAST_CARCINOMA_METAPLASTIC		19	0.5714126	1.1428118	0.2682927	1	1	2664	tags=58%, list=24%, signal=76%
KEGG_PENTOSE_PHOSPHATE_PATHWAY	KEGG_PENTOSE_PHOSPHATE_PATHWAY		19	0.34909025	1.1407622	0.23809524	1	1	1663	tags=32%, list=15%, signal=37%
REACTOME_COLLAGEN_MEDIATED_ACTIVATION_CASCADE	REACTOME_COLLAGEN_MEDIATED_ACTIVATION_CASCADE		15	0.47259772	1.1400226	0.31111112	1	1	1626	tags=53%, list=15%, signal=62%
GENTILE_UV_RESPONSE_CLUSTER_D4	GENTILE_UV_RESPONSE_CLUSTER_D4		26	0.35455123	1.1389998	0.23404256	1	1	1269	tags=19%, list=11%, signal=22%
LIANG_HEMATOPOIESIS_STEM_CELL_NUMBER_LARGE_VS_TINY_DN	LIANG_HEMATOPOIESIS_STEM_CELL_NUMBER_LARGE_VS_TINY_DN		33	0.3479457	1.1379005	0.2857143	1	1	2879	tags=48%, list=26%, signal=65%
CHIBA_RESPONSE_TO_TSA_UP	CHIBA_RESPONSE_TO_TSA_UP		32	0.42729864	1.1364518	0.31914893	1	1	1037	tags=25%, list=9%, signal=27%
RAMASWAMY_METASTASIS_UP	RAMASWAMY_METASTASIS_UP		38	0.33372185	1.1364415	0.29545453	1	1	3571	tags=50%, list=32%, signal=73%
HUANG_FOXA2_TARGETS_UP	HUANG_FOXA2_TARGETS_UP		26	0.43660763	1.1362456	0.36	1	1	999	tags=35%, list=9%, signal=38%
REACTOME_REV_MEDIATED_NUCLEAR_EXPORT_OF_HIV1_RNA	REACTOME_REV_MEDIATED_NUCLEAR_EXPORT_OF_HIV1_RNA		18	0.4165981	1.1343528	0.29545453	1	1	2641	tags=44%, list=24%, signal=58%
FLECHNER_BIOPSY_KIDNEY_TRANSPLANT_OK_VS_DONOR_DN	FLECHNER_BIOPSY_KIDNEY_TRANSPLANT_OK_VS_DONOR_DN		15	0.37823245	1.1341542	0.3272727	1	1	1475	tags=27%, list=13%, signal=31%
MARTINEZ_RESPONSE_TO_TRABECTEDIN_DN	MARTINEZ_RESPONSE_TO_TRABECTEDIN_DN		141	0.27542686	1.1324856	0.3	1	1	1964	tags=27%, list=18%, signal=32%
BYSTRYKH_HEMATOPOIESIS_STEM_CELL_QTL_CIS	BYSTRYKH_HEMATOPOIESIS_STEM_CELL_QTL_CIS		105	0.30906802	1.1306937	0.2888889	1	1	2310	tags=33%, list=21%, signal=42%
HOFFMANN_SMALL_PRE_BII_TO_IMMATURE_B_LYMPHOCYTE_UP	HOFFMANN_SMALL_PRE_BII_TO_IMMATURE_B_LYMPHOCYTE_UP		35	0.3943579	1.1303087	0.31914893	1	1	2518	tags=46%, list=22%, signal=59%
MULLIGHAN_MLL_SIGNATURE_2_DN	MULLIGHAN_MLL_SIGNATURE_2_DN		166	0.3035944	1.1302743	0.35555556	1	1	1715	tags=29%, list=15%, signal=34%
HEIDENBLAD_AMPLICON_8Q24_UP	HEIDENBLAD_AMPLICON_8Q24_UP		18	0.4267787	1.1300423	0.29268292	1	1	1401	tags=39%, list=13%, signal=44%
THUM_MIR21_TARGETS_HEART_DISEASE_UP	THUM_MIR21_TARGETS_HEART_DISEASE_UP		15	0.5957471	1.1261213	0.36734694	1	1	1028	tags=53%, list=9%, signal=59%
REACTOME_DUAL_INCISION_REACTION_IN_GG_NER	REACTOME_DUAL_INCISION_REACTION_IN_GG_NER		20	0.4184218	1.1259593	0.3090909	1	1	2413	tags=40%, list=22%, signal=51%
REACTOME_AMINO_ACID_AND_OLIGOPEPTIDE_SLC_TRANSPORTERS	REACTOME_AMINO_ACID_AND_OLIGOPEPTIDE_SLC_TRANSPORTERS		36	0.42347762	1.1234666	0.27272728	1	1	88	tags=17%, list=1%, signal=17%
HEIDENBLAD_AMPLICON_8Q24_DN	HEIDENBLAD_AMPLICON_8Q24_DN		21	0.3663047	1.1232175	0.41860464	1	1	1028	tags=14%, list=9%, signal=16%
SHIPP_DLBCL_CURED_VS_FATAL_DN	SHIPP_DLBCL_CURED_VS_FATAL_DN		26	0.33953425	1.1227006	0.3617021	1	1	1244	tags=27%, list=11%, signal=30%
CORRE_MULTIPLE_MYELOMA_UP	CORRE_MULTIPLE_MYELOMA_UP		38	0.42453688	1.1222037	0.27906978	1	1	1039	tags=29%, list=9%, signal=32%
RIZ_ERYTHROID_DIFFERENTIATION_6HR	RIZ_ERYTHROID_DIFFERENTIATION_6HR		29	0.39569798	1.1215377	0.23255815	1	1	1725	tags=34%, list=15%, signal=41%
KLEIN_PRIMARY_EFFUSION_LYMPHOMA_UP	KLEIN_PRIMARY_EFFUSION_LYMPHOMA_UP		39	0.36145502	1.1215051	0.33333334	1	1	1191	tags=26%, list=11%, signal=29%
HAHTOLA_CTCL_CUTANEOUS	HAHTOLA_CTCL_CUTANEOUS		17	0.37051865	1.1194	0.33333334	1	1	902	tags=24%, list=8%, signal=26%
ZHAN_V2_LATE_DIFFERENTIATION_GENES	ZHAN_V2_LATE_DIFFERENTIATION_GENES		27	0.32749495	1.1191062	0.26666668	1	1	575	tags=15%, list=5%, signal=16%
MIDORIKAWA_AMPLIFIED_IN_LIVER_CANCER	MIDORIKAWA_AMPLIFIED_IN_LIVER_CANCER		26	0.38765895	1.1182585	0.29545453	1	1	3168	tags=58%, list=28%, signal=80%
BERENJENO_TRANSFORMED_BY_RHOA_UP	BERENJENO_TRANSFORMED_BY_RHOA_UP		385	0.31206232	1.1179049	0.25490198	1	1	2150	tags=32%, list=19%, signal=38%
LINDSTEDT_DENDRITIC_CELL_MATURATION_D	LINDSTEDT_DENDRITIC_CELL_MATURATION_D		43	0.4556641	1.1172292	0.325	1	1	1306	tags=30%, list=12%, signal=34%
RIZKI_TUMOR_INVASIVENESS_2D_UP	RIZKI_TUMOR_INVASIVENESS_2D_UP		47	0.28486064	1.11429	0.2777778	1	1	1179	tags=19%, list=11%, signal=21%
REACTOME_PROCESSING_OF_CAPPED_INTRON_CONTAINING_PRE_MRNA	REACTOME_PROCESSING_OF_CAPPED_INTRON_CONTAINING_PRE_MRNA		82	0.30140764	1.1142241	0.39583334	1	1	3206	tags=43%, list=29%, signal=59%
REACTOME_LIPOPROTEIN_METABOLISM	REACTOME_LIPOPROTEIN_METABOLISM		18	0.4214456	1.1121025	0.3255814	1	1	1170	tags=28%, list=10%, signal=31%
GENTILE_UV_RESPONSE_CLUSTER_D8	GENTILE_UV_RESPONSE_CLUSTER_D8		19	0.3730909	1.1084666	0.30769232	1	1	252	tags=16%, list=2%, signal=16%
VALK_AML_CLUSTER_5	VALK_AML_CLUSTER_5		16	0.4702532	1.1082058	0.33333334	1	1	1765	tags=44%, list=16%, signal=52%
XU_HGF_SIGNALING_NOT_VIA_AKT1_6HR	XU_HGF_SIGNALING_NOT_VIA_AKT1_6HR		17	0.4814888	1.1079782	0.40425533	1	1	2489	tags=47%, list=22%, signal=60%
CHANG_CORE_SERUM_RESPONSE_UP	CHANG_CORE_SERUM_RESPONSE_UP		48	0.29452923	1.1051389	0.2857143	1	1	1959	tags=31%, list=17%, signal=38%
WINTER_HYPOXIA_DN	WINTER_HYPOXIA_DN		24	0.507435	1.1035752	0.35555556	1	1	2158	tags=58%, list=19%, signal=72%
PICCALUGA_ANGIOIMMUNOBLASTIC_LYMPHOMA_UP	PICCALUGA_ANGIOIMMUNOBLASTIC_LYMPHOMA_UP		119	0.43219	1.1032509	0.37209302	1	1	1633	tags=37%, list=15%, signal=43%
GRADE_COLON_CANCER_UP	GRADE_COLON_CANCER_UP		410	0.2078994	1.1028289	0.3469388	1	1	2639	tags=27%, list=24%, signal=34%
GARCIA_TARGETS_OF_FLI1_AND_DAX1_DN	GARCIA_TARGETS_OF_FLI1_AND_DAX1_DN		82	0.30579117	1.1028098	0.3181818	1	1	2967	tags=40%, list=26%, signal=54%
HAMAI_APOPTOSIS_VIA_TRAIL_DN	HAMAI_APOPTOSIS_VIA_TRAIL_DN		91	0.32616276	1.1026843	0.32692307	1	1	2800	tags=42%, list=25%, signal=55%
LINDGREN_BLADDER_CANCER_CLUSTER_2B	LINDGREN_BLADDER_CANCER_CLUSTER_2B		243	0.40583935	1.0967712	0.3809524	1	1	1451	tags=34%, list=13%, signal=38%
PETRETTO_CARDIAC_HYPERTROPHY	PETRETTO_CARDIAC_HYPERTROPHY		23	0.5246017	1.0963027	0.3478261	1	1	2299	tags=65%, list=21%, signal=82%
KEGG_PYRIMIDINE_METABOLISM	KEGG_PYRIMIDINE_METABOLISM		68	0.29785517	1.0952601	0.4117647	1	1	3054	tags=41%, list=27%, signal=56%
KEGG_PURINE_METABOLISM	KEGG_PURINE_METABOLISM		110	0.25420332	1.0952225	0.24489796	1	1	3185	tags=47%, list=28%, signal=65%
RHODES_CANCER_META_SIGNATURE	RHODES_CANCER_META_SIGNATURE		41	0.28378433	1.0944866	0.32692307	1	1	1657	tags=20%, list=15%, signal=23%
MATTIOLI_MGUS_VS_PCL	MATTIOLI_MGUS_VS_PCL		64	0.2844068	1.0934564	0.3469388	1	1	2449	tags=27%, list=22%, signal=34%
PUJANA_CHEK2_PCC_NETWORK	PUJANA_CHEK2_PCC_NETWORK		481	0.2550666	1.0934054	0.35185185	1	1	2823	tags=33%, list=25%, signal=43%
REACTOME_ELONGATION_AND_PROCESSING_OF_CAPPED_TRANSCRIPTS	REACTOME_ELONGATION_AND_PROCESSING_OF_CAPPED_TRANSCRIPTS		88	0.2725305	1.0917737	0.4117647	1	1	2892	tags=35%, list=26%, signal=47%
RODWELL_AGING_KIDNEY_NO_BLOOD_UP	RODWELL_AGING_KIDNEY_NO_BLOOD_UP		104	0.37583277	1.0907404	0.37254903	1	1	1767	tags=36%, list=16%, signal=42%
SHEPARD_CRUSH_AND_BURN_MUTANT_UP	SHEPARD_CRUSH_AND_BURN_MUTANT_UP		97	0.26421082	1.0901443	0.3265306	1	1	1895	tags=30%, list=17%, signal=36%
REACTOME_TRANSPORT_OF_THE_SLBP_INDEPENDENT_MATURE_MRNA	REACTOME_TRANSPORT_OF_THE_SLBP_INDEPENDENT_MATURE_MRNA		19	0.4066376	1.0875729	0.30952382	1	1	3140	tags=53%, list=28%, signal=73%
BONOME_OVARIAN_CANCER_SURVIVAL_SUBOPTIMAL_DEBULKING	BONOME_OVARIAN_CANCER_SURVIVAL_SUBOPTIMAL_DEBULKING		285	0.27861834	1.0851303	0.42857143	1	1	1961	tags=27%, list=18%, signal=32%
REACTOME_BASIGIN_INTERACTIONS	REACTOME_BASIGIN_INTERACTIONS		21	0.40403253	1.0840266	0.36585367	1	1	1467	tags=29%, list=13%, signal=33%
SHEDDEN_LUNG_CANCER_POOR_SURVIVAL_A6	SHEDDEN_LUNG_CANCER_POOR_SURVIVAL_A6		274	0.3050702	1.0831686	0.32608697	1	1	1882	tags=26%, list=17%, signal=30%
LIAN_LIPA_TARGETS_6M	LIAN_LIPA_TARGETS_6M		70	0.46971273	1.083026	0.34042552	1	1	1841	tags=47%, list=16%, signal=56%
LEE_LIVER_CANCER_MYC_UP	LEE_LIVER_CANCER_MYC_UP		45	0.30893233	1.0828803	0.25	1	1	1573	tags=27%, list=14%, signal=31%
REACTOME_TRANSCRIPTION_OF_THE_HIV_GENOME	REACTOME_TRANSCRIPTION_OF_THE_HIV_GENOME		48	0.29541558	1.0811746	0.36	1	1	3377	tags=40%, list=30%, signal=56%
KAYO_CALORIE_RESTRICTION_MUSCLE_UP	KAYO_CALORIE_RESTRICTION_MUSCLE_UP		42	0.39157066	1.0797429	0.36956522	1	1	1203	tags=26%, list=11%, signal=29%
LIN_NPAS4_TARGETS_DN	LIN_NPAS4_TARGETS_DN		38	0.3331979	1.0787723	0.27083334	1	1	1623	tags=32%, list=14%, signal=37%
XU_HGF_SIGNALING_NOT_VIA_AKT1_48HR_UP	XU_HGF_SIGNALING_NOT_VIA_AKT1_48HR_UP		25	0.37585214	1.0745323	0.3255814	1	1	1105	tags=32%, list=10%, signal=35%
LANDIS_ERBB2_BREAST_TUMORS_324_DN	LANDIS_ERBB2_BREAST_TUMORS_324_DN		115	0.40243882	1.0727068	0.35555556	1	1	1998	tags=39%, list=18%, signal=47%
CROONQUIST_NRAS_SIGNALING_UP	CROONQUIST_NRAS_SIGNALING_UP		20	0.5216593	1.0726792	0.4047619	1	1	1629	tags=50%, list=15%, signal=58%
HELLER_HDAC_TARGETS_SILENCED_BY_METHYLATION_DN	HELLER_HDAC_TARGETS_SILENCED_BY_METHYLATION_DN		158	0.28972706	1.0687928	0.2857143	1	1	1815	tags=30%, list=16%, signal=35%
WEIGEL_OXIDATIVE_STRESS_BY_HNE_AND_TBH	WEIGEL_OXIDATIVE_STRESS_BY_HNE_AND_TBH		38	0.29206762	1.0680052	0.43137255	1	1	260	tags=11%, list=2%, signal=11%
SAKAI_TUMOR_INFILTRATING_MONOCYTES_DN	SAKAI_TUMOR_INFILTRATING_MONOCYTES_DN		47	0.28772807	1.0639374	0.38	1	1	2896	tags=45%, list=26%, signal=60%
WILENSKY_RESPONSE_TO_DARAPLADIB	WILENSKY_RESPONSE_TO_DARAPLADIB		18	0.52023846	1.0626241	0.4090909	1	1	706	tags=33%, list=6%, signal=36%
ST_PHOSPHOINOSITIDE_3_KINASE_PATHWAY	ST_PHOSPHOINOSITIDE_3_KINASE_PATHWAY		24	0.3323107	1.0624171	0.4	1	1	1651	tags=29%, list=15%, signal=34%
WONG_EMBRYONIC_STEM_CELL_CORE	WONG_EMBRYONIC_STEM_CELL_CORE		255	0.2875559	1.0620621	0.37254903	1	1	3145	tags=42%, list=28%, signal=58%
LANDIS_BREAST_CANCER_PROGRESSION_DN	LANDIS_BREAST_CANCER_PROGRESSION_DN		57	0.46607274	1.0619643	0.41860464	1	1	1912	tags=46%, list=17%, signal=55%
VERRECCHIA_EARLY_RESPONSE_TO_TGFB1	VERRECCHIA_EARLY_RESPONSE_TO_TGFB1		39	0.41086975	1.0618814	0.39130434	1	1	766	tags=26%, list=7%, signal=27%
REACTOME_METABOLISM_OF_RNA	REACTOME_METABOLISM_OF_RNA		56	0.29311344	1.0589575	0.3773585	1	1	2641	tags=38%, list=24%, signal=49%
MOREAUX_B_LYMPHOCYTE_MATURATION_BY_TACI_UP	MOREAUX_B_LYMPHOCYTE_MATURATION_BY_TACI_UP		41	0.32704422	1.0572741	0.38297874	1	1	940	tags=22%, list=8%, signal=24%
REACTOME_MRNA_SPLICING	REACTOME_MRNA_SPLICING		63	0.28312102	1.0568167	0.37254903	1	1	3206	tags=41%, list=29%, signal=57%
BOYLAN_MULTIPLE_MYELOMA_D_CLUSTER_UP	BOYLAN_MULTIPLE_MYELOMA_D_CLUSTER_UP		18	0.37035835	1.0551623	0.4	1	1	1256	tags=28%, list=11%, signal=31%
MARKEY_RB1_CHRONIC_LOF_UP	MARKEY_RB1_CHRONIC_LOF_UP		95	0.3215312	1.0549209	0.4	1	1	1269	tags=21%, list=11%, signal=24%
SHIPP_DLBCL_CURED_VS_FATAL_UP	SHIPP_DLBCL_CURED_VS_FATAL_UP		22	0.42012835	1.054798	0.46666667	1	1	701	tags=32%, list=6%, signal=34%
MOOTHA_MITOCHONDRIA	MOOTHA_MITOCHONDRIA		330	0.22978054	1.0539933	0.46938777	1	1	3039	tags=35%, list=27%, signal=47%
SCHUETZ_BREAST_CANCER_DUCTAL_INVASIVE_UP	SCHUETZ_BREAST_CANCER_DUCTAL_INVASIVE_UP		223	0.44351393	1.052337	0.4	1	1	1667	tags=42%, list=15%, signal=49%
REACTOME_RNA_POLYMERASE_III_TRANSCRIPTION	REACTOME_RNA_POLYMERASE_III_TRANSCRIPTION		22	0.34417674	1.0502399	0.36734694	1	1	2495	tags=41%, list=22%, signal=53%
YAO_TEMPORAL_RESPONSE_TO_PROGESTERONE_CLUSTER_12	YAO_TEMPORAL_RESPONSE_TO_PROGESTERONE_CLUSTER_12		62	0.28412578	1.0496297	0.36734694	1	1	2126	tags=35%, list=19%, signal=44%
SMID_BREAST_CANCER_RELAPSE_IN_LUNG_UP	SMID_BREAST_CANCER_RELAPSE_IN_LUNG_UP		15	0.47380713	1.0469297	0.38636363	1	1	2815	tags=60%, list=25%, signal=80%
ONDER_CDH1_TARGETS_1_DN	ONDER_CDH1_TARGETS_1_DN		88	0.32686755	1.0468838	0.4716981	1	1	2449	tags=42%, list=22%, signal=53%
HELLER_HDAC_TARGETS_DN	HELLER_HDAC_TARGETS_DN		169	0.2812317	1.0462022	0.4	1	1	1563	tags=24%, list=14%, signal=28%
YAO_TEMPORAL_RESPONSE_TO_PROGESTERONE_CLUSTER_16	YAO_TEMPORAL_RESPONSE_TO_PROGESTERONE_CLUSTER_16		62	0.3896754	1.0457556	0.40816328	1	1	964	tags=29%, list=9%, signal=32%
TAKEDA_TARGETS_OF_NUP98_HOXA9_FUSION_8D_DN	TAKEDA_TARGETS_OF_NUP98_HOXA9_FUSION_8D_DN		113	0.37424114	1.0455618	0.33333334	1	1	1692	tags=35%, list=15%, signal=41%
BHATTACHARYA_EMBRYONIC_STEM_CELL	BHATTACHARYA_EMBRYONIC_STEM_CELL		50	0.3074615	1.0451134	0.32608697	1	1	2562	tags=44%, list=23%, signal=57%
CHANDRAN_METASTASIS_UP	CHANDRAN_METASTASIS_UP		44	0.3299497	1.0444487	0.41666666	1	1	1050	tags=23%, list=9%, signal=25%
LU_TUMOR_VASCULATURE_UP	LU_TUMOR_VASCULATURE_UP		17	0.44595325	1.043812	0.35555556	1	1	1430	tags=41%, list=13%, signal=47%
LUI_THYROID_CANCER_CLUSTER_3	LUI_THYROID_CANCER_CLUSTER_3		20	0.32648015	1.0428034	0.45614034	1	1	3037	tags=50%, list=27%, signal=68%
ZHAN_EARLY_DIFFERENTIATION_GENES_DN	ZHAN_EARLY_DIFFERENTIATION_GENES_DN		32	0.34580863	1.0417719	0.4375	1	1	3094	tags=53%, list=28%, signal=73%
HOEBEKE_LYMPHOID_STEM_CELL_UP	HOEBEKE_LYMPHOID_STEM_CELL_UP		49	0.32053444	1.0413413	0.42553192	1	1	1835	tags=27%, list=16%, signal=32%
DAVICIONI_MOLECULAR_ARMS_VS_ERMS_DN	DAVICIONI_MOLECULAR_ARMS_VS_ERMS_DN		105	0.35584053	1.0413249	0.37209302	1	1	1436	tags=28%, list=13%, signal=31%
CAMPS_COLON_CANCER_COPY_NUMBER_UP	CAMPS_COLON_CANCER_COPY_NUMBER_UP		46	0.26195264	1.0396895	0.35185185	1	1	2093	tags=28%, list=19%, signal=35%
BROWNE_HCMV_INFECTION_12HR_DN	BROWNE_HCMV_INFECTION_12HR_DN		52	0.33311042	1.0395055	0.38636363	1	1	1556	tags=27%, list=14%, signal=31%
LEE_TARGETS_OF_PTCH1_AND_SUFU_DN	LEE_TARGETS_OF_PTCH1_AND_SUFU_DN		39	0.35891515	1.0385754	0.5	1	1	2203	tags=38%, list=20%, signal=48%
IVANOVA_HEMATOPOIESIS_MATURE_CELL	IVANOVA_HEMATOPOIESIS_MATURE_CELL		88	0.30815268	1.0379452	0.42	1	1	1633	tags=30%, list=15%, signal=34%
MORI_SMALL_PRE_BII_LYMPHOCYTE_UP	MORI_SMALL_PRE_BII_LYMPHOCYTE_UP		49	0.29959255	1.0378629	0.3265306	1	1	1983	tags=22%, list=18%, signal=27%
ST_GRANULE_CELL_SURVIVAL_PATHWAY	ST_GRANULE_CELL_SURVIVAL_PATHWAY		15	0.41156435	1.035873	0.3809524	1	1	2245	tags=53%, list=20%, signal=67%
FULCHER_INFLAMMATORY_RESPONSE_LECTIN_VS_LPS_UP	FULCHER_INFLAMMATORY_RESPONSE_LECTIN_VS_LPS_UP		317	0.29309222	1.0346655	0.4318182	1	1	1919	tags=27%, list=17%, signal=31%
RUGO_STRESS_RESPONSE_SUBSET_H	RUGO_STRESS_RESPONSE_SUBSET_H		26	0.37191218	1.0332195	0.42222223	1	1	1578	tags=31%, list=14%, signal=36%
KYNG_DNA_DAMAGE_BY_GAMMA_AND_UV_RADIATION	KYNG_DNA_DAMAGE_BY_GAMMA_AND_UV_RADIATION		26	0.37191218	1.0332195	0.42222223	1	1	1578	tags=31%, list=14%, signal=36%
CROONQUIST_STROMAL_STIMULATION_UP	CROONQUIST_STROMAL_STIMULATION_UP		34	0.43264672	1.032576	0.44444445	1	1	1050	tags=26%, list=9%, signal=29%
YAGI_AML_SURVIVAL	YAGI_AML_SURVIVAL		80	0.26089528	1.0322306	0.34042552	1	1	1724	tags=24%, list=15%, signal=28%
PUJANA_BRCA_CENTERED_NETWORK	PUJANA_BRCA_CENTERED_NETWORK		72	0.33785105	1.0298856	0.47058824	1	1	2814	tags=35%, list=25%, signal=46%
CHEN_HOXA5_TARGETS_9HR_DN	CHEN_HOXA5_TARGETS_9HR_DN		29	0.33106023	1.0282143	0.4509804	1	1	320	tags=14%, list=3%, signal=14%
CHIARADONNA_NEOPLASTIC_TRANSFORMATION_KRAS_CDC25_UP	CHIARADONNA_NEOPLASTIC_TRANSFORMATION_KRAS_CDC25_UP		44	0.35887027	1.0280035	0.4375	1	1	1610	tags=32%, list=14%, signal=37%
LIANG_HEMATOPOIESIS_STEM_CELL_NUMBER_LARGE_VS_TINY_UP	LIANG_HEMATOPOIESIS_STEM_CELL_NUMBER_LARGE_VS_TINY_UP		36	0.3247305	1.027771	0.4375	1	1	1947	tags=36%, list=17%, signal=44%
REACTOME_TAT_MEDIATED_HIV1_ELONGATION_ARREST_AND_RECOVERY	REACTOME_TAT_MEDIATED_HIV1_ELONGATION_ARREST_AND_RECOVERY		27	0.2848419	1.0273206	0.42857143	1	1	3369	tags=41%, list=30%, signal=58%
MILI_PSEUDOPODIA_HAPTOTAXIS_DN	MILI_PSEUDOPODIA_HAPTOTAXIS_DN		401	0.24216998	1.0270422	0.39583334	1	1	1145	tags=15%, list=10%, signal=16%
NAKAMURA_METASTASIS_MODEL_UP	NAKAMURA_METASTASIS_MODEL_UP		25	0.39648017	1.0262223	0.4090909	1	1	2280	tags=44%, list=20%, signal=55%
COULOUARN_TEMPORAL_TGFB1_SIGNATURE_DN	COULOUARN_TEMPORAL_TGFB1_SIGNATURE_DN		86	0.3140754	1.0240085	0.44186047	1	1	1420	tags=26%, list=13%, signal=29%
LANDIS_ERBB2_BREAST_PRENEOPLASTIC_DN	LANDIS_ERBB2_BREAST_PRENEOPLASTIC_DN		45	0.39216167	1.0237069	0.41463414	1	1	2754	tags=49%, list=25%, signal=65%
LIN_APC_TARGETS	LIN_APC_TARGETS		35	0.28918642	1.0224644	0.38	1	1	1540	tags=23%, list=14%, signal=26%
REACTOME_TRANSCRIPTION	REACTOME_TRANSCRIPTION		103	0.24445684	1.0211555	0.3773585	1	1	2892	tags=31%, list=26%, signal=42%
MAHAJAN_RESPONSE_TO_IL1A_UP	MAHAJAN_RESPONSE_TO_IL1A_UP		45	0.373094	1.0200778	0.42857143	1	1	958	tags=24%, list=9%, signal=27%
REACTOME_DOUBLE_STRAND_BREAK_REPAIR	REACTOME_DOUBLE_STRAND_BREAK_REPAIR		16	0.43626434	1.0184028	0.4680851	1	1	3804	tags=50%, list=34%, signal=76%
NIKOLSKY_BREAST_CANCER_20Q11_AMPLICON	NIKOLSKY_BREAST_CANCER_20Q11_AMPLICON		15	0.34984556	1.0172954	0.4347826	1	1	644	tags=13%, list=6%, signal=14%
STARK_HYPPOCAMPUS_22Q11_DELETION_UP	STARK_HYPPOCAMPUS_22Q11_DELETION_UP		24	0.38734248	1.0171183	0.4888889	1	1	698	tags=21%, list=6%, signal=22%
SIMBULAN_UV_RESPONSE_IMMORTALIZED_DN	SIMBULAN_UV_RESPONSE_IMMORTALIZED_DN		16	0.40358996	1.0162457	0.5116279	1	1	1313	tags=25%, list=12%, signal=28%
MUELLER_PLURINET	MUELLER_PLURINET		208	0.27201903	1.015482	0.3846154	1	1	2451	tags=34%, list=22%, signal=42%
URS_ADIPOCYTE_DIFFERENTIATION_UP	URS_ADIPOCYTE_DIFFERENTIATION_UP		49	0.35853198	1.0142542	0.47058824	1	1	757	tags=22%, list=7%, signal=24%
ROSS_AML_WITH_PML_RARA_FUSION	ROSS_AML_WITH_PML_RARA_FUSION		43	0.352119	1.0126445	0.46341464	1	1	1420	tags=26%, list=13%, signal=29%
TARTE_PLASMA_CELL_VS_PLASMABLAST_DN	TARTE_PLASMA_CELL_VS_PLASMABLAST_DN		212	0.2435749	1.0122129	0.42857143	1	1	2553	tags=30%, list=23%, signal=38%
LENAOUR_DENDRITIC_CELL_MATURATION_UP	LENAOUR_DENDRITIC_CELL_MATURATION_UP		65	0.34164447	1.0116199	0.44680852	1	1	1815	tags=31%, list=16%, signal=37%
SESTO_RESPONSE_TO_UV_C5	SESTO_RESPONSE_TO_UV_C5		29	0.3432761	1.0110984	0.45833334	1	1	879	tags=21%, list=8%, signal=22%
BOYLAN_MULTIPLE_MYELOMA_C_UP	BOYLAN_MULTIPLE_MYELOMA_C_UP		19	0.3595021	1.0106208	0.45238096	1	1	621	tags=21%, list=6%, signal=22%
LINDGREN_BLADDER_CANCER_CLUSTER_1_DN	LINDGREN_BLADDER_CANCER_CLUSTER_1_DN		238	0.27193272	1.0097059	0.4	1	1	1900	tags=25%, list=17%, signal=29%
TSENG_IRS1_TARGETS_DN	TSENG_IRS1_TARGETS_DN		102	0.3325612	1.0072523	0.42857143	1	1	1947	tags=30%, list=17%, signal=36%
REACTOME_HEMOSTASIS	REACTOME_HEMOSTASIS		194	0.3173357	1.0068026	0.3617021	1	1	1710	tags=31%, list=15%, signal=36%
ASGHARZADEH_NEUROBLASTOMA_POOR_SURVIVAL_DN	ASGHARZADEH_NEUROBLASTOMA_POOR_SURVIVAL_DN		20	0.39166272	1.0031214	0.5	1	1	1335	tags=25%, list=12%, signal=28%
VANHARANTA_UTERINE_FIBROID_UP	VANHARANTA_UTERINE_FIBROID_UP		26	0.37302434	1.0009576	0.34615386	1	1	1300	tags=27%, list=12%, signal=30%
REACTOME_FORMATION_AND_MATURATION_OF_MRNA_TRANSCRIPT	REACTOME_FORMATION_AND_MATURATION_OF_MRNA_TRANSCRIPT		99	0.24669726	1.000227	0.48076922	1	1	3377	tags=38%, list=30%, signal=54%
CROONQUIST_NRAS_VS_STROMAL_STIMULATION_DN	CROONQUIST_NRAS_VS_STROMAL_STIMULATION_DN		55	0.34081435	0.9991806	0.39583334	1	1	1451	tags=22%, list=13%, signal=25%
LI_WILMS_TUMOR_VS_FETAL_KIDNEY_1_DN	LI_WILMS_TUMOR_VS_FETAL_KIDNEY_1_DN		111	0.29963705	0.9973545	0.44444445	1	1	2823	tags=35%, list=25%, signal=47%
REACTOME_HORMONE_BIOSYNTHESIS	REACTOME_HORMONE_BIOSYNTHESIS		36	0.38436902	0.9968636	0.4878049	1	1	1745	tags=44%, list=16%, signal=52%
GAL_LEUKEMIC_STEM_CELL_DN	GAL_LEUKEMIC_STEM_CELL_DN		133	0.33460626	0.9968343	0.47619048	1	1	1210	tags=24%, list=11%, signal=27%
DAIRKEE_CANCER_PRONE_RESPONSE_BPA	DAIRKEE_CANCER_PRONE_RESPONSE_BPA		33	0.30146378	0.9967355	0.44444445	1	1	2270	tags=30%, list=20%, signal=38%
MARTINEZ_RB1_TARGETS_UP	MARTINEZ_RB1_TARGETS_UP		497	0.26332414	0.99630445	0.47619048	1	1	2022	tags=27%, list=18%, signal=32%
BOHN_PRIMARY_IMMUNODEFICIENCY_SYNDROM_UP	BOHN_PRIMARY_IMMUNODEFICIENCY_SYNDROM_UP		24	0.32180724	0.99585605	0.4090909	1	1	2002	tags=21%, list=18%, signal=25%
CHIARADONNA_NEOPLASTIC_TRANSFORMATION_KRAS_UP	CHIARADONNA_NEOPLASTIC_TRANSFORMATION_KRAS_UP		88	0.32255486	0.9953215	0.5652174	1	1	1813	tags=27%, list=16%, signal=32%
ENGELMANN_CANCER_PROGENITORS_UP	ENGELMANN_CANCER_PROGENITORS_UP		34	0.33566353	0.99462014	0.42	1	1	1961	tags=35%, list=18%, signal=43%
MULLIGHAN_MLL_SIGNATURE_1_DN	MULLIGHAN_MLL_SIGNATURE_1_DN		140	0.27456102	0.994366	0.42222223	1	1	1496	tags=26%, list=13%, signal=29%
RODWELL_AGING_KIDNEY_UP	RODWELL_AGING_KIDNEY_UP		205	0.33586532	0.99346644	0.41304347	1	1	1860	tags=35%, list=17%, signal=41%
GAUSSMANN_MLL_AF4_FUSION_TARGETS_F_DN	GAUSSMANN_MLL_AF4_FUSION_TARGETS_F_DN		22	0.43691328	0.9921853	0.4878049	1	1	1767	tags=41%, list=16%, signal=48%
BASSO_CD40_SIGNALING_DN	BASSO_CD40_SIGNALING_DN		40	0.3732923	0.99213284	0.45238096	1	1	2485	tags=45%, list=22%, signal=58%
MENSE_HYPOXIA_UP	MENSE_HYPOXIA_UP		57	0.34000874	0.9919263	0.45454547	1	1	1401	tags=26%, list=13%, signal=30%
CHARAFE_BREAST_CANCER_LUMINAL_VS_MESENCHYMAL_DN	CHARAFE_BREAST_CANCER_LUMINAL_VS_MESENCHYMAL_DN		258	0.32704663	0.99055845	0.39130434	1	1	1904	tags=34%, list=17%, signal=40%
CADWELL_ATG16L1_TARGETS_UP	CADWELL_ATG16L1_TARGETS_UP		62	0.34794816	0.98885053	0.4680851	1	1	1329	tags=31%, list=12%, signal=35%
SHAFFER_IRF4_TARGETS_IN_ACTIVATED_DENDRITIC_CELL	SHAFFER_IRF4_TARGETS_IN_ACTIVATED_DENDRITIC_CELL		43	0.32283455	0.9880323	0.5510204	1	1	1909	tags=33%, list=17%, signal=39%
BOYAULT_LIVER_CANCER_SUBCLASS_G123_UP	BOYAULT_LIVER_CANCER_SUBCLASS_G123_UP		26	0.33675256	0.987932	0.44444445	1	1	2104	tags=27%, list=19%, signal=33%
YAGI_AML_WITH_T_9_11_TRANSLOCATION	YAGI_AML_WITH_T_9_11_TRANSLOCATION		91	0.25501105	0.98770803	0.43137255	1	1	1931	tags=29%, list=17%, signal=34%
ONKEN_UVEAL_MELANOMA_UP	ONKEN_UVEAL_MELANOMA_UP		449	0.23642874	0.98736763	0.46	1	1	1805	tags=22%, list=16%, signal=25%
RAGHAVACHARI_PLATELET_SPECIFIC_GENES	RAGHAVACHARI_PLATELET_SPECIFIC_GENES		44	0.3350285	0.98734516	0.425	1	1	1107	tags=23%, list=10%, signal=25%
WEST_ADRENOCORTICAL_TUMOR_UP	WEST_ADRENOCORTICAL_TUMOR_UP		199	0.23945764	0.9873376	0.39130434	1	1	2564	tags=28%, list=23%, signal=35%
KEGG_BASE_EXCISION_REPAIR	KEGG_BASE_EXCISION_REPAIR		21	0.34312212	0.9870744	0.42307693	1	1	3950	tags=62%, list=35%, signal=95%
BIOCARTA_ATRBRCA_PATHWAY	BIOCARTA_ATRBRCA_PATHWAY		15	0.38068804	0.98651135	0.52	1	1	2350	tags=47%, list=21%, signal=59%
DAVICIONI_TARGETS_OF_PAX_FOXO1_FUSIONS_DN	DAVICIONI_TARGETS_OF_PAX_FOXO1_FUSIONS_DN		38	0.36568648	0.986015	0.5686275	1	1	1409	tags=32%, list=13%, signal=36%
ENK_UV_RESPONSE_EPIDERMIS_UP	ENK_UV_RESPONSE_EPIDERMIS_UP		193	0.23603001	0.98431635	0.47272727	1	1	2482	tags=30%, list=22%, signal=38%
IVANOVA_HEMATOPOIESIS_STEM_CELL_AND_PROGENITOR	IVANOVA_HEMATOPOIESIS_STEM_CELL_AND_PROGENITOR		152	0.24824837	0.9842028	0.45652175	1	1	2277	tags=29%, list=20%, signal=36%
CHIANG_LIVER_CANCER_SUBCLASS_CTNNB1_DN	CHIANG_LIVER_CANCER_SUBCLASS_CTNNB1_DN		96	0.3514015	0.9839364	0.46938777	1	1	722	tags=23%, list=6%, signal=24%
GOLDRATH_HOMEOSTATIC_PROLIFERATION	GOLDRATH_HOMEOSTATIC_PROLIFERATION		122	0.24147663	0.98304963	0.45454547	1	1	2539	tags=30%, list=23%, signal=39%
AMIT_EGF_RESPONSE_120_HELA	AMIT_EGF_RESPONSE_120_HELA		47	0.3583132	0.9825542	0.4893617	1	1	1409	tags=30%, list=13%, signal=34%
TAKEDA_TARGETS_OF_NUP98_HOXA9_FUSION_10D_DN	TAKEDA_TARGETS_OF_NUP98_HOXA9_FUSION_10D_DN		81	0.36786643	0.9823855	0.48979592	1	1	1725	tags=40%, list=15%, signal=46%
REACTOME_RNA_POLYMERASE_II_TRANSCRIPTION	REACTOME_RNA_POLYMERASE_II_TRANSCRIPTION		70	0.2536569	0.9815644	0.4117647	1	1	2892	tags=33%, list=26%, signal=44%
SHAFFER_IRF4_TARGETS_IN_ACTIVATED_B_LYMPHOCYTE	SHAFFER_IRF4_TARGETS_IN_ACTIVATED_B_LYMPHOCYTE		56	0.28337508	0.9815407	0.47916666	1	1	2862	tags=38%, list=26%, signal=50%
MILI_PSEUDOPODIA_CHEMOTAXIS_DN	MILI_PSEUDOPODIA_CHEMOTAXIS_DN		312	0.25797737	0.98138535	0.4489796	1	1	1545	tags=20%, list=14%, signal=22%
BIOCARTA_ERK_PATHWAY	BIOCARTA_ERK_PATHWAY		16	0.34809074	0.9801121	0.47058824	1	1	304	tags=13%, list=3%, signal=13%
JIANG_TIP30_TARGETS_UP	JIANG_TIP30_TARGETS_UP		34	0.31609342	0.9796143	0.5090909	1	1	1262	tags=26%, list=11%, signal=30%
KUNINGER_IGF1_VS_PDGFB_TARGETS_DN	KUNINGER_IGF1_VS_PDGFB_TARGETS_DN		17	0.4524296	0.97944486	0.4883721	1	1	1947	tags=53%, list=17%, signal=64%
ELVIDGE_HYPOXIA_DN	ELVIDGE_HYPOXIA_DN		84	0.24109171	0.97811013	0.43636364	1	1	3016	tags=40%, list=27%, signal=55%
TURASHVILI_BREAST_DUCTAL_CARCINOMA_VS_DUCTAL_NORMAL_UP	TURASHVILI_BREAST_DUCTAL_CARCINOMA_VS_DUCTAL_NORMAL_UP		22	0.41740644	0.97657067	0.5	1	1	1028	tags=32%, list=9%, signal=35%
SCHLESINGER_METHYLATED_DE_NOVO_IN_CANCER	SCHLESINGER_METHYLATED_DE_NOVO_IN_CANCER		60	0.33115822	0.9763627	0.52272725	1	1	1684	tags=32%, list=15%, signal=37%
GALE_APL_WITH_FLT3_MUTATED_UP	GALE_APL_WITH_FLT3_MUTATED_UP		23	0.31758246	0.97563446	0.43103448	1	1	1006	tags=22%, list=9%, signal=24%
CHOI_ATL_STAGE_PREDICTOR	CHOI_ATL_STAGE_PREDICTOR		21	0.30986348	0.9749343	0.4509804	1	1	2779	tags=38%, list=25%, signal=51%
FERREIRA_EWINGS_SARCOMA_UNSTABLE_VS_STABLE_UP	FERREIRA_EWINGS_SARCOMA_UNSTABLE_VS_STABLE_UP		74	0.30124292	0.9735099	0.5	1	1	1339	tags=22%, list=12%, signal=24%
TAVAZOIE_METASTASIS	TAVAZOIE_METASTASIS		49	0.35547906	0.97331005	0.53488374	1	1	1644	tags=31%, list=15%, signal=36%
FLECHNER_PBL_KIDNEY_TRANSPLANT_REJECTED_VS_OK_DN	FLECHNER_PBL_KIDNEY_TRANSPLANT_REJECTED_VS_OK_DN		33	0.26761144	0.9727044	0.5	1	1	2925	tags=42%, list=26%, signal=57%
MCLACHLAN_DENTAL_CARIES_UP	MCLACHLAN_DENTAL_CARIES_UP		134	0.38281238	0.9722989	0.5	1	1	1656	tags=35%, list=15%, signal=41%
GOZGIT_ESR1_TARGETS_UP	GOZGIT_ESR1_TARGETS_UP		79	0.28720942	0.96871734	0.53333336	1	1	1704	tags=33%, list=15%, signal=39%
DORSAM_HOXA9_TARGETS_UP	DORSAM_HOXA9_TARGETS_UP		23	0.30756202	0.96870583	0.5	1	1	2599	tags=35%, list=23%, signal=45%
LUI_THYROID_CANCER_CLUSTER_2	LUI_THYROID_CANCER_CLUSTER_2		25	0.3360964	0.96840847	0.54545456	1	1	1467	tags=28%, list=13%, signal=32%
KIM_GASTRIC_CANCER_CHEMOSENSITIVITY	KIM_GASTRIC_CANCER_CHEMOSENSITIVITY		60	0.2849027	0.96687084	0.62222224	1	1	1244	tags=22%, list=11%, signal=24%
MARTORIATI_MDM4_TARGETS_FETAL_LIVER_UP	MARTORIATI_MDM4_TARGETS_FETAL_LIVER_UP		76	0.30580023	0.9666064	0.5	1	1	2406	tags=41%, list=21%, signal=52%
TONKS_TARGETS_OF_RUNX1_RUNX1T1_FUSION_GRANULOCYTE_UP	TONKS_TARGETS_OF_RUNX1_RUNX1T1_FUSION_GRANULOCYTE_UP		35	0.37408212	0.96635586	0.52	1	1	1675	tags=43%, list=15%, signal=50%
GRADE_COLON_AND_RECTAL_CANCER_UP	GRADE_COLON_AND_RECTAL_CANCER_UP		161	0.22348027	0.9659968	0.4090909	1	1	2729	tags=31%, list=24%, signal=40%
IWANAGA_CARCINOGENESIS_BY_KRAS_PTEN_DN	IWANAGA_CARCINOGENESIS_BY_KRAS_PTEN_DN		192	0.29305112	0.96585244	0.42857143	1	1	2179	tags=35%, list=19%, signal=43%
IVANOVA_HEMATOPOIESIS_INTERMEDIATE_PROGENITOR	IVANOVA_HEMATOPOIESIS_INTERMEDIATE_PROGENITOR		25	0.27822965	0.96493125	0.5660377	1	1	2511	tags=32%, list=22%, signal=41%
ROZANOV_MMP14_TARGETS_UP	ROZANOV_MMP14_TARGETS_UP		159	0.31227612	0.9642992	0.4489796	1	1	1947	tags=30%, list=17%, signal=36%
NAKAYAMA_SOFT_TISSUE_TUMORS_PCA1_UP	NAKAYAMA_SOFT_TISSUE_TUMORS_PCA1_UP		48	0.4488353	0.96325445	0.5	1	1	2396	tags=50%, list=21%, signal=63%
VANTVEER_BREAST_CANCER_BRCA1_UP	VANTVEER_BREAST_CANCER_BRCA1_UP		18	0.27940142	0.9619983	0.54	1	1	1181	tags=22%, list=11%, signal=25%
HEDENFALK_BREAST_CANCER_BRCA1_VS_BRCA2	HEDENFALK_BREAST_CANCER_BRCA1_VS_BRCA2		21	0.30849046	0.9618614	0.5535714	1	1	3201	tags=52%, list=29%, signal=73%
KEGG_METABOLISM_OF_XENOBIOTICS_BY_CYTOCHROME_P450	KEGG_METABOLISM_OF_XENOBIOTICS_BY_CYTOCHROME_P450		28	0.3751339	0.9618304	0.59574467	1	1	798	tags=25%, list=7%, signal=27%
TSENG_ADIPOGENIC_POTENTIAL_DN	TSENG_ADIPOGENIC_POTENTIAL_DN		34	0.40598	0.9599814	0.525	1	1	2139	tags=41%, list=19%, signal=51%
STARK_PREFRONTAL_CORTEX_22Q11_DELETION_UP	STARK_PREFRONTAL_CORTEX_22Q11_DELETION_UP		93	0.261846	0.95730674	0.5769231	1	1	1503	tags=22%, list=13%, signal=25%
UEDA_CENTRAL_CLOCK	UEDA_CENTRAL_CLOCK		66	0.29346636	0.9563045	0.46341464	1	1	1126	tags=21%, list=10%, signal=23%
REACTOME_TRANSCRIPTION_COUPLED_NER	REACTOME_TRANSCRIPTION_COUPLED_NER		40	0.2912513	0.95526755	0.43636364	1	1	2335	tags=28%, list=21%, signal=35%
STEIN_ESRRA_TARGETS_RESPONSIVE_TO_ESTROGEN_DN	STEIN_ESRRA_TARGETS_RESPONSIVE_TO_ESTROGEN_DN		24	0.35909006	0.9549947	0.44680852	1	1	2564	tags=33%, list=23%, signal=43%
CHEN_LVAD_SUPPORT_OF_FAILING_HEART_UP	CHEN_LVAD_SUPPORT_OF_FAILING_HEART_UP		69	0.33777744	0.9547858	0.5106383	1	1	1675	tags=28%, list=15%, signal=32%
REACTOME_CELL_SURFACE_INTERACTIONS_AT_THE_VASCULAR_WALL	REACTOME_CELL_SURFACE_INTERACTIONS_AT_THE_VASCULAR_WALL		66	0.3475537	0.9544853	0.45833334	1	1	1651	tags=32%, list=15%, signal=37%
TAKEDA_TARGETS_OF_NUP98_HOXA9_FUSION_3D_DN	TAKEDA_TARGETS_OF_NUP98_HOXA9_FUSION_3D_DN		16	0.4675158	0.9542857	0.5652174	1	1	2316	tags=56%, list=21%, signal=71%
BLALOCK_ALZHEIMERS_DISEASE_INCIPIENT_DN	BLALOCK_ALZHEIMERS_DISEASE_INCIPIENT_DN		111	0.22339398	0.9524177	0.5	1	1	1675	tags=22%, list=15%, signal=25%
KYNG_DNA_DAMAGE_DN	KYNG_DNA_DAMAGE_DN		68	0.293137	0.95044005	0.5217391	1	1	1578	tags=28%, list=14%, signal=32%
REACTOME_REGULATION_OF_GENE_EXPRESSION_IN_BETA_CELLS	REACTOME_REGULATION_OF_GENE_EXPRESSION_IN_BETA_CELLS		61	0.26899642	0.95004886	0.5	1	1	3535	tags=57%, list=32%, signal=83%
KEGG_PROTEIN_EXPORT	KEGG_PROTEIN_EXPORT		18	0.32480726	0.9497441	0.53846157	1	1	2779	tags=28%, list=25%, signal=37%
REACTOME_DNA_REPAIR	REACTOME_DNA_REPAIR		78	0.29185283	0.9493023	0.45833334	1	1	3048	tags=35%, list=27%, signal=47%
OUYANG_PROSTATE_CANCER_PROGRESSION_DN	OUYANG_PROSTATE_CANCER_PROGRESSION_DN		15	0.3395253	0.9488751	0.6	1	1	1080	tags=27%, list=10%, signal=29%
RUTELLA_RESPONSE_TO_HGF_UP	RUTELLA_RESPONSE_TO_HGF_UP		258	0.26623112	0.94864327	0.4117647	1	1	1496	tags=22%, list=13%, signal=25%
VECCHI_GASTRIC_CANCER_ADVANCED_VS_EARLY_UP	VECCHI_GASTRIC_CANCER_ADVANCED_VS_EARLY_UP		105	0.3811129	0.94823337	0.47916666	1	1	1028	tags=28%, list=9%, signal=30%
RICKMAN_TUMOR_DIFFERENTIATED_MODERATELY_VS_POORLY_UP	RICKMAN_TUMOR_DIFFERENTIATED_MODERATELY_VS_POORLY_UP		20	0.34928814	0.94771326	0.4893617	1	1	2853	tags=50%, list=25%, signal=67%
RICKMAN_TUMOR_DIFFERENTIATED_MODERATELY_VS_POORLY_DN	RICKMAN_TUMOR_DIFFERENTIATED_MODERATELY_VS_POORLY_DN		20	0.34928814	0.94771326	0.4893617	1	1	2853	tags=50%, list=25%, signal=67%
BLUM_RESPONSE_TO_SALIRASIB_UP	BLUM_RESPONSE_TO_SALIRASIB_UP		169	0.22209409	0.94555104	0.5531915	1	1	1727	tags=19%, list=15%, signal=22%
MARTINEZ_TP53_TARGETS_UP	MARTINEZ_TP53_TARGETS_UP		467	0.26011088	0.94521356	0.47619048	1	1	1647	tags=23%, list=15%, signal=26%
SENESE_HDAC2_TARGETS_UP	SENESE_HDAC2_TARGETS_UP		66	0.2949883	0.94440687	0.5	1	1	1781	tags=26%, list=16%, signal=30%
LINDGREN_BLADDER_CANCER_CLUSTER_2A_DN	LINDGREN_BLADDER_CANCER_CLUSTER_2A_DN		80	0.29665324	0.9433001	0.5	1	1	1481	tags=21%, list=13%, signal=24%
NAKAMURA_TUMOR_ZONE_PERIPHERAL_VS_CENTRAL_UP	NAKAMURA_TUMOR_ZONE_PERIPHERAL_VS_CENTRAL_UP		163	0.26599634	0.94246536	0.5	1	1	2482	tags=31%, list=22%, signal=40%
CHESLER_BRAIN_QTL_CIS	CHESLER_BRAIN_QTL_CIS		56	0.2636704	0.94163513	0.53488374	1	1	2064	tags=34%, list=18%, signal=41%
NIKOLSKY_BREAST_CANCER_17Q21_Q25_AMPLICON	NIKOLSKY_BREAST_CANCER_17Q21_Q25_AMPLICON		179	0.24067563	0.9414237	0.54901963	1	1	2480	tags=34%, list=22%, signal=42%
DASU_IL6_SIGNALING_UP	DASU_IL6_SIGNALING_UP		35	0.33799067	0.94106555	0.51111114	1	1	1876	tags=34%, list=17%, signal=41%
PARK_APL_PATHOGENESIS_DN	PARK_APL_PATHOGENESIS_DN		26	0.33722895	0.9405081	0.47916666	1	1	1868	tags=27%, list=17%, signal=32%
TAKEDA_TARGETS_OF_NUP98_HOXA9_FUSION_6HR_DN	TAKEDA_TARGETS_OF_NUP98_HOXA9_FUSION_6HR_DN		23	0.3742696	0.9399791	0.5869565	1	1	2570	tags=35%, list=23%, signal=45%
POOLA_INVASIVE_BREAST_CANCER_UP	POOLA_INVASIVE_BREAST_CANCER_UP		169	0.36113217	0.9395688	0.5	1	1	1599	tags=33%, list=14%, signal=38%
PUJANA_XPRSS_INT_NETWORK	PUJANA_XPRSS_INT_NETWORK		107	0.29476658	0.93945354	0.4528302	1	1	3359	tags=40%, list=30%, signal=57%
FERRANDO_T_ALL_WITH_MLL_ENL_FUSION_DN	FERRANDO_T_ALL_WITH_MLL_ENL_FUSION_DN		54	0.26963198	0.9385403	0.5	1	1	1676	tags=26%, list=15%, signal=30%
JAERVINEN_AMPLIFIED_IN_LARYNGEAL_CANCER	JAERVINEN_AMPLIFIED_IN_LARYNGEAL_CANCER		20	0.29778045	0.9383423	0.5217391	1	1	781	tags=15%, list=7%, signal=16%
ONDER_CDH1_TARGETS_2_UP	ONDER_CDH1_TARGETS_2_UP		159	0.36154813	0.9381904	0.4651163	1	1	1634	tags=35%, list=15%, signal=40%
AMUNDSON_POOR_SURVIVAL_AFTER_GAMMA_RADIATION_2G	AMUNDSON_POOR_SURVIVAL_AFTER_GAMMA_RADIATION_2G		93	0.27944964	0.9377104	0.4883721	1	1	1339	tags=23%, list=12%, signal=25%
MARTINEZ_RB1_AND_TP53_TARGETS_UP	MARTINEZ_RB1_AND_TP53_TARGETS_UP		471	0.26422742	0.9373724	0.4878049	1	1	1474	tags=22%, list=13%, signal=24%
CHEBOTAEV_GR_TARGETS_UP	CHEBOTAEV_GR_TARGETS_UP		44	0.3194799	0.9352826	0.5849057	1	1	1513	tags=25%, list=14%, signal=29%
IGARASHI_ATF4_TARGETS_DN	IGARASHI_ATF4_TARGETS_DN		48	0.28016573	0.93421745	0.5	1	1	1496	tags=27%, list=13%, signal=31%
MOREAUX_MULTIPLE_MYELOMA_BY_TACI_DN	MOREAUX_MULTIPLE_MYELOMA_BY_TACI_DN		73	0.26158297	0.9338545	0.48	1	1	2882	tags=32%, list=26%, signal=42%
TIEN_INTESTINE_PROBIOTICS_24HR_UP	TIEN_INTESTINE_PROBIOTICS_24HR_UP		343	0.21301946	0.9332236	0.4528302	1	1	2882	tags=32%, list=26%, signal=41%
SATO_SILENCED_BY_DEACETYLATION_IN_PANCREATIC_CANCER	SATO_SILENCED_BY_DEACETYLATION_IN_PANCREATIC_CANCER		28	0.3279649	0.9332068	0.54901963	1	1	1291	tags=25%, list=12%, signal=28%
WOO_LIVER_CANCER_RECURRENCE_UP	WOO_LIVER_CANCER_RECURRENCE_UP		73	0.3362161	0.93226075	0.5531915	1	1	1518	tags=32%, list=14%, signal=36%
BASSO_B_LYMPHOCYTE_NETWORK	BASSO_B_LYMPHOCYTE_NETWORK		85	0.21746735	0.9316753	0.45454547	1	1	2552	tags=29%, list=23%, signal=38%
FAELT_B_CLL_WITH_VH3_21_UP	FAELT_B_CLL_WITH_VH3_21_UP		30	0.26481172	0.93065363	0.53061223	1	1	2036	tags=27%, list=18%, signal=33%
REACTOME_PURINE_METABOLISM	REACTOME_PURINE_METABOLISM		22	0.2730989	0.93046904	0.58	1	1	3131	tags=55%, list=28%, signal=76%
TSENG_IRS1_TARGETS_UP	TSENG_IRS1_TARGETS_UP		86	0.28399843	0.9276598	0.54545456	1	1	1874	tags=30%, list=17%, signal=36%
MARKEY_RB1_CHRONIC_LOF_DN	MARKEY_RB1_CHRONIC_LOF_DN		90	0.33763924	0.92547673	0.5	1	1	1254	tags=28%, list=11%, signal=31%
RASHI_RESPONSE_TO_IONIZING_RADIATION_5	RASHI_RESPONSE_TO_IONIZING_RADIATION_5		106	0.2581814	0.9253019	0.59574467	1	1	788	tags=15%, list=7%, signal=16%
REACTOME_CYTOCHROME_P450_ARRANGED_BY_SUBSTRATE_TYPE	REACTOME_CYTOCHROME_P450_ARRANGED_BY_SUBSTRATE_TYPE		22	0.37183353	0.92522514	0.6136364	1	1	1745	tags=41%, list=16%, signal=48%
MISSIAGLIA_REGULATED_BY_METHYLATION_DN	MISSIAGLIA_REGULATED_BY_METHYLATION_DN		66	0.307305	0.9236147	0.5283019	1	1	1021	tags=15%, list=9%, signal=17%
HORIUCHI_WTAP_TARGETS_DN	HORIUCHI_WTAP_TARGETS_DN		179	0.24515635	0.92280775	0.50980395	1	1	2496	tags=30%, list=22%, signal=37%
VANHARANTA_UTERINE_FIBROID_DN	VANHARANTA_UTERINE_FIBROID_DN		38	0.33876595	0.9220148	0.46666667	1	1	1581	tags=32%, list=14%, signal=37%
BIDUS_METASTASIS_DN	BIDUS_METASTASIS_DN		76	0.2905352	0.9180957	0.5652174	1	1	1873	tags=29%, list=17%, signal=35%
NAKAJIMA_MAST_CELL	NAKAJIMA_MAST_CELL		22	0.36752507	0.91802317	0.5555556	1	1	1815	tags=32%, list=16%, signal=38%
PENG_LEUCINE_DEPRIVATION_UP	PENG_LEUCINE_DEPRIVATION_UP		18	0.30795488	0.9176036	0.5714286	1	1	1935	tags=22%, list=17%, signal=27%
GERY_CEBP_TARGETS	GERY_CEBP_TARGETS		94	0.3307017	0.9166624	0.5652174	1	1	1725	tags=30%, list=15%, signal=35%
MCLACHLAN_DENTAL_CARIES_DN	MCLACHLAN_DENTAL_CARIES_DN		146	0.35883537	0.9165119	0.5116279	1	1	1219	tags=29%, list=11%, signal=33%
LAIHO_COLORECTAL_CANCER_SERRATED_DN	LAIHO_COLORECTAL_CANCER_SERRATED_DN		47	0.24460545	0.91532415	0.58	1	1	1204	tags=19%, list=11%, signal=21%
JAZAERI_BREAST_CANCER_BRCA1_VS_BRCA2_UP	JAZAERI_BREAST_CANCER_BRCA1_VS_BRCA2_UP		35	0.28201163	0.9141338	0.5102041	1	1	1639	tags=29%, list=15%, signal=33%
CHIANG_LIVER_CANCER_SUBCLASS_INTERFERON_DN	CHIANG_LIVER_CANCER_SUBCLASS_INTERFERON_DN		19	0.35217443	0.912159	0.5897436	1	1	1699	tags=32%, list=15%, signal=37%
ROZANOV_MMP14_TARGETS_SUBSET	ROZANOV_MMP14_TARGETS_SUBSET		24	0.41681144	0.9120786	0.5	1	1	1774	tags=33%, list=16%, signal=40%
KANG_IMMORTALIZED_BY_TERT_DN	KANG_IMMORTALIZED_BY_TERT_DN		67	0.3165188	0.9115423	0.5714286	1	1	1011	tags=22%, list=9%, signal=24%
ALONSO_METASTASIS_DN	ALONSO_METASTASIS_DN		15	0.39873734	0.91092557	0.625	1	1	924	tags=27%, list=8%, signal=29%
KEGG_CITRATE_CYCLE_TCA_CYCLE	KEGG_CITRATE_CYCLE_TCA_CYCLE		24	0.30240372	0.9070102	0.5116279	1	1	2228	tags=29%, list=20%, signal=36%
SCIAN_CELL_CYCLE_TARGETS_OF_TP53_AND_TP73_DN	SCIAN_CELL_CYCLE_TARGETS_OF_TP53_AND_TP73_DN		19	0.3688663	0.9067364	0.56	1	1	595	tags=16%, list=5%, signal=17%
REACTOME_FORMATION_OF_PLATELET_PLUG	REACTOME_FORMATION_OF_PLATELET_PLUG		125	0.28637147	0.9053907	0.6136364	1	1	1894	tags=32%, list=17%, signal=38%
CHEMNITZ_RESPONSE_TO_PROSTAGLANDIN_E2_UP	CHEMNITZ_RESPONSE_TO_PROSTAGLANDIN_E2_UP		77	0.25774053	0.9051627	0.53333336	1	1	2449	tags=27%, list=22%, signal=35%
LUI_THYROID_CANCER_PAX8_PPARG_UP	LUI_THYROID_CANCER_PAX8_PPARG_UP		27	0.30555388	0.9047063	0.6	1	1	2258	tags=37%, list=20%, signal=46%
ROY_WOUND_BLOOD_VESSEL_UP	ROY_WOUND_BLOOD_VESSEL_UP		34	0.38732952	0.9041477	0.5652174	1	1	1381	tags=29%, list=12%, signal=33%
OSMAN_BLADDER_CANCER_DN	OSMAN_BLADDER_CANCER_DN		175	0.18782656	0.90130293	0.59574467	1	1	3012	tags=31%, list=27%, signal=42%
FLOTHO_PEDIATRIC_ALL_THERAPY_RESPONSE_UP	FLOTHO_PEDIATRIC_ALL_THERAPY_RESPONSE_UP		35	0.25895604	0.9009327	0.5833333	1	1	3586	tags=49%, list=32%, signal=71%
CROONQUIST_NRAS_VS_STROMAL_STIMULATION_UP	CROONQUIST_NRAS_VS_STROMAL_STIMULATION_UP		20	0.35648125	0.9001894	0.5106383	1	1	1868	tags=40%, list=17%, signal=48%
ZHANG_BREAST_CANCER_PROGENITORS_DN	ZHANG_BREAST_CANCER_PROGENITORS_DN		88	0.23480986	0.89982885	0.4893617	1	1	1345	tags=19%, list=12%, signal=22%
AMIT_SERUM_RESPONSE_40_MCF10A	AMIT_SERUM_RESPONSE_40_MCF10A		22	0.36992708	0.89917046	0.55	1	1	1634	tags=27%, list=15%, signal=32%
KEGG_FC_EPSILON_RI_SIGNALING_PATHWAY	KEGG_FC_EPSILON_RI_SIGNALING_PATHWAY		56	0.26389977	0.8990991	0.62	1	1	2399	tags=36%, list=21%, signal=45%
THEILGAARD_NEUTROPHIL_AT_SKIN_WOUND_UP	THEILGAARD_NEUTROPHIL_AT_SKIN_WOUND_UP		51	0.27130193	0.8963383	0.58	1	1	1256	tags=20%, list=11%, signal=22%
VART_KSHV_INFECTION_ANGIOGENIC_MARKERS_UP	VART_KSHV_INFECTION_ANGIOGENIC_MARKERS_UP		122	0.3245241	0.89595026	0.65909094	1	1	1336	tags=30%, list=12%, signal=33%
REACTOME_NUCLEOTIDE_EXCISION_REPAIR	REACTOME_NUCLEOTIDE_EXCISION_REPAIR		45	0.26815832	0.89475787	0.48214287	1	1	2413	tags=27%, list=22%, signal=34%
PYEON_CANCER_HEAD_AND_NECK_VS_CERVICAL_DN	PYEON_CANCER_HEAD_AND_NECK_VS_CERVICAL_DN		15	0.4097336	0.89268833	0.59183675	1	1	1879	tags=40%, list=17%, signal=48%
REACTOME_INORGANIC_CATION_ANION_SLC_TRANSPORTERS	REACTOME_INORGANIC_CATION_ANION_SLC_TRANSPORTERS		64	0.30774757	0.8922836	0.5660377	1	1	826	tags=17%, list=7%, signal=18%
WEIGEL_OXIDATIVE_STRESS_BY_HNE_AND_H2O2	WEIGEL_OXIDATIVE_STRESS_BY_HNE_AND_H2O2		28	0.2687647	0.89183646	0.64	1	1	1750	tags=32%, list=16%, signal=38%
ZHANG_TARGETS_OF_EWSR1_FLI1_FUSION	ZHANG_TARGETS_OF_EWSR1_FLI1_FUSION		57	0.29012647	0.891584	0.5813953	1	1	2473	tags=37%, list=22%, signal=47%
OSADA_ASCL1_TARGETS_UP	OSADA_ASCL1_TARGETS_UP		31	0.30850938	0.8896508	0.5714286	1	1	1128	tags=23%, list=10%, signal=25%
GRESHOCK_CANCER_COPY_NUMBER_UP	GRESHOCK_CANCER_COPY_NUMBER_UP		201	0.20673254	0.8882407	0.65217394	1	1	1813	tags=20%, list=16%, signal=24%
KEGG_DRUG_METABOLISM_CYTOCHROME_P450	KEGG_DRUG_METABOLISM_CYTOCHROME_P450		30	0.33339933	0.8879652	0.6041667	1	1	2139	tags=40%, list=19%, signal=49%
TURASHVILI_BREAST_LOBULAR_CARCINOMA_VS_LOBULAR_NORMAL_DN	TURASHVILI_BREAST_LOBULAR_CARCINOMA_VS_LOBULAR_NORMAL_DN		42	0.3949503	0.8878558	0.56	1	1	1613	tags=45%, list=14%, signal=53%
ST_T_CELL_SIGNAL_TRANSDUCTION	ST_T_CELL_SIGNAL_TRANSDUCTION		33	0.31416628	0.8872412	0.5686275	1	1	1996	tags=33%, list=18%, signal=40%
IVANOVA_HEMATOPOIESIS_EARLY_PROGENITOR	IVANOVA_HEMATOPOIESIS_EARLY_PROGENITOR		86	0.21059836	0.8868514	0.6862745	1	1	1896	tags=22%, list=17%, signal=26%
CROONQUIST_NRAS_SIGNALING_DN	CROONQUIST_NRAS_SIGNALING_DN		44	0.36020812	0.8855427	0.59183675	1	1	2814	tags=36%, list=25%, signal=48%
NAKAYAMA_SOFT_TISSUE_TUMORS_PCA2_DN	NAKAYAMA_SOFT_TISSUE_TUMORS_PCA2_DN		52	0.36935368	0.8849865	0.53061223	1	1	1203	tags=33%, list=11%, signal=36%
BENPORATH_PROLIFERATION	BENPORATH_PROLIFERATION		89	0.26308292	0.8830923	0.54545456	1	1	1557	tags=20%, list=14%, signal=23%
NIKOLSKY_BREAST_CANCER_7Q21_Q22_AMPLICON	NIKOLSKY_BREAST_CANCER_7Q21_Q22_AMPLICON		35	0.30914915	0.8818541	0.61904764	1	1	1247	tags=29%, list=11%, signal=32%
KEGG_SPHINGOLIPID_METABOLISM	KEGG_SPHINGOLIPID_METABOLISM		22	0.3273644	0.88160247	0.64705884	1	1	2185	tags=32%, list=20%, signal=39%
MARTORIATI_MDM4_TARGETS_FETAL_LIVER_DN	MARTORIATI_MDM4_TARGETS_FETAL_LIVER_DN		202	0.22296995	0.8791706	0.59090906	1	1	1805	tags=24%, list=16%, signal=28%
WONG_ENDMETRIUM_CANCER_DN	WONG_ENDMETRIUM_CANCER_DN		26	0.3809781	0.87893814	0.5652174	1	1	1613	tags=42%, list=14%, signal=49%
BENPORATH_ES_1	BENPORATH_ES_1		237	0.22784702	0.8780621	0.65384614	1	1	2195	tags=30%, list=20%, signal=36%
LANDIS_ERBB2_BREAST_TUMORS_65_DN	LANDIS_ERBB2_BREAST_TUMORS_65_DN		30	0.37174216	0.8779016	0.627907	1	1	1729	tags=40%, list=15%, signal=47%
RIZ_ERYTHROID_DIFFERENTIATION_HEMGN	RIZ_ERYTHROID_DIFFERENTIATION_HEMGN		25	0.2946097	0.87713665	0.65789473	1	1	1339	tags=20%, list=12%, signal=23%
BROWNE_HCMV_INFECTION_16HR_DN	BROWNE_HCMV_INFECTION_16HR_DN		50	0.2933406	0.87712973	0.59183675	1	1	1621	tags=26%, list=14%, signal=30%
SHEPARD_BMYB_TARGETS	SHEPARD_BMYB_TARGETS		39	0.32890955	0.8770673	0.627907	1	1	595	tags=21%, list=5%, signal=22%
ELVIDGE_HIF1A_TARGETS_DN	ELVIDGE_HIF1A_TARGETS_DN		58	0.32373732	0.87645006	0.5813953	1	1	2686	tags=45%, list=24%, signal=59%
AGUIRRE_PANCREATIC_CANCER_COPY_NUMBER_UP	AGUIRRE_PANCREATIC_CANCER_COPY_NUMBER_UP		168	0.17964645	0.87526053	0.5882353	1	1	1896	tags=21%, list=17%, signal=25%
KANNAN_TP53_TARGETS_UP	KANNAN_TP53_TARGETS_UP		27	0.29798833	0.8750952	0.6041667	1	1	2194	tags=33%, list=20%, signal=41%
KEGG_AMINO_SUGAR_AND_NUCLEOTIDE_SUGAR_METABOLISM	KEGG_AMINO_SUGAR_AND_NUCLEOTIDE_SUGAR_METABOLISM		32	0.24473669	0.875072	0.6666667	1	1	347	tags=9%, list=3%, signal=10%
ASTON_MAJOR_DEPRESSIVE_DISORDER_UP	ASTON_MAJOR_DEPRESSIVE_DISORDER_UP		25	0.30245388	0.87460876	0.6666667	1	1	2360	tags=40%, list=21%, signal=51%
HOSHIDA_LIVER_CANCER_SUBCLASS_S2	HOSHIDA_LIVER_CANCER_SUBCLASS_S2		80	0.20464924	0.87429065	0.6785714	1	1	2657	tags=30%, list=24%, signal=39%
JAZAG_TGFB1_SIGNALING_VIA_SMAD4_UP	JAZAG_TGFB1_SIGNALING_VIA_SMAD4_UP		69	0.23607013	0.87359715	0.6545454	1	1	1903	tags=26%, list=17%, signal=31%
BERTUCCI_MEDULLARY_VS_DUCTAL_BREAST_CANCER_UP	BERTUCCI_MEDULLARY_VS_DUCTAL_BREAST_CANCER_UP		107	0.2395212	0.8732331	0.5833333	1	1	1563	tags=22%, list=14%, signal=26%
TONKS_TARGETS_OF_RUNX1_RUNX1T1_FUSION_ERYTHROCYTE_UP	TONKS_TARGETS_OF_RUNX1_RUNX1T1_FUSION_ERYTHROCYTE_UP		98	0.30514362	0.87155473	0.6744186	1	1	1547	tags=31%, list=14%, signal=35%
REACTOME_PLATELET_ACTIVATION_TRIGGERS	REACTOME_PLATELET_ACTIVATION_TRIGGERS		42	0.3001711	0.8713976	0.64285713	1	1	1667	tags=33%, list=15%, signal=39%
MCBRYAN_PUBERTAL_BREAST_3_4WK_DN	MCBRYAN_PUBERTAL_BREAST_3_4WK_DN		33	0.301093	0.869067	0.63829786	1	1	808	tags=18%, list=7%, signal=20%
ELVIDGE_HYPOXIA_BY_DMOG_DN	ELVIDGE_HYPOXIA_BY_DMOG_DN		37	0.27189216	0.8686486	0.67346936	1	1	1242	tags=22%, list=11%, signal=24%
WEIGEL_OXIDATIVE_STRESS_RESPONSE	WEIGEL_OXIDATIVE_STRESS_RESPONSE		19	0.28584337	0.86860275	0.6730769	1	1	695	tags=11%, list=6%, signal=11%
YAMASHITA_METHYLATED_IN_PROSTATE_CANCER	YAMASHITA_METHYLATED_IN_PROSTATE_CANCER		44	0.35664138	0.86802936	0.6603774	1	1	1325	tags=32%, list=12%, signal=36%
WEINMANN_ADAPTATION_TO_HYPOXIA_DN	WEINMANN_ADAPTATION_TO_HYPOXIA_DN		27	0.38002217	0.86796165	0.6511628	1	1	1961	tags=44%, list=18%, signal=54%
STEARMAN_LUNG_CANCER_EARLY_VS_LATE_DN	STEARMAN_LUNG_CANCER_EARLY_VS_LATE_DN		46	0.30828118	0.8675224	0.5531915	1	1	2079	tags=33%, list=19%, signal=40%
XU_HGF_TARGETS_REPRESSED_BY_AKT1_DN	XU_HGF_TARGETS_REPRESSED_BY_AKT1_DN		46	0.28663123	0.8670371	0.6086956	1	1	1428	tags=26%, list=13%, signal=30%
RUTELLA_RESPONSE_TO_HGF_VS_CSF2RB_AND_IL4_DN	RUTELLA_RESPONSE_TO_HGF_VS_CSF2RB_AND_IL4_DN		151	0.23988195	0.86670035	0.6111111	1	1	1353	tags=19%, list=12%, signal=22%
HENDRICKS_SMARCA4_TARGETS_UP	HENDRICKS_SMARCA4_TARGETS_UP		28	0.30247054	0.86658096	0.54	1	1	1017	tags=25%, list=9%, signal=27%
KEGG_CYSTEINE_AND_METHIONINE_METABOLISM	KEGG_CYSTEINE_AND_METHIONINE_METABOLISM		25	0.28428382	0.86589795	0.68	1	1	1585	tags=28%, list=14%, signal=33%
HOOI_ST7_TARGETS_UP	HOOI_ST7_TARGETS_UP		39	0.3049537	0.8639477	0.62222224	1	1	1730	tags=33%, list=15%, signal=39%
PENG_LEUCINE_DEPRIVATION_DN	PENG_LEUCINE_DEPRIVATION_DN		36	0.22314462	0.861765	0.6111111	1	1	1166	tags=17%, list=10%, signal=19%
CONCANNON_APOPTOSIS_BY_EPOXOMICIN_DN	CONCANNON_APOPTOSIS_BY_EPOXOMICIN_DN		100	0.24804153	0.8612287	0.7708333	1	1	1621	tags=24%, list=14%, signal=28%
THEILGAARD_NEUTROPHIL_AT_SKIN_WOUND_DN	THEILGAARD_NEUTROPHIL_AT_SKIN_WOUND_DN		150	0.23112635	0.8610235	0.64285713	1	1	1840	tags=23%, list=16%, signal=27%
FOURNIER_ACINAR_DEVELOPMENT_LATE_2	FOURNIER_ACINAR_DEVELOPMENT_LATE_2		179	0.2450321	0.8606425	0.55813956	1	1	2757	tags=32%, list=25%, signal=42%
BROWNE_HCMV_INFECTION_10HR_DN	BROWNE_HCMV_INFECTION_10HR_DN		32	0.28112164	0.86053777	0.6181818	1	1	1544	tags=31%, list=14%, signal=36%
BENPORATH_MYC_TARGETS_WITH_EBOX	BENPORATH_MYC_TARGETS_WITH_EBOX		151	0.17976603	0.8601937	0.7222222	1	1	2724	tags=32%, list=24%, signal=42%
PUJANA_BREAST_CANCER_WITH_BRCA1_MUTATED_UP	PUJANA_BREAST_CANCER_WITH_BRCA1_MUTATED_UP		39	0.31894085	0.8592199	0.61538464	1	1	2814	tags=41%, list=25%, signal=55%
REACTOME_INTEGRATION_OF_ENERGY_METABOLISM	REACTOME_INTEGRATION_OF_ENERGY_METABOLISM		160	0.18887824	0.8575782	0.7111111	1	1	699	tags=9%, list=6%, signal=10%
JISON_SICKLE_CELL_DISEASE_DN	JISON_SICKLE_CELL_DISEASE_DN		103	0.20912838	0.8574854	0.6	1	1	2681	tags=34%, list=24%, signal=44%
KEGG_P53_SIGNALING_PATHWAY	KEGG_P53_SIGNALING_PATHWAY		41	0.2564447	0.8574317	0.63793105	1	1	2685	tags=37%, list=24%, signal=48%
KRASNOSELSKAYA_ILF3_TARGETS_DN	KRASNOSELSKAYA_ILF3_TARGETS_DN		25	0.32455644	0.8572486	0.6888889	1	1	903	tags=16%, list=8%, signal=17%
RODRIGUES_THYROID_CARCINOMA_ANAPLASTIC_UP	RODRIGUES_THYROID_CARCINOMA_ANAPLASTIC_UP		363	0.22477892	0.85570574	0.6304348	1	1	1770	tags=22%, list=16%, signal=26%
REACTOME_MRNA_SPLICING_MINOR_PATHWAY	REACTOME_MRNA_SPLICING_MINOR_PATHWAY		29	0.25738272	0.8548239	0.5471698	1	1	2892	tags=34%, list=26%, signal=46%
YAGI_AML_WITH_11Q23_REARRANGED	YAGI_AML_WITH_11Q23_REARRANGED		231	0.21558994	0.85466236	0.68292683	1	1	1521	tags=19%, list=14%, signal=22%
BREDEMEYER_RAG_SIGNALING_NOT_VIA_ATM_DN	BREDEMEYER_RAG_SIGNALING_NOT_VIA_ATM_DN		42	0.2687114	0.8545461	0.6956522	1	1	2714	tags=38%, list=24%, signal=50%
GOLDRATH_IMMUNE_MEMORY	GOLDRATH_IMMUNE_MEMORY		52	0.29644632	0.85435545	0.6363636	1	1	2291	tags=37%, list=20%, signal=46%
WATTEL_AUTONOMOUS_THYROID_ADENOMA_DN	WATTEL_AUTONOMOUS_THYROID_ADENOMA_DN		16	0.3525036	0.85364634	0.7380952	1	1	2312	tags=31%, list=21%, signal=39%
RUTELLA_RESPONSE_TO_CSF2RB_AND_IL4_UP	RUTELLA_RESPONSE_TO_CSF2RB_AND_IL4_UP		209	0.23772156	0.8535603	0.5882353	1	1	1471	tags=20%, list=13%, signal=22%
GRESHOCK_CANCER_COPY_NUMBER_DN	GRESHOCK_CANCER_COPY_NUMBER_DN		208	0.19884011	0.85282475	0.7111111	1	1	1813	tags=20%, list=16%, signal=23%
RODWELL_AGING_KIDNEY_NO_BLOOD_DN	RODWELL_AGING_KIDNEY_NO_BLOOD_DN		72	0.2509488	0.85251135	0.58	1	1	884	tags=15%, list=8%, signal=16%
MORI_SMALL_PRE_BII_LYMPHOCYTE_DN	MORI_SMALL_PRE_BII_LYMPHOCYTE_DN		46	0.2524051	0.85029817	0.71153843	1	1	2649	tags=39%, list=24%, signal=51%
REACTOME_PLATELET_ACTIVATION	REACTOME_PLATELET_ACTIVATION		110	0.2795911	0.85011435	0.625	1	1	1447	tags=26%, list=13%, signal=30%
MOREIRA_RESPONSE_TO_TSA_UP	MOREIRA_RESPONSE_TO_TSA_UP		21	0.2823164	0.84980845	0.65217394	1	1	3047	tags=38%, list=27%, signal=52%
MORI_PLASMA_CELL_UP	MORI_PLASMA_CELL_UP		28	0.25702763	0.8484473	0.57894737	1	1	8326	tags=100%, list=74%, signal=389%
KEGG_LONG_TERM_DEPRESSION	KEGG_LONG_TERM_DEPRESSION		42	0.26546833	0.8474878	0.7209302	1	1	455	tags=12%, list=4%, signal=12%
RUTELLA_RESPONSE_TO_HGF_VS_CSF2RB_AND_IL4_UP	RUTELLA_RESPONSE_TO_HGF_VS_CSF2RB_AND_IL4_UP		248	0.24913883	0.8473046	0.6	1	1	1680	tags=23%, list=15%, signal=27%
SMIRNOV_CIRCULATING_ENDOTHELIOCYTES_IN_CANCER_UP	SMIRNOV_CIRCULATING_ENDOTHELIOCYTES_IN_CANCER_UP		107	0.29664356	0.8463078	0.6	1	1	1356	tags=26%, list=12%, signal=29%
KRIGE_RESPONSE_TO_TOSEDOSTAT_6HR_UP	KRIGE_RESPONSE_TO_TOSEDOSTAT_6HR_UP		431	0.20662339	0.84605503	0.73913044	1	1	2316	tags=27%, list=21%, signal=33%
BERTUCCI_MEDULLARY_VS_DUCTAL_BREAST_CANCER_DN	BERTUCCI_MEDULLARY_VS_DUCTAL_BREAST_CANCER_DN		78	0.28957215	0.8448	0.6818182	1	1	1675	tags=27%, list=15%, signal=31%
SPIELMAN_LYMPHOBLAST_EUROPEAN_VS_ASIAN_UP	SPIELMAN_LYMPHOBLAST_EUROPEAN_VS_ASIAN_UP		324	0.16617858	0.84355503	0.67346936	1	1	2885	tags=27%, list=26%, signal=36%
REACTOME_REGULATION_OF_BETA_CELL_DEVELOPMENT	REACTOME_REGULATION_OF_BETA_CELL_DEVELOPMENT		68	0.22697438	0.84208214	0.7058824	1	1	3535	tags=51%, list=32%, signal=75%
CREIGHTON_ENDOCRINE_THERAPY_RESISTANCE_4	CREIGHTON_ENDOCRINE_THERAPY_RESISTANCE_4		163	0.21920235	0.84204805	0.7173913	1	1	2325	tags=26%, list=21%, signal=33%
BERENJENO_ROCK_SIGNALING_NOT_VIA_RHOA_DN	BERENJENO_ROCK_SIGNALING_NOT_VIA_RHOA_DN		29	0.2966325	0.84120286	0.6086956	1	1	1028	tags=17%, list=9%, signal=19%
BLALOCK_ALZHEIMERS_DISEASE_INCIPIENT_UP	BLALOCK_ALZHEIMERS_DISEASE_INCIPIENT_UP		221	0.2105823	0.84108573	0.64444447	1	1	2777	tags=30%, list=25%, signal=40%
YAO_TEMPORAL_RESPONSE_TO_PROGESTERONE_CLUSTER_17	YAO_TEMPORAL_RESPONSE_TO_PROGESTERONE_CLUSTER_17		143	0.17689188	0.8407986	0.61538464	1	1	3087	tags=35%, list=28%, signal=48%
FONTAINE_PAPILLARY_THYROID_CARCINOMA_UP	FONTAINE_PAPILLARY_THYROID_CARCINOMA_UP		35	0.2742121	0.8407056	0.72	1	1	1053	tags=20%, list=9%, signal=22%
MANALO_HYPOXIA_UP	MANALO_HYPOXIA_UP		128	0.30200392	0.8402263	0.72727275	1	1	1462	tags=28%, list=13%, signal=32%
STEIN_ESRRA_TARGETS	STEIN_ESRRA_TARGETS		308	0.1785234	0.83896357	0.7592593	1	1	2706	tags=31%, list=24%, signal=39%
CASORELLI_ACUTE_PROMYELOCYTIC_LEUKEMIA_DN	CASORELLI_ACUTE_PROMYELOCYTIC_LEUKEMIA_DN		412	0.18689747	0.83841974	0.66	1	1	2571	tags=27%, list=23%, signal=34%
KEGG_ERBB_SIGNALING_PATHWAY	KEGG_ERBB_SIGNALING_PATHWAY		48	0.22202164	0.83826	0.6730769	1	1	1651	tags=25%, list=15%, signal=29%
RUIZ_TNC_TARGETS_DN	RUIZ_TNC_TARGETS_DN		93	0.28294554	0.8379188	0.6	1	1	1594	tags=23%, list=14%, signal=26%
CREIGHTON_ENDOCRINE_THERAPY_RESISTANCE_1	CREIGHTON_ENDOCRINE_THERAPY_RESISTANCE_1		281	0.1972806	0.8378572	0.80851066	1	1	1964	tags=23%, list=18%, signal=28%
KEGG_NICOTINATE_AND_NICOTINAMIDE_METABOLISM	KEGG_NICOTINATE_AND_NICOTINAMIDE_METABOLISM		16	0.31148535	0.83698064	0.6363636	1	1	3936	tags=63%, list=35%, signal=96%
GUTIERREZ_CHRONIC_LYMPHOCYTIC_LEUKEMIA_DN	GUTIERREZ_CHRONIC_LYMPHOCYTIC_LEUKEMIA_DN		32	0.28778175	0.83692276	0.67391306	1	1	1202	tags=25%, list=11%, signal=28%
STEIN_ESR1_TARGETS	STEIN_ESR1_TARGETS		54	0.25534758	0.8363677	0.7755102	1	1	1462	tags=24%, list=13%, signal=28%
SAMOLS_TARGETS_OF_KHSV_MIRNAS_DN	SAMOLS_TARGETS_OF_KHSV_MIRNAS_DN		31	0.28542227	0.8352576	0.6727273	1	1	1164	tags=26%, list=10%, signal=29%
STEIN_ESRRA_TARGETS_UP	STEIN_ESRRA_TARGETS_UP		233	0.18830518	0.83508617	0.7777778	1	1	2149	tags=24%, list=19%, signal=30%
REACTOME_HIV_INFECTION	REACTOME_HIV_INFECTION		139	0.1905218	0.8348214	0.5625	1	1	3140	tags=30%, list=28%, signal=41%
COATES_MACROPHAGE_M1_VS_M2_UP	COATES_MACROPHAGE_M1_VS_M2_UP		47	0.2929791	0.83469117	0.6041667	1	1	1044	tags=19%, list=9%, signal=21%
KAAB_FAILED_HEART_VENTRICLE_DN	KAAB_FAILED_HEART_VENTRICLE_DN		29	0.2534393	0.83328134	0.67391306	1	1	3574	tags=48%, list=32%, signal=71%
TONKS_TARGETS_OF_RUNX1_RUNX1T1_FUSION_HSC_DN	TONKS_TARGETS_OF_RUNX1_RUNX1T1_FUSION_HSC_DN		121	0.28275537	0.8320399	0.54	1	1	1135	tags=23%, list=10%, signal=25%
APPEL_IMATINIB_RESPONSE	APPEL_IMATINIB_RESPONSE		23	0.32571918	0.8315539	0.6363636	1	1	736	tags=17%, list=7%, signal=19%
SMITH_TERT_TARGETS_UP	SMITH_TERT_TARGETS_UP		85	0.2159704	0.8309063	0.6363636	1	1	1929	tags=19%, list=17%, signal=23%
KEGG_MTOR_SIGNALING_PATHWAY	KEGG_MTOR_SIGNALING_PATHWAY		27	0.27978978	0.8307344	0.75555557	1	1	1767	tags=30%, list=16%, signal=35%
KAUFFMANN_DNA_REPAIR_GENES	KAUFFMANN_DNA_REPAIR_GENES		148	0.22806427	0.8306006	0.5849057	1	1	2652	tags=28%, list=24%, signal=37%
WEI_MIR34A_TARGETS	WEI_MIR34A_TARGETS		76	0.20978826	0.8304302	0.6875	1	1	1455	tags=17%, list=13%, signal=20%
KIM_WT1_TARGETS_12HR_DN	KIM_WT1_TARGETS_12HR_DN		127	0.21361609	0.82997686	0.6122449	1	1	2395	tags=30%, list=21%, signal=38%
NIKOLSKY_BREAST_CANCER_12Q13_Q21_AMPLICON	NIKOLSKY_BREAST_CANCER_12Q13_Q21_AMPLICON		20	0.271252	0.8298463	0.6730769	1	1	2133	tags=30%, list=19%, signal=37%
RUTELLA_RESPONSE_TO_CSF2RB_AND_IL4_DN	RUTELLA_RESPONSE_TO_CSF2RB_AND_IL4_DN		190	0.25378934	0.82942724	0.6511628	1	1	1608	tags=24%, list=14%, signal=27%
RHEIN_ALL_GLUCOCORTICOID_THERAPY_DN	RHEIN_ALL_GLUCOCORTICOID_THERAPY_DN		261	0.20149662	0.8291437	0.6086956	1	1	2724	tags=30%, list=24%, signal=39%
RORIE_TARGETS_OF_EWSR1_FLI1_FUSION_UP	RORIE_TARGETS_OF_EWSR1_FLI1_FUSION_UP		16	0.34125227	0.82879686	0.7234042	1	1	1798	tags=44%, list=16%, signal=52%
ADDYA_ERYTHROID_DIFFERENTIATION_BY_HEMIN	ADDYA_ERYTHROID_DIFFERENTIATION_BY_HEMIN		46	0.25964388	0.8282425	0.7291667	1	1	1483	tags=24%, list=13%, signal=27%
LI_LUNG_CANCER	LI_LUNG_CANCER		29	0.26724488	0.8277716	0.627907	1	1	2085	tags=28%, list=19%, signal=34%
PUIFFE_INVASION_INHIBITED_BY_ASCITES_UP	PUIFFE_INVASION_INHIBITED_BY_ASCITES_UP		45	0.24323629	0.82771236	0.6875	1	1	1896	tags=27%, list=17%, signal=32%
BUYTAERT_PHOTODYNAMIC_THERAPY_STRESS_DN	BUYTAERT_PHOTODYNAMIC_THERAPY_STRESS_DN		353	0.19212632	0.8275697	0.7346939	1	1	1735	tags=18%, list=15%, signal=21%
LOCKWOOD_AMPLIFIED_IN_LUNG_CANCER	LOCKWOOD_AMPLIFIED_IN_LUNG_CANCER		117	0.17617762	0.82614785	0.7291667	1	1	993	tags=10%, list=9%, signal=11%
VART_KSHV_INFECTION_ANGIOGENIC_MARKERS_DN	VART_KSHV_INFECTION_ANGIOGENIC_MARKERS_DN		92	0.28288093	0.82535964	0.8039216	1	1	1365	tags=26%, list=12%, signal=29%
WINTER_HYPOXIA_METAGENE	WINTER_HYPOXIA_METAGENE		149	0.25567225	0.8243143	0.73333335	1	1	1767	tags=26%, list=16%, signal=31%
GRAHAM_NORMAL_QUIESCENT_VS_NORMAL_DIVIDING_UP	GRAHAM_NORMAL_QUIESCENT_VS_NORMAL_DIVIDING_UP		35	0.3135593	0.8236595	0.68	1	1	753	tags=20%, list=7%, signal=21%
SMID_BREAST_CANCER_RELAPSE_IN_LUNG_DN	SMID_BREAST_CANCER_RELAPSE_IN_LUNG_DN		20	0.35892865	0.82327163	0.6956522	1	1	1105	tags=30%, list=10%, signal=33%
SWEET_LUNG_CANCER_KRAS_DN	SWEET_LUNG_CANCER_KRAS_DN		324	0.2891167	0.82312137	0.7111111	1	1	1303	tags=25%, list=12%, signal=27%
OUILLETTE_CLL_13Q14_DELETION_UP	OUILLETTE_CLL_13Q14_DELETION_UP		33	0.2634965	0.82290775	0.64705884	1	1	2034	tags=27%, list=18%, signal=33%
RUIZ_TNC_TARGETS_UP	RUIZ_TNC_TARGETS_UP		97	0.27356613	0.82289904	0.7	1	1	1088	tags=23%, list=10%, signal=25%
AMIT_EGF_RESPONSE_480_HELA	AMIT_EGF_RESPONSE_480_HELA		99	0.26315156	0.82179713	0.725	1	1	952	tags=15%, list=9%, signal=16%
WANG_ESOPHAGUS_CANCER_VS_NORMAL_DN	WANG_ESOPHAGUS_CANCER_VS_NORMAL_DN		57	0.22369556	0.8213749	0.7916667	1	1	1599	tags=21%, list=14%, signal=24%
IZADPANAH_STEM_CELL_ADIPOSE_VS_BONE_UP	IZADPANAH_STEM_CELL_ADIPOSE_VS_BONE_UP		76	0.25522086	0.82137054	0.7804878	1	1	1762	tags=26%, list=16%, signal=31%
DANG_REGULATED_BY_MYC_DN	DANG_REGULATED_BY_MYC_DN		167	0.25980648	0.8205395	0.59090906	1	1	1771	tags=26%, list=16%, signal=31%
REACTOME_PYRIMIDINE_METABOLISM	REACTOME_PYRIMIDINE_METABOLISM		15	0.30063853	0.82045555	0.6964286	1	1	1397	tags=27%, list=12%, signal=30%
CHIARADONNA_NEOPLASTIC_TRANSFORMATION_CDC25_DN	CHIARADONNA_NEOPLASTIC_TRANSFORMATION_CDC25_DN		129	0.2456478	0.82016504	0.5555556	1	1	1872	tags=26%, list=17%, signal=31%
COATES_MACROPHAGE_M1_VS_M2_DN	COATES_MACROPHAGE_M1_VS_M2_DN		48	0.29005483	0.8178438	0.67346936	1	1	1815	tags=35%, list=16%, signal=42%
BIOCARTA_CHREBP2_PATHWAY	BIOCARTA_CHREBP2_PATHWAY		26	0.24287248	0.8171983	0.5952381	1	1	2791	tags=31%, list=25%, signal=41%
LI_CISPLATIN_RESISTANCE_UP	LI_CISPLATIN_RESISTANCE_UP		18	0.35351148	0.8170444	0.8301887	1	1	158	tags=22%, list=1%, signal=23%
ZHANG_ANTIVIRAL_RESPONSE_TO_RIBAVIRIN_DN	ZHANG_ANTIVIRAL_RESPONSE_TO_RIBAVIRIN_DN		28	0.32574922	0.81619596	0.6956522	1	1	1181	tags=25%, list=11%, signal=28%
ZHAN_MULTIPLE_MYELOMA_DN	ZHAN_MULTIPLE_MYELOMA_DN		22	0.33821553	0.8158374	0.6818182	1	1	2303	tags=45%, list=21%, signal=57%
KEGG_GLYCOSPHINGOLIPID_BIOSYNTHESIS_LACTO_AND_NEOLACTO_SERIES	KEGG_GLYCOSPHINGOLIPID_BIOSYNTHESIS_LACTO_AND_NEOLACTO_SERIES		20	0.2964812	0.8148521	0.73913044	1	1	456	tags=15%, list=4%, signal=16%
BROWNE_HCMV_INFECTION_18HR_DN	BROWNE_HCMV_INFECTION_18HR_DN		105	0.26039487	0.81361336	0.7619048	1	1	1280	tags=19%, list=11%, signal=21%
KEGG_RNA_DEGRADATION	KEGG_RNA_DEGRADATION		34	0.2261433	0.8134904	0.6415094	1	1	2407	tags=32%, list=21%, signal=41%
RODWELL_AGING_KIDNEY_DN	RODWELL_AGING_KIDNEY_DN		63	0.2533357	0.8116974	0.7	1	1	884	tags=17%, list=8%, signal=19%
REACTOME_PLATELET_DEGRANULATION	REACTOME_PLATELET_DEGRANULATION		58	0.28455877	0.811315	0.73333335	1	1	1252	tags=24%, list=11%, signal=27%
BOYLAN_MULTIPLE_MYELOMA_C_CLUSTER_UP	BOYLAN_MULTIPLE_MYELOMA_C_CLUSTER_UP		20	0.30484915	0.8106373	0.75	1	1	1388	tags=25%, list=12%, signal=28%
REACTOME_METABOLISM_OF_CARBOHYDRATES	REACTOME_METABOLISM_OF_CARBOHYDRATES		80	0.21761411	0.8102055	0.6938776	1	1	3140	tags=46%, list=28%, signal=64%
REACTOME_INTRINSIC_PATHWAY	REACTOME_INTRINSIC_PATHWAY		15	0.35678846	0.8085815	0.7111111	1	1	1343	tags=33%, list=12%, signal=38%
KEGG_HEMATOPOIETIC_CELL_LINEAGE	KEGG_HEMATOPOIETIC_CELL_LINEAGE		53	0.32685855	0.8078143	0.70212764	1	1	1150	tags=25%, list=10%, signal=27%
NAKAMURA_METASTASIS_MODEL_DN	NAKAMURA_METASTASIS_MODEL_DN		23	0.30924177	0.80543727	0.72727275	1	1	1545	tags=22%, list=14%, signal=25%
KIM_WT1_TARGETS_8HR_DN	KIM_WT1_TARGETS_8HR_DN		76	0.21496011	0.8051927	0.88	1	1	968	tags=13%, list=9%, signal=14%
SCHLESINGER_H3K27ME3_IN_NORMAL_AND_METHYLATED_IN_CANCER	SCHLESINGER_H3K27ME3_IN_NORMAL_AND_METHYLATED_IN_CANCER		15	0.3514126	0.80475825	0.7037037	1	1	1576	tags=33%, list=14%, signal=39%
BROWNE_HCMV_INFECTION_1HR_DN	BROWNE_HCMV_INFECTION_1HR_DN		121	0.20354818	0.8045725	0.8039216	1	1	1968	tags=24%, list=18%, signal=29%
BASSO_CD40_SIGNALING_UP	BASSO_CD40_SIGNALING_UP		63	0.28397375	0.8044461	0.62222224	1	1	1431	tags=24%, list=13%, signal=27%
MATSUDA_NATURAL_KILLER_DIFFERENTIATION	MATSUDA_NATURAL_KILLER_DIFFERENTIATION		365	0.21728182	0.8043113	0.82608694	1	1	1925	tags=27%, list=17%, signal=31%
BEGUM_TARGETS_OF_PAX3_FOXO1_FUSION_DN	BEGUM_TARGETS_OF_PAX3_FOXO1_FUSION_DN		24	0.3155974	0.8030601	0.62	1	1	1164	tags=29%, list=10%, signal=32%
RHODES_UNDIFFERENTIATED_CANCER	RHODES_UNDIFFERENTIATED_CANCER		50	0.25451362	0.80299044	0.6037736	1	1	1056	tags=12%, list=9%, signal=13%
WANG_ESOPHAGUS_CANCER_VS_NORMAL_UP	WANG_ESOPHAGUS_CANCER_VS_NORMAL_UP		82	0.26068252	0.80271024	0.71428573	1	1	1961	tags=30%, list=18%, signal=37%
AIYAR_COBRA1_TARGETS_UP	AIYAR_COBRA1_TARGETS_UP		26	0.2947941	0.8024563	0.7169811	1	1	1341	tags=27%, list=12%, signal=31%
WILCOX_PRESPONSE_TO_ROGESTERONE_DN	WILCOX_PRESPONSE_TO_ROGESTERONE_DN		30	0.29952475	0.8021952	0.6666667	1	1	1028	tags=30%, list=9%, signal=33%
HARRIS_HYPOXIA	HARRIS_HYPOXIA		53	0.27780622	0.8017442	0.71428573	1	1	2087	tags=30%, list=19%, signal=37%
SENESE_HDAC3_TARGETS_UP	SENESE_HDAC3_TARGETS_UP		258	0.2321478	0.8012869	0.6976744	1	1	1632	tags=21%, list=15%, signal=24%
LENAOUR_DENDRITIC_CELL_MATURATION_DN	LENAOUR_DENDRITIC_CELL_MATURATION_DN		72	0.30216497	0.8011124	0.6363636	1	1	1619	tags=31%, list=14%, signal=35%
NIKOLSKY_BREAST_CANCER_17Q11_Q21_AMPLICON	NIKOLSKY_BREAST_CANCER_17Q11_Q21_AMPLICON		53	0.23554257	0.8007727	0.7368421	1	1	2856	tags=32%, list=26%, signal=43%
LEE_NEURAL_CREST_STEM_CELL_UP	LEE_NEURAL_CREST_STEM_CELL_UP		88	0.28083205	0.8006415	0.8333333	1	1	1084	tags=23%, list=10%, signal=25%
DAIRKEE_CANCER_PRONE_RESPONSE_E2	DAIRKEE_CANCER_PRONE_RESPONSE_E2		18	0.34467307	0.79933614	0.6956522	1	1	611	tags=11%, list=5%, signal=12%
SHEPARD_CRUSH_AND_BURN_MUTANT_DN	SHEPARD_CRUSH_AND_BURN_MUTANT_DN		100	0.24591015	0.7993292	0.85	1	1	1728	tags=24%, list=15%, signal=28%
CROONQUIST_IL6_DEPRIVATION_DN	CROONQUIST_IL6_DEPRIVATION_DN		52	0.31713432	0.79897934	0.62	1	1	2814	tags=33%, list=25%, signal=43%
ZHAN_MULTIPLE_MYELOMA_HP_UP	ZHAN_MULTIPLE_MYELOMA_HP_UP		26	0.27930033	0.7977819	0.76363635	1	1	1667	tags=35%, list=15%, signal=41%
RIGGI_EWING_SARCOMA_PROGENITOR_DN	RIGGI_EWING_SARCOMA_PROGENITOR_DN		114	0.26935712	0.797495	0.75609756	1	1	1644	tags=31%, list=15%, signal=36%
FLECHNER_PBL_KIDNEY_TRANSPLANT_OK_VS_DONOR_UP	FLECHNER_PBL_KIDNEY_TRANSPLANT_OK_VS_DONOR_UP		98	0.19686449	0.79520774	0.6666667	1	1	1763	tags=21%, list=16%, signal=25%
VALK_AML_CLUSTER_9	VALK_AML_CLUSTER_9		21	0.31302866	0.7950875	0.6818182	1	1	2455	tags=48%, list=22%, signal=61%
HOSHIDA_LIVER_CANCER_SUBCLASS_S1	HOSHIDA_LIVER_CANCER_SUBCLASS_S1		184	0.26371652	0.7947117	0.6888889	1	1	1056	tags=18%, list=9%, signal=19%
ZHAN_MULTIPLE_MYELOMA_PR_UP	ZHAN_MULTIPLE_MYELOMA_PR_UP		22	0.3530538	0.7940678	0.6458333	1	1	1432	tags=18%, list=13%, signal=21%
GU_PDEF_TARGETS_UP	GU_PDEF_TARGETS_UP		47	0.30468467	0.7937996	0.64705884	1	1	1164	tags=26%, list=10%, signal=28%
ROSS_AML_WITH_MLL_FUSIONS	ROSS_AML_WITH_MLL_FUSIONS		53	0.24861956	0.7928837	0.7111111	1	1	1704	tags=28%, list=15%, signal=33%
HUPER_BREAST_BASAL_VS_LUMINAL_UP	HUPER_BREAST_BASAL_VS_LUMINAL_UP		31	0.36447018	0.7924679	0.72	1	1	2680	tags=48%, list=24%, signal=63%
WATANABE_RECTAL_CANCER_RADIOTHERAPY_RESPONSIVE_DN	WATANABE_RECTAL_CANCER_RADIOTHERAPY_RESPONSIVE_DN		56	0.24242361	0.7921598	0.64705884	1	1	1176	tags=21%, list=11%, signal=24%
HOFFMANN_PRE_BI_TO_LARGE_PRE_BII_LYMPHOCYTE_DN	HOFFMANN_PRE_BI_TO_LARGE_PRE_BII_LYMPHOCYTE_DN		51	0.26265994	0.7916907	0.7446808	1	1	1968	tags=35%, list=18%, signal=43%
BENPORATH_OCT4_TARGETS	BENPORATH_OCT4_TARGETS		150	0.19289248	0.79058105	0.80487806	1	1	773	tags=12%, list=7%, signal=13%
ELVIDGE_HIF1A_AND_HIF2A_TARGETS_UP	ELVIDGE_HIF1A_AND_HIF2A_TARGETS_UP		26	0.26083088	0.79047155	0.8	1	1	1594	tags=27%, list=14%, signal=31%
NIKOLSKY_BREAST_CANCER_8P12_P11_AMPLICON	NIKOLSKY_BREAST_CANCER_8P12_P11_AMPLICON		25	0.240162	0.7902114	0.8292683	1	1	2439	tags=28%, list=22%, signal=36%
KEGG_ECM_RECEPTOR_INTERACTION	KEGG_ECM_RECEPTOR_INTERACTION		53	0.309994	0.7893877	0.7346939	1	1	1081	tags=30%, list=10%, signal=33%
TAKAO_RESPONSE_TO_UVB_RADIATION_DN	TAKAO_RESPONSE_TO_UVB_RADIATION_DN		60	0.2219448	0.7890704	0.73913044	1	1	2920	tags=38%, list=26%, signal=52%
TSENG_ADIPOGENIC_POTENTIAL_UP	TSENG_ADIPOGENIC_POTENTIAL_UP		25	0.30194178	0.7889059	0.8235294	1	1	1675	tags=32%, list=15%, signal=38%
MCGARVEY_SILENCED_BY_METHYLATION_IN_COLON_CANCER	MCGARVEY_SILENCED_BY_METHYLATION_IN_COLON_CANCER		33	0.31351095	0.7888441	0.8039216	1	1	625	tags=21%, list=6%, signal=22%
KEGG_LYSOSOME	KEGG_LYSOSOME		82	0.22975688	0.78875387	0.725	1	1	1614	tags=17%, list=14%, signal=20%
CAIRO_LIVER_DEVELOPMENT_UP	CAIRO_LIVER_DEVELOPMENT_UP		107	0.2782188	0.78791034	0.7209302	1	1	1242	tags=21%, list=11%, signal=24%
KHETCHOUMIAN_TRIM24_TARGETS_UP	KHETCHOUMIAN_TRIM24_TARGETS_UP		29	0.34125543	0.7873111	0.6956522	1	1	1619	tags=34%, list=14%, signal=40%
LIU_SOX4_TARGETS_DN	LIU_SOX4_TARGETS_DN		187	0.16892384	0.78672814	0.6909091	1	1	2437	tags=25%, list=22%, signal=32%
REACTOME_GLUCOSE_TRANSPORT	REACTOME_GLUCOSE_TRANSPORT		25	0.24864247	0.7863218	0.7090909	1	1	3140	tags=56%, list=28%, signal=78%
IWANAGA_CARCINOGENESIS_BY_KRAS_DN	IWANAGA_CARCINOGENESIS_BY_KRAS_DN		71	0.22839464	0.78600603	0.85714287	1	1	2657	tags=37%, list=24%, signal=48%
LEE_METASTASIS_AND_ALTERNATIVE_SPLICING_UP	LEE_METASTASIS_AND_ALTERNATIVE_SPLICING_UP		49	0.25940412	0.7858439	0.6792453	1	1	2402	tags=35%, list=21%, signal=44%
AMUNDSON_POOR_SURVIVAL_AFTER_GAMMA_RADIATION_8G	AMUNDSON_POOR_SURVIVAL_AFTER_GAMMA_RADIATION_8G		53	0.2587159	0.7856228	0.70454544	1	1	1307	tags=21%, list=12%, signal=23%
WANG_CISPLATIN_RESPONSE_AND_XPC_DN	WANG_CISPLATIN_RESPONSE_AND_XPC_DN		87	0.20924997	0.7854853	0.7755102	1	1	2298	tags=30%, list=21%, signal=37%
MARTINEZ_TP53_TARGETS_DN	MARTINEZ_TP53_TARGETS_DN		406	0.19359964	0.7854726	0.88461536	1	1	1578	tags=19%, list=14%, signal=21%
BILD_HRAS_ONCOGENIC_SIGNATURE	BILD_HRAS_ONCOGENIC_SIGNATURE		140	0.2529251	0.7842436	0.75510204	1	1	1207	tags=23%, list=11%, signal=25%
GARY_CD5_TARGETS_UP	GARY_CD5_TARGETS_UP		292	0.190472	0.7842423	0.8636364	1	1	1649	tags=17%, list=15%, signal=19%
TONG_INTERACT_WITH_PTTG1	TONG_INTERACT_WITH_PTTG1		31	0.23865303	0.78413737	0.7358491	1	1	689	tags=13%, list=6%, signal=14%
REACTOME_CHAPERONIN_MEDIATED_PROTEIN_FOLDING	REACTOME_CHAPERONIN_MEDIATED_PROTEIN_FOLDING		29	0.25933364	0.7838862	0.8333333	1	1	2692	tags=45%, list=24%, signal=59%
MARTORIATI_MDM4_TARGETS_NEUROEPITHELIUM_UP	MARTORIATI_MDM4_TARGETS_NEUROEPITHELIUM_UP		76	0.24016659	0.7836893	0.7708333	1	1	1605	tags=25%, list=14%, signal=29%
LIU_TARGETS_OF_VMYB_VS_CMYB_DN	LIU_TARGETS_OF_VMYB_VS_CMYB_DN		26	0.28523412	0.78350425	0.75609756	1	1	952	tags=23%, list=9%, signal=25%
ZHU_CMV_ALL_DN	ZHU_CMV_ALL_DN		49	0.3015655	0.7833431	0.6875	1	1	1513	tags=29%, list=14%, signal=33%
TIEN_INTESTINE_PROBIOTICS_2HR_UP	TIEN_INTESTINE_PROBIOTICS_2HR_UP		15	0.28159294	0.78255475	0.78571427	1	1	1016	tags=20%, list=9%, signal=22%
RAMALHO_STEMNESS_DN	RAMALHO_STEMNESS_DN		57	0.29095894	0.7825307	0.6818182	1	1	2295	tags=33%, list=20%, signal=42%
WEINMANN_ADAPTATION_TO_HYPOXIA_UP	WEINMANN_ADAPTATION_TO_HYPOXIA_UP		18	0.3337626	0.78226864	0.77272725	1	1	1725	tags=33%, list=15%, signal=39%
WONG_MITOCHONDRIA_GENE_MODULE	WONG_MITOCHONDRIA_GENE_MODULE		158	0.18480697	0.78220475	0.627451	1	1	3951	tags=46%, list=35%, signal=69%
SHAFFER_IRF4_TARGETS_IN_PLASMA_CELL_VS_MATURE_B_LYMPHOCYTE	SHAFFER_IRF4_TARGETS_IN_PLASMA_CELL_VS_MATURE_B_LYMPHOCYTE		48	0.24085596	0.7817305	0.7777778	1	1	1401	tags=19%, list=13%, signal=21%
KEGG_CYTOKINE_CYTOKINE_RECEPTOR_INTERACTION	KEGG_CYTOKINE_CYTOKINE_RECEPTOR_INTERACTION		155	0.27501094	0.78168064	0.7291667	1	1	1403	tags=26%, list=13%, signal=29%
AMIT_DELAYED_EARLY_GENES	AMIT_DELAYED_EARLY_GENES		15	0.31383055	0.7811792	0.65957445	1	1	1619	tags=27%, list=14%, signal=31%
BROWNE_HCMV_INFECTION_14HR_UP	BROWNE_HCMV_INFECTION_14HR_UP		86	0.19342057	0.7811768	0.7924528	1	1	2355	tags=29%, list=21%, signal=37%
ZHU_CMV_24_HR_DN	ZHU_CMV_24_HR_DN		39	0.31481582	0.78066313	0.7708333	1	1	1513	tags=28%, list=14%, signal=32%
RASHI_RESPONSE_TO_IONIZING_RADIATION_6	RASHI_RESPONSE_TO_IONIZING_RADIATION_6		70	0.26893994	0.7805589	0.68	1	1	1534	tags=26%, list=14%, signal=30%
REN_ALVEOLAR_RHABDOMYOSARCOMA_DN	REN_ALVEOLAR_RHABDOMYOSARCOMA_DN		312	0.24484858	0.7785887	0.5625	1	1	1116	tags=17%, list=10%, signal=18%
KAUFFMANN_DNA_REPLICATION_GENES	KAUFFMANN_DNA_REPLICATION_GENES		103	0.21654722	0.7783895	0.63265306	1	1	3057	tags=31%, list=27%, signal=42%
KEGG_ARGININE_AND_PROLINE_METABOLISM	KEGG_ARGININE_AND_PROLINE_METABOLISM		38	0.2504179	0.7782287	0.73913044	1	1	2147	tags=37%, list=19%, signal=45%
WAMUNYOKOLI_OVARIAN_CANCER_LMP_DN	WAMUNYOKOLI_OVARIAN_CANCER_LMP_DN		98	0.25215188	0.77761	0.6818182	1	1	1634	tags=23%, list=15%, signal=27%
ZHAN_MULTIPLE_MYELOMA_LB_UP	ZHAN_MULTIPLE_MYELOMA_LB_UP		21	0.28889626	0.77610177	0.7916667	1	1	2709	tags=48%, list=24%, signal=63%
MODY_HIPPOCAMPUS_PRENATAL	MODY_HIPPOCAMPUS_PRENATAL		21	0.22985086	0.77548325	0.7692308	1	1	2992	tags=43%, list=27%, signal=58%
GRAHAM_CML_DIVIDING_VS_NORMAL_QUIESCENT_DN	GRAHAM_CML_DIVIDING_VS_NORMAL_QUIESCENT_DN		50	0.27175638	0.7754816	0.77272725	1	1	753	tags=18%, list=7%, signal=19%
FULCHER_INFLAMMATORY_RESPONSE_LECTIN_VS_LPS_DN	FULCHER_INFLAMMATORY_RESPONSE_LECTIN_VS_LPS_DN		235	0.24025603	0.77545685	0.70212764	1	1	1409	tags=24%, list=13%, signal=27%
FONTAINE_FOLLICULAR_THYROID_ADENOMA_DN	FONTAINE_FOLLICULAR_THYROID_ADENOMA_DN		39	0.27962673	0.7753997	0.7619048	1	1	1110	tags=21%, list=10%, signal=23%
RIZKI_TUMOR_INVASIVENESS_3D_DN	RIZKI_TUMOR_INVASIVENESS_3D_DN		150	0.2038205	0.7747633	0.79545456	1	1	1543	tags=21%, list=14%, signal=24%
MARTINEZ_RB1_AND_TP53_TARGETS_DN	MARTINEZ_RB1_AND_TP53_TARGETS_DN		399	0.18566053	0.7745337	0.875	1	1	2116	tags=24%, list=19%, signal=28%
HAHTOLA_MYCOSIS_FUNGOIDES_CD4_UP	HAHTOLA_MYCOSIS_FUNGOIDES_CD4_UP		38	0.27171123	0.77446175	0.6792453	1	1	316	tags=13%, list=3%, signal=13%
ST_JNK_MAPK_PATHWAY	ST_JNK_MAPK_PATHWAY		24	0.25618285	0.77440786	0.70454544	1	1	2323	tags=38%, list=21%, signal=47%
PASQUALUCCI_LYMPHOMA_BY_GC_STAGE_UP	PASQUALUCCI_LYMPHOMA_BY_GC_STAGE_UP		183	0.20246053	0.7732866	0.78846157	1	1	1471	tags=19%, list=13%, signal=22%
SUNG_METASTASIS_STROMA_DN	SUNG_METASTASIS_STROMA_DN		26	0.27301225	0.772193	0.72	1	1	2761	tags=31%, list=25%, signal=41%
GAZDA_DIAMOND_BLACKFAN_ANEMIA_ERYTHROID_DN	GAZDA_DIAMOND_BLACKFAN_ANEMIA_ERYTHROID_DN		240	0.17453855	0.7708541	0.8367347	1	1	2030	tags=20%, list=18%, signal=24%
KEGG_LEISHMANIA_INFECTION	KEGG_LEISHMANIA_INFECTION		29	0.2968576	0.7697656	0.67391306	1	1	1358	tags=28%, list=12%, signal=31%
REACTOME_ADP_SIGNALLING_THROUGH_P2Y_PURINOCEPTOR_12	REACTOME_ADP_SIGNALLING_THROUGH_P2Y_PURINOCEPTOR_12		17	0.28948182	0.7682289	0.79545456	1	1	1107	tags=24%, list=10%, signal=26%
CHENG_RESPONSE_TO_NICKEL_ACETATE	CHENG_RESPONSE_TO_NICKEL_ACETATE		16	0.25178474	0.76798666	0.8113208	1	1	870	tags=19%, list=8%, signal=20%
MARKEY_RB1_ACUTE_LOF_DN	MARKEY_RB1_ACUTE_LOF_DN		172	0.23331739	0.7675843	0.7755102	1	1	2549	tags=29%, list=23%, signal=37%
CROMER_TUMORIGENESIS_UP	CROMER_TUMORIGENESIS_UP		30	0.35123774	0.76753455	0.6862745	1	1	1028	tags=30%, list=9%, signal=33%
NIKOLSKY_BREAST_CANCER_20Q12_Q13_AMPLICON	NIKOLSKY_BREAST_CANCER_20Q12_Q13_AMPLICON		70	0.20051055	0.76711905	0.7592593	1	1	2689	tags=30%, list=24%, signal=39%
MOOTHA_PGC	MOOTHA_PGC		263	0.15606672	0.7669477	0.8301887	1	1	1964	tags=17%, list=18%, signal=20%
HELLER_SILENCED_BY_METHYLATION_DN	HELLER_SILENCED_BY_METHYLATION_DN		61	0.23389427	0.76684844	0.8043478	1	1	1202	tags=18%, list=11%, signal=20%
RIGGINS_TAMOXIFEN_RESISTANCE_UP	RIGGINS_TAMOXIFEN_RESISTANCE_UP		45	0.24433215	0.7667218	0.8076923	1	1	2215	tags=36%, list=20%, signal=44%
REACTOME_METABOLISM_OF_AMINO_ACIDS	REACTOME_METABOLISM_OF_AMINO_ACIDS		129	0.19990474	0.7653696	0.8367347	1	1	2442	tags=27%, list=22%, signal=34%
NAGASHIMA_NRG1_SIGNALING_DN	NAGASHIMA_NRG1_SIGNALING_DN		23	0.2653365	0.7646938	0.8	1	1	293	tags=13%, list=3%, signal=13%
HADDAD_T_LYMPHOCYTE_AND_NK_PROGENITOR_DN	HADDAD_T_LYMPHOCYTE_AND_NK_PROGENITOR_DN		47	0.30329844	0.7645992	0.75	1	1	1035	tags=21%, list=9%, signal=23%
MULLIGHAN_MLL_SIGNATURE_2_UP	MULLIGHAN_MLL_SIGNATURE_2_UP		242	0.19428533	0.7645228	0.77272725	1	1	1909	tags=22%, list=17%, signal=26%
ZHONG_RESPONSE_TO_AZACITIDINE_AND_TSA_DN	ZHONG_RESPONSE_TO_AZACITIDINE_AND_TSA_DN		32	0.24775161	0.76416075	0.7647059	1	1	2087	tags=22%, list=19%, signal=27%
VALK_AML_CLUSTER_10	VALK_AML_CLUSTER_10		18	0.27882987	0.763568	0.8490566	1	1	2560	tags=50%, list=23%, signal=65%
PACHER_TARGETS_OF_IGF1_AND_IGF2_UP	PACHER_TARGETS_OF_IGF1_AND_IGF2_UP		21	0.2767536	0.76304257	0.875	1	1	903	tags=14%, list=8%, signal=16%
BEGUM_TARGETS_OF_PAX3_FOXO1_FUSION_UP	BEGUM_TARGETS_OF_PAX3_FOXO1_FUSION_UP		33	0.28816074	0.76241684	0.8695652	1	1	551	tags=15%, list=5%, signal=16%
BROWNE_HCMV_INFECTION_18HR_UP	BROWNE_HCMV_INFECTION_18HR_UP		108	0.19466808	0.761854	0.87234044	1	1	2484	tags=35%, list=22%, signal=45%
VALK_AML_CLUSTER_2	VALK_AML_CLUSTER_2		17	0.2743249	0.7614062	0.7755102	1	1	2679	tags=41%, list=24%, signal=54%
ZHU_CMV_8_HR_DN	ZHU_CMV_8_HR_DN		19	0.30083543	0.76079565	0.8	1	1	2278	tags=42%, list=20%, signal=53%
KESHELAVA_MULTIPLE_DRUG_RESISTANCE	KESHELAVA_MULTIPLE_DRUG_RESISTANCE		46	0.20382798	0.7607232	0.8604651	1	1	2377	tags=30%, list=21%, signal=38%
REACTOME_PHASE_II_CONJUGATION	REACTOME_PHASE_II_CONJUGATION		30	0.26206043	0.7606147	0.84313726	1	1	783	tags=17%, list=7%, signal=18%
WEST_ADRENOCORTICAL_TUMOR_DN	WEST_ADRENOCORTICAL_TUMOR_DN		341	0.21866557	0.76010835	0.8	1	1	1459	tags=22%, list=13%, signal=25%
KIM_WT1_TARGETS_8HR_UP	KIM_WT1_TARGETS_8HR_UP		108	0.23417336	0.7584325	0.84444445	1	1	941	tags=16%, list=8%, signal=17%
REACTOME_NEUROTRANSMITTER_RELEASE_CYCLE	REACTOME_NEUROTRANSMITTER_RELEASE_CYCLE		18	0.3034543	0.758332	0.76	1	1	1214	tags=22%, list=11%, signal=25%
BANDRES_RESPONSE_TO_CARMUSTIN_WITHOUT_MGMT_48HR_DN	BANDRES_RESPONSE_TO_CARMUSTIN_WITHOUT_MGMT_48HR_DN		20	0.26944897	0.75807214	0.7916667	1	1	1325	tags=25%, list=12%, signal=28%
REACTOME_RHO_GTPASE_CYCLE	REACTOME_RHO_GTPASE_CYCLE		70	0.21908176	0.75769037	0.9318182	1	1	713	tags=11%, list=6%, signal=12%
REACTOME_REGULATION_OF_INSULIN_SECRETION_BY_FREE_FATTY_ACIDS	REACTOME_REGULATION_OF_INSULIN_SECRETION_BY_FREE_FATTY_ACIDS		15	0.30449632	0.75763035	0.8125	1	1	444	tags=20%, list=4%, signal=21%
BROWNE_HCMV_INFECTION_24HR_DN	BROWNE_HCMV_INFECTION_24HR_DN		93	0.23988523	0.7576282	0.8863636	1	1	1284	tags=23%, list=11%, signal=25%
FINAK_BREAST_CANCER_SDPP_SIGNATURE	FINAK_BREAST_CANCER_SDPP_SIGNATURE		17	0.3388799	0.75755084	0.76086956	1	1	2649	tags=59%, list=24%, signal=77%
HOSHIDA_LIVER_CANCER_SURVIVAL_DN	HOSHIDA_LIVER_CANCER_SURVIVAL_DN		82	0.19790435	0.7571829	0.85106385	1	1	1145	tags=13%, list=10%, signal=15%
SENESE_HDAC1_TARGETS_UP	SENESE_HDAC1_TARGETS_UP		219	0.21229693	0.7561218	0.9148936	1	1	1787	tags=21%, list=16%, signal=25%
MULLIGHAN_MLL_SIGNATURE_1_UP	MULLIGHAN_MLL_SIGNATURE_1_UP		233	0.19149761	0.7561173	0.73333335	1	1	1928	tags=21%, list=17%, signal=25%
BROWNE_HCMV_INFECTION_20HR_UP	BROWNE_HCMV_INFECTION_20HR_UP		136	0.18323733	0.7559419	0.90384614	1	1	830	tags=11%, list=7%, signal=12%
DAZARD_RESPONSE_TO_UV_SCC_DN	DAZARD_RESPONSE_TO_UV_SCC_DN		59	0.20134014	0.7556222	0.84	1	1	397	tags=7%, list=4%, signal=7%
GRABARCZYK_BCL11B_TARGETS_DN	GRABARCZYK_BCL11B_TARGETS_DN		30	0.25860572	0.7554809	0.8181818	1	1	1476	tags=27%, list=13%, signal=31%
ONKEN_UVEAL_MELANOMA_DN	ONKEN_UVEAL_MELANOMA_DN		330	0.17827182	0.75439656	0.75	1	1	1932	tags=19%, list=17%, signal=23%
WANG_PROSTATE_CANCER_ANDROGEN_INDEPENDENT	WANG_PROSTATE_CANCER_ANDROGEN_INDEPENDENT		35	0.21990995	0.75406307	0.88235295	1	1	2405	tags=31%, list=21%, signal=40%
ZHAN_V1_LATE_DIFFERENTIATION_GENES_UP	ZHAN_V1_LATE_DIFFERENTIATION_GENES_UP		25	0.28903833	0.7538552	0.74418604	1	1	1894	tags=28%, list=17%, signal=34%
SHIPP_DLBCL_VS_FOLLICULAR_LYMPHOMA_DN	SHIPP_DLBCL_VS_FOLLICULAR_LYMPHOMA_DN		29	0.2932181	0.75346935	0.80851066	1	1	1518	tags=31%, list=14%, signal=36%
GRADE_COLON_VS_RECTAL_CANCER_DN	GRADE_COLON_VS_RECTAL_CANCER_DN		27	0.24420886	0.75327194	0.8863636	1	1	2862	tags=41%, list=26%, signal=55%
KLEIN_TARGETS_OF_BCR_ABL1_FUSION	KLEIN_TARGETS_OF_BCR_ABL1_FUSION		21	0.32133514	0.75280666	0.78723407	1	1	2414	tags=43%, list=22%, signal=55%
BROWNE_HCMV_INFECTION_48HR_DN	BROWNE_HCMV_INFECTION_48HR_DN		276	0.21141037	0.7525597	0.8372093	1	1	1462	tags=19%, list=13%, signal=21%
MITSIADES_RESPONSE_TO_APLIDIN_DN	MITSIADES_RESPONSE_TO_APLIDIN_DN		128	0.22462963	0.7522355	0.7826087	1	1	1735	tags=22%, list=15%, signal=26%
LIU_NASOPHARYNGEAL_CARCINOMA	LIU_NASOPHARYNGEAL_CARCINOMA		34	0.21563804	0.7521972	0.78723407	1	1	575	tags=9%, list=5%, signal=9%
HAN_SATB1_TARGETS_DN	HAN_SATB1_TARGETS_DN		199	0.2074536	0.75201744	0.9347826	1	1	809	tags=13%, list=7%, signal=14%
YAO_TEMPORAL_RESPONSE_TO_PROGESTERONE_CLUSTER_10	YAO_TEMPORAL_RESPONSE_TO_PROGESTERONE_CLUSTER_10		52	0.19185713	0.7516848	0.7307692	1	1	1520	tags=15%, list=14%, signal=18%
ALCALAY_AML_BY_NPM1_LOCALIZATION_DN	ALCALAY_AML_BY_NPM1_LOCALIZATION_DN		124	0.20592529	0.7511884	0.8541667	1	1	2552	tags=31%, list=23%, signal=40%
BIOCARTA_ALK_PATHWAY	BIOCARTA_ALK_PATHWAY		22	0.25547862	0.75069726	0.77272725	1	1	1431	tags=23%, list=13%, signal=26%
AMIT_SERUM_RESPONSE_240_MCF10A	AMIT_SERUM_RESPONSE_240_MCF10A		42	0.25829676	0.75054985	0.8518519	1	1	798	tags=19%, list=7%, signal=20%
RUGO_RESPONSE_TO_GAMMA_RADIATION	RUGO_RESPONSE_TO_GAMMA_RADIATION		34	0.2632331	0.7504208	0.8636364	1	1	1084	tags=21%, list=10%, signal=23%
KYNG_DNA_DAMAGE_BY_GAMMA_RADIATION	KYNG_DNA_DAMAGE_BY_GAMMA_RADIATION		34	0.2632331	0.7504208	0.8636364	1	1	1084	tags=21%, list=10%, signal=23%
CONCANNON_APOPTOSIS_BY_EPOXOMICIN_UP	CONCANNON_APOPTOSIS_BY_EPOXOMICIN_UP		142	0.2076806	0.7500276	0.82608694	1	1	2367	tags=29%, list=21%, signal=36%
FOSTER_INFLAMMATORY_RESPONSE_LPS_DN	FOSTER_INFLAMMATORY_RESPONSE_LPS_DN		233	0.2352244	0.7498461	0.8	1	1	1729	tags=25%, list=15%, signal=29%
HOLLMAN_APOPTOSIS_VIA_CD40_UP	HOLLMAN_APOPTOSIS_VIA_CD40_UP		129	0.19690129	0.74772996	0.74418604	1	1	1748	tags=21%, list=16%, signal=25%
RAMASWAMY_METASTASIS_DN	RAMASWAMY_METASTASIS_DN		38	0.25897294	0.7473002	0.8695652	1	1	1343	tags=24%, list=12%, signal=27%
HSIAO_HOUSEKEEPING_GENES	HSIAO_HOUSEKEEPING_GENES		275	0.1493997	0.7470717	0.6481481	1	1	2681	tags=23%, list=24%, signal=29%
GAUSSMANN_MLL_AF4_FUSION_TARGETS_E_UP	GAUSSMANN_MLL_AF4_FUSION_TARGETS_E_UP		56	0.27042755	0.7470407	0.8333333	1	1	888	tags=27%, list=8%, signal=29%
PAL_PRMT5_TARGETS_UP	PAL_PRMT5_TARGETS_UP		157	0.2014886	0.7455499	0.6530612	1	1	3081	tags=33%, list=28%, signal=45%
DELYS_THYROID_CANCER_UP	DELYS_THYROID_CANCER_UP		275	0.22839716	0.7454363	0.87234044	1	1	1633	tags=25%, list=15%, signal=28%
YANG_BREAST_CANCER_ESR1_LASER_DN	YANG_BREAST_CANCER_ESR1_LASER_DN		24	0.25390318	0.7452875	0.7818182	1	1	1805	tags=29%, list=16%, signal=35%
REACTOME_GLUCOSE_REGULATION_OF_INSULIN_SECRETION	REACTOME_GLUCOSE_REGULATION_OF_INSULIN_SECRETION		117	0.16504456	0.74428654	0.8	1	1	699	tags=8%, list=6%, signal=8%
CHUNG_BLISTER_CYTOTOXICITY_UP	CHUNG_BLISTER_CYTOTOXICITY_UP		86	0.19371502	0.743764	0.73913044	1	1	2564	tags=31%, list=23%, signal=40%
BIOCARTA_MCM_PATHWAY	BIOCARTA_MCM_PATHWAY		16	0.3404035	0.74325395	0.72	1	1	1021	tags=13%, list=9%, signal=14%
OSMAN_BLADDER_CANCER_UP	OSMAN_BLADDER_CANCER_UP		203	0.18890177	0.74309975	0.76	1	1	1900	tags=21%, list=17%, signal=25%
LASTOWSKA_COAMPLIFIED_WITH_MYCN	LASTOWSKA_COAMPLIFIED_WITH_MYCN		22	0.2596726	0.7425879	0.86	1	1	2081	tags=32%, list=19%, signal=39%
VANTVEER_BREAST_CANCER_POOR_PROGNOSIS	VANTVEER_BREAST_CANCER_POOR_PROGNOSIS		26	0.2598615	0.7424509	0.74	1	1	453	tags=12%, list=4%, signal=12%
ELVIDGE_HYPOXIA_UP	ELVIDGE_HYPOXIA_UP		104	0.25430915	0.74124646	0.8095238	1	1	1767	tags=26%, list=16%, signal=31%
GRAHAM_CML_QUIESCENT_VS_NORMAL_DIVIDING_UP	GRAHAM_CML_QUIESCENT_VS_NORMAL_DIVIDING_UP		35	0.29670554	0.74111557	0.80851066	1	1	691	tags=23%, list=6%, signal=24%
LEE_RECENT_THYMIC_EMIGRANT	LEE_RECENT_THYMIC_EMIGRANT		65	0.21182154	0.7407743	0.8965517	1	1	1353	tags=18%, list=12%, signal=21%
MOHANKUMAR_TLX1_TARGETS_UP	MOHANKUMAR_TLX1_TARGETS_UP		243	0.14967941	0.74059516	0.90909094	1	1	2094	tags=21%, list=19%, signal=25%
NAKAMURA_CANCER_MICROENVIRONMENT_DN	NAKAMURA_CANCER_MICROENVIRONMENT_DN		33	0.24334162	0.74006504	0.7826087	1	1	2740	tags=36%, list=24%, signal=48%
SPIELMAN_LYMPHOBLAST_EUROPEAN_VS_ASIAN_DN	SPIELMAN_LYMPHOBLAST_EUROPEAN_VS_ASIAN_DN		419	0.16113769	0.7399598	0.7307692	1	1	1909	tags=18%, list=17%, signal=21%
BIOCARTA_TNFR1_PATHWAY	BIOCARTA_TNFR1_PATHWAY		19	0.2414259	0.7379886	0.78	1	1	3201	tags=47%, list=29%, signal=66%
KEGG_GLYCEROPHOSPHOLIPID_METABOLISM	KEGG_GLYCEROPHOSPHOLIPID_METABOLISM		41	0.22903058	0.7372418	0.80851066	1	1	2480	tags=29%, list=22%, signal=37%
JAZAG_TGFB1_SIGNALING_VIA_SMAD4_DN	JAZAG_TGFB1_SIGNALING_VIA_SMAD4_DN		42	0.2290493	0.7368706	0.8333333	1	1	1151	tags=14%, list=10%, signal=16%
AMUNDSON_GENOTOXIC_SIGNATURE	AMUNDSON_GENOTOXIC_SIGNATURE		63	0.20548289	0.7367221	0.84782606	1	1	1935	tags=22%, list=17%, signal=27%
HAMAI_APOPTOSIS_VIA_TRAIL_UP	HAMAI_APOPTOSIS_VIA_TRAIL_UP		209	0.19605124	0.7364491	0.9148936	1	1	1840	tags=21%, list=16%, signal=25%
DUNNE_TARGETS_OF_AML1_MTG8_FUSION_UP	DUNNE_TARGETS_OF_AML1_MTG8_FUSION_UP		32	0.28963512	0.7364445	0.79591835	1	1	1011	tags=22%, list=9%, signal=24%
AMIT_EGF_RESPONSE_480_MCF10A	AMIT_EGF_RESPONSE_480_MCF10A		26	0.2598692	0.73639643	0.86	1	1	1767	tags=23%, list=16%, signal=27%
FIRESTEIN_PROLIFERATION	FIRESTEIN_PROLIFERATION		89	0.196875	0.73577106	0.98039216	1	1	1543	tags=21%, list=14%, signal=25%
WATANABE_COLON_CANCER_MSI_VS_MSS_DN	WATANABE_COLON_CANCER_MSI_VS_MSS_DN		38	0.24451385	0.7351038	0.97959185	1	1	974	tags=21%, list=9%, signal=23%
REACTOME_ACTIVATION_OF_THE_PRE_REPLICATIVE_COMPLEX	REACTOME_ACTIVATION_OF_THE_PRE_REPLICATIVE_COMPLEX		25	0.3358502	0.7333799	0.72	1	1	4092	tags=48%, list=37%, signal=75%
SHAFFER_IRF4_TARGETS_IN_MYELOMA_VS_MATURE_B_LYMPHOCYTE	SHAFFER_IRF4_TARGETS_IN_MYELOMA_VS_MATURE_B_LYMPHOCYTE		69	0.19968389	0.73267007	0.7708333	1	1	2517	tags=25%, list=22%, signal=32%
ROSS_LEUKEMIA_WITH_MLL_FUSIONS	ROSS_LEUKEMIA_WITH_MLL_FUSIONS		49	0.25193638	0.73234624	0.8372093	1	1	1037	tags=20%, list=9%, signal=22%
LIANG_HEMATOPOIESIS_STEM_CELL_NUMBER_SMALL_VS_HUGE_DN	LIANG_HEMATOPOIESIS_STEM_CELL_NUMBER_SMALL_VS_HUGE_DN		23	0.2653205	0.7323018	0.87234044	1	1	1623	tags=26%, list=14%, signal=30%
THUM_SYSTOLIC_HEART_FAILURE_UP	THUM_SYSTOLIC_HEART_FAILURE_UP		251	0.22381605	0.73198783	0.75555557	1	1	1727	tags=24%, list=15%, signal=27%
ST_B_CELL_ANTIGEN_RECEPTOR	ST_B_CELL_ANTIGEN_RECEPTOR		26	0.22907835	0.7316609	0.8627451	1	1	1651	tags=23%, list=15%, signal=27%
MARSON_FOXP3_TARGETS_DN	MARSON_FOXP3_TARGETS_DN		32	0.24437194	0.7307217	0.78846157	1	1	1409	tags=22%, list=13%, signal=25%
SESTO_RESPONSE_TO_UV_C7	SESTO_RESPONSE_TO_UV_C7		49	0.22280847	0.72979105	0.80851066	1	1	2179	tags=27%, list=19%, signal=33%
MATTIOLI_MULTIPLE_MYELOMA_WITH_14Q32_TRANSLOCATIONS	MATTIOLI_MULTIPLE_MYELOMA_WITH_14Q32_TRANSLOCATIONS		21	0.2852497	0.7291876	0.8181818	1	1	1781	tags=29%, list=16%, signal=34%
BROWNE_HCMV_INFECTION_4HR_DN	BROWNE_HCMV_INFECTION_4HR_DN		137	0.1834902	0.7283706	0.9047619	1	1	1836	tags=21%, list=16%, signal=25%
REACTOME_SIGNAL_AMPLIFICATION	REACTOME_SIGNAL_AMPLIFICATION		23	0.2591448	0.72806424	0.8636364	1	1	1107	tags=22%, list=10%, signal=24%
MARZEC_IL2_SIGNALING_UP	MARZEC_IL2_SIGNALING_UP		65	0.21194527	0.7274819	0.8545455	1	1	2195	tags=31%, list=20%, signal=38%
REACTOME_SEMAPHORIN_INTERACTIONS	REACTOME_SEMAPHORIN_INTERACTIONS		47	0.23731112	0.7265318	0.775	1	1	1010	tags=19%, list=9%, signal=21%
KINSEY_TARGETS_OF_EWSR1_FLII_FUSION_DN	KINSEY_TARGETS_OF_EWSR1_FLII_FUSION_DN		171	0.21714033	0.72638017	0.78	1	1	1447	tags=21%, list=13%, signal=24%
LASTOWSKA_NEUROBLASTOMA_COPY_NUMBER_DN	LASTOWSKA_NEUROBLASTOMA_COPY_NUMBER_DN		387	0.14683601	0.7262552	0.7755102	1	1	2187	tags=20%, list=20%, signal=24%
DACOSTA_UV_RESPONSE_VIA_ERCC3_COMMON_DN	DACOSTA_UV_RESPONSE_VIA_ERCC3_COMMON_DN		220	0.18433435	0.72601193	0.7916667	1	1	1835	tags=20%, list=16%, signal=24%
KEGG_N_GLYCAN_BIOSYNTHESIS	KEGG_N_GLYCAN_BIOSYNTHESIS		28	0.21763444	0.72557354	0.8367347	1	1	1943	tags=21%, list=17%, signal=26%
TANAKA_METHYLATED_IN_ESOPHAGEAL_CARCINOMA	TANAKA_METHYLATED_IN_ESOPHAGEAL_CARCINOMA		55	0.21296296	0.72483945	0.9148936	1	1	1783	tags=22%, list=16%, signal=26%
ONDER_CDH1_TARGETS_1_UP	ONDER_CDH1_TARGETS_1_UP		80	0.20822564	0.72412944	0.95555556	1	1	1621	tags=21%, list=14%, signal=25%
BERENJENO_TRANSFORMED_BY_RHOA_FOREVER_UP	BERENJENO_TRANSFORMED_BY_RHOA_FOREVER_UP		15	0.31854165	0.7237952	0.7826087	1	1	1998	tags=33%, list=18%, signal=41%
ELVIDGE_HYPOXIA_BY_DMOG_UP	ELVIDGE_HYPOXIA_BY_DMOG_UP		85	0.25605133	0.72342765	0.7804878	1	1	1613	tags=26%, list=14%, signal=30%
TOYOTA_TARGETS_OF_MIR34B_AND_MIR34C	TOYOTA_TARGETS_OF_MIR34B_AND_MIR34C		195	0.1969242	0.7213752	0.84782606	1	1	2012	tags=21%, list=18%, signal=25%
DAIRKEE_TERT_TARGETS_UP	DAIRKEE_TERT_TARGETS_UP		212	0.14971311	0.72122854	0.87234044	1	1	2048	tags=18%, list=18%, signal=22%
VALK_AML_CLUSTER_7	VALK_AML_CLUSTER_7		17	0.29930666	0.71969795	0.76744187	1	1	613	tags=24%, list=5%, signal=25%
DEBIASI_APOPTOSIS_BY_REOVIRUS_INFECTION_DN	DEBIASI_APOPTOSIS_BY_REOVIRUS_INFECTION_DN		151	0.18657607	0.7195145	0.8695652	1	1	1770	tags=19%, list=16%, signal=22%
KANG_IMMORTALIZED_BY_TERT_UP	KANG_IMMORTALIZED_BY_TERT_UP		55	0.24969107	0.71874154	0.94	1	1	1537	tags=29%, list=14%, signal=34%
NING_CHRONIC_OBSTRUCTIVE_PULMONARY_DISEASE_DN	NING_CHRONIC_OBSTRUCTIVE_PULMONARY_DISEASE_DN		50	0.22811939	0.71856767	0.78571427	1	1	569	tags=10%, list=5%, signal=10%
RUTELLA_RESPONSE_TO_HGF_DN	RUTELLA_RESPONSE_TO_HGF_DN		141	0.21874493	0.718369	0.925	1	1	1128	tags=17%, list=10%, signal=19%
KEGG_NOTCH_SIGNALING_PATHWAY	KEGG_NOTCH_SIGNALING_PATHWAY		31	0.22744402	0.71804494	0.89361703	1	1	1446	tags=19%, list=13%, signal=22%
LEE_LIVER_CANCER_DENA_UP	LEE_LIVER_CANCER_DENA_UP		46	0.26344702	0.71748424	0.85365856	1	1	1629	tags=28%, list=15%, signal=33%
SENESE_HDAC3_TARGETS_DN	SENESE_HDAC3_TARGETS_DN		256	0.17868915	0.71642923	0.9318182	1	1	1889	tags=21%, list=17%, signal=25%
LEONARD_HYPOXIA	LEONARD_HYPOXIA		26	0.28155625	0.71565634	0.82222223	1	1	1131	tags=23%, list=10%, signal=26%
NIKOLSKY_BREAST_CANCER_16Q24_AMPLICON	NIKOLSKY_BREAST_CANCER_16Q24_AMPLICON		24	0.2174692	0.71522725	0.8125	1	1	8767	tags=100%, list=78%, signal=460%
SMID_BREAST_CANCER_NORMAL_LIKE_UP	SMID_BREAST_CANCER_NORMAL_LIKE_UP		273	0.25376034	0.7148251	0.78	1	1	1678	tags=28%, list=15%, signal=32%
ZHAN_MULTIPLE_MYELOMA_MF_UP	ZHAN_MULTIPLE_MYELOMA_MF_UP		29	0.27875978	0.7136513	0.85365856	1	1	1748	tags=31%, list=16%, signal=37%
MARTINEZ_RESPONSE_TO_TRABECTEDIN	MARTINEZ_RESPONSE_TO_TRABECTEDIN		26	0.2350582	0.7125155	0.82608694	1	1	1449	tags=19%, list=13%, signal=22%
MCCLUNG_DELTA_FOSB_TARGETS_2WK	MCCLUNG_DELTA_FOSB_TARGETS_2WK		34	0.28670856	0.7104938	0.875	1	1	1623	tags=32%, list=14%, signal=38%
JAATINEN_HEMATOPOIETIC_STEM_CELL_DN	JAATINEN_HEMATOPOIETIC_STEM_CELL_DN		136	0.25850397	0.71002084	0.85714287	1	1	1127	tags=23%, list=10%, signal=25%
MCCABE_HOXC6_TARGETS_CANCER_UP	MCCABE_HOXC6_TARGETS_CANCER_UP		19	0.2549304	0.7098495	0.84313726	1	1	57	tags=5%, list=1%, signal=5%
DUNNE_TARGETS_OF_AML1_MTG8_FUSION_DN	DUNNE_TARGETS_OF_AML1_MTG8_FUSION_DN		15	0.31863979	0.70960045	0.7659575	1	1	1699	tags=33%, list=15%, signal=39%
WANG_LMO4_TARGETS_DN	WANG_LMO4_TARGETS_DN		163	0.1696137	0.7094519	0.8679245	1	1	1031	tags=13%, list=9%, signal=14%
ZHAN_LATE_DIFFERENTIATION_GENES_UP	ZHAN_LATE_DIFFERENTIATION_GENES_UP		17	0.30350152	0.70840645	0.6923077	1	1	996	tags=24%, list=9%, signal=26%
SHEPARD_BMYB_MORPHOLINO_DN	SHEPARD_BMYB_MORPHOLINO_DN		115	0.20842923	0.70821327	0.9375	1	1	1627	tags=21%, list=15%, signal=24%
SENGUPTA_NASOPHARYNGEAL_CARCINOMA_UP	SENGUPTA_NASOPHARYNGEAL_CARCINOMA_UP		146	0.22683991	0.7080223	0.8181818	1	1	1548	tags=21%, list=14%, signal=24%
CHIANG_LIVER_CANCER_SUBCLASS_CTNNB1_UP	CHIANG_LIVER_CANCER_SUBCLASS_CTNNB1_UP		93	0.23616405	0.70772517	0.9583333	1	1	1497	tags=25%, list=13%, signal=28%
WHITEFORD_PEDIATRIC_CANCER_MARKERS	WHITEFORD_PEDIATRIC_CANCER_MARKERS		66	0.23564772	0.7058954	0.7647059	1	1	2850	tags=33%, list=25%, signal=44%
NGUYEN_NOTCH1_TARGETS_DN	NGUYEN_NOTCH1_TARGETS_DN		47	0.21111198	0.7057275	0.84615386	1	1	1413	tags=23%, list=13%, signal=27%
REACTOME_POST_NMDA_RECEPTOR_ACTIVATION_EVENTS	REACTOME_POST_NMDA_RECEPTOR_ACTIVATION_EVENTS		22	0.24389845	0.7056326	0.9148936	1	1	2115	tags=32%, list=19%, signal=39%
MARTINEZ_RB1_TARGETS_DN	MARTINEZ_RB1_TARGETS_DN		394	0.1791227	0.7045869	0.98039216	1	1	1566	tags=18%, list=14%, signal=20%
REACTOME_MTOR_SIGNALLING	REACTOME_MTOR_SIGNALLING		15	0.2507622	0.7038221	0.7659575	1	1	2488	tags=33%, list=22%, signal=43%
DE_YY1_TARGETS_DN	DE_YY1_TARGETS_DN		50	0.21374868	0.70352757	0.82	1	1	1073	tags=16%, list=10%, signal=18%
KOKKINAKIS_METHIONINE_DEPRIVATION_48HR_UP	KOKKINAKIS_METHIONINE_DEPRIVATION_48HR_UP		83	0.21307513	0.7034613	0.8888889	1	1	1634	tags=22%, list=15%, signal=25%
GRUETZMANN_PANCREATIC_CANCER_DN	GRUETZMANN_PANCREATIC_CANCER_DN		147	0.1753552	0.70339525	0.9361702	1	1	1835	tags=21%, list=16%, signal=25%
WANG_BARRETTS_ESOPHAGUS_AND_ESOPHAGUS_CANCER_DN	WANG_BARRETTS_ESOPHAGUS_AND_ESOPHAGUS_CANCER_DN		24	0.26557136	0.7028915	0.9	1	1	784	tags=21%, list=7%, signal=22%
DIRMEIER_LMP1_RESPONSE_LATE_UP	DIRMEIER_LMP1_RESPONSE_LATE_UP		28	0.22653079	0.70272225	0.7924528	1	1	3359	tags=43%, list=30%, signal=61%
DIAZ_CHRONIC_MEYLOGENOUS_LEUKEMIA_DN	DIAZ_CHRONIC_MEYLOGENOUS_LEUKEMIA_DN		80	0.24266884	0.7020916	0.88461536	1	1	884	tags=16%, list=8%, signal=18%
FLECHNER_BIOPSY_KIDNEY_TRANSPLANT_REJECTED_VS_OK_UP	FLECHNER_BIOPSY_KIDNEY_TRANSPLANT_REJECTED_VS_OK_UP		64	0.30405805	0.70140916	0.7804878	1	1	1828	tags=33%, list=16%, signal=39%
YAO_TEMPORAL_RESPONSE_TO_PROGESTERONE_CLUSTER_13	YAO_TEMPORAL_RESPONSE_TO_PROGESTERONE_CLUSTER_13		135	0.1623099	0.6996306	0.8235294	1	1	1872	tags=16%, list=17%, signal=18%
KEGG_BLADDER_CANCER	KEGG_BLADDER_CANCER		19	0.24478024	0.69961154	0.79591835	1	1	1986	tags=26%, list=18%, signal=32%
SWEET_KRAS_TARGETS_DN	SWEET_KRAS_TARGETS_DN		15	0.25014964	0.69944715	0.8367347	1	1	3003	tags=33%, list=27%, signal=45%
REACTOME_DOWN_STREAM_SIGNAL_TRANSDUCTION	REACTOME_DOWN_STREAM_SIGNAL_TRANSDUCTION		25	0.20167243	0.6991373	0.7962963	1	1	1710	tags=20%, list=15%, signal=24%
REACTOME_SYNTHESIS_OF_BILE_ACIDS_AND_BILE_SALTS	REACTOME_SYNTHESIS_OF_BILE_ACIDS_AND_BILE_SALTS		18	0.27369907	0.6989241	0.87234044	1	1	1825	tags=33%, list=16%, signal=40%
AMIT_EGF_RESPONSE_60_HELA	AMIT_EGF_RESPONSE_60_HELA		26	0.24452507	0.698442	0.82222223	1	1	1430	tags=23%, list=13%, signal=26%
RICKMAN_TUMOR_DIFFERENTIATED_WELL_VS_MODERATELY_DN	RICKMAN_TUMOR_DIFFERENTIATED_WELL_VS_MODERATELY_DN		57	0.23436497	0.6983273	0.88	1	1	998	tags=14%, list=9%, signal=15%
WALLACE_PROSTATE_CANCER_RACE_UP	WALLACE_PROSTATE_CANCER_RACE_UP		169	0.26823947	0.698281	0.78571427	1	1	1656	tags=28%, list=15%, signal=33%
SANA_TNF_SIGNALING_DN	SANA_TNF_SIGNALING_DN		58	0.23088916	0.6981362	0.84782606	1	1	1285	tags=21%, list=11%, signal=23%
BANDRES_RESPONSE_TO_CARMUSTIN_MGMT_48HR_DN	BANDRES_RESPONSE_TO_CARMUSTIN_MGMT_48HR_DN		101	0.20975147	0.69779485	0.84782606	1	1	2199	tags=28%, list=20%, signal=34%
SHEDDEN_LUNG_CANCER_GOOD_SURVIVAL_A12	SHEDDEN_LUNG_CANCER_GOOD_SURVIVAL_A12		166	0.2043123	0.6971004	0.9512195	1	1	1249	tags=18%, list=11%, signal=20%
BONCI_TARGETS_OF_MIR15A_AND_MIR16_1	BONCI_TARGETS_OF_MIR15A_AND_MIR16_1		53	0.21688016	0.69703424	0.89361703	1	1	1781	tags=26%, list=16%, signal=31%
BIOCARTA_MPR_PATHWAY	BIOCARTA_MPR_PATHWAY		22	0.22209255	0.6969718	0.8125	1	1	3041	tags=36%, list=27%, signal=50%
LEE_LIVER_CANCER_CIPROFIBRATE_UP	LEE_LIVER_CANCER_CIPROFIBRATE_UP		49	0.23251164	0.69675887	0.9375	1	1	1629	tags=22%, list=15%, signal=26%
YAO_TEMPORAL_RESPONSE_TO_PROGESTERONE_CLUSTER_1	YAO_TEMPORAL_RESPONSE_TO_PROGESTERONE_CLUSTER_1		58	0.23685771	0.6951386	0.9767442	1	1	1736	tags=26%, list=16%, signal=30%
ZHONG_RESPONSE_TO_AZACITIDINE_AND_TSA_UP	ZHONG_RESPONSE_TO_AZACITIDINE_AND_TSA_UP		100	0.20359847	0.69480455	0.9268293	1	1	1349	tags=20%, list=12%, signal=23%
LIU_PROSTATE_CANCER_DN	LIU_PROSTATE_CANCER_DN		250	0.2237786	0.69415706	0.9019608	1	1	1629	tags=23%, list=15%, signal=26%
RICKMAN_HEAD_AND_NECK_CANCER_C	RICKMAN_HEAD_AND_NECK_CANCER_C		47	0.2601543	0.6940082	0.94	1	1	1453	tags=23%, list=13%, signal=27%
MILI_PSEUDOPODIA	MILI_PSEUDOPODIA		22	0.23355825	0.6939365	0.8636364	1	1	2706	tags=36%, list=24%, signal=48%
ZHOU_INFLAMMATORY_RESPONSE_LIVE_DN	ZHOU_INFLAMMATORY_RESPONSE_LIVE_DN		165	0.17724332	0.69326246	0.9607843	1	1	1900	tags=21%, list=17%, signal=25%
ZHOU_INFLAMMATORY_RESPONSE_LPS_DN	ZHOU_INFLAMMATORY_RESPONSE_LPS_DN		165	0.17724332	0.69326246	0.9607843	1	1	1900	tags=21%, list=17%, signal=25%
LY_AGING_PREMATURE_DN	LY_AGING_PREMATURE_DN		19	0.32171705	0.69302464	0.8604651	1	1	3201	tags=32%, list=29%, signal=44%
CUI_TCF21_TARGETS_DN	CUI_TCF21_TARGETS_DN		21	0.26171803	0.69272083	0.8958333	1	1	1596	tags=33%, list=14%, signal=39%
MAYBURD_RESPONSE_TO_L663536_UP	MAYBURD_RESPONSE_TO_L663536_UP		15	0.24822989	0.692646	0.85714287	1	1	2308	tags=33%, list=21%, signal=42%
REACTOME_PREFOLDIN_MEDIATED_TRANSFER_OF_SUBSTRATE_TO_CCT_TRIC	REACTOME_PREFOLDIN_MEDIATED_TRANSFER_OF_SUBSTRATE_TO_CCT_TRIC		17	0.23999892	0.6923837	0.8301887	1	1	2653	tags=47%, list=24%, signal=62%
POMEROY_MEDULLOBLASTOMA_PROGNOSIS_DN	POMEROY_MEDULLOBLASTOMA_PROGNOSIS_DN		30	0.22470607	0.6921666	0.8	1	1	3541	tags=47%, list=32%, signal=68%
ACEVEDO_LIVER_TUMOR_VS_NORMAL_ADJACENT_TISSUE_UP	ACEVEDO_LIVER_TUMOR_VS_NORMAL_ADJACENT_TISSUE_UP		488	0.13808157	0.6920742	0.90384614	1	1	2565	tags=23%, list=23%, signal=28%
REACTOME_GAP_JUNCTION_TRAFFICKING	REACTOME_GAP_JUNCTION_TRAFFICKING		19	0.2903316	0.69153863	0.85365856	1	1	1240	tags=26%, list=11%, signal=30%
ZHAN_MULTIPLE_MYELOMA_PR_DN	ZHAN_MULTIPLE_MYELOMA_PR_DN		19	0.2557395	0.68959767	0.8333333	1	1	1420	tags=21%, list=13%, signal=24%
REACTOME_SIGNALING_BY_PDGF	REACTOME_SIGNALING_BY_PDGF		48	0.25175285	0.6893308	0.75510204	1	1	1161	tags=23%, list=10%, signal=25%
CHIARADONNA_NEOPLASTIC_TRANSFORMATION_KRAS_CDC25_DN	CHIARADONNA_NEOPLASTIC_TRANSFORMATION_KRAS_CDC25_DN		39	0.2886228	0.68913966	0.82608694	1	1	1409	tags=31%, list=13%, signal=35%
STEIN_ESRRA_TARGETS_DN	STEIN_ESRRA_TARGETS_DN		58	0.18342711	0.6887967	0.962963	1	1	1353	tags=16%, list=12%, signal=18%
VANTVEER_BREAST_CANCER_BRCA1_DN	VANTVEER_BREAST_CANCER_BRCA1_DN		18	0.3070316	0.687931	0.82978725	1	1	1164	tags=28%, list=10%, signal=31%
RASHI_RESPONSE_TO_IONIZING_RADIATION_1	RASHI_RESPONSE_TO_IONIZING_RADIATION_1		31	0.21521407	0.6878043	0.8666667	1	1	2046	tags=26%, list=18%, signal=31%
BOHN_PRIMARY_IMMUNODEFICIENCY_SYNDROM_DN	BOHN_PRIMARY_IMMUNODEFICIENCY_SYNDROM_DN		18	0.26255432	0.6866582	0.9047619	1	1	1204	tags=22%, list=11%, signal=25%
BERTUCCI_INVASIVE_CARCINOMA_DUCTAL_VS_LOBULAR_DN	BERTUCCI_INVASIVE_CARCINOMA_DUCTAL_VS_LOBULAR_DN		32	0.31295013	0.6864654	0.9047619	1	1	2960	tags=47%, list=26%, signal=64%
REACTOME_SIGNALING_BY_EGFR	REACTOME_SIGNALING_BY_EGFR		38	0.1907955	0.6857389	0.85106385	1	1	1762	tags=16%, list=16%, signal=19%
FONTAINE_PAPILLARY_THYROID_CARCINOMA_DN	FONTAINE_PAPILLARY_THYROID_CARCINOMA_DN		47	0.23835163	0.68552065	0.82978725	1	1	2551	tags=34%, list=23%, signal=44%
SENESE_HDAC1_AND_HDAC2_TARGETS_UP	SENESE_HDAC1_AND_HDAC2_TARGETS_UP		117	0.22679205	0.6848551	0.8888889	1	1	911	tags=16%, list=8%, signal=17%
KEGG_GLIOMA	KEGG_GLIOMA		32	0.20666486	0.68315375	0.89361703	1	1	1986	tags=22%, list=18%, signal=27%
DACOSTA_UV_RESPONSE_VIA_ERCC3_DN	DACOSTA_UV_RESPONSE_VIA_ERCC3_DN		438	0.1717745	0.68314743	0.93333334	1	1	1998	tags=21%, list=18%, signal=24%
REACTOME_REGULATION_OF_INSULIN_SECRETION	REACTOME_REGULATION_OF_INSULIN_SECRETION		148	0.14417805	0.6830325	0.8979592	1	1	699	tags=8%, list=6%, signal=9%
DELYS_THYROID_CANCER_DN	DELYS_THYROID_CANCER_DN		153	0.22533013	0.6826225	0.9814815	1	1	714	tags=14%, list=6%, signal=15%
BROWNE_HCMV_INFECTION_6HR_UP	BROWNE_HCMV_INFECTION_6HR_UP		42	0.22114606	0.68212706	0.89361703	1	1	589	tags=12%, list=5%, signal=13%
RICKMAN_TUMOR_DIFFERENTIATED_WELL_VS_POORLY_UP	RICKMAN_TUMOR_DIFFERENTIATED_WELL_VS_POORLY_UP		119	0.19540997	0.6819226	0.9111111	1	1	2106	tags=23%, list=19%, signal=28%
NAKAYAMA_FRA2_TARGETS	NAKAYAMA_FRA2_TARGETS		22	0.24590659	0.6815552	0.82608694	1	1	1667	tags=27%, list=15%, signal=32%
FRASOR_TAMOXIFEN_RESPONSE_UP	FRASOR_TAMOXIFEN_RESPONSE_UP		32	0.21792343	0.6813475	0.9423077	1	1	1567	tags=19%, list=14%, signal=22%
KEGG_ALPHA_LINOLENIC_ACID_METABOLISM	KEGG_ALPHA_LINOLENIC_ACID_METABOLISM		15	0.28201318	0.6803547	0.8695652	1	1	2327	tags=33%, list=21%, signal=42%
CHANG_CYCLING_GENES	CHANG_CYCLING_GENES		29	0.2860115	0.68019843	0.6981132	1	1	1104	tags=24%, list=10%, signal=27%
FOSTER_INFLAMMATORY_RESPONSE_LPS_UP	FOSTER_INFLAMMATORY_RESPONSE_LPS_UP		119	0.24945378	0.6801357	0.8666667	1	1	1727	tags=29%, list=15%, signal=33%
SAGIV_CD24_TARGETS_DN	SAGIV_CD24_TARGETS_DN		30	0.25947186	0.67999	0.89361703	1	1	852	tags=20%, list=8%, signal=22%
MOOTHA_GLUCONEOGENESIS	MOOTHA_GLUCONEOGENESIS		22	0.2556837	0.6799756	0.88095236	1	1	1228	tags=23%, list=11%, signal=25%
BUYTAERT_PHOTODYNAMIC_THERAPY_STRESS_UP	BUYTAERT_PHOTODYNAMIC_THERAPY_STRESS_UP		428	0.16993599	0.679537	0.9166667	1	1	1281	tags=14%, list=11%, signal=15%
HUANG_FOXA2_TARGETS_DN	HUANG_FOXA2_TARGETS_DN		24	0.30343097	0.67908466	0.9	1	1	2661	tags=46%, list=24%, signal=60%
REACTOME_GLOBAL_GENOMIC_NER	REACTOME_GLOBAL_GENOMIC_NER		31	0.22310273	0.67832834	0.7586207	1	1	2413	tags=26%, list=22%, signal=33%
MULLIGHAN_NPM1_SIGNATURE_3_DN	MULLIGHAN_NPM1_SIGNATURE_3_DN		84	0.20640738	0.6778387	0.88372093	1	1	1794	tags=26%, list=16%, signal=31%
CHIANG_LIVER_CANCER_SUBCLASS_PROLIFERATION_UP	CHIANG_LIVER_CANCER_SUBCLASS_PROLIFERATION_UP		90	0.21529831	0.67748386	0.81632656	1	1	1735	tags=22%, list=15%, signal=26%
KEGG_SPLICEOSOME	KEGG_SPLICEOSOME		72	0.17176382	0.6769732	0.76363635	1	1	2823	tags=26%, list=25%, signal=35%
ELVIDGE_HIF1A_AND_HIF2A_TARGETS_DN	ELVIDGE_HIF1A_AND_HIF2A_TARGETS_DN		63	0.24995086	0.6767741	0.902439	1	1	1130	tags=22%, list=10%, signal=25%
BAELDE_DIABETIC_NEPHROPATHY_UP	BAELDE_DIABETIC_NEPHROPATHY_UP		18	0.3037186	0.67602396	0.8636364	1	1	2880	tags=39%, list=26%, signal=52%
LU_AGING_BRAIN_UP	LU_AGING_BRAIN_UP		88	0.18058643	0.6748422	0.88095236	1	1	2599	tags=27%, list=23%, signal=35%
CHARAFE_BREAST_CANCER_BASAL_VS_MESENCHYMAL_DN	CHARAFE_BREAST_CANCER_BASAL_VS_MESENCHYMAL_DN		27	0.2594802	0.6734469	0.8913044	1	1	1904	tags=30%, list=17%, signal=36%
HOQUE_METHYLATED_IN_CANCER	HOQUE_METHYLATED_IN_CANCER		37	0.24666455	0.6727878	0.87234044	1	1	2479	tags=38%, list=22%, signal=48%
WOOD_EBV_EBNA1_TARGETS_UP	WOOD_EBV_EBNA1_TARGETS_UP		75	0.17656314	0.6720498	1	1	1	1688	tags=19%, list=15%, signal=22%
ENK_UV_RESPONSE_KERATINOCYTE_DN	ENK_UV_RESPONSE_KERATINOCYTE_DN		307	0.15732722	0.67041564	0.9019608	1	1	2019	tags=20%, list=18%, signal=23%
KAAB_HEART_ATRIUM_VS_VENTRICLE_DN	KAAB_HEART_ATRIUM_VS_VENTRICLE_DN		169	0.18197471	0.6701726	0.9375	1	1	1282	tags=14%, list=11%, signal=15%
LAIHO_COLORECTAL_CANCER_SERRATED_UP	LAIHO_COLORECTAL_CANCER_SERRATED_UP		71	0.20055306	0.66993487	0.8	1	1	575	tags=10%, list=5%, signal=10%
NEWMAN_ERCC6_TARGETS_DN	NEWMAN_ERCC6_TARGETS_DN		20	0.2902282	0.6680725	0.93877554	1	1	1584	tags=30%, list=14%, signal=35%
KOBAYASHI_EGFR_SIGNALING_24HR_DN	KOBAYASHI_EGFR_SIGNALING_24HR_DN		166	0.22123514	0.6675558	0.78	1	1	1600	tags=18%, list=14%, signal=21%
BERENJENO_TRANSFORMED_BY_RHOA_REVERSIBLY_DN	BERENJENO_TRANSFORMED_BY_RHOA_REVERSIBLY_DN		22	0.30220327	0.6674634	0.94	1	1	1675	tags=32%, list=15%, signal=37%
KEGG_JAK_STAT_SIGNALING_PATHWAY	KEGG_JAK_STAT_SIGNALING_PATHWAY		88	0.20521605	0.6674242	0.9583333	1	1	1781	tags=22%, list=16%, signal=25%
BIOCARTA_DEATH_PATHWAY	BIOCARTA_DEATH_PATHWAY		21	0.23446779	0.6670675	0.8367347	1	1	2619	tags=29%, list=23%, signal=37%
TIEN_INTESTINE_PROBIOTICS_2HR_DN	TIEN_INTESTINE_PROBIOTICS_2HR_DN		42	0.19211702	0.6657337	0.97959185	1	1	2753	tags=33%, list=25%, signal=44%
GRUETZMANN_PANCREATIC_CANCER_UP	GRUETZMANN_PANCREATIC_CANCER_UP		252	0.19955303	0.6647392	0.84090906	1	1	1547	tags=18%, list=14%, signal=21%
KEGG_GNRH_SIGNALING_PATHWAY	KEGG_GNRH_SIGNALING_PATHWAY		71	0.20566785	0.6639024	0.95652175	1	1	2329	tags=30%, list=21%, signal=37%
BROCKE_APOPTOSIS_REVERSED_BY_IL6	BROCKE_APOPTOSIS_REVERSED_BY_IL6		78	0.21448678	0.6630879	0.84444445	1	1	2079	tags=27%, list=19%, signal=33%
BORCZUK_MALIGNANT_MESOTHELIOMA_DN	BORCZUK_MALIGNANT_MESOTHELIOMA_DN		63	0.21207471	0.6628383	0.9375	1	1	2278	tags=29%, list=20%, signal=36%
CHARAFE_BREAST_CANCER_LUMINAL_VS_BASAL_DN	CHARAFE_BREAST_CANCER_LUMINAL_VS_BASAL_DN		258	0.2106435	0.6622161	0.9347826	1	1	834	tags=14%, list=7%, signal=15%
HENDRICKS_SMARCA4_TARGETS_DN	HENDRICKS_SMARCA4_TARGETS_DN		30	0.24815662	0.6618318	0.8913044	1	1	1272	tags=23%, list=11%, signal=26%
KEGG_FOCAL_ADHESION	KEGG_FOCAL_ADHESION		123	0.23374422	0.66115206	0.8717949	1	1	1788	tags=28%, list=16%, signal=33%
MARKEY_RB1_ACUTE_LOF_UP	MARKEY_RB1_ACUTE_LOF_UP		186	0.23833387	0.65914214	0.80851066	1	1	1646	tags=26%, list=15%, signal=30%
LEE_DIFFERENTIATING_T_LYMPHOCYTE	LEE_DIFFERENTIATING_T_LYMPHOCYTE		77	0.25040653	0.6567283	0.8333333	1	1	2436	tags=34%, list=22%, signal=43%
STEARMAN_TUMOR_FIELD_EFFECT_UP	STEARMAN_TUMOR_FIELD_EFFECT_UP		34	0.2632435	0.65580446	0.85714287	1	1	1329	tags=24%, list=12%, signal=27%
REACTOME_FGFR_LIGAND_BINDING_AND_ACTIVATION	REACTOME_FGFR_LIGAND_BINDING_AND_ACTIVATION		20	0.24147367	0.6541734	0.96	1	1	2502	tags=30%, list=22%, signal=39%
SEMENZA_HIF1_TARGETS	SEMENZA_HIF1_TARGETS		25	0.23626101	0.6532363	0.9056604	1	1	507	tags=16%, list=5%, signal=17%
BIOCARTA_NO1_PATHWAY	BIOCARTA_NO1_PATHWAY		18	0.24409175	0.652692	0.97959185	1	1	450	tags=11%, list=4%, signal=12%
LI_PROSTATE_CANCER_EPIGENETIC	LI_PROSTATE_CANCER_EPIGENETIC		15	0.2883453	0.65255827	0.8636364	1	1	1781	tags=27%, list=16%, signal=32%
SMID_BREAST_CANCER_LUMINAL_A_UP	SMID_BREAST_CANCER_LUMINAL_A_UP		52	0.27150235	0.65231574	0.8888889	1	1	1736	tags=33%, list=16%, signal=39%
SCHLOSSER_SERUM_RESPONSE_AUGMENTED_BY_MYC	SCHLOSSER_SERUM_RESPONSE_AUGMENTED_BY_MYC		72	0.1665741	0.6513426	0.90697676	1	1	845	tags=10%, list=8%, signal=10%
ROME_INSULIN_TARGETS_IN_MUSCLE_DN	ROME_INSULIN_TARGETS_IN_MUSCLE_DN		27	0.22652611	0.6495459	0.9811321	1	1	3007	tags=37%, list=27%, signal=51%
MORI_EMU_MYC_LYMPHOMA_BY_ONSET_TIME_UP	MORI_EMU_MYC_LYMPHOMA_BY_ONSET_TIME_UP		68	0.17845252	0.6489455	0.8727273	1	1	2651	tags=31%, list=24%, signal=40%
TAKEDA_TARGETS_OF_NUP98_HOXA9_FUSION_6HR_UP	TAKEDA_TARGETS_OF_NUP98_HOXA9_FUSION_6HR_UP		47	0.2371619	0.646693	1	1	1	551	tags=15%, list=5%, signal=16%
WU_APOPTOSIS_BY_CDKN1A_VIA_TP53	WU_APOPTOSIS_BY_CDKN1A_VIA_TP53		19	0.25349253	0.64619625	0.8679245	1	1	2449	tags=32%, list=22%, signal=40%
KENNY_CTNNB1_TARGETS_DN	KENNY_CTNNB1_TARGETS_DN		28	0.21621561	0.6442993	0.9347826	1	1	908	tags=14%, list=8%, signal=16%
BERENJENO_TRANSFORMED_BY_RHOA_DN	BERENJENO_TRANSFORMED_BY_RHOA_DN		293	0.19718213	0.64423466	0.84090906	1	1	719	tags=13%, list=6%, signal=13%
DACOSTA_UV_RESPONSE_VIA_ERCC3_XPCS_DN	DACOSTA_UV_RESPONSE_VIA_ERCC3_XPCS_DN		31	0.2153592	0.64381623	0.9056604	1	1	911	tags=13%, list=8%, signal=14%
EBAUER_TARGETS_OF_PAX3_FOXO1_FUSION_UP	EBAUER_TARGETS_OF_PAX3_FOXO1_FUSION_UP		124	0.21863985	0.64298767	0.9622642	1	1	1675	tags=25%, list=15%, signal=29%
OHM_METHYLATED_IN_ADULT_CANCERS	OHM_METHYLATED_IN_ADULT_CANCERS		17	0.24323623	0.64230907	0.84	1	1	2090	tags=29%, list=19%, signal=36%
PAPASPYRIDONOS_UNSTABLE_ATEROSCLEROTIC_PLAQUE_UP	PAPASPYRIDONOS_UNSTABLE_ATEROSCLEROTIC_PLAQUE_UP		31	0.23883939	0.63961107	0.8367347	1	1	1307	tags=19%, list=12%, signal=22%
PRAMOONJAGO_SOX4_TARGETS_UP	PRAMOONJAGO_SOX4_TARGETS_UP		35	0.23264284	0.63787746	0.9361702	1	1	461	tags=11%, list=4%, signal=12%
KEGG_LINOLEIC_ACID_METABOLISM	KEGG_LINOLEIC_ACID_METABOLISM		15	0.2692786	0.63731724	0.8636364	1	1	2327	tags=33%, list=21%, signal=42%
UZONYI_RESPONSE_TO_LEUKOTRIENE_AND_THROMBIN	UZONYI_RESPONSE_TO_LEUKOTRIENE_AND_THROMBIN		28	0.26053086	0.6359948	0.88095236	1	1	1086	tags=18%, list=10%, signal=20%
FERRANDO_T_ALL_WITH_MLL_ENL_FUSION_UP	FERRANDO_T_ALL_WITH_MLL_ENL_FUSION_UP		52	0.19889237	0.63512754	0.8636364	1	1	1725	tags=19%, list=15%, signal=23%
CHESLER_BRAIN_HIGHEST_GENETIC_VARIANCE	CHESLER_BRAIN_HIGHEST_GENETIC_VARIANCE		27	0.20016932	0.63406926	0.9166667	1	1	2754	tags=37%, list=25%, signal=49%
KIM_WT1_TARGETS_DN	KIM_WT1_TARGETS_DN		255	0.16343227	0.6337957	0.94	1	1	1778	tags=19%, list=16%, signal=22%
ST_P38_MAPK_PATHWAY	ST_P38_MAPK_PATHWAY		24	0.21791139	0.6332041	0.8780488	1	1	2920	tags=33%, list=26%, signal=45%
LUI_TARGETS_OF_PAX8_PPARG_FUSION	LUI_TARGETS_OF_PAX8_PPARG_FUSION		23	0.19244964	0.63105214	0.8245614	1	1	3174	tags=43%, list=28%, signal=61%
KAUFFMANN_MELANOMA_RELAPSE_UP	KAUFFMANN_MELANOMA_RELAPSE_UP		44	0.2340453	0.63098574	0.7222222	1	1	2449	tags=25%, list=22%, signal=32%
REACTOME_MRNA_3_END_PROCESSING	REACTOME_MRNA_3_END_PROCESSING		22	0.21700718	0.6309825	0.8541667	1	1	2823	tags=36%, list=25%, signal=49%
LEE_EARLY_T_LYMPHOCYTE_UP	LEE_EARLY_T_LYMPHOCYTE_UP		43	0.22416449	0.6300728	0.86	1	1	1584	tags=19%, list=14%, signal=22%
BEIER_GLIOMA_STEM_CELL_DN	BEIER_GLIOMA_STEM_CELL_DN		33	0.20729105	0.63003135	0.9183673	1	1	1359	tags=18%, list=12%, signal=21%
RIZ_ERYTHROID_DIFFERENTIATION	RIZ_ERYTHROID_DIFFERENTIATION		60	0.19106933	0.6296921	0.875	1	1	2943	tags=32%, list=26%, signal=43%
HUANG_DASATINIB_RESISTANCE_UP	HUANG_DASATINIB_RESISTANCE_UP		52	0.23673736	0.62920356	0.875	1	1	1060	tags=21%, list=9%, signal=23%
CHIARADONNA_NEOPLASTIC_TRANSFORMATION_KRAS_DN	CHIARADONNA_NEOPLASTIC_TRANSFORMATION_KRAS_DN		120	0.21069445	0.62784845	0.95555556	1	1	1329	tags=19%, list=12%, signal=22%
PASQUALUCCI_LYMPHOMA_BY_GC_STAGE_DN	PASQUALUCCI_LYMPHOMA_BY_GC_STAGE_DN		94	0.18926966	0.6276222	0.9361702	1	1	2882	tags=37%, list=26%, signal=50%
SCIBETTA_KDM5B_TARGETS_DN	SCIBETTA_KDM5B_TARGETS_DN		47	0.18682358	0.62636167	0.9591837	1	1	1876	tags=21%, list=17%, signal=25%
BLUM_RESPONSE_TO_SALIRASIB_DN	BLUM_RESPONSE_TO_SALIRASIB_DN		253	0.16671231	0.62621427	0.8541667	1	1	1824	tags=18%, list=16%, signal=21%
KOKKINAKIS_METHIONINE_DEPRIVATION_96HR_UP	KOKKINAKIS_METHIONINE_DEPRIVATION_96HR_UP		75	0.20092516	0.6250278	0.97727275	1	1	2150	tags=28%, list=19%, signal=34%
LUI_THYROID_CANCER_PAX8_PPARG_DN	LUI_THYROID_CANCER_PAX8_PPARG_DN		34	0.17186657	0.6218917	0.9375	1	1	1924	tags=24%, list=17%, signal=28%
APPIERTO_RESPONSE_TO_FENRETINIDE_UP	APPIERTO_RESPONSE_TO_FENRETINIDE_UP		19	0.23472136	0.62170446	0.98	1	1	766	tags=11%, list=7%, signal=11%
REACTOME_METABOLISM_OF_MRNA	REACTOME_METABOLISM_OF_MRNA		27	0.19340733	0.6201255	0.8490566	1	1	2407	tags=33%, list=21%, signal=42%
MILI_PSEUDOPODIA_HAPTOTAXIS_UP	MILI_PSEUDOPODIA_HAPTOTAXIS_UP		305	0.16812444	0.6199509	0.9259259	1	1	2494	tags=24%, list=22%, signal=30%
GEORGES_CELL_CYCLE_MIR192_TARGETS	GEORGES_CELL_CYCLE_MIR192_TARGETS		39	0.19765994	0.61836296	0.84313726	1	1	1735	tags=15%, list=15%, signal=18%
MULLIGHAN_NPM1_MUTATED_SIGNATURE_2_DN	MULLIGHAN_NPM1_MUTATED_SIGNATURE_2_DN		43	0.19585918	0.6175221	0.9	1	1	2880	tags=42%, list=26%, signal=56%
WAMUNYOKOLI_OVARIAN_CANCER_GRADES_1_2_DN	WAMUNYOKOLI_OVARIAN_CANCER_GRADES_1_2_DN		36	0.23113169	0.616403	0.8666667	1	1	2633	tags=42%, list=24%, signal=54%
BILD_CTNNB1_ONCOGENIC_SIGNATURE	BILD_CTNNB1_ONCOGENIC_SIGNATURE		33	0.20659935	0.61563426	0.9574468	1	1	1513	tags=15%, list=14%, signal=17%
HOFFMANN_LARGE_TO_SMALL_PRE_BII_LYMPHOCYTE_DN	HOFFMANN_LARGE_TO_SMALL_PRE_BII_LYMPHOCYTE_DN		31	0.20147578	0.615055	0.9607843	1	1	1968	tags=26%, list=18%, signal=31%
CHNG_MULTIPLE_MYELOMA_HYPERPLOID_DN	CHNG_MULTIPLE_MYELOMA_HYPERPLOID_DN		24	0.17892827	0.61485744	0.8958333	1	1	104	tags=4%, list=1%, signal=4%
ABE_INNER_EAR	ABE_INNER_EAR		18	0.24117	0.61418813	0.9183673	1	1	812	tags=17%, list=7%, signal=18%
RHEIN_ALL_GLUCOCORTICOID_THERAPY_UP	RHEIN_ALL_GLUCOCORTICOID_THERAPY_UP		47	0.20915398	0.61407244	0.97959185	1	1	1843	tags=21%, list=16%, signal=25%
REACTOME_LOSS_OF_NLP_FROM_MITOTIC_CENTROSOMES	REACTOME_LOSS_OF_NLP_FROM_MITOTIC_CENTROSOMES		31	0.18110353	0.6116797	0.87234044	1	1	7896	tags=97%, list=71%, signal=327%
REACTOME_DNA_REPLICATION_PRE_INITIATION	REACTOME_DNA_REPLICATION_PRE_INITIATION		63	0.20031597	0.6103897	0.71428573	1	1	4092	tags=40%, list=37%, signal=62%
REACTOME_REGULATION_OF_LIPID_METABOLISM_BY_PEROXISOME_PROLIFERATOR_ACTIVATED_RECEPTOR_ALPHA	REACTOME_REGULATION_OF_LIPID_METABOLISM_BY_PEROXISOME_PROLIFERATOR_ACTIVATED_RECEPTOR_ALPHA		40	0.20765519	0.6101639	0.9318182	1	1	1326	tags=20%, list=12%, signal=23%
SCHLOSSER_SERUM_RESPONSE_UP	SCHLOSSER_SERUM_RESPONSE_UP		77	0.15425533	0.60987264	0.9767442	1	1	2765	tags=29%, list=25%, signal=38%
BARRIER_COLON_CANCER_RECURRENCE_UP	BARRIER_COLON_CANCER_RECURRENCE_UP		23	0.18336545	0.6048629	0.9622642	1	1	1290	tags=13%, list=12%, signal=15%
REACTOME_NUCLEAR_RECEPTOR_TRANSCRIPTION_PATHWAY	REACTOME_NUCLEAR_RECEPTOR_TRANSCRIPTION_PATHWAY		38	0.1868624	0.6045754	0.9310345	1	1	1513	tags=16%, list=14%, signal=18%
NADERI_BREAST_CANCER_PROGNOSIS_UP	NADERI_BREAST_CANCER_PROGNOSIS_UP		26	0.22886492	0.60163057	0.92	1	1	1523	tags=23%, list=14%, signal=27%
BIOCARTA_KERATINOCYTE_PATHWAY	BIOCARTA_KERATINOCYTE_PATHWAY		25	0.17918208	0.5998886	0.9375	1	1	9195	tags=100%, list=82%, signal=558%
PUJANA_BRCA2_PCC_NETWORK	PUJANA_BRCA2_PCC_NETWORK		263	0.1671991	0.59979	0.82	1	1	3174	tags=32%, list=28%, signal=43%
GOLUB_ALL_VS_AML_UP	GOLUB_ALL_VS_AML_UP		18	0.20219351	0.5995048	0.94	1	1	2510	tags=28%, list=22%, signal=36%
REACTOME_CHEMOKINE_RECEPTORS_BIND_CHEMOKINES	REACTOME_CHEMOKINE_RECEPTORS_BIND_CHEMOKINES		42	0.26325014	0.59895253	0.95454544	1	1	697	tags=19%, list=6%, signal=20%
REACTOME_M_G1_TRANSITION	REACTOME_M_G1_TRANSITION		52	0.19337355	0.59698665	0.7446808	1	1	4092	tags=38%, list=37%, signal=60%
REN_BOUND_BY_E2F	REN_BOUND_BY_E2F		36	0.23755535	0.5968271	0.82	1	1	875	tags=11%, list=8%, signal=12%
REACTOME_SIGNALING_IN_IMMUNE_SYSTEM	REACTOME_SIGNALING_IN_IMMUNE_SYSTEM		203	0.1982288	0.5967926	0.8913044	1	1	1659	tags=22%, list=15%, signal=26%
KEGG_SYSTEMIC_LUPUS_ERYTHEMATOSUS	KEGG_SYSTEMIC_LUPUS_ERYTHEMATOSUS		36	0.2121482	0.5965596	0.9782609	1	1	1633	tags=22%, list=15%, signal=26%
ROSS_AML_WITH_CBFB_MYH11_FUSION	ROSS_AML_WITH_CBFB_MYH11_FUSION		35	0.24660942	0.5964706	0.95348835	1	1	1127	tags=20%, list=10%, signal=22%
REACTOME_ACTIVATION_OF_ATR_IN_RESPONSE_TO_REPLICATION_STRESS	REACTOME_ACTIVATION_OF_ATR_IN_RESPONSE_TO_REPLICATION_STRESS		31	0.23187494	0.5960935	0.8	1	1	2449	tags=26%, list=22%, signal=33%
KLEIN_PRIMARY_EFFUSION_LYMPHOMA_DN	KLEIN_PRIMARY_EFFUSION_LYMPHOMA_DN		37	0.22588567	0.5950371	0.9375	1	1	2316	tags=35%, list=21%, signal=44%
FRASOR_RESPONSE_TO_ESTRADIOL_UP	FRASOR_RESPONSE_TO_ESTRADIOL_UP		24	0.21156327	0.5942558	0.9591837	1	1	668	tags=13%, list=6%, signal=13%
REACTOME_OPIOID_SIGNALLING	REACTOME_OPIOID_SIGNALLING		57	0.18324807	0.59416187	1	1	1	2846	tags=33%, list=25%, signal=44%
REACTOME_CREB_PHOPHORYLATION_THROUGH_THE_ACTIVATION_OF_RAS	REACTOME_CREB_PHOPHORYLATION_THROUGH_THE_ACTIVATION_OF_RAS		17	0.21060273	0.59258354	0.97727275	1	1	1903	tags=24%, list=17%, signal=28%
BREDEMEYER_RAG_SIGNALING_VIA_ATM_NOT_VIA_NFKB_UP	BREDEMEYER_RAG_SIGNALING_VIA_ATM_NOT_VIA_NFKB_UP		26	0.21542221	0.5922617	1	1	1	597	tags=12%, list=5%, signal=12%
MARSON_FOXP3_TARGETS_UP	MARSON_FOXP3_TARGETS_UP		50	0.21863022	0.59145796	0.85365856	1	1	1199	tags=16%, list=11%, signal=18%
REACTOME_CDC20_PHOSPHO_APC_MEDIATED_DEGRADATION_OF_CYCLIN_A	REACTOME_CDC20_PHOSPHO_APC_MEDIATED_DEGRADATION_OF_CYCLIN_A		51	0.17083235	0.58861756	0.84	1	1	8242	tags=98%, list=74%, signal=370%
CROMER_TUMORIGENESIS_DN	CROMER_TUMORIGENESIS_DN		29	0.22407846	0.5882746	1	1	1	2317	tags=34%, list=21%, signal=43%
SAKAI_CHRONIC_HEPATITIS_VS_LIVER_CANCER_DN	SAKAI_CHRONIC_HEPATITIS_VS_LIVER_CANCER_DN		21	0.22050953	0.58815205	0.9661017	1	1	1329	tags=19%, list=12%, signal=22%
GRAHAM_CML_DIVIDING_VS_NORMAL_QUIESCENT_UP	GRAHAM_CML_DIVIDING_VS_NORMAL_QUIESCENT_UP		123	0.17778738	0.58444345	0.8979592	1	1	2449	tags=26%, list=22%, signal=33%
REACTOME_HOST_INTERACTIONS_OF_HIV_FACTORS	REACTOME_HOST_INTERACTIONS_OF_HIV_FACTORS		89	0.14447272	0.58345276	0.90697676	1	1	2641	tags=22%, list=24%, signal=29%
ICHIBA_GRAFT_VERSUS_HOST_DISEASE_35D_UP	ICHIBA_GRAFT_VERSUS_HOST_DISEASE_35D_UP		115	0.2113696	0.5822733	0.9111111	1	1	1242	tags=19%, list=11%, signal=21%
REACTOME_CAM_PATHWAY	REACTOME_CAM_PATHWAY		16	0.22565188	0.5821447	0.9347826	1	1	2791	tags=44%, list=25%, signal=58%
WIELAND_UP_BY_HBV_INFECTION	WIELAND_UP_BY_HBV_INFECTION		67	0.22887453	0.57425904	0.9318182	1	1	1633	tags=22%, list=15%, signal=26%
SOTIRIOU_BREAST_CANCER_GRADE_1_VS_3_UP	SOTIRIOU_BREAST_CANCER_GRADE_1_VS_3_UP		88	0.20554145	0.5735183	0.7592593	1	1	3612	tags=40%, list=32%, signal=58%
HEDENFALK_BREAST_CANCER_BRACX_UP	HEDENFALK_BREAST_CANCER_BRACX_UP		15	0.19783372	0.5730502	1	1	1	3386	tags=47%, list=30%, signal=67%
PUJANA_BREAST_CANCER_LIT_INT_NETWORK	PUJANA_BREAST_CANCER_LIT_INT_NETWORK		64	0.17379177	0.5720912	0.88	1	1	3094	tags=33%, list=28%, signal=45%
MORI_IMMATURE_B_LYMPHOCYTE_DN	MORI_IMMATURE_B_LYMPHOCYTE_DN		40	0.20672502	0.5703637	0.92	1	1	1056	tags=13%, list=9%, signal=14%
REACTOME_AUTODEGRADATION_OF_CDH1_BY_CDH1_APC	REACTOME_AUTODEGRADATION_OF_CDH1_BY_CDH1_APC		46	0.16590439	0.5700624	0.8301887	1	1	8242	tags=98%, list=74%, signal=369%
NIKOLSKY_BREAST_CANCER_11Q12_Q14_AMPLICON	NIKOLSKY_BREAST_CANCER_11Q12_Q14_AMPLICON		74	0.16245335	0.5682631	1	1	1	1858	tags=19%, list=17%, signal=23%
KEGG_FC_GAMMA_R_MEDIATED_PHAGOCYTOSIS	KEGG_FC_GAMMA_R_MEDIATED_PHAGOCYTOSIS		63	0.17482783	0.56657434	0.9591837	1	1	2216	tags=25%, list=20%, signal=31%
NAGASHIMA_NRG1_SIGNALING_UP	NAGASHIMA_NRG1_SIGNALING_UP		125	0.17745873	0.56543684	0.96	1	1	1798	tags=20%, list=16%, signal=24%
CHAUHAN_RESPONSE_TO_METHOXYESTRADIOL_DN	CHAUHAN_RESPONSE_TO_METHOXYESTRADIOL_DN		78	0.15007283	0.56057304	0.9375	1	1	1631	tags=17%, list=15%, signal=19%
GRAHAM_CML_QUIESCENT_VS_NORMAL_QUIESCENT_UP	GRAHAM_CML_QUIESCENT_VS_NORMAL_QUIESCENT_UP		58	0.17693622	0.5604472	1	1	1	2447	tags=29%, list=22%, signal=37%
TARTE_PLASMA_CELL_VS_B_LYMPHOCYTE_DN	TARTE_PLASMA_CELL_VS_B_LYMPHOCYTE_DN		26	0.23590319	0.5574331	0.975	1	1	2396	tags=35%, list=21%, signal=44%
NOJIMA_SFRP2_TARGETS_UP	NOJIMA_SFRP2_TARGETS_UP		18	0.2169358	0.5571	1	1	1	1202	tags=17%, list=11%, signal=19%
REACTOME_CDT1_ASSOCIATION_WITH_THE_CDC6_ORC_ORIGIN_COMPLEX	REACTOME_CDT1_ASSOCIATION_WITH_THE_CDC6_ORC_ORIGIN_COMPLEX		45	0.17662457	0.55428535	0.84313726	1	1	4039	tags=38%, list=36%, signal=59%
GAZDA_DIAMOND_BLACKFAN_ANEMIA_MYELOID_DN	GAZDA_DIAMOND_BLACKFAN_ANEMIA_MYELOID_DN		23	0.15239364	0.5540351	0.9814815	1	1	9494	tags=100%, list=85%, signal=656%
BERNARD_PPAPDC1B_TARGETS_UP	BERNARD_PPAPDC1B_TARGETS_UP		18	0.18776552	0.5536972	0.9622642	1	1	2155	tags=22%, list=19%, signal=27%
BIOCARTA_GPCR_PATHWAY	BIOCARTA_GPCR_PATHWAY		18	0.18067986	0.5508852	1	1	1	9177	tags=100%, list=82%, signal=553%
LIN_MELANOMA_COPY_NUMBER_DN	LIN_MELANOMA_COPY_NUMBER_DN		26	0.1722266	0.54936755	0.962963	1	1	1532	tags=15%, list=14%, signal=18%
BASAKI_YBX1_TARGETS_UP	BASAKI_YBX1_TARGETS_UP		168	0.15279973	0.54554605	0.9807692	1	1	1882	tags=18%, list=17%, signal=21%
APPIERTO_RESPONSE_TO_FENRETINIDE_DN	APPIERTO_RESPONSE_TO_FENRETINIDE_DN		23	0.17761189	0.54544294	0.9607843	1	1	903	tags=13%, list=8%, signal=14%
REACTOME_DARPP32_EVENTS	REACTOME_DARPP32_EVENTS		17	0.1806636	0.5408045	0.98	1	1	9177	tags=100%, list=82%, signal=553%
LEE_EARLY_T_LYMPHOCYTE_DN	LEE_EARLY_T_LYMPHOCYTE_DN		17	0.24055156	0.5400294	0.93333334	1	1	2917	tags=41%, list=26%, signal=56%
REACTOME_PLC_BETA_MEDIATED_EVENTS	REACTOME_PLC_BETA_MEDIATED_EVENTS		24	0.19165279	0.53974473	1	1	1	2791	tags=38%, list=25%, signal=50%
KEGG_VASCULAR_SMOOTH_MUSCLE_CONTRACTION	KEGG_VASCULAR_SMOOTH_MUSCLE_CONTRACTION		74	0.16428949	0.53209144	1	1	1	2820	tags=31%, list=25%, signal=41%
REACTOME_SYNTHESIS_OF_GPI_ANCHORED_PROTEINS	REACTOME_SYNTHESIS_OF_GPI_ANCHORED_PROTEINS		15	0.18594718	0.53031194	0.98039216	1	1	316	tags=7%, list=3%, signal=7%
WINNEPENNINCKX_MELANOMA_METASTASIS_UP	WINNEPENNINCKX_MELANOMA_METASTASIS_UP		88	0.1653441	0.52863276	0.8269231	1	1	2553	tags=25%, list=23%, signal=32%
REACTOME_IMMUNOREGULATORY_INTERACTIONS_BETWEEN_A_LYMPHOID_AND_A_NON_LYMPHOID_CELL	REACTOME_IMMUNOREGULATORY_INTERACTIONS_BETWEEN_A_LYMPHOID_AND_A_NON_LYMPHOID_CELL		33	0.23345287	0.5276658	0.9767442	1	1	1897	tags=30%, list=17%, signal=36%
REACTOME_GLUCONEOGENESIS	REACTOME_GLUCONEOGENESIS		19	0.20207217	0.52571905	1	1	1	1585	tags=21%, list=14%, signal=24%
BORCZUK_MALIGNANT_MESOTHELIOMA_UP	BORCZUK_MALIGNANT_MESOTHELIOMA_UP		200	0.12199389	0.5232639	0.98	1	1	1909	tags=16%, list=17%, signal=19%
MORI_LARGE_PRE_BII_LYMPHOCYTE_DN	MORI_LARGE_PRE_BII_LYMPHOCYTE_DN		34	0.20496233	0.5215814	0.9574468	1	1	2330	tags=29%, list=21%, signal=37%
REACTOME_ORC1_REMOVAL_FROM_CHROMATIN	REACTOME_ORC1_REMOVAL_FROM_CHROMATIN		54	0.15530017	0.52095467	0.84313726	1	1	4092	tags=37%, list=37%, signal=58%
REACTOME_TIE2_SIGNALING	REACTOME_TIE2_SIGNALING		16	0.19695443	0.5184023	0.9622642	1	1	2702	tags=31%, list=24%, signal=41%
REACTOME_INTRINSIC_PATHWAY_FOR_APOPTOSIS	REACTOME_INTRINSIC_PATHWAY_FOR_APOPTOSIS		16	0.17982173	0.51754254	1	1	1	2602	tags=31%, list=23%, signal=41%
REACTOME_GLUCOSE_METABOLISM	REACTOME_GLUCOSE_METABOLISM		39	0.17256527	0.5166398	1	1	1	1648	tags=21%, list=15%, signal=24%
REACTOME_REGULATION_OF_APC_ACTIVATORS_BETWEEN_G1_S_AND_EARLY_ANAPHASE	REACTOME_REGULATION_OF_APC_ACTIVATORS_BETWEEN_G1_S_AND_EARLY_ANAPHASE		55	0.14332746	0.515396	0.9	1	1	8688	tags=98%, list=78%, signal=436%
KEGG_NUCLEOTIDE_EXCISION_REPAIR	KEGG_NUCLEOTIDE_EXCISION_REPAIR		38	0.1568625	0.5150427	0.9285714	1	1	2413	tags=24%, list=22%, signal=30%
GINESTIER_BREAST_CANCER_ZNF217_AMPLIFIED_UP	GINESTIER_BREAST_CANCER_ZNF217_AMPLIFIED_UP		36	0.15703143	0.51492107	0.9787234	1	1	2413	tags=22%, list=22%, signal=28%
TOMLINS_PROSTATE_CANCER_DN	TOMLINS_PROSTATE_CANCER_DN		19	0.21802641	0.5070772	0.975	1	1	1675	tags=26%, list=15%, signal=31%
KEGG_ETHER_LIPID_METABOLISM	KEGG_ETHER_LIPID_METABOLISM		22	0.17382997	0.50642824	1	1	1	2327	tags=27%, list=21%, signal=34%
AMIT_EGF_RESPONSE_60_MCF10A	AMIT_EGF_RESPONSE_60_MCF10A		28	0.20272772	0.5062179	0.97959185	1	1	86	tags=7%, list=1%, signal=7%
SESTO_RESPONSE_TO_UV_C2	SESTO_RESPONSE_TO_UV_C2		33	0.15454555	0.50486904	0.9433962	1	1	2599	tags=27%, list=23%, signal=35%
JAEGER_METASTASIS_UP	JAEGER_METASTASIS_UP		28	0.19681387	0.49724144	0.95652175	1	1	2169	tags=21%, list=19%, signal=27%
REACTOME_G1_S_TRANSITION	REACTOME_G1_S_TRANSITION		79	0.15472503	0.49631983	0.92	1	1	2449	tags=16%, list=22%, signal=21%
AMIT_SERUM_RESPONSE_120_MCF10A	AMIT_SERUM_RESPONSE_120_MCF10A		45	0.17240818	0.49121553	1	1	1	1927	tags=22%, list=17%, signal=27%
XU_GH1_EXOGENOUS_TARGETS_UP	XU_GH1_EXOGENOUS_TARGETS_UP		18	0.2046681	0.48742694	0.96363634	1	1	1103	tags=17%, list=10%, signal=18%
REACTOME_S_PHASE	REACTOME_S_PHASE		84	0.15300576	0.47459698	0.9583333	1	1	4092	tags=38%, list=37%, signal=60%
MORI_EMU_MYC_LYMPHOMA_BY_ONSET_TIME_DN	MORI_EMU_MYC_LYMPHOMA_BY_ONSET_TIME_DN		16	0.21099176	0.4726827	0.9512195	1	1	3303	tags=44%, list=29%, signal=62%
KEGG_MISMATCH_REPAIR	KEGG_MISMATCH_REPAIR		19	0.1870936	0.47036457	0.8627451	1	1	1780	tags=16%, list=16%, signal=19%
REACTOME_EXTENSION_OF_TELOMERES	REACTOME_EXTENSION_OF_TELOMERES		20	0.187067	0.46611756	0.9444444	1	1	3682	tags=40%, list=33%, signal=59%
FAELT_B_CLL_WITH_VH_REARRANGEMENTS_UP	FAELT_B_CLL_WITH_VH_REARRANGEMENTS_UP		37	0.15079245	0.4627851	1	1	1	2972	tags=38%, list=27%, signal=51%
REACTOME_CYCLIN_E_ASSOCIATED_EVENTS_DURING_G1_S_TRANSITION_	REACTOME_CYCLIN_E_ASSOCIATED_EVENTS_DURING_G1_S_TRANSITION_		49	0.14528516	0.46095264	0.877551	1	1	8688	tags=98%, list=78%, signal=435%
FRASOR_RESPONSE_TO_SERM_OR_FULVESTRANT_DN	FRASOR_RESPONSE_TO_SERM_OR_FULVESTRANT_DN		35	0.1754478	0.43543875	0.9230769	1	1	8218	tags=97%, list=73%, signal=364%
BILBAN_B_CLL_LPL_DN	BILBAN_B_CLL_LPL_DN		25	0.15700245	0.42128542	1	1	1	1430	tags=16%, list=13%, signal=18%
REACTOME_SCF_SKP2_MEDIATED_DEGRADATION_OF_P27_P21	REACTOME_SCF_SKP2_MEDIATED_DEGRADATION_OF_P27_P21		44	0.13018917	0.4197822	0.9423077	1	1	8688	tags=98%, list=78%, signal=434%
KEGG_DNA_REPLICATION	KEGG_DNA_REPLICATION		26	0.1772502	0.4182078	0.9433962	1	1	6570	tags=92%, list=59%, signal=223%
NUNODA_RESPONSE_TO_DASATINIB_IMATINIB_UP	NUNODA_RESPONSE_TO_DASATINIB_IMATINIB_UP		21	0.14655097	0.41604304	0.9782609	1	1	9559	tags=100%, list=85%, signal=682%
REACTOME_G2_M_CHECKPOINTS	REACTOME_G2_M_CHECKPOINTS		34	0.165184	0.414753	0.9375	1	1	2449	tags=24%, list=22%, signal=30%
ST_TUMOR_NECROSIS_FACTOR_PATHWAY	ST_TUMOR_NECROSIS_FACTOR_PATHWAY		18	0.13701592	0.4030871	1	1	1	3798	tags=44%, list=34%, signal=67%
REACTOME_MITOTIC_M_M_G1_PHASES	REACTOME_MITOTIC_M_M_G1_PHASES		102	0.12134581	0.40189654	0.9183673	1	1	4107	tags=41%, list=37%, signal=64%
BIOCARTA_BIOPEPTIDES_PATHWAY	BIOCARTA_BIOPEPTIDES_PATHWAY		29	0.12409328	0.38782036	1	1	1	9811	tags=100%, list=88%, signal=805%
SONG_TARGETS_OF_IE86_CMV_PROTEIN	SONG_TARGETS_OF_IE86_CMV_PROTEIN		32	0.1574468	0.38726452	0.962963	1	1	3081	tags=25%, list=28%, signal=34%
REACTOME_SYNTHESIS_OF_DNA	REACTOME_SYNTHESIS_OF_DNA		72	0.11959916	0.38194424	1	1	1	4092	tags=38%, list=37%, signal=59%
REACTOME_CELL_CYCLE_CHECKPOINTS	REACTOME_CELL_CYCLE_CHECKPOINTS		85	0.119949445	0.3803226	1	1	1	4092	tags=39%, list=37%, signal=61%
REACTOME_CELL_CYCLE_MITOTIC	REACTOME_CELL_CYCLE_MITOTIC		194	0.09030423	0.3191128	1	1	1	4011	tags=36%, list=36%, signal=54%
ROSTY_CERVICAL_CANCER_PROLIFERATION_CLUSTER	ROSTY_CERVICAL_CANCER_PROLIFERATION_CLUSTER		84	0.12511359	0.31675678	1	1	1	3571	tags=36%, list=32%, signal=52%
MARTINEZ_RESPONSE_TO_TRABECTEDIN_UP	MARTINEZ_RESPONSE_TO_TRABECTEDIN_UP		46	0.088534094	0.3086897	1	0.99980927	1	3151	tags=24%, list=28%, signal=33%
