# Supplementary material for: A genomic analysis of mouse models of breast cancer reveals molecular features of mouse models and relationships to human breast cancer
Source: Breast Cancer Res. 2014 Jun 5;16(3):R59. doi: 10.1186/bcr3672 (PMC4078930; doi:10.1186/bcr3672)
Supplement: Additional file 11 — GSEA for mouse models compared to all other models or to mammary gland development. Listed by model. [file bcr3672-S11.zip › AdditionalFile11/Myc/Vs_other_models/C3/Downregulated_in_Myc_vs_OtherModels.txt]

NAME	GS<br> follow link to MSigDB	GS DETAILS	SIZE	ES	NES	NOM p-val	FDR q-val	FWER p-val	RANK AT MAX	LEADING EDGE
RYTGCNWTGGNR_UNKNOWN	RYTGCNWTGGNR_UNKNOWN	Details ...	52	-0.47138995	-1.6290945	0	1	0.51	2229	tags=35%, list=20%, signal=43%
CCATCCA,MIR-432	CCATCCA,MIR-432	Details ...	32	-0.48613733	-1.6289781	0.01923077	1	0.51	1554	tags=28%, list=14%, signal=33%
GTTNYYNNGGTNA_UNKNOWN	GTTNYYNNGGTNA_UNKNOWN	Details ...	33	-0.42130372	-1.5856729	0.016949153	1	0.61	4442	tags=58%, list=40%, signal=95%
TTGCWCAAY_V$CEBPB_02	TTGCWCAAY_V$CEBPB_02	Details ...	36	-0.4633495	-1.5082942	0.056603774	1	0.71	2643	tags=42%, list=24%, signal=54%
CRGAARNNNNCGA_UNKNOWN	CRGAARNNNNCGA_UNKNOWN	Details ...	25	-0.45452234	-1.4472034	0.11627907	1	0.77	860	tags=16%, list=8%, signal=17%
RNCTGNYNRNCTGNY_UNKNOWN	RNCTGNYNRNCTGNY_UNKNOWN	Details ...	31	-0.49090183	-1.3971108	0.07692308	1	0.81	2597	tags=42%, list=23%, signal=54%
GTAAACC,MIR-299-5P	GTAAACC,MIR-299-5P	Details ...	31	-0.43018848	-1.3900641	0.10638298	1	0.81	2910	tags=48%, list=26%, signal=65%
V$MYOD_01	V$MYOD_01	Details ...	110	-0.36407238	-1.381032	0.06521739	1	0.82	2075	tags=27%, list=19%, signal=33%
V$AREB6_02	V$AREB6_02	Details ...	129	-0.38822666	-1.3788878	0.06	1	0.82	1333	tags=23%, list=12%, signal=26%
V$DR4_Q2	V$DR4_Q2	Details ...	118	-0.3788852	-1.3724806	0.06382979	1	0.82	2967	tags=34%, list=26%, signal=46%
CAGCACT,MIR-512-3P	CAGCACT,MIR-512-3P	Details ...	62	-0.39616975	-1.3385471	0.071428575	1	0.85	3082	tags=37%, list=28%, signal=51%
ACAWYAAAG_UNKNOWN	ACAWYAAAG_UNKNOWN	Details ...	47	-0.42648602	-1.3306557	0.1	1	0.85	1550	tags=23%, list=14%, signal=27%
V$GNCF_01	V$GNCF_01	Details ...	37	-0.43742925	-1.326124	0.09090909	1	0.86	1789	tags=27%, list=16%, signal=32%
GGCACTT,MIR-519E	GGCACTT,MIR-519E	Details ...	68	-0.37513036	-1.3202658	0.06122449	1	0.86	2448	tags=34%, list=22%, signal=43%
V$PBX1_02	V$PBX1_02	Details ...	67	-0.42303932	-1.3190098	0.06382979	1	0.86	3133	tags=43%, list=28%, signal=60%
AATGGAG,MIR-136	AATGGAG,MIR-136	Details ...	41	-0.4177917	-1.3142405	0.15	1	0.87	2372	tags=29%, list=21%, signal=37%
V$CP2_02	V$CP2_02	Details ...	122	-0.3248218	-1.3048245	0.10869565	1	0.87	3742	tags=46%, list=33%, signal=68%
CTGRYYYNATT_UNKNOWN	CTGRYYYNATT_UNKNOWN	Details ...	34	-0.43488806	-1.2985755	0.069767445	1	0.87	2330	tags=38%, list=21%, signal=48%
TATTATA,MIR-374	TATTATA,MIR-374	Details ...	145	-0.34704533	-1.291038	0.09803922	1	0.87	3116	tags=36%, list=28%, signal=49%
V$CDP_01	V$CDP_01	Details ...	37	-0.47555262	-1.2902079	0.23529412	1	0.87	2592	tags=43%, list=23%, signal=56%
V$CREB_Q4	V$CREB_Q4	Details ...	115	-0.3229506	-1.2892653	0.0754717	1	0.87	2595	tags=29%, list=23%, signal=37%
V$MEIS1AHOXA9_01	V$MEIS1AHOXA9_01	Details ...	55	-0.41219634	-1.2773839	0.1590909	1	0.87	2327	tags=38%, list=21%, signal=48%
GGAMTNNNNNTCCY_UNKNOWN	GGAMTNNNNNTCCY_UNKNOWN	Details ...	55	-0.33748487	-1.2716922	0.14285715	1	0.89	634	tags=11%, list=6%, signal=12%
SNACANNNYSYAGA_UNKNOWN	SNACANNNYSYAGA_UNKNOWN	Details ...	30	-0.34353828	-1.2673075	0.2244898	1	0.89	4393	tags=53%, list=39%, signal=88%
GTTGNYNNRGNAAC_UNKNOWN	GTTGNYNNRGNAAC_UNKNOWN	Details ...	44	-0.3709994	-1.2631121	0.1509434	1	0.89	4110	tags=50%, list=37%, signal=79%
CACCAGC,MIR-138	CACCAGC,MIR-138	Details ...	103	-0.31066322	-1.2621524	0.14	1	0.89	1947	tags=20%, list=17%, signal=24%
V$MEIS1BHOXA9_01	V$MEIS1BHOXA9_01	Details ...	71	-0.37928048	-1.2611476	0.15384616	1	0.89	2391	tags=34%, list=21%, signal=43%
GCATTTG,MIR-105	GCATTTG,MIR-105	Details ...	85	-0.3403765	-1.2546843	0.18181819	1	0.89	3015	tags=33%, list=27%, signal=45%
V$CREB_Q2_01	V$CREB_Q2_01	Details ...	101	-0.31596315	-1.250173	0.10714286	1	0.89	2276	tags=23%, list=20%, signal=28%
GTAAGAT,MIR-200A	GTAAGAT,MIR-200A	Details ...	24	-0.44457987	-1.2471511	0.11627907	1	0.89	2722	tags=42%, list=24%, signal=55%
AAAYRNCTG_UNKNOWN	AAAYRNCTG_UNKNOWN	Details ...	182	-0.340381	-1.2375791	0.2244898	1	0.9	2535	tags=30%, list=23%, signal=38%
V$LXR_DR4_Q3	V$LXR_DR4_Q3	Details ...	46	-0.35669148	-1.2319951	0.16666667	1	0.9	2967	tags=35%, list=26%, signal=47%
V$HNF1_Q6	V$HNF1_Q6	Details ...	136	-0.39715305	-1.2293056	0.14583333	1	0.91	2339	tags=34%, list=21%, signal=42%
TACTTGA,MIR-26A,MIR-26B	TACTTGA,MIR-26A,MIR-26B	Details ...	144	-0.3304143	-1.2279279	0.1509434	1	0.91	785	tags=14%, list=7%, signal=15%
V$PAX4_01	V$PAX4_01	Details ...	135	-0.30134243	-1.227488	0.14583333	1	0.91	2360	tags=27%, list=21%, signal=34%
V$AMEF2_Q6	V$AMEF2_Q6	Details ...	123	-0.3501367	-1.2178084	0.16	1	0.91	2382	tags=32%, list=21%, signal=40%
V$CREB_02	V$CREB_02	Details ...	122	-0.29385	-1.2137401	0.19607843	1	0.91	2728	tags=27%, list=24%, signal=35%
V$ATF_B	V$ATF_B	Details ...	93	-0.326395	-1.2119061	0.1875	1	0.91	2276	tags=25%, list=20%, signal=31%
CTCTAGA,MIR-526C,MIR-518F,MIR-526A	CTCTAGA,MIR-526C,MIR-518F,MIR-526A	Details ...	25	-0.38570207	-1.206641	0.22727273	1	0.92	3741	tags=44%, list=33%, signal=66%
YCATTAA_UNKNOWN	YCATTAA_UNKNOWN	Details ...	277	-0.33974335	-1.1983608	0.1875	1	0.93	2506	tags=31%, list=22%, signal=39%
V$CREB_Q4_01	V$CREB_Q4_01	Details ...	103	-0.2969058	-1.1897027	0.12	1	0.93	2277	tags=23%, list=20%, signal=29%
V$SF1_Q6	V$SF1_Q6	Details ...	127	-0.2797947	-1.1847577	0.16666667	1	0.94	1591	tags=18%, list=14%, signal=21%
V$DBP_Q6	V$DBP_Q6	Details ...	120	-0.34818086	-1.1804104	0.22916667	1	0.95	1504	tags=21%, list=13%, signal=24%
V$TCF11MAFG_01	V$TCF11MAFG_01	Details ...	103	-0.31342334	-1.1801692	0.20833333	1	0.95	2339	tags=25%, list=21%, signal=32%
GCTTGAA,MIR-498	GCTTGAA,MIR-498	Details ...	47	-0.35739037	-1.1759434	0.23913044	1	0.95	2146	tags=28%, list=19%, signal=34%
ATGTAGC,MIR-221,MIR-222	ATGTAGC,MIR-221,MIR-222	Details ...	56	-0.40105858	-1.175191	0.20930232	1	0.95	4311	tags=64%, list=38%, signal=104%
YGACNNYACAR_UNKNOWN	YGACNNYACAR_UNKNOWN	Details ...	44	-0.37109786	-1.173381	0.24	1	0.95	3228	tags=41%, list=29%, signal=57%
V$E47_02	V$E47_02	Details ...	113	-0.3382181	-1.1709555	0.16666667	1	0.95	2042	tags=25%, list=18%, signal=30%
GAGCCAG,MIR-149	GAGCCAG,MIR-149	Details ...	73	-0.31408483	-1.1699481	0.26415095	1	0.95	2553	tags=29%, list=23%, signal=37%
STTTCRNTTT_V$IRF_Q6	STTTCRNTTT_V$IRF_Q6	Details ...	92	-0.36958566	-1.1697091	0.30612245	1	0.95	2336	tags=30%, list=21%, signal=38%
V$ATF_01	V$ATF_01	Details ...	128	-0.28368878	-1.1696583	0.17391305	1	0.95	2511	tags=23%, list=22%, signal=30%
V$PITX2_Q2	V$PITX2_Q2	Details ...	119	-0.32916027	-1.168177	0.23913044	1	0.96	2421	tags=29%, list=22%, signal=36%
RYTGCNNRGNAAC_V$MIF1_01	RYTGCNNRGNAAC_V$MIF1_01	Details ...	33	-0.37166888	-1.1663446	0.27272728	1	0.96	2777	tags=33%, list=25%, signal=44%
MCAATNNNNNGCG_UNKNOWN	MCAATNNNNNGCG_UNKNOWN	Details ...	50	-0.3170335	-1.1659651	0.31914893	1	0.96	5222	tags=58%, list=47%, signal=108%
AAGCACA,MIR-218	AAGCACA,MIR-218	Details ...	166	-0.30285674	-1.1644062	0.26086956	1	0.96	2339	tags=27%, list=21%, signal=34%
V$WHN_B	V$WHN_B	Details ...	121	-0.2887948	-1.1615174	0.19148937	1	0.96	1544	tags=18%, list=14%, signal=21%
CAGCCTC,MIR-485-5P	CAGCCTC,MIR-485-5P	Details ...	73	-0.31541866	-1.1557398	0.20454545	1	0.97	2965	tags=40%, list=26%, signal=54%
TTTTGAG,MIR-373	TTTTGAG,MIR-373	Details ...	116	-0.27726668	-1.1556785	0.25490198	1	0.97	2727	tags=27%, list=24%, signal=35%
V$IK3_01	V$IK3_01	Details ...	112	-0.3234782	-1.1498896	0.24444444	1	0.97	2379	tags=29%, list=21%, signal=36%
V$FREAC7_01	V$FREAC7_01	Details ...	84	-0.34450755	-1.1486015	0.21568628	1	0.97	2206	tags=31%, list=20%, signal=38%
GTGCAAA,MIR-507	GTGCAAA,MIR-507		58	-0.34888557	-1.1482038	0.27272728	1	0.97	2393	tags=28%, list=21%, signal=35%
AATGTGA,MIR-23A,MIR-23B	AATGTGA,MIR-23A,MIR-23B		213	-0.293935	-1.1461492	0.20408164	1	0.97	3383	tags=38%, list=30%, signal=54%
V$OCT1_04	V$OCT1_04		122	-0.33188158	-1.1425939	0.29545453	1	0.97	2408	tags=26%, list=22%, signal=33%
YTTCCNNNGGAMR_UNKNOWN	YTTCCNNNGGAMR_UNKNOWN		22	-0.35660055	-1.1425904	0.32608697	1	0.97	2291	tags=32%, list=20%, signal=40%
SMTTTTGT_UNKNOWN	SMTTTTGT_UNKNOWN		196	-0.30661842	-1.141877	0.25531915	1	0.97	2047	tags=24%, list=18%, signal=29%
YAATNANRNNNCAG_UNKNOWN	YAATNANRNNNCAG_UNKNOWN		33	-0.37969488	-1.1404817	0.25925925	1	0.97	2784	tags=36%, list=25%, signal=48%
CTCAAGA,MIR-526B	CTCAAGA,MIR-526B		38	-0.352766	-1.1387928	0.22	1	0.97	2313	tags=29%, list=21%, signal=36%
V$CREB_Q2	V$CREB_Q2		124	-0.2842084	-1.1383328	0.21568628	1	0.97	2642	tags=27%, list=24%, signal=34%
CAGNWMCNNNGAC_UNKNOWN	CAGNWMCNNNGAC_UNKNOWN		45	-0.4209533	-1.1349028	0.26666668	1	0.97	2734	tags=42%, list=24%, signal=56%
V$HMGIY_Q6	V$HMGIY_Q6		117	-0.3192569	-1.1234822	0.24	1	0.97	2437	tags=31%, list=22%, signal=39%
TTTNNANAGCYR_UNKNOWN	TTTNNANAGCYR_UNKNOWN		55	-0.3797168	-1.1224827	0.31111112	1	0.97	2502	tags=31%, list=22%, signal=40%
V$CEBP_C	V$CEBP_C		93	-0.31017938	-1.1208256	0.23214285	1	0.97	1740	tags=23%, list=16%, signal=27%
V$SOX9_B1	V$SOX9_B1		114	-0.3274744	-1.1208143	0.20408164	1	0.97	2656	tags=32%, list=24%, signal=42%
V$LEF1_Q2	V$LEF1_Q2		104	-0.2970278	-1.1177378	0.26530612	1	0.97	2895	tags=27%, list=26%, signal=36%
V$ATF3_Q6	V$ATF3_Q6		117	-0.27739516	-1.1161271	0.3	1	0.97	2327	tags=23%, list=21%, signal=29%
V$PAX8_B	V$PAX8_B		45	-0.39562836	-1.1157547	0.3617021	1	0.97	2009	tags=31%, list=18%, signal=38%
GGATTA_V$PITX2_Q2	GGATTA_V$PITX2_Q2		284	-0.2856145	-1.1156482	0.27083334	1	0.97	2468	tags=30%, list=22%, signal=37%
V$STAT_Q6	V$STAT_Q6		133	-0.28915542	-1.1143553	0.3125	1	0.97	1432	tags=18%, list=13%, signal=20%
YWATTWNNRGCT_UNKNOWN	YWATTWNNRGCT_UNKNOWN		32	-0.37807128	-1.110769	0.36585367	1	0.97	2339	tags=34%, list=21%, signal=43%
V$OCT1_06	V$OCT1_06		128	-0.3184092	-1.110675	0.33333334	1	0.97	2492	tags=30%, list=22%, signal=38%
GGGYGTGNY_UNKNOWN	GGGYGTGNY_UNKNOWN		325	-0.27269745	-1.1090683	0.27659574	1	0.97	2722	tags=29%, list=24%, signal=37%
GGTAACC,MIR-409-5P	GGTAACC,MIR-409-5P		19	-0.3726197	-1.1086335	0.36363637	1	0.97	3250	tags=53%, list=29%, signal=74%
YNGTTNNNATT_UNKNOWN	YNGTTNNNATT_UNKNOWN		170	-0.3162749	-1.1076814	0.25925925	1	0.97	2393	tags=29%, list=21%, signal=36%
V$HNF4ALPHA_Q6	V$HNF4ALPHA_Q6		131	-0.32194385	-1.1069564	0.32608697	1	0.97	1288	tags=16%, list=12%, signal=18%
V$TCF4_Q5	V$TCF4_Q5		116	-0.34380564	-1.1062264	0.34042552	1	0.97	2634	tags=31%, list=24%, signal=40%
V$GATA1_05	V$GATA1_05		134	-0.3400194	-1.1041493	0.25	1	0.97	2877	tags=36%, list=26%, signal=48%
V$AP3_Q6	V$AP3_Q6		122	-0.31983066	-1.1029282	0.25	1	0.97	2072	tags=29%, list=19%, signal=35%
AAAGACA,MIR-511	AAAGACA,MIR-511		103	-0.30741745	-1.1015896	0.29268292	1	0.97	3642	tags=37%, list=33%, signal=54%
V$E47_01	V$E47_01		133	-0.2889031	-1.0992562	0.25490198	1	0.97	2236	tags=26%, list=20%, signal=32%
AAGCAAT,MIR-137	AAGCAAT,MIR-137		94	-0.30546477	-1.0974267	0.29545453	1	0.97	2799	tags=33%, list=25%, signal=44%
V$NRF2_01	V$NRF2_01		121	-0.2471369	-1.095585	0.37254903	1	0.97	4552	tags=42%, list=41%, signal=70%
CTGCAGY_UNKNOWN	CTGCAGY_UNKNOWN		369	-0.28168896	-1.095463	0.32608697	1	0.97	2075	tags=23%, list=19%, signal=27%
V$IRF2_01	V$IRF2_01		55	-0.33723018	-1.093092	0.30612245	1	0.97	2749	tags=31%, list=25%, signal=41%
V$RFX1_02	V$RFX1_02		120	-0.27456844	-1.090686	0.27272728	1	0.97	3683	tags=43%, list=33%, signal=63%
V$POU6F1_01	V$POU6F1_01		117	-0.33914268	-1.0889297	0.2857143	1	0.97	2104	tags=28%, list=19%, signal=34%
V$SRY_01	V$SRY_01		94	-0.31433877	-1.0882765	0.3877551	1	0.97	2443	tags=30%, list=22%, signal=38%
V$CEBPB_01	V$CEBPB_01		135	-0.30821452	-1.0872887	0.31914893	1	0.97	2960	tags=33%, list=26%, signal=44%
V$CETS1P54_01	V$CETS1P54_01		128	-0.23818451	-1.0849158	0.33333334	1	0.97	4552	tags=41%, list=41%, signal=68%
V$TEF_Q6	V$TEF_Q6		111	-0.3107123	-1.0841831	0.3018868	1	0.97	1609	tags=19%, list=14%, signal=22%
V$NKX22_01	V$NKX22_01		79	-0.3203866	-1.083025	0.33333334	1	0.97	2912	tags=37%, list=26%, signal=49%
TCANNTGAY_V$SREBP1_01	TCANNTGAY_V$SREBP1_01		246	-0.24227738	-1.0828866	0.32692307	1	0.97	3343	tags=33%, list=30%, signal=45%
ATAAGCT,MIR-21	ATAAGCT,MIR-21		69	-0.3318934	-1.082464	0.3181818	1	0.97	3056	tags=38%, list=27%, signal=52%
V$MYOD_Q6_01	V$MYOD_Q6_01		104	-0.30922836	-1.0770122	0.31111112	1	0.97	2084	tags=27%, list=19%, signal=33%
V$SP3_Q3	V$SP3_Q3		110	-0.2785149	-1.0768399	0.39583334	1	0.97	1867	tags=23%, list=17%, signal=27%
V$E4F1_Q6	V$E4F1_Q6		131	-0.2544119	-1.0764306	0.36734694	1	0.97	2728	tags=27%, list=24%, signal=35%
V$VDR_Q6	V$VDR_Q6		125	-0.28784332	-1.0759116	0.3125	1	0.97	2291	tags=25%, list=20%, signal=31%
V$EVI1_05	V$EVI1_05		89	-0.33250183	-1.075852	0.3	1	0.97	1692	tags=20%, list=15%, signal=24%
GTGACGY_V$E4F1_Q6	GTGACGY_V$E4F1_Q6		316	-0.2304042	-1.0712978	0.3125	1	0.97	2732	tags=24%, list=24%, signal=31%
V$USF_02	V$USF_02		121	-0.26428482	-1.0695527	0.3137255	1	0.97	2289	tags=25%, list=20%, signal=31%
V$LHX3_01	V$LHX3_01		109	-0.34098995	-1.0681956	0.36734694	1	0.97	2643	tags=33%, list=24%, signal=43%
TGATTTRY_V$GFI1_01	TGATTTRY_V$GFI1_01		147	-0.33472565	-1.0678765	0.35416666	1	0.97	2649	tags=33%, list=24%, signal=43%
YRCCAKNNGNCGC_UNKNOWN	YRCCAKNNGNCGC_UNKNOWN		29	-0.3605045	-1.0669342	0.33333334	1	0.97	1155	tags=17%, list=10%, signal=19%
ATGTACA,MIR-493	ATGTACA,MIR-493		142	-0.2740711	-1.0659751	0.3207547	1	0.97	3570	tags=37%, list=32%, signal=53%
WTTGKCTG_UNKNOWN	WTTGKCTG_UNKNOWN		235	-0.2706331	-1.0634865	0.3529412	1	0.97	2592	tags=28%, list=23%, signal=35%
TTCCGTT,MIR-191	TTCCGTT,MIR-191		18	-0.3795339	-1.060411	0.42857143	1	0.98	842	tags=17%, list=8%, signal=18%
TGACGTCA_V$ATF3_Q6	TGACGTCA_V$ATF3_Q6		107	-0.2700704	-1.0603287	0.34	1	0.98	2276	tags=21%, list=20%, signal=27%
V$CREBP1_Q2	V$CREBP1_Q2		118	-0.28282648	-1.058178	0.35849056	1	0.98	2567	tags=25%, list=23%, signal=33%
V$TST1_01	V$TST1_01		133	-0.30578092	-1.0570986	0.375	1	0.98	2893	tags=34%, list=26%, signal=45%
YATTNATC_UNKNOWN	YATTNATC_UNKNOWN		162	-0.31968427	-1.0568876	0.35555556	1	0.98	2557	tags=28%, list=23%, signal=35%
V$ARNT_01	V$ARNT_01		122	-0.24050209	-1.054502	0.33333334	1	0.98	3287	tags=34%, list=29%, signal=47%
V$AREB6_01	V$AREB6_01		127	-0.30585638	-1.0536716	0.3617021	1	0.98	1899	tags=26%, list=17%, signal=31%
V$CDPCR3_01	V$CDPCR3_01		26	-0.40306237	-1.0536228	0.42553192	1	0.98	2205	tags=31%, list=20%, signal=38%
V$FOXD3_01	V$FOXD3_01		107	-0.31801403	-1.0528293	0.41666666	1	0.98	2790	tags=32%, list=25%, signal=42%
CAGGTA_V$AREB6_01	CAGGTA_V$AREB6_01		362	-0.28461224	-1.0504123	0.38297874	1	0.98	2784	tags=33%, list=25%, signal=42%
GCACTTT,MIR-17-5P,MIR-20A,MIR-106A,MIR-106B,MIR-20B,MIR-519D	GCACTTT,MIR-17-5P,MIR-20A,MIR-106A,MIR-106B,MIR-20B,MIR-519D		272	-0.27418482	-1.049308	0.39583334	1	0.98	2387	tags=25%, list=21%, signal=31%
V$SREBP1_01	V$SREBP1_01		87	-0.23949854	-1.0482935	0.35185185	1	0.98	2421	tags=22%, list=22%, signal=28%
V$CREBP1CJUN_01	V$CREBP1CJUN_01		119	-0.2656659	-1.048162	0.37254903	1	0.98	2567	tags=24%, list=23%, signal=31%
RGTTAMWNATT_V$HNF1_01	RGTTAMWNATT_V$HNF1_01		43	-0.37206498	-1.0468516	0.42857143	1	0.98	2290	tags=37%, list=20%, signal=47%
TGACCTTG_V$SF1_Q6	TGACCTTG_V$SF1_Q6		122	-0.24789022	-1.0468442	0.34042552	1	0.98	1844	tags=20%, list=16%, signal=23%
V$CEBPB_02	V$CEBPB_02		137	-0.29266015	-1.046126	0.2888889	1	0.98	2362	tags=25%, list=21%, signal=31%
GTATTAT,MIR-369-3P	GTATTAT,MIR-369-3P		96	-0.29064974	-1.0459973	0.39130434	1	0.98	3116	tags=32%, list=28%, signal=44%
V$XBP1_01	V$XBP1_01		65	-0.27845466	-1.0435091	0.4181818	1	0.98	2738	tags=28%, list=24%, signal=36%
GCANCTGNY_V$MYOD_Q6	GCANCTGNY_V$MYOD_Q6		435	-0.28967047	-1.0425196	0.38636363	1	0.98	2158	tags=25%, list=19%, signal=30%
MYAATNNNNNNNGGC_UNKNOWN	MYAATNNNNNNNGGC_UNKNOWN		56	-0.28572124	-1.041842	0.42307693	1	0.98	1471	tags=18%, list=13%, signal=20%
V$PAX2_02	V$PAX2_02		122	-0.29851013	-1.0406698	0.42222223	1	0.98	2327	tags=28%, list=21%, signal=35%
YTAATTAA_V$LHX3_01	YTAATTAA_V$LHX3_01		88	-0.29550317	-1.0400255	0.36	1	0.98	3148	tags=38%, list=28%, signal=52%
TGCGCANK_UNKNOWN	TGCGCANK_UNKNOWN		250	-0.21117315	-1.0397786	0.37777779	1	0.98	1762	tags=14%, list=16%, signal=16%
V$HNF3_Q6	V$HNF3_Q6		95	-0.29973102	-1.0389369	0.42592594	1	0.98	2954	tags=36%, list=26%, signal=48%
V$CREB_01	V$CREB_01		121	-0.2591106	-1.0362275	0.35416666	1	0.98	2276	tags=21%, list=20%, signal=26%
YKACATTT_UNKNOWN	YKACATTT_UNKNOWN		121	-0.27129102	-1.034929	0.37209302	1	0.98	2303	tags=24%, list=21%, signal=30%
GGCKCATGS_UNKNOWN	GGCKCATGS_UNKNOWN		29	-0.32258427	-1.0310671	0.4047619	1	0.98	3193	tags=41%, list=29%, signal=58%
V$OLF1_01	V$OLF1_01		132	-0.28985062	-1.0302554	0.3469388	1	0.98	2362	tags=27%, list=21%, signal=34%
GCAAGGA,MIR-502	GCAAGGA,MIR-502		34	-0.30267635	-1.0293376	0.35416666	1	0.98	2449	tags=29%, list=22%, signal=38%
CATTGTYY_V$SOX9_B1	CATTGTYY_V$SOX9_B1		181	-0.29788575	-1.0282209	0.45238096	1	0.98	2598	tags=29%, list=23%, signal=38%
V$PBX1_01	V$PBX1_01		121	-0.31658477	-1.0281905	0.3809524	1	0.98	2297	tags=26%, list=21%, signal=32%
TNCATNTCCYR_UNKNOWN	TNCATNTCCYR_UNKNOWN		53	-0.26382738	-1.0279596	0.40425533	1	0.99	2857	tags=23%, list=26%, signal=30%
TCCATTKW_UNKNOWN	TCCATTKW_UNKNOWN		114	-0.27529696	-1.0266342	0.39534885	1	0.99	2784	tags=29%, list=25%, signal=38%
ACTTTAT,MIR-142-5P	ACTTTAT,MIR-142-5P		150	-0.2592854	-1.0249891	0.3962264	1	0.99	3075	tags=29%, list=27%, signal=40%
V$BRN2_01	V$BRN2_01		114	-0.29806337	-1.0235931	0.4318182	1	0.99	2382	tags=26%, list=21%, signal=33%
CGGAARNGGCNG_UNKNOWN	CGGAARNGGCNG_UNKNOWN		25	-0.29147643	-1.020783	0.42857143	1	0.99	5261	tags=56%, list=47%, signal=105%
GTCTTCC,MIR-7	GTCTTCC,MIR-7		79	-0.29657438	-1.0204358	0.42553192	1	0.99	3093	tags=33%, list=28%, signal=45%
V$CEBP_Q2	V$CEBP_Q2		112	-0.27984604	-1.0181603	0.47058824	1	0.99	1007	tags=15%, list=9%, signal=17%
TTTGTAG,MIR-520D	TTTGTAG,MIR-520D		174	-0.26057556	-1.0148191	0.36956522	1	0.99	2193	tags=21%, list=20%, signal=25%
V$PPARA_01	V$PPARA_01		21	-0.3566213	-1.0133775	0.44444445	1	0.99	1005	tags=14%, list=9%, signal=16%
ATATGCA,MIR-448	ATATGCA,MIR-448		105	-0.28204307	-1.01098	0.41304347	1	0.99	1137	tags=15%, list=10%, signal=17%
V$HNF1_01	V$HNF1_01		129	-0.3389855	-1.0107845	0.47916666	1	0.99	2511	tags=35%, list=22%, signal=44%
V$PIT1_Q6	V$PIT1_Q6		110	-0.31985998	-1.0084788	0.47916666	1	0.99	2033	tags=26%, list=18%, signal=32%
V$MAZ_Q6	V$MAZ_Q6		95	-0.27712747	-1.0078857	0.44680852	1	0.99	2205	tags=21%, list=20%, signal=26%
CTTTAAR_UNKNOWN	CTTTAAR_UNKNOWN		445	-0.26269993	-1.0078789	0.4680851	1	0.99	2439	tags=24%, list=22%, signal=30%
V$TFIII_Q6	V$TFIII_Q6		104	-0.2720596	-1.0075713	0.40425533	1	0.99	2473	tags=31%, list=22%, signal=39%
V$TCF1P_Q6	V$TCF1P_Q6		112	-0.2847568	-1.0072134	0.39130434	1	0.99	3392	tags=43%, list=30%, signal=61%
RTTTNNNYTGGM_UNKNOWN	RTTTNNNYTGGM_UNKNOWN		84	-0.29975903	-1.0065241	0.4893617	1	0.99	2888	tags=39%, list=26%, signal=53%
YTAAYNGCT_UNKNOWN	YTAAYNGCT_UNKNOWN		77	-0.31493446	-1.0040456	0.45833334	1	0.99	1901	tags=25%, list=17%, signal=30%
V$MYOD_Q6	V$MYOD_Q6		113	-0.31539148	-1.0031785	0.52272725	1	0.99	1717	tags=23%, list=15%, signal=27%
V$CMYB_01	V$CMYB_01		119	-0.2397946	-1.0017879	0.47272727	1	0.99	3104	tags=31%, list=28%, signal=43%
V$TEF1_Q6	V$TEF1_Q6		110	-0.2962603	-1.0001099	0.43137255	1	0.99	3642	tags=45%, list=33%, signal=65%
TTCNRGNNNNTTC_V$HSF_Q6	TTCNRGNNNNTTC_V$HSF_Q6		75	-0.28194964	-1.0000001	0.4489796	1	0.99	3216	tags=37%, list=29%, signal=52%
TGCACTT,MIR-519C,MIR-519B,MIR-519A	TGCACTT,MIR-519C,MIR-519B,MIR-519A		209	-0.26943317	-0.9979418	0.4893617	1	0.99	2146	tags=23%, list=19%, signal=28%
V$RFX1_01	V$RFX1_01		105	-0.2555855	-0.9948926	0.5	1	0.99	3070	tags=30%, list=27%, signal=40%
GGCNNMSMYNTTG_UNKNOWN	GGCNNMSMYNTTG_UNKNOWN		35	-0.25420877	-0.98903495	0.5510204	1	0.99	4653	tags=40%, list=42%, signal=68%
V$ISRE_01	V$ISRE_01		109	-0.31236666	-0.98676187	0.5116279	1	0.99	1149	tags=17%, list=10%, signal=18%
WGGAATGY_V$TEF1_Q6	WGGAATGY_V$TEF1_Q6		173	-0.28545344	-0.9860755	0.44680852	1	0.99	3410	tags=40%, list=30%, signal=57%
TGAYRTCA_V$ATF3_Q6	TGAYRTCA_V$ATF3_Q6		259	-0.25552386	-0.9853184	0.5217391	1	0.99	2592	tags=26%, list=23%, signal=33%
V$ATF6_01	V$ATF6_01		63	-0.27274558	-0.98510814	0.5217391	1	0.99	3799	tags=43%, list=34%, signal=64%
V$ICSBP_Q6	V$ICSBP_Q6		119	-0.30396068	-0.98354566	0.4347826	1	0.99	2958	tags=34%, list=26%, signal=45%
GGGATGC,MIR-324-5P	GGGATGC,MIR-324-5P		24	-0.33124578	-0.98256403	0.5319149	1	0.99	1751	tags=25%, list=16%, signal=30%
CYTAGCAAY_UNKNOWN	CYTAGCAAY_UNKNOWN		63	-0.242466	-0.979384	0.4489796	1	0.99	3070	tags=29%, list=27%, signal=39%
CATRRAGC_UNKNOWN	CATRRAGC_UNKNOWN		58	-0.3060031	-0.9791692	0.4318182	1	0.99	2381	tags=28%, list=21%, signal=35%
WYAAANNRNNNGCG_UNKNOWN	WYAAANNRNNNGCG_UNKNOWN		25	-0.304107	-0.9780738	0.5102041	1	0.99	2084	tags=28%, list=19%, signal=34%
TGCTGAY_UNKNOWN	TGCTGAY_UNKNOWN		259	-0.26875573	-0.9774305	0.53488374	1	0.99	2800	tags=26%, list=25%, signal=34%
V$HSF1_01	V$HSF1_01		126	-0.27232575	-0.97693235	0.4893617	1	0.99	2415	tags=26%, list=22%, signal=33%
V$LEF1_Q6	V$LEF1_Q6		126	-0.2795626	-0.97548336	0.42857143	1	0.99	3081	tags=36%, list=28%, signal=49%
RYTAAWNNNTGAY_UNKNOWN	RYTAAWNNNTGAY_UNKNOWN		37	-0.35861808	-0.9749257	0.5510204	1	0.99	2069	tags=27%, list=18%, signal=33%
V$MYCMAX_03	V$MYCMAX_03		116	-0.2397235	-0.97171056	0.5217391	1	0.99	2129	tags=21%, list=19%, signal=25%
V$COMP1_01	V$COMP1_01		64	-0.30452263	-0.97080004	0.5	1	0.99	1653	tags=23%, list=15%, signal=27%
GTGGGTGK_UNKNOWN	GTGGGTGK_UNKNOWN		149	-0.27481523	-0.9693974	0.52	1	0.99	2912	tags=34%, list=26%, signal=45%
V$CP2_01	V$CP2_01		132	-0.2629677	-0.9687746	0.45652175	1	0.99	1916	tags=22%, list=17%, signal=26%
TGACATY_UNKNOWN	TGACATY_UNKNOWN		315	-0.25864363	-0.96676505	0.41304347	1	0.99	2417	tags=23%, list=22%, signal=28%
CTGYNNCTYTAA_UNKNOWN	CTGYNNCTYTAA_UNKNOWN		37	-0.32106802	-0.9654232	0.5294118	1	0.99	2327	tags=30%, list=21%, signal=37%
GTTAAAG,MIR-302B	GTTAAAG,MIR-302B		38	-0.31815472	-0.9650885	0.5185185	1	0.99	1083	tags=18%, list=10%, signal=20%
ATCMNTCCGY_UNKNOWN	ATCMNTCCGY_UNKNOWN		23	-0.308549	-0.9630864	0.5217391	1	0.99	2236	tags=26%, list=20%, signal=33%
GAGACTG,MIR-452	GAGACTG,MIR-452		44	-0.25351387	-0.9617393	0.46153846	1	0.99	2544	tags=27%, list=23%, signal=35%
V$NKX62_Q2	V$NKX62_Q2		108	-0.28619918	-0.9607509	0.5208333	1	0.99	2697	tags=30%, list=24%, signal=39%
YTCCCRNNAGGY_UNKNOWN	YTCCCRNNAGGY_UNKNOWN		32	-0.2838957	-0.9607348	0.41463414	1	0.99	2919	tags=38%, list=26%, signal=51%
TTGGGAG,MIR-150	TTGGGAG,MIR-150		49	-0.29462066	-0.9604328	0.5192308	1	0.99	132	tags=8%, list=1%, signal=8%
CAGCAGG,MIR-370	CAGCAGG,MIR-370		74	-0.25487962	-0.9580649	0.47727272	1	0.99	2381	tags=23%, list=21%, signal=29%
V$EVI1_02	V$EVI1_02		63	-0.27599943	-0.95604664	0.50980395	1	0.99	2476	tags=24%, list=22%, signal=30%
GCGNNANTTCC_UNKNOWN	GCGNNANTTCC_UNKNOWN		63	-0.24197353	-0.9525942	0.627451	1	0.99	2103	tags=17%, list=19%, signal=21%
GACAATC,MIR-219	GACAATC,MIR-219		74	-0.27308658	-0.9520057	0.54545456	1	0.99	2405	tags=28%, list=21%, signal=36%
V$T3R_Q6	V$T3R_Q6		117	-0.25999427	-0.9514343	0.53488374	1	0.99	2076	tags=24%, list=19%, signal=29%
V$E2F_Q2	V$E2F_Q2		79	-0.26338243	-0.94928145	0.5714286	1	0.99	2067	tags=23%, list=18%, signal=28%
V$AP2_Q6	V$AP2_Q6		127	-0.21775971	-0.947133	0.5185185	1	0.99	3787	tags=40%, list=34%, signal=60%
V$SRY_02	V$SRY_02		121	-0.285113	-0.9470968	0.59574467	1	0.99	2417	tags=30%, list=22%, signal=38%
V$EGR1_01	V$EGR1_01		131	-0.23375984	-0.94629866	0.5740741	1	0.99	2261	tags=23%, list=20%, signal=28%
TAATGTG,MIR-323	TAATGTG,MIR-323		78	-0.2446171	-0.9461168	0.5283019	1	0.99	4161	tags=44%, list=37%, signal=69%
RYAAAKNNNNNNTTGW_UNKNOWN	RYAAAKNNNNNNTTGW_UNKNOWN		44	-0.31873527	-0.9459592	0.61904764	1	0.99	2198	tags=32%, list=20%, signal=39%
V$HNF1_C	V$HNF1_C		120	-0.3088886	-0.94566774	0.61702126	1	0.99	2393	tags=25%, list=21%, signal=31%
V$STAT5B_01	V$STAT5B_01		125	-0.2748118	-0.94487023	0.5714286	1	0.99	1746	tags=19%, list=16%, signal=22%
V$AML_Q6	V$AML_Q6		135	-0.26172832	-0.94450915	0.64	1	0.99	3104	tags=33%, list=28%, signal=45%
V$FOXM1_01	V$FOXM1_01		120	-0.24988984	-0.943731	0.5625	1	0.99	2243	tags=25%, list=20%, signal=31%
TGCAAAC,MIR-452	TGCAAAC,MIR-452		55	-0.27041382	-0.9430592	0.5531915	1	0.99	3894	tags=47%, list=35%, signal=72%
CCCACAT,MIR-299-3P	CCCACAT,MIR-299-3P		25	-0.3145011	-0.9427377	0.4509804	1	0.99	3170	tags=32%, list=28%, signal=45%
V$GATA_C	V$GATA_C		137	-0.2959042	-0.9410734	0.5217391	1	0.99	2680	tags=30%, list=24%, signal=39%
V$CEBP_01	V$CEBP_01		120	-0.26679474	-0.9398869	0.5714286	1	0.99	2852	tags=28%, list=25%, signal=38%
ACACTAC,MIR-142-3P	ACACTAC,MIR-142-3P		60	-0.25666243	-0.9397542	0.5869565	1	0.99	3385	tags=32%, list=30%, signal=45%
AGCACTT,MIR-93,MIR-302A,MIR-302B,MIR-302C,MIR-302D,MIR-372,MIR-373,MIR-520E,MIR-520A,MIR-526B,MIR-520B,MIR-520C,MIR-520D	AGCACTT,MIR-93,MIR-302A,MIR-302B,MIR-302C,MIR-302D,MIR-372,MIR-373,MIR-520E,MIR-520A,MIR-526B,MIR-520B,MIR-520C,MIR-520D		140	-0.2495495	-0.93949604	0.5102041	1	0.99	3082	tags=26%, list=28%, signal=36%
GTGTGAG,MIR-342	GTGTGAG,MIR-342		29	-0.28060094	-0.93824863	0.5555556	1	0.99	3499	tags=41%, list=31%, signal=60%
V$NKX25_01	V$NKX25_01		71	-0.27788413	-0.93823624	0.5660377	1	0.99	2893	tags=35%, list=26%, signal=47%
TTANTCA_UNKNOWN	TTANTCA_UNKNOWN		429	-0.25991634	-0.93774575	0.65957445	1	0.99	3178	tags=32%, list=28%, signal=44%
TTTGCAG,MIR-518A-2	TTTGCAG,MIR-518A-2		98	-0.24104606	-0.93769395	0.5882353	1	0.99	1923	tags=19%, list=17%, signal=23%
V$DR3_Q4	V$DR3_Q4		67	-0.2728603	-0.937288	0.53061223	1	0.99	3081	tags=36%, list=28%, signal=49%
GTTRYCATRR_UNKNOWN	GTTRYCATRR_UNKNOWN		67	-0.2463552	-0.93658483	0.53061223	1	0.99	3894	tags=39%, list=35%, signal=59%
V$E2F1_Q4	V$E2F1_Q4		115	-0.22856551	-0.9361485	0.62	1	0.99	3308	tags=30%, list=30%, signal=42%
WCAANNNYCAG_UNKNOWN	WCAANNNYCAG_UNKNOWN		121	-0.21749456	-0.93570167	0.5471698	1	0.99	3781	tags=34%, list=34%, signal=51%
V$OCT1_01	V$OCT1_01		125	-0.25099853	-0.9354571	0.64444447	1	0.99	2643	tags=27%, list=24%, signal=35%
YGTCCTTGR_UNKNOWN	YGTCCTTGR_UNKNOWN		43	-0.2811247	-0.9354532	0.54	1	0.99	3622	tags=40%, list=32%, signal=58%
TAATTA_V$CHX10_01	TAATTA_V$CHX10_01		364	-0.26352817	-0.93452656	0.5777778	1	0.99	3225	tags=33%, list=29%, signal=45%
AGCYRWTTC_UNKNOWN	AGCYRWTTC_UNKNOWN		56	-0.3105253	-0.9343126	0.6041667	1	0.99	2257	tags=29%, list=20%, signal=36%
ATGTTAA,MIR-302C	ATGTTAA,MIR-302C		126	-0.24947229	-0.9340094	0.50980395	1	0.99	1901	tags=16%, list=17%, signal=19%
V$GATA6_01	V$GATA6_01		138	-0.29944435	-0.93348205	0.48979592	1	0.99	2404	tags=27%, list=21%, signal=34%
V$CEBP_Q2_01	V$CEBP_Q2_01		139	-0.27158827	-0.93188965	0.59183675	1	0.99	3014	tags=32%, list=27%, signal=43%
V$POU3F2_02	V$POU3F2_02		124	-0.2754407	-0.9302067	0.6041667	1	0.99	2609	tags=27%, list=23%, signal=35%
V$GR_Q6	V$GR_Q6		122	-0.26024324	-0.9279909	0.5531915	1	0.99	2954	tags=31%, list=26%, signal=42%
V$AP2REP_01	V$AP2REP_01		85	-0.2706289	-0.9277927	0.63829786	1	0.99	2033	tags=20%, list=18%, signal=24%
V$HFH4_01	V$HFH4_01		91	-0.28493744	-0.92736715	0.54901963	1	0.99	2443	tags=29%, list=22%, signal=36%
ACCTGTTG_UNKNOWN	ACCTGTTG_UNKNOWN		72	-0.2882187	-0.92708564	0.54347825	1	0.99	1768	tags=24%, list=16%, signal=28%
V$HP1SITEFACTOR_Q6	V$HP1SITEFACTOR_Q6		113	-0.27980432	-0.9267116	0.54347825	1	0.99	2291	tags=27%, list=20%, signal=34%
V$SMAD4_Q6	V$SMAD4_Q6		112	-0.25363007	-0.9256958	0.6666667	1	0.99	2411	tags=26%, list=22%, signal=33%
TGGNNNNNNKCCAR_UNKNOWN	TGGNNNNNNKCCAR_UNKNOWN		208	-0.2613653	-0.9226868	0.54	1	1	2362	tags=26%, list=21%, signal=32%
V$CART1_01	V$CART1_01		97	-0.2965643	-0.92250204	0.6363636	1	1	2432	tags=32%, list=22%, signal=40%
GATGKMRGCG_UNKNOWN	GATGKMRGCG_UNKNOWN		31	-0.25862512	-0.919971	0.6041667	1	1	1962	tags=23%, list=18%, signal=27%
V$AREB6_03	V$AREB6_03		111	-0.255638	-0.91984594	0.6122449	1	1	1700	tags=19%, list=15%, signal=22%
CAGNYGKNAAA_UNKNOWN	CAGNYGKNAAA_UNKNOWN		37	-0.27353063	-0.9195831	0.4888889	1	1	1818	tags=22%, list=16%, signal=26%
V$LBP1_Q6	V$LBP1_Q6		103	-0.28483355	-0.9190388	0.4878049	1	1	1963	tags=27%, list=18%, signal=33%
V$OCT1_05	V$OCT1_05		115	-0.28586507	-0.91836303	0.6744186	1	1	2002	tags=23%, list=18%, signal=28%
V$ER_Q6_02	V$ER_Q6_02		130	-0.25470552	-0.91751885	0.54545456	1	1	1901	tags=21%, list=17%, signal=25%
V$SP1_Q4_01	V$SP1_Q4_01		131	-0.22938056	-0.91565007	0.63265306	1	1	2257	tags=22%, list=20%, signal=27%
CTTTGTA,MIR-524	CTTTGTA,MIR-524		227	-0.23296325	-0.9153085	0.6041667	1	1	2275	tags=22%, list=20%, signal=28%
CTTGTAT,MIR-381	CTTGTAT,MIR-381		96	-0.26014188	-0.9136041	0.5555556	1	1	3464	tags=36%, list=31%, signal=52%
V$HSF2_01	V$HSF2_01		116	-0.25113493	-0.9122082	0.6304348	1	1	2381	tags=28%, list=21%, signal=35%
GTGCCAT,MIR-183	GTGCCAT,MIR-183		100	-0.25100562	-0.9120146	0.5714286	1	1	2414	tags=21%, list=22%, signal=27%
WGTTNNNNNAAA_UNKNOWN	WGTTNNNNNAAA_UNKNOWN		263	-0.24032125	-0.9117825	0.63829786	1	1	3037	tags=29%, list=27%, signal=39%
RGAANNTTC_V$HSF1_01	RGAANNTTC_V$HSF1_01		209	-0.24228364	-0.9115154	0.64	1	1	3057	tags=31%, list=27%, signal=42%
V$PAX6_01	V$PAX6_01		50	-0.26498675	-0.91094816	0.54347825	1	1	2373	tags=28%, list=21%, signal=35%
V$AHR_01	V$AHR_01		39	-0.2498917	-0.9107167	0.58181816	0.9991277	1	2912	tags=28%, list=26%, signal=38%
GCCNNNWTAAR_UNKNOWN	GCCNNNWTAAR_UNKNOWN		68	-0.28496233	-0.91024095	0.5952381	0.9972509	1	2327	tags=26%, list=21%, signal=33%
AGGTGCA,MIR-500	AGGTGCA,MIR-500		46	-0.27268475	-0.9087618	0.61702126	0.9982243	1	2421	tags=28%, list=22%, signal=36%
TTCYRGAA_UNKNOWN	TTCYRGAA_UNKNOWN		144	-0.23620273	-0.9082754	0.59574467	0.9958246	1	2560	tags=24%, list=23%, signal=31%
V$AP4_01	V$AP4_01		133	-0.24835382	-0.90779614	0.6976744	0.9939085	1	2017	tags=20%, list=18%, signal=24%
V$CHX10_01	V$CHX10_01		108	-0.2683452	-0.9049439	0.6875	0.99834365	1	2334	tags=25%, list=21%, signal=31%
ATGGYGGA_UNKNOWN	ATGGYGGA_UNKNOWN		43	-0.23436972	-0.90331644	0.5769231	0.99923515	1	1114	tags=12%, list=10%, signal=13%
V$CHOP_01	V$CHOP_01		115	-0.23859175	-0.9032654	0.6976744	0.99564046	1	3213	tags=30%, list=29%, signal=41%
V$NGFIC_01	V$NGFIC_01		113	-0.2249612	-0.90284866	0.6122449	0.9935625	1	2483	tags=24%, list=22%, signal=30%
V$MEF2_01	V$MEF2_01		73	-0.3103135	-0.90223837	0.54347825	0.9923472	1	2846	tags=36%, list=25%, signal=47%
V$GATA1_02	V$GATA1_02		123	-0.2775491	-0.9021563	0.6	0.9888051	1	2476	tags=30%, list=22%, signal=38%
CGTSACG_V$PAX3_B	CGTSACG_V$PAX3_B		61	-0.22472967	-0.90202934	0.67391306	0.9855225	1	2565	tags=21%, list=23%, signal=27%
TCCAGAT,MIR-516-5P	TCCAGAT,MIR-516-5P		50	-0.24422193	-0.90166944	0.56	0.98249555	1	3918	tags=44%, list=35%, signal=67%
GGCACAT,MIR-455	GGCACAT,MIR-455		28	-0.2924918	-0.9008968	0.5777778	0.98201996	1	2639	tags=32%, list=24%, signal=42%
CCANNAGRKGGC_UNKNOWN	CCANNAGRKGGC_UNKNOWN		55	-0.27345505	-0.9000367	0.6730769	0.9817554	1	2033	tags=25%, list=18%, signal=31%
V$SOX5_01	V$SOX5_01		113	-0.26099044	-0.89530367	0.6792453	0.994295	1	2563	tags=29%, list=23%, signal=37%
V$FOXO1_01	V$FOXO1_01		124	-0.24827072	-0.89488345	0.68085104	0.9920027	1	3769	tags=42%, list=34%, signal=63%
CTATGCA,MIR-153	CTATGCA,MIR-153		107	-0.25309086	-0.8943968	0.5869565	0.99033195	1	1655	tags=17%, list=15%, signal=20%
TMTCGCGANR_UNKNOWN	TMTCGCGANR_UNKNOWN		72	-0.2202016	-0.89420617	0.6666667	0.9869359	1	4091	tags=33%, list=37%, signal=52%
TAAWWATAG_V$RSRFC4_Q2	TAAWWATAG_V$RSRFC4_Q2		77	-0.2896584	-0.893077	0.625	0.98766977	1	4186	tags=53%, list=37%, signal=84%
V$CEBP_Q3	V$CEBP_Q3		123	-0.2487624	-0.89256203	0.7083333	0.9853757	1	3014	tags=32%, list=27%, signal=43%
CAGTATT,MIR-200B,MIR-200C,MIR-429	CAGTATT,MIR-200B,MIR-200C,MIR-429		243	-0.26081383	-0.89196426	0.6976744	0.98377734	1	3082	tags=30%, list=28%, signal=40%
V$NCX_01	V$NCX_01		79	-0.28268456	-0.88949865	0.59615386	0.9888515	1	1676	tags=19%, list=15%, signal=22%
V$STAT5A_01	V$STAT5A_01		129	-0.24737577	-0.8872562	0.72	0.99208057	1	2441	tags=24%, list=22%, signal=30%
V$ARNT_02	V$ARNT_02		115	-0.20362689	-0.88604504	0.59574467	0.99249905	1	3773	tags=35%, list=34%, signal=52%
V$STAT1_01	V$STAT1_01		37	-0.2653311	-0.8858183	0.60784316	0.9896972	1	3164	tags=27%, list=28%, signal=38%
V$CDPCR1_01	V$CDPCR1_01		59	-0.25709915	-0.8845114	0.627451	0.9911862	1	2876	tags=29%, list=26%, signal=39%
CTCCAAG,MIR-432	CTCCAAG,MIR-432		44	-0.24856281	-0.8844411	0.68	0.9878118	1	1611	tags=18%, list=14%, signal=21%
V$TBP_01	V$TBP_01		115	-0.28390527	-0.88418055	0.6666667	0.9851133	1	2361	tags=29%, list=21%, signal=36%
V$E12_Q6	V$E12_Q6		118	-0.2647439	-0.8841526	0.7254902	0.98171836	1	2230	tags=27%, list=20%, signal=34%
V$CDC5_01	V$CDC5_01		137	-0.25726068	-0.8837944	0.6458333	0.9795765	1	2784	tags=32%, list=25%, signal=42%
V$IK2_01	V$IK2_01		140	-0.25696558	-0.8835728	0.7254902	0.9769622	1	2893	tags=31%, list=26%, signal=41%
V$POU3F2_01	V$POU3F2_01		49	-0.29297855	-0.8835404	0.6603774	0.9737021	1	2373	tags=24%, list=21%, signal=31%
V$ETF_Q6	V$ETF_Q6		50	-0.2446372	-0.88246894	0.5833333	0.973603	1	3516	tags=40%, list=31%, signal=58%
V$MEF2_Q6_01	V$MEF2_Q6_01		121	-0.29124168	-0.8821919	0.7111111	0.97093976	1	2209	tags=25%, list=20%, signal=31%
CCCNNNNNNAAGWT_UNKNOWN	CCCNNNNNNAAGWT_UNKNOWN		53	-0.24437116	-0.88165474	0.73333335	0.9693371	1	2371	tags=21%, list=21%, signal=26%
V$MMEF2_Q6	V$MMEF2_Q6		139	-0.26917624	-0.8806879	0.6818182	0.9697196	1	2455	tags=24%, list=22%, signal=30%
V$NRF1_Q6	V$NRF1_Q6		117	-0.18638545	-0.8783957	0.6666667	0.9743551	1	4783	tags=43%, list=43%, signal=74%
V$FOXO3_01	V$FOXO3_01		107	-0.24346605	-0.8747362	0.70212764	0.98321897	1	1307	tags=14%, list=12%, signal=16%
V$EFC_Q6	V$EFC_Q6		126	-0.23765618	-0.87312394	0.6363636	0.9856833	1	3042	tags=28%, list=27%, signal=38%
V$SMAD_Q6	V$SMAD_Q6		128	-0.2247601	-0.87232643	0.74509805	0.98460126	1	2455	tags=24%, list=22%, signal=31%
V$NRSF_01	V$NRSF_01		52	-0.3238296	-0.8706942	0.65909094	0.9863587	1	3847	tags=52%, list=34%, signal=79%
V$SPZ1_01	V$SPZ1_01		127	-0.22203569	-0.87040496	0.625	0.98377395	1	3443	tags=35%, list=31%, signal=51%
GGGCATT,MIR-365	GGGCATT,MIR-365		60	-0.2644947	-0.8680936	0.65217394	0.9863768	1	1705	tags=18%, list=15%, signal=22%
V$MIF1_01	V$MIF1_01		75	-0.2184673	-0.8662976	0.6122449	0.9887125	1	2595	tags=24%, list=23%, signal=31%
V$HNF3ALPHA_Q6	V$HNF3ALPHA_Q6		105	-0.25809297	-0.8657413	0.74509805	0.9870242	1	2893	tags=32%, list=26%, signal=43%
V$AP4_Q6_01	V$AP4_Q6_01		126	-0.25585648	-0.86571825	0.65909094	0.9838109	1	2931	tags=30%, list=26%, signal=40%
CACTTTG,MIR-520G,MIR-520H	CACTTTG,MIR-520G,MIR-520H		118	-0.23332077	-0.86545587	0.5576923	0.9814008	1	2315	tags=23%, list=21%, signal=29%
V$NRF2_Q4	V$NRF2_Q4		132	-0.2278295	-0.8639423	0.67391306	0.9829204	1	1709	tags=18%, list=15%, signal=21%
V$CREB_Q3	V$CREB_Q3		115	-0.19098042	-0.86343384	0.7173913	0.981936	1	1914	tags=15%, list=17%, signal=18%
V$LYF1_01	V$LYF1_01		128	-0.25180125	-0.8619251	0.7291667	0.9854491	1	2382	tags=26%, list=21%, signal=32%
V$NFY_01	V$NFY_01		126	-0.22966781	-0.85982746	0.7083333	0.98895746	1	3074	tags=28%, list=27%, signal=38%
V$GABP_B	V$GABP_B		114	-0.18279852	-0.8568056	0.6296296	1	1	3313	tags=23%, list=30%, signal=32%
V$IRF1_01	V$IRF1_01		122	-0.24214514	-0.8542878	0.71428573	1	1	2749	tags=27%, list=25%, signal=35%
ATGCTGC,MIR-103,MIR-107	ATGCTGC,MIR-103,MIR-107		113	-0.22146744	-0.85408694	0.71428573	1	1	2085	tags=21%, list=19%, signal=26%
V$GATA1_01	V$GATA1_01		127	-0.2223693	-0.85397965	0.68085104	1	1	1155	tags=12%, list=10%, signal=13%
V$ATF1_Q6	V$ATF1_Q6		124	-0.23942478	-0.8538065	0.77272725	1	1	2291	tags=21%, list=20%, signal=26%
V$ATF4_Q2	V$ATF4_Q2		120	-0.21295528	-0.8534749	0.6086956	0.9985139	1	2946	tags=24%, list=26%, signal=32%
TTCYNRGAA_V$STAT5B_01	TTCYNRGAA_V$STAT5B_01		165	-0.238352	-0.85321665	0.82978725	0.9959419	1	1807	tags=20%, list=16%, signal=23%
GTGTTGA,MIR-505	GTGTTGA,MIR-505		53	-0.24671607	-0.8529951	0.7358491	0.99314857	1	3220	tags=38%, list=29%, signal=53%
ACTGTAG,MIR-139	ACTGTAG,MIR-139		66	-0.23495188	-0.8525916	0.6304348	0.99098516	1	1914	tags=21%, list=17%, signal=25%
CCTGTGA,MIR-513	CCTGTGA,MIR-513		63	-0.25341627	-0.8511683	0.73913044	0.99243104	1	2455	tags=22%, list=22%, signal=28%
GTGACTT,MIR-224	GTGACTT,MIR-224		79	-0.22807558	-0.8498337	0.6862745	0.99316895	1	3103	tags=33%, list=28%, signal=45%
V$USF_Q6	V$USF_Q6		119	-0.19000451	-0.84961164	0.6923077	0.991109	1	3410	tags=32%, list=30%, signal=45%
V$POU1F1_Q6	V$POU1F1_Q6		111	-0.26053774	-0.8478856	0.6888889	0.9922747	1	2379	tags=23%, list=21%, signal=29%
CAGCTTT,MIR-320	CAGCTTT,MIR-320		121	-0.22099334	-0.84654224	0.64444447	0.9935912	1	3656	tags=33%, list=33%, signal=49%
V$FOXJ2_01	V$FOXJ2_01		83	-0.26320696	-0.84466493	0.6923077	0.9966101	1	2443	tags=27%, list=22%, signal=34%
V$HNF6_Q6	V$HNF6_Q6		110	-0.25204644	-0.84396327	0.75	0.9953656	1	2417	tags=25%, list=22%, signal=32%
V$PPARG_01	V$PPARG_01		21	-0.25614524	-0.8438498	0.65909094	0.99259573	1	102	tags=5%, list=1%, signal=5%
GACTGTT,MIR-212,MIR-132	GACTGTT,MIR-212,MIR-132		78	-0.22625701	-0.84321254	0.73170733	0.99143916	1	890	tags=10%, list=8%, signal=11%
V$FREAC4_01	V$FREAC4_01		77	-0.26316836	-0.8421896	0.81632656	0.9912043	1	2537	tags=25%, list=23%, signal=32%
V$STAT5A_04	V$STAT5A_04		99	-0.25615415	-0.8419849	0.7916667	0.9888816	1	2402	tags=26%, list=21%, signal=33%
TCATCTC,MIR-143	TCATCTC,MIR-143		70	-0.23497999	-0.8417954	0.7826087	0.98621327	1	1584	tags=16%, list=14%, signal=18%
V$CEBPA_01	V$CEBPA_01		119	-0.23719794	-0.8406974	0.84615386	0.9864371	1	3083	tags=33%, list=28%, signal=45%
V$TAL1ALPHAE47_01	V$TAL1ALPHAE47_01		119	-0.25279814	-0.8406534	0.6888889	0.98360556	1	3129	tags=33%, list=28%, signal=45%
V$P300_01	V$P300_01		130	-0.22234504	-0.84042203	0.7	0.9818135	1	3305	tags=31%, list=30%, signal=43%
V$ER_Q6	V$ER_Q6		140	-0.24058506	-0.8400111	0.7234042	0.9798838	1	2344	tags=26%, list=21%, signal=32%
V$HAND1E47_01	V$HAND1E47_01		127	-0.25887948	-0.8393612	0.7222222	0.97885644	1	2843	tags=28%, list=25%, signal=37%
GGTGAAG,MIR-412	GGTGAAG,MIR-412		34	-0.21827376	-0.83903354	0.6666667	0.9768314	1	4884	tags=50%, list=44%, signal=88%
V$AP2GAMMA_01	V$AP2GAMMA_01		119	-0.23619606	-0.8376984	0.7083333	0.9792529	1	2256	tags=25%, list=20%, signal=31%
V$NFY_C	V$NFY_C		112	-0.20659389	-0.83511126	0.7407407	0.9841545	1	2483	tags=21%, list=22%, signal=27%
V$HNF4_Q6	V$HNF4_Q6		125	-0.24949214	-0.8348721	0.82222223	0.98167616	1	2895	tags=27%, list=26%, signal=36%
V$MTF1_Q4	V$MTF1_Q4		125	-0.23142582	-0.8338954	0.7692308	0.9815526	1	3487	tags=37%, list=31%, signal=53%
TGTTTGY_V$HNF3_Q6	TGTTTGY_V$HNF3_Q6		356	-0.23444575	-0.83320045	0.78723407	0.9819542	1	2896	tags=28%, list=26%, signal=36%
V$AR_Q2	V$AR_Q2		55	-0.27265754	-0.8331306	0.8	0.9794653	1	2330	tags=25%, list=21%, signal=32%
GATAAGR_V$GATA_C	GATAAGR_V$GATA_C		161	-0.26155192	-0.8328656	0.6888889	0.9774378	1	2476	tags=29%, list=22%, signal=36%
V$ZID_01	V$ZID_01		107	-0.20576848	-0.829008	0.75	0.98661345	1	3532	tags=34%, list=32%, signal=49%
V$OCT1_B	V$OCT1_B		125	-0.23975104	-0.8283438	0.7111111	0.98628426	1	3081	tags=32%, list=28%, signal=44%
CTACTGT,MIR-199A	CTACTGT,MIR-199A		77	-0.24516332	-0.8272775	0.7659575	0.99021626	1	3340	tags=36%, list=30%, signal=51%
CCTGAGT,MIR-510	CCTGAGT,MIR-510		22	-0.25819936	-0.8258512	0.76	0.991313	1	1889	tags=18%, list=17%, signal=22%
V$CREL_01	V$CREL_01		136	-0.22135453	-0.8258373	0.75510204	0.98848736	1	2699	tags=29%, list=24%, signal=37%
GTACAGG,MIR-486	GTACAGG,MIR-486		33	-0.26028374	-0.82576436	0.6875	0.9857693	1	1751	tags=21%, list=16%, signal=25%
V$HNF3B_01	V$HNF3B_01		103	-0.2554359	-0.8246792	0.7708333	0.98572415	1	2033	tags=21%, list=18%, signal=26%
TGAGATT,MIR-216	TGAGATT,MIR-216		56	-0.22245896	-0.8246156	0.6415094	0.9830045	1	3027	tags=27%, list=27%, signal=37%
V$RORA2_01	V$RORA2_01		74	-0.24822159	-0.8244524	0.7735849	0.9804614	1	2303	tags=27%, list=21%, signal=34%
RTAAACA_V$FREAC2_01	RTAAACA_V$FREAC2_01		456	-0.21443868	-0.8236525	0.7659575	0.9797066	1	2453	tags=23%, list=22%, signal=28%
V$HEN1_02	V$HEN1_02		86	-0.20803075	-0.82348853	0.65217394	0.97751284	1	2511	tags=27%, list=22%, signal=34%
CCAWYNNGAAR_UNKNOWN	CCAWYNNGAAR_UNKNOWN		61	-0.23255287	-0.82301646	0.7708333	0.97572607	1	2511	tags=26%, list=22%, signal=34%
CTCTATG,MIR-368	CTCTATG,MIR-368		24	-0.2518499	-0.8222596	0.76	0.97457826	1	2660	tags=29%, list=24%, signal=38%
V$IRF1_Q6	V$IRF1_Q6		130	-0.23229739	-0.8208858	0.72727275	0.9760874	1	3101	tags=30%, list=28%, signal=41%
V$SMAD3_Q6	V$SMAD3_Q6		104	-0.24608469	-0.8189663	0.75	0.97826105	1	2887	tags=32%, list=26%, signal=42%
CCCNNGGGAR_V$OLF1_01	CCCNNGGGAR_V$OLF1_01		153	-0.22371025	-0.81881154	0.8043478	0.97574586	1	2810	tags=27%, list=25%, signal=36%
SYATTGTG_UNKNOWN	SYATTGTG_UNKNOWN		100	-0.21842508	-0.8187811	0.82222223	0.97306985	1	1809	tags=16%, list=16%, signal=19%
V$ARP1_01	V$ARP1_01		79	-0.25943375	-0.81834006	0.75	0.97135943	1	3081	tags=27%, list=28%, signal=36%
V$PAX4_03	V$PAX4_03		133	-0.22086072	-0.816285	0.78	0.97559124	1	2923	tags=26%, list=26%, signal=35%
V$PR_01	V$PR_01		68	-0.2372181	-0.8144456	0.875	0.97740275	1	3808	tags=43%, list=34%, signal=64%
V$CDPCR3HD_01	V$CDPCR3HD_01		112	-0.22874485	-0.8141606	0.92156863	0.97536486	1	2426	tags=25%, list=22%, signal=32%
GCAAAAA,MIR-129	GCAAAAA,MIR-129		76	-0.22518425	-0.81314147	0.8039216	0.9760593	1	2291	tags=20%, list=20%, signal=25%
V$FREAC2_01	V$FREAC2_01		126	-0.21319991	-0.813114	0.81632656	0.9734958	1	2895	tags=28%, list=26%, signal=37%
V$MAF_Q6	V$MAF_Q6		144	-0.22021788	-0.8129417	0.77272725	0.9715031	1	2960	tags=29%, list=26%, signal=39%
TGGTGCT,MIR-29A,MIR-29B,MIR-29C	TGGTGCT,MIR-29A,MIR-29B,MIR-29C		251	-0.21294041	-0.8128416	0.78723407	0.96932006	1	3104	tags=27%, list=28%, signal=36%
V$PR_Q2	V$PR_Q2		117	-0.2298383	-0.8099659	0.82	0.9766815	1	2954	tags=28%, list=26%, signal=38%
V$HFH3_01	V$HFH3_01		88	-0.24033901	-0.8075492	0.9056604	0.981327	1	1149	tags=13%, list=10%, signal=14%
AGCTCCT,MIR-28	AGCTCCT,MIR-28		40	-0.2659349	-0.8074721	0.70731705	0.97885925	1	3996	tags=40%, list=36%, signal=62%
V$ERR1_Q2	V$ERR1_Q2		124	-0.21965103	-0.80738693	0.8181818	0.97639513	1	2204	tags=22%, list=20%, signal=27%
V$TAL1BETAITF2_01	V$TAL1BETAITF2_01		120	-0.23463829	-0.8057388	0.7916667	0.9779547	1	2543	tags=24%, list=23%, signal=31%
GTACTGT,MIR-101	GTACTGT,MIR-101		130	-0.22697271	-0.8039893	0.7755102	0.98034424	1	1364	tags=16%, list=12%, signal=18%
V$PAX4_02	V$PAX4_02		124	-0.24410713	-0.803661	0.8604651	0.97828215	1	2417	tags=25%, list=22%, signal=32%
TGCCTTA,MIR-124A	TGCCTTA,MIR-124A		285	-0.19464326	-0.8014434	0.85106385	0.98153347	1	3056	tags=27%, list=27%, signal=37%
V$AFP1_Q6	V$AFP1_Q6		119	-0.2486701	-0.79620594	0.877551	0.99468297	1	2614	tags=29%, list=23%, signal=37%
V$CACCCBINDINGFACTOR_Q6	V$CACCCBINDINGFACTOR_Q6		146	-0.19824082	-0.795365	0.79591835	0.9947681	1	3847	tags=35%, list=34%, signal=53%
AGGGCAG,MIR-18A	AGGGCAG,MIR-18A		62	-0.24577186	-0.79460305	0.7708333	0.9943609	1	2228	tags=19%, list=20%, signal=24%
TAAYNRNNTCC_UNKNOWN	TAAYNRNNTCC_UNKNOWN		78	-0.24994798	-0.7940073	0.7826087	0.9938864	1	2928	tags=29%, list=26%, signal=40%
ATAGGAA,MIR-202	ATAGGAA,MIR-202		52	-0.2329763	-0.7917311	0.7755102	0.99785423	1	1787	tags=15%, list=16%, signal=18%
V$AR_03	V$AR_03		33	-0.2347282	-0.7913747	0.8125	0.9956305	1	3974	tags=48%, list=35%, signal=75%
TGANNYRGCA_V$TCF11MAFG_01	TGANNYRGCA_V$TCF11MAFG_01		146	-0.20107892	-0.7898128	0.9019608	0.9970434	1	3138	tags=29%, list=28%, signal=39%
YTATTTTNR_V$MEF2_02	YTATTTTNR_V$MEF2_02		334	-0.23518324	-0.78750867	0.8	1	1	2387	tags=22%, list=21%, signal=28%
ACATATC,MIR-190	ACATATC,MIR-190		26	-0.27279395	-0.7872835	0.7708333	1	1	3083	tags=38%, list=28%, signal=53%
V$MEF2_03	V$MEF2_03		117	-0.25395894	-0.78580654	0.8043478	1	1	2176	tags=26%, list=19%, signal=31%
GGCCAGT,MIR-193A,MIR-193B	GGCCAGT,MIR-193A,MIR-193B		42	-0.2399548	-0.78538597	0.78723407	1	1	4001	tags=43%, list=36%, signal=66%
V$ER_Q6_01	V$ER_Q6_01		122	-0.2017045	-0.78500867	0.7647059	0.9983673	1	2476	tags=21%, list=22%, signal=27%
V$GR_Q6_01	V$GR_Q6_01		129	-0.23835456	-0.7845175	0.8604651	0.99695706	1	3550	tags=36%, list=32%, signal=53%
V$EGR_Q6	V$EGR_Q6		134	-0.20626889	-0.7843967	0.8695652	0.994943	1	3044	tags=32%, list=27%, signal=44%
GTGCAAT,MIR-25,MIR-32,MIR-92,MIR-363,MIR-367	GTGCAAT,MIR-25,MIR-32,MIR-92,MIR-363,MIR-367		159	-0.20634301	-0.7836832	0.8627451	0.99683434	1	2276	tags=20%, list=20%, signal=25%
V$AP4_Q6	V$AP4_Q6		108	-0.23093471	-0.7825186	0.84782606	0.9975229	1	2067	tags=21%, list=18%, signal=26%
V$TAXCREB_01	V$TAXCREB_01		70	-0.21971674	-0.78230435	0.76363635	0.9954693	1	2276	tags=20%, list=20%, signal=25%
GTGCCAA,MIR-96	GTGCCAA,MIR-96		160	-0.21005483	-0.78122663	0.89361703	0.9960551	1	3082	tags=29%, list=28%, signal=39%
V$PAX8_01	V$PAX8_01		15	-0.2836001	-0.78085744	0.75555557	0.9944574	1	3344	tags=40%, list=30%, signal=57%
RNTCANNRNNYNATTW_UNKNOWN	RNTCANNRNNYNATTW_UNKNOWN		27	-0.30657497	-0.78044546	0.75	0.99266326	1	2230	tags=30%, list=20%, signal=37%
AGTCTTA,MIR-499	AGTCTTA,MIR-499		34	-0.24407028	-0.7800179	0.80851066	0.99139965	1	2291	tags=24%, list=20%, signal=29%
AAANWWTGC_UNKNOWN	AAANWWTGC_UNKNOWN		104	-0.23835649	-0.7776564	0.8913044	0.9940255	1	2033	tags=24%, list=18%, signal=29%
V$RORA1_01	V$RORA1_01		136	-0.2180051	-0.77738833	0.8717949	0.99187034	1	2230	tags=22%, list=20%, signal=27%
AAAGGAT,MIR-501	AAAGGAT,MIR-501		72	-0.21021749	-0.77499133	0.7826087	0.99552894	1	2833	tags=24%, list=25%, signal=31%
ACAACTT,MIR-382	ACAACTT,MIR-382		38	-0.23712261	-0.77489716	0.8148148	0.9934223	1	2894	tags=29%, list=26%, signal=39%
TGAATGT,MIR-181A,MIR-181B,MIR-181C,MIR-181D	TGAATGT,MIR-181A,MIR-181B,MIR-181C,MIR-181D		216	-0.20402046	-0.7743718	0.84782606	0.9919731	1	3082	tags=28%, list=28%, signal=38%
V$AHR_Q5	V$AHR_Q5		105	-0.19634911	-0.7738733	0.8604651	0.9909171	1	3267	tags=26%, list=29%, signal=36%
V$YY1_01	V$YY1_01		127	-0.19633555	-0.7729085	0.7826087	0.99116355	1	3996	tags=37%, list=36%, signal=57%
TAATAAT,MIR-126	TAATAAT,MIR-126		103	-0.20810424	-0.7727374	0.85106385	0.98937184	1	2382	tags=22%, list=21%, signal=28%
V$AR_Q6	V$AR_Q6		108	-0.21016403	-0.7720406	0.92156863	0.9883254	1	1265	tags=12%, list=11%, signal=13%
V$NFAT_Q4_01	V$NFAT_Q4_01		135	-0.216135	-0.7712582	0.877551	0.987016	1	2697	tags=27%, list=24%, signal=36%
TAGCTTT,MIR-9	TAGCTTT,MIR-9		127	-0.21597178	-0.7709239	0.82608694	0.9855794	1	3974	tags=39%, list=35%, signal=60%
V$SREBP1_02	V$SREBP1_02		47	-0.252107	-0.7699093	0.7083333	0.9852838	1	2810	tags=32%, list=25%, signal=42%
GGARNTKYCCA_UNKNOWN	GGARNTKYCCA_UNKNOWN		36	-0.2420324	-0.7691173	0.85714287	0.98509234	1	1910	tags=25%, list=17%, signal=30%
V$CREBP1_01	V$CREBP1_01		77	-0.21438017	-0.76759136	0.82608694	0.9867754	1	2955	tags=29%, list=26%, signal=39%
V$EVI1_03	V$EVI1_03		29	-0.28140166	-0.7675857	0.82978725	0.98438525	1	1149	tags=14%, list=10%, signal=15%
WTGAAAT_UNKNOWN	WTGAAAT_UNKNOWN		282	-0.20351645	-0.7672287	0.90909094	0.98281187	1	2091	tags=18%, list=19%, signal=22%
V$OCT_C	V$OCT_C		129	-0.21965553	-0.7667138	0.8666667	0.9815251	1	3805	tags=40%, list=34%, signal=60%
TGCTTTG,MIR-330	TGCTTTG,MIR-330		145	-0.2247735	-0.76630133	0.875	0.98026913	1	3220	tags=28%, list=29%, signal=39%
V$NKX61_01	V$NKX61_01		115	-0.23261037	-0.7651804	0.80851066	0.980019	1	2382	tags=24%, list=21%, signal=31%
V$TITF1_Q3	V$TITF1_Q3		118	-0.21603714	-0.763999	0.8666667	0.9805179	1	3138	tags=32%, list=28%, signal=44%
V$ZF5_B	V$ZF5_B		117	-0.19053298	-0.76398754	0.79545456	0.9781723	1	2489	tags=23%, list=22%, signal=29%
TCTATGA,MIR-376A,MIR-376B	TCTATGA,MIR-376A,MIR-376B		50	-0.217068	-0.7620366	0.9767442	0.97990686	1	1149	tags=12%, list=10%, signal=13%
V$MYOGNF1_01	V$MYOGNF1_01		20	-0.27958035	-0.76071346	0.8367347	0.9803658	1	2722	tags=25%, list=24%, signal=33%
V$EVI1_04	V$EVI1_04		123	-0.21046032	-0.760656	0.84615386	0.978119	1	2437	tags=24%, list=22%, signal=30%
V$PTF1BETA_Q6	V$PTF1BETA_Q6		115	-0.20203297	-0.76038945	0.93333334	0.9762416	1	2586	tags=23%, list=23%, signal=30%
TGCCAAR_V$NF1_Q6	TGCCAAR_V$NF1_Q6		343	-0.21108577	-0.759429	0.9583333	0.9765627	1	2416	tags=23%, list=22%, signal=28%
TGACAGNY_V$MEIS1_01	TGACAGNY_V$MEIS1_01		378	-0.19262624	-0.75933695	0.97619045	0.9743496	1	3430	tags=32%, list=31%, signal=45%
TGCTGCT,MIR-15A,MIR-16,MIR-15B,MIR-195,MIR-424,MIR-497	TGCTGCT,MIR-15A,MIR-16,MIR-15B,MIR-195,MIR-424,MIR-497		295	-0.18321435	-0.75794834	0.877551	0.97614145	1	3222	tags=28%, list=29%, signal=38%
V$SP1_Q6	V$SP1_Q6		128	-0.19397996	-0.7576443	0.86	0.97451156	1	3104	tags=30%, list=28%, signal=41%
V$AP2_Q6_01	V$AP2_Q6_01		124	-0.19403023	-0.75732315	0.875	0.9736996	1	2256	tags=19%, list=20%, signal=24%
V$FXR_Q3	V$FXR_Q3		48	-0.2516852	-0.7548686	0.95238096	0.9786583	1	3432	tags=44%, list=31%, signal=63%
GCACCTT,MIR-18A,MIR-18B	GCACCTT,MIR-18A,MIR-18B		53	-0.22565198	-0.75292796	0.78846157	0.9818779	1	3919	tags=42%, list=35%, signal=64%
V$OCT1_02	V$OCT1_02		100	-0.2323979	-0.7514916	0.9111111	0.9835288	1	2379	tags=24%, list=21%, signal=30%
V$LMO2COM_01	V$LMO2COM_01		128	-0.2052459	-0.7505626	0.97959185	0.9829456	1	2166	tags=20%, list=19%, signal=24%
ACACTGG,MIR-199A,MIR-199B	ACACTGG,MIR-199A,MIR-199B		80	-0.20189351	-0.7488544	0.7916667	0.98355067	1	3027	tags=29%, list=27%, signal=39%
RCGCANGCGY_V$NRF1_Q6	RCGCANGCGY_V$NRF1_Q6		412	-0.14624967	-0.7485949	0.8333333	0.9817013	1	3141	tags=20%, list=28%, signal=27%
TTAYRTAA_V$E4BP4_01	TTAYRTAA_V$E4BP4_01		107	-0.20985158	-0.74703723	0.90909094	0.98395425	1	4015	tags=42%, list=36%, signal=65%
CCAATNNSNNNGCG_UNKNOWN	CCAATNNSNNNGCG_UNKNOWN		28	-0.23085043	-0.74680495	0.85106385	0.98204035	1	546	tags=11%, list=5%, signal=11%
YATGNWAAT_V$OCT_C	YATGNWAAT_V$OCT_C		174	-0.19706637	-0.74469477	0.9019608	0.9843173	1	3894	tags=38%, list=35%, signal=57%
V$USF_Q6_01	V$USF_Q6_01		103	-0.18996733	-0.74466985	0.8095238	0.98212314	1	2489	tags=21%, list=22%, signal=27%
V$YY1_02	V$YY1_02		113	-0.16184315	-0.7443244	0.877551	0.9807552	1	2919	tags=21%, list=26%, signal=28%
V$HMEF2_Q6	V$HMEF2_Q6		63	-0.25203845	-0.7418004	0.902439	0.9846879	1	2928	tags=32%, list=26%, signal=43%
V$SP1_Q2_01	V$SP1_Q2_01		122	-0.19035938	-0.7416043	0.9230769	0.98279715	1	1979	tags=18%, list=18%, signal=22%
V$PAX5_01	V$PAX5_01		73	-0.2085826	-0.74123985	0.89361703	0.9814613	1	2033	tags=18%, list=18%, signal=22%
AACTGAC,MIR-223	AACTGAC,MIR-223		54	-0.22760808	-0.7402572	0.86538464	0.98209184	1	2027	tags=22%, list=18%, signal=27%
ATGTTTC,MIR-494	ATGTTTC,MIR-494		79	-0.19817081	-0.73999053	0.9	0.98018223	1	1733	tags=15%, list=15%, signal=18%
CATTTCA,MIR-203	CATTTCA,MIR-203		129	-0.19253246	-0.7394192	0.9361702	0.9790023	1	3352	tags=29%, list=30%, signal=42%
TCTAGAG,MIR-517	TCTAGAG,MIR-517		29	-0.26077884	-0.7391338	0.86	0.9774293	1	1841	tags=21%, list=16%, signal=25%
V$MEIS1_01	V$MEIS1_01		117	-0.19825265	-0.7374922	0.9166667	0.9796597	1	3340	tags=32%, list=30%, signal=45%
AACTGGA,MIR-145	AACTGGA,MIR-145		117	-0.1977629	-0.73644096	0.8958333	0.9788862	1	2437	tags=23%, list=22%, signal=29%
V$IRF7_01	V$IRF7_01		120	-0.20288926	-0.7357949	0.92	0.9777684	1	2075	tags=21%, list=19%, signal=25%
V$FOX_Q2	V$FOX_Q2		102	-0.22536854	-0.73471093	0.92156863	0.97708476	1	2443	tags=24%, list=22%, signal=30%
V$HEB_Q6	V$HEB_Q6		123	-0.20108785	-0.7327074	0.9183673	0.9790026	1	3837	tags=44%, list=34%, signal=66%
AACATTC,MIR-409-3P	AACATTC,MIR-409-3P		63	-0.22121586	-0.7323157	0.8958333	0.9774232	1	3291	tags=33%, list=29%, signal=47%
GTCAGGA,MIR-378	GTCAGGA,MIR-378		28	-0.24132402	-0.7316167	0.85714287	0.97672355	1	2297	tags=21%, list=21%, signal=27%
V$ALPHACP1_01	V$ALPHACP1_01		127	-0.19529524	-0.7306591	0.93333334	0.9764906	1	2459	tags=23%, list=22%, signal=29%
V$HEN1_01	V$HEN1_01		92	-0.19986968	-0.7306093	0.9361702	0.9744213	1	2631	tags=27%, list=23%, signal=35%
CCTNTMAGA_UNKNOWN	CCTNTMAGA_UNKNOWN		63	-0.22724573	-0.72981566	0.9056604	0.97324663	1	2230	tags=22%, list=20%, signal=28%
V$AP4_Q5	V$AP4_Q5		130	-0.21630165	-0.7297092	0.95348835	0.9712444	1	2462	tags=23%, list=22%, signal=29%
GTAGGCA,MIR-189	GTAGGCA,MIR-189		17	-0.23890662	-0.7280011	0.8269231	0.9728651	1	4936	tags=47%, list=44%, signal=84%
TACAATC,MIR-508	TACAATC,MIR-508		34	-0.23725541	-0.7271913	0.84615386	0.97214496	1	2204	tags=21%, list=20%, signal=26%
GTGCCTT,MIR-506	GTGCCTT,MIR-506		359	-0.17306237	-0.7260909	0.8979592	0.97236824	1	2728	tags=22%, list=24%, signal=28%
TGTGTGA,MIR-377	TGTGTGA,MIR-377		87	-0.18758187	-0.72353613	0.8979592	0.97537583	1	3796	tags=32%, list=34%, signal=48%
AAACCAC,MIR-140	AAACCAC,MIR-140		54	-0.20913292	-0.7233475	0.877551	0.9734161	1	2699	tags=24%, list=24%, signal=32%
V$OCT_Q6	V$OCT_Q6		119	-0.20699356	-0.7232975	0.9756098	0.9713807	1	3805	tags=39%, list=34%, signal=58%
V$STAT4_01	V$STAT4_01		133	-0.22350316	-0.721089	0.95652175	0.97338396	1	2494	tags=26%, list=22%, signal=33%
V$VDR_Q3	V$VDR_Q3		112	-0.20660144	-0.72034997	0.95652175	0.9724308	1	3443	tags=32%, list=31%, signal=46%
V$MYB_Q5_01	V$MYB_Q5_01		116	-0.20696872	-0.7164578	0.93877554	0.97830427	1	3129	tags=31%, list=28%, signal=43%
V$PAX4_04	V$PAX4_04		106	-0.20312603	-0.7162231	0.9767442	0.9766979	1	2643	tags=23%, list=24%, signal=29%
V$OCT1_03	V$OCT1_03		101	-0.2220102	-0.7148297	0.90909094	0.97707033	1	2954	tags=30%, list=26%, signal=40%
V$IK1_01	V$IK1_01		139	-0.19857039	-0.7141617	0.9583333	0.97575825	1	2404	tags=23%, list=21%, signal=29%
GTTTGTT,MIR-495	GTTTGTT,MIR-495		116	-0.19884713	-0.71394634	0.88461536	0.97383374	1	2437	tags=22%, list=22%, signal=27%
V$COREBINDINGFACTOR_Q6	V$COREBINDINGFACTOR_Q6		138	-0.21037962	-0.70980287	0.9130435	0.9795574	1	3170	tags=30%, list=28%, signal=42%
V$SP1_01	V$SP1_01		126	-0.19066417	-0.7088837	0.9591837	0.97895074	1	3238	tags=30%, list=29%, signal=42%
V$LXR_Q3	V$LXR_Q3		34	-0.2169967	-0.7079816	0.84615386	0.97748864	1	2967	tags=32%, list=26%, signal=44%
AAAYWAACM_V$HFH4_01	AAAYWAACM_V$HFH4_01		125	-0.2090945	-0.7072079	1	0.9766015	1	834	tags=10%, list=7%, signal=10%
V$HFH1_01	V$HFH1_01		124	-0.20989403	-0.70651066	0.96	0.9756957	1	2443	tags=21%, list=22%, signal=27%
V$MYB_Q6	V$MYB_Q6		116	-0.20428815	-0.7061952	0.9375	0.9740736	1	2936	tags=28%, list=26%, signal=37%
V$GR_01	V$GR_01		100	-0.2079771	-0.7045167	0.9148936	0.9743261	1	3577	tags=37%, list=32%, signal=54%
V$PR_02	V$PR_02		72	-0.1989317	-0.7040795	0.875	0.9727375	1	4044	tags=46%, list=36%, signal=71%
V$CDX2_Q5	V$CDX2_Q5		111	-0.21884485	-0.7038945	0.95652175	0.97070634	1	2537	tags=25%, list=23%, signal=32%
V$OCT1_Q6	V$OCT1_Q6		124	-0.19897424	-0.7037784	1	0.968792	1	2902	tags=29%, list=26%, signal=39%
CCACACA,MIR-147	CCACACA,MIR-147		36	-0.20729752	-0.7037181	0.8490566	0.96696967	1	1701	tags=17%, list=15%, signal=20%
V$USF_01	V$USF_01		109	-0.16766371	-0.7032132	0.9347826	0.9655989	1	3669	tags=29%, list=33%, signal=43%
GTGGTGA,MIR-197	GTGGTGA,MIR-197		34	-0.21383797	-0.6958008	0.85714287	0.975	1	2167	tags=24%, list=19%, signal=29%
RACCACAR_V$AML_Q6	RACCACAR_V$AML_Q6		138	-0.18878254	-0.69050103	0.98	0.98013324	1	1180	tags=10%, list=11%, signal=11%
V$CRX_Q4	V$CRX_Q4		118	-0.20092879	-0.69000906	1	0.9786908	1	2373	tags=22%, list=21%, signal=28%
ACTGCCT,MIR-34B	ACTGCCT,MIR-34B		111	-0.1746414	-0.68969387	0.9444444	0.9771011	1	3454	tags=28%, list=31%, signal=40%
V$PEA3_Q6	V$PEA3_Q6		117	-0.19862357	-0.6878834	0.86	0.9778834	1	3765	tags=39%, list=34%, signal=59%
V$MSX1_01	V$MSX1_01		98	-0.21179502	-0.68778783	0.9574468	0.9760721	1	3175	tags=29%, list=28%, signal=40%
V$MYB_Q3	V$MYB_Q3		111	-0.18701372	-0.68775076	0.9411765	0.9741469	1	2887	tags=27%, list=26%, signal=36%
V$TFIIA_Q6	V$TFIIA_Q6		137	-0.19217844	-0.68560964	0.9787234	0.97494066	1	2251	tags=20%, list=20%, signal=25%
AGGCACT,MIR-515-3P	AGGCACT,MIR-515-3P		42	-0.21418399	-0.68496317	0.8867925	0.9738139	1	3083	tags=31%, list=28%, signal=43%
V$OSF2_Q6	V$OSF2_Q6		134	-0.18320721	-0.68420947	0.9591837	0.9725797	1	3077	tags=28%, list=27%, signal=39%
V$GATA4_Q3	V$GATA4_Q3		113	-0.18851069	-0.6838881	0.93877554	0.9711942	1	1921	tags=18%, list=17%, signal=21%
RNGTGGGC_UNKNOWN	RNGTGGGC_UNKNOWN		375	-0.16933942	-0.6836938	0.9777778	0.9694626	1	2567	tags=21%, list=23%, signal=27%
V$PXR_Q2	V$PXR_Q2		122	-0.17842503	-0.6799221	0.9791667	0.97250634	1	739	tags=7%, list=7%, signal=8%
V$HNF4_DR1_Q3	V$HNF4_DR1_Q3		139	-0.17921808	-0.67765915	0.95555556	0.97380215	1	1595	tags=12%, list=14%, signal=13%
V$CIZ_01	V$CIZ_01		104	-0.20530434	-0.6766231	1	0.9736475	1	4308	tags=49%, list=38%, signal=79%
V$FREAC3_01	V$FREAC3_01		121	-0.20499694	-0.6760624	1	0.9721568	1	2895	tags=28%, list=26%, signal=37%
V$GATA1_04	V$GATA1_04		118	-0.21496552	-0.6748187	0.9777778	0.9745754	1	2842	tags=30%, list=25%, signal=39%
TTTGCAC,MIR-19A,MIR-19B	TTTGCAC,MIR-19A,MIR-19B		245	-0.1689728	-0.6745328	1	0.97290796	1	3340	tags=29%, list=30%, signal=40%
V$S8_01	V$S8_01		120	-0.20377007	-0.67406875	0.95652175	0.9713468	1	3038	tags=28%, list=27%, signal=37%
V$HFH8_01	V$HFH8_01		108	-0.19651227	-0.6738951	1	0.9698831	1	2391	tags=21%, list=21%, signal=27%
V$TAL1BETAE47_01	V$TAL1BETAE47_01		118	-0.19100006	-0.6696113	0.95652175	0.97395444	1	2784	tags=25%, list=25%, signal=32%
TCTCTCC,MIR-185	TCTCTCC,MIR-185		53	-0.19673605	-0.6650284	0.97727275	0.9778954	1	2501	tags=25%, list=22%, signal=31%
V$BACH2_01	V$BACH2_01		140	-0.17608728	-0.6649795	0.98	0.9759777	1	3201	tags=27%, list=29%, signal=38%
ACACTCC,MIR-122A	ACACTCC,MIR-122A		43	-0.19175224	-0.6648204	0.9607843	0.97426945	1	865	tags=9%, list=8%, signal=10%
V$FOXO1_02	V$FOXO1_02		113	-0.19138722	-0.6637476	1	0.9732664	1	2895	tags=26%, list=26%, signal=34%
GTATGAT,MIR-154,MIR-487	GTATGAT,MIR-154,MIR-487		36	-0.20443225	-0.65788686	0.9130435	0.98077613	1	2893	tags=25%, list=26%, signal=34%
V$TCF11_01	V$TCF11_01		102	-0.1966247	-0.65707064	0.9791667	0.9796644	1	2166	tags=19%, list=19%, signal=23%
AAGCCAT,MIR-135A,MIR-135B	AAGCCAT,MIR-135A,MIR-135B		166	-0.1789678	-0.655012	1	0.9791044	1	2748	tags=21%, list=25%, signal=28%
RAAGNYNNCTTY_UNKNOWN	RAAGNYNNCTTY_UNKNOWN		71	-0.2181474	-0.6549209	1	0.9772891	1	2678	tags=27%, list=24%, signal=35%
TGTYNNNNNRGCARM_UNKNOWN	TGTYNNNNNRGCARM_UNKNOWN		27	-0.21759416	-0.6543445	0.9074074	0.97595614	1	1896	tags=15%, list=17%, signal=18%
V$NFKB_C	V$NFKB_C		136	-0.1774947	-0.6516224	1	0.976255	1	3437	tags=32%, list=31%, signal=46%
V$ELK1_01	V$ELK1_01		124	-0.1558831	-0.64826703	0.9423077	0.97731614	1	2034	tags=13%, list=18%, signal=16%
V$ELK1_02	V$ELK1_02		113	-0.14738119	-0.64534986	0.85106385	0.9768452	1	1661	tags=10%, list=15%, signal=11%
CACTGCC,MIR-34A,MIR-34C,MIR-449	CACTGCC,MIR-34A,MIR-34C,MIR-449		143	-0.16472611	-0.6446901	1	0.9757354	1	3454	tags=28%, list=31%, signal=40%
GACAGGG,MIR-339	GACAGGG,MIR-339		31	-0.2055719	-0.6442519	0.9130435	0.9741542	1	3851	tags=42%, list=34%, signal=64%
CTAWWWATA_V$RSRFC4_Q2	CTAWWWATA_V$RSRFC4_Q2		180	-0.21125172	-0.6406735	0.95348835	0.97636604	1	2928	tags=29%, list=26%, signal=39%
V$OCT1_Q5_01	V$OCT1_Q5_01		122	-0.17882666	-0.63287175	1	0.9801255	1	3745	tags=35%, list=33%, signal=52%
V$IRF_Q6	V$IRF_Q6		115	-0.20443542	-0.6300613	0.9166667	0.9796782	1	1504	tags=17%, list=13%, signal=19%
V$TATA_01	V$TATA_01		144	-0.19632931	-0.6293814	1	0.97828823	1	2928	tags=28%, list=26%, signal=38%
V$ZIC3_01	V$ZIC3_01		137	-0.17954582	-0.6229591	1	0.97982013	1	2925	tags=26%, list=26%, signal=35%
V$AP1_Q2_01	V$AP1_Q2_01		141	-0.17126702	-0.6200974	1	0.98196083	1	2438	tags=20%, list=22%, signal=25%
TTANWNANTGGM_UNKNOWN	TTANWNANTGGM_UNKNOWN		29	-0.21325414	-0.6199078	1	0.98014826	1	2784	tags=24%, list=25%, signal=32%
V$GATA_Q6	V$GATA_Q6		106	-0.20643969	-0.6156907	1	0.98176605	1	3147	tags=32%, list=28%, signal=44%
CAAGGAT,MIR-362	CAAGGAT,MIR-362		33	-0.17995793	-0.6107347	1	0.98331594	1	2398	tags=18%, list=21%, signal=23%
AGCATTA,MIR-155	AGCATTA,MIR-155		72	-0.18246259	-0.61015224	0.9130435	0.98179495	1	3222	tags=29%, list=29%, signal=41%
V$ZIC2_01	V$ZIC2_01		124	-0.17414826	-0.60113627	0.9782609	0.98436606	1	3778	tags=34%, list=34%, signal=51%
V$NKX25_02	V$NKX25_02		115	-0.19296415	-0.6008122	1	0.983186	1	2382	tags=22%, list=21%, signal=27%
YAATNRNNNYNATT_UNKNOWN	YAATNRNNNYNATT_UNKNOWN		51	-0.19484286	-0.600335	1	0.9818729	1	3130	tags=29%, list=28%, signal=41%
V$HMX1_01	V$HMX1_01		20	-0.21400332	-0.589399	0.9807692	0.98512906	1	4111	tags=45%, list=37%, signal=71%
V$AR_01	V$AR_01		72	-0.17256318	-0.58832246	0.9791667	0.98376185	1	836	tags=8%, list=7%, signal=9%
CCCAGAG,MIR-326	CCCAGAG,MIR-326		78	-0.17056488	-0.5879745	1	0.9819022	1	1965	tags=15%, list=18%, signal=19%
AAGCACT,MIR-520F	AAGCACT,MIR-520F		102	-0.15619716	-0.5838178	0.97959185	0.98152363	1	3055	tags=25%, list=27%, signal=33%
V$FOXJ2_02	V$FOXJ2_02		101	-0.17867896	-0.5825172	0.97959185	0.9802854	1	2395	tags=19%, list=21%, signal=24%
V$PAX3_B	V$PAX3_B		44	-0.16864352	-0.57625127	0.9787234	0.9814238	1	2656	tags=25%, list=24%, signal=33%
CCAGGGG,MIR-331	CCAGGGG,MIR-331		49	-0.1539375	-0.5295553	0.98	0.9959488	1	1554	tags=12%, list=14%, signal=14%
ACTGAAA,MIR-30A-3P,MIR-30E-3P	ACTGAAA,MIR-30A-3P,MIR-30E-3P		94	-0.1461013	-0.5115732	1	0.99645114	1	2623	tags=18%, list=23%, signal=23%
CTAGGAA,MIR-384	CTAGGAA,MIR-384		31	-0.17483144	-0.5112416	1	0.99460477	1	3578	tags=39%, list=32%, signal=57%
AGTCAGC,MIR-345	AGTCAGC,MIR-345		27	-0.14596549	-0.4542704	1	0.9972599	1	3859	tags=33%, list=34%, signal=51%
