# Supplementary material for: A genomic analysis of mouse models of breast cancer reveals molecular features of mouse models and relationships to human breast cancer
Source: Breast Cancer Res. 2014 Jun 5;16(3):R59. doi: 10.1186/bcr3672 (PMC4078930; doi:10.1186/bcr3672)
Supplement: Additional file 11 — GSEA for mouse models compared to all other models or to mammary gland development. Listed by model. [file bcr3672-S11.zip › AdditionalFile11/Myc/Vs_other_models/C3/Upregulated_in_Myc_vs_OtherModels.txt]

NAME	GS<br> follow link to MSigDB	GS DETAILS	SIZE	ES	NES	NOM p-val	FDR q-val	FWER p-val	RANK AT MAX	LEADING EDGE
CCAGGTT,MIR-490	CCAGGTT,MIR-490	Details ...	27	0.47347364	1.5678767	0.056603774	1	0.61	1071	tags=19%, list=10%, signal=20%
AGTTCTC,MIR-146A,MIR-146B	AGTTCTC,MIR-146A,MIR-146B	Details ...	27	0.42761305	1.49169	0.083333336	1	0.73	3020	tags=48%, list=27%, signal=66%
V$MYCMAX_01	V$MYCMAX_01	Details ...	121	0.3442175	1.436372	0.03846154	1	0.78	2207	tags=40%, list=20%, signal=50%
V$TAXCREB_02	V$TAXCREB_02	Details ...	15	0.5464918	1.3710302	0.13953489	1	0.85	1126	tags=33%, list=10%, signal=37%
ACTGCAG,MIR-17-3P	ACTGCAG,MIR-17-3P	Details ...	51	0.3880485	1.3292722	0.1754386	1	0.87	1513	tags=25%, list=14%, signal=29%
V$USF_C	V$USF_C	Details ...	137	0.3053353	1.3257995	0.0625	1	0.87	1963	tags=32%, list=18%, signal=38%
CTCNANGTGNY_UNKNOWN	CTCNANGTGNY_UNKNOWN	Details ...	40	0.42839727	1.2854652	0.18367347	1	0.87	1908	tags=40%, list=17%, signal=48%
V$GATA2_01	V$GATA2_01	Details ...	59	0.3638162	1.2822332	0.09803922	1	0.87	1073	tags=25%, list=10%, signal=28%
TCTGATC,MIR-383	TCTGATC,MIR-383	Details ...	20	0.41964462	1.2652807	0.056603774	1	0.89	587	tags=25%, list=5%, signal=26%
V$MYCMAX_B	V$MYCMAX_B	Details ...	133	0.2875558	1.2480915	0.10204082	1	0.9	1511	tags=23%, list=13%, signal=27%
V$NMYC_01	V$NMYC_01	Details ...	129	0.29526505	1.2373974	0.20754717	1	0.9	1933	tags=29%, list=17%, signal=35%
V$MYC_Q2	V$MYC_Q2	Details ...	97	0.2980545	1.2351876	0.2	1	0.9	1957	tags=31%, list=17%, signal=37%
CTGTTAC,MIR-194	CTGTTAC,MIR-194	Details ...	48	0.33699468	1.2041925	0.22	1	0.92	1673	tags=23%, list=15%, signal=27%
V$STAT1_02	V$STAT1_02	Details ...	117	0.25889075	1.16049	0.2037037	1	0.93	2393	tags=28%, list=21%, signal=35%
AACWWCAANK_UNKNOWN	AACWWCAANK_UNKNOWN	Details ...	70	0.31843942	1.1496735	0.3265306	1	0.93	1932	tags=34%, list=17%, signal=41%
GAGCTGG,MIR-337	GAGCTGG,MIR-337	Details ...	76	0.30796826	1.149355	0.3125	1	0.93	2421	tags=34%, list=22%, signal=43%
V$HIF1_Q3	V$HIF1_Q3	Details ...	116	0.28909007	1.0801222	0.4107143	1	0.95	2092	tags=31%, list=19%, signal=38%
ACTACCT,MIR-196A,MIR-196B	ACTACCT,MIR-196A,MIR-196B	Details ...	60	0.30993775	1.0706881	0.39655173	1	0.95	1744	tags=27%, list=16%, signal=31%
V$E2F_Q3	V$E2F_Q3	Details ...	107	0.2664085	1.06971	0.32608697	1	0.95	2721	tags=40%, list=24%, signal=53%
GGGNNTTTCC_V$NFKB_Q6_01	GGGNNTTTCC_V$NFKB_Q6_01	Details ...	69	0.34645668	1.0653744	0.2857143	1	0.95	1986	tags=38%, list=18%, signal=46%
V$STAT1_03	V$STAT1_03	Details ...	116	0.26244804	1.061687	0.30357143	1	0.95	1996	tags=28%, list=18%, signal=33%
GCTGAGT,MIR-512-5P	GCTGAGT,MIR-512-5P	Details ...	29	0.31542927	1.0538023	0.4489796	1	0.95	1101	tags=21%, list=10%, signal=23%
GAANYNYGACNY_UNKNOWN	GAANYNYGACNY_UNKNOWN	Details ...	33	0.34660617	1.0457174	0.47826087	1	0.96	1572	tags=24%, list=14%, signal=28%
AGGGCCA,MIR-328	AGGGCCA,MIR-328	Details ...	44	0.30957347	1.0277491	0.44230768	1	0.96	1869	tags=34%, list=17%, signal=41%
GKCGCNNNNNNNTGAYG_UNKNOWN	GKCGCNNNNNNNTGAYG_UNKNOWN	Details ...	32	0.28994322	1.0235305	0.44230768	1	0.96	2775	tags=38%, list=25%, signal=50%
V$E2F_Q4_01	V$E2F_Q4_01	Details ...	108	0.23552327	1.0232587	0.44680852	1	0.96	1166	tags=16%, list=10%, signal=17%
AACYNNNNTTCCS_UNKNOWN	AACYNNNNTTCCS_UNKNOWN	Details ...	44	0.27157223	1.0226057	0.47272727	1	0.96	1299	tags=20%, list=12%, signal=23%
TAGGTCA,MIR-192,MIR-215	TAGGTCA,MIR-192,MIR-215	Details ...	23	0.3600985	1.0220182	0.4509804	1	0.96	771	tags=22%, list=7%, signal=23%
V$SRF_C	V$SRF_C	Details ...	116	0.28839457	1.0162462	0.36507937	1	0.96	1853	tags=28%, list=17%, signal=33%
GGGACCA,MIR-133A,MIR-133B	GGGACCA,MIR-133A,MIR-133B	Details ...	101	0.24165548	1.0104445	0.45833334	1	0.96	1467	tags=18%, list=13%, signal=20%
RACTNNRTTTNC_UNKNOWN	RACTNNRTTTNC_UNKNOWN	Details ...	58	0.24885549	1.0010179	0.47058824	1	0.96	1825	tags=24%, list=16%, signal=29%
V$E2F1_Q3_01	V$E2F1_Q3_01	Details ...	123	0.24340302	1.0001112	0.4489796	1	0.96	1744	tags=23%, list=16%, signal=27%
CACGTG_V$MYC_Q2	CACGTG_V$MYC_Q2	Details ...	482	0.21026814	0.9999254	0.44230768	1	0.96	1963	tags=24%, list=18%, signal=28%
V$SP1_Q6_01	V$SP1_Q6_01	Details ...	126	0.23958962	0.99708986	0.43137255	1	0.96	982	tags=17%, list=9%, signal=18%
V$ZF5_01	V$ZF5_01	Details ...	123	0.26470658	0.9931373	0.47826087	1	0.96	1082	tags=20%, list=10%, signal=21%
KMCATNNWGGA_UNKNOWN	KMCATNNWGGA_UNKNOWN	Details ...	35	0.3010811	0.9930202	0.42592594	1	0.96	1218	tags=26%, list=11%, signal=29%
CTACCTC,LET-7A,LET-7B,LET-7C,LET-7D,LET-7E,LET-7F,MIR-98,LET-7G,LET-7I	CTACCTC,LET-7A,LET-7B,LET-7C,LET-7D,LET-7E,LET-7F,MIR-98,LET-7G,LET-7I	Details ...	184	0.24132401	0.9928842	0.46938777	1	0.96	1945	tags=24%, list=17%, signal=28%
V$EGR3_01	V$EGR3_01	Details ...	34	0.28747797	0.98935777	0.4888889	1	0.96	1682	tags=24%, list=15%, signal=28%
V$E2F1_Q3	V$E2F1_Q3	Details ...	105	0.23158233	0.98845327	0.46	1	0.96	2570	tags=35%, list=23%, signal=45%
V$MAX_01	V$MAX_01	Details ...	116	0.22968906	0.98493147	0.4107143	1	0.96	2592	tags=36%, list=23%, signal=47%
GCTNWTTGK_UNKNOWN	GCTNWTTGK_UNKNOWN	Details ...	135	0.27909812	0.9844066	0.5192308	1	0.96	1382	tags=21%, list=12%, signal=23%
TCCCRNNRTGC_UNKNOWN	TCCCRNNRTGC_UNKNOWN	Details ...	80	0.22675413	0.97331965	0.5319149	1	0.97	1720	tags=23%, list=15%, signal=26%
V$ELF1_Q6	V$ELF1_Q6	Details ...	110	0.2869563	0.9719666	0.4375	1	0.97	2411	tags=35%, list=22%, signal=45%
V$P53_02	V$P53_02	Details ...	112	0.25935313	0.9716778	0.53846157	1	0.97	1197	tags=17%, list=11%, signal=19%
ATGCTGG,MIR-338	ATGCTGG,MIR-338	Details ...	47	0.28027022	0.96848	0.47826087	1	0.97	1609	tags=21%, list=14%, signal=25%
V$ETS1_B	V$ETS1_B	Details ...	128	0.24608673	0.96263707	0.47368422	1	0.97	2042	tags=25%, list=18%, signal=30%
YRTCANNRCGC_UNKNOWN	YRTCANNRCGC_UNKNOWN	Details ...	35	0.2800201	0.961598	0.56363636	1	0.97	1098	tags=17%, list=10%, signal=19%
V$STAT6_02	V$STAT6_02	Details ...	126	0.27280945	0.95184165	0.5	1	0.97	1550	tags=25%, list=14%, signal=28%
CCAWWNAAGG_V$SRF_Q4	CCAWWNAAGG_V$SRF_Q4	Details ...	48	0.33598363	0.95013	0.51724136	1	0.97	1531	tags=27%, list=14%, signal=31%
V$NERF_Q2	V$NERF_Q2	Details ...	125	0.2711248	0.9471215	0.5294118	1	0.97	1774	tags=22%, list=16%, signal=26%
GGCAGTG,MIR-324-3P	GGCAGTG,MIR-324-3P	Details ...	48	0.29513404	0.94632846	0.46296296	1	0.97	1869	tags=29%, list=17%, signal=35%
TCCCCAC,MIR-491	TCCCCAC,MIR-491	Details ...	31	0.29629552	0.94534993	0.5263158	1	0.97	1366	tags=23%, list=12%, signal=26%
ACAWNRNSRCGG_UNKNOWN	ACAWNRNSRCGG_UNKNOWN	Details ...	41	0.2557301	0.9407862	0.5471698	1	0.98	3405	tags=41%, list=30%, signal=59%
V$AP2_Q3	V$AP2_Q3	Details ...	130	0.25147623	0.94011444	0.59183675	1	0.98	1622	tags=22%, list=14%, signal=25%
V$COUP_DR1_Q6	V$COUP_DR1_Q6	Details ...	124	0.24579234	0.9391893	0.5510204	1	0.98	1199	tags=16%, list=11%, signal=18%
GCGSCMNTTT_UNKNOWN	GCGSCMNTTT_UNKNOWN	Details ...	30	0.27151904	0.93633306	0.5263158	1	0.98	2393	tags=37%, list=21%, signal=47%
V$AP1_Q2	V$AP1_Q2	Details ...	142	0.25663793	0.9348572	0.61538464	1	0.98	1693	tags=23%, list=15%, signal=27%
V$AP1_Q6_01	V$AP1_Q6_01	Details ...	134	0.27065045	0.9346312	0.6545454	1	0.98	1904	tags=25%, list=17%, signal=29%
V$NFKB_Q6	V$NFKB_Q6	Details ...	130	0.2558615	0.92482156	0.48076922	1	0.98	1209	tags=19%, list=11%, signal=21%
TCTGATA,MIR-361	TCTGATA,MIR-361	Details ...	47	0.2863295	0.9241267	0.63265306	1	0.98	1948	tags=23%, list=17%, signal=28%
AAGWWRNYGGC_UNKNOWN	AAGWWRNYGGC_UNKNOWN		50	0.22198607	0.91829145	0.5769231	1	0.98	2623	tags=32%, list=23%, signal=42%
CTCAGGG,MIR-125B,MIR-125A	CTCAGGG,MIR-125B,MIR-125A		177	0.2197358	0.9117505	0.62	1	0.98	1285	tags=16%, list=11%, signal=18%
AGGAAGC,MIR-516-3P	AGGAAGC,MIR-516-3P		51	0.2773677	0.90825266	0.5660377	1	0.98	2945	tags=37%, list=26%, signal=50%
CAGGTCC,MIR-492	CAGGTCC,MIR-492		28	0.29034087	0.90801513	0.6296296	1	0.98	309	tags=11%, list=3%, signal=11%
V$AP1_Q4	V$AP1_Q4		137	0.2415642	0.9060708	0.68	1	0.98	2506	tags=33%, list=22%, signal=42%
ACAGGGT,MIR-10A,MIR-10B	ACAGGGT,MIR-10A,MIR-10B		64	0.2834366	0.9050722	0.58181816	1	0.98	1222	tags=22%, list=11%, signal=24%
ATGCAGT,MIR-217	ATGCAGT,MIR-217		51	0.27429864	0.9012343	0.59615386	1	0.98	991	tags=18%, list=9%, signal=19%
TATCTGG,MIR-488	TATCTGG,MIR-488		32	0.3025704	0.90089375	0.64	1	0.98	576	tags=13%, list=5%, signal=13%
ACCATTT,MIR-522	ACCATTT,MIR-522		78	0.23135775	0.90036356	0.63461536	1	0.98	2477	tags=32%, list=22%, signal=41%
V$NF1_Q6	V$NF1_Q6		141	0.25775298	0.8969585	0.6481481	1	0.98	1853	tags=30%, list=17%, signal=35%
RGAGGAARY_V$PU1_Q6	RGAGGAARY_V$PU1_Q6		237	0.24871281	0.89247674	0.62	1	0.98	2344	tags=30%, list=21%, signal=37%
TGASTMAGC_V$NFE2_01	TGASTMAGC_V$NFE2_01		106	0.24797253	0.891685	0.6226415	1	0.98	1302	tags=18%, list=12%, signal=20%
WWTAAGGC_UNKNOWN	WWTAAGGC_UNKNOWN		73	0.27046078	0.88737684	0.62711865	1	0.98	1220	tags=21%, list=11%, signal=23%
V$NFKB_Q6_01	V$NFKB_Q6_01		113	0.24319807	0.88601273	0.67241377	1	0.98	1199	tags=19%, list=11%, signal=22%
ATACTGT,MIR-144	ATACTGT,MIR-144		107	0.25714725	0.88589823	0.6296296	1	0.98	1546	tags=25%, list=14%, signal=29%
V$USF2_Q6	V$USF2_Q6		126	0.21152826	0.8792535	0.7346939	1	0.99	1957	tags=25%, list=17%, signal=29%
V$NFMUE1_Q6	V$NFMUE1_Q6		118	0.19007191	0.87596655	0.60784316	1	0.99	2947	tags=31%, list=26%, signal=42%
V$PPAR_DR1_Q2	V$PPAR_DR1_Q2		127	0.23625234	0.8730189	0.7755102	1	0.99	1316	tags=20%, list=12%, signal=22%
V$PAX2_01	V$PAX2_01		20	0.27967724	0.87096	0.537037	1	0.99	743	tags=15%, list=7%, signal=16%
V$HIF1_Q5	V$HIF1_Q5		121	0.22758786	0.8688245	0.627451	1	0.99	2197	tags=31%, list=20%, signal=38%
V$NFY_Q6	V$NFY_Q6		119	0.23444381	0.86877614	0.66	1	0.99	1468	tags=23%, list=13%, signal=26%
V$HNF4_01_B	V$HNF4_01_B		120	0.24133128	0.86833036	0.6792453	1	0.99	1713	tags=23%, list=15%, signal=26%
CAGTCAC,MIR-134	CAGTCAC,MIR-134		25	0.25107107	0.8658289	0.6086956	1	0.99	3905	tags=56%, list=35%, signal=86%
V$NFE2_01	V$NFE2_01		138	0.23987776	0.8610701	0.7692308	1	0.99	1760	tags=23%, list=16%, signal=27%
V$EGR2_01	V$EGR2_01		85	0.24416903	0.8600505	0.71153843	1	0.99	1682	tags=21%, list=15%, signal=25%
ACATTCC,MIR-1,MIR-206	ACATTCC,MIR-1,MIR-206		140	0.22051209	0.85901266	0.6111111	1	0.99	1942	tags=22%, list=17%, signal=26%
GGTGTGT,MIR-329	GGTGTGT,MIR-329		44	0.2531442	0.85763824	0.6666667	1	0.99	1640	tags=23%, list=15%, signal=27%
V$AML1_01	V$AML1_01		129	0.2559527	0.8575279	0.7254902	1	0.99	3093	tags=44%, list=28%, signal=60%
V$AML1_Q6	V$AML1_Q6		129	0.2559527	0.8575279	0.7254902	1	0.99	3093	tags=44%, list=28%, signal=60%
YGCGYRCGC_UNKNOWN	YGCGYRCGC_UNKNOWN		139	0.19815856	0.8535035	0.7592593	1	0.99	1725	tags=17%, list=15%, signal=19%
V$AP1_Q6	V$AP1_Q6		130	0.23847835	0.8515058	0.7037037	1	0.99	1904	tags=25%, list=17%, signal=29%
V$AP2ALPHA_01	V$AP2ALPHA_01		113	0.2452788	0.85146886	0.6086956	1	0.99	821	tags=16%, list=7%, signal=17%
ATACCTC,MIR-202	ATACCTC,MIR-202		88	0.24257024	0.84977025	0.82608694	1	0.99	1796	tags=24%, list=16%, signal=28%
V$MZF1_01	V$MZF1_01		111	0.2440766	0.8493794	0.6981132	1	0.99	1979	tags=28%, list=18%, signal=34%
V$PAX_Q6	V$PAX_Q6		128	0.23371075	0.84653467	0.7647059	1	0.99	1379	tags=21%, list=12%, signal=24%
V$ETS2_B	V$ETS2_B		144	0.24532601	0.8435286	0.63265306	1	0.99	2925	tags=39%, list=26%, signal=52%
V$LFA1_Q6	V$LFA1_Q6		123	0.23430517	0.8422894	0.8148148	1	0.99	1901	tags=25%, list=17%, signal=30%
V$FXR_IR1_Q6	V$FXR_IR1_Q6		61	0.24191076	0.8367644	0.7307692	1	0.99	1842	tags=30%, list=16%, signal=35%
V$STAT_01	V$STAT_01		133	0.21393369	0.8360749	0.7818182	1	0.99	560	tags=13%, list=5%, signal=13%
V$BACH1_01	V$BACH1_01		142	0.2415068	0.83478135	0.877551	1	0.99	1877	tags=27%, list=17%, signal=32%
V$GATA1_03	V$GATA1_03		120	0.24964432	0.8320054	0.71428573	1	0.99	1927	tags=25%, list=17%, signal=30%
GGCAGCT,MIR-22	GGCAGCT,MIR-22		107	0.21301928	0.83134824	0.8	1	0.99	1935	tags=22%, list=17%, signal=27%
V$E2F1_Q4_01	V$E2F1_Q4_01		105	0.19661236	0.8308361	0.6938776	1	0.99	2721	tags=31%, list=24%, signal=41%
V$NFAT_Q6	V$NFAT_Q6		125	0.23889124	0.83032566	0.7818182	1	0.99	1854	tags=24%, list=17%, signal=28%
GGCNKCCATNK_UNKNOWN	GGCNKCCATNK_UNKNOWN		57	0.21171553	0.82434464	0.76363635	1	0.99	2106	tags=21%, list=19%, signal=26%
V$P53_DECAMER_Q2	V$P53_DECAMER_Q2		126	0.21472837	0.8224139	0.8	1	0.99	1749	tags=23%, list=16%, signal=27%
GTGTCAA,MIR-514	GTGTCAA,MIR-514		28	0.25995526	0.8169969	0.78571427	1	0.99	2161	tags=32%, list=19%, signal=40%
ACTAYRNNNCCCR_UNKNOWN	ACTAYRNNNCCCR_UNKNOWN		184	0.17252766	0.8163316	0.6981132	1	0.99	1871	tags=18%, list=17%, signal=22%
ACTWSNACTNY_UNKNOWN	ACTWSNACTNY_UNKNOWN		40	0.22313428	0.8161028	0.8125	1	0.99	1871	tags=20%, list=17%, signal=24%
V$MYCMAX_02	V$MYCMAX_02		117	0.21517113	0.8160554	0.7777778	1	0.99	1925	tags=27%, list=17%, signal=33%
V$GATA3_01	V$GATA3_01		117	0.2471053	0.8119512	0.8235294	1	0.99	2031	tags=30%, list=18%, signal=36%
TAANNYSGCG_UNKNOWN	TAANNYSGCG_UNKNOWN		40	0.20952785	0.81096405	0.7307692	1	0.99	2240	tags=23%, list=20%, signal=28%
CTTTGCA,MIR-527	CTTTGCA,MIR-527		129	0.21798602	0.80984914	0.78431374	1	0.99	1474	tags=18%, list=13%, signal=20%
V$SREBP_Q3	V$SREBP_Q3		116	0.23438233	0.8082882	0.7735849	1	0.99	2718	tags=30%, list=24%, signal=39%
V$IPF1_Q4	V$IPF1_Q4		117	0.24083771	0.8076466	0.82	1	0.99	1889	tags=26%, list=17%, signal=32%
CCAWNWWNNNGGC_UNKNOWN	CCAWNWWNNNGGC_UNKNOWN		32	0.22590967	0.8024948	0.78723407	1	0.99	1486	tags=22%, list=13%, signal=25%
V$E2F_Q3_01	V$E2F_Q3_01		106	0.19200507	0.80194694	0.7346939	1	0.99	2721	tags=31%, list=24%, signal=41%
V$E4BP4_01	V$E4BP4_01		94	0.21714051	0.8015585	0.8703704	1	0.99	698	tags=13%, list=6%, signal=14%
V$GCM_Q2	V$GCM_Q2		111	0.22659105	0.800085	0.9019608	1	0.99	821	tags=14%, list=7%, signal=14%
CTGAGCC,MIR-24	CTGAGCC,MIR-24		123	0.19341111	0.7984546	0.7647059	1	0.99	2157	tags=26%, list=19%, signal=32%
CCGNMNNTNACG_UNKNOWN	CCGNMNNTNACG_UNKNOWN		38	0.20173302	0.7968387	0.7777778	1	0.99	3601	tags=39%, list=32%, signal=58%
CAGTGTT,MIR-141,MIR-200A	CAGTGTT,MIR-141,MIR-200A		160	0.20200312	0.79519314	0.81632656	1	0.99	1218	tags=16%, list=11%, signal=17%
ATGAAGG,MIR-205	ATGAAGG,MIR-205		75	0.23905483	0.7944247	0.8	1	0.99	1644	tags=23%, list=15%, signal=26%
V$AP1_C	V$AP1_C		157	0.21621412	0.79273736	0.8965517	1	1	1831	tags=22%, list=16%, signal=26%
TGCACTG,MIR-148A,MIR-152,MIR-148B	TGCACTG,MIR-148A,MIR-152,MIR-148B		125	0.21923123	0.7925781	0.76363635	1	1	1323	tags=17%, list=12%, signal=19%
SGCGSSAAA_V$E2F1DP2_01	SGCGSSAAA_V$E2F1DP2_01		75	0.20527093	0.79196477	0.76	1	1	2449	tags=28%, list=22%, signal=36%
RRAGTTGT_UNKNOWN	RRAGTTGT_UNKNOWN		109	0.22311069	0.7871964	0.7916667	1	1	844	tags=15%, list=8%, signal=16%
V$NFKAPPAB65_01	V$NFKAPPAB65_01		123	0.21409403	0.78704005	0.8	1	1	1366	tags=19%, list=12%, signal=21%
V$SRF_Q6	V$SRF_Q6		133	0.24601427	0.78687733	0.7777778	1	1	2064	tags=26%, list=18%, signal=31%
V$GFI1_01	V$GFI1_01		135	0.22414155	0.7862225	0.8333333	1	1	1564	tags=21%, list=14%, signal=25%
V$STAT6_01	V$STAT6_01		115	0.23148505	0.785107	0.8888889	1	1	1661	tags=24%, list=15%, signal=28%
V$E2F1_Q6	V$E2F1_Q6		103	0.20387015	0.7820484	0.8292683	1	1	2775	tags=35%, list=25%, signal=46%
TGTTTAC,MIR-30A-5P,MIR-30C,MIR-30D,MIR-30B,MIR-30E-5P	TGTTTAC,MIR-30A-5P,MIR-30C,MIR-30D,MIR-30B,MIR-30E-5P		295	0.20243818	0.7808382	0.8541667	1	1	1744	tags=21%, list=16%, signal=25%
V$DR1_Q3	V$DR1_Q3		125	0.21426597	0.7804066	0.9	1	1	916	tags=14%, list=8%, signal=15%
TTGCACT,MIR-130A,MIR-301,MIR-130B	TTGCACT,MIR-130A,MIR-301,MIR-130B		179	0.20164467	0.77815545	0.84615386	1	1	1644	tags=20%, list=15%, signal=23%
V$TGIF_01	V$TGIF_01		107	0.21498597	0.77793455	0.83928573	1	1	1202	tags=19%, list=11%, signal=21%
V$HNF4_01	V$HNF4_01		136	0.2234639	0.77722126	0.8181818	1	1	1343	tags=18%, list=12%, signal=20%
V$SRF_Q5_01	V$SRF_Q5_01		116	0.24415044	0.7764147	0.8113208	1	1	1455	tags=20%, list=13%, signal=23%
V$CEBPDELTA_Q6	V$CEBPDELTA_Q6		122	0.23465352	0.7737599	0.86	1	1	1831	tags=25%, list=16%, signal=30%
V$NFY_Q6_01	V$NFY_Q6_01		129	0.18618871	0.7668792	0.90909094	1	1	1701	tags=19%, list=15%, signal=23%
V$CACBINDINGPROTEIN_Q6	V$CACBINDINGPROTEIN_Q6		106	0.20365994	0.76427615	0.9122807	1	1	2669	tags=33%, list=24%, signal=43%
V$E2F1_Q6_01	V$E2F1_Q6_01		112	0.18553257	0.76423305	0.78	1	1	2775	tags=31%, list=25%, signal=41%
V$FOXO4_01	V$FOXO4_01		108	0.21982014	0.7633234	0.90909094	1	1	1820	tags=25%, list=16%, signal=30%
TGTATGA,MIR-485-3P	TGTATGA,MIR-485-3P		75	0.20758529	0.7583939	0.8727273	1	1	1768	tags=23%, list=16%, signal=27%
V$MYOGENIN_Q6	V$MYOGENIN_Q6		112	0.22702204	0.756776	0.84615386	1	1	1535	tags=21%, list=14%, signal=25%
V$MAZR_01	V$MAZR_01		109	0.20088452	0.75486124	0.8627451	1	1	1005	tags=14%, list=9%, signal=15%
GAGCCTG,MIR-484	GAGCCTG,MIR-484		52	0.21628305	0.75379705	0.8181818	1	1	1122	tags=19%, list=10%, signal=21%
V$PPARA_02	V$PPARA_02		61	0.2323986	0.7511629	0.8913044	1	1	1622	tags=25%, list=14%, signal=29%
ARGGGTTAA_UNKNOWN	ARGGGTTAA_UNKNOWN		69	0.22041777	0.749369	0.92156863	1	1	1072	tags=16%, list=10%, signal=18%
V$E2F_01	V$E2F_01		36	0.21103531	0.74895823	0.8604651	1	1	2449	tags=25%, list=22%, signal=32%
V$AP1FJ_Q2	V$AP1FJ_Q2		145	0.20568033	0.7489187	0.8958333	1	1	1302	tags=18%, list=12%, signal=20%
V$MZF1_02	V$MZF1_02		110	0.20555365	0.7482543	0.84615386	1	1	2682	tags=28%, list=24%, signal=37%
ACCAATC,MIR-509	ACCAATC,MIR-509		19	0.2702504	0.7473024	0.82	1	1	720	tags=16%, list=6%, signal=17%
ATGTCAC,MIR-489	ATGTCAC,MIR-489		42	0.22813873	0.74723464	0.9245283	1	1	1797	tags=24%, list=16%, signal=28%
GCTCTTG,MIR-335	GCTCTTG,MIR-335		45	0.20752133	0.7457399	0.8269231	1	1	1366	tags=18%, list=12%, signal=20%
CATGTAA,MIR-496	CATGTAA,MIR-496		92	0.2105954	0.7419381	0.75	1	1	1713	tags=18%, list=15%, signal=22%
RYCACNNRNNRNCAG_UNKNOWN	RYCACNNRNNRNCAG_UNKNOWN		34	0.22795598	0.74175245	0.7735849	1	1	2875	tags=38%, list=26%, signal=51%
V$NF1_Q6_01	V$NF1_Q6_01		130	0.21370456	0.740727	0.9433962	1	1	1377	tags=20%, list=12%, signal=23%
V$CEBPGAMMA_Q6	V$CEBPGAMMA_Q6		119	0.2123131	0.7389895	0.9245283	1	1	1661	tags=23%, list=15%, signal=26%
V$E2F_Q6_01	V$E2F_Q6_01		110	0.18450657	0.737574	0.8095238	1	1	1166	tags=15%, list=10%, signal=16%
AAAGGGA,MIR-204,MIR-211	AAAGGGA,MIR-204,MIR-211		119	0.18129125	0.736576	0.8909091	1	1	1673	tags=18%, list=15%, signal=22%
V$AREB6_04	V$AREB6_04		116	0.21593088	0.7360617	0.9056604	1	1	687	tags=13%, list=6%, signal=14%
V$ETS_Q4	V$ETS_Q4		130	0.19160123	0.7353234	0.7735849	1	1	2321	tags=26%, list=21%, signal=33%
CAATGCA,MIR-33	CAATGCA,MIR-33		55	0.22850057	0.735211	0.8627451	1	1	1695	tags=24%, list=15%, signal=28%
YYCATTCAWW_UNKNOWN	YYCATTCAWW_UNKNOWN		91	0.20929307	0.7348829	0.94545454	1	1	1735	tags=22%, list=15%, signal=26%
V$E2F_Q6	V$E2F_Q6		101	0.1854646	0.73354155	0.80851066	1	1	2775	tags=35%, list=25%, signal=46%
V$E2A_Q2	V$E2A_Q2		107	0.22805667	0.7314206	0.94	1	1	1199	tags=18%, list=11%, signal=20%
V$SREBP1_Q6	V$SREBP1_Q6		129	0.20680809	0.7309917	0.8979592	1	1	1222	tags=18%, list=11%, signal=20%
V$RSRFC4_01	V$RSRFC4_01		121	0.24265482	0.7308415	0.8490566	1	1	1258	tags=21%, list=11%, signal=24%
ATCTTGC,MIR-31	ATCTTGC,MIR-31		33	0.22064431	0.7300626	0.9074074	1	1	1813	tags=24%, list=16%, signal=29%
V$OCT1_07	V$OCT1_07		68	0.23011518	0.7298611	0.8958333	1	1	2432	tags=32%, list=22%, signal=41%
V$GRE_C	V$GRE_C		63	0.23894545	0.7290459	0.8979592	1	1	506	tags=14%, list=5%, signal=15%
V$STAT5A_02	V$STAT5A_02		66	0.2186848	0.7263478	0.9807692	1	1	1831	tags=23%, list=16%, signal=27%
TAGAACC,MIR-182	TAGAACC,MIR-182		18	0.26351127	0.72516584	0.84	1	1	1409	tags=28%, list=13%, signal=32%
ATTACAT,MIR-380-3P	ATTACAT,MIR-380-3P		43	0.2424146	0.72484016	0.8363636	1	1	607	tags=12%, list=5%, signal=12%
V$LMO2COM_02	V$LMO2COM_02		128	0.21937823	0.7243779	0.9074074	1	1	1153	tags=16%, list=10%, signal=18%
TCCAGAG,MIR-518C	TCCAGAG,MIR-518C		69	0.18854919	0.7204773	0.9074074	1	1	1272	tags=16%, list=11%, signal=18%
V$SRF_Q4	V$SRF_Q4		115	0.22039245	0.7204027	0.8545455	1	1	1788	tags=23%, list=16%, signal=28%
GTCNYYATGR_UNKNOWN	GTCNYYATGR_UNKNOWN		36	0.21218479	0.71874887	0.87931037	1	1	1333	tags=17%, list=12%, signal=19%
TCTGGAC,MIR-198	TCTGGAC,MIR-198		39	0.19935791	0.7166727	0.8727273	1	1	60	tags=5%, list=1%, signal=5%
V$E2F1DP1RB_01	V$E2F1DP1RB_01		100	0.1778777	0.7127542	0.82608694	1	1	2757	tags=31%, list=25%, signal=41%
ACCAAAG,MIR-9	ACCAAAG,MIR-9		255	0.17345981	0.7123286	0.92156863	1	1	1782	tags=20%, list=16%, signal=23%
CACTGTG,MIR-128A,MIR-128B	CACTGTG,MIR-128A,MIR-128B		168	0.17755066	0.71174955	0.9019608	1	1	1813	tags=20%, list=16%, signal=24%
TTGGAGA,MIR-515-5P,MIR-519E	TTGGAGA,MIR-515-5P,MIR-519E		68	0.20907092	0.7057609	0.8913044	1	1	2370	tags=34%, list=21%, signal=43%
KCCGNSWTTT_UNKNOWN	KCCGNSWTTT_UNKNOWN		48	0.2031871	0.70537764	0.7254902	1	1	3524	tags=46%, list=31%, signal=67%
V$CDP_02	V$CDP_02		54	0.24410927	0.7050704	0.8627451	1	1	1781	tags=24%, list=16%, signal=28%
V$HTF_01	V$HTF_01		28	0.21824524	0.7047738	0.8867925	1	1	934	tags=14%, list=8%, signal=16%
ACTGTGA,MIR-27A,MIR-27B	ACTGTGA,MIR-27A,MIR-27B		229	0.18040708	0.7047376	0.9423077	1	1	2200	tags=24%, list=20%, signal=30%
CAGGGTC,MIR-504	CAGGGTC,MIR-504		44	0.20542714	0.70444816	0.8888889	1	1	795	tags=14%, list=7%, signal=15%
V$NFKAPPAB_01	V$NFKAPPAB_01		125	0.20245509	0.70413387	0.95555556	1	1	1199	tags=17%, list=11%, signal=19%
WCTCNATGGY_UNKNOWN	WCTCNATGGY_UNKNOWN		30	0.20495114	0.6988758	0.8541667	1	1	1363	tags=13%, list=12%, signal=15%
V$AP1_Q4_01	V$AP1_Q4_01		145	0.18758912	0.6956997	1	1	1	1904	tags=23%, list=17%, signal=27%
ACAACCT,MIR-453	ACAACCT,MIR-453		18	0.260321	0.6935048	0.90909094	1	1	475	tags=17%, list=4%, signal=17%
KTGGYRSGAA_UNKNOWN	KTGGYRSGAA_UNKNOWN		42	0.20096833	0.69124657	0.7826087	1	1	1797	tags=21%, list=16%, signal=25%
V$PU1_Q6	V$PU1_Q6		110	0.17928798	0.6905266	0.9607843	1	1	2321	tags=25%, list=21%, signal=32%
YGCANTGCR_UNKNOWN	YGCANTGCR_UNKNOWN		52	0.1761745	0.6830892	0.94	1	1	1782	tags=19%, list=16%, signal=23%
CTCTGGA,MIR-520A,MIR-525	CTCTGGA,MIR-520A,MIR-525		80	0.19176881	0.6823218	0.9661017	1	1	698	tags=10%, list=6%, signal=11%
V$TTF1_Q6	V$TTF1_Q6		126	0.19615422	0.68230313	0.9649123	1	1	666	tags=11%, list=6%, signal=12%
V$FAC1_01	V$FAC1_01		106	0.20284688	0.67996645	1	1	1	1929	tags=23%, list=17%, signal=27%
V$STAT5A_03	V$STAT5A_03		122	0.20475094	0.6793237	0.9433962	1	1	1510	tags=21%, list=13%, signal=24%
AAGGGAT,MIR-188	AAGGGAT,MIR-188		41	0.19475153	0.6783084	0.8301887	1	1	1609	tags=17%, list=14%, signal=20%
GCCATNTTG_V$YY1_Q6	GCCATNTTG_V$YY1_Q6		200	0.14089483	0.67516893	0.86538464	1	1	3405	tags=36%, list=30%, signal=51%
V$RREB1_01	V$RREB1_01		101	0.17538455	0.67286277	0.9423077	1	1	1889	tags=23%, list=17%, signal=27%
V$HSF_Q6	V$HSF_Q6		96	0.19463114	0.6715716	0.9661017	1	1	1042	tags=15%, list=9%, signal=16%
V$MEF2_02	V$MEF2_02		115	0.22571847	0.6701806	0.8888889	1	1	1531	tags=24%, list=14%, signal=28%
V$AP1_01	V$AP1_01		147	0.18114635	0.66886497	1	1	1	1786	tags=20%, list=16%, signal=23%
V$E2F_Q4	V$E2F_Q4		102	0.16974978	0.6653527	0.87234044	1	1	2775	tags=34%, list=25%, signal=45%
V$AR_02	V$AR_02		19	0.22832009	0.66222596	0.9056604	1	1	1467	tags=21%, list=13%, signal=24%
V$YY1_Q6	V$YY1_Q6		113	0.14232512	0.66181296	0.88	1	1	2719	tags=27%, list=24%, signal=36%
V$AHRARNT_01	V$AHRARNT_01		72	0.19419275	0.66120005	0.9444444	1	1	1718	tags=18%, list=15%, signal=21%
V$RSRFC4_Q2	V$RSRFC4_Q2		105	0.20912558	0.6570552	1	1	1	1997	tags=27%, list=18%, signal=32%
TTGCCAA,MIR-182	TTGCCAA,MIR-182		160	0.17924011	0.655091	0.9183673	1	1	1936	tags=23%, list=17%, signal=27%
V$EN1_01	V$EN1_01		51	0.21762915	0.6544617	0.8913044	1	1	2155	tags=29%, list=19%, signal=36%
AAGTCCA,MIR-422B,MIR-422A	AAGTCCA,MIR-422B,MIR-422A		28	0.22767684	0.6538053	0.9	1	1	1927	tags=25%, list=17%, signal=30%
V$HOXA4_Q2	V$HOXA4_Q2		125	0.19494866	0.65088356	0.9811321	1	1	1744	tags=20%, list=16%, signal=23%
V$E2F1DP1_01	V$E2F1DP1_01		96	0.16160181	0.6494169	0.8541667	1	1	2538	tags=27%, list=23%, signal=35%
V$E2F1DP2_01	V$E2F1DP2_01		96	0.16160181	0.6494169	0.8541667	1	1	2538	tags=27%, list=23%, signal=35%
V$E2F4DP2_01	V$E2F4DP2_01		96	0.16160181	0.6494169	0.8541667	1	1	2538	tags=27%, list=23%, signal=35%
V$E2F_03	V$E2F_03		115	0.15642701	0.64763236	0.9361702	1	1	2794	tags=30%, list=25%, signal=39%
V$TATA_C	V$TATA_C		165	0.20453565	0.6458245	1	1	1	934	tags=14%, list=8%, signal=15%
ATCATGA,MIR-433	ATCATGA,MIR-433		55	0.17524414	0.6429952	0.9423077	1	1	2153	tags=20%, list=19%, signal=25%
V$ZIC1_01	V$ZIC1_01		124	0.18351983	0.640191	0.9818182	1	1	847	tags=12%, list=8%, signal=13%
RRCCGTTA_UNKNOWN	RRCCGTTA_UNKNOWN		35	0.18476778	0.6401143	0.9583333	1	1	1005	tags=11%, list=9%, signal=13%
V$NKX3A_01	V$NKX3A_01		101	0.19992645	0.63499874	1	1	1	1762	tags=21%, list=16%, signal=24%
V$SRF_01	V$SRF_01		37	0.21785069	0.63415766	0.9423077	1	1	1531	tags=19%, list=14%, signal=22%
V$E2F_02	V$E2F_02		97	0.15706171	0.6330506	0.8541667	1	1	2538	tags=27%, list=23%, signal=34%
GTTATAT,MIR-410	GTTATAT,MIR-410		48	0.20086227	0.6319	0.9	1	1	1546	tags=19%, list=14%, signal=22%
MGGAAGTG_V$GABP_B	MGGAAGTG_V$GABP_B		357	0.14189148	0.6288439	0.94	1	1	2399	tags=22%, list=21%, signal=27%
V$HLF_01	V$HLF_01		113	0.17970327	0.6275679	1	1	1	698	tags=12%, list=6%, signal=12%
YNTTTNNNANGCARM_UNKNOWN	YNTTTNNNANGCARM_UNKNOWN		37	0.23512149	0.6266368	0.96363634	1	1	539	tags=14%, list=5%, signal=14%
CCTGCTG,MIR-214	CCTGCTG,MIR-214		117	0.1634374	0.6158324	1	1	1	2856	tags=30%, list=26%, signal=40%
V$RP58_01	V$RP58_01		115	0.18912569	0.6021898	0.9818182	1	1	831	tags=12%, list=7%, signal=13%
GGGNRMNNYCAT_UNKNOWN	GGGNRMNNYCAT_UNKNOWN		47	0.16791007	0.58386976	0.96153843	1	1	2947	tags=40%, list=26%, signal=55%
GGGGCCC,MIR-296	GGGGCCC,MIR-296		37	0.1849201	0.58292997	0.9411765	1	1	2580	tags=30%, list=23%, signal=39%
V$FOXO4_02	V$FOXO4_02		125	0.16829894	0.5736148	1	1	1	2438	tags=29%, list=22%, signal=36%
V$E2F4DP1_01	V$E2F4DP1_01		101	0.14872824	0.573011	0.95348835	1	1	2449	tags=25%, list=22%, signal=31%
V$STAT3_02	V$STAT3_02		63	0.16970582	0.57238305	0.98245615	1	1	2321	tags=27%, list=21%, signal=34%
GGAANCGGAANY_UNKNOWN	GGAANCGGAANY_UNKNOWN		52	0.13373719	0.56130606	0.96153843	1	1	2823	tags=25%, list=25%, signal=33%
V$COUP_01	V$COUP_01		135	0.14817439	0.5522123	1	1	1	1075	tags=11%, list=10%, signal=12%
AGGAGTG,MIR-483	AGGAGTG,MIR-483		32	0.1765063	0.54430205	0.9811321	1	1	1727	tags=22%, list=15%, signal=26%
ATTCTTT,MIR-186	ATTCTTT,MIR-186		128	0.1431337	0.5386713	1	1	1	1552	tags=16%, list=14%, signal=18%
ATAACCT,MIR-154	ATAACCT,MIR-154		35	0.15498449	0.5261413	0.9622642	1	1	3231	tags=37%, list=29%, signal=52%
GGCNRNWCTTYS_UNKNOWN	GGCNRNWCTTYS_UNKNOWN		39	0.1312139	0.51051146	1	1	1	2432	tags=21%, list=22%, signal=26%
GCAAGAC,MIR-431	GCAAGAC,MIR-431		22	0.16758895	0.48648515	1	1	1	2880	tags=32%, list=26%, signal=43%
V$TEL2_Q6	V$TEL2_Q6		109	0.114463374	0.46031004	1	0.99834734	1	3120	tags=28%, list=28%, signal=38%
