# Supplementary material for: A genomic analysis of mouse models of breast cancer reveals molecular features of mouse models and relationships to human breast cancer
Source: Breast Cancer Res. 2014 Jun 5;16(3):R59. doi: 10.1186/bcr3672 (PMC4078930; doi:10.1186/bcr3672)
Supplement: Additional file 11 — GSEA for mouse models compared to all other models or to mammary gland development. Listed by model. [file bcr3672-S11.zip › AdditionalFile11/Myc/Vs_other_models/C6/Downregulated_in_Myc_vs_OtherModels.txt]

NAME	GS<br> follow link to MSigDB	GS DETAILS	SIZE	ES	NES	NOM p-val	FDR q-val	FWER p-val	RANK AT MAX	LEADING EDGE
LEF1_UP.V1_DN	LEF1_UP.V1_DN	Details ...	111	-0.3926682	-1.2698911	0.11545988	1	0.84	2536	tags=36%, list=23%, signal=46%
BMI1_DN.V1_DN	BMI1_DN.V1_DN	Details ...	90	-0.375877	-1.2459514	0.13193117	1	0.865	2410	tags=36%, list=22%, signal=45%
BCAT.100_UP.V1_UP	BCAT.100_UP.V1_UP	Details ...	32	-0.434197	-1.21865	0.16833667	1	0.887	2001	tags=34%, list=18%, signal=42%
NRL_DN.V1_UP	NRL_DN.V1_UP	Details ...	111	-0.33412597	-1.1671591	0.18350515	1	0.921	1842	tags=27%, list=16%, signal=32%
ATM_DN.V1_DN	ATM_DN.V1_DN	Details ...	86	-0.37912422	-1.1580657	0.21807465	1	0.923	2174	tags=28%, list=19%, signal=34%
CRX_DN.V1_UP	CRX_DN.V1_UP	Details ...	102	-0.3453606	-1.1540614	0.23613963	1	0.926	2441	tags=35%, list=22%, signal=45%
MEK_UP.V1_DN	MEK_UP.V1_DN	Details ...	98	-0.35045013	-1.15363	0.243083	1	0.926	2289	tags=29%, list=20%, signal=36%
RB_DN.V1_UP	RB_DN.V1_UP	Details ...	95	-0.31611443	-1.1529297	0.26069248	1	0.926	3059	tags=28%, list=27%, signal=39%
BCAT.100_UP.V1_DN	BCAT.100_UP.V1_DN	Details ...	15	-0.4737368	-1.1496413	0.29258516	1	0.927	1985	tags=47%, list=18%, signal=57%
IL21_UP.V1_DN	IL21_UP.V1_DN	Details ...	94	-0.37707272	-1.1456834	0.26105264	1	0.928	3309	tags=47%, list=30%, signal=66%
LTE2_UP.V1_DN	LTE2_UP.V1_DN	Details ...	111	-0.37719944	-1.12881	0.29118773	1	0.937	2289	tags=31%, list=20%, signal=38%
PKCA_DN.V1_DN	PKCA_DN.V1_DN	Details ...	117	-0.3334137	-1.1149883	0.26418787	1	0.942	2836	tags=38%, list=25%, signal=50%
ESC_V6.5_UP_LATE.V1_UP	ESC_V6.5_UP_LATE.V1_UP	Details ...	135	-0.33504567	-1.1139698	0.29980657	1	0.942	2476	tags=32%, list=22%, signal=40%
P53_DN.V2_UP	P53_DN.V2_UP	Details ...	83	-0.36371127	-1.1047379	0.2857143	1	0.946	2217	tags=36%, list=20%, signal=45%
STK33_NOMO_DN	STK33_NOMO_DN	Details ...	122	-0.3067521	-1.0881642	0.2994012	1	0.953	2983	tags=35%, list=27%, signal=48%
SIRNA_EIF4GI_DN	SIRNA_EIF4GI_DN	Details ...	50	-0.30970097	-1.0878526	0.35203093	1	0.953	3037	tags=34%, list=27%, signal=46%
BMI1_DN_MEL18_DN.V1_DN	BMI1_DN_MEL18_DN.V1_DN	Details ...	86	-0.35403103	-1.0877949	0.30492425	1	0.953	2289	tags=31%, list=20%, signal=39%
CAHOY_NEURONAL	CAHOY_NEURONAL	Details ...	56	-0.40841395	-1.0872716	0.35403726	1	0.953	1737	tags=32%, list=16%, signal=38%
WNT_UP.V1_DN	WNT_UP.V1_DN	Details ...	122	-0.3317402	-1.0859858	0.32086614	1	0.953	1951	tags=28%, list=17%, signal=33%
YAP1_UP	YAP1_UP	Details ...	23	-0.34103626	-1.084871	0.3577075	1	0.953	3336	tags=39%, list=30%, signal=56%
EGFR_UP.V1_DN	EGFR_UP.V1_DN		105	-0.31528586	-1.0821065	0.3081511	1	0.954	2563	tags=29%, list=23%, signal=37%
PTEN_DN.V1_UP	PTEN_DN.V1_UP		101	-0.3490497	-1.0726737	0.33811477	1	0.954	2872	tags=42%, list=26%, signal=55%
KRAS.KIDNEY_UP.V1_UP	KRAS.KIDNEY_UP.V1_UP		83	-0.37924168	-1.0708163	0.33199194	1	0.954	2379	tags=39%, list=21%, signal=49%
MYC_UP.V1_DN	MYC_UP.V1_DN		58	-0.35813588	-1.059843	0.36619717	1	0.957	2171	tags=33%, list=19%, signal=40%
P53_DN.V1_UP	P53_DN.V1_UP		114	-0.33425382	-1.0484645	0.38229755	1	0.961	1716	tags=26%, list=15%, signal=31%
ESC_J1_UP_EARLY.V1_UP	ESC_J1_UP_EARLY.V1_UP		119	-0.30050635	-1.0449191	0.3628866	1	0.962	2872	tags=36%, list=26%, signal=48%
ALK_DN.V1_DN	ALK_DN.V1_DN		73	-0.3580684	-1.043384	0.41344196	1	0.963	2632	tags=37%, list=24%, signal=48%
YAP1_DN	YAP1_DN		24	-0.35722935	-1.0422826	0.397541	1	0.963	2438	tags=29%, list=22%, signal=37%
KRAS.PROSTATE_UP.V1_UP	KRAS.PROSTATE_UP.V1_UP		77	-0.34391806	-1.0375994	0.40078586	1	0.964	2410	tags=36%, list=22%, signal=46%
BCAT_BILD_ET_AL_DN	BCAT_BILD_ET_AL_DN		22	-0.32548678	-1.035447	0.3879668	1	0.964	2129	tags=23%, list=19%, signal=28%
PTEN_DN.V2_DN	PTEN_DN.V2_DN		77	-0.30689225	-1.0312356	0.3951613	1	0.966	2976	tags=38%, list=27%, signal=51%
KRAS.600.LUNG.BREAST_UP.V1_DN	KRAS.600.LUNG.BREAST_UP.V1_DN		140	-0.33502543	-1.025265	0.39717743	1	0.966	1668	tags=23%, list=15%, signal=27%
BCAT_BILD_ET_AL_UP	BCAT_BILD_ET_AL_UP		29	-0.33570352	-1.0242859	0.41814595	1	0.966	3220	tags=38%, list=29%, signal=53%
ATF2_S_UP.V1_UP	ATF2_S_UP.V1_UP		108	-0.32822108	-1.0069016	0.46008402	1	0.974	3043	tags=43%, list=27%, signal=58%
CRX_NRL_DN.V1_UP	CRX_NRL_DN.V1_UP		109	-0.29010552	-1.0028731	0.4442231	1	0.974	2045	tags=28%, list=18%, signal=33%
ERB2_UP.V1_DN	ERB2_UP.V1_DN		92	-0.2923218	-1.001848	0.43079922	1	0.974	2271	tags=24%, list=20%, signal=30%
KRAS.50_UP.V1_UP	KRAS.50_UP.V1_UP		31	-0.3984484	-1.0006709	0.47069943	1	0.975	947	tags=29%, list=8%, signal=32%
TGFB_UP.V1_DN	TGFB_UP.V1_DN		108	-0.28089604	-0.99797565	0.43232325	1	0.975	2628	tags=30%, list=23%, signal=38%
ESC_J1_UP_EARLY.V1_DN	ESC_J1_UP_EARLY.V1_DN		124	-0.2842214	-0.99720097	0.44465292	1	0.975	2565	tags=32%, list=23%, signal=41%
ATF2_UP.V1_DN	ATF2_UP.V1_DN		113	-0.3211682	-0.99325305	0.47191012	1	0.975	1633	tags=27%, list=15%, signal=31%
E2F3_UP.V1_UP	E2F3_UP.V1_UP		100	-0.28776827	-0.9887425	0.48659793	1	0.975	1907	tags=24%, list=17%, signal=29%
KRAS.LUNG.BREAST_UP.V1_DN	KRAS.LUNG.BREAST_UP.V1_DN		72	-0.3410642	-0.9847288	0.47058824	1	0.975	1052	tags=19%, list=9%, signal=21%
IL2_UP.V1_DN	IL2_UP.V1_DN		99	-0.3155388	-0.98060423	0.46385542	1	0.975	2241	tags=29%, list=20%, signal=36%
BCAT_GDS748_UP	BCAT_GDS748_UP		33	-0.33449495	-0.9794189	0.49506903	1	0.976	1809	tags=27%, list=16%, signal=32%
DCA_UP.V1_DN	DCA_UP.V1_DN		81	-0.273517	-0.9787206	0.47035572	1	0.976	2253	tags=26%, list=20%, signal=32%
MEL18_DN.V1_DN	MEL18_DN.V1_DN		89	-0.3256848	-0.9748427	0.50581396	1	0.977	2391	tags=30%, list=21%, signal=38%
PKCA_DN.V1_UP	PKCA_DN.V1_UP		115	-0.32181764	-0.96582687	0.5	1	0.978	2689	tags=39%, list=24%, signal=51%
SRC_UP.V1_DN	SRC_UP.V1_DN		81	-0.2927956	-0.9654142	0.47843137	1	0.978	2585	tags=32%, list=23%, signal=41%
PRC2_EDD_UP.V1_UP	PRC2_EDD_UP.V1_UP		111	-0.2626257	-0.96492946	0.48387095	1	0.978	3277	tags=34%, list=29%, signal=48%
IL15_UP.V1_UP	IL15_UP.V1_UP		103	-0.26846784	-0.9555577	0.5256917	1	0.979	1021	tags=16%, list=9%, signal=17%
STK33_DN	STK33_DN		115	-0.26777136	-0.9511457	0.5373737	1	0.979	1692	tags=22%, list=15%, signal=25%
PRC1_BMI_UP.V1_DN	PRC1_BMI_UP.V1_DN		95	-0.28738397	-0.94376177	0.5439673	1	0.979	2195	tags=27%, list=20%, signal=34%
EIF4E_UP	EIF4E_UP		52	-0.26453817	-0.9419515	0.54780877	1	0.979	2225	tags=23%, list=20%, signal=29%
PRC2_SUZ12_UP.V1_UP	PRC2_SUZ12_UP.V1_UP		114	-0.28630933	-0.93734837	0.552521	1	0.979	2518	tags=32%, list=22%, signal=41%
KRAS.AMP.LUNG_UP.V1_DN	KRAS.AMP.LUNG_UP.V1_DN		74	-0.29412556	-0.9200656	0.572	1	0.981	2636	tags=31%, list=24%, signal=40%
CTIP_DN.V1_UP	CTIP_DN.V1_UP		70	-0.32082754	-0.9174275	0.59566075	1	0.982	2172	tags=31%, list=19%, signal=39%
CRX_NRL_DN.V1_DN	CRX_NRL_DN.V1_DN		92	-0.27419022	-0.9107279	0.60792077	1	0.983	2382	tags=28%, list=21%, signal=36%
RAPA_EARLY_UP.V1_UP	RAPA_EARLY_UP.V1_UP		105	-0.26037768	-0.90948063	0.6118812	1	0.983	2598	tags=30%, list=23%, signal=38%
BRCA1_DN.V1_UP	BRCA1_DN.V1_UP		70	-0.32371882	-0.9077092	0.6152344	1	0.984	2899	tags=40%, list=26%, signal=54%
RELA_DN.V1_DN	RELA_DN.V1_DN		95	-0.30064166	-0.90066904	0.60273975	1	0.984	1916	tags=27%, list=17%, signal=33%
VEGF_A_UP.V1_UP	VEGF_A_UP.V1_UP		115	-0.28157288	-0.8992899	0.6149312	1	0.984	2119	tags=23%, list=19%, signal=29%
KRAS.300_UP.V1_UP	KRAS.300_UP.V1_UP		80	-0.31107503	-0.89905596	0.62330097	1	0.984	1647	tags=25%, list=15%, signal=29%
PDGF_ERK_DN.V1_DN	PDGF_ERK_DN.V1_DN		88	-0.22497217	-0.8919249	0.62	1	0.985	3104	tags=27%, list=28%, signal=37%
LTE2_UP.V1_UP	LTE2_UP.V1_UP		120	-0.2540103	-0.8864943	0.62115383	1	0.985	2776	tags=33%, list=25%, signal=44%
MTOR_UP.V1_UP	MTOR_UP.V1_UP		121	-0.25107148	-0.8844531	0.63273454	1	0.986	1773	tags=19%, list=16%, signal=22%
PDGF_UP.V1_DN	PDGF_UP.V1_DN		70	-0.28793374	-0.8824451	0.6659751	1	0.987	2732	tags=33%, list=24%, signal=43%
GCNP_SHH_UP_LATE.V1_UP	GCNP_SHH_UP_LATE.V1_UP		121	-0.23039873	-0.8822922	0.63457763	1	0.987	1133	tags=12%, list=10%, signal=13%
IL15_UP.V1_DN	IL15_UP.V1_DN		88	-0.28363702	-0.88010526	0.6596154	1	0.987	2456	tags=33%, list=22%, signal=42%
TBK1.DF_UP	TBK1.DF_UP		166	-0.23949751	-0.86735135	0.68093383	1	0.988	3518	tags=37%, list=31%, signal=53%
ESC_J1_UP_LATE.V1_UP	ESC_J1_UP_LATE.V1_UP		140	-0.27150556	-0.86344737	0.6948819	1	0.989	2597	tags=35%, list=23%, signal=45%
AKT_UP.V1_UP	AKT_UP.V1_UP		118	-0.26121426	-0.86205417	0.69278353	1	0.989	3148	tags=31%, list=28%, signal=43%
RB_DN.V1_DN	RB_DN.V1_DN		86	-0.28223678	-0.8599807	0.64705884	1	0.989	1606	tags=20%, list=14%, signal=23%
RAPA_EARLY_UP.V1_DN	RAPA_EARLY_UP.V1_DN		110	-0.22948311	-0.8578138	0.72427183	1	0.989	3060	tags=30%, list=27%, signal=41%
CORDENONSI_YAP_CONSERVED_SIGNATURE	CORDENONSI_YAP_CONSERVED_SIGNATURE		42	-0.31383237	-0.8537698	0.66412216	1	0.989	2096	tags=31%, list=19%, signal=38%
PTEN_DN.V1_DN	PTEN_DN.V1_DN		84	-0.27954805	-0.8505554	0.6939571	1	0.989	783	tags=14%, list=7%, signal=15%
CSR_EARLY_UP.V1_DN	CSR_EARLY_UP.V1_DN		59	-0.2542533	-0.8491779	0.72200775	1	0.989	2922	tags=39%, list=26%, signal=52%
KRAS.300_UP.V1_DN	KRAS.300_UP.V1_DN		74	-0.28577322	-0.84784883	0.726	0.9919634	0.99	1789	tags=24%, list=16%, signal=29%
AKT_UP_MTOR_DN.V1_UP	AKT_UP_MTOR_DN.V1_UP		127	-0.24947691	-0.8413114	0.72888017	0.99994105	0.99	3148	tags=34%, list=28%, signal=47%
PRC1_BMI_UP.V1_UP	PRC1_BMI_UP.V1_UP		99	-0.24995603	-0.8380657	0.7370518	0.99746555	0.991	2518	tags=27%, list=22%, signal=35%
E2F1_UP.V1_DN	E2F1_UP.V1_DN		129	-0.25537702	-0.83636814	0.68115944	0.99047005	0.991	3010	tags=32%, list=27%, signal=43%
CRX_DN.V1_DN	CRX_DN.V1_DN		113	-0.24500713	-0.8363392	0.73704416	0.97828877	0.991	2997	tags=33%, list=27%, signal=44%
PTEN_DN.V2_UP	PTEN_DN.V2_UP		70	-0.26642564	-0.82783633	0.7422037	0.9928875	0.992	1254	tags=17%, list=11%, signal=19%
KRAS.600_UP.V1_DN	KRAS.600_UP.V1_DN		150	-0.26241654	-0.8208612	0.76553106	1	0.992	1832	tags=22%, list=16%, signal=26%
PDGF_UP.V1_UP	PDGF_UP.V1_UP		85	-0.2069669	-0.81290966	0.76031435	1	0.992	697	tags=8%, list=6%, signal=9%
NRL_DN.V1_DN	NRL_DN.V1_DN		91	-0.2303355	-0.8068912	0.8306773	1	0.993	721	tags=11%, list=6%, signal=12%
ERB2_UP.V1_UP	ERB2_UP.V1_UP		118	-0.22496988	-0.806578	0.83044314	1	0.993	785	tags=10%, list=7%, signal=11%
SIRNA_EIF4GI_UP	SIRNA_EIF4GI_UP		65	-0.23321314	-0.80606484	0.7186898	0.9982886	0.993	2038	tags=17%, list=18%, signal=21%
P53_DN.V2_DN	P53_DN.V2_DN		99	-0.24497288	-0.80216104	0.83231086	0.9980206	0.993	2382	tags=27%, list=21%, signal=34%
PIGF_UP.V1_UP	PIGF_UP.V1_UP		94	-0.22762235	-0.79943997	0.78846157	0.9948445	0.993	1944	tags=21%, list=17%, signal=26%
RAF_UP.V1_UP	RAF_UP.V1_UP		123	-0.24031366	-0.7993754	0.7996109	0.9839203	0.993	2584	tags=30%, list=23%, signal=39%
WNT_UP.V1_UP	WNT_UP.V1_UP		133	-0.23816018	-0.79882807	0.804	0.9745976	0.993	3056	tags=30%, list=27%, signal=41%
CAHOY_ASTROCYTIC	CAHOY_ASTROCYTIC		57	-0.26210693	-0.7974212	0.8052209	0.96819043	0.993	2385	tags=26%, list=21%, signal=33%
TBK1.DF_DN	TBK1.DF_DN		157	-0.20314059	-0.79236805	0.7871486	0.9708117	0.993	2630	tags=21%, list=23%, signal=27%
JAK2_DN.V1_DN	JAK2_DN.V1_DN		51	-0.23027249	-0.7917412	0.813253	0.9620412	0.993	856	tags=10%, list=8%, signal=11%
RAF_UP.V1_DN	RAF_UP.V1_DN		110	-0.24203338	-0.7902704	0.82954544	0.9549161	0.993	2316	tags=24%, list=21%, signal=30%
GCNP_SHH_UP_EARLY.V1_UP	GCNP_SHH_UP_EARLY.V1_UP		114	-0.19771768	-0.78719723	0.75051975	0.95281535	0.994	834	tags=8%, list=7%, signal=8%
ESC_V6.5_UP_EARLY.V1_UP	ESC_V6.5_UP_EARLY.V1_UP		118	-0.22889183	-0.7790147	0.8559499	0.9658565	0.995	2243	tags=25%, list=20%, signal=30%
PIGF_UP.V1_DN	PIGF_UP.V1_DN		105	-0.2417532	-0.7761593	0.82846004	0.96357214	0.996	2305	tags=25%, list=21%, signal=31%
SRC_UP.V1_UP	SRC_UP.V1_UP		76	-0.23854692	-0.77430695	0.775378	0.9581833	0.996	2918	tags=25%, list=26%, signal=34%
ATM_DN.V1_UP	ATM_DN.V1_UP		90	-0.25745627	-0.76065236	0.8133595	0.9790817	0.997	2211	tags=27%, list=20%, signal=33%
AKT_UP.V1_DN	AKT_UP.V1_DN		138	-0.24255879	-0.7592939	0.8522073	0.9720706	0.997	2204	tags=24%, list=20%, signal=29%
TGFB_UP.V1_UP	TGFB_UP.V1_UP		111	-0.23779818	-0.75132936	0.8745174	0.98001814	0.997	2341	tags=27%, list=21%, signal=34%
CYCLIN_D1_UP.V1_UP	CYCLIN_D1_UP.V1_UP		123	-0.21147807	-0.74938667	0.8457143	0.9750478	0.998	2921	tags=28%, list=26%, signal=37%
ATF2_S_UP.V1_DN	ATF2_S_UP.V1_DN		107	-0.23921819	-0.7275299	0.9133065	1	0.998	2912	tags=33%, list=26%, signal=44%
PRC2_EDD_UP.V1_DN	PRC2_EDD_UP.V1_DN		106	-0.21477398	-0.7270752	0.954023	0.99974966	0.998	2320	tags=24%, list=21%, signal=29%
MTOR_UP.V1_DN	MTOR_UP.V1_DN		134	-0.21604338	-0.72396415	0.9043152	0.99581695	0.998	2131	tags=22%, list=19%, signal=27%
EIF4E_DN	EIF4E_DN		44	-0.23375745	-0.72059935	0.9131274	0.9926675	0.998	3150	tags=36%, list=28%, signal=50%
KRAS.600_UP.V1_UP	KRAS.600_UP.V1_UP		149	-0.23179574	-0.715446	0.9560229	0.99187034	0.998	1647	tags=19%, list=15%, signal=22%
CYCLIN_D1_KE_.V1_UP	CYCLIN_D1_KE_.V1_UP		115	-0.1915903	-0.6972095	0.94931775	1	0.998	3082	tags=28%, list=28%, signal=38%
CAHOY_OLIGODENDROCUTIC	CAHOY_OLIGODENDROCUTIC		52	-0.20984139	-0.69309413	0.94949496	1	0.998	2884	tags=29%, list=26%, signal=39%
SNF5_DN.V1_UP	SNF5_DN.V1_UP		134	-0.22806484	-0.6929605	0.8528302	0.9982342	0.998	1367	tags=16%, list=12%, signal=18%
JNK_DN.V1_UP	JNK_DN.V1_UP		109	-0.21588461	-0.6904561	0.9627451	0.9924853	0.998	1676	tags=17%, list=15%, signal=20%
EGFR_UP.V1_UP	EGFR_UP.V1_UP		121	-0.21569537	-0.6817334	0.95238096	0.99396	0.998	3144	tags=31%, list=28%, signal=43%
KRAS.DF.V1_DN	KRAS.DF.V1_DN		102	-0.19824293	-0.67552745	0.98	0.992283	0.998	2664	tags=27%, list=24%, signal=36%
KRAS.LUNG_UP.V1_DN	KRAS.LUNG_UP.V1_DN		75	-0.23430799	-0.672195	0.96868885	0.9874487	0.998	1311	tags=15%, list=12%, signal=17%
RPS14_DN.V1_UP	RPS14_DN.V1_UP		113	-0.242733	-0.6601552	0.89906543	0.9901491	0.998	2328	tags=29%, list=21%, signal=36%
NOTCH_DN.V1_DN	NOTCH_DN.V1_DN		110	-0.20692225	-0.6567621	0.99813086	0.9843615	0.998	2631	tags=27%, list=23%, signal=35%
CAHOY_ASTROGLIAL	CAHOY_ASTROGLIAL		64	-0.23478079	-0.63952976	0.9509091	0.9919883	1	1612	tags=22%, list=14%, signal=25%
DCA_UP.V1_UP	DCA_UP.V1_UP		86	-0.1946383	-0.63772106	0.98993963	0.9849451	1	3111	tags=31%, list=28%, signal=43%
NOTCH_DN.V1_UP	NOTCH_DN.V1_UP		98	-0.1897127	-0.62968653	0.99013805	0.9821597	1	3207	tags=27%, list=29%, signal=37%
KRAS.AMP.LUNG_UP.V1_UP	KRAS.AMP.LUNG_UP.V1_UP		67	-0.2207746	-0.5912144	0.9653768	0.99119717	1	2298	tags=27%, list=21%, signal=34%
CSR_LATE_UP.V1_DN	CSR_LATE_UP.V1_DN		74	-0.18125087	-0.58060354	0.99429655	0.9862239	1	2546	tags=20%, list=23%, signal=26%
