# Supplementary material for: A genomic analysis of mouse models of breast cancer reveals molecular features of mouse models and relationships to human breast cancer
Source: Breast Cancer Res. 2014 Jun 5;16(3):R59. doi: 10.1186/bcr3672 (PMC4078930; doi:10.1186/bcr3672)
Supplement: Additional file 11 — GSEA for mouse models compared to all other models or to mammary gland development. Listed by model. [file bcr3672-S11.zip › AdditionalFile11/Myc/Vs_other_models/C6/Upregulated_in_Myc_vs_OtherModels.txt]

NAME	GS<br> follow link to MSigDB	GS DETAILS	SIZE	ES	NES	NOM p-val	FDR q-val	FWER p-val	RANK AT MAX	LEADING EDGE
MYC_UP.V1_UP	MYC_UP.V1_UP	Details ...	82	0.41307333	1.5415064	0.037623763	0.8123283	0.468	1919	tags=40%, list=17%, signal=48%
CSR_EARLY_UP.V1_UP	CSR_EARLY_UP.V1_UP	Details ...	98	0.37202385	1.3630677	0.12681913	1	0.752	2443	tags=37%, list=22%, signal=47%
RPS14_DN.V1_DN	RPS14_DN.V1_DN	Details ...	101	0.33966446	1.2178879	0.21104537	1	0.876	1997	tags=30%, list=18%, signal=36%
VEGF_A_UP.V1_DN	VEGF_A_UP.V1_DN	Details ...	122	0.33174154	1.2177784	0.18685831	1	0.876	1594	tags=30%, list=14%, signal=34%
E2F3_UP.V1_DN	E2F3_UP.V1_DN	Details ...	57	0.38415748	1.2158334	0.24223602	1	0.877	1545	tags=33%, list=14%, signal=38%
AKT_UP_MTOR_DN.V1_DN	AKT_UP_MTOR_DN.V1_DN	Details ...	138	0.32561415	1.1166242	0.28787878	1	0.938	1455	tags=30%, list=13%, signal=34%
KRAS.LUNG_UP.V1_UP	KRAS.LUNG_UP.V1_UP	Details ...	68	0.39020717	1.1015067	0.31687242	1	0.944	1653	tags=38%, list=15%, signal=45%
ESC_J1_UP_LATE.V1_DN	ESC_J1_UP_LATE.V1_DN	Details ...	133	0.3100813	1.101465	0.31198347	1	0.944	1838	tags=31%, list=16%, signal=36%
CSR_LATE_UP.V1_UP	CSR_LATE_UP.V1_UP	Details ...	107	0.29771888	1.0959913	0.37181997	1	0.947	1961	tags=29%, list=18%, signal=35%
BMI1_DN_MEL18_DN.V1_UP	BMI1_DN_MEL18_DN.V1_UP	Details ...	99	0.37202942	1.0849603	0.3180873	1	0.951	1767	tags=35%, list=16%, signal=42%
BCAT_GDS748_DN	BCAT_GDS748_DN	Details ...	22	0.34540993	1.0794907	0.35020244	1	0.954	1647	tags=27%, list=15%, signal=32%
IL2_UP.V1_UP	IL2_UP.V1_UP	Details ...	102	0.3101391	1.0661108	0.35222673	1	0.958	890	tags=21%, list=8%, signal=22%
BMI1_DN.V1_UP	BMI1_DN.V1_UP	Details ...	102	0.3515133	1.0508467	0.3638298	1	0.961	1303	tags=29%, list=12%, signal=33%
PDGF_ERK_DN.V1_UP	PDGF_ERK_DN.V1_UP	Details ...	81	0.2958031	1.0424303	0.39442232	1	0.964	1307	tags=22%, list=12%, signal=25%
ESC_V6.5_UP_LATE.V1_DN	ESC_V6.5_UP_LATE.V1_DN	Details ...	129	0.30209497	1.0400006	0.38398358	1	0.964	1110	tags=22%, list=10%, signal=24%
MEL18_DN.V1_UP	MEL18_DN.V1_UP	Details ...	102	0.35499272	1.0385801	0.40339702	1	0.964	1177	tags=29%, list=11%, signal=33%
GCNP_SHH_UP_LATE.V1_DN	GCNP_SHH_UP_LATE.V1_DN	Details ...	137	0.26460022	1.008614	0.44855967	1	0.972	2195	tags=31%, list=20%, signal=38%
MTOR_UP.N4.V1_UP	MTOR_UP.N4.V1_UP	Details ...	130	0.25352412	1.0028046	0.4274354	1	0.975	1644	tags=23%, list=15%, signal=27%
HOXA9_DN.V1_DN	HOXA9_DN.V1_DN	Details ...	111	0.26304838	0.97782534	0.48692152	1	0.978	1496	tags=22%, list=13%, signal=25%
ALK_DN.V1_UP	ALK_DN.V1_UP	Details ...	89	0.30348167	0.9318817	0.57258064	1	0.988	1386	tags=25%, list=12%, signal=28%
KRAS.PROSTATE_UP.V1_DN	KRAS.PROSTATE_UP.V1_DN		80	0.31834936	0.9307717	0.56692916	1	0.988	2122	tags=39%, list=19%, signal=47%
MEK_UP.V1_UP	MEK_UP.V1_UP		124	0.28018636	0.9300969	0.55833334	1	0.989	1717	tags=26%, list=15%, signal=30%
STK33_NOMO_UP	STK33_NOMO_UP		146	0.29472372	0.9229269	0.5583864	1	0.989	1947	tags=31%, list=17%, signal=37%
CAMP_UP.V1_DN	CAMP_UP.V1_DN		116	0.2473581	0.919175	0.57438016	1	0.991	2221	tags=30%, list=20%, signal=37%
PRC2_EZH2_UP.V1_UP	PRC2_EZH2_UP.V1_UP		112	0.24616136	0.9090891	0.6363636	1	0.993	1021	tags=21%, list=9%, signal=23%
NFE2L2.V2	NFE2L2.V2		212	0.24688706	0.90532684	0.64457834	1	0.995	2164	tags=30%, list=19%, signal=37%
JAK2_DN.V1_UP	JAK2_DN.V1_UP		87	0.28749457	0.9003215	0.6347656	1	0.995	1022	tags=23%, list=9%, signal=25%
KRAS.600.LUNG.BREAST_UP.V1_UP	KRAS.600.LUNG.BREAST_UP.V1_UP		142	0.3038558	0.895844	0.605317	1	0.995	1838	tags=32%, list=16%, signal=38%
RB_P107_DN.V1_DN	RB_P107_DN.V1_DN		86	0.23853953	0.8934529	0.583501	1	0.995	2065	tags=24%, list=18%, signal=30%
PRC2_EZH2_UP.V1_DN	PRC2_EZH2_UP.V1_DN		112	0.2840715	0.89054614	0.6544715	1	0.995	1717	tags=32%, list=15%, signal=38%
ESC_V6.5_UP_EARLY.V1_DN	ESC_V6.5_UP_EARLY.V1_DN		135	0.30253506	0.87749344	0.6008584	1	0.995	1420	tags=24%, list=13%, signal=27%
STK33_SKM_DN	STK33_SKM_DN		125	0.25339997	0.867916	0.71252567	1	0.995	1029	tags=20%, list=9%, signal=22%
RB_P107_DN.V1_UP	RB_P107_DN.V1_UP		109	0.28437522	0.8507697	0.6113445	1	0.996	1029	tags=18%, list=9%, signal=20%
KRAS.DF.V1_UP	KRAS.DF.V1_UP		123	0.2544753	0.8312228	0.73376626	1	0.997	1288	tags=24%, list=12%, signal=26%
CAMP_UP.V1_UP	CAMP_UP.V1_UP		123	0.18625358	0.82862383	0.6825726	1	0.997	1908	tags=20%, list=17%, signal=23%
KRAS.LUNG.BREAST_UP.V1_UP	KRAS.LUNG.BREAST_UP.V1_UP		73	0.29142937	0.8199752	0.76397514	1	0.998	1360	tags=27%, list=12%, signal=31%
CYCLIN_D1_KE_.V1_DN	CYCLIN_D1_KE_.V1_DN		124	0.24087858	0.8159419	0.79012346	1	0.998	1947	tags=28%, list=17%, signal=34%
RELA_DN.V1_UP	RELA_DN.V1_UP		86	0.2508985	0.8115085	0.80039525	1	0.999	1576	tags=28%, list=14%, signal=32%
PRC2_SUZ12_UP.V1_DN	PRC2_SUZ12_UP.V1_DN		100	0.2500166	0.8105504	0.8011583	1	0.999	2774	tags=42%, list=25%, signal=55%
ATF2_UP.V1_UP	ATF2_UP.V1_UP		107	0.23893511	0.79483956	0.8238748	1	0.999	847	tags=18%, list=8%, signal=19%
STK33_SKM_UP	STK33_SKM_UP		129	0.26336032	0.78963214	0.7542017	1	0.999	1227	tags=20%, list=11%, signal=22%
IL21_UP.V1_UP	IL21_UP.V1_UP		118	0.24582368	0.7815294	0.8423154	1	0.999	1858	tags=27%, list=17%, signal=32%
STK33_UP	STK33_UP		129	0.24994662	0.7776107	0.77321815	1	0.999	1819	tags=25%, list=16%, signal=29%
KRAS.KIDNEY_UP.V1_DN	KRAS.KIDNEY_UP.V1_DN		78	0.2671869	0.76877487	0.8366142	1	0.999	1025	tags=19%, list=9%, signal=21%
KRAS.BREAST_UP.V1_DN	KRAS.BREAST_UP.V1_DN		77	0.23677623	0.7436654	0.9085366	1	0.999	1453	tags=25%, list=13%, signal=28%
E2F1_UP.V1_UP	E2F1_UP.V1_UP		113	0.19743626	0.7336855	0.84031934	1	0.999	2952	tags=33%, list=26%, signal=44%
P53_DN.V1_DN	P53_DN.V1_DN		122	0.22177069	0.7282488	0.9359504	1	0.999	1391	tags=23%, list=12%, signal=26%
SNF5_DN.V1_DN	SNF5_DN.V1_DN		119	0.24233408	0.72481704	0.9039666	1	0.999	1199	tags=21%, list=11%, signal=23%
LEF1_UP.V1_UP	LEF1_UP.V1_UP		124	0.23321274	0.72151506	0.9248927	1	0.999	847	tags=18%, list=8%, signal=19%
CYCLIN_D1_UP.V1_DN	CYCLIN_D1_UP.V1_DN		125	0.19334267	0.718147	0.9357977	1	0.999	1495	tags=17%, list=13%, signal=19%
RB_P130_DN.V1_UP	RB_P130_DN.V1_UP		101	0.20619036	0.7090889	0.94489795	1	0.999	2618	tags=36%, list=23%, signal=46%
JNK_DN.V1_DN	JNK_DN.V1_DN		115	0.21605824	0.70706755	0.9458918	1	0.999	2087	tags=29%, list=19%, signal=35%
KRAS.BREAST_UP.V1_UP	KRAS.BREAST_UP.V1_UP		74	0.24841718	0.7050138	0.9535865	1	0.999	1632	tags=28%, list=15%, signal=33%
GCNP_SHH_UP_EARLY.V1_DN	GCNP_SHH_UP_EARLY.V1_DN		120	0.19317861	0.68949264	0.98778003	1	0.999	1418	tags=18%, list=13%, signal=21%
GLI1_UP.V1_UP	GLI1_UP.V1_UP		16	0.24115252	0.6696827	0.8485477	1	0.999	3085	tags=38%, list=28%, signal=52%
HOXA9_DN.V1_UP	HOXA9_DN.V1_UP		90	0.21104386	0.6673472	0.92210525	1	0.999	2549	tags=31%, list=23%, signal=40%
TBK1.DN.48HRS_DN	TBK1.DN.48HRS_DN		39	0.19046925	0.6570778	0.92354125	1	0.999	1883	tags=23%, list=17%, signal=28%
CTIP_DN.V1_DN	CTIP_DN.V1_DN		71	0.19221877	0.6385191	0.9939271	1	0.999	2014	tags=27%, list=18%, signal=32%
KRAS.50_UP.V1_DN	KRAS.50_UP.V1_DN		23	0.26745823	0.6383629	0.9699399	1	0.999	673	tags=17%, list=6%, signal=18%
MTOR_UP.N4.V1_DN	MTOR_UP.N4.V1_DN		82	0.16459116	0.6217281	0.9894958	1	1	2342	tags=24%, list=21%, signal=31%
BRCA1_DN.V1_DN	BRCA1_DN.V1_DN		70	0.19150124	0.5933783	0.98602796	1	1	1440	tags=21%, list=13%, signal=24%
RB_P130_DN.V1_DN	RB_P130_DN.V1_DN		81	0.1795969	0.5914434	0.9514768	0.9995312	1	1166	tags=12%, list=10%, signal=14%
TBK1.DN.48HRS_UP	TBK1.DN.48HRS_UP		34	0.12413863	0.431649	0.9979839	0.99948066	1	3685	tags=41%, list=33%, signal=61%
