# Supplementary material for: A genomic analysis of mouse models of breast cancer reveals molecular features of mouse models and relationships to human breast cancer
Source: Breast Cancer Res. 2014 Jun 5;16(3):R59. doi: 10.1186/bcr3672 (PMC4078930; doi:10.1186/bcr3672)
Supplement: Additional file 11 — GSEA for mouse models compared to all other models or to mammary gland development. Listed by model. [file bcr3672-S11.zip › AdditionalFile11/Neu/Vs_normal_mammary/C2/Downregulated_in_neu_vs_normalMammarytxt.txt]

NAME	GS<br> follow link to MSigDB	GS DETAILS	SIZE	ES	NES	NOM p-val	FDR q-val	FWER p-val	RANK AT MAX	LEADING EDGE
REACTOME_GLUCOSE_REGULATION_OF_INSULIN_SECRETION	REACTOME_GLUCOSE_REGULATION_OF_INSULIN_SECRETION	Details ...	117	-0.548991	-2.1267922	0	0.08316683	0.03	2867	tags=66%, list=26%, signal=88%
REACTOME_INTEGRATION_OF_ENERGY_METABOLISM	REACTOME_INTEGRATION_OF_ENERGY_METABOLISM	Details ...	160	-0.51429665	-2.0922954	0	0.08741836	0.05	2867	tags=61%, list=26%, signal=80%
REACTOME_ELECTRON_TRANSPORT_CHAIN	REACTOME_ELECTRON_TRANSPORT_CHAIN	Details ...	52	-0.72555983	-2.0559893	0	0.103213206	0.07	2840	tags=88%, list=25%, signal=118%
KEGG_PARKINSONS_DISEASE	KEGG_PARKINSONS_DISEASE	Details ...	81	-0.6175408	-2.046023	0	0.08669585	0.07	2840	tags=69%, list=25%, signal=92%
MCBRYAN_PUBERTAL_BREAST_4_5WK_DN	MCBRYAN_PUBERTAL_BREAST_4_5WK_DN	Details ...	148	-0.6634281	-1.962093	0	0.1736197	0.21	1835	tags=57%, list=16%, signal=67%
MOOTHA_VOXPHOS	MOOTHA_VOXPHOS	Details ...	67	-0.6054331	-1.9450424	0.021276595	0.1748431	0.26	3173	tags=78%, list=28%, signal=108%
LANDIS_ERBB2_BREAST_PRENEOPLASTIC_DN	LANDIS_ERBB2_BREAST_PRENEOPLASTIC_DN	Details ...	45	-0.8063398	-1.8940374	0	0.2601781	0.35	1582	tags=80%, list=14%, signal=93%
MOOTHA_HUMAN_MITODB_6_2002	MOOTHA_HUMAN_MITODB_6_2002	Details ...	325	-0.3984715	-1.8367168	0.021276595	0.3843436	0.53	2848	tags=48%, list=25%, signal=62%
REACTOME_PYRUVATE_METABOLISM_AND_TCA_CYCLE	REACTOME_PYRUVATE_METABOLISM_AND_TCA_CYCLE	Details ...	29	-0.7020943	-1.8262953	0	0.37510768	0.56	1796	tags=62%, list=16%, signal=74%
KEGG_VALINE_LEUCINE_AND_ISOLEUCINE_DEGRADATION	KEGG_VALINE_LEUCINE_AND_ISOLEUCINE_DEGRADATION	Details ...	35	-0.67724603	-1.7996633	0	0.41216934	0.65	2512	tags=77%, list=22%, signal=99%
LANDIS_ERBB2_BREAST_TUMORS_324_DN	LANDIS_ERBB2_BREAST_TUMORS_324_DN	Details ...	115	-0.8092175	-1.7951024	0	0.39223137	0.68	1755	tags=84%, list=16%, signal=99%
MOOTHA_MITOCHONDRIA	MOOTHA_MITOCHONDRIA	Details ...	330	-0.41308117	-1.7885315	0.023255814	0.3814053	0.7	2584	tags=43%, list=23%, signal=54%
REACTOME_REGULATION_OF_LIPID_METABOLISM_BY_PEROXISOME_PROLIFERATOR_ACTIVATED_RECEPTOR_ALPHA	REACTOME_REGULATION_OF_LIPID_METABOLISM_BY_PEROXISOME_PROLIFERATOR_ACTIVATED_RECEPTOR_ALPHA	Details ...	40	-0.6259043	-1.7842188	0	0.3601879	0.7	1284	tags=45%, list=11%, signal=51%
REACTOME_CITRIC_ACID_CYCLE	REACTOME_CITRIC_ACID_CYCLE	Details ...	16	-0.76116425	-1.7830633	0	0.33582106	0.7	1796	tags=75%, list=16%, signal=89%
MOOTHA_FFA_OXYDATION	MOOTHA_FFA_OXYDATION	Details ...	16	-0.7817978	-1.7744662	0	0.34264433	0.73	2262	tags=88%, list=20%, signal=109%
KEGG_CITRATE_CYCLE_TCA_CYCLE	KEGG_CITRATE_CYCLE_TCA_CYCLE	Details ...	24	-0.6937875	-1.7721959	0	0.32646206	0.74	2193	tags=79%, list=20%, signal=98%
KEGG_ALZHEIMERS_DISEASE	KEGG_ALZHEIMERS_DISEASE	Details ...	109	-0.42558852	-1.7707202	0.020833334	0.31185406	0.74	2840	tags=55%, list=25%, signal=73%
KAAB_HEART_ATRIUM_VS_VENTRICLE_DN	KAAB_HEART_ATRIUM_VS_VENTRICLE_DN	Details ...	169	-0.5014098	-1.7517154	0	0.3389603	0.77	2076	tags=48%, list=19%, signal=58%
NAKAYAMA_SOFT_TISSUE_TUMORS_PCA2_DN	NAKAYAMA_SOFT_TISSUE_TUMORS_PCA2_DN	Details ...	52	-0.7599016	-1.7203991	0	0.40867707	0.81	1213	tags=67%, list=11%, signal=75%
LANDIS_ERBB2_BREAST_TUMORS_65_DN	LANDIS_ERBB2_BREAST_TUMORS_65_DN	Details ...	30	-0.85725504	-1.7113606	0	0.41491506	0.82	1248	tags=87%, list=11%, signal=97%
SMID_BREAST_CANCER_LUMINAL_A_UP	SMID_BREAST_CANCER_LUMINAL_A_UP	Details ...	52	-0.7353343	-1.7081099	0	0.40270874	0.82	1330	tags=63%, list=12%, signal=72%
REACTOME_REGULATION_OF_INSULIN_SECRETION	REACTOME_REGULATION_OF_INSULIN_SECRETION	Details ...	148	-0.4072489	-1.7041299	0.044444446	0.39777854	0.82	2867	tags=56%, list=26%, signal=74%
KEGG_BIOSYNTHESIS_OF_UNSATURATED_FATTY_ACIDS	KEGG_BIOSYNTHESIS_OF_UNSATURATED_FATTY_ACIDS	Details ...	18	-0.61871743	-1.6987253	0.02	0.4017661	0.84	2397	tags=61%, list=21%, signal=78%
KEGG_HUNTINGTONS_DISEASE	KEGG_HUNTINGTONS_DISEASE	Details ...	115	-0.39770302	-1.6912727	0.08695652	0.40724152	0.85	2840	tags=50%, list=25%, signal=66%
KEGG_FATTY_ACID_METABOLISM	KEGG_FATTY_ACID_METABOLISM	Details ...	28	-0.60065335	-1.6910158	0.02	0.3917277	0.85	2419	tags=71%, list=22%, signal=91%
MCBRYAN_PUBERTAL_BREAST_3_4WK_DN	MCBRYAN_PUBERTAL_BREAST_3_4WK_DN	Details ...	33	-0.6168622	-1.6845561	0.02173913	0.39535168	0.87	1802	tags=48%, list=16%, signal=58%
URS_ADIPOCYTE_DIFFERENTIATION_UP	URS_ADIPOCYTE_DIFFERENTIATION_UP	Details ...	49	-0.62017566	-1.6792856	0	0.39831966	0.88	1953	tags=49%, list=17%, signal=59%
LIU_LIVER_CANCER	LIU_LIVER_CANCER	Details ...	18	-0.62596124	-1.6717545	0.01724138	0.4057225	0.88	748	tags=33%, list=7%, signal=36%
WONG_MITOCHONDRIA_GENE_MODULE	WONG_MITOCHONDRIA_GENE_MODULE	Details ...	158	-0.42364106	-1.6647476	0.06	0.41469055	0.89	2848	tags=54%, list=25%, signal=71%
KEGG_TRYPTOPHAN_METABOLISM	KEGG_TRYPTOPHAN_METABOLISM	Details ...	27	-0.5870592	-1.6642673	0	0.4028084	0.89	2419	tags=63%, list=22%, signal=80%
LEE_LIVER_CANCER_CIPROFIBRATE_UP	LEE_LIVER_CANCER_CIPROFIBRATE_UP	Details ...	49	-0.62206715	-1.6642175	0.018518519	0.3898146	0.89	1291	tags=43%, list=12%, signal=48%
LANDIS_BREAST_CANCER_PROGRESSION_DN	LANDIS_BREAST_CANCER_PROGRESSION_DN	Details ...	57	-0.8233615	-1.6633484	0	0.38063157	0.89	1755	tags=89%, list=16%, signal=106%
YAO_HOXA10_TARGETS_VIA_PROGESTERONE_UP	YAO_HOXA10_TARGETS_VIA_PROGESTERONE_UP	Details ...	62	-0.5925657	-1.654504	0.017857144	0.39411008	0.89	1432	tags=47%, list=13%, signal=53%
REACTOME_METABOLISM_OF_LIPIDS_AND_LIPOPROTEINS	REACTOME_METABOLISM_OF_LIPIDS_AND_LIPOPROTEINS	Details ...	154	-0.46698388	-1.6487036	0	0.40333074	0.9	2289	tags=45%, list=20%, signal=56%
SWEET_LUNG_CANCER_KRAS_DN	SWEET_LUNG_CANCER_KRAS_DN	Details ...	324	-0.62519944	-1.6412982	0.02173913	0.41619015	0.91	1863	tags=55%, list=17%, signal=64%
REACTOME_PHASE_1_FUNCTIONALIZATION_OF_COMPOUNDS	REACTOME_PHASE_1_FUNCTIONALIZATION_OF_COMPOUNDS	Details ...	35	-0.6423732	-1.640098	0	0.40886417	0.91	1658	tags=49%, list=15%, signal=57%
KEGG_PPAR_SIGNALING_PATHWAY	KEGG_PPAR_SIGNALING_PATHWAY	Details ...	51	-0.59937704	-1.6313677	0.03846154	0.42643747	0.92	1953	tags=63%, list=17%, signal=76%
TONKS_TARGETS_OF_RUNX1_RUNX1T1_FUSION_MONOCYTE_DN	TONKS_TARGETS_OF_RUNX1_RUNX1T1_FUSION_MONOCYTE_DN	Details ...	32	-0.6433268	-1.6211923	0.03846154	0.44921455	0.94	1746	tags=41%, list=16%, signal=48%
KEGG_OXIDATIVE_PHOSPHORYLATION	KEGG_OXIDATIVE_PHOSPHORYLATION	Details ...	89	-0.46355167	-1.6166085	0.093023255	0.45526108	0.96	2840	tags=61%, list=25%, signal=81%
BERTUCCI_INVASIVE_CARCINOMA_DUCTAL_VS_LOBULAR_DN	BERTUCCI_INVASIVE_CARCINOMA_DUCTAL_VS_LOBULAR_DN	Details ...	32	-0.7762268	-1.6076796	0.021276595	0.47248346	0.96	1592	tags=66%, list=14%, signal=76%
KEGG_METABOLISM_OF_XENOBIOTICS_BY_CYTOCHROME_P450	KEGG_METABOLISM_OF_XENOBIOTICS_BY_CYTOCHROME_P450	Details ...	28	-0.6171116	-1.6072049	0.01724138	0.46210226	0.96	1192	tags=46%, list=11%, signal=52%
REACTOME_METABOLISM_OF_CARBOHYDRATES	REACTOME_METABOLISM_OF_CARBOHYDRATES	Details ...	80	-0.43363413	-1.6037567	0	0.46431315	0.96	1552	tags=29%, list=14%, signal=33%
KEGG_TYROSINE_METABOLISM	KEGG_TYROSINE_METABOLISM	Details ...	27	-0.59107155	-1.6025469	0	0.4578063	0.96	1627	tags=37%, list=15%, signal=43%
REACTOME_CYTOCHROME_P450_ARRANGED_BY_SUBSTRATE_TYPE	REACTOME_CYTOCHROME_P450_ARRANGED_BY_SUBSTRATE_TYPE	Details ...	22	-0.65772194	-1.6000786	0	0.45712882	0.96	1658	tags=45%, list=15%, signal=53%
MATTIOLI_MULTIPLE_MYELOMA_WITH_14Q32_TRANSLOCATIONS	MATTIOLI_MULTIPLE_MYELOMA_WITH_14Q32_TRANSLOCATIONS	Details ...	21	-0.6361329	-1.5915482	0	0.47530702	0.96	542	tags=38%, list=5%, signal=40%
KEGG_ARACHIDONIC_ACID_METABOLISM	KEGG_ARACHIDONIC_ACID_METABOLISM	Details ...	34	-0.5786435	-1.5879563	0	0.4770315	0.97	1085	tags=32%, list=10%, signal=36%
MOOTHA_PGC	MOOTHA_PGC	Details ...	263	-0.35396	-1.5866766	0.09090909	0.4713753	0.97	2262	tags=34%, list=20%, signal=41%
GOLDRATH_IMMUNE_MEMORY	GOLDRATH_IMMUNE_MEMORY	Details ...	52	-0.52117807	-1.5835714	0.07692308	0.47411215	0.97	1814	tags=40%, list=16%, signal=48%
KEGG_DRUG_METABOLISM_CYTOCHROME_P450	KEGG_DRUG_METABOLISM_CYTOCHROME_P450	Details ...	30	-0.6608137	-1.582984	0	0.4659308	0.97	1157	tags=43%, list=10%, signal=48%
LEE_LIVER_CANCER_MYC_TGFA_DN	LEE_LIVER_CANCER_MYC_TGFA_DN	Details ...	50	-0.5778162	-1.5751015	0.018518519	0.48404214	0.97	1932	tags=52%, list=17%, signal=63%
LEE_LIVER_CANCER_ACOX1_UP	LEE_LIVER_CANCER_ACOX1_UP	Details ...	50	-0.5721753	-1.5748672	0	0.47482312	0.97	1156	tags=36%, list=10%, signal=40%
REACTOME_BIOLOGICAL_OXIDATIONS	REACTOME_BIOLOGICAL_OXIDATIONS	Details ...	65	-0.52535045	-1.5736032	0.018867925	0.46857443	0.97	1337	tags=35%, list=12%, signal=40%
VANHARANTA_UTERINE_FIBROID_DN	VANHARANTA_UTERINE_FIBROID_DN	Details ...	38	-0.6112029	-1.5710527	0.021276595	0.4689626	0.97	844	tags=37%, list=8%, signal=40%
REACTOME_GLUCOSE_METABOLISM	REACTOME_GLUCOSE_METABOLISM	Details ...	39	-0.5815304	-1.5651542	0.044444446	0.47959062	0.97	1487	tags=44%, list=13%, signal=50%
CHEN_LVAD_SUPPORT_OF_FAILING_HEART_UP	CHEN_LVAD_SUPPORT_OF_FAILING_HEART_UP	Details ...	69	-0.5680556	-1.5551493	0.02	0.5072398	0.97	710	tags=30%, list=6%, signal=32%
KEGG_HISTIDINE_METABOLISM	KEGG_HISTIDINE_METABOLISM	Details ...	20	-0.5626654	-1.5506243	0.055555556	0.51489675	0.98	1751	tags=45%, list=16%, signal=53%
KEGG_PROPANOATE_METABOLISM	KEGG_PROPANOATE_METABOLISM	Details ...	25	-0.59670305	-1.5498506	0	0.50824744	0.98	1544	tags=52%, list=14%, signal=60%
CROMER_TUMORIGENESIS_DN	CROMER_TUMORIGENESIS_DN	Details ...	29	-0.6064512	-1.542613	0.01923077	0.5256338	0.98	1552	tags=48%, list=14%, signal=56%
CADWELL_ATG16L1_TARGETS_UP	CADWELL_ATG16L1_TARGETS_UP	Details ...	62	-0.5919724	-1.5347409	0.04347826	0.54848033	0.98	1097	tags=40%, list=10%, signal=44%
BONOME_OVARIAN_CANCER_POOR_SURVIVAL_UP	BONOME_OVARIAN_CANCER_POOR_SURVIVAL_UP	Details ...	20	-0.5413591	-1.5319175	0.020833334	0.5511875	0.98	2238	tags=45%, list=20%, signal=56%
IWANAGA_CARCINOGENESIS_BY_KRAS_DN	IWANAGA_CARCINOGENESIS_BY_KRAS_DN		71	-0.43996724	-1.5291333	0.04761905	0.55114776	0.98	1518	tags=27%, list=14%, signal=31%
LEE_LIVER_CANCER_E2F1_DN	LEE_LIVER_CANCER_E2F1_DN		41	-0.54551244	-1.5274109	0.018867925	0.5489904	0.98	1272	tags=34%, list=11%, signal=38%
ROSS_LEUKEMIA_WITH_MLL_FUSIONS	ROSS_LEUKEMIA_WITH_MLL_FUSIONS		49	-0.48855674	-1.5160072	0.06122449	0.58481294	0.98	1459	tags=43%, list=13%, signal=49%
VECCHI_GASTRIC_CANCER_EARLY_DN	VECCHI_GASTRIC_CANCER_EARLY_DN		188	-0.50738275	-1.5067626	0.0625	0.6133881	0.98	1538	tags=40%, list=14%, signal=46%
TSUNODA_CISPLATIN_RESISTANCE_DN	TSUNODA_CISPLATIN_RESISTANCE_DN		18	-0.597803	-1.5008174	0.045454547	0.6270805	0.98	1185	tags=44%, list=11%, signal=50%
MOOTHA_GLUCONEOGENESIS	MOOTHA_GLUCONEOGENESIS		22	-0.5859635	-1.5004015	0.0625	0.61991507	0.98	987	tags=36%, list=9%, signal=40%
KEGG_BUTANOATE_METABOLISM	KEGG_BUTANOATE_METABOLISM		24	-0.51690346	-1.4935164	0	0.6432306	0.98	2512	tags=71%, list=22%, signal=91%
RICKMAN_HEAD_AND_NECK_CANCER_F	RICKMAN_HEAD_AND_NECK_CANCER_F		35	-0.79441696	-1.4897132	0.04347826	0.6519385	0.98	1730	tags=83%, list=15%, signal=98%
XU_GH1_EXOGENOUS_TARGETS_UP	XU_GH1_EXOGENOUS_TARGETS_UP		18	-0.6331446	-1.4880497	0.06382979	0.6490054	0.98	2182	tags=56%, list=19%, signal=69%
FLECHNER_BIOPSY_KIDNEY_TRANSPLANT_REJECTED_VS_OK_DN	FLECHNER_BIOPSY_KIDNEY_TRANSPLANT_REJECTED_VS_OK_DN		373	-0.3471808	-1.4837879	0.044444446	0.6566567	0.98	2012	tags=32%, list=18%, signal=38%
LEE_LIVER_CANCER_MYC_UP	LEE_LIVER_CANCER_MYC_UP		45	-0.40994364	-1.4829603	0.037037037	0.65010023	0.98	745	tags=20%, list=7%, signal=21%
TSENG_IRS1_TARGETS_DN	TSENG_IRS1_TARGETS_DN		102	-0.4912801	-1.4818147	0.125	0.64462286	0.98	1353	tags=36%, list=12%, signal=41%
WONG_ENDMETRIUM_CANCER_DN	WONG_ENDMETRIUM_CANCER_DN		26	-0.64019257	-1.4753652	0.08163265	0.6650832	0.98	1375	tags=42%, list=12%, signal=48%
SMID_BREAST_CANCER_NORMAL_LIKE_UP	SMID_BREAST_CANCER_NORMAL_LIKE_UP		273	-0.5836537	-1.4744056	0.08163265	0.66086304	0.98	1745	tags=47%, list=16%, signal=54%
LI_WILMS_TUMOR_VS_FETAL_KIDNEY_1_UP	LI_WILMS_TUMOR_VS_FETAL_KIDNEY_1_UP		121	-0.42365795	-1.4733734	0.036363635	0.6561862	0.98	1838	tags=40%, list=16%, signal=48%
IWANAGA_CARCINOGENESIS_BY_KRAS_PTEN_DN	IWANAGA_CARCINOGENESIS_BY_KRAS_PTEN_DN		192	-0.45289227	-1.4723305	0.083333336	0.6523546	0.99	2165	tags=41%, list=19%, signal=49%
IIZUKA_LIVER_CANCER_PROGRESSION_G2_G3_UP	IIZUKA_LIVER_CANCER_PROGRESSION_G2_G3_UP		15	-0.5350602	-1.4715598	0.022222223	0.6461834	0.99	1293	tags=40%, list=12%, signal=45%
MCBRYAN_PUBERTAL_BREAST_6_7WK_UP	MCBRYAN_PUBERTAL_BREAST_6_7WK_UP		133	-0.41188467	-1.4707987	0.041666668	0.6407171	0.99	1870	tags=36%, list=17%, signal=43%
KEGG_CARDIAC_MUSCLE_CONTRACTION	KEGG_CARDIAC_MUSCLE_CONTRACTION		58	-0.49877742	-1.4706705	0.125	0.63296187	0.99	1990	tags=45%, list=18%, signal=54%
WEST_ADRENOCORTICAL_TUMOR_MARKERS_DN	WEST_ADRENOCORTICAL_TUMOR_MARKERS_DN		17	-0.6489373	-1.4694602	0.021276595	0.62864494	0.99	1054	tags=41%, list=9%, signal=45%
YAO_TEMPORAL_RESPONSE_TO_PROGESTERONE_CLUSTER_1	YAO_TEMPORAL_RESPONSE_TO_PROGESTERONE_CLUSTER_1		58	-0.5064623	-1.4676937	0.039215688	0.6284046	0.99	1200	tags=33%, list=11%, signal=37%
BERENJENO_TRANSFORMED_BY_RHOA_FOREVER_UP	BERENJENO_TRANSFORMED_BY_RHOA_FOREVER_UP		15	-0.6943225	-1.4651937	0.06122449	0.6295571	0.99	161	tags=40%, list=1%, signal=41%
BIOCARTA_INTEGRIN_PATHWAY	BIOCARTA_INTEGRIN_PATHWAY		25	-0.49959818	-1.461687	0.069767445	0.63811725	0.99	597	tags=16%, list=5%, signal=17%
KEGG_VIRAL_MYOCARDITIS	KEGG_VIRAL_MYOCARDITIS		26	-0.6065359	-1.452366	0.06382979	0.66965085	0.99	1792	tags=54%, list=16%, signal=64%
TSENG_ADIPOGENIC_POTENTIAL_DN	TSENG_ADIPOGENIC_POTENTIAL_DN		34	-0.65616566	-1.4506123	0.10638298	0.66861564	0.99	1131	tags=56%, list=10%, signal=62%
IVANOVA_HEMATOPOIESIS_STEM_CELL_AND_PROGENITOR	IVANOVA_HEMATOPOIESIS_STEM_CELL_AND_PROGENITOR		152	-0.3533911	-1.4502941	0.046511628	0.66209525	0.99	1534	tags=25%, list=14%, signal=29%
KEGG_PYRUVATE_METABOLISM	KEGG_PYRUVATE_METABOLISM		29	-0.45013112	-1.4502773	0.083333336	0.6547493	0.99	1580	tags=38%, list=14%, signal=44%
BEGUM_TARGETS_OF_PAX3_FOXO1_FUSION_UP	BEGUM_TARGETS_OF_PAX3_FOXO1_FUSION_UP		33	-0.57722336	-1.4443195	0.083333336	0.673721	0.99	1190	tags=42%, list=11%, signal=47%
MARTINEZ_RB1_AND_TP53_TARGETS_UP	MARTINEZ_RB1_AND_TP53_TARGETS_UP		471	-0.40037656	-1.4434464	0.083333336	0.6703913	0.99	1953	tags=34%, list=17%, signal=40%
JI_METASTASIS_REPRESSED_BY_STK11	JI_METASTASIS_REPRESSED_BY_STK11		17	-0.56936336	-1.4431795	0.1	0.6638045	0.99	1192	tags=35%, list=11%, signal=39%
WATTEL_AUTONOMOUS_THYROID_ADENOMA_DN	WATTEL_AUTONOMOUS_THYROID_ADENOMA_DN		16	-0.64386857	-1.43984	0.115384616	0.668752	0.99	755	tags=38%, list=7%, signal=40%
WINTER_HYPOXIA_DN	WINTER_HYPOXIA_DN		24	-0.7337057	-1.439647	0.104166664	0.6620411	0.99	1464	tags=58%, list=13%, signal=67%
CAIRO_HEPATOBLASTOMA_CLASSES_DN	CAIRO_HEPATOBLASTOMA_CLASSES_DN		118	-0.45982045	-1.4392813	0.12765957	0.6567393	0.99	1868	tags=38%, list=17%, signal=45%
OSADA_ASCL1_TARGETS_DN	OSADA_ASCL1_TARGETS_DN		15	-0.7420966	-1.4358277	0.06521739	0.6629891	0.99	1192	tags=67%, list=11%, signal=75%
BIOCARTA_PPARA_PATHWAY	BIOCARTA_PPARA_PATHWAY		35	-0.44904095	-1.435471	0.035714287	0.6573523	0.99	1973	tags=49%, list=18%, signal=59%
KEGG_RETINOL_METABOLISM	KEGG_RETINOL_METABOLISM		23	-0.5185689	-1.4342208	0.0625	0.65464085	0.99	1024	tags=30%, list=9%, signal=33%
PYEON_CANCER_HEAD_AND_NECK_VS_CERVICAL_DN	PYEON_CANCER_HEAD_AND_NECK_VS_CERVICAL_DN		15	-0.6941013	-1.4341106	0.08695652	0.6483964	0.99	489	tags=33%, list=4%, signal=35%
DELYS_THYROID_CANCER_DN	DELYS_THYROID_CANCER_DN		153	-0.47723183	-1.4296678	0.12	0.66027355	0.99	1115	tags=32%, list=10%, signal=35%
DAIRKEE_CANCER_PRONE_RESPONSE_E2	DAIRKEE_CANCER_PRONE_RESPONSE_E2		18	-0.59198606	-1.4288255	0.13725491	0.6570416	0.99	745	tags=39%, list=7%, signal=42%
KEGG_GLYCOLYSIS_GLUCONEOGENESIS	KEGG_GLYCOLYSIS_GLUCONEOGENESIS		48	-0.45169976	-1.4270278	0	0.6566656	0.99	1580	tags=33%, list=14%, signal=39%
PETRETTO_CARDIAC_HYPERTROPHY	PETRETTO_CARDIAC_HYPERTROPHY		23	-0.72567195	-1.4253901	0.11363637	0.6572033	0.99	1330	tags=70%, list=12%, signal=79%
NATSUME_RESPONSE_TO_INTERFERON_BETA_DN	NATSUME_RESPONSE_TO_INTERFERON_BETA_DN		35	-0.51073945	-1.4249558	0.104166664	0.65274525	0.99	1865	tags=34%, list=17%, signal=41%
LE_EGR2_TARGETS_DN	LE_EGR2_TARGETS_DN		84	-0.44414398	-1.4241589	0.020408163	0.64976513	0.99	868	tags=27%, list=8%, signal=29%
REACTOME_MUSCLE_CONTRACTION	REACTOME_MUSCLE_CONTRACTION		36	-0.62074935	-1.4240133	0.14583333	0.64393616	0.99	959	tags=44%, list=9%, signal=48%
ALONSO_METASTASIS_DN	ALONSO_METASTASIS_DN		15	-0.6453168	-1.4238685	0.1	0.6386377	0.99	2539	tags=80%, list=23%, signal=103%
REACTOME_STRIATED_MUSCLE_CONTRACTION	REACTOME_STRIATED_MUSCLE_CONTRACTION		22	-0.7494886	-1.4230657	0.14893617	0.6340065	0.99	2008	tags=82%, list=18%, signal=99%
LIU_PROSTATE_CANCER_DN	LIU_PROSTATE_CANCER_DN		250	-0.47512084	-1.4220035	0.1	0.63209933	0.99	1349	tags=37%, list=12%, signal=41%
BROWNE_HCMV_INFECTION_18HR_DN	BROWNE_HCMV_INFECTION_18HR_DN		105	-0.43720093	-1.4205809	0.08510638	0.6316978	0.99	1440	tags=28%, list=13%, signal=31%
MARTINEZ_RB1_TARGETS_UP	MARTINEZ_RB1_TARGETS_UP		497	-0.37142503	-1.4202015	0.022727273	0.62692946	0.99	1242	tags=24%, list=11%, signal=26%
TOMLINS_PROSTATE_CANCER_DN	TOMLINS_PROSTATE_CANCER_DN		19	-0.61535287	-1.4199682	0.04347826	0.6228976	0.99	803	tags=42%, list=7%, signal=45%
CHIANG_LIVER_CANCER_SUBCLASS_CTNNB1_UP	CHIANG_LIVER_CANCER_SUBCLASS_CTNNB1_UP		93	-0.44177666	-1.4195004	0.020408163	0.61862665	0.99	1272	tags=31%, list=11%, signal=35%
WAMUNYOKOLI_OVARIAN_CANCER_GRADES_1_2_DN	WAMUNYOKOLI_OVARIAN_CANCER_GRADES_1_2_DN		36	-0.5152194	-1.4160439	0.115384616	0.62553024	0.99	1353	tags=33%, list=12%, signal=38%
TAKEDA_TARGETS_OF_NUP98_HOXA9_FUSION_6HR_UP	TAKEDA_TARGETS_OF_NUP98_HOXA9_FUSION_6HR_UP		47	-0.533634	-1.4156597	0.06122449	0.6221713	0.99	1249	tags=36%, list=11%, signal=41%
BOYLAN_MULTIPLE_MYELOMA_D_CLUSTER_UP	BOYLAN_MULTIPLE_MYELOMA_D_CLUSTER_UP		18	-0.52012	-1.4145161	0.08695652	0.6214907	0.99	3003	tags=67%, list=27%, signal=91%
SCHLESINGER_METHYLATED_DE_NOVO_IN_CANCER	SCHLESINGER_METHYLATED_DE_NOVO_IN_CANCER		60	-0.50539184	-1.4140435	0.04	0.6174534	0.99	1915	tags=43%, list=17%, signal=52%
BIDUS_METASTASIS_DN	BIDUS_METASTASIS_DN		76	-0.48473603	-1.4117323	0.13043478	0.6211237	0.99	1861	tags=41%, list=17%, signal=49%
REACTOME_MTOR_SIGNALLING	REACTOME_MTOR_SIGNALLING		15	-0.46234134	-1.4059471	0.1	0.6362118	0.99	971	tags=20%, list=9%, signal=22%
REACTOME_GLUCONEOGENESIS	REACTOME_GLUCONEOGENESIS		19	-0.59571797	-1.4059427	0.06818182	0.63082016	0.99	1487	tags=47%, list=13%, signal=55%
KEGG_ADIPOCYTOKINE_SIGNALING_PATHWAY	KEGG_ADIPOCYTOKINE_SIGNALING_PATHWAY		35	-0.44891667	-1.4054171	0.11111111	0.62706625	0.99	1975	tags=37%, list=18%, signal=45%
NAKAJIMA_MAST_CELL	NAKAJIMA_MAST_CELL		22	-0.596055	-1.4044871	0.104166664	0.62625104	0.99	1218	tags=41%, list=11%, signal=46%
ASGHARZADEH_NEUROBLASTOMA_POOR_SURVIVAL_DN	ASGHARZADEH_NEUROBLASTOMA_POOR_SURVIVAL_DN		20	-0.5378447	-1.4004685	0.071428575	0.6368377	0.99	1491	tags=45%, list=13%, signal=52%
KEGG_GLYCEROLIPID_METABOLISM	KEGG_GLYCEROLIPID_METABOLISM		29	-0.48295388	-1.3995713	0.09090909	0.63589644	0.99	815	tags=21%, list=7%, signal=22%
BARIS_THYROID_CANCER_UP	BARIS_THYROID_CANCER_UP		15	-0.48022512	-1.3989155	0.1590909	0.6331431	0.99	597	tags=20%, list=5%, signal=21%
MULLIGHAN_MLL_SIGNATURE_1_DN	MULLIGHAN_MLL_SIGNATURE_1_DN		140	-0.3729032	-1.398003	0.0625	0.6310849	0.99	1466	tags=28%, list=13%, signal=32%
GAUSSMANN_MLL_AF4_FUSION_TARGETS_F_DN	GAUSSMANN_MLL_AF4_FUSION_TARGETS_F_DN		22	-0.6003767	-1.3978454	0.11363637	0.6263043	0.99	1390	tags=50%, list=12%, signal=57%
DAIRKEE_TERT_TARGETS_DN	DAIRKEE_TERT_TARGETS_DN		41	-0.44143504	-1.3974353	0.0625	0.6219981	0.99	1547	tags=32%, list=14%, signal=37%
LEE_LIVER_CANCER_MYC_E2F1_DN	LEE_LIVER_CANCER_MYC_E2F1_DN		45	-0.51459956	-1.3971195	0.094339624	0.6191154	0.99	1839	tags=44%, list=16%, signal=53%
ZHAN_MULTIPLE_MYELOMA_CD2_DN	ZHAN_MULTIPLE_MYELOMA_CD2_DN		22	-0.5142893	-1.3964391	0.078431375	0.6180503	1	1515	tags=41%, list=14%, signal=47%
DORSAM_HOXA9_TARGETS_UP	DORSAM_HOXA9_TARGETS_UP		23	-0.46788248	-1.3948869	0.069767445	0.6197339	1	2010	tags=26%, list=18%, signal=32%
DORSAM_HOXA9_TARGETS_DN	DORSAM_HOXA9_TARGETS_DN		17	-0.46831807	-1.3933047	0.10638298	0.62071955	1	867	tags=24%, list=8%, signal=25%
WEST_ADRENOCORTICAL_TUMOR_DN	WEST_ADRENOCORTICAL_TUMOR_DN		341	-0.39605877	-1.3864416	0.17021276	0.6388147	1	1237	tags=27%, list=11%, signal=30%
NIKOLSKY_BREAST_CANCER_20Q11_AMPLICON	NIKOLSKY_BREAST_CANCER_20Q11_AMPLICON		15	-0.4788997	-1.3838956	0.094339624	0.643579	1	1313	tags=20%, list=12%, signal=23%
NAKAYAMA_SOFT_TISSUE_TUMORS_PCA1_DN	NAKAYAMA_SOFT_TISSUE_TUMORS_PCA1_DN		48	-0.49901146	-1.3833216	0.083333336	0.6418421	1	1178	tags=38%, list=11%, signal=42%
BAELDE_DIABETIC_NEPHROPATHY_UP	BAELDE_DIABETIC_NEPHROPATHY_UP		18	-0.61357427	-1.3830723	0.1509434	0.6377157	1	737	tags=39%, list=7%, signal=42%
URS_ADIPOCYTE_DIFFERENTIATION_DN	URS_ADIPOCYTE_DIFFERENTIATION_DN		20	-0.64609987	-1.3828954	0.23404256	0.6335709	1	1745	tags=60%, list=16%, signal=71%
SEKI_INFLAMMATORY_RESPONSE_LPS_DN	SEKI_INFLAMMATORY_RESPONSE_LPS_DN		17	-0.61405283	-1.382246	0.07692308	0.630365	1	1167	tags=47%, list=10%, signal=52%
MARTINEZ_TP53_TARGETS_UP	MARTINEZ_TP53_TARGETS_UP		467	-0.38269293	-1.3814397	0.11111111	0.62834007	1	1953	tags=33%, list=17%, signal=39%
LEE_NEURAL_CREST_STEM_CELL_UP	LEE_NEURAL_CREST_STEM_CELL_UP		88	-0.50339353	-1.380507	0.15555556	0.62705106	1	1703	tags=45%, list=15%, signal=53%
LI_PROSTATE_CANCER_EPIGENETIC	LI_PROSTATE_CANCER_EPIGENETIC		15	-0.6541961	-1.373896	0.08888889	0.64455205	1	1810	tags=47%, list=16%, signal=56%
PICCALUGA_ANGIOIMMUNOBLASTIC_LYMPHOMA_UP	PICCALUGA_ANGIOIMMUNOBLASTIC_LYMPHOMA_UP		119	-0.5602801	-1.3734143	0.2173913	0.6412199	1	1793	tags=49%, list=16%, signal=57%
RODRIGUES_NTN1_AND_DCC_TARGETS	RODRIGUES_NTN1_AND_DCC_TARGETS		23	-0.464471	-1.3661147	0.06818182	0.663516	1	309	tags=17%, list=3%, signal=18%
LINDGREN_BLADDER_CANCER_CLUSTER_2A_DN	LINDGREN_BLADDER_CANCER_CLUSTER_2A_DN		80	-0.42855006	-1.3653712	0.11111111	0.66108316	1	1412	tags=25%, list=13%, signal=28%
PARK_TRETINOIN_RESPONSE_AND_RARA_PLZF_FUSION	PARK_TRETINOIN_RESPONSE_AND_RARA_PLZF_FUSION		16	-0.5768501	-1.3645637	0.12244898	0.6594343	1	2159	tags=69%, list=19%, signal=85%
FARMER_BREAST_CANCER_CLUSTER_5	FARMER_BREAST_CANCER_CLUSTER_5		18	-0.807768	-1.3642088	0.25	0.6560867	1	1793	tags=89%, list=16%, signal=106%
BIOCARTA_NO1_PATHWAY	BIOCARTA_NO1_PATHWAY		18	-0.55792564	-1.3635199	0.1627907	0.6535801	1	1432	tags=39%, list=13%, signal=45%
HOSHIDA_LIVER_CANCER_SUBCLASS_S3	HOSHIDA_LIVER_CANCER_SUBCLASS_S3		200	-0.39597225	-1.3626422	0.08510638	0.6517705	1	2424	tags=46%, list=22%, signal=58%
EBAUER_MYOGENIC_TARGETS_OF_PAX3_FOXO1_FUSION	EBAUER_MYOGENIC_TARGETS_OF_PAX3_FOXO1_FUSION		38	-0.6394337	-1.3618505	0.15555556	0.6507065	1	1728	tags=66%, list=15%, signal=78%
LEE_LIVER_CANCER_MYC_DN	LEE_LIVER_CANCER_MYC_DN		38	-0.499633	-1.3615706	0.03773585	0.64711833	1	1133	tags=29%, list=10%, signal=32%
KEGG_ALANINE_ASPARTATE_AND_GLUTAMATE_METABOLISM	KEGG_ALANINE_ASPARTATE_AND_GLUTAMATE_METABOLISM		21	-0.50960135	-1.3589795	0.1	0.65096813	1	1632	tags=52%, list=15%, signal=61%
EBAUER_TARGETS_OF_PAX3_FOXO1_FUSION_UP	EBAUER_TARGETS_OF_PAX3_FOXO1_FUSION_UP		124	-0.45099053	-1.357709	0.16666667	0.65109813	1	2022	tags=43%, list=18%, signal=52%
YAO_TEMPORAL_RESPONSE_TO_PROGESTERONE_CLUSTER_16	YAO_TEMPORAL_RESPONSE_TO_PROGESTERONE_CLUSTER_16		62	-0.5740177	-1.3575464	0.23809524	0.647324	1	1838	tags=52%, list=16%, signal=61%
KAYO_CALORIE_RESTRICTION_MUSCLE_DN	KAYO_CALORIE_RESTRICTION_MUSCLE_DN		47	-0.3632508	-1.357176	0	0.64463776	1	987	tags=23%, list=9%, signal=26%
ST_GRANULE_CELL_SURVIVAL_PATHWAY	ST_GRANULE_CELL_SURVIVAL_PATHWAY		15	-0.50554395	-1.3551358	0.094339624	0.6490714	1	3489	tags=60%, list=31%, signal=87%
HELLER_HDAC_TARGETS_SILENCED_BY_METHYLATION_UP	HELLER_HDAC_TARGETS_SILENCED_BY_METHYLATION_UP		242	-0.3584201	-1.3542949	0.057692308	0.64795196	1	1317	tags=28%, list=12%, signal=31%
TENEDINI_MEGAKARYOCYTE_MARKERS	TENEDINI_MEGAKARYOCYTE_MARKERS		29	-0.46647462	-1.3532218	0.12727273	0.6476843	1	1894	tags=38%, list=17%, signal=46%
RODWELL_AGING_KIDNEY_NO_BLOOD_DN	RODWELL_AGING_KIDNEY_NO_BLOOD_DN		72	-0.40468416	-1.352932	0.06382979	0.64444214	1	1852	tags=35%, list=17%, signal=41%
ICHIBA_GRAFT_VERSUS_HOST_DISEASE_35D_DN	ICHIBA_GRAFT_VERSUS_HOST_DISEASE_35D_DN		42	-0.49066186	-1.3490131	0.094339624	0.654424	1	1858	tags=43%, list=17%, signal=51%
STEIN_ESRRA_TARGETS_UP	STEIN_ESRRA_TARGETS_UP		233	-0.31863686	-1.3483458	0.13636364	0.652446	1	2062	tags=38%, list=18%, signal=45%
JAZAG_TGFB1_SIGNALING_VIA_SMAD4_DN	JAZAG_TGFB1_SIGNALING_VIA_SMAD4_DN		42	-0.4178942	-1.3476365	0.11111111	0.6506556	1	1471	tags=24%, list=13%, signal=27%
MENSE_HYPOXIA_UP	MENSE_HYPOXIA_UP		57	-0.45851585	-1.3475629	0.17857143	0.6467054	1	1788	tags=39%, list=16%, signal=46%
ZHAN_LATE_DIFFERENTIATION_GENES_UP	ZHAN_LATE_DIFFERENTIATION_GENES_UP		17	-0.6085369	-1.3469324	0.15555556	0.64466786	1	1459	tags=41%, list=13%, signal=47%
ROSS_AML_WITH_PML_RARA_FUSION	ROSS_AML_WITH_PML_RARA_FUSION		43	-0.4763474	-1.3468663	0.11111111	0.6409224	1	1745	tags=37%, list=16%, signal=44%
SENESE_HDAC2_TARGETS_DN	SENESE_HDAC2_TARGETS_DN		74	-0.49287337	-1.3441938	0.20833333	0.64663357	1	1737	tags=50%, list=16%, signal=59%
ROSS_AML_OF_FAB_M7_TYPE	ROSS_AML_OF_FAB_M7_TYPE		51	-0.38203472	-1.3398453	0.08	0.65890497	1	1728	tags=27%, list=15%, signal=32%
RAMASWAMY_METASTASIS_DN	RAMASWAMY_METASTASIS_DN		38	-0.45500505	-1.3395432	0.022222223	0.6559757	1	929	tags=24%, list=8%, signal=26%
PAL_PRMT5_TARGETS_DN	PAL_PRMT5_TARGETS_DN		28	-0.472734	-1.3367447	0.104166664	0.6631548	1	1283	tags=25%, list=11%, signal=28%
KANG_IMMORTALIZED_BY_TERT_DN	KANG_IMMORTALIZED_BY_TERT_DN		67	-0.4607785	-1.3345443	0.13333334	0.66645926	1	2078	tags=46%, list=19%, signal=56%
REACTOME_PHOSPHOLIPASE_CMEDIATED_CASCADE	REACTOME_PHOSPHOLIPASE_CMEDIATED_CASCADE		16	-0.53423077	-1.3324724	0.12765957	0.67070913	1	588	tags=19%, list=5%, signal=20%
GERY_CEBP_TARGETS	GERY_CEBP_TARGETS		94	-0.47151917	-1.3310643	0.15384616	0.67172617	1	1015	tags=32%, list=9%, signal=35%
ROY_WOUND_BLOOD_VESSEL_UP	ROY_WOUND_BLOOD_VESSEL_UP		34	-0.5823733	-1.3296747	0.17021276	0.6725307	1	1365	tags=44%, list=12%, signal=50%
TURASHVILI_BREAST_DUCTAL_CARCINOMA_VS_LOBULAR_NORMAL_DN	TURASHVILI_BREAST_DUCTAL_CARCINOMA_VS_LOBULAR_NORMAL_DN		32	-0.51423866	-1.3286753	0.094339624	0.6725933	1	1056	tags=41%, list=9%, signal=45%
YAO_TEMPORAL_RESPONSE_TO_PROGESTERONE_CLUSTER_0	YAO_TEMPORAL_RESPONSE_TO_PROGESTERONE_CLUSTER_0		57	-0.39185643	-1.326637	0.09615385	0.6758269	1	2101	tags=39%, list=19%, signal=47%
UZONYI_RESPONSE_TO_LEUKOTRIENE_AND_THROMBIN	UZONYI_RESPONSE_TO_LEUKOTRIENE_AND_THROMBIN		28	-0.53893554	-1.3238842	0.13043478	0.6826417	1	889	tags=29%, list=8%, signal=31%
BARRIER_CANCER_RELAPSE_NORMAL_SAMPLE_UP	BARRIER_CANCER_RELAPSE_NORMAL_SAMPLE_UP		21	-0.49253726	-1.3201797	0.104166664	0.6918733	1	797	tags=24%, list=7%, signal=26%
CHIBA_RESPONSE_TO_TSA_UP	CHIBA_RESPONSE_TO_TSA_UP		32	-0.5315546	-1.3189329	0.17391305	0.69246054	1	1110	tags=38%, list=10%, signal=42%
DACOSTA_ERCC3_ALLELE_XPCS_VS_TTD_DN	DACOSTA_ERCC3_ALLELE_XPCS_VS_TTD_DN		17	-0.59266675	-1.3178533	0.1	0.69154423	1	1793	tags=47%, list=16%, signal=56%
REN_ALVEOLAR_RHABDOMYOSARCOMA_UP	REN_ALVEOLAR_RHABDOMYOSARCOMA_UP		57	-0.49993232	-1.3170407	0.0952381	0.68995327	1	1249	tags=40%, list=11%, signal=45%
FONTAINE_FOLLICULAR_THYROID_ADENOMA_DN	FONTAINE_FOLLICULAR_THYROID_ADENOMA_DN		39	-0.46009627	-1.3135924	0.17307693	0.6968867	1	2196	tags=51%, list=20%, signal=64%
DAIRKEE_CANCER_PRONE_RESPONSE_BPA	DAIRKEE_CANCER_PRONE_RESPONSE_BPA		33	-0.4241814	-1.3122698	0.13636364	0.6983379	1	1806	tags=30%, list=16%, signal=36%
BOYAULT_LIVER_CANCER_SUBCLASS_G3_DN	BOYAULT_LIVER_CANCER_SUBCLASS_G3_DN		35	-0.51095235	-1.3115128	0.13333334	0.6971946	1	1165	tags=43%, list=10%, signal=48%
RAGHAVACHARI_PLATELET_SPECIFIC_GENES	RAGHAVACHARI_PLATELET_SPECIFIC_GENES		44	-0.44771072	-1.3114519	0.18	0.69348884	1	2224	tags=39%, list=20%, signal=48%
REACTOME_FRS2MEDIATED_CASCADE	REACTOME_FRS2MEDIATED_CASCADE		19	-0.4915684	-1.3109646	0.16666667	0.69168466	1	588	tags=16%, list=5%, signal=17%
REACTOME_FORMATION_OF_FIBRIN_CLOT_CLOTTING_CASCADE	REACTOME_FORMATION_OF_FIBRIN_CLOT_CLOTTING_CASCADE		29	-0.53089213	-1.3107346	0.13461539	0.68851894	1	1845	tags=34%, list=16%, signal=41%
KUNINGER_IGF1_VS_PDGFB_TARGETS_UP	KUNINGER_IGF1_VS_PDGFB_TARGETS_UP		32	-0.6318873	-1.3096015	0.23529412	0.6885756	1	959	tags=63%, list=9%, signal=68%
BONCI_TARGETS_OF_MIR15A_AND_MIR16_1	BONCI_TARGETS_OF_MIR15A_AND_MIR16_1		53	-0.39175886	-1.3085885	0.10638298	0.6880759	1	2057	tags=34%, list=18%, signal=41%
LIEN_BREAST_CARCINOMA_METAPLASTIC	LIEN_BREAST_CARCINOMA_METAPLASTIC		19	-0.71148235	-1.3074952	0.22222222	0.6884101	1	1894	tags=58%, list=17%, signal=70%
POTTI_CYTOXAN_SENSITIVITY	POTTI_CYTOXAN_SENSITIVITY		24	-0.41192067	-1.3058898	0.04	0.6903592	1	1063	tags=25%, list=9%, signal=28%
VARELA_ZMPSTE24_TARGETS_DN	VARELA_ZMPSTE24_TARGETS_DN		37	-0.47898924	-1.3042219	0.14285715	0.6914902	1	1220	tags=38%, list=11%, signal=42%
DAVICIONI_MOLECULAR_ARMS_VS_ERMS_DN	DAVICIONI_MOLECULAR_ARMS_VS_ERMS_DN		105	-0.47561824	-1.303686	0.2173913	0.6897425	1	1679	tags=44%, list=15%, signal=51%
BERENJENO_TRANSFORMED_BY_RHOA_DN	BERENJENO_TRANSFORMED_BY_RHOA_DN		293	-0.39471617	-1.3036094	0.17391305	0.68634516	1	1192	tags=25%, list=11%, signal=27%
RIZ_ERYTHROID_DIFFERENTIATION_6HR	RIZ_ERYTHROID_DIFFERENTIATION_6HR		29	-0.48226243	-1.3030438	0.17307693	0.68452483	1	2280	tags=52%, list=20%, signal=65%
MOOTHA_GLYCOLYSIS	MOOTHA_GLYCOLYSIS		15	-0.51813996	-1.3027029	0.1509434	0.6819976	1	926	tags=27%, list=8%, signal=29%
CHIANG_LIVER_CANCER_SUBCLASS_INTERFERON_DN	CHIANG_LIVER_CANCER_SUBCLASS_INTERFERON_DN		19	-0.48543438	-1.3015773	0.16	0.68204147	1	919	tags=32%, list=8%, signal=34%
KERLEY_RESPONSE_TO_CISPLATIN_UP	KERLEY_RESPONSE_TO_CISPLATIN_UP		29	-0.49593106	-1.2990831	0.115384616	0.68657976	1	878	tags=28%, list=8%, signal=30%
HENDRICKS_SMARCA4_TARGETS_DN	HENDRICKS_SMARCA4_TARGETS_DN		30	-0.47916892	-1.2988064	0.19565217	0.68449736	1	1898	tags=37%, list=17%, signal=44%
VALK_AML_CLUSTER_10	VALK_AML_CLUSTER_10		18	-0.5245015	-1.2978252	0.17391305	0.68361	1	2351	tags=56%, list=21%, signal=70%
GNATENKO_PLATELET_SIGNATURE	GNATENKO_PLATELET_SIGNATURE		20	-0.54686815	-1.297131	0.2826087	0.6820826	1	1553	tags=30%, list=14%, signal=35%
SESTO_RESPONSE_TO_UV_C8	SESTO_RESPONSE_TO_UV_C8		49	-0.4292539	-1.295958	0.1509434	0.68289924	1	1369	tags=29%, list=12%, signal=32%
BROWNE_HCMV_INFECTION_16HR_DN	BROWNE_HCMV_INFECTION_16HR_DN		50	-0.4330533	-1.2952528	0.13953489	0.6816706	1	2078	tags=50%, list=19%, signal=61%
BASSO_CD40_SIGNALING_DN	BASSO_CD40_SIGNALING_DN		40	-0.49505177	-1.2946452	0.083333336	0.67996806	1	1403	tags=38%, list=13%, signal=43%
YAO_TEMPORAL_RESPONSE_TO_PROGESTERONE_CLUSTER_12	YAO_TEMPORAL_RESPONSE_TO_PROGESTERONE_CLUSTER_12		62	-0.4003534	-1.2945044	0.15555556	0.6769253	1	1575	tags=29%, list=14%, signal=34%
KAYO_CALORIE_RESTRICTION_MUSCLE_UP	KAYO_CALORIE_RESTRICTION_MUSCLE_UP		42	-0.5040092	-1.2943785	0.19148937	0.67398745	1	1853	tags=38%, list=17%, signal=45%
HOQUE_METHYLATED_IN_CANCER	HOQUE_METHYLATED_IN_CANCER		37	-0.47703794	-1.2903242	0.2	0.6854412	1	1539	tags=27%, list=14%, signal=31%
CASORELLI_APL_SECONDARY_VS_DE_NOVO_UP	CASORELLI_APL_SECONDARY_VS_DE_NOVO_UP		19	-0.57196444	-1.2886648	0.1632653	0.6867272	1	1856	tags=53%, list=17%, signal=63%
SABATES_COLORECTAL_ADENOMA_DN	SABATES_COLORECTAL_ADENOMA_DN		154	-0.4453744	-1.2879182	0.1632653	0.6855531	1	1500	tags=37%, list=13%, signal=42%
CROONQUIST_STROMAL_STIMULATION_UP	CROONQUIST_STROMAL_STIMULATION_UP		34	-0.5785364	-1.2878642	0.1875	0.68257475	1	1215	tags=47%, list=11%, signal=53%
HSIAO_LIVER_SPECIFIC_GENES	HSIAO_LIVER_SPECIFIC_GENES		179	-0.42145494	-1.287405	0.2	0.6810495	1	1367	tags=28%, list=12%, signal=31%
RICKMAN_HEAD_AND_NECK_CANCER_E	RICKMAN_HEAD_AND_NECK_CANCER_E		44	-0.4519186	-1.2835379	0.115384616	0.6903159	1	1075	tags=34%, list=10%, signal=38%
WAMUNYOKOLI_OVARIAN_CANCER_LMP_DN	WAMUNYOKOLI_OVARIAN_CANCER_LMP_DN		98	-0.4107919	-1.2831603	0.2244898	0.6885035	1	1353	tags=23%, list=12%, signal=26%
REACTOME_COMPLEMENT_CASCADE	REACTOME_COMPLEMENT_CASCADE		15	-0.5963871	-1.2829762	0.1923077	0.6860373	1	1056	tags=33%, list=9%, signal=37%
SMID_BREAST_CANCER_RELAPSE_IN_LUNG_DN	SMID_BREAST_CANCER_RELAPSE_IN_LUNG_DN		20	-0.59585804	-1.2805896	0.2037037	0.69005847	1	1330	tags=70%, list=12%, signal=79%
BOYAULT_LIVER_CANCER_SUBCLASS_G1_DN	BOYAULT_LIVER_CANCER_SUBCLASS_G1_DN		25	-0.44342583	-1.2785325	0.21052632	0.6927581	1	1269	tags=36%, list=11%, signal=41%
BROWNE_HCMV_INFECTION_24HR_DN	BROWNE_HCMV_INFECTION_24HR_DN		93	-0.40526566	-1.2742203	0.19148937	0.702271	1	1939	tags=39%, list=17%, signal=46%
VALK_AML_CLUSTER_2	VALK_AML_CLUSTER_2		17	-0.5113351	-1.2719288	0.17307693	0.70536727	1	1038	tags=35%, list=9%, signal=39%
ST_WNT_CA2_CYCLIC_GMP_PATHWAY	ST_WNT_CA2_CYCLIC_GMP_PATHWAY		15	-0.49417812	-1.2707928	0.1509434	0.7054739	1	1628	tags=47%, list=15%, signal=55%
KENNY_CTNNB1_TARGETS_DN	KENNY_CTNNB1_TARGETS_DN		28	-0.3970576	-1.2704725	0.10204082	0.70320016	1	1329	tags=29%, list=12%, signal=32%
YOSHIOKA_LIVER_CANCER_EARLY_RECURRENCE_DN	YOSHIOKA_LIVER_CANCER_EARLY_RECURRENCE_DN		33	-0.31176183	-1.2677078	0.19642857	0.70861334	1	1433	tags=24%, list=13%, signal=28%
DOUGLAS_BMI1_TARGETS_UP	DOUGLAS_BMI1_TARGETS_UP		331	-0.3217936	-1.2659258	0.22	0.71086925	1	1898	tags=30%, list=17%, signal=35%
LEE_LIVER_CANCER_DENA_DN	LEE_LIVER_CANCER_DENA_DN		57	-0.4645786	-1.264142	0.16	0.7141765	1	1383	tags=30%, list=12%, signal=34%
XU_GH1_AUTOCRINE_TARGETS_DN	XU_GH1_AUTOCRINE_TARGETS_DN		68	-0.3384595	-1.2614236	0.17073171	0.7210644	1	1845	tags=29%, list=16%, signal=35%
MARZEC_IL2_SIGNALING_DN	MARZEC_IL2_SIGNALING_DN		21	-0.4010475	-1.2613837	0.06122449	0.71786994	1	1025	tags=24%, list=9%, signal=26%
XU_HGF_SIGNALING_NOT_VIA_AKT1_48HR_UP	XU_HGF_SIGNALING_NOT_VIA_AKT1_48HR_UP		25	-0.45665607	-1.2608435	0.14035088	0.7162305	1	1093	tags=40%, list=10%, signal=44%
KEGG_STARCH_AND_SUCROSE_METABOLISM	KEGG_STARCH_AND_SUCROSE_METABOLISM		21	-0.4838337	-1.258246	0.21276596	0.72165906	1	623	tags=29%, list=6%, signal=30%
LEE_LIVER_CANCER_CIPROFIBRATE_DN	LEE_LIVER_CANCER_CIPROFIBRATE_DN		50	-0.48377457	-1.2530739	0.22222222	0.73483354	1	896	tags=24%, list=8%, signal=26%
MULLIGHAN_NPM1_SIGNATURE_3_DN	MULLIGHAN_NPM1_SIGNATURE_3_DN		84	-0.36782116	-1.2516967	0.23404256	0.73670805	1	1714	tags=30%, list=15%, signal=35%
CAVARD_LIVER_CANCER_MALIGNANT_VS_BENIGN	CAVARD_LIVER_CANCER_MALIGNANT_VS_BENIGN		20	-0.52801234	-1.2495998	0.13461539	0.74111325	1	1841	tags=40%, list=16%, signal=48%
ST_GAQ_PATHWAY	ST_GAQ_PATHWAY		17	-0.40729836	-1.2470139	0.18518518	0.74651307	1	1327	tags=35%, list=12%, signal=40%
CHARAFE_BREAST_CANCER_BASAL_VS_MESENCHYMAL_DN	CHARAFE_BREAST_CANCER_BASAL_VS_MESENCHYMAL_DN		27	-0.46736732	-1.2468188	0.24	0.7438566	1	1685	tags=41%, list=15%, signal=48%
UDAYAKUMAR_MED1_TARGETS_DN	UDAYAKUMAR_MED1_TARGETS_DN		146	-0.31271243	-1.2459418	0.1509434	0.7431299	1	935	tags=16%, list=8%, signal=17%
JI_RESPONSE_TO_FSH_UP	JI_RESPONSE_TO_FSH_UP		44	-0.39016172	-1.2443572	0.19565217	0.74596334	1	936	tags=23%, list=8%, signal=25%
DACOSTA_ERCC3_ALLELE_XPCS_VS_TTD_UP	DACOSTA_ERCC3_ALLELE_XPCS_VS_TTD_UP		16	-0.54486364	-1.2411872	0.25	0.7535874	1	1215	tags=50%, list=11%, signal=56%
KEGG_FRUCTOSE_AND_MANNOSE_METABOLISM	KEGG_FRUCTOSE_AND_MANNOSE_METABOLISM		23	-0.4247505	-1.237808	0.17777778	0.76133186	1	830	tags=22%, list=7%, signal=23%
RORIE_TARGETS_OF_EWSR1_FLI1_FUSION_DN	RORIE_TARGETS_OF_EWSR1_FLI1_FUSION_DN		17	-0.5025132	-1.2377813	0.14285715	0.7580643	1	650	tags=24%, list=6%, signal=25%
GILDEA_METASTASIS	GILDEA_METASTASIS		19	-0.6369674	-1.2361158	0.26666668	0.7598627	1	1613	tags=63%, list=14%, signal=74%
ONDER_CDH1_TARGETS_2_UP	ONDER_CDH1_TARGETS_2_UP		159	-0.46516278	-1.2352889	0.27272728	0.7588781	1	1793	tags=45%, list=16%, signal=53%
STEIN_ESRRA_TARGETS	STEIN_ESRRA_TARGETS		308	-0.27217573	-1.2341021	0.19512194	0.75971407	1	2062	tags=33%, list=18%, signal=40%
SANA_TNF_SIGNALING_DN	SANA_TNF_SIGNALING_DN		58	-0.42252988	-1.2336814	0.23255815	0.75814044	1	1215	tags=26%, list=11%, signal=29%
NIKOLSKY_BREAST_CANCER_7Q21_Q22_AMPLICON	NIKOLSKY_BREAST_CANCER_7Q21_Q22_AMPLICON		35	-0.42015865	-1.2310863	0.31914893	0.7638687	1	847	tags=14%, list=8%, signal=15%
LI_CISPLATIN_RESISTANCE_DN	LI_CISPLATIN_RESISTANCE_DN		19	-0.5480964	-1.2308624	0.27272728	0.7616659	1	1699	tags=37%, list=15%, signal=43%
MARCHINI_TRABECTEDIN_RESISTANCE_DN	MARCHINI_TRABECTEDIN_RESISTANCE_DN		33	-0.4505108	-1.2296306	0.26923078	0.7628568	1	1539	tags=33%, list=14%, signal=39%
BIOCARTA_CHREBP2_PATHWAY	BIOCARTA_CHREBP2_PATHWAY		26	-0.34906748	-1.2294294	0.24390244	0.7605645	1	2794	tags=42%, list=25%, signal=56%
FALVELLA_SMOKERS_WITH_LUNG_CANCER	FALVELLA_SMOKERS_WITH_LUNG_CANCER		47	-0.38659304	-1.2290232	0.23404256	0.7584738	1	1322	tags=23%, list=12%, signal=26%
SMID_BREAST_CANCER_LUMINAL_B_DN	SMID_BREAST_CANCER_LUMINAL_B_DN		339	-0.41636148	-1.2274805	0.24	0.76031625	1	1524	tags=36%, list=14%, signal=40%
LU_TUMOR_ANGIOGENESIS_UP	LU_TUMOR_ANGIOGENESIS_UP		15	-0.5132922	-1.2269123	0.16666667	0.75903547	1	689	tags=40%, list=6%, signal=43%
RIZ_ERYTHROID_DIFFERENTIATION_APOBEC2	RIZ_ERYTHROID_DIFFERENTIATION_APOBEC2		18	-0.48439163	-1.2265432	0.22916667	0.7576669	1	849	tags=28%, list=8%, signal=30%
CORRE_MULTIPLE_MYELOMA_UP	CORRE_MULTIPLE_MYELOMA_UP		38	-0.47048345	-1.225064	0.2	0.7597714	1	2651	tags=61%, list=24%, signal=79%
RODWELL_AGING_KIDNEY_DN	RODWELL_AGING_KIDNEY_DN		63	-0.3639612	-1.2245121	0.14285715	0.75878894	1	1269	tags=25%, list=11%, signal=28%
MORI_SMALL_PRE_BII_LYMPHOCYTE_DN	MORI_SMALL_PRE_BII_LYMPHOCYTE_DN		46	-0.3815181	-1.2212247	0.2	0.7664889	1	1392	tags=26%, list=12%, signal=30%
FONTAINE_THYROID_TUMOR_UNCERTAIN_MALIGNANCY_DN	FONTAINE_THYROID_TUMOR_UNCERTAIN_MALIGNANCY_DN		18	-0.5438826	-1.2183092	0.1875	0.7719854	1	1606	tags=39%, list=14%, signal=45%
REACTOME_SHCMEDIATED_CASCADE	REACTOME_SHCMEDIATED_CASCADE		16	-0.4441723	-1.2182672	0.2264151	0.7690982	1	435	tags=13%, list=4%, signal=13%
MULLIGHAN_NPM1_MUTATED_SIGNATURE_1_DN	MULLIGHAN_NPM1_MUTATED_SIGNATURE_1_DN		63	-0.3658569	-1.2181133	0.16666667	0.7662062	1	1376	tags=27%, list=12%, signal=31%
LIN_NPAS4_TARGETS_DN	LIN_NPAS4_TARGETS_DN		38	-0.38559633	-1.2175088	0.16071428	0.76482964	1	1210	tags=21%, list=11%, signal=24%
BERTUCCI_MEDULLARY_VS_DUCTAL_BREAST_CANCER_DN	BERTUCCI_MEDULLARY_VS_DUCTAL_BREAST_CANCER_DN		78	-0.38650876	-1.2166609	0.18604651	0.76459646	1	839	tags=23%, list=7%, signal=25%
PETRETTO_HEART_MASS_QTL_CIS_UP	PETRETTO_HEART_MASS_QTL_CIS_UP		15	-0.456123	-1.2164912	0.17777778	0.7620998	1	1553	tags=33%, list=14%, signal=39%
XU_CREBBP_TARGETS_DN	XU_CREBBP_TARGETS_DN		34	-0.3991693	-1.2160081	0.27450982	0.76052165	1	1083	tags=21%, list=10%, signal=23%
VANTVEER_BREAST_CANCER_METASTASIS_UP	VANTVEER_BREAST_CANCER_METASTASIS_UP		27	-0.37744632	-1.2156824	0.24444444	0.75844073	1	671	tags=26%, list=6%, signal=28%
GRUETZMANN_PANCREATIC_CANCER_DN	GRUETZMANN_PANCREATIC_CANCER_DN		147	-0.31796238	-1.215413	0.2244898	0.7564673	1	1749	tags=26%, list=16%, signal=30%
MOROSETTI_FACIOSCAPULOHUMERAL_MUSCULAR_DISTROPHY_UP	MOROSETTI_FACIOSCAPULOHUMERAL_MUSCULAR_DISTROPHY_UP		16	-0.5956963	-1.2143309	0.24528302	0.757007	1	633	tags=50%, list=6%, signal=53%
IZADPANAH_STEM_CELL_ADIPOSE_VS_BONE_DN	IZADPANAH_STEM_CELL_ADIPOSE_VS_BONE_DN		65	-0.43397915	-1.2138588	0.3137255	0.7553573	1	1353	tags=43%, list=12%, signal=49%
LINDGREN_BLADDER_CANCER_CLUSTER_2B	LINDGREN_BLADDER_CANCER_CLUSTER_2B		243	-0.48970377	-1.2130275	0.26666668	0.75518197	1	1746	tags=41%, list=16%, signal=47%
LU_AGING_BRAIN_DN	LU_AGING_BRAIN_DN		155	-0.35241193	-1.2122967	0.21276596	0.75416386	1	1556	tags=29%, list=14%, signal=33%
ST_WNT_BETA_CATENIN_PATHWAY	ST_WNT_BETA_CATENIN_PATHWAY		24	-0.46232748	-1.2117105	0.27450982	0.7530813	1	883	tags=25%, list=8%, signal=27%
REACTOME_BASIGIN_INTERACTIONS	REACTOME_BASIGIN_INTERACTIONS		21	-0.44459108	-1.2115443	0.30232558	0.7506909	1	461	tags=19%, list=4%, signal=20%
GARCIA_TARGETS_OF_FLI1_AND_DAX1_UP	GARCIA_TARGETS_OF_FLI1_AND_DAX1_UP		22	-0.44973406	-1.2114738	0.26	0.7479467	1	752	tags=23%, list=7%, signal=24%
REACTOME_SMOOTH_MUSCLE_CONTRACTION	REACTOME_SMOOTH_MUSCLE_CONTRACTION		17	-0.46770468	-1.2104849	0.19512194	0.7482708	1	252	tags=18%, list=2%, signal=18%
WINNEPENNINCKX_MELANOMA_METASTASIS_DN	WINNEPENNINCKX_MELANOMA_METASTASIS_DN		26	-0.44091347	-1.2102387	0.19642857	0.7463638	1	1745	tags=42%, list=16%, signal=50%
KEGG_INSULIN_SIGNALING_PATHWAY	KEGG_INSULIN_SIGNALING_PATHWAY		86	-0.2964651	-1.2091516	0.14285715	0.7466752	1	1097	tags=16%, list=10%, signal=18%
CHARAFE_BREAST_CANCER_LUMINAL_VS_MESENCHYMAL_DN	CHARAFE_BREAST_CANCER_LUMINAL_VS_MESENCHYMAL_DN		258	-0.4151474	-1.2081835	0.35555556	0.74647176	1	1728	tags=37%, list=15%, signal=43%
KAAB_HEART_ATRIUM_VS_VENTRICLE_UP	KAAB_HEART_ATRIUM_VS_VENTRICLE_UP		158	-0.3642448	-1.2061269	0.25531915	0.75065523	1	1216	tags=25%, list=11%, signal=27%
MIDORIKAWA_AMPLIFIED_IN_LIVER_CANCER	MIDORIKAWA_AMPLIFIED_IN_LIVER_CANCER		26	-0.395614	-1.2059909	0.20930232	0.74822843	1	1382	tags=19%, list=12%, signal=22%
TANG_SENESCENCE_TP53_TARGETS_UP	TANG_SENESCENCE_TP53_TARGETS_UP		16	-0.45832598	-1.2052547	0.13725491	0.74751544	1	288	tags=19%, list=3%, signal=19%
ST_P38_MAPK_PATHWAY	ST_P38_MAPK_PATHWAY		24	-0.37447494	-1.2030811	0.17777778	0.75166965	1	720	tags=17%, list=6%, signal=18%
NING_CHRONIC_OBSTRUCTIVE_PULMONARY_DISEASE_DN	NING_CHRONIC_OBSTRUCTIVE_PULMONARY_DISEASE_DN		50	-0.39416596	-1.202031	0.2826087	0.75193346	1	1056	tags=16%, list=9%, signal=18%
CHIANG_LIVER_CANCER_SUBCLASS_PROLIFERATION_DN	CHIANG_LIVER_CANCER_SUBCLASS_PROLIFERATION_DN		103	-0.38912478	-1.2009748	0.24528302	0.75255907	1	1315	tags=29%, list=12%, signal=33%
FINAK_BREAST_CANCER_SDPP_SIGNATURE	FINAK_BREAST_CANCER_SDPP_SIGNATURE		17	-0.5480119	-1.1996813	0.3	0.753816	1	1783	tags=47%, list=16%, signal=56%
RODRIGUES_THYROID_CARCINOMA_ANAPLASTIC_DN	RODRIGUES_THYROID_CARCINOMA_ANAPLASTIC_DN		263	-0.30212444	-1.1984465	0.14893617	0.7551193	1	1061	tags=20%, list=9%, signal=22%
BONOME_OVARIAN_CANCER_SURVIVAL_SUBOPTIMAL_DEBULKING	BONOME_OVARIAN_CANCER_SURVIVAL_SUBOPTIMAL_DEBULKING		285	-0.29554608	-1.1981381	0.25531915	0.75335574	1	1704	tags=22%, list=15%, signal=25%
MARTORIATI_MDM4_TARGETS_NEUROEPITHELIUM_DN	MARTORIATI_MDM4_TARGETS_NEUROEPITHELIUM_DN		60	-0.43770316	-1.1980518	0.24444444	0.75097066	1	1506	tags=35%, list=13%, signal=40%
BYSTRYKH_HEMATOPOIESIS_STEM_CELL_AND_BRAIN_QTL_TRANS	BYSTRYKH_HEMATOPOIESIS_STEM_CELL_AND_BRAIN_QTL_TRANS		138	-0.25829232	-1.1971376	0.1627907	0.75087714	1	1272	tags=14%, list=11%, signal=16%
HADDAD_T_LYMPHOCYTE_AND_NK_PROGENITOR_UP	HADDAD_T_LYMPHOCYTE_AND_NK_PROGENITOR_UP		44	-0.37033784	-1.1969299	0.14893617	0.74902946	1	1760	tags=34%, list=16%, signal=40%
CHIARADONNA_NEOPLASTIC_TRANSFORMATION_CDC25_DN	CHIARADONNA_NEOPLASTIC_TRANSFORMATION_CDC25_DN		129	-0.39786947	-1.1960512	0.25531915	0.7496344	1	1412	tags=32%, list=13%, signal=36%
CHIARADONNA_NEOPLASTIC_TRANSFORMATION_KRAS_DN	CHIARADONNA_NEOPLASTIC_TRANSFORMATION_KRAS_DN		120	-0.41222695	-1.1941048	0.35416666	0.7530049	1	2054	tags=42%, list=18%, signal=50%
FLECHNER_BIOPSY_KIDNEY_TRANSPLANT_OK_VS_DONOR_UP	FLECHNER_BIOPSY_KIDNEY_TRANSPLANT_OK_VS_DONOR_UP		340	-0.30606952	-1.193872	0.26190478	0.750951	1	1808	tags=24%, list=16%, signal=28%
KEGG_VASCULAR_SMOOTH_MUSCLE_CONTRACTION	KEGG_VASCULAR_SMOOTH_MUSCLE_CONTRACTION		74	-0.3213697	-1.193607	0.25925925	0.74904734	1	1466	tags=23%, list=13%, signal=26%
WOOD_EBV_EBNA1_TARGETS_UP	WOOD_EBV_EBNA1_TARGETS_UP		75	-0.3191174	-1.1908575	0.23404256	0.7549235	1	1760	tags=28%, list=16%, signal=33%
REACTOME_PLATELET_AGGREGATION_PLUG_FORMATION	REACTOME_PLATELET_AGGREGATION_PLUG_FORMATION		19	-0.42834112	-1.1905706	0.2244898	0.7531304	1	396	tags=16%, list=4%, signal=16%
RASHI_RESPONSE_TO_IONIZING_RADIATION_1	RASHI_RESPONSE_TO_IONIZING_RADIATION_1		31	-0.37285066	-1.1903054	0.23404256	0.7512171	1	1205	tags=19%, list=11%, signal=22%
REACTOME_IMMUNOREGULATORY_INTERACTIONS_BETWEEN_A_LYMPHOID_AND_A_NON_LYMPHOID_CELL	REACTOME_IMMUNOREGULATORY_INTERACTIONS_BETWEEN_A_LYMPHOID_AND_A_NON_LYMPHOID_CELL		33	-0.52961934	-1.1899645	0.30612245	0.7496236	1	2511	tags=48%, list=22%, signal=62%
MCCABE_HOXC6_TARGETS_CANCER_UP	MCCABE_HOXC6_TARGETS_CANCER_UP		19	-0.37773925	-1.189788	0.27083334	0.7477557	1	2682	tags=47%, list=24%, signal=62%
REACTOME_CREB_PHOPHORYLATION_THROUGH_THE_ACTIVATION_OF_RAS	REACTOME_CREB_PHOPHORYLATION_THROUGH_THE_ACTIVATION_OF_RAS		17	-0.4083985	-1.1896112	0.14893617	0.7459784	1	682	tags=24%, list=6%, signal=25%
BROWNE_HCMV_INFECTION_48HR_DN	BROWNE_HCMV_INFECTION_48HR_DN		276	-0.31527734	-1.1888411	0.25531915	0.74575	1	1415	tags=22%, list=13%, signal=25%
REACTOME_INTEGRIN_ALPHAIIBBETA3_SIGNALING	REACTOME_INTEGRIN_ALPHAIIBBETA3_SIGNALING		17	-0.45699045	-1.1879691	0.26086956	0.74609387	1	396	tags=18%, list=4%, signal=18%
TONKS_TARGETS_OF_RUNX1_RUNX1T1_FUSION_GRANULOCYTE_UP	TONKS_TARGETS_OF_RUNX1_RUNX1T1_FUSION_GRANULOCYTE_UP		35	-0.47675878	-1.186977	0.21428572	0.74611735	1	1586	tags=43%, list=14%, signal=50%
POOLA_INVASIVE_BREAST_CANCER_DN	POOLA_INVASIVE_BREAST_CANCER_DN		82	-0.39150953	-1.1857821	0.18367347	0.74734414	1	1186	tags=29%, list=11%, signal=32%
XU_GH1_AUTOCRINE_TARGETS_UP	XU_GH1_AUTOCRINE_TARGETS_UP		93	-0.32516432	-1.1857611	0.20408164	0.74485946	1	1333	tags=27%, list=12%, signal=30%
KORKOLA_YOLK_SAC_TUMOR	KORKOLA_YOLK_SAC_TUMOR		32	-0.42112342	-1.185438	0.28	0.7433157	1	2004	tags=47%, list=18%, signal=57%
BIOCARTA_PGC1A_PATHWAY	BIOCARTA_PGC1A_PATHWAY		16	-0.44354045	-1.1840891	0.27906978	0.74491316	1	1979	tags=38%, list=18%, signal=45%
MAHAJAN_RESPONSE_TO_IL1A_UP	MAHAJAN_RESPONSE_TO_IL1A_UP		45	-0.41946596	-1.1839542	0.23076923	0.7429434	1	1788	tags=36%, list=16%, signal=42%
LINDGREN_BLADDER_CANCER_HIGH_RECURRENCE	LINDGREN_BLADDER_CANCER_HIGH_RECURRENCE		32	-0.51573896	-1.1806134	0.35416666	0.7510411	1	1793	tags=44%, list=16%, signal=52%
GARGALOVIC_RESPONSE_TO_OXIDIZED_PHOSPHOLIPIDS_GREY_DN	GARGALOVIC_RESPONSE_TO_OXIDIZED_PHOSPHOLIPIDS_GREY_DN		32	-0.41802824	-1.1790373	0.24074075	0.7531947	1	1366	tags=41%, list=12%, signal=46%
BENPORATH_PRC2_TARGETS	BENPORATH_PRC2_TARGETS		355	-0.34867617	-1.1769203	0.18518518	0.75750226	1	1599	tags=26%, list=14%, signal=30%
BECKER_TAMOXIFEN_RESISTANCE_UP	BECKER_TAMOXIFEN_RESISTANCE_UP		28	-0.43904725	-1.1768432	0.22222222	0.7552272	1	524	tags=32%, list=5%, signal=34%
VERHAAK_AML_WITH_NPM1_MUTATED_DN	VERHAAK_AML_WITH_NPM1_MUTATED_DN		144	-0.39064917	-1.1751935	0.27659574	0.757713	1	1624	tags=40%, list=15%, signal=47%
KEGG_BETA_ALANINE_METABOLISM	KEGG_BETA_ALANINE_METABOLISM		19	-0.44956115	-1.1744186	0.26666668	0.75818396	1	1460	tags=42%, list=13%, signal=48%
TCGA_GLIOBLASTOMA_COPY_NUMBER_DN	TCGA_GLIOBLASTOMA_COPY_NUMBER_DN		17	-0.38680243	-1.1739215	0.12195122	0.7574121	1	1827	tags=41%, list=16%, signal=49%
GENTILE_UV_RESPONSE_CLUSTER_D2	GENTILE_UV_RESPONSE_CLUSTER_D2		16	-0.42969796	-1.1737802	0.3043478	0.7552172	1	1650	tags=31%, list=15%, signal=37%
REACTOME_FGFR_LIGAND_BINDING_AND_ACTIVATION	REACTOME_FGFR_LIGAND_BINDING_AND_ACTIVATION		20	-0.4319989	-1.1735231	0.25531915	0.7537868	1	588	tags=15%, list=5%, signal=16%
JIANG_HYPOXIA_NORMAL	JIANG_HYPOXIA_NORMAL		154	-0.27441216	-1.1728607	0.16666667	0.7540324	1	1841	tags=23%, list=16%, signal=28%
HU_ANGIOGENESIS_DN	HU_ANGIOGENESIS_DN		21	-0.36177248	-1.1727802	0.2826087	0.7517528	1	987	tags=14%, list=9%, signal=16%
ZHAN_V1_LATE_DIFFERENTIATION_GENES_UP	ZHAN_V1_LATE_DIFFERENTIATION_GENES_UP		25	-0.44412312	-1.172612	0.29787233	0.7499417	1	1293	tags=36%, list=12%, signal=41%
BROWNE_HCMV_INFECTION_30MIN_UP	BROWNE_HCMV_INFECTION_30MIN_UP		34	-0.4167488	-1.1724116	0.26923078	0.7481407	1	1601	tags=32%, list=14%, signal=38%
LEE_LIVER_CANCER_ACOX1_DN	LEE_LIVER_CANCER_ACOX1_DN		49	-0.42370278	-1.172231	0.23529412	0.7461606	1	730	tags=22%, list=7%, signal=24%
YAGI_AML_WITH_T_9_11_TRANSLOCATION	YAGI_AML_WITH_T_9_11_TRANSLOCATION		91	-0.2823632	-1.171061	0.18604651	0.7472726	1	1459	tags=22%, list=13%, signal=25%
BOYLAN_MULTIPLE_MYELOMA_C_UP	BOYLAN_MULTIPLE_MYELOMA_C_UP		19	-0.4287486	-1.1694496	0.25531915	0.7499867	1	1841	tags=47%, list=16%, signal=57%
REACTOME_PHASE_II_CONJUGATION	REACTOME_PHASE_II_CONJUGATION		30	-0.41210097	-1.1693192	0.20454545	0.74793017	1	2247	tags=43%, list=20%, signal=54%
TURASHVILI_BREAST_LOBULAR_CARCINOMA_VS_LOBULAR_NORMAL_UP	TURASHVILI_BREAST_LOBULAR_CARCINOMA_VS_LOBULAR_NORMAL_UP		54	-0.38159713	-1.1691303	0.26415095	0.74623394	1	671	tags=20%, list=6%, signal=22%
SMID_BREAST_CANCER_BASAL_DN	SMID_BREAST_CANCER_BASAL_DN		387	-0.3340675	-1.1682435	0.21818182	0.74683166	1	1493	tags=29%, list=13%, signal=32%
REACTOME_DIABETES_PATHWAYS	REACTOME_DIABETES_PATHWAYS		263	-0.24319564	-1.1679444	0.26086956	0.7455996	1	1997	tags=25%, list=18%, signal=30%
ST_T_CELL_SIGNAL_TRANSDUCTION	ST_T_CELL_SIGNAL_TRANSDUCTION		33	-0.41890568	-1.1667644	0.38	0.74684787	1	1946	tags=39%, list=17%, signal=48%
GEISS_RESPONSE_TO_DSRNA_UP	GEISS_RESPONSE_TO_DSRNA_UP		25	-0.4694556	-1.1664032	0.3265306	0.7453755	1	1474	tags=40%, list=13%, signal=46%
HELLER_HDAC_TARGETS_UP	HELLER_HDAC_TARGETS_UP		163	-0.29274216	-1.1662619	0.14893617	0.7436561	1	1317	tags=22%, list=12%, signal=25%
RODRIGUES_THYROID_CARCINOMA_DN	RODRIGUES_THYROID_CARCINOMA_DN		32	-0.39167425	-1.1659285	0.27083334	0.7421172	1	1220	tags=28%, list=11%, signal=31%
RADMACHER_AML_PROGNOSIS	RADMACHER_AML_PROGNOSIS		51	-0.40840146	-1.1657528	0.26666668	0.7403538	1	1259	tags=29%, list=11%, signal=33%
CHIARADONNA_NEOPLASTIC_TRANSFORMATION_KRAS_CDC25_DN	CHIARADONNA_NEOPLASTIC_TRANSFORMATION_KRAS_CDC25_DN		39	-0.51793396	-1.1655493	0.35416666	0.7391469	1	755	tags=33%, list=7%, signal=36%
BOYLAN_MULTIPLE_MYELOMA_D_UP	BOYLAN_MULTIPLE_MYELOMA_D_UP		45	-0.38470173	-1.164309	0.20930232	0.740229	1	2476	tags=38%, list=22%, signal=48%
KRASNOSELSKAYA_ILF3_TARGETS_DN	KRASNOSELSKAYA_ILF3_TARGETS_DN		25	-0.39182267	-1.1621641	0.25	0.74435365	1	914	tags=28%, list=8%, signal=30%
BYSTRYKH_HEMATOPOIESIS_STEM_CELL_QTL_CIS	BYSTRYKH_HEMATOPOIESIS_STEM_CELL_QTL_CIS		105	-0.34268096	-1.1616248	0.2826087	0.74420285	1	1583	tags=26%, list=14%, signal=30%
WILLERT_WNT_SIGNALING	WILLERT_WNT_SIGNALING		15	-0.44347048	-1.1606027	0.2	0.74512833	1	390	tags=20%, list=3%, signal=21%
AMIT_SERUM_RESPONSE_120_MCF10A	AMIT_SERUM_RESPONSE_120_MCF10A		45	-0.4103988	-1.1599423	0.3043478	0.7447159	1	1365	tags=22%, list=12%, signal=25%
GAUSSMANN_MLL_AF4_FUSION_TARGETS_E_UP	GAUSSMANN_MLL_AF4_FUSION_TARGETS_E_UP		56	-0.47370628	-1.159234	0.29787233	0.74411327	1	1410	tags=45%, list=13%, signal=51%
CHEBOTAEV_GR_TARGETS_DN	CHEBOTAEV_GR_TARGETS_DN		73	-0.41396475	-1.1588532	0.27450982	0.7430162	1	1667	tags=37%, list=15%, signal=43%
KEGG_HEDGEHOG_SIGNALING_PATHWAY	KEGG_HEDGEHOG_SIGNALING_PATHWAY		34	-0.39059606	-1.1577924	0.25581396	0.74326867	1	1142	tags=24%, list=10%, signal=26%
ZUCCHI_METASTASIS_DN	ZUCCHI_METASTASIS_DN		19	-0.45852128	-1.1544069	0.3265306	0.7503087	1	2303	tags=42%, list=21%, signal=53%
MCMURRAY_TP53_HRAS_COOPERATION_RESPONSE_UP	MCMURRAY_TP53_HRAS_COOPERATION_RESPONSE_UP		20	-0.5882915	-1.1538805	0.3181818	0.7498257	1	1527	tags=50%, list=14%, signal=58%
TONKS_TARGETS_OF_RUNX1_RUNX1T1_FUSION_HSC_DN	TONKS_TARGETS_OF_RUNX1_RUNX1T1_FUSION_HSC_DN		121	-0.4348947	-1.1508936	0.2888889	0.75619316	1	1480	tags=32%, list=13%, signal=37%
HATADA_METHYLATED_IN_LUNG_CANCER_UP	HATADA_METHYLATED_IN_LUNG_CANCER_UP		178	-0.32142264	-1.1507937	0.26530612	0.7542179	1	1376	tags=23%, list=12%, signal=26%
WINTER_HYPOXIA_METAGENE	WINTER_HYPOXIA_METAGENE		149	-0.3435702	-1.1498349	0.33333334	0.7545345	1	1515	tags=28%, list=14%, signal=32%
RODRIGUES_DCC_TARGETS_DN	RODRIGUES_DCC_TARGETS_DN		74	-0.31527007	-1.1496309	0.27272728	0.7527586	1	2022	tags=34%, list=18%, signal=41%
NING_CHRONIC_OBSTRUCTIVE_PULMONARY_DISEASE_UP	NING_CHRONIC_OBSTRUCTIVE_PULMONARY_DISEASE_UP		53	-0.35346076	-1.1488637	0.25581396	0.752436	1	698	tags=15%, list=6%, signal=16%
DANG_REGULATED_BY_MYC_DN	DANG_REGULATED_BY_MYC_DN		167	-0.36301306	-1.1478083	0.44680852	0.7531073	1	1737	tags=34%, list=16%, signal=39%
FONTAINE_PAPILLARY_THYROID_CARCINOMA_DN	FONTAINE_PAPILLARY_THYROID_CARCINOMA_DN		47	-0.37406042	-1.1476655	0.29166666	0.751051	1	521	tags=17%, list=5%, signal=18%
KEGG_PROXIMAL_TUBULE_BICARBONATE_RECLAMATION	KEGG_PROXIMAL_TUBULE_BICARBONATE_RECLAMATION		16	-0.47257903	-1.146754	0.3043478	0.75125945	1	1481	tags=44%, list=13%, signal=50%
REACTOME_MYOGENESSIS	REACTOME_MYOGENESSIS		19	-0.46313384	-1.14614	0.31707317	0.75102043	1	1978	tags=47%, list=18%, signal=57%
ALONSO_METASTASIS_UP	ALONSO_METASTASIS_UP		118	-0.287149	-1.1449635	0.25	0.75197273	1	1883	tags=25%, list=17%, signal=30%
KEGG_COMPLEMENT_AND_COAGULATION_CASCADES	KEGG_COMPLEMENT_AND_COAGULATION_CASCADES		54	-0.460452	-1.1442485	0.28	0.75178105	1	1455	tags=28%, list=13%, signal=32%
SENGUPTA_NASOPHARYNGEAL_CARCINOMA_WITH_LMP1_UP	SENGUPTA_NASOPHARYNGEAL_CARCINOMA_WITH_LMP1_UP		186	-0.31275517	-1.1428943	0.24489796	0.753492	1	1712	tags=26%, list=15%, signal=30%
JIANG_TIP30_TARGETS_UP	JIANG_TIP30_TARGETS_UP		34	-0.4174677	-1.1428766	0.3255814	0.75135595	1	914	tags=26%, list=8%, signal=29%
WANG_ESOPHAGUS_CANCER_VS_NORMAL_DN	WANG_ESOPHAGUS_CANCER_VS_NORMAL_DN		57	-0.30329075	-1.1414275	0.25	0.75401217	1	1455	tags=25%, list=13%, signal=28%
HAHTOLA_CTCL_CUTANEOUS	HAHTOLA_CTCL_CUTANEOUS		17	-0.42761782	-1.1395698	0.3181818	0.75785047	1	94	tags=12%, list=1%, signal=12%
HOSHIDA_LIVER_CANCER_SURVIVAL_DN	HOSHIDA_LIVER_CANCER_SURVIVAL_DN		82	-0.29479107	-1.1392578	0.2857143	0.75637305	1	1528	tags=21%, list=14%, signal=24%
HUPER_BREAST_BASAL_VS_LUMINAL_UP	HUPER_BREAST_BASAL_VS_LUMINAL_UP		31	-0.53081286	-1.1391842	0.4117647	0.75457036	1	1712	tags=52%, list=15%, signal=61%
BREDEMEYER_RAG_SIGNALING_VIA_ATM_NOT_VIA_NFKB_DN	BREDEMEYER_RAG_SIGNALING_VIA_ATM_NOT_VIA_NFKB_DN		28	-0.38319942	-1.1379341	0.3	0.7557591	1	1484	tags=29%, list=13%, signal=33%
SHEPARD_CRUSH_AND_BURN_MUTANT_UP	SHEPARD_CRUSH_AND_BURN_MUTANT_UP		97	-0.29886454	-1.1374145	0.21276596	0.755006	1	1426	tags=19%, list=13%, signal=21%
MULLIGHAN_MLL_SIGNATURE_2_DN	MULLIGHAN_MLL_SIGNATURE_2_DN		166	-0.31067452	-1.1370788	0.2857143	0.75371826	1	2018	tags=31%, list=18%, signal=37%
LU_TUMOR_VASCULATURE_UP	LU_TUMOR_VASCULATURE_UP		17	-0.4926535	-1.1367258	0.3488372	0.75303316	1	857	tags=41%, list=8%, signal=45%
KEGG_PENTOSE_PHOSPHATE_PATHWAY	KEGG_PENTOSE_PHOSPHATE_PATHWAY		19	-0.34898	-1.136609	0.25	0.7511702	1	1866	tags=32%, list=17%, signal=38%
HOSHIDA_LIVER_CANCER_LATE_RECURRENCE_DN	HOSHIDA_LIVER_CANCER_LATE_RECURRENCE_DN		48	-0.3379078	-1.1362587	0.2	0.74994195	1	1649	tags=25%, list=15%, signal=29%
WANG_CISPLATIN_RESPONSE_AND_XPC_DN	WANG_CISPLATIN_RESPONSE_AND_XPC_DN		87	-0.3122137	-1.135845	0.26086956	0.7491065	1	742	tags=16%, list=7%, signal=17%
DACOSTA_UV_RESPONSE_VIA_ERCC3_COMMON_UP	DACOSTA_UV_RESPONSE_VIA_ERCC3_COMMON_UP		43	-0.34826827	-1.1350851	0.35714287	0.7493145	1	1160	tags=21%, list=10%, signal=23%
NADERI_BREAST_CANCER_PROGNOSIS_DN	NADERI_BREAST_CANCER_PROGNOSIS_DN		17	-0.4771509	-1.1346035	0.34	0.7483302	1	1156	tags=35%, list=10%, signal=39%
KAAB_FAILED_HEART_ATRIUM_UP	KAAB_FAILED_HEART_ATRIUM_UP		23	-0.3695154	-1.1343689	0.22	0.74696267	1	1568	tags=30%, list=14%, signal=35%
MCCLUNG_DELTA_FOSB_TARGETS_2WK	MCCLUNG_DELTA_FOSB_TARGETS_2WK		34	-0.4289635	-1.134058	0.29787233	0.74562603	1	1445	tags=29%, list=13%, signal=34%
YAGI_AML_WITH_11Q23_REARRANGED	YAGI_AML_WITH_11Q23_REARRANGED		231	-0.2762547	-1.1339885	0.2820513	0.74384105	1	1856	tags=27%, list=17%, signal=32%
MCBRYAN_PUBERTAL_BREAST_5_6WK_DN	MCBRYAN_PUBERTAL_BREAST_5_6WK_DN		85	-0.32551295	-1.1328601	0.3488372	0.74510187	1	1870	tags=28%, list=17%, signal=34%
SENESE_HDAC1_AND_HDAC2_TARGETS_DN	SENESE_HDAC1_AND_HDAC2_TARGETS_DN		124	-0.37894946	-1.1326686	0.31914893	0.7436546	1	1181	tags=31%, list=11%, signal=34%
JAZAERI_BREAST_CANCER_BRCA1_VS_BRCA2_DN	JAZAERI_BREAST_CANCER_BRCA1_VS_BRCA2_DN		30	-0.42900366	-1.1316123	0.3255814	0.7444022	1	804	tags=30%, list=7%, signal=32%
STOSSI_RESPONSE_TO_ESTRADIOL	STOSSI_RESPONSE_TO_ESTRADIOL		26	-0.41972795	-1.1311129	0.2857143	0.7436524	1	2139	tags=50%, list=19%, signal=62%
CERVERA_SDHB_TARGETS_2	CERVERA_SDHB_TARGETS_2		73	-0.34861723	-1.1302811	0.20408164	0.7440034	1	1522	tags=32%, list=14%, signal=36%
KEGG_MAPK_SIGNALING_PATHWAY	KEGG_MAPK_SIGNALING_PATHWAY		172	-0.27542806	-1.1295658	0.25	0.7442884	1	1427	tags=18%, list=13%, signal=20%
KEGG_ALPHA_LINOLENIC_ACID_METABOLISM	KEGG_ALPHA_LINOLENIC_ACID_METABOLISM		15	-0.44899437	-1.1285986	0.28846154	0.7452941	1	3017	tags=47%, list=27%, signal=64%
LEE_LIVER_CANCER_MYC_TGFA_UP	LEE_LIVER_CANCER_MYC_TGFA_UP		46	-0.39963073	-1.1281817	0.2982456	0.74436814	1	630	tags=15%, list=6%, signal=16%
KLEIN_PRIMARY_EFFUSION_LYMPHOMA_UP	KLEIN_PRIMARY_EFFUSION_LYMPHOMA_UP		39	-0.32902002	-1.1269921	0.325	0.7461795	1	1838	tags=28%, list=16%, signal=34%
AMUNDSON_GENOTOXIC_SIGNATURE	AMUNDSON_GENOTOXIC_SIGNATURE		63	-0.321846	-1.1242155	0.32692307	0.7517499	1	965	tags=19%, list=9%, signal=21%
KEGG_GLUTATHIONE_METABOLISM	KEGG_GLUTATHIONE_METABOLISM		34	-0.34391552	-1.1236905	0.25	0.75114614	1	797	tags=24%, list=7%, signal=25%
ENGELMANN_CANCER_PROGENITORS_UP	ENGELMANN_CANCER_PROGENITORS_UP		34	-0.42429012	-1.1226131	0.26190478	0.7522935	1	1024	tags=29%, list=9%, signal=32%
REACTOME_CHEMOKINE_RECEPTORS_BIND_CHEMOKINES	REACTOME_CHEMOKINE_RECEPTORS_BIND_CHEMOKINES		42	-0.5048493	-1.1209048	0.37254903	0.75469667	1	1548	tags=40%, list=14%, signal=47%
ZHAN_MULTIPLE_MYELOMA_MF_UP	ZHAN_MULTIPLE_MYELOMA_MF_UP		29	-0.41862324	-1.1204242	0.3265306	0.7543032	1	1374	tags=31%, list=12%, signal=35%
YAGI_AML_RELAPSE_PROGNOSIS	YAGI_AML_RELAPSE_PROGNOSIS		27	-0.3786873	-1.1204168	0.42553192	0.7523077	1	3130	tags=44%, list=28%, signal=62%
WALLACE_PROSTATE_CANCER_RACE_UP	WALLACE_PROSTATE_CANCER_RACE_UP		169	-0.44545808	-1.1199775	0.35416666	0.7514628	1	2104	tags=45%, list=19%, signal=55%
LI_LUNG_CANCER	LI_LUNG_CANCER		29	-0.3678648	-1.1196789	0.33962265	0.7503099	1	644	tags=14%, list=6%, signal=15%
LUI_THYROID_CANCER_CLUSTER_2	LUI_THYROID_CANCER_CLUSTER_2		25	-0.39375982	-1.1179507	0.25	0.7532578	1	830	tags=24%, list=7%, signal=26%
KEGG_BLADDER_CANCER	KEGG_BLADDER_CANCER		19	-0.4246267	-1.1170131	0.41304347	0.75402266	1	1421	tags=32%, list=13%, signal=36%
DACOSTA_UV_RESPONSE_VIA_ERCC3_UP	DACOSTA_UV_RESPONSE_VIA_ERCC3_UP		222	-0.26776692	-1.1163791	0.30952382	0.7535973	1	1202	tags=17%, list=11%, signal=19%
BOQUEST_STEM_CELL_CULTURED_VS_FRESH_DN	BOQUEST_STEM_CELL_CULTURED_VS_FRESH_DN		18	-0.546989	-1.1156238	0.3877551	0.75331813	1	1991	tags=67%, list=18%, signal=81%
SAGIV_CD24_TARGETS_DN	SAGIV_CD24_TARGETS_DN		30	-0.4246305	-1.1143159	0.32	0.7544535	1	1366	tags=37%, list=12%, signal=42%
VART_KSHV_INFECTION_ANGIOGENIC_MARKERS_UP	VART_KSHV_INFECTION_ANGIOGENIC_MARKERS_UP		122	-0.39136076	-1.1137538	0.3272727	0.75414234	1	1898	tags=42%, list=17%, signal=50%
MASSARWEH_RESPONSE_TO_ESTRADIOL	MASSARWEH_RESPONSE_TO_ESTRADIOL		37	-0.3333258	-1.113224	0.28	0.75383943	1	1307	tags=27%, list=12%, signal=30%
NIKOLSKY_BREAST_CANCER_11Q12_Q14_AMPLICON	NIKOLSKY_BREAST_CANCER_11Q12_Q14_AMPLICON		74	-0.27820683	-1.1127638	0.29787233	0.7529822	1	1725	tags=24%, list=15%, signal=29%
TSAI_RESPONSE_TO_IONIZING_RADIATION	TSAI_RESPONSE_TO_IONIZING_RADIATION		84	-0.3367258	-1.111867	0.3617021	0.7539567	1	1831	tags=27%, list=16%, signal=32%
MARSON_FOXP3_TARGETS_UP	MARSON_FOXP3_TARGETS_UP		50	-0.40061176	-1.1115917	0.35416666	0.7528054	1	2153	tags=44%, list=19%, signal=54%
SHAFFER_IRF4_MULTIPLE_MYELOMA_PROGRAM	SHAFFER_IRF4_MULTIPLE_MYELOMA_PROGRAM		25	-0.38365918	-1.1115623	0.34042552	0.75093687	1	992	tags=24%, list=9%, signal=26%
CHESLER_BRAIN_QTL_CIS	CHESLER_BRAIN_QTL_CIS		56	-0.30220523	-1.1099049	0.31111112	0.7540222	1	1725	tags=25%, list=15%, signal=29%
VECCHI_GASTRIC_CANCER_ADVANCED_VS_EARLY_UP	VECCHI_GASTRIC_CANCER_ADVANCED_VS_EARLY_UP		105	-0.44489637	-1.1090364	0.35555556	0.7546115	1	1950	tags=47%, list=17%, signal=56%
MARSON_FOXP3_TARGETS_STIMULATED_UP	MARSON_FOXP3_TARGETS_STIMULATED_UP		16	-0.4506931	-1.10813	0.38297874	0.7550829	1	2134	tags=50%, list=19%, signal=62%
COLIN_PILOCYTIC_ASTROCYTOMA_VS_GLIOBLASTOMA_DN	COLIN_PILOCYTIC_ASTROCYTOMA_VS_GLIOBLASTOMA_DN		16	-0.46526977	-1.1071993	0.42857143	0.75546527	1	647	tags=19%, list=6%, signal=20%
ROSS_AML_WITH_MLL_FUSIONS	ROSS_AML_WITH_MLL_FUSIONS		53	-0.34029236	-1.1058692	0.32692307	0.75716436	1	1698	tags=36%, list=15%, signal=42%
ELVIDGE_HIF1A_TARGETS_DN	ELVIDGE_HIF1A_TARGETS_DN		58	-0.40062335	-1.1054348	0.30612245	0.75644124	1	1762	tags=43%, list=16%, signal=51%
AMIT_EGF_RESPONSE_60_HELA	AMIT_EGF_RESPONSE_60_HELA		26	-0.39720502	-1.1041791	0.3488372	0.7584805	1	1788	tags=31%, list=16%, signal=37%
COLDREN_GEFITINIB_RESISTANCE_UP	COLDREN_GEFITINIB_RESISTANCE_UP		41	-0.30695656	-1.1030855	0.3255814	0.75954187	1	590	tags=10%, list=5%, signal=10%
YAMASHITA_LIVER_CANCER_STEM_CELL_DN	YAMASHITA_LIVER_CANCER_STEM_CELL_DN		54	-0.36804262	-1.1025468	0.33333334	0.7596761	1	2411	tags=33%, list=22%, signal=42%
KINSEY_TARGETS_OF_EWSR1_FLII_FUSION_DN	KINSEY_TARGETS_OF_EWSR1_FLII_FUSION_DN		171	-0.33274585	-1.1020794	0.40816328	0.7592962	1	1557	tags=29%, list=14%, signal=33%
HEDENFALK_BREAST_CANCER_BRCA1_VS_BRCA2	HEDENFALK_BREAST_CANCER_BRCA1_VS_BRCA2		21	-0.30787477	-1.1013421	0.33333334	0.75920415	1	1588	tags=19%, list=14%, signal=22%
ZHU_CMV_ALL_DN	ZHU_CMV_ALL_DN		49	-0.4164181	-1.101154	0.35555556	0.7577827	1	2193	tags=49%, list=20%, signal=61%
WANG_SMARCE1_TARGETS_UP	WANG_SMARCE1_TARGETS_UP		106	-0.4391892	-1.1010692	0.41860464	0.75606537	1	1689	tags=42%, list=15%, signal=50%
MARTORIATI_MDM4_TARGETS_FETAL_LIVER_UP	MARTORIATI_MDM4_TARGETS_FETAL_LIVER_UP		76	-0.32028925	-1.0998454	0.30769232	0.7572879	1	1124	tags=22%, list=10%, signal=25%
UEDA_CENTRAL_CLOCK	UEDA_CENTRAL_CLOCK		66	-0.30103004	-1.0994287	0.30612245	0.7566871	1	1068	tags=20%, list=10%, signal=22%
BIOCARTA_CTLA4_PATHWAY	BIOCARTA_CTLA4_PATHWAY		15	-0.5363257	-1.0990914	0.42	0.755897	1	1655	tags=40%, list=15%, signal=47%
LIU_VAV3_PROSTATE_CARCINOGENESIS_UP	LIU_VAV3_PROSTATE_CARCINOGENESIS_UP		62	-0.45569637	-1.0984565	0.31914893	0.75543165	1	1215	tags=35%, list=11%, signal=40%
SATO_SILENCED_BY_METHYLATION_IN_PANCREATIC_CANCER_2	SATO_SILENCED_BY_METHYLATION_IN_PANCREATIC_CANCER_2		30	-0.44000068	-1.0979371	0.37777779	0.7549966	1	1117	tags=33%, list=10%, signal=37%
FERRANDO_T_ALL_WITH_MLL_ENL_FUSION_UP	FERRANDO_T_ALL_WITH_MLL_ENL_FUSION_UP		52	-0.3448593	-1.0975652	0.38	0.75397635	1	1863	tags=31%, list=17%, signal=37%
RIZKI_TUMOR_INVASIVENESS_3D_UP	RIZKI_TUMOR_INVASIVENESS_3D_UP		121	-0.28483677	-1.0973443	0.27906978	0.7528506	1	1856	tags=25%, list=17%, signal=29%
ZHAN_MULTIPLE_MYELOMA_CD2_UP	ZHAN_MULTIPLE_MYELOMA_CD2_UP		20	-0.3700455	-1.0970812	0.3809524	0.75155294	1	1500	tags=35%, list=13%, signal=40%
LIANG_HEMATOPOIESIS_STEM_CELL_NUMBER_LARGE_VS_TINY_DN	LIANG_HEMATOPOIESIS_STEM_CELL_NUMBER_LARGE_VS_TINY_DN		33	-0.2977446	-1.0949278	0.33333334	0.75549066	1	1639	tags=15%, list=15%, signal=18%
HUANG_FOXA2_TARGETS_DN	HUANG_FOXA2_TARGETS_DN		24	-0.5120617	-1.0918058	0.5	0.7617614	1	2250	tags=71%, list=20%, signal=88%
BOYLAN_MULTIPLE_MYELOMA_PCA3_UP	BOYLAN_MULTIPLE_MYELOMA_PCA3_UP		32	-0.38334864	-1.0909885	0.3409091	0.762201	1	2190	tags=47%, list=20%, signal=58%
HALMOS_CEBPA_TARGETS_UP	HALMOS_CEBPA_TARGETS_UP		29	-0.37383807	-1.090613	0.33333334	0.76106083	1	1105	tags=24%, list=10%, signal=27%
DAVICIONI_TARGETS_OF_PAX_FOXO1_FUSIONS_UP	DAVICIONI_TARGETS_OF_PAX_FOXO1_FUSIONS_UP		156	-0.35234973	-1.0884837	0.42222223	0.7641343	1	1349	tags=26%, list=12%, signal=29%
GRESHOCK_CANCER_COPY_NUMBER_UP	GRESHOCK_CANCER_COPY_NUMBER_UP		201	-0.24664164	-1.0876517	0.3137255	0.76493233	1	2026	tags=25%, list=18%, signal=30%
CLASPER_LYMPHATIC_VESSELS_DURING_METASTASIS_DN	CLASPER_LYMPHATIC_VESSELS_DURING_METASTASIS_DN		29	-0.57122034	-1.0871003	0.4893617	0.7649015	1	1122	tags=48%, list=10%, signal=54%
ZHANG_TARGETS_OF_EWSR1_FLI1_FUSION	ZHANG_TARGETS_OF_EWSR1_FLI1_FUSION		57	-0.3330013	-1.0863965	0.33333334	0.7648447	1	1401	tags=30%, list=13%, signal=34%
KEGG_LINOLEIC_ACID_METABOLISM	KEGG_LINOLEIC_ACID_METABOLISM		15	-0.45324853	-1.0861391	0.39215687	0.7635447	1	1085	tags=13%, list=10%, signal=15%
CHIANG_LIVER_CANCER_SUBCLASS_POLYSOMY7_UP	CHIANG_LIVER_CANCER_SUBCLASS_POLYSOMY7_UP		40	-0.36793235	-1.0859934	0.3888889	0.76210284	1	2067	tags=45%, list=18%, signal=55%
SASSON_RESPONSE_TO_FORSKOLIN_DN	SASSON_RESPONSE_TO_FORSKOLIN_DN		46	-0.32336324	-1.0859897	0.35555556	0.7603012	1	1061	tags=22%, list=9%, signal=24%
SCHUETZ_BREAST_CANCER_DUCTAL_INVASIVE_UP	SCHUETZ_BREAST_CANCER_DUCTAL_INVASIVE_UP		223	-0.48509753	-1.084412	0.46666667	0.76268595	1	1813	tags=45%, list=16%, signal=53%
SESTO_RESPONSE_TO_UV_C6	SESTO_RESPONSE_TO_UV_C6		30	-0.33911908	-1.0827316	0.35555556	0.76518613	1	1441	tags=27%, list=13%, signal=31%
PARENT_MTOR_SIGNALING_DN	PARENT_MTOR_SIGNALING_DN		26	-0.37188405	-1.0809193	0.33333334	0.7681805	1	1753	tags=35%, list=16%, signal=41%
HUANG_DASATINIB_RESISTANCE_UP	HUANG_DASATINIB_RESISTANCE_UP		52	-0.43674266	-1.0804423	0.44680852	0.76767176	1	1547	tags=35%, list=14%, signal=40%
ACEVEDO_LIVER_TUMOR_VS_NORMAL_ADJACENT_TISSUE_DN	ACEVEDO_LIVER_TUMOR_VS_NORMAL_ADJACENT_TISSUE_DN		160	-0.28999764	-1.0801562	0.26	0.7665469	1	1125	tags=20%, list=10%, signal=22%
RIZKI_TUMOR_INVASIVENESS_3D_DN	RIZKI_TUMOR_INVASIVENESS_3D_DN		150	-0.2844787	-1.0799079	0.40425533	0.76552	1	921	tags=17%, list=8%, signal=19%
HWANG_PROSTATE_CANCER_MARKERS	HWANG_PROSTATE_CANCER_MARKERS		22	-0.39293885	-1.0797755	0.35416666	0.76398885	1	2623	tags=55%, list=23%, signal=71%
TAYLOR_METHYLATED_IN_ACUTE_LYMPHOBLASTIC_LEUKEMIA	TAYLOR_METHYLATED_IN_ACUTE_LYMPHOBLASTIC_LEUKEMIA		39	-0.2844559	-1.0797455	0.34042552	0.7623624	1	381	tags=8%, list=3%, signal=8%
KANG_IMMORTALIZED_BY_TERT_UP	KANG_IMMORTALIZED_BY_TERT_UP		55	-0.35252717	-1.0796038	0.37777779	0.76113474	1	1464	tags=29%, list=13%, signal=33%
KEGG_GLYCINE_SERINE_AND_THREONINE_METABOLISM	KEGG_GLYCINE_SERINE_AND_THREONINE_METABOLISM		22	-0.37907526	-1.0794001	0.36	0.7599064	1	2337	tags=55%, list=21%, signal=69%
HAHTOLA_SEZARY_SYNDROM_DN	HAHTOLA_SEZARY_SYNDROM_DN		22	-0.4369658	-1.0785882	0.36363637	0.7606466	1	1044	tags=23%, list=9%, signal=25%
FRIDMAN_IMMORTALIZATION_DN	FRIDMAN_IMMORTALIZATION_DN		21	-0.46265396	-1.0774443	0.45652175	0.76180667	1	1192	tags=38%, list=11%, signal=43%
ONKEN_UVEAL_MELANOMA_DN	ONKEN_UVEAL_MELANOMA_DN		330	-0.24567538	-1.0769274	0.3809524	0.76134324	1	1175	tags=15%, list=10%, signal=16%
BOYLAN_MULTIPLE_MYELOMA_PCA1_UP	BOYLAN_MULTIPLE_MYELOMA_PCA1_UP		78	-0.4275575	-1.0763593	0.3877551	0.7605107	1	1494	tags=33%, list=13%, signal=38%
BORCZUK_MALIGNANT_MESOTHELIOMA_DN	BORCZUK_MALIGNANT_MESOTHELIOMA_DN		63	-0.33975145	-1.0763183	0.29787233	0.75880516	1	1991	tags=30%, list=18%, signal=36%
VALK_AML_CLUSTER_15	VALK_AML_CLUSTER_15		17	-0.4482108	-1.0750245	0.41860464	0.75964427	1	1707	tags=41%, list=15%, signal=49%
MORI_SMALL_PRE_BII_LYMPHOCYTE_UP	MORI_SMALL_PRE_BII_LYMPHOCYTE_UP		49	-0.33036375	-1.0749094	0.4318182	0.75822103	1	1742	tags=27%, list=16%, signal=31%
BILBAN_B_CLL_LPL_DN	BILBAN_B_CLL_LPL_DN		25	-0.37549382	-1.0747426	0.4	0.7568733	1	2032	tags=40%, list=18%, signal=49%
GRESHOCK_CANCER_COPY_NUMBER_DN	GRESHOCK_CANCER_COPY_NUMBER_DN		208	-0.2409715	-1.0741446	0.34615386	0.7564842	1	2026	tags=25%, list=18%, signal=29%
HOFFMANN_IMMATURE_TO_MATURE_B_LYMPHOCYTE_DN	HOFFMANN_IMMATURE_TO_MATURE_B_LYMPHOCYTE_DN		24	-0.349619	-1.0734072	0.33333334	0.75662106	1	2048	tags=38%, list=18%, signal=46%
ACEVEDO_LIVER_CANCER_DN	ACEVEDO_LIVER_CANCER_DN		330	-0.24293211	-1.0728843	0.29166666	0.7565105	1	1507	tags=20%, list=13%, signal=22%
LEE_LIVER_CANCER_SURVIVAL_UP	LEE_LIVER_CANCER_SURVIVAL_UP		94	-0.33047938	-1.0723675	0.3448276	0.75603515	1	1544	tags=31%, list=14%, signal=35%
SASSON_RESPONSE_TO_GONADOTROPHINS_DN	SASSON_RESPONSE_TO_GONADOTROPHINS_DN		46	-0.3230908	-1.072226	0.36956522	0.75467724	1	1061	tags=22%, list=9%, signal=24%
KEGG_PEROXISOME	KEGG_PEROXISOME		57	-0.3280761	-1.0720574	0.3846154	0.75350964	1	2643	tags=51%, list=24%, signal=66%
BERENJENO_TRANSFORMED_BY_RHOA_REVERSIBLY_DN	BERENJENO_TRANSFORMED_BY_RHOA_REVERSIBLY_DN		22	-0.48616123	-1.071612	0.4680851	0.7527782	1	966	tags=41%, list=9%, signal=45%
KEGG_WNT_SIGNALING_PATHWAY	KEGG_WNT_SIGNALING_PATHWAY		106	-0.28291166	-1.0709575	0.31914893	0.75305045	1	2167	tags=29%, list=19%, signal=36%
BIOCARTA_ALK_PATHWAY	BIOCARTA_ALK_PATHWAY		22	-0.32368356	-1.0708281	0.3478261	0.75170606	1	2153	tags=32%, list=19%, signal=39%
GRAHAM_NORMAL_QUIESCENT_VS_NORMAL_DIVIDING_UP	GRAHAM_NORMAL_QUIESCENT_VS_NORMAL_DIVIDING_UP		35	-0.45189333	-1.0707725	0.3409091	0.75014454	1	1838	tags=40%, list=16%, signal=48%
DASU_IL6_SIGNALING_UP	DASU_IL6_SIGNALING_UP		35	-0.4201272	-1.070618	0.4680851	0.74898237	1	1398	tags=37%, list=12%, signal=42%
GAUSSMANN_MLL_AF4_FUSION_TARGETS_F_UP	GAUSSMANN_MLL_AF4_FUSION_TARGETS_F_UP		105	-0.36822513	-1.0667883	0.4	0.7568862	1	1366	tags=31%, list=12%, signal=35%
VALK_AML_CLUSTER_13	VALK_AML_CLUSTER_13		16	-0.4199073	-1.0663646	0.375	0.75651956	1	566	tags=19%, list=5%, signal=20%
CHEN_LVAD_SUPPORT_OF_FAILING_HEART_DN	CHEN_LVAD_SUPPORT_OF_FAILING_HEART_DN		33	-0.4125761	-1.0658047	0.35555556	0.75612223	1	2155	tags=52%, list=19%, signal=64%
CHARAFE_BREAST_CANCER_LUMINAL_VS_BASAL_DN	CHARAFE_BREAST_CANCER_LUMINAL_VS_BASAL_DN		258	-0.3323278	-1.0655513	0.41304347	0.7550766	1	1611	tags=28%, list=14%, signal=31%
NAKAYAMA_SOFT_TISSUE_TUMORS_PCA1_UP	NAKAYAMA_SOFT_TISSUE_TUMORS_PCA1_UP		48	-0.5484993	-1.0653224	0.44680852	0.75391674	1	1041	tags=33%, list=9%, signal=37%
CHIARADONNA_NEOPLASTIC_TRANSFORMATION_CDC25_UP	CHIARADONNA_NEOPLASTIC_TRANSFORMATION_CDC25_UP		87	-0.39045838	-1.0649238	0.46666667	0.7531435	1	1522	tags=34%, list=14%, signal=40%
KEGG_NEUROTROPHIN_SIGNALING_PATHWAY	KEGG_NEUROTROPHIN_SIGNALING_PATHWAY		68	-0.25851023	-1.0646737	0.3181818	0.75203305	1	1949	tags=24%, list=17%, signal=28%
KEGG_DORSO_VENTRAL_AXIS_FORMATION	KEGG_DORSO_VENTRAL_AXIS_FORMATION		15	-0.3983586	-1.0645477	0.41304347	0.7508412	1	2274	tags=40%, list=20%, signal=50%
YU_MYC_TARGETS_DN	YU_MYC_TARGETS_DN		42	-0.39798	-1.0614774	0.37254903	0.7569378	1	2273	tags=43%, list=20%, signal=54%
KEGG_MELANOGENESIS	KEGG_MELANOGENESIS		70	-0.3006748	-1.0606929	0.35416666	0.7571206	1	1040	tags=21%, list=9%, signal=23%
KONDO_EZH2_TARGETS	KONDO_EZH2_TARGETS		82	-0.34225917	-1.0603256	0.3125	0.75653857	1	828	tags=20%, list=7%, signal=21%
HOFFMANN_LARGE_TO_SMALL_PRE_BII_LYMPHOCYTE_DN	HOFFMANN_LARGE_TO_SMALL_PRE_BII_LYMPHOCYTE_DN		31	-0.3349061	-1.0599207	0.37254903	0.75616515	1	1475	tags=26%, list=13%, signal=30%
HAMAI_APOPTOSIS_VIA_TRAIL_UP	HAMAI_APOPTOSIS_VIA_TRAIL_UP		209	-0.26613194	-1.0593833	0.36363637	0.75601447	1	1983	tags=24%, list=18%, signal=29%
ST_JNK_MAPK_PATHWAY	ST_JNK_MAPK_PATHWAY		24	-0.32756665	-1.0593635	0.3409091	0.7544114	1	515	tags=13%, list=5%, signal=13%
KIM_WT1_TARGETS_8HR_DN	KIM_WT1_TARGETS_8HR_DN		76	-0.2848851	-1.0589772	0.4347826	0.753772	1	1306	tags=22%, list=12%, signal=25%
LU_AGING_BRAIN_UP	LU_AGING_BRAIN_UP		88	-0.29515877	-1.0588292	0.3846154	0.75240207	1	1607	tags=19%, list=14%, signal=22%
KEGG_HYPERTROPHIC_CARDIOMYOPATHY_HCM	KEGG_HYPERTROPHIC_CARDIOMYOPATHY_HCM		55	-0.36390537	-1.0579519	0.33333334	0.7530966	1	1792	tags=29%, list=16%, signal=34%
RORIE_TARGETS_OF_EWSR1_FLI1_FUSION_UP	RORIE_TARGETS_OF_EWSR1_FLI1_FUSION_UP		16	-0.45328394	-1.0570873	0.38297874	0.75388634	1	1353	tags=44%, list=12%, signal=50%
LEE_LIVER_CANCER_E2F1_UP	LEE_LIVER_CANCER_E2F1_UP		48	-0.37995848	-1.0567964	0.3148148	0.7530973	1	2059	tags=38%, list=18%, signal=46%
VANHARANTA_UTERINE_FIBROID_WITH_7Q_DELETION_DN	VANHARANTA_UTERINE_FIBROID_WITH_7Q_DELETION_DN		17	-0.34414595	-1.056261	0.35416666	0.7527086	1	1468	tags=24%, list=13%, signal=27%
PAPASPYRIDONOS_UNSTABLE_ATEROSCLEROTIC_PLAQUE_DN	PAPASPYRIDONOS_UNSTABLE_ATEROSCLEROTIC_PLAQUE_DN		27	-0.390238	-1.0561962	0.40816328	0.75132906	1	1835	tags=44%, list=16%, signal=53%
MCBRYAN_PUBERTAL_BREAST_5_6WK_UP	MCBRYAN_PUBERTAL_BREAST_5_6WK_UP		83	-0.33394283	-1.0545089	0.41304347	0.7536112	1	875	tags=20%, list=8%, signal=22%
RIGGI_EWING_SARCOMA_PROGENITOR_DN	RIGGI_EWING_SARCOMA_PROGENITOR_DN		114	-0.37646493	-1.0539088	0.39534885	0.7534358	1	1124	tags=32%, list=10%, signal=35%
HOFFMANN_SMALL_PRE_BII_TO_IMMATURE_B_LYMPHOCYTE_UP	HOFFMANN_SMALL_PRE_BII_TO_IMMATURE_B_LYMPHOCYTE_UP		35	-0.3988815	-1.0537097	0.36363637	0.7525311	1	444	tags=17%, list=4%, signal=18%
KEGG_MELANOMA	KEGG_MELANOMA		40	-0.29899403	-1.0532109	0.39534885	0.7521571	1	1949	tags=30%, list=17%, signal=36%
ACEVEDO_LIVER_CANCER_WITH_H3K27ME3_UP	ACEVEDO_LIVER_CANCER_WITH_H3K27ME3_UP		121	-0.3168903	-1.0529383	0.35416666	0.75118834	1	1065	tags=21%, list=10%, signal=23%
OSADA_ASCL1_TARGETS_UP	OSADA_ASCL1_TARGETS_UP		31	-0.39820695	-1.0529299	0.4	0.7496341	1	939	tags=26%, list=8%, signal=28%
TCGA_GLIOBLASTOMA_COPY_NUMBER_UP	TCGA_GLIOBLASTOMA_COPY_NUMBER_UP		34	-0.26198342	-1.0527004	0.36	0.7486517	1	2026	tags=26%, list=18%, signal=32%
REACTOME_LIPOPROTEIN_METABOLISM	REACTOME_LIPOPROTEIN_METABOLISM		18	-0.41562507	-1.0524995	0.3877551	0.7474094	1	2612	tags=44%, list=23%, signal=58%
REACTOME_SEMAPHORIN_INTERACTIONS	REACTOME_SEMAPHORIN_INTERACTIONS		47	-0.31689978	-1.0512111	0.4375	0.7489827	1	1684	tags=28%, list=15%, signal=32%
GENTILE_UV_RESPONSE_CLUSTER_D8	GENTILE_UV_RESPONSE_CLUSTER_D8		19	-0.42750725	-1.0506943	0.4318182	0.7488423	1	1063	tags=21%, list=9%, signal=23%
LIU_CDX2_TARGETS_UP	LIU_CDX2_TARGETS_UP		31	-0.3826035	-1.050112	0.35849056	0.7485224	1	1163	tags=29%, list=10%, signal=32%
ELVIDGE_HYPOXIA_UP	ELVIDGE_HYPOXIA_UP		104	-0.34506437	-1.049707	0.39215687	0.74814755	1	1390	tags=32%, list=12%, signal=36%
WOO_LIVER_CANCER_RECURRENCE_UP	WOO_LIVER_CANCER_RECURRENCE_UP		73	-0.38088772	-1.0496632	0.40384614	0.7467571	1	1967	tags=37%, list=18%, signal=45%
YAGI_AML_SURVIVAL	YAGI_AML_SURVIVAL		80	-0.27676675	-1.0493747	0.38636363	0.74604905	1	1552	tags=21%, list=14%, signal=24%
ICHIBA_GRAFT_VERSUS_HOST_DISEASE_D7_DN	ICHIBA_GRAFT_VERSUS_HOST_DISEASE_D7_DN		34	-0.36121958	-1.0489736	0.42592594	0.74536276	1	1065	tags=24%, list=10%, signal=26%
CAIRO_HEPATOBLASTOMA_DN	CAIRO_HEPATOBLASTOMA_DN		174	-0.30880293	-1.0488541	0.38297874	0.7441896	1	1440	tags=26%, list=13%, signal=29%
REACTOME_SIGNALING_IN_IMMUNE_SYSTEM	REACTOME_SIGNALING_IN_IMMUNE_SYSTEM		203	-0.3497549	-1.048769	0.4347826	0.74294513	1	1990	tags=30%, list=18%, signal=36%
GALLUZZI_PERMEABILIZE_MITOCHONDRIA	GALLUZZI_PERMEABILIZE_MITOCHONDRIA		26	-0.30500942	-1.0475262	0.36363637	0.74419355	1	1908	tags=35%, list=17%, signal=42%
STEIN_ESTROGEN_RESPONSE_NOT_VIA_ESRRA	STEIN_ESTROGEN_RESPONSE_NOT_VIA_ESRRA		15	-0.40489787	-1.0471114	0.35555556	0.7435367	1	1185	tags=33%, list=11%, signal=37%
FERREIRA_EWINGS_SARCOMA_UNSTABLE_VS_STABLE_DN	FERREIRA_EWINGS_SARCOMA_UNSTABLE_VS_STABLE_DN		56	-0.28356066	-1.0465571	0.42553192	0.743938	1	1282	tags=21%, list=11%, signal=24%
KONDO_PROSTATE_CANCER_WITH_H3K27ME3	KONDO_PROSTATE_CANCER_WITH_H3K27ME3		81	-0.34453142	-1.0452	0.32692307	0.7462323	1	1768	tags=27%, list=16%, signal=32%
GOZGIT_ESR1_TARGETS_UP	GOZGIT_ESR1_TARGETS_UP		79	-0.3085153	-1.0450311	0.425	0.7453349	1	1387	tags=25%, list=12%, signal=29%
PICCALUGA_ANGIOIMMUNOBLASTIC_LYMPHOMA_DN	PICCALUGA_ANGIOIMMUNOBLASTIC_LYMPHOMA_DN		62	-0.30620193	-1.0442804	0.38636363	0.7454364	1	1049	tags=13%, list=9%, signal=14%
SATO_SILENCED_BY_METHYLATION_IN_PANCREATIC_CANCER_1	SATO_SILENCED_BY_METHYLATION_IN_PANCREATIC_CANCER_1		249	-0.30700278	-1.0442348	0.38297874	0.74411947	1	1383	tags=23%, list=12%, signal=26%
BERENJENO_ROCK_SIGNALING_NOT_VIA_RHOA_DN	BERENJENO_ROCK_SIGNALING_NOT_VIA_RHOA_DN		29	-0.3493618	-1.0436629	0.3809524	0.7438856	1	1908	tags=34%, list=17%, signal=41%
RAMALHO_STEMNESS_DN	RAMALHO_STEMNESS_DN		57	-0.420172	-1.0431861	0.47727272	0.7435042	1	1833	tags=30%, list=16%, signal=35%
REACTOME_PLATELET_DEGRANULATION	REACTOME_PLATELET_DEGRANULATION		58	-0.38470757	-1.0410618	0.375	0.74760354	1	1894	tags=34%, list=17%, signal=41%
BOYLAN_MULTIPLE_MYELOMA_C_D_DN	BOYLAN_MULTIPLE_MYELOMA_C_D_DN		175	-0.38383344	-1.0392492	0.4888889	0.75011754	1	1500	tags=33%, list=13%, signal=38%
DUNNE_TARGETS_OF_AML1_MTG8_FUSION_DN	DUNNE_TARGETS_OF_AML1_MTG8_FUSION_DN		15	-0.45495257	-1.0389918	0.39583334	0.74924827	1	1482	tags=40%, list=13%, signal=46%
AKL_HTLV1_INFECTION_DN	AKL_HTLV1_INFECTION_DN		33	-0.33526963	-1.0383109	0.4489796	0.7495886	1	2143	tags=42%, list=19%, signal=52%
LENAOUR_DENDRITIC_CELL_MATURATION_UP	LENAOUR_DENDRITIC_CELL_MATURATION_UP		65	-0.37244657	-1.0381839	0.43137255	0.74845177	1	1937	tags=37%, list=17%, signal=44%
NATSUME_RESPONSE_TO_INTERFERON_BETA_UP	NATSUME_RESPONSE_TO_INTERFERON_BETA_UP		42	-0.28450418	-1.037039	0.36	0.7497762	1	2134	tags=29%, list=19%, signal=35%
BYSTRYKH_HEMATOPOIESIS_STEM_CELL_AND_BRAIN_QTL_CIS	BYSTRYKH_HEMATOPOIESIS_STEM_CELL_AND_BRAIN_QTL_CIS		43	-0.29349202	-1.0362116	0.39130434	0.75023216	1	605	tags=12%, list=5%, signal=12%
SHAFFER_IRF4_TARGETS_IN_ACTIVATED_DENDRITIC_CELL	SHAFFER_IRF4_TARGETS_IN_ACTIVATED_DENDRITIC_CELL		43	-0.32734665	-1.0328089	0.46666667	0.7580774	1	1459	tags=21%, list=13%, signal=24%
SHAFFER_IRF4_TARGETS_IN_ACTIVATED_B_LYMPHOCYTE	SHAFFER_IRF4_TARGETS_IN_ACTIVATED_B_LYMPHOCYTE		56	-0.3052286	-1.0324905	0.4	0.7574315	1	1949	tags=27%, list=17%, signal=32%
PRAMOONJAGO_SOX4_TARGETS_DN	PRAMOONJAGO_SOX4_TARGETS_DN		31	-0.32929724	-1.0320389	0.44	0.7572669	1	94	tags=10%, list=1%, signal=10%
RASHI_RESPONSE_TO_IONIZING_RADIATION_6	RASHI_RESPONSE_TO_IONIZING_RADIATION_6		70	-0.38001022	-1.0319154	0.42222223	0.7560815	1	1606	tags=27%, list=14%, signal=31%
YAO_TEMPORAL_RESPONSE_TO_PROGESTERONE_CLUSTER_13	YAO_TEMPORAL_RESPONSE_TO_PROGESTERONE_CLUSTER_13		135	-0.27079728	-1.0317687	0.43137255	0.7548315	1	2851	tags=39%, list=25%, signal=52%
MASSARWEH_TAMOXIFEN_RESISTANCE_DN	MASSARWEH_TAMOXIFEN_RESISTANCE_DN		122	-0.2554043	-1.0311593	0.44444445	0.75476325	1	1186	tags=19%, list=11%, signal=21%
WOO_LIVER_CANCER_RECURRENCE_DN	WOO_LIVER_CANCER_RECURRENCE_DN		53	-0.35705596	-1.0306312	0.5	0.7545776	1	1460	tags=34%, list=13%, signal=39%
KEGG_THYROID_CANCER	KEGG_THYROID_CANCER		16	-0.36851403	-1.0302098	0.44186047	0.75413275	1	1953	tags=25%, list=17%, signal=30%
HAMAI_APOPTOSIS_VIA_TRAIL_DN	HAMAI_APOPTOSIS_VIA_TRAIL_DN		91	-0.30651474	-1.0299326	0.3962264	0.7533171	1	979	tags=21%, list=9%, signal=23%
REACTOME_METABOLISM_OF_AMINO_ACIDS	REACTOME_METABOLISM_OF_AMINO_ACIDS		129	-0.26495957	-1.029417	0.3877551	0.75297874	1	1456	tags=22%, list=13%, signal=26%
YAGI_AML_FAB_MARKERS	YAGI_AML_FAB_MARKERS		126	-0.264054	-1.0282363	0.40425533	0.754406	1	1656	tags=24%, list=15%, signal=28%
PARENT_MTOR_SIGNALING_UP	PARENT_MTOR_SIGNALING_UP		328	-0.21723238	-1.0279609	0.46666667	0.753694	1	2031	tags=23%, list=18%, signal=27%
ABE_INNER_EAR	ABE_INNER_EAR		18	-0.4036366	-1.0277412	0.3653846	0.75274235	1	388	tags=22%, list=3%, signal=23%
HEIDENBLAD_AMPLICON_8Q24_UP	HEIDENBLAD_AMPLICON_8Q24_UP		18	-0.3505071	-1.0263546	0.375	0.75444746	1	1773	tags=33%, list=16%, signal=40%
NAKAMURA_METASTASIS_MODEL_DN	NAKAMURA_METASTASIS_MODEL_DN		23	-0.36444145	-1.0251942	0.39130434	0.7557319	1	1838	tags=48%, list=16%, signal=57%
SMID_BREAST_CANCER_RELAPSE_IN_LUNG_UP	SMID_BREAST_CANCER_RELAPSE_IN_LUNG_UP		15	-0.4609278	-1.0245504	0.41860464	0.7557323	1	1433	tags=40%, list=13%, signal=46%
KOKKINAKIS_METHIONINE_DEPRIVATION_96HR_UP	KOKKINAKIS_METHIONINE_DEPRIVATION_96HR_UP		75	-0.33177128	-1.02412	0.45454547	0.75517136	1	697	tags=17%, list=6%, signal=18%
KOYAMA_SEMA3B_TARGETS_DN	KOYAMA_SEMA3B_TARGETS_DN		152	-0.24994163	-1.0237353	0.3846154	0.75458634	1	1803	tags=26%, list=16%, signal=31%
NGUYEN_NOTCH1_TARGETS_DN	NGUYEN_NOTCH1_TARGETS_DN		47	-0.30812794	-1.0237255	0.3617021	0.75317556	1	1200	tags=17%, list=11%, signal=19%
REACTOME_CELL_SURFACE_INTERACTIONS_AT_THE_VASCULAR_WALL	REACTOME_CELL_SURFACE_INTERACTIONS_AT_THE_VASCULAR_WALL		66	-0.38480067	-1.0236347	0.375	0.75187004	1	1990	tags=38%, list=18%, signal=46%
RIGGI_EWING_SARCOMA_PROGENITOR_UP	RIGGI_EWING_SARCOMA_PROGENITOR_UP		227	-0.3165875	-1.0235584	0.4090909	0.75056654	1	936	tags=22%, list=8%, signal=24%
SATO_SILENCED_BY_DEACETYLATION_IN_PANCREATIC_CANCER	SATO_SILENCED_BY_DEACETYLATION_IN_PANCREATIC_CANCER		28	-0.35579565	-1.0231518	0.45652175	0.7500271	1	1172	tags=25%, list=10%, signal=28%
APPIERTO_RESPONSE_TO_FENRETINIDE_DN	APPIERTO_RESPONSE_TO_FENRETINIDE_DN		23	-0.3287387	-1.0222243	0.37254903	0.75087106	1	2394	tags=39%, list=21%, signal=50%
MARTINEZ_RESPONSE_TO_TRABECTEDIN	MARTINEZ_RESPONSE_TO_TRABECTEDIN		26	-0.31858924	-1.022153	0.41860464	0.74949354	1	1505	tags=23%, list=13%, signal=27%
ZHANG_PROLIFERATING_VS_QUIESCENT	ZHANG_PROLIFERATING_VS_QUIESCENT		32	-0.37406924	-1.0219642	0.47619048	0.74877125	1	1070	tags=19%, list=10%, signal=21%
HOSHIDA_LIVER_CANCER_LATE_RECURRENCE_UP	HOSHIDA_LIVER_CANCER_LATE_RECURRENCE_UP		41	-0.35663238	-1.0207374	0.42	0.7500013	1	2032	tags=34%, list=18%, signal=42%
BOYLAN_MULTIPLE_MYELOMA_C_D_UP	BOYLAN_MULTIPLE_MYELOMA_C_D_UP		73	-0.28884596	-1.0203364	0.40425533	0.74975675	1	1046	tags=19%, list=9%, signal=21%
FRIDMAN_SENESCENCE_UP	FRIDMAN_SENESCENCE_UP		48	-0.39816722	-1.0200342	0.4651163	0.7490797	1	1553	tags=27%, list=14%, signal=31%
OUELLET_CULTURED_OVARIAN_CANCER_INVASIVE_VS_LMP_UP	OUELLET_CULTURED_OVARIAN_CANCER_INVASIVE_VS_LMP_UP		46	-0.25427014	-1.0191189	0.42105263	0.7495143	1	824	tags=11%, list=7%, signal=12%
TAKEDA_TARGETS_OF_NUP98_HOXA9_FUSION_10D_UP	TAKEDA_TARGETS_OF_NUP98_HOXA9_FUSION_10D_UP		89	-0.34667477	-1.0189284	0.3888889	0.74868375	1	1186	tags=35%, list=11%, signal=39%
NOUZOVA_METHYLATED_IN_APL	NOUZOVA_METHYLATED_IN_APL		22	-0.33718237	-1.018922	0.35555556	0.7473281	1	2881	tags=36%, list=26%, signal=49%
WEINMANN_ADAPTATION_TO_HYPOXIA_UP	WEINMANN_ADAPTATION_TO_HYPOXIA_UP		18	-0.46767342	-1.0182915	0.44	0.74750787	1	1205	tags=39%, list=11%, signal=44%
NIKOLSKY_MUTATED_AND_AMPLIFIED_IN_BREAST_CANCER	NIKOLSKY_MUTATED_AND_AMPLIFIED_IN_BREAST_CANCER		38	-0.32130498	-1.0168458	0.40425533	0.74967265	1	1694	tags=24%, list=15%, signal=28%
KEGG_DILATED_CARDIOMYOPATHY	KEGG_DILATED_CARDIOMYOPATHY		63	-0.33237228	-1.0166105	0.46153846	0.7487808	1	1792	tags=30%, list=16%, signal=36%
THUM_MIR21_TARGETS_HEART_DISEASE_UP	THUM_MIR21_TARGETS_HEART_DISEASE_UP		15	-0.517681	-1.0165617	0.5106383	0.74756336	1	1991	tags=67%, list=18%, signal=81%
VANTVEER_BREAST_CANCER_BRCA1_DN	VANTVEER_BREAST_CANCER_BRCA1_DN		18	-0.47287044	-1.0158437	0.5	0.7481031	1	1868	tags=61%, list=17%, signal=73%
JAATINEN_HEMATOPOIETIC_STEM_CELL_UP	JAATINEN_HEMATOPOIETIC_STEM_CELL_UP		147	-0.28055462	-1.0149517	0.42222223	0.74867105	1	1694	tags=27%, list=15%, signal=31%
KEGG_GLYCEROPHOSPHOLIPID_METABOLISM	KEGG_GLYCEROPHOSPHOLIPID_METABOLISM		41	-0.28830677	-1.0143051	0.43636364	0.74859506	1	2342	tags=29%, list=21%, signal=37%
MARTINEZ_RESPONSE_TO_TRABECTEDIN_UP	MARTINEZ_RESPONSE_TO_TRABECTEDIN_UP		46	-0.28682935	-1.0142264	0.5	0.7475138	1	2803	tags=39%, list=25%, signal=52%
SENESE_HDAC1_TARGETS_DN	SENESE_HDAC1_TARGETS_DN		134	-0.30158663	-1.0136212	0.4651163	0.7474577	1	1240	tags=22%, list=11%, signal=25%
LI_WILMS_TUMOR	LI_WILMS_TUMOR		20	-0.40852404	-1.0132693	0.5	0.74688095	1	1546	tags=40%, list=14%, signal=46%
TARTE_PLASMA_CELL_VS_PLASMABLAST_UP	TARTE_PLASMA_CELL_VS_PLASMABLAST_UP		240	-0.2928734	-1.0125287	0.39583334	0.7474505	1	1568	tags=25%, list=14%, signal=28%
BENPORATH_OCT4_TARGETS	BENPORATH_OCT4_TARGETS		150	-0.26933208	-1.0102496	0.475	0.751608	1	1527	tags=21%, list=14%, signal=24%
GRADE_COLON_AND_RECTAL_CANCER_DN	GRADE_COLON_AND_RECTAL_CANCER_DN		49	-0.299777	-1.0100327	0.4347826	0.75083345	1	2078	tags=31%, list=19%, signal=37%
GAJATE_RESPONSE_TO_TRABECTEDIN_UP	GAJATE_RESPONSE_TO_TRABECTEDIN_UP		35	-0.34127986	-1.0097351	0.40816328	0.7503618	1	1412	tags=29%, list=13%, signal=33%
FULCHER_INFLAMMATORY_RESPONSE_LECTIN_VS_LPS_DN	FULCHER_INFLAMMATORY_RESPONSE_LECTIN_VS_LPS_DN		235	-0.32040107	-1.0074576	0.41304347	0.7540346	1	1808	tags=31%, list=16%, signal=36%
SHAFFER_IRF4_TARGETS_IN_PLASMA_CELL_VS_MATURE_B_LYMPHOCYTE	SHAFFER_IRF4_TARGETS_IN_PLASMA_CELL_VS_MATURE_B_LYMPHOCYTE		48	-0.30997896	-1.0070443	0.4375	0.75398576	1	947	tags=19%, list=8%, signal=20%
HOOI_ST7_TARGETS_UP	HOOI_ST7_TARGETS_UP		39	-0.378778	-1.0064654	0.4347826	0.7539976	1	1096	tags=23%, list=10%, signal=25%
CHANG_CORE_SERUM_RESPONSE_DN	CHANG_CORE_SERUM_RESPONSE_DN		19	-0.36675832	-1.0056924	0.44186047	0.7544966	1	452	tags=16%, list=4%, signal=16%
JAZAG_TGFB1_SIGNALING_UP	JAZAG_TGFB1_SIGNALING_UP		67	-0.259219	-1.0054404	0.5	0.75394225	1	803	tags=13%, list=7%, signal=14%
REACTOME_INTEGRIN_CELL_SURFACE_INTERACTIONS	REACTOME_INTEGRIN_CELL_SURFACE_INTERACTIONS		53	-0.37425968	-1.0049596	0.44444445	0.75381404	1	1992	tags=42%, list=18%, signal=50%
MULLIGHAN_NPM1_MUTATED_SIGNATURE_2_DN	MULLIGHAN_NPM1_MUTATED_SIGNATURE_2_DN		43	-0.3123842	-1.004503	0.4	0.75358784	1	1292	tags=21%, list=12%, signal=24%
YAMASHITA_METHYLATED_IN_PROSTATE_CANCER	YAMASHITA_METHYLATED_IN_PROSTATE_CANCER		44	-0.40048882	-1.004478	0.44444445	0.75232697	1	1643	tags=32%, list=15%, signal=37%
COWLING_MYCN_TARGETS	COWLING_MYCN_TARGETS		26	-0.4057413	-1.0040027	0.46341464	0.752213	1	478	tags=27%, list=4%, signal=28%
SIG_CD40PATHWAYMAP	SIG_CD40PATHWAYMAP		23	-0.3139969	-1.0028021	0.5254237	0.7539246	1	1847	tags=26%, list=16%, signal=31%
FRASOR_RESPONSE_TO_ESTRADIOL_UP	FRASOR_RESPONSE_TO_ESTRADIOL_UP		24	-0.3177387	-1.0026175	0.46666667	0.7531744	1	1946	tags=38%, list=17%, signal=45%
LEE_LIVER_CANCER	LEE_LIVER_CANCER		21	-0.40113062	-1.0023868	0.4814815	0.75223655	1	449	tags=14%, list=4%, signal=15%
LEE_LIVER_CANCER_TOP50	LEE_LIVER_CANCER_TOP50		21	-0.40113062	-1.0023868	0.4814815	0.75090283	1	449	tags=14%, list=4%, signal=15%
SENGUPTA_EBNA1_ANTICORRELATED	SENGUPTA_EBNA1_ANTICORRELATED		73	-0.27215454	-1.0007771	0.42307693	0.7537609	1	1378	tags=19%, list=12%, signal=22%
REACTOME_G_ALPHA_I_SIGNALLING_EVENTS	REACTOME_G_ALPHA_I_SIGNALLING_EVENTS		118	-0.32462555	-1.0000969	0.42307693	0.7540215	1	974	tags=17%, list=9%, signal=18%
ZHU_CMV_24_HR_DN	ZHU_CMV_24_HR_DN		39	-0.37685347	-0.9984719	0.5	0.75646126	1	2193	tags=49%, list=20%, signal=60%
CUI_TCF21_TARGETS_UP	CUI_TCF21_TARGETS_UP		22	-0.46998906	-0.99813056	0.44186047	0.75590676	1	1107	tags=45%, list=10%, signal=50%
YOSHIOKA_LIVER_CANCER_EARLY_RECURRENCE_UP	YOSHIOKA_LIVER_CANCER_EARLY_RECURRENCE_UP		20	-0.34709433	-0.99635077	0.45454547	0.75860876	1	1211	tags=20%, list=11%, signal=22%
HAN_SATB1_TARGETS_DN	HAN_SATB1_TARGETS_DN		199	-0.26012453	-0.996199	0.41509435	0.75767994	1	1840	tags=26%, list=16%, signal=31%
LIN_NPAS4_TARGETS_UP	LIN_NPAS4_TARGETS_UP		81	-0.2549199	-0.9961275	0.4871795	0.75658983	1	1328	tags=17%, list=12%, signal=19%
RHEIN_ALL_GLUCOCORTICOID_THERAPY_UP	RHEIN_ALL_GLUCOCORTICOID_THERAPY_UP		47	-0.33011636	-0.9950945	0.45833334	0.7576036	1	824	tags=19%, list=7%, signal=21%
RIGGINS_TAMOXIFEN_RESISTANCE_UP	RIGGINS_TAMOXIFEN_RESISTANCE_UP		45	-0.32979304	-0.99408305	0.44680852	0.7585964	1	1248	tags=29%, list=11%, signal=32%
VALK_AML_CLUSTER_4	VALK_AML_CLUSTER_4		18	-0.3926941	-0.99393964	0.51111114	0.7576102	1	1583	tags=39%, list=14%, signal=45%
MCMURRAY_TP53_HRAS_COOPERATION_RESPONSE_DN	MCMURRAY_TP53_HRAS_COOPERATION_RESPONSE_DN		47	-0.34013316	-0.9927206	0.4090909	0.75925374	1	896	tags=26%, list=8%, signal=28%
REACTOME_POST_NMDA_RECEPTOR_ACTIVATION_EVENTS	REACTOME_POST_NMDA_RECEPTOR_ACTIVATION_EVENTS		22	-0.32253906	-0.99099123	0.48	0.7627186	1	974	tags=23%, list=9%, signal=25%
ROZANOV_MMP14_TARGETS_SUBSET	ROZANOV_MMP14_TARGETS_SUBSET		24	-0.46559784	-0.9907058	0.47916666	0.76198316	1	1077	tags=38%, list=10%, signal=41%
SMITH_TERT_TARGETS_DN	SMITH_TERT_TARGETS_DN		49	-0.31532994	-0.9905663	0.5116279	0.76095825	1	1321	tags=24%, list=12%, signal=28%
KEGG_ETHER_LIPID_METABOLISM	KEGG_ETHER_LIPID_METABOLISM		22	-0.32502183	-0.99045765	0.43396226	0.7598624	1	1085	tags=14%, list=10%, signal=15%
OSWALD_HEMATOPOIETIC_STEM_CELL_IN_COLLAGEN_GEL_UP	OSWALD_HEMATOPOIETIC_STEM_CELL_IN_COLLAGEN_GEL_UP		124	-0.29133207	-0.9897747	0.5	0.76001614	1	1210	tags=19%, list=11%, signal=21%
OSWALD_HEMATOPOIETIC_STEM_CELL_IN_COLLAGEN_GEL_DN	OSWALD_HEMATOPOIETIC_STEM_CELL_IN_COLLAGEN_GEL_DN		124	-0.29133207	-0.9897747	0.5	0.758708	1	1210	tags=19%, list=11%, signal=21%
MANALO_HYPOXIA_UP	MANALO_HYPOXIA_UP		128	-0.3289626	-0.9897164	0.44	0.7576298	1	1421	tags=32%, list=13%, signal=36%
CHIANG_LIVER_CANCER_SUBCLASS_CTNNB1_DN	CHIANG_LIVER_CANCER_SUBCLASS_CTNNB1_DN		96	-0.38796076	-0.9894472	0.45454547	0.75695	1	1793	tags=43%, list=16%, signal=50%
DEBIASI_APOPTOSIS_BY_REOVIRUS_INFECTION_UP	DEBIASI_APOPTOSIS_BY_REOVIRUS_INFECTION_UP		141	-0.262615	-0.98917365	0.42857143	0.7561017	1	1153	tags=16%, list=10%, signal=17%
YAO_TEMPORAL_RESPONSE_TO_PROGESTERONE_CLUSTER_6	YAO_TEMPORAL_RESPONSE_TO_PROGESTERONE_CLUSTER_6		50	-0.34151345	-0.988375	0.37777779	0.75691426	1	1059	tags=28%, list=9%, signal=31%
WEINMANN_ADAPTATION_TO_HYPOXIA_DN	WEINMANN_ADAPTATION_TO_HYPOXIA_DN		27	-0.4361044	-0.98811245	0.4883721	0.75636715	1	1205	tags=37%, list=11%, signal=41%
REACTOME_DOWNSTREAM_TCR_SIGNALING	REACTOME_DOWNSTREAM_TCR_SIGNALING		20	-0.3818702	-0.98731047	0.4489796	0.75666004	1	1975	tags=35%, list=18%, signal=42%
ELVIDGE_HIF1A_TARGETS_UP	ELVIDGE_HIF1A_TARGETS_UP		41	-0.32288942	-0.98730177	0.5	0.75538844	1	1429	tags=27%, list=13%, signal=31%
HOSHIDA_LIVER_CANCER_SURVIVAL_UP	HOSHIDA_LIVER_CANCER_SURVIVAL_UP		50	-0.32735425	-0.9871544	0.46938777	0.75456446	1	1353	tags=32%, list=12%, signal=36%
CONCANNON_APOPTOSIS_BY_EPOXOMICIN_UP	CONCANNON_APOPTOSIS_BY_EPOXOMICIN_UP		142	-0.27325052	-0.9867774	0.44680852	0.75412434	1	903	tags=13%, list=8%, signal=14%
TAKEDA_TARGETS_OF_NUP98_HOXA9_FUSION_10D_DN	TAKEDA_TARGETS_OF_NUP98_HOXA9_FUSION_10D_DN		81	-0.3878639	-0.98585725	0.5102041	0.7550785	1	1635	tags=31%, list=15%, signal=36%
HADDAD_B_LYMPHOCYTE_PROGENITOR	HADDAD_B_LYMPHOCYTE_PROGENITOR		144	-0.26937738	-0.9857637	0.42857143	0.75407004	1	1500	tags=23%, list=13%, signal=26%
ELVIDGE_HYPOXIA_BY_DMOG_UP	ELVIDGE_HYPOXIA_BY_DMOG_UP		85	-0.32169387	-0.98518217	0.5	0.7540333	1	1367	tags=29%, list=12%, signal=33%
STARK_PREFRONTAL_CORTEX_22Q11_DELETION_UP	STARK_PREFRONTAL_CORTEX_22Q11_DELETION_UP		93	-0.25222534	-0.9841579	0.54545456	0.75504816	1	1186	tags=15%, list=11%, signal=17%
SANA_RESPONSE_TO_IFNG_UP	SANA_RESPONSE_TO_IFNG_UP		33	-0.41136593	-0.9824632	0.5263158	0.757181	1	1365	tags=33%, list=12%, signal=38%
YAO_TEMPORAL_RESPONSE_TO_PROGESTERONE_CLUSTER_5	YAO_TEMPORAL_RESPONSE_TO_PROGESTERONE_CLUSTER_5		25	-0.3626587	-0.9819176	0.5714286	0.7566958	1	1205	tags=28%, list=11%, signal=31%
BROWNE_HCMV_INFECTION_20HR_DN	BROWNE_HCMV_INFECTION_20HR_DN		61	-0.29236877	-0.98112845	0.41666666	0.75720954	1	2193	tags=39%, list=20%, signal=49%
CROMER_METASTASIS_UP	CROMER_METASTASIS_UP		36	-0.28624186	-0.98045945	0.4888889	0.75766987	1	1613	tags=17%, list=14%, signal=19%
KEGG_SYSTEMIC_LUPUS_ERYTHEMATOSUS	KEGG_SYSTEMIC_LUPUS_ERYTHEMATOSUS		36	-0.35039806	-0.98015934	0.5	0.75706935	1	597	tags=17%, list=5%, signal=18%
YAO_TEMPORAL_RESPONSE_TO_PROGESTERONE_CLUSTER_8	YAO_TEMPORAL_RESPONSE_TO_PROGESTERONE_CLUSTER_8		31	-0.3290943	-0.97997594	0.49056605	0.75644726	1	2531	tags=45%, list=23%, signal=58%
ENK_UV_RESPONSE_EPIDERMIS_DN	ENK_UV_RESPONSE_EPIDERMIS_DN		350	-0.24938087	-0.9796433	0.5217391	0.7559503	1	1165	tags=17%, list=10%, signal=18%
BREDEMEYER_RAG_SIGNALING_VIA_ATM_NOT_VIA_NFKB_UP	BREDEMEYER_RAG_SIGNALING_VIA_ATM_NOT_VIA_NFKB_UP		26	-0.36108583	-0.97827476	0.5555556	0.7578707	1	1108	tags=23%, list=10%, signal=26%
NAGASHIMA_EGF_SIGNALING_UP	NAGASHIMA_EGF_SIGNALING_UP		41	-0.34896037	-0.9781568	0.4528302	0.75702	1	392	tags=17%, list=4%, signal=18%
MULLIGHAN_NPM1_MUTATED_SIGNATURE_1_UP	MULLIGHAN_NPM1_MUTATED_SIGNATURE_1_UP		148	-0.23234512	-0.97763145	0.4	0.7567694	1	1804	tags=24%, list=16%, signal=29%
TARTE_PLASMA_CELL_VS_B_LYMPHOCYTE_DN	TARTE_PLASMA_CELL_VS_B_LYMPHOCYTE_DN		26	-0.39373118	-0.9769564	0.5714286	0.7569236	1	2361	tags=46%, list=21%, signal=58%
KAYO_AGING_MUSCLE_DN	KAYO_AGING_MUSCLE_DN		82	-0.24449465	-0.9768489	0.4883721	0.755889	1	1841	tags=23%, list=16%, signal=28%
GENTILE_UV_RESPONSE_CLUSTER_D4	GENTILE_UV_RESPONSE_CLUSTER_D4		26	-0.3348925	-0.975886	0.47727272	0.7564122	1	1888	tags=27%, list=17%, signal=32%
KEGG_FOCAL_ADHESION	KEGG_FOCAL_ADHESION		123	-0.32397783	-0.9756283	0.39534885	0.75583416	1	1906	tags=36%, list=17%, signal=43%
KIM_MYC_AMPLIFICATION_TARGETS_UP	KIM_MYC_AMPLIFICATION_TARGETS_UP		106	-0.26234153	-0.97426456	0.4722222	0.757598	1	1350	tags=18%, list=12%, signal=20%
TAKAO_RESPONSE_TO_UVB_RADIATION_DN	TAKAO_RESPONSE_TO_UVB_RADIATION_DN		60	-0.27078336	-0.97253954	0.5416667	0.76044935	1	1698	tags=18%, list=15%, signal=21%
WEIGEL_OXIDATIVE_STRESS_BY_HNE_AND_H2O2	WEIGEL_OXIDATIVE_STRESS_BY_HNE_AND_H2O2		28	-0.26122868	-0.972392	0.4318182	0.7594379	1	590	tags=11%, list=5%, signal=11%
AMIT_SERUM_RESPONSE_40_MCF10A	AMIT_SERUM_RESPONSE_40_MCF10A		22	-0.38828298	-0.9720064	0.54545456	0.75926375	1	1412	tags=32%, list=13%, signal=36%
DIRMEIER_LMP1_RESPONSE_LATE_UP	DIRMEIER_LMP1_RESPONSE_LATE_UP		28	-0.3582341	-0.9716812	0.48	0.7587303	1	3127	tags=50%, list=28%, signal=69%
YAGI_AML_WITH_INV_16_TRANSLOCATION	YAGI_AML_WITH_INV_16_TRANSLOCATION		253	-0.21514693	-0.9715796	0.46153846	0.7576178	1	1712	tags=18%, list=15%, signal=21%
BROWNE_HCMV_INFECTION_2HR_UP	BROWNE_HCMV_INFECTION_2HR_UP		21	-0.36428204	-0.97090095	0.46	0.75786895	1	1999	tags=38%, list=18%, signal=46%
KUMAR_TARGETS_OF_MLL_AF9_FUSION	KUMAR_TARGETS_OF_MLL_AF9_FUSION		310	-0.27484375	-0.9707578	0.5	0.75692695	1	1995	tags=32%, list=18%, signal=38%
CROMER_METASTASIS_DN	CROMER_METASTASIS_DN		43	-0.3057564	-0.9699498	0.45454547	0.7576451	1	433	tags=14%, list=4%, signal=14%
MULLIGHAN_NPM1_SIGNATURE_3_UP	MULLIGHAN_NPM1_SIGNATURE_3_UP		188	-0.22513418	-0.9699107	0.45652175	0.7564558	1	1804	tags=24%, list=16%, signal=28%
ELVIDGE_HIF1A_AND_HIF2A_TARGETS_DN	ELVIDGE_HIF1A_AND_HIF2A_TARGETS_DN		63	-0.34015235	-0.9694921	0.5510204	0.75636595	1	1762	tags=38%, list=16%, signal=45%
BHATI_G2M_ARREST_BY_2METHOXYESTRADIOL_DN	BHATI_G2M_ARREST_BY_2METHOXYESTRADIOL_DN		76	-0.2616865	-0.9694403	0.45454547	0.75521904	1	756	tags=14%, list=7%, signal=15%
REACTOME_INTRINSIC_PATHWAY	REACTOME_INTRINSIC_PATHWAY		15	-0.41474387	-0.9687938	0.49056605	0.75532144	1	1845	tags=27%, list=16%, signal=32%
KIM_WT1_TARGETS_12HR_UP	KIM_WT1_TARGETS_12HR_UP		91	-0.3030233	-0.9682724	0.45454547	0.75515527	1	1408	tags=25%, list=13%, signal=29%
SIG_INSULIN_RECEPTOR_PATHWAY_IN_CARDIAC_MYOCYTES	SIG_INSULIN_RECEPTOR_PATHWAY_IN_CARDIAC_MYOCYTES		35	-0.2680594	-0.9674866	0.49056605	0.7556282	1	1814	tags=20%, list=16%, signal=24%
KEGG_GAP_JUNCTION	KEGG_GAP_JUNCTION		51	-0.2700735	-0.9673232	0.45833334	0.75464916	1	1949	tags=29%, list=17%, signal=35%
JAATINEN_HEMATOPOIETIC_STEM_CELL_DN	JAATINEN_HEMATOPOIETIC_STEM_CELL_DN		136	-0.36338088	-0.9668738	0.54347825	0.75439	1	2137	tags=35%, list=19%, signal=43%
ZHOU_INFLAMMATORY_RESPONSE_FIMA_UP	ZHOU_INFLAMMATORY_RESPONSE_FIMA_UP		235	-0.26806787	-0.9662095	0.5	0.75494474	1	1517	tags=23%, list=14%, signal=27%
ACEVEDO_LIVER_CANCER_WITH_H3K9ME3_UP	ACEVEDO_LIVER_CANCER_WITH_H3K9ME3_UP		46	-0.317188	-0.96538347	0.5217391	0.7553069	1	537	tags=13%, list=5%, signal=14%
CREIGHTON_ENDOCRINE_THERAPY_RESISTANCE_4	CREIGHTON_ENDOCRINE_THERAPY_RESISTANCE_4		163	-0.23539135	-0.9649128	0.5319149	0.7550398	1	1889	tags=26%, list=17%, signal=31%
CREIGHTON_ENDOCRINE_THERAPY_RESISTANCE_1	CREIGHTON_ENDOCRINE_THERAPY_RESISTANCE_1		281	-0.22225751	-0.9645878	0.5263158	0.7547562	1	1410	tags=19%, list=13%, signal=21%
DOANE_BREAST_CANCER_ESR1_UP	DOANE_BREAST_CANCER_ESR1_UP		70	-0.311763	-0.9632961	0.48979592	0.7565228	1	1410	tags=31%, list=13%, signal=36%
SMIRNOV_CIRCULATING_ENDOTHELIOCYTES_IN_CANCER_UP	SMIRNOV_CIRCULATING_ENDOTHELIOCYTES_IN_CANCER_UP		107	-0.30907342	-0.9629047	0.47058824	0.75617343	1	1376	tags=25%, list=12%, signal=28%
ONDER_CDH1_SIGNALING_VIA_CTNNB1	ONDER_CDH1_SIGNALING_VIA_CTNNB1		52	-0.33707228	-0.9617125	0.5	0.7576391	1	1213	tags=31%, list=11%, signal=34%
AMUNDSON_RESPONSE_TO_ARSENITE	AMUNDSON_RESPONSE_TO_ARSENITE		123	-0.23182099	-0.9617033	0.5185185	0.75645864	1	1140	tags=13%, list=10%, signal=14%
REACTOME_HORMONE_BIOSYNTHESIS	REACTOME_HORMONE_BIOSYNTHESIS		36	-0.3326631	-0.9606504	0.46296296	0.7578092	1	740	tags=14%, list=7%, signal=15%
TAKEDA_TARGETS_OF_NUP98_HOXA9_FUSION_8D_DN	TAKEDA_TARGETS_OF_NUP98_HOXA9_FUSION_8D_DN		113	-0.38928166	-0.9604927	0.53333336	0.7570011	1	1608	tags=27%, list=14%, signal=32%
REACTOME_G_ALPHA_S_SIGNALLING_EVENTS	REACTOME_G_ALPHA_S_SIGNALLING_EVENTS		79	-0.28008997	-0.96047074	0.53061223	0.7558334	1	1813	tags=28%, list=16%, signal=33%
BLALOCK_ALZHEIMERS_DISEASE_INCIPIENT_DN	BLALOCK_ALZHEIMERS_DISEASE_INCIPIENT_DN		111	-0.22338861	-0.95999193	0.5	0.75569236	1	1726	tags=17%, list=15%, signal=20%
ST_GA13_PATHWAY	ST_GA13_PATHWAY		19	-0.30662712	-0.9564568	0.5294118	0.7626006	1	1327	tags=21%, list=12%, signal=24%
BIOCARTA_BIOPEPTIDES_PATHWAY	BIOCARTA_BIOPEPTIDES_PATHWAY		29	-0.29393557	-0.9563218	0.5416667	0.76158047	1	1799	tags=28%, list=16%, signal=33%
SMID_BREAST_CANCER_LUMINAL_B_UP	SMID_BREAST_CANCER_LUMINAL_B_UP		96	-0.29538023	-0.9561864	0.47916666	0.76073635	1	1410	tags=29%, list=13%, signal=33%
VANHARANTA_UTERINE_FIBROID_UP	VANHARANTA_UTERINE_FIBROID_UP		26	-0.39311135	-0.9555406	0.47619048	0.76100427	1	1110	tags=35%, list=10%, signal=38%
MOLENAAR_TARGETS_OF_CCND1_AND_CDK4_UP	MOLENAAR_TARGETS_OF_CCND1_AND_CDK4_UP		28	-0.33666146	-0.95550376	0.48979592	0.75993645	1	1170	tags=18%, list=10%, signal=20%
ZHAN_MULTIPLE_MYELOMA_CD1_VS_CD2_UP	ZHAN_MULTIPLE_MYELOMA_CD1_VS_CD2_UP		43	-0.30484936	-0.95484453	0.5555556	0.7602017	1	1415	tags=30%, list=13%, signal=34%
REACTOME_IRS_RELATED_EVENTS	REACTOME_IRS_RELATED_EVENTS		52	-0.2200558	-0.95434606	0.51111114	0.7601743	1	971	tags=12%, list=9%, signal=13%
ZHANG_ANTIVIRAL_RESPONSE_TO_RIBAVIRIN_DN	ZHANG_ANTIVIRAL_RESPONSE_TO_RIBAVIRIN_DN		28	-0.3866577	-0.9542582	0.5744681	0.75917536	1	1742	tags=43%, list=16%, signal=51%
NAGASHIMA_NRG1_SIGNALING_UP	NAGASHIMA_NRG1_SIGNALING_UP		125	-0.29278228	-0.9537636	0.5319149	0.758749	1	1601	tags=23%, list=14%, signal=27%
CREIGHTON_ENDOCRINE_THERAPY_RESISTANCE_5	CREIGHTON_ENDOCRINE_THERAPY_RESISTANCE_5		243	-0.24643281	-0.9529444	0.52380955	0.7593304	1	1222	tags=18%, list=11%, signal=19%
LAIHO_COLORECTAL_CANCER_SERRATED_UP	LAIHO_COLORECTAL_CANCER_SERRATED_UP		71	-0.3082422	-0.95263624	0.51111114	0.7589257	1	1553	tags=23%, list=14%, signal=26%
YAO_TEMPORAL_RESPONSE_TO_PROGESTERONE_CLUSTER_11	YAO_TEMPORAL_RESPONSE_TO_PROGESTERONE_CLUSTER_11		77	-0.2608703	-0.95134276	0.53061223	0.76026773	1	681	tags=9%, list=6%, signal=10%
KEGG_ABC_TRANSPORTERS	KEGG_ABC_TRANSPORTERS		27	-0.31455338	-0.951169	0.4716981	0.7594273	1	2367	tags=37%, list=21%, signal=47%
HOFFMANN_PRE_BI_TO_LARGE_PRE_BII_LYMPHOCYTE_DN	HOFFMANN_PRE_BI_TO_LARGE_PRE_BII_LYMPHOCYTE_DN		51	-0.3208589	-0.9511484	0.63461536	0.7583419	1	1312	tags=25%, list=12%, signal=29%
WANG_PROSTATE_CANCER_ANDROGEN_INDEPENDENT	WANG_PROSTATE_CANCER_ANDROGEN_INDEPENDENT		35	-0.27858028	-0.9508503	0.51785713	0.7577785	1	625	tags=14%, list=6%, signal=15%
COULOUARN_TEMPORAL_TGFB1_SIGNATURE_DN	COULOUARN_TEMPORAL_TGFB1_SIGNATURE_DN		86	-0.2573979	-0.9507928	0.5471698	0.7566556	1	1505	tags=22%, list=13%, signal=25%
GU_PDEF_TARGETS_UP	GU_PDEF_TARGETS_UP		47	-0.3864858	-0.9503394	0.5106383	0.75629693	1	1978	tags=40%, list=18%, signal=49%
TAKEDA_TARGETS_OF_NUP98_HOXA9_FUSION_16D_UP	TAKEDA_TARGETS_OF_NUP98_HOXA9_FUSION_16D_UP		82	-0.328142	-0.9499547	0.53846157	0.7559842	1	1200	tags=30%, list=11%, signal=34%
KLEIN_PRIMARY_EFFUSION_LYMPHOMA_DN	KLEIN_PRIMARY_EFFUSION_LYMPHOMA_DN		37	-0.37950024	-0.94946265	0.6	0.75601625	1	2033	tags=38%, list=18%, signal=46%
KEGG_GLIOMA	KEGG_GLIOMA		32	-0.26917055	-0.9492922	0.5208333	0.7553014	1	1949	tags=34%, list=17%, signal=41%
TONKS_TARGETS_OF_RUNX1_RUNX1T1_FUSION_ERYTHROCYTE_UP	TONKS_TARGETS_OF_RUNX1_RUNX1T1_FUSION_ERYTHROCYTE_UP		98	-0.32276946	-0.94869584	0.48979592	0.7555767	1	1696	tags=34%, list=15%, signal=39%
HUANG_FOXA2_TARGETS_UP	HUANG_FOXA2_TARGETS_UP		26	-0.35543975	-0.9486559	0.5744681	0.754555	1	847	tags=27%, list=8%, signal=29%
BILBAN_B_CLL_LPL_UP	BILBAN_B_CLL_LPL_UP		30	-0.2880555	-0.9485926	0.5116279	0.7535553	1	1480	tags=23%, list=13%, signal=27%
TIAN_TNF_SIGNALING_VIA_NFKB	TIAN_TNF_SIGNALING_VIA_NFKB		16	-0.44340912	-0.94855714	0.53333336	0.7524865	1	2501	tags=56%, list=22%, signal=72%
ASTON_MAJOR_DEPRESSIVE_DISORDER_DN	ASTON_MAJOR_DEPRESSIVE_DISORDER_DN		106	-0.23343399	-0.94680494	0.6	0.7551115	1	848	tags=13%, list=8%, signal=14%
MCCLUNG_CREB1_TARGETS_UP	MCCLUNG_CREB1_TARGETS_UP		76	-0.26253513	-0.94620067	0.4893617	0.75523454	1	2397	tags=34%, list=21%, signal=43%
MARTORIATI_MDM4_TARGETS_FETAL_LIVER_DN	MARTORIATI_MDM4_TARGETS_FETAL_LIVER_DN		202	-0.25229755	-0.94572955	0.6097561	0.7552785	1	1284	tags=16%, list=11%, signal=18%
HEIDENBLAD_AMPLIFIED_IN_PANCREATIC_CANCER	HEIDENBLAD_AMPLIFIED_IN_PANCREATIC_CANCER		20	-0.2996329	-0.94528973	0.54545456	0.7552894	1	1376	tags=20%, list=12%, signal=23%
VALK_AML_CLUSTER_9	VALK_AML_CLUSTER_9		21	-0.3987079	-0.9426689	0.5510204	0.7599394	1	1999	tags=43%, list=18%, signal=52%
ST_PHOSPHOINOSITIDE_3_KINASE_PATHWAY	ST_PHOSPHOINOSITIDE_3_KINASE_PATHWAY		24	-0.301577	-0.94225925	0.509434	0.75960654	1	2349	tags=33%, list=21%, signal=42%
CAIRO_LIVER_DEVELOPMENT_DN	CAIRO_LIVER_DEVELOPMENT_DN		177	-0.30703256	-0.94066113	0.5531915	0.7621513	1	2137	tags=34%, list=19%, signal=42%
REACTOME_HEMOSTASIS	REACTOME_HEMOSTASIS		194	-0.2973647	-0.9401167	0.54	0.7624933	1	2021	tags=28%, list=18%, signal=34%
VART_KSHV_INFECTION_ANGIOGENIC_MARKERS_DN	VART_KSHV_INFECTION_ANGIOGENIC_MARKERS_DN		92	-0.30480006	-0.93957853	0.5625	0.76259524	1	1806	tags=28%, list=16%, signal=33%
WANG_BARRETTS_ESOPHAGUS_AND_ESOPHAGUS_CANCER_DN	WANG_BARRETTS_ESOPHAGUS_AND_ESOPHAGUS_CANCER_DN		24	-0.36644638	-0.9394077	0.5208333	0.7618417	1	1552	tags=33%, list=14%, signal=39%
KEGG_HEMATOPOIETIC_CELL_LINEAGE	KEGG_HEMATOPOIETIC_CELL_LINEAGE		53	-0.3450259	-0.93823195	0.52	0.76342285	1	1500	tags=25%, list=13%, signal=28%
DEURIG_T_CELL_PROLYMPHOCYTIC_LEUKEMIA_DN	DEURIG_T_CELL_PROLYMPHOCYTIC_LEUKEMIA_DN		176	-0.2568715	-0.9371758	0.4893617	0.76446384	1	2156	tags=27%, list=19%, signal=33%
ELVIDGE_HYPOXIA_BY_DMOG_DN	ELVIDGE_HYPOXIA_BY_DMOG_DN		37	-0.3016966	-0.93610954	0.5555556	0.765642	1	1799	tags=30%, list=16%, signal=35%
TURASHVILI_BREAST_DUCTAL_CARCINOMA_VS_DUCTAL_NORMAL_DN	TURASHVILI_BREAST_DUCTAL_CARCINOMA_VS_DUCTAL_NORMAL_DN		92	-0.31212378	-0.93608004	0.54	0.76452583	1	1135	tags=25%, list=10%, signal=28%
SHIPP_DLBCL_CURED_VS_FATAL_UP	SHIPP_DLBCL_CURED_VS_FATAL_UP		22	-0.3530706	-0.935826	0.4909091	0.7639254	1	1144	tags=23%, list=10%, signal=25%
MCCLUNG_CREB1_TARGETS_DN	MCCLUNG_CREB1_TARGETS_DN		42	-0.26249263	-0.93570983	0.5102041	0.76310664	1	1316	tags=17%, list=12%, signal=19%
MILI_PSEUDOPODIA_CHEMOTAXIS_DN	MILI_PSEUDOPODIA_CHEMOTAXIS_DN		312	-0.25067997	-0.934547	0.53061223	0.7641951	1	1477	tags=20%, list=13%, signal=22%
VALK_AML_WITH_CEBPA	VALK_AML_WITH_CEBPA		24	-0.33814526	-0.93387467	0.5555556	0.7651476	1	1208	tags=25%, list=11%, signal=28%
MODY_HIPPOCAMPUS_POSTNATAL	MODY_HIPPOCAMPUS_POSTNATAL		22	-0.2899349	-0.9332107	0.4893617	0.76553005	1	2867	tags=41%, list=26%, signal=55%
AMUNDSON_POOR_SURVIVAL_AFTER_GAMMA_RADIATION_8G	AMUNDSON_POOR_SURVIVAL_AFTER_GAMMA_RADIATION_8G		53	-0.32579035	-0.93310124	0.61538464	0.7646207	1	2033	tags=28%, list=18%, signal=34%
KEGG_NOTCH_SIGNALING_PATHWAY	KEGG_NOTCH_SIGNALING_PATHWAY		31	-0.28135893	-0.9327024	0.5471698	0.7645786	1	1163	tags=19%, list=10%, signal=22%
KEGG_ARRHYTHMOGENIC_RIGHT_VENTRICULAR_CARDIOMYOPATHY_ARVC	KEGG_ARRHYTHMOGENIC_RIGHT_VENTRICULAR_CARDIOMYOPATHY_ARVC		55	-0.2972974	-0.9325794	0.6037736	0.7636606	1	1705	tags=25%, list=15%, signal=30%
SCHLESINGER_H3K27ME3_IN_NORMAL_AND_METHYLATED_IN_CANCER	SCHLESINGER_H3K27ME3_IN_NORMAL_AND_METHYLATED_IN_CANCER		15	-0.41396973	-0.9315394	0.5555556	0.7648211	1	1643	tags=40%, list=15%, signal=47%
CHIANG_LIVER_CANCER_SUBCLASS_INTERFERON_UP	CHIANG_LIVER_CANCER_SUBCLASS_INTERFERON_UP		16	-0.42400607	-0.92980593	0.59574467	0.76729167	1	717	tags=25%, list=6%, signal=27%
MAHADEVAN_IMATINIB_RESISTANCE_UP	MAHADEVAN_IMATINIB_RESISTANCE_UP		15	-0.42551938	-0.92809814	0.6122449	0.77011955	1	1108	tags=33%, list=10%, signal=37%
GARGALOVIC_RESPONSE_TO_OXIDIZED_PHOSPHOLIPIDS_TURQUOISE_UP	GARGALOVIC_RESPONSE_TO_OXIDIZED_PHOSPHOLIPIDS_TURQUOISE_UP		33	-0.2846185	-0.92785066	0.54545456	0.7695188	1	1203	tags=21%, list=11%, signal=24%
HELLER_SILENCED_BY_METHYLATION_DN	HELLER_SILENCED_BY_METHYLATION_DN		61	-0.278353	-0.9274029	0.4716981	0.7693552	1	1209	tags=23%, list=11%, signal=26%
ROZANOV_MMP14_TARGETS_UP	ROZANOV_MMP14_TARGETS_UP		159	-0.33928043	-0.927361	0.5	0.76826656	1	1181	tags=23%, list=11%, signal=26%
PASQUALUCCI_LYMPHOMA_BY_GC_STAGE_DN	PASQUALUCCI_LYMPHOMA_BY_GC_STAGE_DN		94	-0.3106998	-0.9263429	0.64102566	0.76917326	1	2090	tags=35%, list=19%, signal=43%
GRADE_COLON_VS_RECTAL_CANCER_UP	GRADE_COLON_VS_RECTAL_CANCER_UP		18	-0.3671405	-0.92615366	0.5416667	0.7684496	1	798	tags=22%, list=7%, signal=24%
FONTAINE_PAPILLARY_THYROID_CARCINOMA_UP	FONTAINE_PAPILLARY_THYROID_CARCINOMA_UP		35	-0.31347886	-0.9259242	0.5686275	0.7677202	1	2414	tags=37%, list=22%, signal=47%
OHM_METHYLATED_IN_ADULT_CANCERS	OHM_METHYLATED_IN_ADULT_CANCERS		17	-0.35040998	-0.9257288	0.5849057	0.7669988	1	872	tags=24%, list=8%, signal=25%
RASHI_RESPONSE_TO_IONIZING_RADIATION_5	RASHI_RESPONSE_TO_IONIZING_RADIATION_5		106	-0.2397306	-0.925312	0.6744186	0.7669393	1	1596	tags=17%, list=14%, signal=20%
SENESE_HDAC1_AND_HDAC2_TARGETS_UP	SENESE_HDAC1_AND_HDAC2_TARGETS_UP		117	-0.29681292	-0.9243616	0.5531915	0.76780456	1	1698	tags=26%, list=15%, signal=30%
WATANABE_RECTAL_CANCER_RADIOTHERAPY_RESPONSIVE_DN	WATANABE_RECTAL_CANCER_RADIOTHERAPY_RESPONSIVE_DN		56	-0.28901708	-0.92345	0.5106383	0.7684303	1	1818	tags=27%, list=16%, signal=32%
GAZDA_DIAMOND_BLACKFAN_ANEMIA_PROGENITOR_DN	GAZDA_DIAMOND_BLACKFAN_ANEMIA_PROGENITOR_DN		35	-0.25219837	-0.92315835	0.5777778	0.7680476	1	2245	tags=34%, list=20%, signal=43%
BEIER_GLIOMA_STEM_CELL_UP	BEIER_GLIOMA_STEM_CELL_UP		24	-0.34059873	-0.9224889	0.5217391	0.76843214	1	1510	tags=33%, list=13%, signal=38%
SESTO_RESPONSE_TO_UV_C2	SESTO_RESPONSE_TO_UV_C2		33	-0.28712738	-0.92135257	0.5	0.7696751	1	3452	tags=52%, list=31%, signal=74%
KAAB_FAILED_HEART_ATRIUM_DN	KAAB_FAILED_HEART_ATRIUM_DN		96	-0.2349454	-0.9198705	0.6086956	0.77217066	1	1727	tags=20%, list=15%, signal=23%
BIOCARTA_NFAT_PATHWAY	BIOCARTA_NFAT_PATHWAY		31	-0.26477388	-0.9189903	0.5777778	0.7729476	1	579	tags=13%, list=5%, signal=14%
KYNG_DNA_DAMAGE_DN	KYNG_DNA_DAMAGE_DN		68	-0.26912746	-0.9183431	0.60784316	0.77326095	1	1580	tags=25%, list=14%, signal=29%
KEGG_BASAL_CELL_CARCINOMA	KEGG_BASAL_CELL_CARCINOMA		39	-0.30860797	-0.9181713	0.59183675	0.77252054	1	2057	tags=33%, list=18%, signal=41%
DAIRKEE_CANCER_PRONE_RESPONSE_BPA_E2	DAIRKEE_CANCER_PRONE_RESPONSE_BPA_E2		82	-0.25761235	-0.91620284	0.5217391	0.77547544	1	1728	tags=26%, list=15%, signal=30%
WU_CELL_MIGRATION	WU_CELL_MIGRATION		120	-0.31938815	-0.9156277	0.5625	0.77564824	1	1734	tags=36%, list=15%, signal=42%
SASSON_RESPONSE_TO_GONADOTROPHINS_UP	SASSON_RESPONSE_TO_GONADOTROPHINS_UP		49	-0.2366189	-0.9155022	0.5882353	0.77474135	1	1820	tags=22%, list=16%, signal=27%
MORI_PLASMA_CELL_DN	MORI_PLASMA_CELL_DN		15	-0.4530016	-0.91519886	0.6086956	0.77432984	1	1974	tags=47%, list=18%, signal=57%
CHESLER_BRAIN_HIGHEST_GENETIC_VARIANCE	CHESLER_BRAIN_HIGHEST_GENETIC_VARIANCE		27	-0.28531873	-0.91371715	0.5652174	0.77574325	1	1582	tags=26%, list=14%, signal=30%
TSENG_IRS1_TARGETS_UP	TSENG_IRS1_TARGETS_UP		86	-0.29992726	-0.9136511	0.5208333	0.7747633	1	1522	tags=26%, list=14%, signal=29%
SHEN_SMARCA2_TARGETS_DN	SHEN_SMARCA2_TARGETS_DN		181	-0.26325023	-0.9130508	0.5535714	0.7750624	1	1641	tags=20%, list=15%, signal=23%
KEGG_ERBB_SIGNALING_PATHWAY	KEGG_ERBB_SIGNALING_PATHWAY		48	-0.24912429	-0.9127011	0.7	0.7747012	1	1949	tags=25%, list=17%, signal=30%
KONDO_PROSTATE_CANCER_HCP_WITH_H3K27ME3	KONDO_PROSTATE_CANCER_HCP_WITH_H3K27ME3		47	-0.25995123	-0.91173756	0.6	0.7757656	1	2881	tags=40%, list=26%, signal=54%
LEE_DIFFERENTIATING_T_LYMPHOCYTE	LEE_DIFFERENTIATING_T_LYMPHOCYTE		77	-0.3700933	-0.9116047	0.5952381	0.774927	1	2165	tags=38%, list=19%, signal=46%
KIM_RESPONSE_TO_TSA_AND_DECITABINE_UP	KIM_RESPONSE_TO_TSA_AND_DECITABINE_UP		76	-0.2835481	-0.91138446	0.68085104	0.7743237	1	992	tags=18%, list=9%, signal=20%
ELVIDGE_HYPOXIA_DN	ELVIDGE_HYPOXIA_DN		84	-0.25167274	-0.91125137	0.6	0.7734947	1	1433	tags=20%, list=13%, signal=23%
GAURNIER_PSMD4_TARGETS	GAURNIER_PSMD4_TARGETS		28	-0.42976785	-0.9111493	0.5102041	0.7726383	1	1655	tags=32%, list=15%, signal=38%
MOREAUX_B_LYMPHOCYTE_MATURATION_BY_TACI_UP	MOREAUX_B_LYMPHOCYTE_MATURATION_BY_TACI_UP		41	-0.2681055	-0.9108603	0.56	0.77211374	1	1899	tags=22%, list=17%, signal=26%
REACTOME_AMINO_ACID_TRANSPORT_ACROSS_THE_PLASMA_MEMBRANE	REACTOME_AMINO_ACID_TRANSPORT_ACROSS_THE_PLASMA_MEMBRANE		23	-0.35948926	-0.9094408	0.5652174	0.77406424	1	900	tags=26%, list=8%, signal=28%
BERENJENO_ROCK_SIGNALING_NOT_VIA_RHOA_UP	BERENJENO_ROCK_SIGNALING_NOT_VIA_RHOA_UP		24	-0.3537111	-0.90886617	0.6730769	0.77432424	1	542	tags=21%, list=5%, signal=22%
MAHADEVAN_IMATINIB_RESISTANCE_DN	MAHADEVAN_IMATINIB_RESISTANCE_DN		16	-0.4224422	-0.9076665	0.5952381	0.7756331	1	1746	tags=44%, list=16%, signal=52%
BROWNE_HCMV_INFECTION_18HR_UP	BROWNE_HCMV_INFECTION_18HR_UP		108	-0.2348146	-0.9065527	0.63414633	0.7769463	1	1749	tags=23%, list=16%, signal=27%
SCHLOSSER_MYC_TARGETS_AND_SERUM_RESPONSE_UP	SCHLOSSER_MYC_TARGETS_AND_SERUM_RESPONSE_UP		31	-0.2537978	-0.9060911	0.54	0.7768745	1	1990	tags=23%, list=18%, signal=27%
RIGGINS_TAMOXIFEN_RESISTANCE_DN	RIGGINS_TAMOXIFEN_RESISTANCE_DN		132	-0.2470919	-0.90576303	0.5869565	0.77638954	1	1813	tags=25%, list=16%, signal=29%
REACTOME_CLASS_B2_SECRETIN_FAMILY_RECEPTORS	REACTOME_CLASS_B2_SECRETIN_FAMILY_RECEPTORS		63	-0.27888525	-0.905377	0.6744186	0.7761464	1	1712	tags=25%, list=15%, signal=30%
ZHAN_MULTIPLE_MYELOMA_CD1_AND_CD2_DN	ZHAN_MULTIPLE_MYELOMA_CD1_AND_CD2_DN		28	-0.2724513	-0.9045881	0.63265306	0.7768434	1	2130	tags=32%, list=19%, signal=40%
KEGG_PORPHYRIN_AND_CHLOROPHYLL_METABOLISM	KEGG_PORPHYRIN_AND_CHLOROPHYLL_METABOLISM		17	-0.30997318	-0.904489	0.6530612	0.7759725	1	2773	tags=47%, list=25%, signal=62%
FOSTER_INFLAMMATORY_RESPONSE_LPS_UP	FOSTER_INFLAMMATORY_RESPONSE_LPS_UP		119	-0.3341148	-0.90386283	0.61702126	0.77613413	1	1746	tags=28%, list=16%, signal=33%
BROWNE_HCMV_INFECTION_4HR_UP	BROWNE_HCMV_INFECTION_4HR_UP		34	-0.30873004	-0.9035465	0.627451	0.7756007	1	1788	tags=35%, list=16%, signal=42%
NAKAMURA_METASTASIS_MODEL_UP	NAKAMURA_METASTASIS_MODEL_UP		25	-0.36202386	-0.90314585	0.5625	0.7753052	1	2021	tags=40%, list=18%, signal=49%
LINDSTEDT_DENDRITIC_CELL_MATURATION_C	LINDSTEDT_DENDRITIC_CELL_MATURATION_C		39	-0.28284124	-0.9028417	0.6875	0.77481025	1	1185	tags=21%, list=11%, signal=23%
CERVERA_SDHB_TARGETS_1_UP	CERVERA_SDHB_TARGETS_1_UP		55	-0.32674646	-0.90269834	0.5625	0.7739592	1	743	tags=20%, list=7%, signal=21%
SIMBULAN_UV_RESPONSE_IMMORTALIZED_DN	SIMBULAN_UV_RESPONSE_IMMORTALIZED_DN		16	-0.34539607	-0.9024714	0.63829786	0.7735474	1	408	tags=13%, list=4%, signal=13%
REACTOME_TIE2_SIGNALING	REACTOME_TIE2_SIGNALING		16	-0.33221847	-0.9023518	0.6041667	0.77274597	1	1949	tags=38%, list=17%, signal=45%
SAKAI_CHRONIC_HEPATITIS_VS_LIVER_CANCER_DN	SAKAI_CHRONIC_HEPATITIS_VS_LIVER_CANCER_DN		21	-0.32565317	-0.90210557	0.47727272	0.7722398	1	2519	tags=43%, list=22%, signal=55%
REACTOME_CAM_PATHWAY	REACTOME_CAM_PATHWAY		16	-0.32608125	-0.9008816	0.5882353	0.774003	1	1437	tags=31%, list=13%, signal=36%
RODWELL_AGING_KIDNEY_NO_BLOOD_UP	RODWELL_AGING_KIDNEY_NO_BLOOD_UP		104	-0.35966417	-0.9002033	0.5813953	0.7741395	1	1283	tags=28%, list=11%, signal=31%
OUYANG_PROSTATE_CANCER_PROGRESSION_DN	OUYANG_PROSTATE_CANCER_PROGRESSION_DN		15	-0.32893333	-0.8993401	0.59574467	0.7748661	1	290	tags=13%, list=3%, signal=14%
REACTOME_GAP_JUNCTION_TRAFFICKING	REACTOME_GAP_JUNCTION_TRAFFICKING		19	-0.36580083	-0.8976463	0.67391306	0.77747434	1	1462	tags=26%, list=13%, signal=30%
ALCALAY_AML_BY_NPM1_LOCALIZATION_UP	ALCALAY_AML_BY_NPM1_LOCALIZATION_UP		96	-0.2654759	-0.89757246	0.67391306	0.7766828	1	1445	tags=23%, list=13%, signal=26%
SHAFFER_IRF4_TARGETS_IN_MYELOMA_VS_MATURE_B_LYMPHOCYTE	SHAFFER_IRF4_TARGETS_IN_MYELOMA_VS_MATURE_B_LYMPHOCYTE		69	-0.24301414	-0.89725125	0.59183675	0.7762517	1	992	tags=13%, list=9%, signal=14%
THUM_SYSTOLIC_HEART_FAILURE_DN	THUM_SYSTOLIC_HEART_FAILURE_DN		110	-0.20863785	-0.89557904	0.54347825	0.7785871	1	1091	tags=13%, list=10%, signal=14%
LEE_LIVER_CANCER_DENA_UP	LEE_LIVER_CANCER_DENA_UP		46	-0.3510369	-0.89308596	0.6226415	0.78192264	1	1783	tags=35%, list=16%, signal=41%
GRUETZMANN_PANCREATIC_CANCER_UP	GRUETZMANN_PANCREATIC_CANCER_UP		252	-0.27230138	-0.8924995	0.6122449	0.7820954	1	1713	tags=25%, list=15%, signal=29%
TSAI_RESPONSE_TO_RADIATION_THERAPY	TSAI_RESPONSE_TO_RADIATION_THERAPY		22	-0.40275875	-0.8916539	0.5686275	0.7827279	1	1007	tags=36%, list=9%, signal=40%
RUTELLA_RESPONSE_TO_HGF_UP	RUTELLA_RESPONSE_TO_HGF_UP		258	-0.2719678	-0.89119095	0.6666667	0.7826128	1	1812	tags=25%, list=16%, signal=29%
YAGI_AML_WITH_T_8_21_TRANSLOCATION	YAGI_AML_WITH_T_8_21_TRANSLOCATION		228	-0.22589555	-0.89078045	0.6511628	0.7823728	1	1914	tags=23%, list=17%, signal=27%
SMID_BREAST_CANCER_RELAPSE_IN_BONE_UP	SMID_BREAST_CANCER_RELAPSE_IN_BONE_UP		59	-0.2929687	-0.8901695	0.64	0.78234214	1	1210	tags=27%, list=11%, signal=30%
BOHN_PRIMARY_IMMUNODEFICIENCY_SYNDROM_DN	BOHN_PRIMARY_IMMUNODEFICIENCY_SYNDROM_DN		18	-0.3483143	-0.8897979	0.6296296	0.7818765	1	1583	tags=28%, list=14%, signal=32%
FAELT_B_CLL_WITH_VH3_21_UP	FAELT_B_CLL_WITH_VH3_21_UP		30	-0.28905487	-0.88969326	0.61702126	0.78109384	1	1218	tags=17%, list=11%, signal=19%
CADWELL_ATG16L1_TARGETS_DN	CADWELL_ATG16L1_TARGETS_DN		36	-0.2766328	-0.88951564	0.61904764	0.7804294	1	1556	tags=19%, list=14%, signal=23%
THUM_SYSTOLIC_HEART_FAILURE_UP	THUM_SYSTOLIC_HEART_FAILURE_UP		251	-0.29319984	-0.8891258	0.625	0.7800448	1	1831	tags=25%, list=16%, signal=30%
CHENG_RESPONSE_TO_NICKEL_ACETATE	CHENG_RESPONSE_TO_NICKEL_ACETATE		16	-0.30526683	-0.8891043	0.6363636	0.7790946	1	264	tags=13%, list=2%, signal=13%
KIM_WT1_TARGETS_8HR_UP	KIM_WT1_TARGETS_8HR_UP		108	-0.27967557	-0.8885458	0.6666667	0.779217	1	1426	tags=19%, list=13%, signal=22%
IVANOVA_HEMATOPOIESIS_STEM_CELL_LONG_TERM	IVANOVA_HEMATOPOIESIS_STEM_CELL_LONG_TERM		65	-0.2719507	-0.8869315	0.6818182	0.78156626	1	1734	tags=26%, list=15%, signal=31%
RIZ_ERYTHROID_DIFFERENTIATION_HEMGN	RIZ_ERYTHROID_DIFFERENTIATION_HEMGN		25	-0.2974867	-0.88525254	0.5652174	0.78418654	1	2482	tags=40%, list=22%, signal=51%
ROSS_AML_WITH_AML1_ETO_FUSION	ROSS_AML_WITH_AML1_ETO_FUSION		45	-0.27443698	-0.88518	0.627907	0.783246	1	1545	tags=27%, list=14%, signal=31%
REACTOME_ACTIVATION_OF_NMDA_RECEPTOR_UPON_GLUTAMATE_BINDING_AND_POSTSYNAPTIC_EVENTS	REACTOME_ACTIVATION_OF_NMDA_RECEPTOR_UPON_GLUTAMATE_BINDING_AND_POSTSYNAPTIC_EVENTS		26	-0.29819307	-0.884958	0.56	0.7826848	1	1601	tags=27%, list=14%, signal=31%
KEGG_CALCIUM_SIGNALING_PATHWAY	KEGG_CALCIUM_SIGNALING_PATHWAY		117	-0.26336336	-0.8846021	0.6458333	0.7823368	1	1060	tags=17%, list=9%, signal=19%
CUI_TCF21_TARGETS_DN	CUI_TCF21_TARGETS_DN		21	-0.30894735	-0.8842023	0.7173913	0.7821057	1	1813	tags=43%, list=16%, signal=51%
MCCABE_BOUND_BY_HOXC6	MCCABE_BOUND_BY_HOXC6		180	-0.1994459	-0.8840818	0.75555557	0.78141916	1	2220	tags=24%, list=20%, signal=29%
DAVIES_MULTIPLE_MYELOMA_VS_MGUS_DN	DAVIES_MULTIPLE_MYELOMA_VS_MGUS_DN		18	-0.3654593	-0.8830552	0.5833333	0.7823692	1	1195	tags=22%, list=11%, signal=25%
REACTOME_GPCR_LIGAND_BINDING	REACTOME_GPCR_LIGAND_BINDING		257	-0.2685014	-0.88186455	0.6296296	0.78362733	1	1782	tags=22%, list=16%, signal=26%
CAIRO_LIVER_DEVELOPMENT_UP	CAIRO_LIVER_DEVELOPMENT_UP		107	-0.3210864	-0.8817302	0.5609756	0.7828434	1	1524	tags=27%, list=14%, signal=31%
CHANDRAN_METASTASIS_DN	CHANDRAN_METASTASIS_DN		57	-0.28624007	-0.88172853	0.7169811	0.78182846	1	1117	tags=25%, list=10%, signal=27%
ST_INTEGRIN_SIGNALING_PATHWAY	ST_INTEGRIN_SIGNALING_PATHWAY		52	-0.2471642	-0.8793978	0.63265306	0.785592	1	1847	tags=19%, list=16%, signal=23%
WNT_SIGNALING	WNT_SIGNALING		67	-0.2528759	-0.8791967	0.7173913	0.7847846	1	668	tags=12%, list=6%, signal=13%
ENK_UV_RESPONSE_KERATINOCYTE_UP	ENK_UV_RESPONSE_KERATINOCYTE_UP		379	-0.19940954	-0.87915003	0.63265306	0.78397673	1	1460	tags=17%, list=13%, signal=18%
WANG_ESOPHAGUS_CANCER_VS_NORMAL_UP	WANG_ESOPHAGUS_CANCER_VS_NORMAL_UP		82	-0.29139045	-0.8779778	0.6122449	0.7851675	1	1553	tags=32%, list=14%, signal=37%
BLALOCK_ALZHEIMERS_DISEASE_INCIPIENT_UP	BLALOCK_ALZHEIMERS_DISEASE_INCIPIENT_UP		221	-0.2264615	-0.8779745	0.73333335	0.78415525	1	1661	tags=20%, list=15%, signal=23%
AKL_HTLV1_INFECTION_UP	AKL_HTLV1_INFECTION_UP		21	-0.29043767	-0.87769043	0.56	0.78377056	1	1515	tags=29%, list=14%, signal=33%
KOKKINAKIS_METHIONINE_DEPRIVATION_48HR_UP	KOKKINAKIS_METHIONINE_DEPRIVATION_48HR_UP		83	-0.2725884	-0.8768177	0.5869565	0.78439397	1	1181	tags=19%, list=11%, signal=21%
VALK_AML_CLUSTER_11	VALK_AML_CLUSTER_11		24	-0.32550174	-0.8766357	0.53333336	0.7836359	1	1553	tags=38%, list=14%, signal=43%
TAVAZOIE_METASTASIS	TAVAZOIE_METASTASIS		49	-0.28683278	-0.87561554	0.625	0.78437597	1	1824	tags=27%, list=16%, signal=32%
ZHAN_EARLY_DIFFERENTIATION_GENES_DN	ZHAN_EARLY_DIFFERENTIATION_GENES_DN		32	-0.32369334	-0.8749199	0.6744186	0.7848075	1	2232	tags=34%, list=20%, signal=43%
REACTOME_COSTIMULATION_BY_THE_CD28_FAMILY	REACTOME_COSTIMULATION_BY_THE_CD28_FAMILY		39	-0.30032146	-0.87456596	0.6875	0.784554	1	1754	tags=26%, list=16%, signal=30%
DAVICIONI_MOLECULAR_ARMS_VS_ERMS_UP	DAVICIONI_MOLECULAR_ARMS_VS_ERMS_UP		184	-0.195195	-0.874291	0.7692308	0.7841058	1	2250	tags=27%, list=20%, signal=33%
RUIZ_TNC_TARGETS_UP	RUIZ_TNC_TARGETS_UP		97	-0.28323916	-0.8742746	0.67391306	0.78315395	1	1793	tags=32%, list=16%, signal=38%
REACTOME_PEPTIDE_LIGAND_BINDING_RECEPTORS	REACTOME_PEPTIDE_LIGAND_BINDING_RECEPTORS		119	-0.30078924	-0.8737656	0.7222222	0.78302085	1	1782	tags=24%, list=16%, signal=28%
ACEVEDO_METHYLATED_IN_LIVER_CANCER_DN	ACEVEDO_METHYLATED_IN_LIVER_CANCER_DN		317	-0.22848578	-0.8737463	0.7111111	0.78204286	1	1698	tags=21%, list=15%, signal=24%
GARGALOVIC_RESPONSE_TO_OXIDIZED_PHOSPHOLIPIDS_BLUE_DN	GARGALOVIC_RESPONSE_TO_OXIDIZED_PHOSPHOLIPIDS_BLUE_DN		31	-0.28404754	-0.8720499	0.6315789	0.78417027	1	1694	tags=26%, list=15%, signal=30%
KEGG_INTESTINAL_IMMUNE_NETWORK_FOR_IGA_PRODUCTION	KEGG_INTESTINAL_IMMUNE_NETWORK_FOR_IGA_PRODUCTION		26	-0.33971944	-0.8720036	0.7291667	0.7832283	1	1655	tags=35%, list=15%, signal=41%
FERRANDO_T_ALL_WITH_MLL_ENL_FUSION_DN	FERRANDO_T_ALL_WITH_MLL_ENL_FUSION_DN		54	-0.26286948	-0.8719576	0.59574467	0.7823455	1	1524	tags=22%, list=14%, signal=26%
KEGG_PATHWAYS_IN_CANCER	KEGG_PATHWAYS_IN_CANCER		208	-0.2024749	-0.8715393	0.68085104	0.7821864	1	1953	tags=23%, list=17%, signal=27%
MATSUDA_NATURAL_KILLER_DIFFERENTIATION	MATSUDA_NATURAL_KILLER_DIFFERENTIATION		365	-0.24423958	-0.87136066	0.6744186	0.7816094	1	1612	tags=23%, list=14%, signal=26%
REACTOME_PEROXISOMAL_LIPID_METABOLISM	REACTOME_PEROXISOMAL_LIPID_METABOLISM		15	-0.352032	-0.871325	0.6792453	0.7806426	1	2514	tags=67%, list=22%, signal=86%
ZHANG_ANTIVIRAL_RESPONSE_TO_RIBAVIRIN_UP	ZHANG_ANTIVIRAL_RESPONSE_TO_RIBAVIRIN_UP		16	-0.37686348	-0.8708641	0.71428573	0.7804999	1	936	tags=31%, list=8%, signal=34%
DOANE_BREAST_CANCER_CLASSES_UP	DOANE_BREAST_CANCER_CLASSES_UP		41	-0.3115036	-0.86945456	0.6603774	0.78220385	1	861	tags=22%, list=8%, signal=24%
REACTOME_TRANSMISSION_ACROSS_CHEMICAL_SYNAPSES	REACTOME_TRANSMISSION_ACROSS_CHEMICAL_SYNAPSES		92	-0.23445791	-0.86870867	0.71153843	0.7828809	1	1701	tags=21%, list=15%, signal=24%
WATANABE_RECTAL_CANCER_RADIOTHERAPY_RESPONSIVE_UP	WATANABE_RECTAL_CANCER_RADIOTHERAPY_RESPONSIVE_UP		66	-0.22146793	-0.8683559	0.5744681	0.78258854	1	842	tags=11%, list=8%, signal=11%
KEGG_CYTOKINE_CYTOKINE_RECEPTOR_INTERACTION	KEGG_CYTOKINE_CYTOKINE_RECEPTOR_INTERACTION		155	-0.30403578	-0.86793774	0.73913044	0.7826265	1	1894	tags=28%, list=17%, signal=34%
HESS_TARGETS_OF_HOXA9_AND_MEIS1_DN	HESS_TARGETS_OF_HOXA9_AND_MEIS1_DN		62	-0.38396966	-0.8673772	0.5625	0.78271896	1	1470	tags=35%, list=13%, signal=41%
KYNG_DNA_DAMAGE_UP	KYNG_DNA_DAMAGE_UP		66	-0.26383588	-0.86647964	0.65909094	0.7833706	1	1737	tags=26%, list=16%, signal=30%
ROSS_ACUTE_MYELOID_LEUKEMIA_CBF	ROSS_ACUTE_MYELOID_LEUKEMIA_CBF		50	-0.28907186	-0.86538327	0.64285713	0.78469485	1	1742	tags=32%, list=16%, signal=38%
REACTOME_AXON_GUIDANCE	REACTOME_AXON_GUIDANCE		109	-0.27288806	-0.8647949	0.70731705	0.7846837	1	1814	tags=28%, list=16%, signal=33%
HOFMANN_CELL_LYMPHOMA_DN	HOFMANN_CELL_LYMPHOMA_DN		23	-0.28960785	-0.86320007	0.6086956	0.78669167	1	2132	tags=30%, list=19%, signal=38%
SCHLOSSER_SERUM_RESPONSE_DN	SCHLOSSER_SERUM_RESPONSE_DN		433	-0.1832545	-0.8627871	0.65	0.78675133	1	2025	tags=21%, list=18%, signal=24%
RUTELLA_RESPONSE_TO_HGF_VS_CSF2RB_AND_IL4_UP	RUTELLA_RESPONSE_TO_HGF_VS_CSF2RB_AND_IL4_UP		248	-0.27449998	-0.8619453	0.6511628	0.78717643	1	1788	tags=26%, list=16%, signal=30%
BOYAULT_LIVER_CANCER_SUBCLASS_G123_DN	BOYAULT_LIVER_CANCER_SUBCLASS_G123_DN		34	-0.3153514	-0.86159587	0.70212764	0.7869517	1	1291	tags=29%, list=12%, signal=33%
REACTOME_INNATE_IMMUNITY_SIGNALING	REACTOME_INNATE_IMMUNITY_SIGNALING		68	-0.26617834	-0.8614422	0.6511628	0.78634226	1	1851	tags=19%, list=17%, signal=23%
VALK_AML_CLUSTER_6	VALK_AML_CLUSTER_6		19	-0.31487456	-0.8612652	0.7234042	0.78562045	1	1732	tags=47%, list=15%, signal=56%
GENTILE_UV_RESPONSE_CLUSTER_D6	GENTILE_UV_RESPONSE_CLUSTER_D6		17	-0.31600046	-0.8608898	0.6363636	0.78556216	1	377	tags=12%, list=3%, signal=12%
CHAUHAN_RESPONSE_TO_METHOXYESTRADIOL_UP	CHAUHAN_RESPONSE_TO_METHOXYESTRADIOL_UP		31	-0.25369018	-0.8603192	0.5869565	0.78585535	1	1664	tags=23%, list=15%, signal=26%
LEONARD_HYPOXIA	LEONARD_HYPOXIA		26	-0.3375498	-0.8603096	0.6122449	0.784903	1	1366	tags=27%, list=12%, signal=31%
BREDEMEYER_RAG_SIGNALING_NOT_VIA_ATM_DN	BREDEMEYER_RAG_SIGNALING_NOT_VIA_ATM_DN		42	-0.26843378	-0.85907084	0.6909091	0.786405	1	2753	tags=38%, list=25%, signal=50%
WEIGEL_OXIDATIVE_STRESS_BY_TBH_AND_H2O2	WEIGEL_OXIDATIVE_STRESS_BY_TBH_AND_H2O2		24	-0.33807796	-0.85827625	0.62	0.7871102	1	1283	tags=25%, list=11%, signal=28%
WENDT_COHESIN_TARGETS_UP	WENDT_COHESIN_TARGETS_UP		19	-0.3103947	-0.8579122	0.6041667	0.7867614	1	1997	tags=21%, list=18%, signal=26%
DANG_MYC_TARGETS_DN	DANG_MYC_TARGETS_DN		24	-0.30638334	-0.85768265	0.6956522	0.7862412	1	1696	tags=29%, list=15%, signal=34%
XU_GH1_EXOGENOUS_TARGETS_DN	XU_GH1_EXOGENOUS_TARGETS_DN		56	-0.27826005	-0.85714567	0.7619048	0.78650266	1	829	tags=14%, list=7%, signal=15%
CHEN_HOXA5_TARGETS_9HR_UP	CHEN_HOXA5_TARGETS_9HR_UP		113	-0.22035511	-0.8571404	0.6041667	0.7855391	1	1170	tags=14%, list=10%, signal=16%
WATTEL_AUTONOMOUS_THYROID_ADENOMA_UP	WATTEL_AUTONOMOUS_THYROID_ADENOMA_UP		15	-0.35048857	-0.85666645	0.61538464	0.78571975	1	942	tags=33%, list=8%, signal=36%
LEE_TARGETS_OF_PTCH1_AND_SUFU_DN	LEE_TARGETS_OF_PTCH1_AND_SUFU_DN		39	-0.2767381	-0.85608035	0.7592593	0.7857377	1	1142	tags=21%, list=10%, signal=23%
ST_ADRENERGIC	ST_ADRENERGIC		18	-0.30115813	-0.8549907	0.7647059	0.78736526	1	1847	tags=33%, list=16%, signal=40%
ONKEN_UVEAL_MELANOMA_UP	ONKEN_UVEAL_MELANOMA_UP		449	-0.21986407	-0.85461456	0.67391306	0.7871993	1	1848	tags=21%, list=17%, signal=24%
SASSON_RESPONSE_TO_FORSKOLIN_UP	SASSON_RESPONSE_TO_FORSKOLIN_UP		49	-0.22405817	-0.8543509	0.67346936	0.7869929	1	1754	tags=20%, list=16%, signal=24%
KEGG_CHEMOKINE_SIGNALING_PATHWAY	KEGG_CHEMOKINE_SIGNALING_PATHWAY		129	-0.2754756	-0.8541893	0.7083333	0.7862629	1	1548	tags=22%, list=14%, signal=26%
BAELDE_DIABETIC_NEPHROPATHY_DN	BAELDE_DIABETIC_NEPHROPATHY_DN		22	-0.38878503	-0.853735	0.65909094	0.78614897	1	1599	tags=41%, list=14%, signal=48%
TAKEDA_TARGETS_OF_NUP98_HOXA9_FUSION_3D_DN	TAKEDA_TARGETS_OF_NUP98_HOXA9_FUSION_3D_DN		16	-0.43404007	-0.85312927	0.65909094	0.78634846	1	1083	tags=25%, list=10%, signal=28%
ROVERSI_GLIOMA_COPY_NUMBER_DN	ROVERSI_GLIOMA_COPY_NUMBER_DN		35	-0.233618	-0.85168165	0.7234042	0.78806436	1	2424	tags=29%, list=22%, signal=36%
REACTOME_GS_ALPHA_MEDIATED_EVENTS_IN_GLUCAGON_SIGNALLING	REACTOME_GS_ALPHA_MEDIATED_EVENTS_IN_GLUCAGON_SIGNALLING		19	-0.30955207	-0.851537	0.6938776	0.7874686	1	1701	tags=32%, list=15%, signal=37%
ACEVEDO_NORMAL_TISSUE_ADJACENT_TO_LIVER_TUMOR_DN	ACEVEDO_NORMAL_TISSUE_ADJACENT_TO_LIVER_TUMOR_DN		236	-0.18567602	-0.851444	0.77272725	0.78662735	1	1759	tags=19%, list=16%, signal=22%
MCBRYAN_PUBERTAL_BREAST_6_7WK_DN	MCBRYAN_PUBERTAL_BREAST_6_7WK_DN		62	-0.2950317	-0.85117936	0.627451	0.7861295	1	985	tags=23%, list=9%, signal=25%
BROWNE_HCMV_INFECTION_8HR_UP	BROWNE_HCMV_INFECTION_8HR_UP		63	-0.24107628	-0.85040396	0.7708333	0.78679436	1	1046	tags=16%, list=9%, signal=17%
CHIARETTI_T_ALL_REFRACTORY_TO_THERAPY	CHIARETTI_T_ALL_REFRACTORY_TO_THERAPY		20	-0.34518206	-0.84990686	0.67346936	0.786731	1	2165	tags=40%, list=19%, signal=49%
LIU_VMYB_TARGETS_UP	LIU_VMYB_TARGETS_UP		82	-0.22076519	-0.8493909	0.70731705	0.7867965	1	1639	tags=21%, list=15%, signal=24%
ZHAN_MULTIPLE_MYELOMA_DN	ZHAN_MULTIPLE_MYELOMA_DN		22	-0.38193935	-0.84810907	0.71428573	0.7879358	1	1793	tags=32%, list=16%, signal=38%
ZHONG_RESPONSE_TO_AZACITIDINE_AND_TSA_UP	ZHONG_RESPONSE_TO_AZACITIDINE_AND_TSA_UP		100	-0.243496	-0.84668374	0.7659575	0.7895862	1	878	tags=12%, list=8%, signal=13%
ZHU_CMV_8_HR_DN	ZHU_CMV_8_HR_DN		19	-0.33389547	-0.8465545	0.68292683	0.78886604	1	1289	tags=26%, list=12%, signal=30%
SHEDDEN_LUNG_CANCER_GOOD_SURVIVAL_A12	SHEDDEN_LUNG_CANCER_GOOD_SURVIVAL_A12		166	-0.22745985	-0.846549	0.7291667	0.7879423	1	1788	tags=23%, list=16%, signal=28%
BROWNE_HCMV_INFECTION_8HR_DN	BROWNE_HCMV_INFECTION_8HR_DN		26	-0.3094275	-0.84620684	0.6744186	0.7876015	1	1363	tags=27%, list=12%, signal=31%
SUNG_METASTASIS_STROMA_UP	SUNG_METASTASIS_STROMA_UP		74	-0.27158213	-0.84570223	0.74418604	0.78754437	1	1563	tags=28%, list=14%, signal=33%
MCGARVEY_SILENCED_BY_METHYLATION_IN_COLON_CANCER	MCGARVEY_SILENCED_BY_METHYLATION_IN_COLON_CANCER		33	-0.31807145	-0.845344	0.5833333	0.78715193	1	1391	tags=24%, list=12%, signal=28%
HUTTMANN_B_CLL_POOR_SURVIVAL_DN	HUTTMANN_B_CLL_POOR_SURVIVAL_DN		36	-0.2783219	-0.8451681	0.79545456	0.78659135	1	1705	tags=33%, list=15%, signal=39%
DAZARD_RESPONSE_TO_UV_SCC_UP	DAZARD_RESPONSE_TO_UV_SCC_UP		57	-0.24645594	-0.8447851	0.6818182	0.7863046	1	1983	tags=28%, list=18%, signal=34%
HOLLMAN_APOPTOSIS_VIA_CD40_UP	HOLLMAN_APOPTOSIS_VIA_CD40_UP		129	-0.23808047	-0.8439749	0.6666667	0.78690636	1	1343	tags=16%, list=12%, signal=18%
WELCSH_BRCA1_TARGETS_1_UP	WELCSH_BRCA1_TARGETS_1_UP		125	-0.23000187	-0.84327877	0.7027027	0.78707755	1	962	tags=13%, list=9%, signal=14%
ALONSO_METASTASIS_EMT_UP	ALONSO_METASTASIS_EMT_UP		23	-0.3264458	-0.84309715	0.5609756	0.78652513	1	2133	tags=43%, list=19%, signal=54%
BASSO_HAIRY_CELL_LEUKEMIA_DN	BASSO_HAIRY_CELL_LEUKEMIA_DN		50	-0.25973043	-0.8425341	0.65957445	0.78655297	1	1489	tags=22%, list=13%, signal=25%
MILI_PSEUDOPODIA	MILI_PSEUDOPODIA		22	-0.29427338	-0.8417949	0.6744186	0.7868957	1	836	tags=14%, list=7%, signal=15%
MARKEY_RB1_CHRONIC_LOF_UP	MARKEY_RB1_CHRONIC_LOF_UP		95	-0.28120872	-0.8408481	0.7173913	0.7878928	1	1115	tags=22%, list=10%, signal=24%
HOFMANN_CELL_LYMPHOMA_UP	HOFMANN_CELL_LYMPHOMA_UP		26	-0.27704275	-0.8384576	0.75555557	0.7920134	1	515	tags=12%, list=5%, signal=12%
HORIUCHI_WTAP_TARGETS_UP	HORIUCHI_WTAP_TARGETS_UP		160	-0.25225458	-0.8382834	0.6888889	0.79140866	1	1611	tags=25%, list=14%, signal=29%
PEREZ_TP63_TARGETS	PEREZ_TP63_TARGETS		184	-0.21797843	-0.83798164	0.82	0.79093146	1	1734	tags=22%, list=15%, signal=26%
AGUIRRE_PANCREATIC_CANCER_COPY_NUMBER_UP	AGUIRRE_PANCREATIC_CANCER_COPY_NUMBER_UP		168	-0.18310548	-0.8378835	0.7173913	0.79016405	1	1288	tags=10%, list=12%, signal=11%
KEGG_CYSTEINE_AND_METHIONINE_METABOLISM	KEGG_CYSTEINE_AND_METHIONINE_METABOLISM		25	-0.25170827	-0.8368929	0.6744186	0.79105824	1	2216	tags=28%, list=20%, signal=35%
ST_FAS_SIGNALING_PATHWAY	ST_FAS_SIGNALING_PATHWAY		39	-0.2165267	-0.8342383	0.65909094	0.7950864	1	1939	tags=23%, list=17%, signal=28%
ST_TUMOR_NECROSIS_FACTOR_PATHWAY	ST_TUMOR_NECROSIS_FACTOR_PATHWAY		18	-0.29008883	-0.8339232	0.62	0.7947724	1	2516	tags=39%, list=22%, signal=50%
BEGUM_TARGETS_OF_PAX3_FOXO1_FUSION_DN	BEGUM_TARGETS_OF_PAX3_FOXO1_FUSION_DN		24	-0.34013543	-0.83188874	0.70212764	0.79734683	1	1868	tags=42%, list=17%, signal=50%
ODONNELL_METASTASIS_UP	ODONNELL_METASTASIS_UP		42	-0.28131714	-0.8306485	0.6938776	0.79843646	1	1142	tags=21%, list=10%, signal=24%
GRABARCZYK_BCL11B_TARGETS_DN	GRABARCZYK_BCL11B_TARGETS_DN		30	-0.29406175	-0.83025527	0.71428573	0.7980331	1	975	tags=23%, list=9%, signal=25%
FLECHNER_BIOPSY_KIDNEY_TRANSPLANT_REJECTED_VS_OK_UP	FLECHNER_BIOPSY_KIDNEY_TRANSPLANT_REJECTED_VS_OK_UP		64	-0.37204453	-0.82972014	0.7083333	0.7979042	1	1713	tags=34%, list=15%, signal=40%
REACTOME_ADHERENS_JUNCTIONS_INTERACTIONS	REACTOME_ADHERENS_JUNCTIONS_INTERACTIONS		18	-0.30941594	-0.8291775	0.7346939	0.79785186	1	2696	tags=44%, list=24%, signal=58%
MELLMAN_TUT1_TARGETS_DN	MELLMAN_TUT1_TARGETS_DN		31	-0.26934507	-0.82915664	0.7755102	0.7969596	1	2419	tags=42%, list=22%, signal=53%
WILCOX_PRESPONSE_TO_ROGESTERONE_DN	WILCOX_PRESPONSE_TO_ROGESTERONE_DN		30	-0.32152167	-0.8278385	0.6938776	0.79848343	1	1793	tags=37%, list=16%, signal=44%
SHIPP_DLBCL_VS_FOLLICULAR_LYMPHOMA_DN	SHIPP_DLBCL_VS_FOLLICULAR_LYMPHOMA_DN		29	-0.3113265	-0.82458407	0.6666667	0.80335605	1	1401	tags=28%, list=13%, signal=31%
HOSHIDA_LIVER_CANCER_SUBCLASS_S1	HOSHIDA_LIVER_CANCER_SUBCLASS_S1		184	-0.30419236	-0.8239711	0.7111111	0.80348945	1	1851	tags=28%, list=17%, signal=33%
TSENG_ADIPOGENIC_POTENTIAL_UP	TSENG_ADIPOGENIC_POTENTIAL_UP		25	-0.35940242	-0.8224963	0.75555557	0.8050166	1	882	tags=24%, list=8%, signal=26%
YAUCH_HEDGEHOG_SIGNALING_PARACRINE_DN	YAUCH_HEDGEHOG_SIGNALING_PARACRINE_DN		142	-0.26785636	-0.81952524	0.68085104	0.8094923	1	1240	tags=23%, list=11%, signal=26%
YAO_TEMPORAL_RESPONSE_TO_PROGESTERONE_CLUSTER_17	YAO_TEMPORAL_RESPONSE_TO_PROGESTERONE_CLUSTER_17		143	-0.18893473	-0.8193224	0.625	0.8089989	1	2051	tags=20%, list=18%, signal=24%
HUMMEL_BURKITTS_LYMPHOMA_UP	HUMMEL_BURKITTS_LYMPHOMA_UP		18	-0.3332078	-0.8186824	0.63829786	0.8090941	1	1392	tags=28%, list=12%, signal=32%
ZHANG_BREAST_CANCER_PROGENITORS_DN	ZHANG_BREAST_CANCER_PROGENITORS_DN		88	-0.22650868	-0.818569	0.6888889	0.8084143	1	1657	tags=22%, list=15%, signal=25%
ST_B_CELL_ANTIGEN_RECEPTOR	ST_B_CELL_ANTIGEN_RECEPTOR		26	-0.269353	-0.8180342	0.68	0.808425	1	1814	tags=27%, list=16%, signal=32%
KEGG_STEROID_HORMONE_BIOSYNTHESIS	KEGG_STEROID_HORMONE_BIOSYNTHESIS		24	-0.29708153	-0.8157836	0.6875	0.81181276	1	2577	tags=42%, list=23%, signal=54%
PARK_TRETINOIN_RESPONSE_AND_PML_RARA_FUSION	PARK_TRETINOIN_RESPONSE_AND_PML_RARA_FUSION		21	-0.29649633	-0.81558365	0.7083333	0.81126416	1	2159	tags=38%, list=19%, signal=47%
SEMENZA_HIF1_TARGETS	SEMENZA_HIF1_TARGETS		25	-0.29416806	-0.8152846	0.75	0.8108953	1	962	tags=20%, list=9%, signal=22%
BUYTAERT_PHOTODYNAMIC_THERAPY_STRESS_UP	BUYTAERT_PHOTODYNAMIC_THERAPY_STRESS_UP		428	-0.18821968	-0.81525224	0.6888889	0.8100336	1	1862	tags=18%, list=17%, signal=20%
HOUSTIS_ROS	HOUSTIS_ROS		26	-0.26355106	-0.8145091	0.7173913	0.8104224	1	2296	tags=35%, list=21%, signal=43%
HELLEBREKERS_SILENCED_DURING_TUMOR_ANGIOGENESIS	HELLEBREKERS_SILENCED_DURING_TUMOR_ANGIOGENESIS		34	-0.33737788	-0.8128742	0.7083333	0.8122261	1	1181	tags=29%, list=11%, signal=33%
BENPORATH_NOS_TARGETS	BENPORATH_NOS_TARGETS		91	-0.23154189	-0.81227106	0.6511628	0.81230986	1	1527	tags=20%, list=14%, signal=23%
GRAHAM_CML_QUIESCENT_VS_NORMAL_DIVIDING_UP	GRAHAM_CML_QUIESCENT_VS_NORMAL_DIVIDING_UP		35	-0.34038088	-0.81175303	0.7111111	0.81224453	1	2624	tags=43%, list=23%, signal=56%
FOSTER_INFLAMMATORY_RESPONSE_LPS_DN	FOSTER_INFLAMMATORY_RESPONSE_LPS_DN		233	-0.23463473	-0.8117074	0.70212764	0.8113438	1	1916	tags=25%, list=17%, signal=30%
MARTINEZ_RB1_TARGETS_DN	MARTINEZ_RB1_TARGETS_DN		394	-0.20220241	-0.8106363	0.73913044	0.81234765	1	1936	tags=23%, list=17%, signal=26%
GRAHAM_CML_DIVIDING_VS_NORMAL_QUIESCENT_DN	GRAHAM_CML_DIVIDING_VS_NORMAL_QUIESCENT_DN		50	-0.2854114	-0.8103067	0.70731705	0.81212014	1	1838	tags=34%, list=16%, signal=40%
SANA_TNF_SIGNALING_UP	SANA_TNF_SIGNALING_UP		47	-0.3300612	-0.8098361	0.6363636	0.8120962	1	1474	tags=32%, list=13%, signal=37%
ZHANG_RESPONSE_TO_IKK_INHIBITOR_AND_TNF_DN	ZHANG_RESPONSE_TO_IKK_INHIBITOR_AND_TNF_DN		36	-0.25160986	-0.8085808	0.82222223	0.81351674	1	1712	tags=25%, list=15%, signal=29%
AMIT_EGF_RESPONSE_480_MCF10A	AMIT_EGF_RESPONSE_480_MCF10A		26	-0.27639952	-0.8080155	0.84782606	0.8135233	1	1825	tags=31%, list=16%, signal=37%
GUTIERREZ_CHRONIC_LYMPHOCYTIC_LEUKEMIA_DN	GUTIERREZ_CHRONIC_LYMPHOCYTIC_LEUKEMIA_DN		32	-0.2779549	-0.8072475	0.73913044	0.81369287	1	1480	tags=31%, list=13%, signal=36%
LIEN_BREAST_CARCINOMA_METAPLASTIC_VS_DUCTAL_UP	LIEN_BREAST_CARCINOMA_METAPLASTIC_VS_DUCTAL_UP		48	-0.3036183	-0.8069502	0.75	0.8133274	1	646	tags=19%, list=6%, signal=20%
MISHRA_CARCINOMA_ASSOCIATED_FIBROBLAST_DN	MISHRA_CARCINOMA_ASSOCIATED_FIBROBLAST_DN		17	-0.33956006	-0.8060668	0.7234042	0.8139579	1	1714	tags=35%, list=15%, signal=42%
NIKOLSKY_BREAST_CANCER_8Q23_Q24_AMPLICON	NIKOLSKY_BREAST_CANCER_8Q23_Q24_AMPLICON		71	-0.22390604	-0.80539244	0.7234042	0.8142778	1	1972	tags=24%, list=18%, signal=29%
NEWMAN_ERCC6_TARGETS_DN	NEWMAN_ERCC6_TARGETS_DN		20	-0.3502271	-0.80512166	0.7446808	0.8138093	1	1430	tags=40%, list=13%, signal=46%
LINDSTEDT_DENDRITIC_CELL_MATURATION_D	LINDSTEDT_DENDRITIC_CELL_MATURATION_D		43	-0.34331042	-0.804893	0.7209302	0.81334996	1	1746	tags=33%, list=16%, signal=38%
GARY_CD5_TARGETS_UP	GARY_CD5_TARGETS_UP		292	-0.17976473	-0.8048085	0.75	0.81256413	1	2103	tags=21%, list=19%, signal=25%
HELLER_HDAC_TARGETS_SILENCED_BY_METHYLATION_DN	HELLER_HDAC_TARGETS_SILENCED_BY_METHYLATION_DN		158	-0.23218976	-0.8042919	0.78723407	0.8126155	1	1581	tags=23%, list=14%, signal=26%
DUNNE_TARGETS_OF_AML1_MTG8_FUSION_UP	DUNNE_TARGETS_OF_AML1_MTG8_FUSION_UP		32	-0.29265937	-0.8033104	0.72	0.8132001	1	1672	tags=28%, list=15%, signal=33%
BIOCARTA_HIVNEF_PATHWAY	BIOCARTA_HIVNEF_PATHWAY		33	-0.23655899	-0.8031022	0.71428573	0.8126412	1	2064	tags=27%, list=18%, signal=33%
BARRIER_COLON_CANCER_RECURRENCE_UP	BARRIER_COLON_CANCER_RECURRENCE_UP		23	-0.24554527	-0.80260116	0.6818182	0.8127631	1	1223	tags=13%, list=11%, signal=15%
NAKAYAMA_FRA2_TARGETS	NAKAYAMA_FRA2_TARGETS		22	-0.27928218	-0.8020409	0.7291667	0.8128257	1	823	tags=14%, list=7%, signal=15%
DAVICIONI_RHABDOMYOSARCOMA_PAX_FOXO1_FUSION_UP	DAVICIONI_RHABDOMYOSARCOMA_PAX_FOXO1_FUSION_UP		34	-0.28502306	-0.80184484	0.8055556	0.81220305	1	1349	tags=24%, list=12%, signal=27%
BIOCARTA_KERATINOCYTE_PATHWAY	BIOCARTA_KERATINOCYTE_PATHWAY		25	-0.2457206	-0.80149794	0.7380952	0.8118503	1	1975	tags=24%, list=18%, signal=29%
BIOCARTA_MPR_PATHWAY	BIOCARTA_MPR_PATHWAY		22	-0.2542166	-0.8014628	0.7346939	0.8109769	1	315	tags=9%, list=3%, signal=9%
IVANOVA_HEMATOPOIESIS_LATE_PROGENITOR	IVANOVA_HEMATOPOIESIS_LATE_PROGENITOR		110	-0.23785007	-0.80126584	0.7631579	0.8106832	1	1226	tags=17%, list=11%, signal=19%
REACTOME_SPHINGOLIPID_METABOLISM	REACTOME_SPHINGOLIPID_METABOLISM		15	-0.29509467	-0.80072486	0.84782606	0.8108987	1	1924	tags=33%, list=17%, signal=40%
FLECHNER_PBL_KIDNEY_TRANSPLANT_REJECTED_VS_OK_UP	FLECHNER_PBL_KIDNEY_TRANSPLANT_REJECTED_VS_OK_UP		42	-0.22124946	-0.79882824	0.7446808	0.81330454	1	400	tags=7%, list=4%, signal=7%
RICKMAN_TUMOR_DIFFERENTIATED_WELL_VS_MODERATELY_DN	RICKMAN_TUMOR_DIFFERENTIATED_WELL_VS_MODERATELY_DN		57	-0.26473898	-0.7974274	0.75	0.8148173	1	2224	tags=30%, list=20%, signal=37%
REACTOME_FORMATION_OF_PLATELET_PLUG	REACTOME_FORMATION_OF_PLATELET_PLUG		125	-0.25226223	-0.79696375	0.76086956	0.815014	1	1894	tags=25%, list=17%, signal=30%
SNIJDERS_AMPLIFIED_IN_HEAD_AND_NECK_TUMORS	SNIJDERS_AMPLIFIED_IN_HEAD_AND_NECK_TUMORS		19	-0.28093725	-0.79664034	0.7446808	0.81471896	1	2187	tags=42%, list=20%, signal=52%
GRADE_COLON_VS_RECTAL_CANCER_DN	GRADE_COLON_VS_RECTAL_CANCER_DN		27	-0.27889693	-0.79414886	0.7111111	0.81825525	1	996	tags=22%, list=9%, signal=24%
REACTOME_GLUCAGON_SIGNALING_IN_METABOLIC_REGULATION	REACTOME_GLUCAGON_SIGNALING_IN_METABOLIC_REGULATION		22	-0.2675288	-0.79269576	0.7346939	0.8197578	1	1701	tags=27%, list=15%, signal=32%
YEGNASUBRAMANIAN_PROSTATE_CANCER	YEGNASUBRAMANIAN_PROSTATE_CANCER		70	-0.247388	-0.7917739	0.82222223	0.8204937	1	2141	tags=34%, list=19%, signal=42%
RUTELLA_RESPONSE_TO_CSF2RB_AND_IL4_UP	RUTELLA_RESPONSE_TO_CSF2RB_AND_IL4_UP		209	-0.23040079	-0.79170686	0.7826087	0.81966925	1	1696	tags=22%, list=15%, signal=25%
LEE_METASTASIS_AND_ALTERNATIVE_SPLICING_UP	LEE_METASTASIS_AND_ALTERNATIVE_SPLICING_UP		49	-0.24347696	-0.79150486	0.7090909	0.81903756	1	1316	tags=22%, list=12%, signal=25%
RUTELLA_RESPONSE_TO_CSF2RB_AND_IL4_DN	RUTELLA_RESPONSE_TO_CSF2RB_AND_IL4_DN		190	-0.24837804	-0.79086727	0.72727275	0.8192005	1	2020	tags=28%, list=18%, signal=33%
KEGG_GNRH_SIGNALING_PATHWAY	KEGG_GNRH_SIGNALING_PATHWAY		71	-0.20600525	-0.78992015	0.9375	0.8198488	1	1085	tags=13%, list=10%, signal=14%
REACTOME_NEUROTRANSMITTER_RELEASE_CYCLE	REACTOME_NEUROTRANSMITTER_RELEASE_CYCLE		18	-0.311214	-0.78817105	0.7647059	0.82225925	1	1627	tags=28%, list=15%, signal=32%
SCHLOSSER_SERUM_RESPONSE_AUGMENTED_BY_MYC	SCHLOSSER_SERUM_RESPONSE_AUGMENTED_BY_MYC		72	-0.19035032	-0.7860399	0.75	0.82479686	1	1308	tags=15%, list=12%, signal=17%
HINATA_NFKB_TARGETS_KERATINOCYTE_UP	HINATA_NFKB_TARGETS_KERATINOCYTE_UP		48	-0.30689415	-0.7847096	0.7826087	0.8260653	1	2718	tags=48%, list=24%, signal=63%
TURASHVILI_BREAST_LOBULAR_CARCINOMA_VS_DUCTAL_NORMAL_UP	TURASHVILI_BREAST_LOBULAR_CARCINOMA_VS_DUCTAL_NORMAL_UP		37	-0.3672513	-0.7846557	0.6585366	0.82525307	1	1793	tags=49%, list=16%, signal=58%
BOYLAN_MULTIPLE_MYELOMA_C_CLUSTER_DN	BOYLAN_MULTIPLE_MYELOMA_C_CLUSTER_DN		20	-0.3103086	-0.7845228	0.8333333	0.82462025	1	1916	tags=45%, list=17%, signal=54%
GENTILE_UV_HIGH_DOSE_DN	GENTILE_UV_HIGH_DOSE_DN		158	-0.22637936	-0.78433156	0.7380952	0.8240423	1	1888	tags=19%, list=17%, signal=23%
RUGO_STRESS_RESPONSE_SUBSET_H	RUGO_STRESS_RESPONSE_SUBSET_H		26	-0.27508184	-0.7842565	0.72727275	0.82330495	1	1737	tags=27%, list=16%, signal=32%
KYNG_DNA_DAMAGE_BY_GAMMA_AND_UV_RADIATION	KYNG_DNA_DAMAGE_BY_GAMMA_AND_UV_RADIATION		26	-0.27508184	-0.7842565	0.72727275	0.8224012	1	1737	tags=27%, list=16%, signal=32%
REACTOME_CLASS_A1_RHODOPSIN_LIKE_RECEPTORS	REACTOME_CLASS_A1_RHODOPSIN_LIKE_RECEPTORS		186	-0.26089647	-0.78315455	0.7692308	0.82329816	1	2083	tags=24%, list=19%, signal=29%
SAKAI_CHRONIC_HEPATITIS_VS_LIVER_CANCER_UP	SAKAI_CHRONIC_HEPATITIS_VS_LIVER_CANCER_UP		45	-0.20832811	-0.78230715	0.8	0.8239151	1	1788	tags=20%, list=16%, signal=24%
REACTOME_DOWNSTREAM_EVENTS_IN_GPCR_SIGNALING	REACTOME_DOWNSTREAM_EVENTS_IN_GPCR_SIGNALING		289	-0.22106183	-0.78212386	0.875	0.82329977	1	1834	tags=21%, list=16%, signal=25%
KRIGE_RESPONSE_TO_TOSEDOSTAT_6HR_DN	KRIGE_RESPONSE_TO_TOSEDOSTAT_6HR_DN		462	-0.17289029	-0.78190196	0.7234042	0.82290727	1	2187	tags=21%, list=20%, signal=25%
ZHAN_MULTIPLE_MYELOMA_SPIKED	ZHAN_MULTIPLE_MYELOMA_SPIKED		15	-0.33740804	-0.7810243	0.8181818	0.82351977	1	633	tags=20%, list=6%, signal=21%
BEIER_GLIOMA_STEM_CELL_DN	BEIER_GLIOMA_STEM_CELL_DN		33	-0.24795279	-0.7791473	0.76086956	0.8255883	1	2081	tags=33%, list=19%, signal=41%
SENESE_HDAC2_TARGETS_UP	SENESE_HDAC2_TARGETS_UP		66	-0.25058317	-0.77807266	0.80851066	0.82642275	1	1547	tags=21%, list=14%, signal=24%
HANN_RESISTANCE_TO_BCL2_INHIBITOR_UP	HANN_RESISTANCE_TO_BCL2_INHIBITOR_UP		21	-0.2805666	-0.7740133	0.83928573	0.8322413	1	2648	tags=52%, list=24%, signal=68%
SEIDEN_ONCOGENESIS_BY_MET	SEIDEN_ONCOGENESIS_BY_MET		59	-0.2243952	-0.7738178	0.7234042	0.8316547	1	2862	tags=41%, list=26%, signal=54%
KYNG_ENVIRONMENTAL_STRESS_RESPONSE_UP	KYNG_ENVIRONMENTAL_STRESS_RESPONSE_UP		22	-0.2604289	-0.7698391	0.7804878	0.8371256	1	2032	tags=32%, list=18%, signal=39%
LEE_EARLY_T_LYMPHOCYTE_DN	LEE_EARLY_T_LYMPHOCYTE_DN		17	-0.3051762	-0.7694523	0.8	0.8368623	1	1480	tags=29%, list=13%, signal=34%
LEE_LIVER_CANCER_MYC_E2F1_UP	LEE_LIVER_CANCER_MYC_E2F1_UP		41	-0.2801968	-0.7690298	0.7735849	0.83649784	1	1793	tags=34%, list=16%, signal=41%
BIOCARTA_IL2_PATHWAY	BIOCARTA_IL2_PATHWAY		15	-0.2917088	-0.76840264	0.8367347	0.8366568	1	2519	tags=33%, list=22%, signal=43%
BLUM_RESPONSE_TO_SALIRASIB_UP	BLUM_RESPONSE_TO_SALIRASIB_UP		169	-0.17728184	-0.76701164	0.7826087	0.8380367	1	2021	tags=21%, list=18%, signal=25%
KEGG_T_CELL_RECEPTOR_SIGNALING_PATHWAY	KEGG_T_CELL_RECEPTOR_SIGNALING_PATHWAY		68	-0.21488921	-0.76441073	0.7826087	0.8415929	1	1979	tags=26%, list=18%, signal=32%
TURASHVILI_BREAST_DUCTAL_CARCINOMA_VS_DUCTAL_NORMAL_UP	TURASHVILI_BREAST_DUCTAL_CARCINOMA_VS_DUCTAL_NORMAL_UP		22	-0.3368234	-0.7633491	0.61904764	0.84237146	1	1793	tags=50%, list=16%, signal=59%
HARRIS_HYPOXIA	HARRIS_HYPOXIA		53	-0.24873272	-0.7633406	0.90909094	0.84149474	1	1432	tags=21%, list=13%, signal=24%
TARTE_PLASMA_CELL_VS_B_LYMPHOCYTE_UP	TARTE_PLASMA_CELL_VS_B_LYMPHOCYTE_UP		60	-0.21606712	-0.7614192	0.8604651	0.8436841	1	1052	tags=15%, list=9%, signal=16%
HADDAD_T_LYMPHOCYTE_AND_NK_PROGENITOR_DN	HADDAD_T_LYMPHOCYTE_AND_NK_PROGENITOR_DN		47	-0.31532514	-0.7600954	0.7083333	0.8446013	1	1783	tags=30%, list=16%, signal=35%
VALK_AML_WITH_FLT3_ITD	VALK_AML_WITH_FLT3_ITD		26	-0.2646282	-0.7580396	0.7916667	0.8469928	1	1421	tags=27%, list=13%, signal=31%
NIKOLSKY_BREAST_CANCER_17Q21_Q25_AMPLICON	NIKOLSKY_BREAST_CANCER_17Q21_Q25_AMPLICON		179	-0.1754059	-0.75733477	0.87234044	0.847317	1	1643	tags=16%, list=15%, signal=18%
HOEBEKE_LYMPHOID_STEM_CELL_UP	HOEBEKE_LYMPHOID_STEM_CELL_UP		49	-0.22064361	-0.75659794	0.7777778	0.84736395	1	1474	tags=18%, list=13%, signal=21%
PEPPER_CHRONIC_LYMPHOCYTIC_LEUKEMIA_UP	PEPPER_CHRONIC_LYMPHOCYTIC_LEUKEMIA_UP		15	-0.31974056	-0.7554919	0.7826087	0.848271	1	1557	tags=33%, list=14%, signal=39%
REACTOME_PLATELET_ACTIVATION	REACTOME_PLATELET_ACTIVATION		110	-0.24244384	-0.75357896	0.8125	0.8501427	1	1894	tags=25%, list=17%, signal=30%
YAUCH_HEDGEHOG_SIGNALING_PARACRINE_UP	YAUCH_HEDGEHOG_SIGNALING_PARACRINE_UP		88	-0.259007	-0.7522986	0.8913044	0.8510855	1	1712	tags=23%, list=15%, signal=27%
ASTIER_INTEGRIN_SIGNALING	ASTIER_INTEGRIN_SIGNALING		36	-0.20077468	-0.7509357	0.9361702	0.852401	1	227	tags=6%, list=2%, signal=6%
RODWELL_AGING_KIDNEY_UP	RODWELL_AGING_KIDNEY_UP		205	-0.27997044	-0.7505547	0.73913044	0.85210234	1	1474	tags=23%, list=13%, signal=26%
REACTOME_GENERATION_OF_SECOND_MESSENGER_MOLECULES	REACTOME_GENERATION_OF_SECOND_MESSENGER_MOLECULES		16	-0.36179724	-0.7493238	0.75555557	0.8530546	1	1259	tags=31%, list=11%, signal=35%
WINTER_HYPOXIA_UP	WINTER_HYPOXIA_UP		49	-0.2150683	-0.7486686	0.86	0.8532487	1	89	tags=6%, list=1%, signal=6%
SIG_PIP3_SIGNALING_IN_CARDIAC_MYOCTES	SIG_PIP3_SIGNALING_IN_CARDIAC_MYOCTES		42	-0.2042605	-0.74664533	0.8518519	0.8556192	1	1814	tags=19%, list=16%, signal=23%
HOFFMANN_IMMATURE_TO_MATURE_B_LYMPHOCYTE_UP	HOFFMANN_IMMATURE_TO_MATURE_B_LYMPHOCYTE_UP		19	-0.28257886	-0.74326503	0.8269231	0.859831	1	2207	tags=42%, list=20%, signal=52%
SMITH_LIVER_CANCER	SMITH_LIVER_CANCER		22	-0.23774603	-0.74141	0.9019608	0.86184627	1	1459	tags=23%, list=13%, signal=26%
SIG_PIP3_SIGNALING_IN_B_LYMPHOCYTES	SIG_PIP3_SIGNALING_IN_B_LYMPHOCYTES		21	-0.25490278	-0.7383782	0.82608694	0.86546266	1	3151	tags=52%, list=28%, signal=73%
ONDER_CDH1_TARGETS_1_DN	ONDER_CDH1_TARGETS_1_DN		88	-0.2470822	-0.737437	0.84090906	0.86587024	1	1445	tags=22%, list=13%, signal=25%
FAELT_B_CLL_WITH_VH_REARRANGEMENTS_UP	FAELT_B_CLL_WITH_VH_REARRANGEMENTS_UP		37	-0.24810475	-0.73545164	0.78723407	0.8682818	1	2657	tags=32%, list=24%, signal=42%
ROSS_AML_WITH_CBFB_MYH11_FUSION	ROSS_AML_WITH_CBFB_MYH11_FUSION		35	-0.28550825	-0.73421526	0.7291667	0.8690802	1	1707	tags=34%, list=15%, signal=40%
VALK_AML_CLUSTER_3	VALK_AML_CLUSTER_3		23	-0.24894117	-0.73288333	0.80851066	0.8701319	1	2018	tags=35%, list=18%, signal=42%
WEIGEL_OXIDATIVE_STRESS_RESPONSE	WEIGEL_OXIDATIVE_STRESS_RESPONSE		19	-0.2714819	-0.7321738	0.88372093	0.87027186	1	1069	tags=21%, list=10%, signal=23%
BIOCARTA_WNT_PATHWAY	BIOCARTA_WNT_PATHWAY		18	-0.241079	-0.73178923	0.7169811	0.8700639	1	283	tags=6%, list=3%, signal=6%
HESS_TARGETS_OF_HOXA9_AND_MEIS1_UP	HESS_TARGETS_OF_HOXA9_AND_MEIS1_UP		53	-0.22041757	-0.7298687	0.85106385	0.8719414	1	1515	tags=21%, list=14%, signal=24%
JI_RESPONSE_TO_FSH_DN	JI_RESPONSE_TO_FSH_DN		32	-0.23047024	-0.7287659	0.7708333	0.87264514	1	503	tags=9%, list=4%, signal=10%
REN_ALVEOLAR_RHABDOMYOSARCOMA_DN	REN_ALVEOLAR_RHABDOMYOSARCOMA_DN		312	-0.26609525	-0.7241024	0.80487806	0.8781249	1	1760	tags=23%, list=16%, signal=27%
FULCHER_INFLAMMATORY_RESPONSE_LECTIN_VS_LPS_UP	FULCHER_INFLAMMATORY_RESPONSE_LECTIN_VS_LPS_UP		317	-0.21820194	-0.7223169	0.9047619	0.8798072	1	1773	tags=22%, list=16%, signal=25%
DIAZ_CHRONIC_MEYLOGENOUS_LEUKEMIA_DN	DIAZ_CHRONIC_MEYLOGENOUS_LEUKEMIA_DN		80	-0.2652897	-0.7207601	0.8372093	0.8811176	1	1211	tags=21%, list=11%, signal=24%
VERRECCHIA_EARLY_RESPONSE_TO_TGFB1	VERRECCHIA_EARLY_RESPONSE_TO_TGFB1		39	-0.3088094	-0.7202609	0.75555557	0.88095796	1	1793	tags=28%, list=16%, signal=33%
CHIARADONNA_NEOPLASTIC_TRANSFORMATION_KRAS_CDC25_UP	CHIARADONNA_NEOPLASTIC_TRANSFORMATION_KRAS_CDC25_UP		44	-0.29032093	-0.7192943	0.82608694	0.8814449	1	1505	tags=27%, list=13%, signal=31%
LINDSTEDT_DENDRITIC_CELL_MATURATION_A	LINDSTEDT_DENDRITIC_CELL_MATURATION_A		39	-0.3100193	-0.71866643	0.8367347	0.881455	1	2294	tags=38%, list=20%, signal=48%
HELLER_HDAC_TARGETS_DN	HELLER_HDAC_TARGETS_DN		169	-0.2110718	-0.7180759	0.95238096	0.88126576	1	1760	tags=24%, list=16%, signal=28%
REACTOME_STEROID_HORMONES	REACTOME_STEROID_HORMONES		17	-0.2985843	-0.7137181	0.84444445	0.8869349	1	12	tags=6%, list=0%, signal=6%
REACTOME_NUCLEAR_RECEPTOR_TRANSCRIPTION_PATHWAY	REACTOME_NUCLEAR_RECEPTOR_TRANSCRIPTION_PATHWAY		38	-0.22312225	-0.7135178	0.9285714	0.88632566	1	1307	tags=13%, list=12%, signal=15%
LENAOUR_DENDRITIC_CELL_MATURATION_DN	LENAOUR_DENDRITIC_CELL_MATURATION_DN		72	-0.27200636	-0.71309805	0.75555557	0.88582724	1	2002	tags=32%, list=18%, signal=39%
REACTOME_TCR_SIGNALING	REACTOME_TCR_SIGNALING		32	-0.2795775	-0.7084261	0.7777778	0.8910272	1	1980	tags=31%, list=18%, signal=38%
BIOCARTA_INTRINSIC_PATHWAY	BIOCARTA_INTRINSIC_PATHWAY		23	-0.2916257	-0.70744556	0.8367347	0.89124215	1	1715	tags=30%, list=15%, signal=36%
REACTOME_BOTULINUM_NEUROTOXICITY	REACTOME_BOTULINUM_NEUROTOXICITY		15	-0.25616845	-0.70274454	0.8604651	0.89630973	1	893	tags=13%, list=8%, signal=14%
RASHI_RESPONSE_TO_IONIZING_RADIATION_4	RASHI_RESPONSE_TO_IONIZING_RADIATION_4		46	-0.21614502	-0.7027389	0.9111111	0.8953819	1	1985	tags=22%, list=18%, signal=26%
VARELA_ZMPSTE24_TARGETS_UP	VARELA_ZMPSTE24_TARGETS_UP		27	-0.25795874	-0.6987677	0.79545456	0.89937496	1	1426	tags=19%, list=13%, signal=21%
WELCSH_BRCA1_TARGETS_1_DN	WELCSH_BRCA1_TARGETS_1_DN		74	-0.19222777	-0.6956537	0.77272725	0.9023759	1	614	tags=7%, list=5%, signal=7%
YAO_TEMPORAL_RESPONSE_TO_PROGESTERONE_CLUSTER_14	YAO_TEMPORAL_RESPONSE_TO_PROGESTERONE_CLUSTER_14		97	-0.18546577	-0.69548154	0.75	0.901829	1	432	tags=6%, list=4%, signal=6%
BIOCARTA_AMI_PATHWAY	BIOCARTA_AMI_PATHWAY		19	-0.30325228	-0.69527924	0.8958333	0.9012006	1	2391	tags=47%, list=21%, signal=60%
FLECHNER_PBL_KIDNEY_TRANSPLANT_REJECTED_VS_OK_DN	FLECHNER_PBL_KIDNEY_TRANSPLANT_REJECTED_VS_OK_DN		33	-0.19380414	-0.6948541	0.8	0.90073246	1	1742	tags=15%, list=16%, signal=18%
KIM_WT1_TARGETS_12HR_DN	KIM_WT1_TARGETS_12HR_DN		127	-0.20325106	-0.6931521	0.90697676	0.90169215	1	1547	tags=19%, list=14%, signal=22%
JAZAG_TGFB1_SIGNALING_DN	JAZAG_TGFB1_SIGNALING_DN		26	-0.20760615	-0.69039994	0.8627451	0.9041397	1	1588	tags=15%, list=14%, signal=18%
KEGG_GLYCOSPHINGOLIPID_BIOSYNTHESIS_LACTO_AND_NEOLACTO_SERIES	KEGG_GLYCOSPHINGOLIPID_BIOSYNTHESIS_LACTO_AND_NEOLACTO_SERIES		20	-0.2619996	-0.6898078	0.9148936	0.903874	1	1716	tags=25%, list=15%, signal=29%
KEGG_LONG_TERM_DEPRESSION	KEGG_LONG_TERM_DEPRESSION		42	-0.19361047	-0.68823147	0.9056604	0.90495646	1	1584	tags=17%, list=14%, signal=19%
REACTOME_G_BETA_GAMMA_SIGNALLING_THROUGH_PLC_BETA	REACTOME_G_BETA_GAMMA_SIGNALLING_THROUGH_PLC_BETA		15	-0.24824618	-0.6855776	0.86	0.90771717	1	1701	tags=20%, list=15%, signal=24%
WIKMAN_ASBESTOS_LUNG_CANCER_DN	WIKMAN_ASBESTOS_LUNG_CANCER_DN		16	-0.3005087	-0.6809899	0.8604651	0.91198784	1	1746	tags=31%, list=16%, signal=37%
LU_IL4_SIGNALING	LU_IL4_SIGNALING		46	-0.23153193	-0.6787155	0.95652175	0.91398513	1	2258	tags=28%, list=20%, signal=35%
STARK_HYPPOCAMPUS_22Q11_DELETION_UP	STARK_HYPPOCAMPUS_22Q11_DELETION_UP		24	-0.22284661	-0.67811465	0.9268293	0.91366464	1	2618	tags=29%, list=23%, signal=38%
SU_PLACENTA	SU_PLACENTA		16	-0.23087043	-0.6766396	0.9433962	0.9142674	1	2277	tags=31%, list=20%, signal=39%
CONRAD_STEM_CELL	CONRAD_STEM_CELL		24	-0.24181421	-0.6744945	0.97727275	0.9158078	1	163	tags=8%, list=1%, signal=8%
REACTOME_METABOLISM_OF_VITAMINS_AND_COFACTORS	REACTOME_METABOLISM_OF_VITAMINS_AND_COFACTORS		28	-0.23102191	-0.6743272	0.825	0.91499126	1	2451	tags=36%, list=22%, signal=46%
BANDRES_RESPONSE_TO_CARMUSTIN_MGMT_48HR_DN	BANDRES_RESPONSE_TO_CARMUSTIN_MGMT_48HR_DN		101	-0.18151648	-0.67063946	0.98039216	0.91836244	1	2610	tags=33%, list=23%, signal=42%
LIU_TARGETS_OF_VMYB_VS_CMYB_DN	LIU_TARGETS_OF_VMYB_VS_CMYB_DN		26	-0.24587688	-0.6675525	0.9512195	0.9207078	1	879	tags=15%, list=8%, signal=17%
DACOSTA_UV_RESPONSE_VIA_ERCC3_XPCS_DN	DACOSTA_UV_RESPONSE_VIA_ERCC3_XPCS_DN		31	-0.21933019	-0.6658099	0.95	0.9216666	1	2078	tags=26%, list=19%, signal=32%
KEGG_NICOTINATE_AND_NICOTINAMIDE_METABOLISM	KEGG_NICOTINATE_AND_NICOTINAMIDE_METABOLISM		16	-0.27611873	-0.6651075	0.8666667	0.92149967	1	395	tags=13%, list=4%, signal=13%
KHETCHOUMIAN_TRIM24_TARGETS_UP	KHETCHOUMIAN_TRIM24_TARGETS_UP		29	-0.29287797	-0.66221493	0.81632656	0.923122	1	1894	tags=38%, list=17%, signal=46%
AMUNDSON_POOR_SURVIVAL_AFTER_GAMMA_RADIATION_2G	AMUNDSON_POOR_SURVIVAL_AFTER_GAMMA_RADIATION_2G		93	-0.19290683	-0.6618271	0.8333333	0.92267424	1	1415	tags=16%, list=13%, signal=18%
HSIAO_HOUSEKEEPING_GENES	HSIAO_HOUSEKEEPING_GENES		275	-0.15425642	-0.6585947	0.6956522	0.92499316	1	1865	tags=14%, list=17%, signal=16%
JAERVINEN_AMPLIFIED_IN_LARYNGEAL_CANCER	JAERVINEN_AMPLIFIED_IN_LARYNGEAL_CANCER		20	-0.19915335	-0.65592843	0.9375	0.9272097	1	2934	tags=35%, list=26%, signal=47%
KEGG_PROTEIN_EXPORT	KEGG_PROTEIN_EXPORT		18	-0.24570261	-0.65431017	0.87234044	0.9278206	1	138	tags=6%, list=1%, signal=6%
MORI_MATURE_B_LYMPHOCYTE_UP	MORI_MATURE_B_LYMPHOCYTE_UP		59	-0.2529107	-0.64929724	0.88095236	0.9315575	1	2165	tags=27%, list=19%, signal=33%
NEWMAN_ERCC6_TARGETS_UP	NEWMAN_ERCC6_TARGETS_UP		15	-0.2980263	-0.64830583	0.9130435	0.93170834	1	1515	tags=33%, list=14%, signal=38%
KANNAN_TP53_TARGETS_UP	KANNAN_TP53_TARGETS_UP		27	-0.23697172	-0.6473799	0.93333334	0.93159336	1	1289	tags=15%, list=12%, signal=17%
KRIGE_AMINO_ACID_DEPRIVATION	KRIGE_AMINO_ACID_DEPRIVATION		19	-0.25525004	-0.64189094	0.8627451	0.935983	1	1072	tags=21%, list=10%, signal=23%
TAKAO_RESPONSE_TO_UVB_RADIATION_UP	TAKAO_RESPONSE_TO_UVB_RADIATION_UP		51	-0.17187358	-0.6408906	0.88	0.9358619	1	2385	tags=27%, list=21%, signal=35%
KEGG_SPHINGOLIPID_METABOLISM	KEGG_SPHINGOLIPID_METABOLISM		22	-0.19965853	-0.6400068	0.9807692	0.93564147	1	1924	tags=27%, list=17%, signal=33%
MUNSHI_MULTIPLE_MYELOMA_UP	MUNSHI_MULTIPLE_MYELOMA_UP		44	-0.18689227	-0.63648117	0.82608694	0.93804544	1	1433	tags=18%, list=13%, signal=21%
SCHUHMACHER_MYC_TARGETS_UP	SCHUHMACHER_MYC_TARGETS_UP		49	-0.18612634	-0.63583297	0.7777778	0.93769556	1	2279	tags=24%, list=20%, signal=31%
NIKOLSKY_BREAST_CANCER_8P12_P11_AMPLICON	NIKOLSKY_BREAST_CANCER_8P12_P11_AMPLICON		25	-0.20330407	-0.63516283	0.8913044	0.93731856	1	971	tags=12%, list=9%, signal=13%
BIOCARTA_ACTINY_PATHWAY	BIOCARTA_ACTINY_PATHWAY		16	-0.26001132	-0.6351233	0.8636364	0.9364191	1	772	tags=13%, list=7%, signal=13%
CROMER_TUMORIGENESIS_UP	CROMER_TUMORIGENESIS_UP		30	-0.28719434	-0.62963986	0.84782606	0.9401923	1	1793	tags=33%, list=16%, signal=40%
ST_INTERLEUKIN_4_PATHWAY	ST_INTERLEUKIN_4_PATHWAY		17	-0.22666636	-0.62945634	0.97727275	0.9394278	1	2232	tags=35%, list=20%, signal=44%
MORI_PRE_BI_LYMPHOCYTE_DN	MORI_PRE_BI_LYMPHOCYTE_DN		49	-0.19894032	-0.62817365	0.9375	0.93971986	1	2149	tags=24%, list=19%, signal=30%
MARKEY_RB1_ACUTE_LOF_UP	MARKEY_RB1_ACUTE_LOF_UP		186	-0.22994488	-0.6265314	0.84615386	0.9403584	1	1870	tags=25%, list=17%, signal=29%
LY_AGING_PREMATURE_DN	LY_AGING_PREMATURE_DN		19	-0.27253616	-0.6231866	0.86	0.94221866	1	646	tags=11%, list=6%, signal=11%
VALK_AML_CLUSTER_12	VALK_AML_CLUSTER_12		23	-0.20171194	-0.62280244	0.9622642	0.94154465	1	1745	tags=26%, list=16%, signal=31%
MCLACHLAN_DENTAL_CARIES_DN	MCLACHLAN_DENTAL_CARIES_DN		146	-0.25872105	-0.6216253	0.93333334	0.94153124	1	2133	tags=32%, list=19%, signal=38%
SU_LIVER	SU_LIVER		42	-0.23106754	-0.62080693	0.9814815	0.9410353	1	1440	tags=19%, list=13%, signal=22%
TIEN_INTESTINE_PROBIOTICS_2HR_DN	TIEN_INTESTINE_PROBIOTICS_2HR_DN		42	-0.19148763	-0.62021816	0.94871795	0.9405376	1	1983	tags=24%, list=18%, signal=29%
EBAUER_TARGETS_OF_PAX3_FOXO1_FUSION_DN	EBAUER_TARGETS_OF_PAX3_FOXO1_FUSION_DN		18	-0.21691388	-0.6109557	0.9347826	0.946524	1	2581	tags=33%, list=23%, signal=43%
REACTOME_SIGNALLING_TO_RAS	REACTOME_SIGNALLING_TO_RAS		18	-0.18121055	-0.6093016	0.92	0.9468596	1	2349	tags=22%, list=21%, signal=28%
ICHIBA_GRAFT_VERSUS_HOST_DISEASE_35D_UP	ICHIBA_GRAFT_VERSUS_HOST_DISEASE_35D_UP		115	-0.2403609	-0.6084873	0.87234044	0.9464439	1	2158	tags=29%, list=19%, signal=35%
REACTOME_G_PROTEIN_ACTIVATION	REACTOME_G_PROTEIN_ACTIVATION		21	-0.21165757	-0.60614914	0.9782609	0.94701195	1	774	tags=10%, list=7%, signal=10%
KEGG_SNARE_INTERACTIONS_IN_VESICULAR_TRANSPORT	KEGG_SNARE_INTERACTIONS_IN_VESICULAR_TRANSPORT		29	-0.18858585	-0.60083765	0.8974359	0.95013255	1	1352	tags=14%, list=12%, signal=16%
ICHIBA_GRAFT_VERSUS_HOST_DISEASE_D7_UP	ICHIBA_GRAFT_VERSUS_HOST_DISEASE_D7_UP		87	-0.22007076	-0.59355414	0.962963	0.95447075	1	1365	tags=18%, list=12%, signal=21%
MORI_LARGE_PRE_BII_LYMPHOCYTE_DN	MORI_LARGE_PRE_BII_LYMPHOCYTE_DN		34	-0.24235979	-0.59059614	0.85106385	0.9553975	1	1656	tags=24%, list=15%, signal=28%
RIZKI_TUMOR_INVASIVENESS_2D_UP	RIZKI_TUMOR_INVASIVENESS_2D_UP		47	-0.16108516	-0.5854348	1	0.9573881	1	998	tags=9%, list=9%, signal=9%
MCLACHLAN_DENTAL_CARIES_UP	MCLACHLAN_DENTAL_CARIES_UP		134	-0.2504907	-0.5838002	0.93333334	0.95761436	1	1788	tags=28%, list=16%, signal=32%
KEGG_B_CELL_RECEPTOR_SIGNALING_PATHWAY	KEGG_B_CELL_RECEPTOR_SIGNALING_PATHWAY		46	-0.19295667	-0.57685834	0.9166667	0.960742	1	2281	tags=30%, list=20%, signal=38%
HEDENFALK_BREAST_CANCER_BRACX_UP	HEDENFALK_BREAST_CANCER_BRACX_UP		15	-0.19011296	-0.57439727	0.9782609	0.9612719	1	1024	tags=13%, list=9%, signal=15%
BIOCARTA_DEATH_PATHWAY	BIOCARTA_DEATH_PATHWAY		21	-0.19166863	-0.5681005	0.95454544	0.9638985	1	2064	tags=29%, list=18%, signal=35%
BIOCARTA_SPPA_PATHWAY	BIOCARTA_SPPA_PATHWAY		17	-0.2247787	-0.56047577	1	0.96665776	1	1280	tags=18%, list=11%, signal=20%
SIG_REGULATION_OF_THE_ACTIN_CYTOSKELETON_BY_RHO_GTPASES	SIG_REGULATION_OF_THE_ACTIN_CYTOSKELETON_BY_RHO_GTPASES		25	-0.20423107	-0.54217064	0.94871795	0.97297657	1	1488	tags=16%, list=13%, signal=18%
SCHLOSSER_MYC_TARGETS_REPRESSED_BY_SERUM	SCHLOSSER_MYC_TARGETS_REPRESSED_BY_SERUM		84	-0.12621057	-0.51966274	0.9791667	0.9805039	1	745	tags=5%, list=7%, signal=5%
STEARMAN_TUMOR_FIELD_EFFECT_UP	STEARMAN_TUMOR_FIELD_EFFECT_UP		34	-0.22941843	-0.51803064	1	0.9800214	1	1245	tags=18%, list=11%, signal=20%
WILENSKY_RESPONSE_TO_DARAPLADIB	WILENSKY_RESPONSE_TO_DARAPLADIB		18	-0.24628268	-0.5131666	0.9375	0.9805805	1	1494	tags=22%, list=13%, signal=26%
APPEL_IMATINIB_RESPONSE	APPEL_IMATINIB_RESPONSE		23	-0.19165835	-0.49199033	0.9574468	0.98549217	1	2505	tags=30%, list=22%, signal=39%
REACTOME_CHOLESTEROL_BIOSYNTHESIS	REACTOME_CHOLESTEROL_BIOSYNTHESIS		17	-0.20746233	-0.4907883	0.9777778	0.98470116	1	2289	tags=35%, list=20%, signal=44%
VALK_AML_CLUSTER_5	VALK_AML_CLUSTER_5		16	-0.17684773	-0.4033193	1	0.9962567	1	1951	tags=19%, list=17%, signal=23%
