# Supplementary material for: A genomic analysis of mouse models of breast cancer reveals molecular features of mouse models and relationships to human breast cancer
Source: Breast Cancer Res. 2014 Jun 5;16(3):R59. doi: 10.1186/bcr3672 (PMC4078930; doi:10.1186/bcr3672)
Supplement: Additional file 11 — GSEA for mouse models compared to all other models or to mammary gland development. Listed by model. [file bcr3672-S11.zip › AdditionalFile11/Neu/Vs_normal_mammary/C2/Upregulated_in_neu_vs_normalMammarytxt.txt]

NAME	GS<br> follow link to MSigDB	GS DETAILS	SIZE	ES	NES	NOM p-val	FDR q-val	FWER p-val	RANK AT MAX	LEADING EDGE
ZHAN_MULTIPLE_MYELOMA_CD1_DN	ZHAN_MULTIPLE_MYELOMA_CD1_DN	Details ...	22	0.65428776	1.837295	0	1	0.47	1297	tags=45%, list=12%, signal=51%
LANDIS_ERBB2_BREAST_TUMORS_324_UP	LANDIS_ERBB2_BREAST_TUMORS_324_UP	Details ...	122	0.75042534	1.7893395	0	1	0.62	1670	tags=71%, list=15%, signal=83%
CHEMNITZ_RESPONSE_TO_PROSTAGLANDIN_E2_UP	CHEMNITZ_RESPONSE_TO_PROSTAGLANDIN_E2_UP	Details ...	77	0.5330697	1.7666155	0.054545455	1	0.74	1224	tags=40%, list=11%, signal=45%
MAYBURD_RESPONSE_TO_L663536_UP	MAYBURD_RESPONSE_TO_L663536_UP	Details ...	15	0.6332411	1.7622856	0	0.8986072	0.75	2934	tags=53%, list=26%, signal=72%
ZHAN_MULTIPLE_MYELOMA_CD1_VS_CD2_DN	ZHAN_MULTIPLE_MYELOMA_CD1_VS_CD2_DN	Details ...	23	0.64209825	1.7394634	0	0.8639035	0.77	1040	tags=39%, list=9%, signal=43%
HUANG_DASATINIB_RESISTANCE_DN	HUANG_DASATINIB_RESISTANCE_DN	Details ...	37	0.54852	1.7355952	0.020408163	0.7443967	0.78	2068	tags=43%, list=18%, signal=53%
KEGG_NUCLEOTIDE_EXCISION_REPAIR	KEGG_NUCLEOTIDE_EXCISION_REPAIR	Details ...	38	0.5147862	1.7347809	0.0754717	0.6447348	0.78	4007	tags=61%, list=36%, signal=94%
GEORGES_CELL_CYCLE_MIR192_TARGETS	GEORGES_CELL_CYCLE_MIR192_TARGETS	Details ...	39	0.59553736	1.7297295	0.041666668	0.6005813	0.78	1228	tags=36%, list=11%, signal=40%
ZHAN_MULTIPLE_MYELOMA_PR_UP	ZHAN_MULTIPLE_MYELOMA_PR_UP	Details ...	22	0.81004864	1.6976184	0.03846154	0.7824921	0.81	1019	tags=68%, list=9%, signal=75%
KEGG_BASAL_TRANSCRIPTION_FACTORS	KEGG_BASAL_TRANSCRIPTION_FACTORS	Details ...	22	0.4893112	1.6872498	0.07017544	0.7962637	0.84	4221	tags=59%, list=38%, signal=95%
FURUKAWA_DUSP6_TARGETS_PCI35_DN	FURUKAWA_DUSP6_TARGETS_PCI35_DN	Details ...	41	0.68782365	1.685134	0	0.745234	0.84	1293	tags=51%, list=12%, signal=58%
KANG_DOXORUBICIN_RESISTANCE_UP	KANG_DOXORUBICIN_RESISTANCE_UP	Details ...	32	0.7434655	1.6846312	0.056603774	0.68881464	0.84	1314	tags=63%, list=12%, signal=71%
NADERI_BREAST_CANCER_PROGNOSIS_UP	NADERI_BREAST_CANCER_PROGNOSIS_UP	Details ...	26	0.6791074	1.678583	0.056603774	0.6779184	0.85	1015	tags=42%, list=9%, signal=46%
ODONNELL_TFRC_TARGETS_DN	ODONNELL_TFRC_TARGETS_DN	Details ...	63	0.5823831	1.6778549	0.055555556	0.6345187	0.86	1703	tags=46%, list=15%, signal=54%
SHEPARD_BMYB_TARGETS	SHEPARD_BMYB_TARGETS	Details ...	39	0.6239591	1.6680745	0	0.64700264	0.87	637	tags=38%, list=6%, signal=41%
BARRIER_CANCER_RELAPSE_NORMAL_SAMPLE_DN	BARRIER_CANCER_RELAPSE_NORMAL_SAMPLE_DN	Details ...	15	0.607251	1.6653373	0.018867925	0.6281271	0.88	3521	tags=67%, list=31%, signal=97%
LANDIS_ERBB2_BREAST_PRENEOPLASTIC_UP	LANDIS_ERBB2_BREAST_PRENEOPLASTIC_UP	Details ...	20	0.82032174	1.6641333	0.019607844	0.6009961	0.88	1551	tags=85%, list=14%, signal=98%
REACTOME_DNA_REPAIR	REACTOME_DNA_REPAIR	Details ...	78	0.48644707	1.6605984	0.06	0.582506	0.88	4721	tags=69%, list=42%, signal=119%
KEGG_PHOSPHATIDYLINOSITOL_SIGNALING_SYSTEM	KEGG_PHOSPHATIDYLINOSITOL_SIGNALING_SYSTEM	Details ...	36	0.46	1.6575096	0.018867925	0.56983787	0.89	2720	tags=42%, list=24%, signal=55%
FARMER_BREAST_CANCER_CLUSTER_2	FARMER_BREAST_CANCER_CLUSTER_2	Details ...	21	0.80072993	1.656038	0	0.5496599	0.89	1209	tags=67%, list=11%, signal=75%
HOFFMANN_LARGE_TO_SMALL_PRE_BII_LYMPHOCYTE_UP	HOFFMANN_LARGE_TO_SMALL_PRE_BII_LYMPHOCYTE_UP	Details ...	70	0.6579636	1.6540655	0.057692308	0.5343832	0.9	1408	tags=57%, list=13%, signal=65%
GRAHAM_NORMAL_QUIESCENT_VS_NORMAL_DIVIDING_DN	GRAHAM_NORMAL_QUIESCENT_VS_NORMAL_DIVIDING_DN	Details ...	57	0.66929626	1.6531425	0.04	0.51525927	0.9	1406	tags=58%, list=13%, signal=66%
VECCHI_GASTRIC_CANCER_EARLY_UP	VECCHI_GASTRIC_CANCER_EARLY_UP	Details ...	231	0.51178443	1.6488855	0.019607844	0.5125648	0.9	1945	tags=39%, list=17%, signal=47%
LANDIS_BREAST_CANCER_PROGRESSION_UP	LANDIS_BREAST_CANCER_PROGRESSION_UP	Details ...	42	0.7574366	1.6468571	0	0.5016357	0.92	1670	tags=74%, list=15%, signal=86%
WILLIAMS_ESR1_TARGETS_UP	WILLIAMS_ESR1_TARGETS_UP	Details ...	15	0.6153417	1.6460502	0	0.48528972	0.92	1025	tags=60%, list=9%, signal=66%
SONG_TARGETS_OF_IE86_CMV_PROTEIN	SONG_TARGETS_OF_IE86_CMV_PROTEIN	Details ...	32	0.6657248	1.6371859	0.056603774	0.50808614	0.93	2448	tags=69%, list=22%, signal=88%
CAFFAREL_RESPONSE_TO_THC_DN	CAFFAREL_RESPONSE_TO_THC_DN	Details ...	19	0.6081569	1.6331037	0	0.50597	0.93	1350	tags=42%, list=12%, signal=48%
LEE_EARLY_T_LYMPHOCYTE_UP	LEE_EARLY_T_LYMPHOCYTE_UP	Details ...	43	0.6466889	1.6242489	0.03846154	0.5299134	0.94	1406	tags=49%, list=13%, signal=56%
KEGG_GLYCOSAMINOGLYCAN_BIOSYNTHESIS_HEPARAN_SULFATE	KEGG_GLYCOSAMINOGLYCAN_BIOSYNTHESIS_HEPARAN_SULFATE	Details ...	19	0.6296053	1.6241782	0	0.51164055	0.94	2208	tags=42%, list=20%, signal=52%
LUI_THYROID_CANCER_CLUSTER_1	LUI_THYROID_CANCER_CLUSTER_1	Details ...	34	0.52660596	1.6222336	0.02	0.50596094	0.94	2384	tags=53%, list=21%, signal=67%
CROONQUIST_IL6_DEPRIVATION_DN	CROONQUIST_IL6_DEPRIVATION_DN	Details ...	52	0.7154652	1.6211367	0.05882353	0.49349722	0.94	1833	tags=63%, list=16%, signal=76%
LE_EGR2_TARGETS_UP	LE_EGR2_TARGETS_UP	Details ...	75	0.61929375	1.6204332	0.05882353	0.48206136	0.94	1530	tags=57%, list=14%, signal=66%
SOTIRIOU_BREAST_CANCER_GRADE_1_VS_3_UP	SOTIRIOU_BREAST_CANCER_GRADE_1_VS_3_UP	Details ...	88	0.6887866	1.6165116	0.06	0.484042	0.95	1469	tags=53%, list=13%, signal=61%
BOYAULT_LIVER_CANCER_SUBCLASS_G23_UP	BOYAULT_LIVER_CANCER_SUBCLASS_G23_UP	Details ...	27	0.6254708	1.6112956	0.039215688	0.49427226	0.96	1406	tags=44%, list=13%, signal=51%
CAFFAREL_RESPONSE_TO_THC_24HR_5_UP	CAFFAREL_RESPONSE_TO_THC_24HR_5_UP	Details ...	18	0.48304948	1.6102674	0.03773585	0.48544502	0.96	736	tags=22%, list=7%, signal=24%
CHARAFE_BREAST_CANCER_LUMINAL_VS_MESENCHYMAL_UP	CHARAFE_BREAST_CANCER_LUMINAL_VS_MESENCHYMAL_UP	Details ...	237	0.5014995	1.6008803	0.0625	0.51102966	0.96	2253	tags=46%, list=20%, signal=56%
GRAHAM_CML_DIVIDING_VS_NORMAL_QUIESCENT_UP	GRAHAM_CML_DIVIDING_VS_NORMAL_QUIESCENT_UP	Details ...	123	0.54233414	1.599678	0.054545455	0.502789	0.96	1530	tags=43%, list=14%, signal=49%
WAMUNYOKOLI_OVARIAN_CANCER_GRADES_1_2_UP	WAMUNYOKOLI_OVARIAN_CANCER_GRADES_1_2_UP	Details ...	84	0.48415378	1.5897447	0	0.5351624	0.98	1695	tags=38%, list=15%, signal=45%
SCIAN_CELL_CYCLE_TARGETS_OF_TP53_AND_TP73_DN	SCIAN_CELL_CYCLE_TARGETS_OF_TP53_AND_TP73_DN	Details ...	19	0.73258466	1.5869955	0.01923077	0.53349566	0.98	1571	tags=68%, list=14%, signal=79%
REACTOME_GLOBAL_GENOMIC_NER	REACTOME_GLOBAL_GENOMIC_NER	Details ...	31	0.51467997	1.5867419	0.083333336	0.52030575	0.98	4007	tags=61%, list=36%, signal=95%
AUNG_GASTRIC_CANCER	AUNG_GASTRIC_CANCER	Details ...	26	0.5311907	1.5839925	0.018867925	0.51637834	0.98	1795	tags=38%, list=16%, signal=46%
WU_APOPTOSIS_BY_CDKN1A_VIA_TP53	WU_APOPTOSIS_BY_CDKN1A_VIA_TP53	Details ...	19	0.7166235	1.5772794	0.036363635	0.53194684	0.98	1406	tags=58%, list=13%, signal=66%
KOBAYASHI_EGFR_SIGNALING_24HR_DN	KOBAYASHI_EGFR_SIGNALING_24HR_DN	Details ...	166	0.5960691	1.5768052	0.09615385	0.5208367	0.98	1406	tags=45%, list=13%, signal=50%
REACTOME_RNA_POLYMERASE_I_TRANSCRIPTION_INITIATION	REACTOME_RNA_POLYMERASE_I_TRANSCRIPTION_INITIATION	Details ...	18	0.5409044	1.5722075	0.078431375	0.5324339	0.98	3881	tags=61%, list=35%, signal=93%
REACTOME_CELL_CYCLE_CHECKPOINTS	REACTOME_CELL_CYCLE_CHECKPOINTS	Details ...	85	0.47757143	1.5688417	0.094339624	0.53604627	0.98	2214	tags=32%, list=20%, signal=39%
BIOCARTA_GH_PATHWAY	BIOCARTA_GH_PATHWAY	Details ...	19	0.5078547	1.5662149	0.01923077	0.5365712	0.98	517	tags=21%, list=5%, signal=22%
LINDGREN_BLADDER_CANCER_CLUSTER_3_UP	LINDGREN_BLADDER_CANCER_CLUSTER_3_UP	Details ...	191	0.44292817	1.565542	0.07692308	0.52822286	0.98	1393	tags=31%, list=12%, signal=35%
WINNEPENNINCKX_MELANOMA_METASTASIS_UP	WINNEPENNINCKX_MELANOMA_METASTASIS_UP	Details ...	88	0.55004865	1.5651288	0.07692308	0.519015	0.98	2400	tags=44%, list=21%, signal=56%
BIDUS_METASTASIS_UP	BIDUS_METASTASIS_UP	Details ...	107	0.48205358	1.5575734	0.035714287	0.54660046	0.99	1209	tags=25%, list=11%, signal=28%
BROWNE_HCMV_INFECTION_10HR_DN	BROWNE_HCMV_INFECTION_10HR_DN	Details ...	32	0.48784354	1.5530678	0.02	0.55293053	0.99	3934	tags=44%, list=35%, signal=67%
REACTOME_ACTIVATION_OF_ATR_IN_RESPONSE_TO_REPLICATION_STRESS	REACTOME_ACTIVATION_OF_ATR_IN_RESPONSE_TO_REPLICATION_STRESS	Details ...	31	0.60367787	1.5507178	0.07692308	0.55055857	0.99	2170	tags=52%, list=19%, signal=64%
REACTOME_NUCLEOTIDE_EXCISION_REPAIR	REACTOME_NUCLEOTIDE_EXCISION_REPAIR	Details ...	45	0.4621922	1.5502514	0.104166664	0.5422413	0.99	4007	tags=53%, list=36%, signal=83%
REACTOME_RNA_POLYMERASE_I_CHAIN_ELONGATION	REACTOME_RNA_POLYMERASE_I_CHAIN_ELONGATION	Details ...	18	0.5176347	1.5475305	0.1	0.54341817	0.99	3881	tags=56%, list=35%, signal=85%
REACTOME_TRANSCRIPTION_COUPLED_NER	REACTOME_TRANSCRIPTION_COUPLED_NER	Details ...	40	0.4826862	1.5475168	0.104166664	0.5333549	0.99	4007	tags=58%, list=36%, signal=89%
REACTOME_G2_M_CHECKPOINTS	REACTOME_G2_M_CHECKPOINTS	Details ...	34	0.61240786	1.5463105	0.03846154	0.52811676	0.99	2170	tags=53%, list=19%, signal=65%
REACTOME_RNA_POLYMERASE_I_TRANSCRIPTION_TERMINATION	REACTOME_RNA_POLYMERASE_I_TRANSCRIPTION_TERMINATION	Details ...	17	0.5338042	1.5458897	0.1	0.5201996	0.99	3881	tags=59%, list=35%, signal=90%
ODONNELL_TARGETS_OF_MYC_AND_TFRC_DN	ODONNELL_TARGETS_OF_MYC_AND_TFRC_DN	Details ...	23	0.68312025	1.5435085	0.06	0.51988095	0.99	771	tags=48%, list=7%, signal=51%
LIU_PROSTATE_CANCER_UP	LIU_PROSTATE_CANCER_UP	Details ...	52	0.47711718	1.543351	0.040816326	0.5116784	0.99	2336	tags=48%, list=21%, signal=60%
COLDREN_GEFITINIB_RESISTANCE_DN	COLDREN_GEFITINIB_RESISTANCE_DN	Details ...	123	0.5374252	1.5423876	0.08163265	0.5064708	0.99	1568	tags=44%, list=14%, signal=50%
KIM_MYC_AMPLIFICATION_TARGETS_DN	KIM_MYC_AMPLIFICATION_TARGETS_DN	Details ...	37	0.50261426	1.5423601	0.018867925	0.498133	0.99	1945	tags=38%, list=17%, signal=46%
BENPORATH_PROLIFERATION	BENPORATH_PROLIFERATION		89	0.5322015	1.5421355	0.09259259	0.49075466	0.99	1406	tags=29%, list=13%, signal=33%
CROONQUIST_NRAS_SIGNALING_DN	CROONQUIST_NRAS_SIGNALING_DN		44	0.667816	1.5383202	0.057692308	0.4966416	0.99	1406	tags=55%, list=13%, signal=62%
ROSTY_CERVICAL_CANCER_PROLIFERATION_CLUSTER	ROSTY_CERVICAL_CANCER_PROLIFERATION_CLUSTER		84	0.70005524	1.5381353	0.040816326	0.488954	0.99	1571	tags=64%, list=14%, signal=74%
LANDIS_ERBB2_BREAST_TUMORS_65_UP	LANDIS_ERBB2_BREAST_TUMORS_65_UP		19	0.7623946	1.5342535	0	0.49695966	0.99	935	tags=63%, list=8%, signal=69%
NAKAYAMA_SOFT_TISSUE_TUMORS_PCA2_UP	NAKAYAMA_SOFT_TISSUE_TUMORS_PCA2_UP		59	0.59353536	1.532253	0.0754717	0.49901983	0.99	1117	tags=46%, list=10%, signal=51%
CHIANG_LIVER_CANCER_SUBCLASS_PROLIFERATION_UP	CHIANG_LIVER_CANCER_SUBCLASS_PROLIFERATION_UP		90	0.54702896	1.5277407	0.1	0.5095932	1	1578	tags=49%, list=14%, signal=56%
MORI_LARGE_PRE_BII_LYMPHOCYTE_UP	MORI_LARGE_PRE_BII_LYMPHOCYTE_UP		43	0.57044023	1.5262182	0.0754717	0.5073456	1	2107	tags=56%, list=19%, signal=68%
WAMUNYOKOLI_OVARIAN_CANCER_LMP_UP	WAMUNYOKOLI_OVARIAN_CANCER_LMP_UP		154	0.40820605	1.5201057	0.056603774	0.52260965	1	1695	tags=28%, list=15%, signal=32%
YU_MYC_TARGETS_UP	YU_MYC_TARGETS_UP		27	0.6710532	1.5179746	0.03846154	0.5224	1	1164	tags=44%, list=10%, signal=49%
REACTOME_METABLISM_OF_NUCLEOTIDES	REACTOME_METABLISM_OF_NUCLEOTIDES		52	0.46777618	1.5159924	0	0.52338195	1	2434	tags=40%, list=22%, signal=51%
FUJII_YBX1_TARGETS_DN	FUJII_YBX1_TARGETS_DN		94	0.49803102	1.5120299	0.11764706	0.53237814	1	1890	tags=47%, list=17%, signal=56%
REACTOME_DUAL_INCISION_REACTION_IN_GG_NER	REACTOME_DUAL_INCISION_REACTION_IN_GG_NER		20	0.5013336	1.5100467	0.14	0.5338592	1	4003	tags=55%, list=36%, signal=85%
CHANG_CYCLING_GENES	CHANG_CYCLING_GENES		29	0.651558	1.5054843	0.08	0.54368585	1	1830	tags=59%, list=16%, signal=70%
KEGG_GLYCOSPHINGOLIPID_BIOSYNTHESIS_GANGLIO_SERIES	KEGG_GLYCOSPHINGOLIPID_BIOSYNTHESIS_GANGLIO_SERIES		15	0.6054651	1.5051947	0.018867925	0.53746694	1	1460	tags=53%, list=13%, signal=61%
WU_HBX_TARGETS_2_UP	WU_HBX_TARGETS_2_UP		17	0.5861649	1.504817	0.020833334	0.5315194	1	1333	tags=35%, list=12%, signal=40%
REACTOME_HIV1_TRANSCRIPTION_INITIATION	REACTOME_HIV1_TRANSCRIPTION_INITIATION		32	0.47101414	1.5045916	0.12	0.52531785	1	4409	tags=59%, list=39%, signal=98%
REACTOME_TRANSCRIPTION	REACTOME_TRANSCRIPTION		103	0.3756939	1.5025306	0.15789473	0.5257405	1	5374	tags=66%, list=48%, signal=126%
BIOCARTA_ATRBRCA_PATHWAY	BIOCARTA_ATRBRCA_PATHWAY		15	0.6000977	1.5019991	0.1	0.52048504	1	2106	tags=53%, list=19%, signal=66%
REACTOME_PYRIMIDINE_METABOLISM	REACTOME_PYRIMIDINE_METABOLISM		15	0.64121956	1.5013311	0.08888889	0.51644707	1	2434	tags=60%, list=22%, signal=77%
BIOCARTA_PYK2_PATHWAY	BIOCARTA_PYK2_PATHWAY		17	0.52558947	1.5001931	0.05882353	0.5152313	1	2659	tags=41%, list=24%, signal=54%
KEGG_N_GLYCAN_BIOSYNTHESIS	KEGG_N_GLYCAN_BIOSYNTHESIS		28	0.50786614	1.5000501	0.05357143	0.5091299	1	3286	tags=61%, list=29%, signal=86%
REACTOME_RNA_POLYMERASE_I_III_AND_MITOCHONDRIAL_TRANSCRIPTION	REACTOME_RNA_POLYMERASE_I_III_AND_MITOCHONDRIAL_TRANSCRIPTION		47	0.41248032	1.4986069	0.11764706	0.5080558	1	4194	tags=57%, list=37%, signal=91%
REN_BOUND_BY_E2F	REN_BOUND_BY_E2F		36	0.65327126	1.4971856	0.08163265	0.5093539	1	1616	tags=50%, list=14%, signal=58%
REACTOME_RNA_POLYMERASE_I_PROMOTER_ESCAPE	REACTOME_RNA_POLYMERASE_I_PROMOTER_ESCAPE		16	0.52325773	1.4955622	0.14285715	0.5092141	1	3881	tags=56%, list=35%, signal=86%
NUYTTEN_EZH2_TARGETS_DN	NUYTTEN_EZH2_TARGETS_DN		496	0.3520244	1.4949359	0.07692308	0.5052515	1	3302	tags=43%, list=29%, signal=59%
HORIUCHI_WTAP_TARGETS_DN	HORIUCHI_WTAP_TARGETS_DN		179	0.4449238	1.4948529	0.11320755	0.49982402	1	1420	tags=30%, list=13%, signal=34%
TANG_SENESCENCE_TP53_TARGETS_DN	TANG_SENESCENCE_TP53_TARGETS_DN		29	0.6199389	1.4947776	0.05882353	0.4940789	1	1209	tags=48%, list=11%, signal=54%
CHOW_RASSF1_TARGETS_DN	CHOW_RASSF1_TARGETS_DN		18	0.50916374	1.4935759	0.09615385	0.49195763	1	4218	tags=56%, list=38%, signal=89%
KAUFFMANN_DNA_REPAIR_GENES	KAUFFMANN_DNA_REPAIR_GENES		148	0.45756269	1.4928493	0.15555556	0.48844835	1	4274	tags=59%, list=38%, signal=94%
BIOCARTA_MCM_PATHWAY	BIOCARTA_MCM_PATHWAY		16	0.6460123	1.4898294	0.12962963	0.493539	1	2344	tags=56%, list=21%, signal=71%
JAEGER_METASTASIS_UP	JAEGER_METASTASIS_UP		28	0.5958413	1.476991	0.07272727	0.5375028	1	1075	tags=36%, list=10%, signal=39%
KAUFFMANN_MELANOMA_RELAPSE_UP	KAUFFMANN_MELANOMA_RELAPSE_UP		44	0.5988146	1.4747705	0.125	0.54010695	1	3054	tags=61%, list=27%, signal=84%
BIOCARTA_INSULIN_PATHWAY	BIOCARTA_INSULIN_PATHWAY		15	0.53010094	1.4714686	0.02	0.5464697	1	517	tags=20%, list=5%, signal=21%
REACTOME_TRANSPORT_OF_THE_SLBP_INDEPENDENT_MATURE_MRNA	REACTOME_TRANSPORT_OF_THE_SLBP_INDEPENDENT_MATURE_MRNA		19	0.5416969	1.4702792	0.12962963	0.5445416	1	3738	tags=53%, list=33%, signal=79%
CAFFAREL_RESPONSE_TO_THC_24HR_5_DN	CAFFAREL_RESPONSE_TO_THC_24HR_5_DN		37	0.47192097	1.4679765	0.069767445	0.548129	1	1959	tags=35%, list=17%, signal=42%
REACTOME_RNA_POLYMERASE_I_PROMOTER_CLEARANCE	REACTOME_RNA_POLYMERASE_I_PROMOTER_CLEARANCE		24	0.50920486	1.4676577	0.08	0.54319173	1	3881	tags=58%, list=35%, signal=89%
REACTOME_METABOLISM_OF_RNA	REACTOME_METABOLISM_OF_RNA		56	0.4686202	1.4675179	0.13461539	0.53801763	1	3897	tags=52%, list=35%, signal=79%
TONG_INTERACT_WITH_PTTG1	TONG_INTERACT_WITH_PTTG1		31	0.45492566	1.4668396	0.08510638	0.53446555	1	2300	tags=42%, list=21%, signal=53%
REACTOME_MITOTIC_M_M_G1_PHASES	REACTOME_MITOTIC_M_M_G1_PHASES		102	0.45544517	1.4665666	0.13207547	0.5299373	1	2846	tags=36%, list=25%, signal=48%
WANG_BARRETTS_ESOPHAGUS_AND_ESOPHAGUS_CANCER_UP	WANG_BARRETTS_ESOPHAGUS_AND_ESOPHAGUS_CANCER_UP		19	0.5311719	1.4648812	0.08	0.5315402	1	2315	tags=37%, list=21%, signal=46%
MARKEY_RB1_ACUTE_LOF_DN	MARKEY_RB1_ACUTE_LOF_DN		172	0.46289802	1.4636749	0.10909091	0.5312999	1	1733	tags=38%, list=15%, signal=45%
BERENJENO_TRANSFORMED_BY_RHOA_FOREVER_DN	BERENJENO_TRANSFORMED_BY_RHOA_FOREVER_DN		24	0.55201674	1.4615643	0	0.5352949	1	961	tags=50%, list=9%, signal=55%
REACTOME_HIV_LIFE_CYCLE	REACTOME_HIV_LIFE_CYCLE		75	0.40079466	1.4583688	0.18181819	0.5410411	1	4409	tags=52%, list=39%, signal=85%
BIOCARTA_RAS_PATHWAY	BIOCARTA_RAS_PATHWAY		17	0.47574496	1.4572908	0.118644066	0.5407159	1	2080	tags=35%, list=19%, signal=43%
REACTOME_METABOLISM_OF_MRNA	REACTOME_METABOLISM_OF_MRNA		27	0.5084563	1.4568354	0.035714287	0.5371798	1	3691	tags=59%, list=33%, signal=88%
KEGG_PYRIMIDINE_METABOLISM	KEGG_PYRIMIDINE_METABOLISM		68	0.45940477	1.456618	0.10638298	0.5327974	1	3503	tags=49%, list=31%, signal=70%
NIKOLSKY_BREAST_CANCER_16P13_AMPLICON	NIKOLSKY_BREAST_CANCER_16P13_AMPLICON		57	0.39655444	1.4564573	0.07692308	0.52818036	1	1615	tags=23%, list=14%, signal=27%
REACTOME_DUAL_INCISION_REACTION_IN_TC_NER	REACTOME_DUAL_INCISION_REACTION_IN_TC_NER		26	0.4388125	1.4562984	0.14285715	0.5242969	1	4721	tags=58%, list=42%, signal=100%
CHARAFE_BREAST_CANCER_LUMINAL_VS_BASAL_UP	CHARAFE_BREAST_CANCER_LUMINAL_VS_BASAL_UP		162	0.41042522	1.4555898	0.04347826	0.5216417	1	2778	tags=41%, list=25%, signal=53%
REACTOME_SYNTHESIS_OF_GPI_ANCHORED_PROTEINS	REACTOME_SYNTHESIS_OF_GPI_ANCHORED_PROTEINS		15	0.59369266	1.452227	0.074074075	0.52895796	1	3788	tags=73%, list=34%, signal=111%
CONCANNON_APOPTOSIS_BY_EPOXOMICIN_DN	CONCANNON_APOPTOSIS_BY_EPOXOMICIN_DN		100	0.4183527	1.45198	0.01754386	0.5245034	1	1456	tags=33%, list=13%, signal=38%
KEGG_BASE_EXCISION_REPAIR	KEGG_BASE_EXCISION_REPAIR		21	0.5330079	1.4506515	0.1	0.5242456	1	4387	tags=81%, list=39%, signal=133%
REACTOME_LATE_PHASE_OF_HIV_LIFE_CYCLE	REACTOME_LATE_PHASE_OF_HIV_LIFE_CYCLE		66	0.391506	1.4412786	0.16666667	0.5526036	1	4409	tags=48%, list=39%, signal=80%
FLECHNER_BIOPSY_KIDNEY_TRANSPLANT_OK_VS_DONOR_DN	FLECHNER_BIOPSY_KIDNEY_TRANSPLANT_OK_VS_DONOR_DN		15	0.51779634	1.4408885	0.10638298	0.5488385	1	3333	tags=47%, list=30%, signal=66%
REACTOME_CELL_CYCLE_MITOTIC	REACTOME_CELL_CYCLE_MITOTIC		194	0.4309738	1.4352373	0.15384616	0.5639286	1	2846	tags=39%, list=25%, signal=51%
DORN_ADENOVIRUS_INFECTION_12HR_DN	DORN_ADENOVIRUS_INFECTION_12HR_DN		21	0.5029994	1.4324732	0.08	0.5711908	1	1326	tags=29%, list=12%, signal=32%
REACTOME_S_PHASE	REACTOME_S_PHASE		84	0.4521614	1.4314473	0.1923077	0.5692844	1	4459	tags=57%, list=40%, signal=94%
WHITEFORD_PEDIATRIC_CANCER_MARKERS	WHITEFORD_PEDIATRIC_CANCER_MARKERS		66	0.53310686	1.4307296	0.13461539	0.56759447	1	1469	tags=50%, list=13%, signal=57%
OUILLETTE_CLL_13Q14_DELETION_DN	OUILLETTE_CLL_13Q14_DELETION_DN		35	0.4333876	1.4292254	0.0754717	0.5692305	1	2160	tags=34%, list=19%, signal=42%
MOLENAAR_TARGETS_OF_CCND1_AND_CDK4_DN	MOLENAAR_TARGETS_OF_CCND1_AND_CDK4_DN		31	0.600609	1.4262466	0.115384616	0.5760486	1	1995	tags=61%, list=18%, signal=74%
YAO_TEMPORAL_RESPONSE_TO_PROGESTERONE_CLUSTER_9	YAO_TEMPORAL_RESPONSE_TO_PROGESTERONE_CLUSTER_9		59	0.43919605	1.4262267	0.018867925	0.5714077	1	1070	tags=22%, list=10%, signal=24%
SU_TESTIS	SU_TESTIS		44	0.4505154	1.4253864	0.071428575	0.57001895	1	2927	tags=48%, list=26%, signal=64%
BLUM_RESPONSE_TO_SALIRASIB_DN	BLUM_RESPONSE_TO_SALIRASIB_DN		253	0.41354388	1.4240046	0.11320755	0.5702631	1	2350	tags=37%, list=21%, signal=46%
VANTVEER_BREAST_CANCER_ESR1_DN	VANTVEER_BREAST_CANCER_ESR1_DN		145	0.41937912	1.4227427	0.09259259	0.5703697	1	1959	tags=34%, list=17%, signal=40%
REACTOME_ACTIVATION_OF_THE_PRE_REPLICATIVE_COMPLEX	REACTOME_ACTIVATION_OF_THE_PRE_REPLICATIVE_COMPLEX		25	0.62977386	1.4205111	0.11764706	0.5740254	1	2344	tags=60%, list=21%, signal=76%
REACTOME_METABOLISM_OF_PROTEINS	REACTOME_METABOLISM_OF_PROTEINS		128	0.3548584	1.4194914	0.13725491	0.57290834	1	4967	tags=55%, list=44%, signal=99%
KEGG_VIBRIO_CHOLERAE_INFECTION	KEGG_VIBRIO_CHOLERAE_INFECTION		38	0.4835516	1.4156171	0.13725491	0.5827788	1	3175	tags=53%, list=28%, signal=73%
BENPORATH_ES_1	BENPORATH_ES_1		237	0.39029276	1.4151781	0.074074075	0.5800969	1	2197	tags=34%, list=20%, signal=41%
SCHLOSSER_MYC_AND_SERUM_RESPONSE_SYNERGY	SCHLOSSER_MYC_AND_SERUM_RESPONSE_SYNERGY		21	0.44360232	1.4135224	0.21153846	0.58141303	1	3969	tags=57%, list=35%, signal=88%
REACTOME_UNFOLDED_PROTEIN_RESPONSE	REACTOME_UNFOLDED_PROTEIN_RESPONSE		15	0.6127843	1.4125607	0.040816326	0.5811327	1	3902	tags=80%, list=35%, signal=123%
REACTOME_TIGHT_JUNCTION_INTERACTIONS	REACTOME_TIGHT_JUNCTION_INTERACTIONS		24	0.56411546	1.4117328	0.1	0.57984155	1	619	tags=33%, list=6%, signal=35%
REACTOME_G2_M_TRANSITION	REACTOME_G2_M_TRANSITION		47	0.4251497	1.4107333	0.1632653	0.5787353	1	3954	tags=60%, list=35%, signal=92%
BIOCARTA_CTCF_PATHWAY	BIOCARTA_CTCF_PATHWAY		15	0.53482074	1.4106871	0.07272727	0.5745766	1	558	tags=27%, list=5%, signal=28%
KEGG_INOSITOL_PHOSPHATE_METABOLISM	KEGG_INOSITOL_PHOSPHATE_METABOLISM		28	0.4064606	1.4103926	0.08	0.57110816	1	2720	tags=43%, list=24%, signal=56%
SHEDDEN_LUNG_CANCER_POOR_SURVIVAL_A6	SHEDDEN_LUNG_CANCER_POOR_SURVIVAL_A6		274	0.42734814	1.403782	0.1509434	0.5897785	1	1959	tags=33%, list=17%, signal=39%
REACTOME_RNA_POL_II_CTD_PHOSPHORYLATION_AND_INTERACTION_WITH_CE	REACTOME_RNA_POL_II_CTD_PHOSPHORYLATION_AND_INTERACTION_WITH_CE		24	0.46399832	1.3999543	0.12244898	0.5996031	1	3881	tags=54%, list=35%, signal=83%
AMUNDSON_GAMMA_RADIATION_RESPONSE	AMUNDSON_GAMMA_RADIATION_RESPONSE		25	0.6540842	1.3992236	0.13725491	0.5982807	1	1571	tags=64%, list=14%, signal=74%
APPIERTO_RESPONSE_TO_FENRETINIDE_UP	APPIERTO_RESPONSE_TO_FENRETINIDE_UP		19	0.5308093	1.3980535	0.094339624	0.59876776	1	2379	tags=37%, list=21%, signal=47%
TAVOR_CEBPA_TARGETS_UP	TAVOR_CEBPA_TARGETS_UP		36	0.4593489	1.3975788	0.083333336	0.5963851	1	2825	tags=56%, list=25%, signal=74%
REACTOME_POST_TRANSLATIONAL_PROTEIN_MODIFICATION	REACTOME_POST_TRANSLATIONAL_PROTEIN_MODIFICATION		28	0.45095468	1.3974732	0.054545455	0.59230113	1	3355	tags=50%, list=30%, signal=71%
REACTOME_GOLGI_ASSOCIATED_VESICLE_BIOGENESIS	REACTOME_GOLGI_ASSOCIATED_VESICLE_BIOGENESIS		32	0.3970817	1.3950385	0.11290322	0.59721774	1	2692	tags=28%, list=24%, signal=37%
BIOCARTA_PDGF_PATHWAY	BIOCARTA_PDGF_PATHWAY		22	0.44627377	1.393024	0.04	0.60099137	1	1723	tags=27%, list=15%, signal=32%
BIOCARTA_IGF1_PATHWAY	BIOCARTA_IGF1_PATHWAY		15	0.4816867	1.3925824	0.09259259	0.5983326	1	3670	tags=47%, list=33%, signal=69%
PUJANA_BRCA_CENTERED_NETWORK	PUJANA_BRCA_CENTERED_NETWORK		72	0.47419983	1.3918287	0.1764706	0.5973002	1	3017	tags=44%, list=27%, signal=60%
BENPORATH_CYCLING_GENES	BENPORATH_CYCLING_GENES		352	0.3777095	1.389423	0.13725491	0.6023515	1	2400	tags=32%, list=21%, signal=40%
REACTOME_SYNTHESIS_OF_DNA	REACTOME_SYNTHESIS_OF_DNA		72	0.44001728	1.3867022	0.19607843	0.6073248	1	4459	tags=54%, list=40%, signal=89%
CHARAFE_BREAST_CANCER_BASAL_VS_MESENCHYMAL_UP	CHARAFE_BREAST_CANCER_BASAL_VS_MESENCHYMAL_UP		67	0.5059846	1.3864491	0.14	0.60442364	1	1970	tags=48%, list=18%, signal=58%
BECKER_TAMOXIFEN_RESISTANCE_DN	BECKER_TAMOXIFEN_RESISTANCE_DN		30	0.5013303	1.3835416	0.09615385	0.6108735	1	837	tags=37%, list=7%, signal=40%
KEGG_P53_SIGNALING_PATHWAY	KEGG_P53_SIGNALING_PATHWAY		41	0.45553648	1.3835206	0.071428575	0.60690665	1	1877	tags=41%, list=17%, signal=50%
REACTOME_MRNA_PROCESSING	REACTOME_MRNA_PROCESSING		28	0.4241697	1.3809241	0.15384616	0.61205363	1	3521	tags=46%, list=31%, signal=68%
REACTOME_TELOMERE_MAINTENANCE	REACTOME_TELOMERE_MAINTENANCE		28	0.55113965	1.3804224	0.1632653	0.6094879	1	4159	tags=79%, list=37%, signal=125%
TIEN_INTESTINE_PROBIOTICS_24HR_DN	TIEN_INTESTINE_PROBIOTICS_24HR_DN		128	0.34851316	1.3793145	0.125	0.60924906	1	3760	tags=49%, list=34%, signal=73%
BIOCARTA_HDAC_PATHWAY	BIOCARTA_HDAC_PATHWAY		18	0.45403963	1.3774868	0.12	0.6126405	1	1125	tags=28%, list=10%, signal=31%
REACTOME_SYNTHESIS_AND_INTERCONVERSION_OF_NUCLEOTIDE_DI_AND_TRIPHOSPHATES	REACTOME_SYNTHESIS_AND_INTERCONVERSION_OF_NUCLEOTIDE_DI_AND_TRIPHOSPHATES		15	0.46725082	1.3774309	0.08	0.6088809	1	1333	tags=27%, list=12%, signal=30%
REACTOME_MITOTIC_PROMETAPHASE	REACTOME_MITOTIC_PROMETAPHASE		47	0.514935	1.3774109	0.18867925	0.604998	1	2977	tags=49%, list=27%, signal=66%
BILD_SRC_ONCOGENIC_SIGNATURE	BILD_SRC_ONCOGENIC_SIGNATURE		24	0.4638422	1.37716	0.050847456	0.60178554	1	2062	tags=33%, list=18%, signal=41%
MCBRYAN_PUBERTAL_BREAST_4_5WK_UP	MCBRYAN_PUBERTAL_BREAST_4_5WK_UP		189	0.46006075	1.374253	0.09259259	0.60756826	1	1606	tags=44%, list=14%, signal=50%
BANDRES_RESPONSE_TO_CARMUSTIN_MGMT_24HR_DN	BANDRES_RESPONSE_TO_CARMUSTIN_MGMT_24HR_DN		22	0.45572168	1.3741823	0.037037037	0.60402423	1	3067	tags=41%, list=27%, signal=56%
STREICHER_LSM1_TARGETS_UP	STREICHER_LSM1_TARGETS_UP		25	0.480636	1.3728706	0.13636364	0.60585344	1	1367	tags=44%, list=12%, signal=50%
REACTOME_TRANSCRIPTION_OF_THE_HIV_GENOME	REACTOME_TRANSCRIPTION_OF_THE_HIV_GENOME		48	0.37885246	1.3721598	0.23214285	0.60353667	1	5374	tags=63%, list=48%, signal=120%
XU_AKT1_TARGETS_6HR	XU_AKT1_TARGETS_6HR		17	0.5718773	1.3704042	0.17307693	0.6055813	1	1574	tags=41%, list=14%, signal=48%
FARMER_BREAST_CANCER_BASAL_VS_LULMINAL	FARMER_BREAST_CANCER_BASAL_VS_LULMINAL		192	0.3629357	1.3687719	0.10714286	0.6069786	1	1945	tags=31%, list=17%, signal=37%
ZHANG_BREAST_CANCER_PROGENITORS_UP	ZHANG_BREAST_CANCER_PROGENITORS_UP		234	0.41882965	1.367385	0.21568628	0.6077848	1	1866	tags=30%, list=17%, signal=35%
BIOCARTA_VEGF_PATHWAY	BIOCARTA_VEGF_PATHWAY		17	0.48133588	1.3669878	0.16666667	0.60514146	1	2373	tags=41%, list=21%, signal=52%
EGUCHI_CELL_CYCLE_RB1_TARGETS	EGUCHI_CELL_CYCLE_RB1_TARGETS		15	0.7613955	1.3667537	0.14	0.6022458	1	2579	tags=93%, list=23%, signal=121%
IVANOVA_HEMATOPOIESIS_EARLY_PROGENITOR	IVANOVA_HEMATOPOIESIS_EARLY_PROGENITOR		86	0.3602543	1.3662078	0.12727273	0.60046834	1	2507	tags=33%, list=22%, signal=42%
CROONQUIST_NRAS_VS_STROMAL_STIMULATION_UP	CROONQUIST_NRAS_VS_STROMAL_STIMULATION_UP		20	0.57068735	1.3648887	0.16363636	0.6019701	1	1557	tags=40%, list=14%, signal=46%
VANTVEER_BREAST_CANCER_METASTASIS_DN	VANTVEER_BREAST_CANCER_METASTASIS_DN		60	0.43255	1.3648647	0.18867925	0.5984239	1	1780	tags=35%, list=16%, signal=41%
SWEET_KRAS_ONCOGENIC_SIGNATURE	SWEET_KRAS_ONCOGENIC_SIGNATURE		28	0.417404	1.3641202	0.13725491	0.5976876	1	2373	tags=36%, list=21%, signal=45%
KAUFFMANN_DNA_REPLICATION_GENES	KAUFFMANN_DNA_REPLICATION_GENES		103	0.39977816	1.3641152	0.13043478	0.59417176	1	4193	tags=58%, list=37%, signal=92%
CREIGHTON_AKT1_SIGNALING_VIA_MTOR_DN	CREIGHTON_AKT1_SIGNALING_VIA_MTOR_DN		18	0.51099086	1.362837	0.11764706	0.59445107	1	3016	tags=50%, list=27%, signal=68%
DORN_ADENOVIRUS_INFECTION_32HR_DN	DORN_ADENOVIRUS_INFECTION_32HR_DN		27	0.44575912	1.3622321	0.039215688	0.5929721	1	1326	tags=22%, list=12%, signal=25%
DORN_ADENOVIRUS_INFECTION_12HR_UP	DORN_ADENOVIRUS_INFECTION_12HR_UP		18	0.4924741	1.3605119	0.06818182	0.59571207	1	345	tags=22%, list=3%, signal=23%
CREIGHTON_ENDOCRINE_THERAPY_RESISTANCE_3	CREIGHTON_ENDOCRINE_THERAPY_RESISTANCE_3		341	0.3388926	1.3593951	0.071428575	0.59551144	1	2063	tags=29%, list=18%, signal=35%
REACTOME_G1_S_TRANSITION	REACTOME_G1_S_TRANSITION		79	0.42628577	1.3587896	0.16	0.5941921	1	2480	tags=32%, list=22%, signal=40%
WAKASUGI_HAVE_ZNF143_BINDING_SITES	WAKASUGI_HAVE_ZNF143_BINDING_SITES		43	0.4488597	1.3581866	0.22	0.59340775	1	2457	tags=35%, list=22%, signal=45%
NAKAMURA_CANCER_MICROENVIRONMENT_DN	NAKAMURA_CANCER_MICROENVIRONMENT_DN		33	0.5259628	1.3580916	0.11111111	0.5904758	1	1915	tags=42%, list=17%, signal=51%
MUELLER_PLURINET	MUELLER_PLURINET		208	0.3872403	1.3575884	0.18518518	0.5884137	1	3913	tags=48%, list=35%, signal=73%
REACTOME_INFLUENZA_VIRAL_RNA_TRANSCRIPTION_AND_REPLICATION	REACTOME_INFLUENZA_VIRAL_RNA_TRANSCRIPTION_AND_REPLICATION		67	0.40769765	1.356994	0.19148937	0.58731574	1	5948	tags=81%, list=53%, signal=171%
REACTOME_REGULATION_OF_BETA_CELL_DEVELOPMENT	REACTOME_REGULATION_OF_BETA_CELL_DEVELOPMENT		68	0.3745863	1.3561587	0.12244898	0.58726	1	5890	tags=79%, list=53%, signal=167%
NIKOLSKY_BREAST_CANCER_17Q11_Q21_AMPLICON	NIKOLSKY_BREAST_CANCER_17Q11_Q21_AMPLICON		53	0.35397604	1.3542973	0.0754717	0.59022456	1	1083	tags=15%, list=10%, signal=17%
MMS_MOUSE_LYMPH_HIGH_4HRS_UP	MMS_MOUSE_LYMPH_HIGH_4HRS_UP		31	0.46223834	1.3533598	0.18867925	0.5901604	1	941	tags=26%, list=8%, signal=28%
CAIRO_HEPATOBLASTOMA_CLASSES_UP	CAIRO_HEPATOBLASTOMA_CLASSES_UP		371	0.38136384	1.352473	0.24	0.58995324	1	2892	tags=35%, list=26%, signal=46%
XU_CREBBP_TARGETS_UP	XU_CREBBP_TARGETS_UP		20	0.501955	1.352125	0.1521739	0.58777386	1	2184	tags=45%, list=20%, signal=56%
WATANABE_COLON_CANCER_MSI_VS_MSS_UP	WATANABE_COLON_CANCER_MSI_VS_MSS_UP		17	0.5231766	1.3506278	0.018181818	0.5896503	1	2565	tags=41%, list=23%, signal=53%
GOLDRATH_ANTIGEN_RESPONSE	GOLDRATH_ANTIGEN_RESPONSE		270	0.40028295	1.3500551	0.1521739	0.58880156	1	1393	tags=27%, list=12%, signal=30%
TURASHVILI_BREAST_NORMAL_DUCTAL_VS_LOBULAR_UP	TURASHVILI_BREAST_NORMAL_DUCTAL_VS_LOBULAR_UP		28	0.43422315	1.3500237	0.06	0.5858044	1	1823	tags=21%, list=16%, signal=26%
KIM_GASTRIC_CANCER_CHEMOSENSITIVITY	KIM_GASTRIC_CANCER_CHEMOSENSITIVITY		60	0.36857805	1.3499539	0.051282052	0.58288413	1	1655	tags=27%, list=15%, signal=31%
REACTOME_EXTENSION_OF_TELOMERES	REACTOME_EXTENSION_OF_TELOMERES		20	0.5732802	1.3494498	0.15686275	0.5811446	1	4387	tags=90%, list=39%, signal=148%
REACTOME_VIRAL_MRNA_TRANSLATION	REACTOME_VIRAL_MRNA_TRANSLATION		53	0.44325057	1.3477952	0.2173913	0.58346725	1	5948	tags=87%, list=53%, signal=184%
BROWNE_HCMV_INFECTION_20HR_UP	BROWNE_HCMV_INFECTION_20HR_UP		136	0.30832204	1.3475286	0.071428575	0.5814169	1	2320	tags=26%, list=21%, signal=33%
SHEPARD_CRUSH_AND_BURN_MUTANT_DN	SHEPARD_CRUSH_AND_BURN_MUTANT_DN		100	0.4114756	1.3470206	0.09803922	0.5798636	1	1833	tags=34%, list=16%, signal=40%
AMIT_SERUM_RESPONSE_60_MCF10A	AMIT_SERUM_RESPONSE_60_MCF10A		38	0.43976927	1.3456795	0.054545455	0.5817093	1	961	tags=24%, list=9%, signal=26%
PUJANA_BRCA2_PCC_NETWORK	PUJANA_BRCA2_PCC_NETWORK		263	0.40253305	1.3437222	0.16981132	0.5842197	1	2775	tags=40%, list=25%, signal=52%
PASQUALUCCI_LYMPHOMA_BY_GC_STAGE_UP	PASQUALUCCI_LYMPHOMA_BY_GC_STAGE_UP		183	0.3329014	1.3422036	0.06779661	0.58686626	1	2815	tags=40%, list=25%, signal=53%
SUNG_METASTASIS_STROMA_DN	SUNG_METASTASIS_STROMA_DN		26	0.48985243	1.3417437	0.16	0.58526367	1	1291	tags=38%, list=12%, signal=43%
REACTOME_NUCLEAR_IMPORT_OF_REV_PROTEIN	REACTOME_NUCLEAR_IMPORT_OF_REV_PROTEIN		18	0.47525913	1.3416338	0.28301886	0.58273333	1	3738	tags=44%, list=33%, signal=67%
REACTOME_NEP_NS2_INTERACTS_WITH_THE_CELLULAR_EXPORT_MACHINERY	REACTOME_NEP_NS2_INTERACTS_WITH_THE_CELLULAR_EXPORT_MACHINERY		17	0.4952955	1.3410158	0.25	0.58123606	1	3738	tags=47%, list=33%, signal=71%
FRASOR_RESPONSE_TO_SERM_OR_FULVESTRANT_DN	FRASOR_RESPONSE_TO_SERM_OR_FULVESTRANT_DN		35	0.56442094	1.3406109	0.24489796	0.579636	1	1406	tags=46%, list=13%, signal=52%
RUIZ_TNC_TARGETS_DN	RUIZ_TNC_TARGETS_DN		93	0.47734466	1.3397412	0.2	0.57982326	1	1833	tags=43%, list=16%, signal=51%
SESTO_RESPONSE_TO_UV_C1	SESTO_RESPONSE_TO_UV_C1		53	0.4172659	1.3396223	0.12	0.5775817	1	1820	tags=28%, list=16%, signal=34%
DOANE_BREAST_CANCER_ESR1_DN	DOANE_BREAST_CANCER_ESR1_DN		31	0.49962965	1.3381718	0.035714287	0.57965195	1	508	tags=23%, list=5%, signal=24%
ZHONG_RESPONSE_TO_AZACITIDINE_AND_TSA_DN	ZHONG_RESPONSE_TO_AZACITIDINE_AND_TSA_DN		32	0.41718763	1.3380737	0.21153846	0.57696843	1	2759	tags=38%, list=25%, signal=50%
REACTOME_INFLUENZA_LIFE_CYCLE	REACTOME_INFLUENZA_LIFE_CYCLE		91	0.36349615	1.3366688	0.24489796	0.57863915	1	4506	tags=48%, list=40%, signal=80%
KEGG_RIBOSOME	KEGG_RIBOSOME		54	0.445215	1.333908	0.2173913	0.58522964	1	5948	tags=87%, list=53%, signal=185%
EINAV_INTERFERON_SIGNATURE_IN_CANCER	EINAV_INTERFERON_SIGNATURE_IN_CANCER		15	0.68091625	1.3316725	0.19565217	0.58913076	1	1113	tags=53%, list=10%, signal=59%
KEGG_DNA_REPLICATION	KEGG_DNA_REPLICATION		26	0.577982	1.3308629	0.20833333	0.58905137	1	4007	tags=81%, list=36%, signal=125%
OUELLET_CULTURED_OVARIAN_CANCER_INVASIVE_VS_LMP_DN	OUELLET_CULTURED_OVARIAN_CANCER_INVASIVE_VS_LMP_DN		15	0.5296155	1.3307186	0.16981132	0.58661276	1	2708	tags=47%, list=24%, signal=61%
BIOCARTA_TOLL_PATHWAY	BIOCARTA_TOLL_PATHWAY		21	0.4436427	1.3299782	0.17307693	0.5867892	1	885	tags=19%, list=8%, signal=21%
FOURNIER_ACINAR_DEVELOPMENT_LATE_2	FOURNIER_ACINAR_DEVELOPMENT_LATE_2		179	0.42189163	1.3295393	0.18	0.58526176	1	2362	tags=34%, list=21%, signal=42%
RIZ_ERYTHROID_DIFFERENTIATION	RIZ_ERYTHROID_DIFFERENTIATION		60	0.43086138	1.3294221	0.16	0.5827575	1	2406	tags=37%, list=21%, signal=46%
REACTOME_INSULIN_SYNTHESIS_AND_SECRETION	REACTOME_INSULIN_SYNTHESIS_AND_SECRETION		87	0.34623072	1.3291664	0.16	0.5807096	1	5074	tags=67%, list=45%, signal=121%
MARZEC_IL2_SIGNALING_UP	MARZEC_IL2_SIGNALING_UP		65	0.3450611	1.3282609	0.06122449	0.58158904	1	2772	tags=38%, list=25%, signal=51%
BIOCARTA_TPO_PATHWAY	BIOCARTA_TPO_PATHWAY		17	0.46158615	1.3280213	0.11764706	0.57944626	1	517	tags=18%, list=5%, signal=18%
RHODES_UNDIFFERENTIATED_CANCER	RHODES_UNDIFFERENTIATED_CANCER		50	0.4675207	1.3278658	0.18518518	0.57742167	1	1406	tags=34%, list=13%, signal=39%
BOYAULT_LIVER_CANCER_SUBCLASS_G1_UP	BOYAULT_LIVER_CANCER_SUBCLASS_G1_UP		68	0.41082373	1.3257487	0.13725491	0.5813229	1	3366	tags=49%, list=30%, signal=69%
KEGG_PURINE_METABOLISM	KEGG_PURINE_METABOLISM		110	0.3045435	1.324587	0.0754717	0.5826417	1	1730	tags=21%, list=15%, signal=24%
ZHAN_MULTIPLE_MYELOMA_LB_DN	ZHAN_MULTIPLE_MYELOMA_LB_DN		21	0.5648723	1.3213849	0.1627907	0.58839124	1	1383	tags=38%, list=12%, signal=43%
FERREIRA_EWINGS_SARCOMA_UNSTABLE_VS_STABLE_UP	FERREIRA_EWINGS_SARCOMA_UNSTABLE_VS_STABLE_UP		74	0.43873227	1.3207904	0.15384616	0.58739877	1	1834	tags=34%, list=16%, signal=40%
RICKMAN_TUMOR_DIFFERENTIATED_MODERATELY_VS_POORLY_UP	RICKMAN_TUMOR_DIFFERENTIATED_MODERATELY_VS_POORLY_UP		20	0.50055516	1.3198091	0.19148937	0.5879764	1	2579	tags=40%, list=23%, signal=52%
RICKMAN_TUMOR_DIFFERENTIATED_MODERATELY_VS_POORLY_DN	RICKMAN_TUMOR_DIFFERENTIATED_MODERATELY_VS_POORLY_DN		20	0.50055516	1.3198091	0.19148937	0.5853159	1	2579	tags=40%, list=23%, signal=52%
MORI_IMMATURE_B_LYMPHOCYTE_DN	MORI_IMMATURE_B_LYMPHOCYTE_DN		40	0.51091176	1.316701	0.18181819	0.59236795	1	1406	tags=50%, list=13%, signal=57%
REACTOME_DNA_REPLICATION_PRE_INITIATION	REACTOME_DNA_REPLICATION_PRE_INITIATION		63	0.42207623	1.3165339	0.20408164	0.59001327	1	2344	tags=29%, list=21%, signal=36%
REACTOME_ELONGATION_AND_PROCESSING_OF_CAPPED_TRANSCRIPTS	REACTOME_ELONGATION_AND_PROCESSING_OF_CAPPED_TRANSCRIPTS		88	0.388667	1.3164549	0.26923078	0.5874639	1	5374	tags=68%, list=48%, signal=130%
KEGG_O_GLYCAN_BIOSYNTHESIS	KEGG_O_GLYCAN_BIOSYNTHESIS		17	0.49289098	1.3155875	0.09677419	0.5874784	1	202	tags=18%, list=2%, signal=18%
KEGG_HOMOLOGOUS_RECOMBINATION	KEGG_HOMOLOGOUS_RECOMBINATION		24	0.47508407	1.3141022	0.20833333	0.58896357	1	4885	tags=79%, list=44%, signal=140%
GRAHAM_CML_QUIESCENT_VS_NORMAL_QUIESCENT_UP	GRAHAM_CML_QUIESCENT_VS_NORMAL_QUIESCENT_UP		58	0.42828873	1.3127044	0.09803922	0.59078324	1	1484	tags=34%, list=13%, signal=40%
LIN_MELANOMA_COPY_NUMBER_DN	LIN_MELANOMA_COPY_NUMBER_DN		26	0.40422273	1.312301	0.11764706	0.589496	1	3673	tags=50%, list=33%, signal=74%
REACTOME_FORMATION_OF_THE_EARLY_ELONGATION_COMPLEX	REACTOME_FORMATION_OF_THE_EARLY_ELONGATION_COMPLEX		28	0.41205296	1.3109937	0.26	0.5906475	1	3881	tags=46%, list=35%, signal=71%
REACTOME_PEPTIDE_CHAIN_ELONGATION	REACTOME_PEPTIDE_CHAIN_ELONGATION		53	0.43989775	1.3107873	0.2173913	0.5885744	1	5948	tags=85%, list=53%, signal=180%
REACTOME_GTP_HYDROLYSIS_AND_JOINING_OF_THE_60S_RIBOSOMAL_SUBUNIT	REACTOME_GTP_HYDROLYSIS_AND_JOINING_OF_THE_60S_RIBOSOMAL_SUBUNIT		56	0.42295635	1.310496	0.21276596	0.5867693	1	5948	tags=82%, list=53%, signal=174%
MARCHINI_TRABECTEDIN_RESISTANCE_UP	MARCHINI_TRABECTEDIN_RESISTANCE_UP		16	0.50393844	1.310005	0.225	0.5853229	1	1152	tags=44%, list=10%, signal=49%
JIANG_HYPOXIA_CANCER	JIANG_HYPOXIA_CANCER		42	0.37703463	1.3097179	0.09615385	0.583478	1	3771	tags=45%, list=34%, signal=68%
BIOCARTA_CDC42RAC_PATHWAY	BIOCARTA_CDC42RAC_PATHWAY		15	0.50086284	1.3093284	0.25454545	0.58192694	1	3005	tags=47%, list=27%, signal=64%
VERNELL_RETINOBLASTOMA_PATHWAY_UP	VERNELL_RETINOBLASTOMA_PATHWAY_UP		29	0.5234883	1.3092984	0.23404256	0.57949305	1	2775	tags=59%, list=25%, signal=78%
BHATI_G2M_ARREST_BY_2METHOXYESTRADIOL_UP	BHATI_G2M_ARREST_BY_2METHOXYESTRADIOL_UP		68	0.4054844	1.3069061	0.11320755	0.58398527	1	2725	tags=38%, list=24%, signal=50%
REACTOME_REGULATION_OF_INSULIN_SECRETION_BY_ACETYLCHOLINE	REACTOME_REGULATION_OF_INSULIN_SECRETION_BY_ACETYLCHOLINE		18	0.48333228	1.3065128	0.12280702	0.5826587	1	296	tags=22%, list=3%, signal=23%
REACTOME_FORMATION_AND_MATURATION_OF_MRNA_TRANSCRIPT	REACTOME_FORMATION_AND_MATURATION_OF_MRNA_TRANSCRIPT		99	0.3927237	1.3063878	0.22	0.5804205	1	5374	tags=68%, list=48%, signal=129%
GARGALOVIC_RESPONSE_TO_OXIDIZED_PHOSPHOLIPIDS_BLACK_UP	GARGALOVIC_RESPONSE_TO_OXIDIZED_PHOSPHOLIPIDS_BLACK_UP		20	0.4875373	1.304878	0.14285715	0.58203226	1	3251	tags=55%, list=29%, signal=77%
PUJANA_BREAST_CANCER_WITH_BRCA1_MUTATED_UP	PUJANA_BREAST_CANCER_WITH_BRCA1_MUTATED_UP		39	0.51694375	1.3041399	0.28	0.58178973	1	2350	tags=44%, list=21%, signal=55%
NOJIMA_SFRP2_TARGETS_DN	NOJIMA_SFRP2_TARGETS_DN		15	0.54698646	1.3034854	0.25490198	0.58147657	1	1098	tags=40%, list=10%, signal=44%
CHIARETTI_ACUTE_LYMPHOBLASTIC_LEUKEMIA_ZAP70	CHIARETTI_ACUTE_LYMPHOBLASTIC_LEUKEMIA_ZAP70		44	0.38355923	1.3020474	0.11764706	0.5828723	1	2037	tags=32%, list=18%, signal=39%
VANHARANTA_UTERINE_FIBROID_WITH_7Q_DELETION_UP	VANHARANTA_UTERINE_FIBROID_WITH_7Q_DELETION_UP		40	0.35031003	1.3006523	0.13725491	0.58390045	1	4205	tags=48%, list=38%, signal=76%
REACTOME_DOUBLE_STRAND_BREAK_REPAIR	REACTOME_DOUBLE_STRAND_BREAK_REPAIR		16	0.54356164	1.2998263	0.2	0.58391976	1	3054	tags=63%, list=27%, signal=86%
BOYLAN_MULTIPLE_MYELOMA_C_DN	BOYLAN_MULTIPLE_MYELOMA_C_DN		26	0.45448905	1.2982268	0.15517241	0.58595735	1	2166	tags=46%, list=19%, signal=57%
KEGG_PROGESTERONE_MEDIATED_OOCYTE_MATURATION	KEGG_PROGESTERONE_MEDIATED_OOCYTE_MATURATION		56	0.3503514	1.2960333	0.17307693	0.5896003	1	2579	tags=32%, list=23%, signal=42%
REACTOME_RNA_POLYMERASE_III_TRANSCRIPTION	REACTOME_RNA_POLYMERASE_III_TRANSCRIPTION		22	0.3716489	1.2958685	0.2037037	0.5877231	1	4194	tags=59%, list=37%, signal=94%
CHNG_MULTIPLE_MYELOMA_HYPERPLOID_UP	CHNG_MULTIPLE_MYELOMA_HYPERPLOID_UP		34	0.38856027	1.2956101	0.23076923	0.5863524	1	4915	tags=59%, list=44%, signal=105%
KOKKINAKIS_METHIONINE_DEPRIVATION_96HR_DN	KOKKINAKIS_METHIONINE_DEPRIVATION_96HR_DN		53	0.40035158	1.2954975	0.23529412	0.5841644	1	2434	tags=38%, list=22%, signal=48%
REACTOME_RNA_POLYMERASE_III_TRANSCRIPTION_INITIATION	REACTOME_RNA_POLYMERASE_III_TRANSCRIPTION_INITIATION		17	0.38907942	1.2947319	0.21818182	0.5840941	1	5235	tags=76%, list=47%, signal=143%
SEITZ_NEOPLASTIC_TRANSFORMATION_BY_8P_DELETION_DN	SEITZ_NEOPLASTIC_TRANSFORMATION_BY_8P_DELETION_DN		20	0.4684504	1.294636	0.14035088	0.5819917	1	1674	tags=40%, list=15%, signal=47%
REACTOME_GENE_EXPRESSION	REACTOME_GENE_EXPRESSION		250	0.2984287	1.2928091	0.2173913	0.5854763	1	5469	tags=60%, list=49%, signal=115%
KEGG_MISMATCH_REPAIR	KEGG_MISMATCH_REPAIR		19	0.5187471	1.2905837	0.26	0.5893715	1	3619	tags=63%, list=32%, signal=93%
AIGNER_ZEB1_TARGETS	AIGNER_ZEB1_TARGETS		25	0.5579333	1.2898483	0.15555556	0.58870786	1	1544	tags=48%, list=14%, signal=56%
REACTOME_FORMATION_OF_A_POOL_OF_FREE_40S_SUBUNITS	REACTOME_FORMATION_OF_A_POOL_OF_FREE_40S_SUBUNITS		51	0.4422153	1.2889999	0.22222222	0.58876437	1	5948	tags=86%, list=53%, signal=183%
SMID_BREAST_CANCER_RELAPSE_IN_BONE_DN	SMID_BREAST_CANCER_RELAPSE_IN_BONE_DN		183	0.38862154	1.2881732	0.05	0.5887005	1	1040	tags=21%, list=9%, signal=23%
REACTOME_REGULATION_OF_APC_ACTIVATORS_BETWEEN_G1_S_AND_EARLY_ANAPHASE	REACTOME_REGULATION_OF_APC_ACTIVATORS_BETWEEN_G1_S_AND_EARLY_ANAPHASE		55	0.38943443	1.2868819	0.3137255	0.59054726	1	5306	tags=58%, list=47%, signal=110%
KEGG_CHRONIC_MYELOID_LEUKEMIA	KEGG_CHRONIC_MYELOID_LEUKEMIA		39	0.36162657	1.2846773	0.125	0.5940322	1	1986	tags=26%, list=18%, signal=31%
REACTOME_HIV1_TRANSCRIPTION_ELONGATION	REACTOME_HIV1_TRANSCRIPTION_ELONGATION		37	0.36575252	1.2831924	0.25925925	0.5964089	1	5374	tags=62%, list=48%, signal=119%
SOTIRIOU_BREAST_CANCER_GRADE_1_VS_3_DN	SOTIRIOU_BREAST_CANCER_GRADE_1_VS_3_DN		27	0.46245325	1.2817259	0.17021276	0.5984565	1	1535	tags=30%, list=14%, signal=34%
SMID_BREAST_CANCER_BASAL_UP	SMID_BREAST_CANCER_BASAL_UP		390	0.37327975	1.2805321	0.05357143	0.59994406	1	1357	tags=26%, list=12%, signal=29%
CHIANG_LIVER_CANCER_SUBCLASS_UNANNOTATED_DN	CHIANG_LIVER_CANCER_SUBCLASS_UNANNOTATED_DN		117	0.40881196	1.2793843	0.20408164	0.6007491	1	2394	tags=31%, list=21%, signal=39%
SILIGAN_BOUND_BY_EWS_FLT1_FUSION	SILIGAN_BOUND_BY_EWS_FLT1_FUSION		28	0.45459813	1.2793837	0.14583333	0.59846485	1	776	tags=21%, list=7%, signal=23%
REACTOME_REGULATION_OF_GLUCOKINASE_BY_GLUCOKINASE_REGULATORY_PROTEIN	REACTOME_REGULATION_OF_GLUCOKINASE_BY_GLUCOKINASE_REGULATORY_PROTEIN		18	0.4418388	1.2788134	0.2244898	0.5984158	1	3738	tags=44%, list=33%, signal=67%
CREIGHTON_AKT1_SIGNALING_VIA_MTOR_UP	CREIGHTON_AKT1_SIGNALING_VIA_MTOR_UP		29	0.4387391	1.2778202	0.19148937	0.5993771	1	1555	tags=34%, list=14%, signal=40%
BIOCARTA_FMLP_PATHWAY	BIOCARTA_FMLP_PATHWAY		25	0.40983096	1.277311	0.15789473	0.5983202	1	2333	tags=36%, list=21%, signal=45%
REACTOME_G_ALPHA_12_13_SIGNALLING_EVENTS	REACTOME_G_ALPHA_12_13_SIGNALLING_EVENTS		37	0.39012057	1.2757995	0.11666667	0.59975964	1	2201	tags=30%, list=20%, signal=37%
TOYOTA_TARGETS_OF_MIR34B_AND_MIR34C	TOYOTA_TARGETS_OF_MIR34B_AND_MIR34C		195	0.35131842	1.2755107	0.24489796	0.59851265	1	2196	tags=27%, list=20%, signal=33%
REACTOME_TRANSLATION_INITIATION_COMPLEX_FORMATION	REACTOME_TRANSLATION_INITIATION_COMPLEX_FORMATION		25	0.43163738	1.2752746	0.23529412	0.5968667	1	4102	tags=44%, list=37%, signal=69%
PRAMOONJAGO_SOX4_TARGETS_UP	PRAMOONJAGO_SOX4_TARGETS_UP		35	0.41664913	1.27484	0.21818182	0.5959655	1	1463	tags=31%, list=13%, signal=36%
ST_GA12_PATHWAY	ST_GA12_PATHWAY		16	0.4540556	1.2740535	0.20833333	0.59619313	1	1509	tags=25%, list=13%, signal=29%
BOYAULT_LIVER_CANCER_SUBCLASS_G3_UP	BOYAULT_LIVER_CANCER_SUBCLASS_G3_UP		118	0.40523914	1.274024	0.24	0.5941224	1	2892	tags=39%, list=26%, signal=52%
HENDRICKS_SMARCA4_TARGETS_UP	HENDRICKS_SMARCA4_TARGETS_UP		28	0.43339986	1.2738496	0.115384616	0.59239006	1	1509	tags=32%, list=13%, signal=37%
DER_IFN_BETA_RESPONSE_UP	DER_IFN_BETA_RESPONSE_UP		61	0.3958447	1.2700136	0.19607843	0.5995819	1	1113	tags=23%, list=10%, signal=25%
REACTOME_REV_MEDIATED_NUCLEAR_EXPORT_OF_HIV1_RNA	REACTOME_REV_MEDIATED_NUCLEAR_EXPORT_OF_HIV1_RNA		18	0.46475473	1.2690707	0.30769232	0.5998054	1	4180	tags=50%, list=37%, signal=80%
PUJANA_XPRSS_INT_NETWORK	PUJANA_XPRSS_INT_NETWORK		107	0.4263041	1.2678784	0.3	0.6015975	1	2393	tags=36%, list=21%, signal=45%
ROYLANCE_BREAST_CANCER_16Q_COPY_NUMBER_UP	ROYLANCE_BREAST_CANCER_16Q_COPY_NUMBER_UP		25	0.40365446	1.2674354	0.18	0.60050946	1	3279	tags=48%, list=29%, signal=68%
REACTOME_ORC1_REMOVAL_FROM_CHROMATIN	REACTOME_ORC1_REMOVAL_FROM_CHROMATIN		54	0.39747596	1.2663457	0.29166666	0.60084826	1	2344	tags=26%, list=21%, signal=33%
REACTOME_PI3K_AKT_SIGNALLING	REACTOME_PI3K_AKT_SIGNALLING		16	0.402316	1.2662585	0.18644068	0.59899586	1	568	tags=19%, list=5%, signal=20%
BIOCARTA_STRESS_PATHWAY	BIOCARTA_STRESS_PATHWAY		15	0.42246687	1.2650063	0.24074075	0.6003581	1	2060	tags=33%, list=18%, signal=41%
AIYAR_COBRA1_TARGETS_UP	AIYAR_COBRA1_TARGETS_UP		26	0.48730007	1.2638217	0.18	0.6021141	1	946	tags=27%, list=8%, signal=29%
WALLACE_PROSTATE_CANCER_RACE_DN	WALLACE_PROSTATE_CANCER_RACE_DN		42	0.3810217	1.2637367	0.13207547	0.6001219	1	846	tags=26%, list=8%, signal=28%
REACTOME_SNRNP_ASSEMBLY	REACTOME_SNRNP_ASSEMBLY		29	0.44982168	1.2635415	0.27659574	0.5984424	1	4518	tags=52%, list=40%, signal=86%
WONG_EMBRYONIC_STEM_CELL_CORE	WONG_EMBRYONIC_STEM_CELL_CORE		255	0.37379482	1.2632602	0.28846154	0.5969957	1	1596	tags=25%, list=14%, signal=29%
REACTOME_DOWN_STREAM_SIGNAL_TRANSDUCTION	REACTOME_DOWN_STREAM_SIGNAL_TRANSDUCTION		25	0.34125173	1.2625836	0.2264151	0.59667516	1	1723	tags=24%, list=15%, signal=28%
ZHOU_INFLAMMATORY_RESPONSE_FIMA_DN	ZHOU_INFLAMMATORY_RESPONSE_FIMA_DN		118	0.3297685	1.2622632	0.0877193	0.5954404	1	1417	tags=22%, list=13%, signal=25%
DAZARD_UV_RESPONSE_CLUSTER_G6	DAZARD_UV_RESPONSE_CLUSTER_G6		53	0.38050377	1.2617916	0.22222222	0.59465545	1	3017	tags=36%, list=27%, signal=49%
GAUSSMANN_MLL_AF4_FUSION_TARGETS_G_DN	GAUSSMANN_MLL_AF4_FUSION_TARGETS_G_DN		18	0.4717626	1.2601545	0.1923077	0.59662217	1	866	tags=39%, list=8%, signal=42%
BASAKI_YBX1_TARGETS_DN	BASAKI_YBX1_TARGETS_DN		184	0.33227524	1.2589618	0.11290322	0.597772	1	2008	tags=33%, list=18%, signal=39%
BROWNE_HCMV_INFECTION_16HR_UP	BROWNE_HCMV_INFECTION_16HR_UP		123	0.31461808	1.2587352	0.15517241	0.59606814	1	1152	tags=20%, list=10%, signal=22%
REACTOME_DNA_STRAND_ELONGATION	REACTOME_DNA_STRAND_ELONGATION		22	0.59716564	1.2569829	0.25531915	0.5995008	1	3619	tags=77%, list=32%, signal=114%
LAU_APOPTOSIS_CDKN2A_UP	LAU_APOPTOSIS_CDKN2A_UP		36	0.38918158	1.256094	0.2037037	0.60016716	1	3652	tags=50%, list=33%, signal=74%
REACTOME_TRANSLATION	REACTOME_TRANSLATION		67	0.37788877	1.2558429	0.27659574	0.59904486	1	5948	tags=76%, list=53%, signal=161%
LI_WILMS_TUMOR_VS_FETAL_KIDNEY_1_DN	LI_WILMS_TUMOR_VS_FETAL_KIDNEY_1_DN		111	0.39992654	1.2552222	0.17307693	0.5983721	1	1406	tags=31%, list=13%, signal=35%
VANTVEER_BREAST_CANCER_POOR_PROGNOSIS	VANTVEER_BREAST_CANCER_POOR_PROGNOSIS		26	0.40127733	1.2550777	0.17307693	0.59678537	1	2096	tags=38%, list=19%, signal=47%
MARIADASON_RESPONSE_TO_CURCUMIN_SULINDAC_5	MARIADASON_RESPONSE_TO_CURCUMIN_SULINDAC_5		17	0.46643153	1.2544732	0.23076923	0.59648	1	2807	tags=47%, list=25%, signal=63%
PACHER_TARGETS_OF_IGF1_AND_IGF2_UP	PACHER_TARGETS_OF_IGF1_AND_IGF2_UP		21	0.44422984	1.2525821	0.17307693	0.5990383	1	2310	tags=43%, list=21%, signal=54%
KEGG_SPLICEOSOME	KEGG_SPLICEOSOME		72	0.36400798	1.2519199	0.35185185	0.598444	1	5214	tags=60%, list=47%, signal=111%
REACTOME_CLATHRIN_DERIVED_VESICLE_BUDDING	REACTOME_CLATHRIN_DERIVED_VESICLE_BUDDING		37	0.37114486	1.251834	0.23214285	0.5966968	1	2692	tags=27%, list=24%, signal=35%
GESERICK_TERT_TARGETS_DN	GESERICK_TERT_TARGETS_DN		17	0.5266497	1.2487844	0.17391305	0.602365	1	1025	tags=41%, list=9%, signal=45%
STEIN_ESRRA_TARGETS_RESPONSIVE_TO_ESTROGEN_DN	STEIN_ESRRA_TARGETS_RESPONSIVE_TO_ESTROGEN_DN		24	0.50193083	1.2476356	0.18	0.6036273	1	1406	tags=46%, list=13%, signal=52%
ZHOU_INFLAMMATORY_RESPONSE_LIVE_DN	ZHOU_INFLAMMATORY_RESPONSE_LIVE_DN		165	0.32245526	1.2469136	0.10909091	0.6036189	1	2222	tags=30%, list=20%, signal=37%
ZHOU_INFLAMMATORY_RESPONSE_LPS_DN	ZHOU_INFLAMMATORY_RESPONSE_LPS_DN		165	0.32245526	1.2469136	0.10909091	0.6016267	1	2222	tags=30%, list=20%, signal=37%
KEGG_CELL_CYCLE	KEGG_CELL_CYCLE		83	0.38684088	1.2454864	0.29090908	0.6034182	1	2579	tags=37%, list=23%, signal=48%
REACTOME_REGULATION_OF_GENE_EXPRESSION_IN_BETA_CELLS	REACTOME_REGULATION_OF_GENE_EXPRESSION_IN_BETA_CELLS		61	0.37037632	1.244415	0.18367347	0.60391814	1	5948	tags=84%, list=53%, signal=177%
MORI_EMU_MYC_LYMPHOMA_BY_ONSET_TIME_UP	MORI_EMU_MYC_LYMPHOMA_BY_ONSET_TIME_UP		68	0.35932955	1.243991	0.2037037	0.6028023	1	3619	tags=49%, list=32%, signal=71%
MURAKAMI_UV_RESPONSE_6HR_UP	MURAKAMI_UV_RESPONSE_6HR_UP		22	0.4347952	1.2434573	0.27272728	0.6020218	1	3414	tags=59%, list=30%, signal=85%
TONKS_TARGETS_OF_RUNX1_RUNX1T1_FUSION_SUSTAINDED_IN_ERYTHROCYTE_UP	TONKS_TARGETS_OF_RUNX1_RUNX1T1_FUSION_SUSTAINDED_IN_ERYTHROCYTE_UP		30	0.47791332	1.2426502	0.1754386	0.6024089	1	797	tags=27%, list=7%, signal=29%
NAKAJIMA_EOSINOPHIL	NAKAJIMA_EOSINOPHIL		15	0.5129489	1.2421659	0.18	0.60203534	1	917	tags=27%, list=8%, signal=29%
SHEPARD_BMYB_MORPHOLINO_DN	SHEPARD_BMYB_MORPHOLINO_DN		115	0.37118617	1.2380921	0.16666667	0.61108166	1	1652	tags=30%, list=15%, signal=35%
RIZKI_TUMOR_INVASIVENESS_2D_DN	RIZKI_TUMOR_INVASIVENESS_2D_DN		46	0.34766635	1.2376134	0.115384616	0.6107672	1	1877	tags=26%, list=17%, signal=31%
BIOCARTA_FCER1_PATHWAY	BIOCARTA_FCER1_PATHWAY		24	0.42814863	1.2374043	0.23636363	0.60932446	1	3541	tags=46%, list=32%, signal=67%
BIOCARTA_EGF_PATHWAY	BIOCARTA_EGF_PATHWAY		20	0.39579725	1.236782	0.22	0.6092321	1	3670	tags=45%, list=33%, signal=67%
FIRESTEIN_CTNNB1_PATHWAY	FIRESTEIN_CTNNB1_PATHWAY		15	0.4548734	1.2350521	0.18867925	0.6128497	1	2725	tags=53%, list=24%, signal=70%
MOREIRA_RESPONSE_TO_TSA_UP	MOREIRA_RESPONSE_TO_TSA_UP		21	0.4141669	1.2348127	0.22413793	0.6112868	1	1115	tags=24%, list=10%, signal=26%
TONKS_TARGETS_OF_RUNX1_RUNX1T1_FUSION_SUSTAINED_IN_MONOCYTE_UP	TONKS_TARGETS_OF_RUNX1_RUNX1T1_FUSION_SUSTAINED_IN_MONOCYTE_UP		15	0.5234257	1.2333286	0.15686275	0.6128053	1	797	tags=33%, list=7%, signal=36%
KEGG_PANCREATIC_CANCER	KEGG_PANCREATIC_CANCER		38	0.3495811	1.2322946	0.2	0.6129993	1	2080	tags=32%, list=19%, signal=39%
REACTOME_ASSOCIATION_OF_TRIC_CCT_WITH_TARGET_PROTEINS_DURING_BIOSYNTHESIS	REACTOME_ASSOCIATION_OF_TRIC_CCT_WITH_TARGET_PROTEINS_DURING_BIOSYNTHESIS		20	0.41462997	1.2318057	0.1923077	0.6124643	1	1163	tags=20%, list=10%, signal=22%
GINESTIER_BREAST_CANCER_ZNF217_AMPLIFIED_DN	GINESTIER_BREAST_CANCER_ZNF217_AMPLIFIED_DN		158	0.29776204	1.2300018	0.21568628	0.6155627	1	4299	tags=49%, list=38%, signal=78%
POMEROY_MEDULLOBLASTOMA_PROGNOSIS_DN	POMEROY_MEDULLOBLASTOMA_PROGNOSIS_DN		30	0.34508434	1.229799	0.17857143	0.6142329	1	925	tags=17%, list=8%, signal=18%
REACTOME_CENTROSOME_MATURATION	REACTOME_CENTROSOME_MATURATION		35	0.38175458	1.2290576	0.20930232	0.61396986	1	4288	tags=63%, list=38%, signal=102%
MAHAJAN_RESPONSE_TO_IL1A_DN	MAHAJAN_RESPONSE_TO_IL1A_DN		40	0.35571882	1.228393	0.19298245	0.61367846	1	617	tags=13%, list=6%, signal=13%
HANN_RESISTANCE_TO_BCL2_INHIBITOR_DN	HANN_RESISTANCE_TO_BCL2_INHIBITOR_DN		30	0.41721067	1.2269632	0.1764706	0.6154347	1	1780	tags=40%, list=16%, signal=47%
BASAKI_YBX1_TARGETS_UP	BASAKI_YBX1_TARGETS_UP		168	0.40238917	1.2266778	0.26530612	0.6142614	1	1654	tags=35%, list=15%, signal=41%
DOANE_BREAST_CANCER_CLASSES_DN	DOANE_BREAST_CANCER_CLASSES_DN		21	0.4531354	1.2259902	0.19354838	0.6141292	1	386	tags=24%, list=3%, signal=25%
REACTOME_TRANSPORT_OF_MATURE_MRNA_DERIVED_FROM_AN_INTRON_CONTAINING_TRANSCRIPT	REACTOME_TRANSPORT_OF_MATURE_MRNA_DERIVED_FROM_AN_INTRON_CONTAINING_TRANSCRIPT		33	0.43175098	1.2259772	0.3125	0.61229384	1	4206	tags=48%, list=38%, signal=77%
BIOCARTA_IL1R_PATHWAY	BIOCARTA_IL1R_PATHWAY		18	0.39709556	1.2259748	0.2244898	0.6104214	1	2060	tags=33%, list=18%, signal=41%
REACTOME_RNA_POLYMERASE_II_TRANSCRIPTION	REACTOME_RNA_POLYMERASE_II_TRANSCRIPTION		70	0.37945038	1.225688	0.29787233	0.6093276	1	5374	tags=63%, list=48%, signal=120%
DEURIG_T_CELL_PROLYMPHOCYTIC_LEUKEMIA_UP	DEURIG_T_CELL_PROLYMPHOCYTIC_LEUKEMIA_UP		216	0.2927035	1.2246131	0.12	0.61055505	1	1938	tags=25%, list=17%, signal=29%
GALE_APL_WITH_FLT3_MUTATED_UP	GALE_APL_WITH_FLT3_MUTATED_UP		23	0.47069547	1.2236848	0.19148937	0.61076254	1	863	tags=22%, list=8%, signal=24%
KIM_WT1_TARGETS_DN	KIM_WT1_TARGETS_DN		255	0.3301355	1.2231772	0.21568628	0.6101944	1	2646	tags=34%, list=24%, signal=44%
KEGG_EPITHELIAL_CELL_SIGNALING_IN_HELICOBACTER_PYLORI_INFECTION	KEGG_EPITHELIAL_CELL_SIGNALING_IN_HELICOBACTER_PYLORI_INFECTION		42	0.38486528	1.2218052	0.21276596	0.6117037	1	2187	tags=38%, list=20%, signal=47%
REACTOME_CDC20_PHOSPHO_APC_MEDIATED_DEGRADATION_OF_CYCLIN_A	REACTOME_CDC20_PHOSPHO_APC_MEDIATED_DEGRADATION_OF_CYCLIN_A		51	0.37250134	1.2214755	0.3653846	0.61089003	1	5306	tags=55%, list=47%, signal=104%
BROWNE_HCMV_INFECTION_24HR_UP	BROWNE_HCMV_INFECTION_24HR_UP		99	0.28048396	1.2191417	0.1724138	0.6153628	1	1374	tags=17%, list=12%, signal=19%
SMID_BREAST_CANCER_RELAPSE_IN_BRAIN_UP	SMID_BREAST_CANCER_RELAPSE_IN_BRAIN_UP		28	0.46577802	1.2183622	0.125	0.6157715	1	1357	tags=32%, list=12%, signal=36%
REACTOME_MRNA_SPLICING_MINOR_PATHWAY	REACTOME_MRNA_SPLICING_MINOR_PATHWAY		29	0.42695412	1.2181227	0.3018868	0.61435485	1	4900	tags=62%, list=44%, signal=110%
BIOCARTA_CARM_ER_PATHWAY	BIOCARTA_CARM_ER_PATHWAY		19	0.40508497	1.2173611	0.17777778	0.61477953	1	1978	tags=32%, list=18%, signal=38%
GEORGES_TARGETS_OF_MIR192_AND_MIR215	GEORGES_TARGETS_OF_MIR192_AND_MIR215		415	0.30319685	1.2155303	0.16	0.61852795	1	2170	tags=27%, list=19%, signal=32%
REACTOME_LAGGING_STRAND_SYNTHESIS	REACTOME_LAGGING_STRAND_SYNTHESIS		15	0.5619338	1.2150751	0.26530612	0.61757374	1	4007	tags=80%, list=36%, signal=124%
KEGG_LYSINE_DEGRADATION	KEGG_LYSINE_DEGRADATION		28	0.43233714	1.2144779	0.27586207	0.6171437	1	1638	tags=36%, list=15%, signal=42%
CHEBOTAEV_GR_TARGETS_UP	CHEBOTAEV_GR_TARGETS_UP		44	0.41476488	1.2144403	0.15517241	0.61541545	1	1578	tags=30%, list=14%, signal=34%
KORKOLA_CORRELATED_WITH_POU5F1	KORKOLA_CORRELATED_WITH_POU5F1		16	0.44359705	1.2140151	0.18367347	0.6146767	1	2296	tags=50%, list=21%, signal=63%
WONG_PROTEASOME_GENE_MODULE	WONG_PROTEASOME_GENE_MODULE		35	0.33530542	1.2138537	0.33333334	0.61326873	1	1025	tags=14%, list=9%, signal=16%
BENPORATH_ES_2	BENPORATH_ES_2		22	0.44128826	1.2137396	0.17857143	0.61159164	1	2535	tags=50%, list=23%, signal=65%
MITSIADES_RESPONSE_TO_APLIDIN_DN	MITSIADES_RESPONSE_TO_APLIDIN_DN		128	0.38148513	1.2117826	0.3125	0.61494267	1	1406	tags=24%, list=13%, signal=27%
WANG_CLIM2_TARGETS_UP	WANG_CLIM2_TARGETS_UP		110	0.3082203	1.2112871	0.21568628	0.6142041	1	1965	tags=24%, list=18%, signal=28%
PUIFFE_INVASION_INHIBITED_BY_ASCITES_DN	PUIFFE_INVASION_INHIBITED_BY_ASCITES_DN		85	0.33693087	1.2110053	0.23529412	0.6129063	1	3317	tags=36%, list=30%, signal=51%
KEGG_RNA_DEGRADATION	KEGG_RNA_DEGRADATION		34	0.35801008	1.2105656	0.25	0.61251205	1	3772	tags=56%, list=34%, signal=84%
ZHAN_MULTIPLE_MYELOMA_HP_UP	ZHAN_MULTIPLE_MYELOMA_HP_UP		26	0.38759974	1.2102425	0.22	0.61165404	1	2124	tags=31%, list=19%, signal=38%
TIEN_INTESTINE_PROBIOTICS_2HR_UP	TIEN_INTESTINE_PROBIOTICS_2HR_UP		15	0.42069846	1.2096756	0.1764706	0.61164886	1	2701	tags=33%, list=24%, signal=44%
DELLA_RESPONSE_TO_TSA_AND_BUTYRATE	DELLA_RESPONSE_TO_TSA_AND_BUTYRATE		15	0.44127604	1.2081677	0.26530612	0.61362505	1	1400	tags=40%, list=13%, signal=46%
BIOCARTA_EDG1_PATHWAY	BIOCARTA_EDG1_PATHWAY		16	0.47295684	1.20806	0.21818182	0.6121261	1	1318	tags=38%, list=12%, signal=42%
BIOCARTA_PAR1_PATHWAY	BIOCARTA_PAR1_PATHWAY		23	0.36850896	1.2050447	0.16981132	0.61767155	1	2858	tags=43%, list=26%, signal=58%
LI_AMPLIFIED_IN_LUNG_CANCER	LI_AMPLIFIED_IN_LUNG_CANCER		123	0.31412306	1.2037485	0.3272727	0.61896527	1	1689	tags=20%, list=15%, signal=23%
ZHOU_INFLAMMATORY_RESPONSE_LPS_UP	ZHOU_INFLAMMATORY_RESPONSE_LPS_UP		197	0.33284783	1.2028874	0.11111111	0.61949044	1	1637	tags=24%, list=15%, signal=27%
TAKEDA_TARGETS_OF_NUP98_HOXA9_FUSION_6HR_DN	TAKEDA_TARGETS_OF_NUP98_HOXA9_FUSION_6HR_DN		23	0.4512182	1.2026025	0.27450982	0.6185915	1	3318	tags=48%, list=30%, signal=68%
REACTOME_E2F_MEDIATED_REGULATION_OF_DNA_REPLICATION	REACTOME_E2F_MEDIATED_REGULATION_OF_DNA_REPLICATION		20	0.45561624	1.2017953	0.17857143	0.6189812	1	2840	tags=40%, list=25%, signal=53%
TIEN_INTESTINE_PROBIOTICS_6HR_UP	TIEN_INTESTINE_PROBIOTICS_6HR_UP		28	0.3538458	1.2005502	0.25531915	0.6206294	1	4416	tags=43%, list=39%, signal=71%
IVANOVA_HEMATOPOIESIS_STEM_CELL	IVANOVA_HEMATOPOIESIS_STEM_CELL		61	0.33959615	1.199876	0.14285715	0.6204495	1	2533	tags=36%, list=23%, signal=46%
VANTVEER_BREAST_CANCER_ESR1_UP	VANTVEER_BREAST_CANCER_ESR1_UP		73	0.32029825	1.1981325	0.17857143	0.62345177	1	1293	tags=23%, list=12%, signal=26%
DOUGLAS_BMI1_TARGETS_DN	DOUGLAS_BMI1_TARGETS_DN		153	0.27997968	1.1976924	0.20689656	0.62266153	1	2897	tags=33%, list=26%, signal=44%
IWANAGA_CARCINOGENESIS_BY_KRAS_PTEN_UP	IWANAGA_CARCINOGENESIS_BY_KRAS_PTEN_UP		117	0.33987707	1.1956068	0.14035088	0.62524295	1	1142	tags=18%, list=10%, signal=20%
BIOCARTA_P38MAPK_PATHWAY	BIOCARTA_P38MAPK_PATHWAY		26	0.39267513	1.1932886	0.21666667	0.62855804	1	2612	tags=42%, list=23%, signal=55%
KEGG_UBIQUITIN_MEDIATED_PROTEOLYSIS	KEGG_UBIQUITIN_MEDIATED_PROTEOLYSIS		77	0.30510524	1.1932817	0.28846154	0.62683123	1	3695	tags=40%, list=33%, signal=60%
DORN_ADENOVIRUS_INFECTION_48HR_DN	DORN_ADENOVIRUS_INFECTION_48HR_DN		28	0.3760747	1.1923996	0.23214285	0.62793946	1	1326	tags=21%, list=12%, signal=24%
DIRMEIER_LMP1_RESPONSE_EARLY	DIRMEIER_LMP1_RESPONSE_EARLY		36	0.38405818	1.1909331	0.1923077	0.6298059	1	2944	tags=44%, list=26%, signal=60%
REACTOME_CELL_CELL_ADHESION_SYSTEMS	REACTOME_CELL_CELL_ADHESION_SYSTEMS		42	0.4067064	1.1899072	0.20408164	0.63091636	1	1689	tags=29%, list=15%, signal=34%
BROWNE_HCMV_INFECTION_12HR_DN	BROWNE_HCMV_INFECTION_12HR_DN		52	0.35610145	1.1883358	0.18181819	0.63264257	1	1937	tags=31%, list=17%, signal=37%
MORI_IMMATURE_B_LYMPHOCYTE_UP	MORI_IMMATURE_B_LYMPHOCYTE_UP		36	0.40592206	1.187558	0.3090909	0.63263357	1	2312	tags=33%, list=21%, signal=42%
HOFFMANN_PRE_BI_TO_LARGE_PRE_BII_LYMPHOCYTE_UP	HOFFMANN_PRE_BI_TO_LARGE_PRE_BII_LYMPHOCYTE_UP		15	0.49237138	1.1857213	0.3018868	0.6358382	1	888	tags=27%, list=8%, signal=29%
ONDER_CDH1_TARGETS_2_DN	ONDER_CDH1_TARGETS_2_DN		264	0.367331	1.1853601	0.14	0.6352084	1	1444	tags=31%, list=13%, signal=35%
REACTOME_PROCESSING_OF_CAPPED_INTRON_CONTAINING_PRE_MRNA	REACTOME_PROCESSING_OF_CAPPED_INTRON_CONTAINING_PRE_MRNA		82	0.38832122	1.1848514	0.29787233	0.6351071	1	5468	tags=67%, list=49%, signal=130%
REACTOME_P75_NTR_RECEPTOR_MEDIATED_SIGNALLING	REACTOME_P75_NTR_RECEPTOR_MEDIATED_SIGNALLING		53	0.33819407	1.1846188	0.3018868	0.63401693	1	2201	tags=28%, list=20%, signal=35%
STEIN_ESR1_TARGETS	STEIN_ESR1_TARGETS		54	0.37309742	1.1842438	0.23333333	0.6332544	1	1406	tags=35%, list=13%, signal=40%
FURUKAWA_DUSP6_TARGETS_PCI35_UP	FURUKAWA_DUSP6_TARGETS_PCI35_UP		37	0.42270228	1.1820378	0.2	0.637192	1	797	tags=24%, list=7%, signal=26%
COULOUARN_TEMPORAL_TGFB1_SIGNATURE_UP	COULOUARN_TEMPORAL_TGFB1_SIGNATURE_UP		57	0.36353537	1.1807206	0.23404256	0.63863564	1	1142	tags=23%, list=10%, signal=25%
REACTOME_HIV_INFECTION	REACTOME_HIV_INFECTION		139	0.30441308	1.1806805	0.35849056	0.6371012	1	4459	tags=45%, list=40%, signal=73%
LEE_LIVER_CANCER_SURVIVAL_DN	LEE_LIVER_CANCER_SURVIVAL_DN		83	0.36097676	1.1796858	0.3	0.6381278	1	1945	tags=27%, list=17%, signal=32%
KEGG_ANTIGEN_PROCESSING_AND_PRESENTATION	KEGG_ANTIGEN_PROCESSING_AND_PRESENTATION		34	0.37288374	1.176679	0.28	0.64458793	1	3544	tags=50%, list=32%, signal=73%
MISSIAGLIA_REGULATED_BY_METHYLATION_DN	MISSIAGLIA_REGULATED_BY_METHYLATION_DN		66	0.41024807	1.1764334	0.30769232	0.6435863	1	2350	tags=42%, list=21%, signal=53%
REACTOME_THE_ROLE_OF_NEF_IN_HIV1_REPLICATION_AND_DISEASE_PATHOGENESIS	REACTOME_THE_ROLE_OF_NEF_IN_HIV1_REPLICATION_AND_DISEASE_PATHOGENESIS		21	0.41355565	1.1748441	0.21428572	0.64588284	1	2847	tags=48%, list=25%, signal=64%
GARGALOVIC_RESPONSE_TO_OXIDIZED_PHOSPHOLIPIDS_TURQUOISE_DN	GARGALOVIC_RESPONSE_TO_OXIDIZED_PHOSPHOLIPIDS_TURQUOISE_DN		23	0.41176468	1.1743692	0.32692307	0.64561135	1	3275	tags=61%, list=29%, signal=86%
CUI_GLUCOSE_DEPRIVATION	CUI_GLUCOSE_DEPRIVATION		35	0.35496104	1.1710403	0.32692307	0.6523661	1	965	tags=26%, list=9%, signal=28%
LIEN_BREAST_CARCINOMA_METAPLASTIC_VS_DUCTAL_DN	LIEN_BREAST_CARCINOMA_METAPLASTIC_VS_DUCTAL_DN		49	0.41621828	1.1710112	0.24	0.65068245	1	1551	tags=35%, list=14%, signal=40%
BERNARD_PPAPDC1B_TARGETS_UP	BERNARD_PPAPDC1B_TARGETS_UP		18	0.3361029	1.1709887	0.28301886	0.6490509	1	2315	tags=33%, list=21%, signal=42%
ELLWOOD_MYC_TARGETS_DN	ELLWOOD_MYC_TARGETS_DN		31	0.33092168	1.1706368	0.24	0.6481357	1	3773	tags=45%, list=34%, signal=68%
KEGG_CYTOSOLIC_DNA_SENSING_PATHWAY	KEGG_CYTOSOLIC_DNA_SENSING_PATHWAY		28	0.40937737	1.1694627	0.2826087	0.64934397	1	1339	tags=25%, list=12%, signal=28%
REACTOME_FORMATION_OF_THE_TERNARY_COMPLEX_AND_SUBSEQUENTLY_THE_43S_COMPLEX	REACTOME_FORMATION_OF_THE_TERNARY_COMPLEX_AND_SUBSEQUENTLY_THE_43S_COMPLEX		22	0.43594372	1.1689911	0.27083334	0.64901215	1	5884	tags=77%, list=53%, signal=163%
REACTOME_CYCLIN_E_ASSOCIATED_EVENTS_DURING_G1_S_TRANSITION_	REACTOME_CYCLIN_E_ASSOCIATED_EVENTS_DURING_G1_S_TRANSITION_		49	0.36501142	1.168724	0.3846154	0.6479836	1	5306	tags=59%, list=47%, signal=112%
SENGUPTA_NASOPHARYNGEAL_CARCINOMA_UP	SENGUPTA_NASOPHARYNGEAL_CARCINOMA_UP		146	0.38358167	1.1683581	0.35849056	0.6470715	1	1371	tags=30%, list=12%, signal=34%
WU_HBX_TARGETS_1_DN	WU_HBX_TARGETS_1_DN		15	0.43863896	1.1675171	0.27083334	0.64800644	1	446	tags=20%, list=4%, signal=21%
SHIPP_DLBCL_VS_FOLLICULAR_LYMPHOMA_UP	SHIPP_DLBCL_VS_FOLLICULAR_LYMPHOMA_UP		35	0.37580153	1.1660144	0.28846154	0.6502371	1	2443	tags=34%, list=22%, signal=44%
HOFMANN_MYELODYSPLASTIC_SYNDROM_LOW_RISK_DN	HOFMANN_MYELODYSPLASTIC_SYNDROM_LOW_RISK_DN		17	0.43282747	1.1647996	0.25925925	0.65189064	1	4892	tags=59%, list=44%, signal=104%
RHEIN_ALL_GLUCOCORTICOID_THERAPY_DN	RHEIN_ALL_GLUCOCORTICOID_THERAPY_DN		261	0.27306804	1.1627694	0.28301886	0.6547631	1	1644	tags=20%, list=15%, signal=23%
PYEON_CANCER_HEAD_AND_NECK_VS_CERVICAL_UP	PYEON_CANCER_HEAD_AND_NECK_VS_CERVICAL_UP		86	0.34857842	1.1625621	0.3018868	0.6536948	1	2549	tags=35%, list=23%, signal=45%
LINDGREN_BLADDER_CANCER_CLUSTER_1_DN	LINDGREN_BLADDER_CANCER_CLUSTER_1_DN		238	0.3164558	1.1615009	0.27272728	0.65453124	1	1591	tags=27%, list=14%, signal=31%
DER_IFN_ALPHA_RESPONSE_UP	DER_IFN_ALPHA_RESPONSE_UP		43	0.38942873	1.1614915	0.34	0.6528826	1	1113	tags=26%, list=10%, signal=28%
SCIBETTA_KDM5B_TARGETS_DN	SCIBETTA_KDM5B_TARGETS_DN		47	0.36051443	1.1605031	0.23529412	0.6537242	1	1117	tags=23%, list=10%, signal=26%
SCHUETZ_BREAST_CANCER_DUCTAL_INVASIVE_DN	SCHUETZ_BREAST_CANCER_DUCTAL_INVASIVE_DN		47	0.39261824	1.1602592	0.19642857	0.65269315	1	1953	tags=38%, list=17%, signal=46%
WU_SILENCED_BY_METHYLATION_IN_BLADDER_CANCER	WU_SILENCED_BY_METHYLATION_IN_BLADDER_CANCER		28	0.4553521	1.158982	0.20754717	0.6545663	1	181	tags=25%, list=2%, signal=25%
LIN_MELANOMA_COPY_NUMBER_UP	LIN_MELANOMA_COPY_NUMBER_UP		41	0.3557764	1.158202	0.32	0.65538955	1	2122	tags=27%, list=19%, signal=33%
EHLERS_ANEUPLOIDY_UP	EHLERS_ANEUPLOIDY_UP		27	0.34962457	1.1560405	0.26229507	0.6599543	1	953	tags=19%, list=9%, signal=20%
KEGG_PRIMARY_BILE_ACID_BIOSYNTHESIS	KEGG_PRIMARY_BILE_ACID_BIOSYNTHESIS		15	0.46984926	1.153301	0.3207547	0.6651843	1	485	tags=13%, list=4%, signal=14%
HOLLMAN_APOPTOSIS_VIA_CD40_DN	HOLLMAN_APOPTOSIS_VIA_CD40_DN		149	0.3037035	1.1524423	0.26923078	0.66564804	1	1908	tags=26%, list=17%, signal=30%
ZHU_CMV_8_HR_UP	ZHU_CMV_8_HR_UP		21	0.43524462	1.150001	0.28	0.6702807	1	1264	tags=33%, list=11%, signal=38%
REACTOME_M_G1_TRANSITION	REACTOME_M_G1_TRANSITION		52	0.35675475	1.1491444	0.375	0.67074275	1	5306	tags=56%, list=47%, signal=105%
FARMER_BREAST_CANCER_APOCRINE_VS_BASAL	FARMER_BREAST_CANCER_APOCRINE_VS_BASAL		199	0.29813373	1.1479528	0.15517241	0.6721283	1	1551	tags=23%, list=14%, signal=26%
HUTTMANN_B_CLL_POOR_SURVIVAL_UP	HUTTMANN_B_CLL_POOR_SURVIVAL_UP		167	0.2884367	1.1451527	0.24528302	0.6765835	1	2390	tags=28%, list=21%, signal=35%
KEGG_PATHOGENIC_ESCHERICHIA_COLI_INFECTION	KEGG_PATHOGENIC_ESCHERICHIA_COLI_INFECTION		37	0.38804117	1.1446126	0.31666666	0.67619437	1	3927	tags=49%, list=35%, signal=75%
MARTINEZ_RESPONSE_TO_TRABECTEDIN_DN	MARTINEZ_RESPONSE_TO_TRABECTEDIN_DN		141	0.2829663	1.1444614	0.2857143	0.67503256	1	2642	tags=30%, list=24%, signal=38%
KEGG_DRUG_METABOLISM_OTHER_ENZYMES	KEGG_DRUG_METABOLISM_OTHER_ENZYMES		18	0.40526813	1.14411	0.29090908	0.6741984	1	2149	tags=44%, list=19%, signal=55%
PUJANA_CHEK2_PCC_NETWORK	PUJANA_CHEK2_PCC_NETWORK		481	0.3015061	1.1437246	0.33333334	0.67347103	1	4034	tags=43%, list=36%, signal=65%
GINESTIER_BREAST_CANCER_20Q13_AMPLIFICATION_DN	GINESTIER_BREAST_CANCER_20Q13_AMPLIFICATION_DN		80	0.29799858	1.1433417	0.37037036	0.6728582	1	4200	tags=48%, list=38%, signal=75%
BONOME_OVARIAN_CANCER_SURVIVAL_OPTIMAL_DEBULKING	BONOME_OVARIAN_CANCER_SURVIVAL_OPTIMAL_DEBULKING		128	0.28472215	1.1433194	0.25862068	0.67130715	1	2413	tags=28%, list=22%, signal=35%
BIOCARTA_TNFR1_PATHWAY	BIOCARTA_TNFR1_PATHWAY		19	0.4004852	1.1408718	0.29411766	0.67554075	1	3628	tags=47%, list=32%, signal=70%
LINDGREN_BLADDER_CANCER_CLUSTER_1_UP	LINDGREN_BLADDER_CANCER_CLUSTER_1_UP		65	0.30731192	1.1401316	0.20754717	0.67565364	1	2513	tags=26%, list=22%, signal=34%
SCHEIDEREIT_IKK_INTERACTING_PROTEINS	SCHEIDEREIT_IKK_INTERACTING_PROTEINS		15	0.40939716	1.1387433	0.2777778	0.6776676	1	2167	tags=27%, list=19%, signal=33%
BOYAULT_LIVER_CANCER_SUBCLASS_G12_UP	BOYAULT_LIVER_CANCER_SUBCLASS_G12_UP		24	0.36617506	1.1386359	0.3272727	0.67627776	1	3294	tags=50%, list=29%, signal=71%
NIKOLSKY_BREAST_CANCER_12Q13_Q21_AMPLICON	NIKOLSKY_BREAST_CANCER_12Q13_Q21_AMPLICON		20	0.3898126	1.1352257	0.31111112	0.6833037	1	3450	tags=45%, list=31%, signal=65%
REACTOME_NRAGE_SIGNALS_DEATH_THROUGH_JNK	REACTOME_NRAGE_SIGNALS_DEATH_THROUGH_JNK		30	0.38084483	1.1351786	0.29090908	0.68176687	1	1555	tags=23%, list=14%, signal=27%
REACTOME_SCF_SKP2_MEDIATED_DEGRADATION_OF_P27_P21	REACTOME_SCF_SKP2_MEDIATED_DEGRADATION_OF_P27_P21		44	0.3573597	1.1336365	0.43396226	0.6840361	1	5306	tags=59%, list=47%, signal=112%
WANG_LMO4_TARGETS_DN	WANG_LMO4_TARGETS_DN		163	0.27722085	1.1325272	0.31578946	0.6850251	1	3630	tags=37%, list=32%, signal=54%
LINDGREN_BLADDER_CANCER_CLUSTER_3_DN	LINDGREN_BLADDER_CANCER_CLUSTER_3_DN		125	0.27037024	1.1321561	0.1904762	0.684441	1	2327	tags=30%, list=21%, signal=38%
KOBAYASHI_EGFR_SIGNALING_24HR_UP	KOBAYASHI_EGFR_SIGNALING_24HR_UP		56	0.34087282	1.1313331	0.27450982	0.6847942	1	969	tags=25%, list=9%, signal=27%
REACTOME_CELL_JUNCTION_ORGANIZATION	REACTOME_CELL_JUNCTION_ORGANIZATION		57	0.35859486	1.1304467	0.24528302	0.6855424	1	1262	tags=23%, list=11%, signal=26%
ZHAN_MULTIPLE_MYELOMA_LB_UP	ZHAN_MULTIPLE_MYELOMA_LB_UP		21	0.39263615	1.1302357	0.3207547	0.6844154	1	334	tags=19%, list=3%, signal=20%
BIOCARTA_IGF1R_PATHWAY	BIOCARTA_IGF1R_PATHWAY		15	0.36972526	1.1296393	0.26415095	0.68424886	1	3752	tags=40%, list=34%, signal=60%
TURASHVILI_BREAST_DUCTAL_CARCINOMA_VS_LOBULAR_NORMAL_UP	TURASHVILI_BREAST_DUCTAL_CARCINOMA_VS_LOBULAR_NORMAL_UP		39	0.41524416	1.1289182	0.3090909	0.68434227	1	1487	tags=31%, list=13%, signal=35%
SESTO_RESPONSE_TO_UV_C5	SESTO_RESPONSE_TO_UV_C5		29	0.36158106	1.128355	0.28846154	0.6842992	1	2513	tags=38%, list=22%, signal=49%
KEGG_COLORECTAL_CANCER	KEGG_COLORECTAL_CANCER		36	0.3250106	1.1256495	0.36363637	0.6896278	1	2151	tags=28%, list=19%, signal=34%
ST_ERK1_ERK2_MAPK_PATHWAY	ST_ERK1_ERK2_MAPK_PATHWAY		18	0.3144927	1.1237613	0.35416666	0.6927403	1	1288	tags=11%, list=12%, signal=13%
REACTOME_MRNA_SPLICING	REACTOME_MRNA_SPLICING		63	0.3830045	1.1232748	0.4375	0.692003	1	5214	tags=65%, list=47%, signal=121%
LEE_NEURAL_CREST_STEM_CELL_DN	LEE_NEURAL_CREST_STEM_CELL_DN		69	0.37031624	1.1227123	0.3090909	0.6920345	1	1877	tags=33%, list=17%, signal=40%
ZHAN_MULTIPLE_MYELOMA_MF_DN	ZHAN_MULTIPLE_MYELOMA_MF_DN		16	0.46490443	1.1203983	0.2962963	0.6960499	1	2065	tags=44%, list=18%, signal=54%
SMID_BREAST_CANCER_RELAPSE_IN_BRAIN_DN	SMID_BREAST_CANCER_RELAPSE_IN_BRAIN_DN		43	0.3487698	1.1189411	0.20833333	0.69811344	1	903	tags=21%, list=8%, signal=23%
REACTOME_SIGNALLING_BY_NGF	REACTOME_SIGNALLING_BY_NGF		134	0.25825068	1.1188487	0.23728813	0.6968296	1	2459	tags=25%, list=22%, signal=31%
BARIS_THYROID_CANCER_DN	BARIS_THYROID_CANCER_DN		43	0.35681382	1.1170464	0.36363637	0.70019007	1	1945	tags=30%, list=17%, signal=36%
BROWNE_HCMV_INFECTION_6HR_UP	BROWNE_HCMV_INFECTION_6HR_UP		42	0.36313364	1.1160357	0.3125	0.70086825	1	1211	tags=26%, list=11%, signal=29%
GENTILE_RESPONSE_CLUSTER_D3	GENTILE_RESPONSE_CLUSTER_D3		35	0.3455778	1.1160201	0.30357143	0.69936377	1	1973	tags=29%, list=18%, signal=35%
PENG_RAPAMYCIN_RESPONSE_UP	PENG_RAPAMYCIN_RESPONSE_UP		27	0.36133224	1.1154201	0.3392857	0.69901425	1	2344	tags=37%, list=21%, signal=47%
REACTOME_THROMBOXANE_SIGNALLING_THROUGH_TP_RECEPTOR	REACTOME_THROMBOXANE_SIGNALLING_THROUGH_TP_RECEPTOR		17	0.37620583	1.1141902	0.33962265	0.70021963	1	2120	tags=24%, list=19%, signal=29%
WOTTON_RUNX_TARGETS_DN	WOTTON_RUNX_TARGETS_DN		19	0.4349077	1.1140616	0.28301886	0.69882685	1	470	tags=21%, list=4%, signal=22%
HUPER_BREAST_BASAL_VS_LUMINAL_DN	HUPER_BREAST_BASAL_VS_LUMINAL_DN		39	0.39253774	1.1134923	0.21153846	0.69876677	1	642	tags=26%, list=6%, signal=27%
ZHU_CMV_ALL_UP	ZHU_CMV_ALL_UP		42	0.35842168	1.1123806	0.3478261	0.7001238	1	1264	tags=21%, list=11%, signal=24%
SMID_BREAST_CANCER_ERBB2_UP	SMID_BREAST_CANCER_ERBB2_UP		86	0.3393771	1.1117874	0.25	0.6997023	1	1233	tags=22%, list=11%, signal=25%
VALK_AML_CLUSTER_1	VALK_AML_CLUSTER_1		16	0.4202186	1.1117412	0.32692307	0.69822276	1	301	tags=25%, list=3%, signal=26%
OUILLETTE_CLL_13Q14_DELETION_UP	OUILLETTE_CLL_13Q14_DELETION_UP		33	0.3172611	1.1114005	0.30508474	0.69730306	1	2275	tags=36%, list=20%, signal=46%
TIEN_INTESTINE_PROBIOTICS_24HR_UP	TIEN_INTESTINE_PROBIOTICS_24HR_UP		343	0.26566425	1.1093173	0.33333334	0.70135105	1	2775	tags=28%, list=25%, signal=36%
PUIFFE_INVASION_INHIBITED_BY_ASCITES_UP	PUIFFE_INVASION_INHIBITED_BY_ASCITES_UP		45	0.35816985	1.108572	0.38181818	0.70181876	1	1823	tags=29%, list=16%, signal=34%
BROWNE_HCMV_INFECTION_4HR_DN	BROWNE_HCMV_INFECTION_4HR_DN		137	0.26532364	1.107818	0.24561404	0.70203054	1	2942	tags=32%, list=26%, signal=43%
GRADE_METASTASIS_DN	GRADE_METASTASIS_DN		33	0.31371653	1.1068182	0.4117647	0.70298725	1	5270	tags=64%, list=47%, signal=120%
NUYTTEN_NIPP1_TARGETS_DN	NUYTTEN_NIPP1_TARGETS_DN		449	0.26202342	1.1059546	0.29090908	0.70358807	1	2777	tags=32%, list=25%, signal=41%
VERRECCHIA_RESPONSE_TO_TGFB1_C5	VERRECCHIA_RESPONSE_TO_TGFB1_C5		16	0.44225904	1.1049796	0.32692307	0.7041998	1	2266	tags=38%, list=20%, signal=47%
REACTOME_CELL_DEATH_SIGNALLING_VIA_NRAGE_NRIF_AND_NADE	REACTOME_CELL_DEATH_SIGNALLING_VIA_NRAGE_NRIF_AND_NADE		38	0.35312828	1.1049038	0.3272727	0.7027813	1	2201	tags=29%, list=20%, signal=36%
KEGG_RNA_POLYMERASE	KEGG_RNA_POLYMERASE		20	0.37131804	1.1043973	0.3888889	0.7026381	1	5354	tags=75%, list=48%, signal=143%
HOEBEKE_LYMPHOID_STEM_CELL_DN	HOEBEKE_LYMPHOID_STEM_CELL_DN		63	0.31779906	1.1037669	0.3275862	0.7030061	1	2512	tags=37%, list=22%, signal=47%
COLIN_PILOCYTIC_ASTROCYTOMA_VS_GLIOBLASTOMA_UP	COLIN_PILOCYTIC_ASTROCYTOMA_VS_GLIOBLASTOMA_UP		20	0.40926751	1.1008624	0.3846154	0.7094888	1	229	tags=20%, list=2%, signal=20%
AMIT_EGF_RESPONSE_40_HELA	AMIT_EGF_RESPONSE_40_HELA		26	0.32432675	1.099869	0.3508772	0.71015644	1	837	tags=19%, list=7%, signal=21%
KORKOLA_SEMINOMA_UP	KORKOLA_SEMINOMA_UP		31	0.32648152	1.0993063	0.2888889	0.71005946	1	4205	tags=55%, list=38%, signal=88%
CASORELLI_ACUTE_PROMYELOCYTIC_LEUKEMIA_DN	CASORELLI_ACUTE_PROMYELOCYTIC_LEUKEMIA_DN		412	0.27010754	1.098687	0.36734694	0.7104129	1	1959	tags=24%, list=17%, signal=27%
NUTT_GBM_VS_AO_GLIOMA_UP	NUTT_GBM_VS_AO_GLIOMA_UP		30	0.36646223	1.0984445	0.3272727	0.70937836	1	2192	tags=37%, list=20%, signal=45%
REACTOME_LOSS_OF_NLP_FROM_MITOTIC_CENTROSOMES	REACTOME_LOSS_OF_NLP_FROM_MITOTIC_CENTROSOMES		31	0.3448477	1.09786	0.34042552	0.7093676	1	4288	tags=58%, list=38%, signal=94%
OUYANG_PROSTATE_CANCER_MARKERS	OUYANG_PROSTATE_CANCER_MARKERS		15	0.42215303	1.0967007	0.30769232	0.7102994	1	160	tags=13%, list=1%, signal=14%
GRADE_COLON_CANCER_UP	GRADE_COLON_CANCER_UP		410	0.23756412	1.0966679	0.33333334	0.7088884	1	4531	tags=46%, list=40%, signal=75%
PUJANA_BREAST_CANCER_LIT_INT_NETWORK	PUJANA_BREAST_CANCER_LIT_INT_NETWORK		64	0.36041877	1.0966122	0.42	0.7074954	1	2339	tags=27%, list=21%, signal=33%
RICKMAN_TUMOR_DIFFERENTIATED_WELL_VS_MODERATELY_UP	RICKMAN_TUMOR_DIFFERENTIATED_WELL_VS_MODERATELY_UP		55	0.30388573	1.0958807	0.28	0.70788145	1	2485	tags=35%, list=22%, signal=44%
REACTOME_TRANSPORT_OF_RIBONUCLEOPROTEINS_INTO_THE_HOST_NUCLEUS	REACTOME_TRANSPORT_OF_RIBONUCLEOPROTEINS_INTO_THE_HOST_NUCLEUS		18	0.40153092	1.0943857	0.3653846	0.7094719	1	3738	tags=44%, list=33%, signal=67%
KEGG_TYPE_II_DIABETES_MELLITUS	KEGG_TYPE_II_DIABETES_MELLITUS		28	0.34781995	1.0938948	0.29787233	0.7092051	1	794	tags=18%, list=7%, signal=19%
MANALO_HYPOXIA_DN	MANALO_HYPOXIA_DN		173	0.33298776	1.0937835	0.3877551	0.70787895	1	2176	tags=29%, list=19%, signal=36%
DAUER_STAT3_TARGETS_DN	DAUER_STAT3_TARGETS_DN		23	0.47974414	1.0902573	0.26086956	0.7155178	1	1171	tags=52%, list=10%, signal=58%
KEGG_ALDOSTERONE_REGULATED_SODIUM_REABSORPTION	KEGG_ALDOSTERONE_REGULATED_SODIUM_REABSORPTION		25	0.38657704	1.089116	0.2777778	0.7167981	1	517	tags=20%, list=5%, signal=21%
REACTOME_MEMBRANE_TRAFFICKING	REACTOME_MEMBRANE_TRAFFICKING		48	0.3095141	1.0871323	0.35714287	0.7198672	1	2064	tags=19%, list=18%, signal=23%
ODONNELL_METASTASIS_DN	ODONNELL_METASTASIS_DN		16	0.39669126	1.0864809	0.37254903	0.7201993	1	1131	tags=25%, list=10%, signal=28%
BIOCARTA_CASPASE_PATHWAY	BIOCARTA_CASPASE_PATHWAY		16	0.3979488	1.0861688	0.33333334	0.7196468	1	2765	tags=44%, list=25%, signal=58%
BOYLAN_MULTIPLE_MYELOMA_C_CLUSTER_UP	BOYLAN_MULTIPLE_MYELOMA_C_CLUSTER_UP		20	0.40423036	1.0853884	0.3207547	0.7200747	1	982	tags=30%, list=9%, signal=33%
GOLUB_ALL_VS_AML_UP	GOLUB_ALL_VS_AML_UP		18	0.36272186	1.0839386	0.3207547	0.72238076	1	3880	tags=44%, list=35%, signal=68%
BROWNE_HCMV_INFECTION_14HR_UP	BROWNE_HCMV_INFECTION_14HR_UP		86	0.28975293	1.0836151	0.3442623	0.72154886	1	1571	tags=21%, list=14%, signal=24%
ODONNELL_TARGETS_OF_MYC_AND_TFRC_UP	ODONNELL_TARGETS_OF_MYC_AND_TFRC_UP		38	0.4123971	1.0833517	0.41509435	0.72084767	1	1837	tags=34%, list=16%, signal=41%
LOPES_METHYLATED_IN_COLON_CANCER_DN	LOPES_METHYLATED_IN_COLON_CANCER_DN		17	0.3868984	1.0824709	0.33333334	0.72132254	1	798	tags=24%, list=7%, signal=25%
UDAYAKUMAR_MED1_TARGETS_UP	UDAYAKUMAR_MED1_TARGETS_UP		75	0.29485133	1.0823677	0.3653846	0.7200625	1	3343	tags=37%, list=30%, signal=53%
BRUECKNER_TARGETS_OF_MIRLET7A3_UP	BRUECKNER_TARGETS_OF_MIRLET7A3_UP		66	0.32661447	1.0819955	0.3207547	0.71988046	1	1837	tags=26%, list=16%, signal=31%
COATES_MACROPHAGE_M1_VS_M2_DN	COATES_MACROPHAGE_M1_VS_M2_DN		48	0.37885225	1.0808793	0.32	0.72125304	1	1206	tags=21%, list=11%, signal=23%
BILD_E2F3_ONCOGENIC_SIGNATURE	BILD_E2F3_ONCOGENIC_SIGNATURE		119	0.2701848	1.0793829	0.26229507	0.72357374	1	1374	tags=21%, list=12%, signal=24%
ALCALA_APOPTOSIS	ALCALA_APOPTOSIS		58	0.30138382	1.077389	0.44827586	0.72699165	1	625	tags=12%, list=6%, signal=13%
KAYO_AGING_MUSCLE_UP	KAYO_AGING_MUSCLE_UP		116	0.2776509	1.0765095	0.3207547	0.72793984	1	1811	tags=22%, list=16%, signal=26%
KIM_WT1_TARGETS_UP	KIM_WT1_TARGETS_UP		133	0.32980675	1.0738512	0.40384614	0.7334175	1	1755	tags=26%, list=16%, signal=31%
MOREAUX_MULTIPLE_MYELOMA_BY_TACI_UP	MOREAUX_MULTIPLE_MYELOMA_BY_TACI_UP		213	0.27047658	1.0720296	0.3	0.73650897	1	828	tags=13%, list=7%, signal=14%
KORKOLA_TERATOMA	KORKOLA_TERATOMA		22	0.42567047	1.0707428	0.34	0.73754066	1	1304	tags=36%, list=12%, signal=41%
AMIT_EGF_RESPONSE_120_MCF10A	AMIT_EGF_RESPONSE_120_MCF10A		26	0.3739604	1.0701697	0.35849056	0.7373218	1	1755	tags=27%, list=16%, signal=32%
WANG_METHYLATED_IN_BREAST_CANCER	WANG_METHYLATED_IN_BREAST_CANCER		23	0.4262672	1.0701547	0.40816328	0.73587	1	2030	tags=43%, list=18%, signal=53%
WANG_CISPLATIN_RESPONSE_AND_XPC_UP	WANG_CISPLATIN_RESPONSE_AND_XPC_UP		92	0.30392325	1.0695672	0.28846154	0.735969	1	1019	tags=20%, list=9%, signal=21%
PROVENZANI_METASTASIS_UP	PROVENZANI_METASTASIS_UP		116	0.26709542	1.0693755	0.35185185	0.7348733	1	1186	tags=17%, list=11%, signal=19%
REACTOME_PLC_BETA_MEDIATED_EVENTS	REACTOME_PLC_BETA_MEDIATED_EVENTS		24	0.36216918	1.0692252	0.43396226	0.7336213	1	1125	tags=21%, list=10%, signal=23%
GOZGIT_ESR1_TARGETS_DN	GOZGIT_ESR1_TARGETS_DN		379	0.28884554	1.068962	0.4074074	0.73282695	1	1969	tags=29%, list=18%, signal=34%
REACTOME_SIGNALING_BY_PDGF	REACTOME_SIGNALING_BY_PDGF		48	0.37850732	1.068703	0.39655173	0.7319188	1	724	tags=21%, list=6%, signal=22%
WILCOX_PRESPONSE_TO_ROGESTERONE_UP	WILCOX_PRESPONSE_TO_ROGESTERONE_UP		82	0.330211	1.0672722	0.3469388	0.73368746	1	850	tags=22%, list=8%, signal=24%
SHEDDEN_LUNG_CANCER_GOOD_SURVIVAL_A5	SHEDDEN_LUNG_CANCER_GOOD_SURVIVAL_A5		34	0.3337843	1.0664122	0.34042552	0.7340888	1	3146	tags=38%, list=28%, signal=53%
SWEET_LUNG_CANCER_KRAS_UP	SWEET_LUNG_CANCER_KRAS_UP		371	0.29437268	1.0660446	0.43396226	0.73380995	1	2512	tags=32%, list=22%, signal=40%
KOKKINAKIS_METHIONINE_DEPRIVATION_48HR_DN	KOKKINAKIS_METHIONINE_DEPRIVATION_48HR_DN		45	0.3271647	1.0660062	0.40816328	0.73237246	1	2920	tags=42%, list=26%, signal=57%
BACOLOD_RESISTANCE_TO_ALKYLATING_AGENTS_DN	BACOLOD_RESISTANCE_TO_ALKYLATING_AGENTS_DN		25	0.3092689	1.0655717	0.35	0.73198223	1	4288	tags=64%, list=38%, signal=103%
BROWNE_INTERFERON_RESPONSIVE_GENES	BROWNE_INTERFERON_RESPONSIVE_GENES		44	0.44908065	1.0642473	0.3488372	0.73349893	1	1113	tags=30%, list=10%, signal=33%
BENPORATH_SOX2_TARGETS	BENPORATH_SOX2_TARGETS		399	0.24288169	1.0630296	0.3529412	0.73463047	1	2821	tags=30%, list=25%, signal=39%
LIAO_METASTASIS	LIAO_METASTASIS		282	0.25709018	1.0616854	0.35714287	0.7364102	1	2234	tags=28%, list=20%, signal=34%
ZHANG_RESPONSE_TO_IKK_INHIBITOR_AND_TNF_UP	ZHANG_RESPONSE_TO_IKK_INHIBITOR_AND_TNF_UP		120	0.32591492	1.0615098	0.2962963	0.7353791	1	1993	tags=29%, list=18%, signal=35%
AMIT_SERUM_RESPONSE_480_MCF10A	AMIT_SERUM_RESPONSE_480_MCF10A		21	0.39185286	1.0597528	0.41379312	0.738262	1	2139	tags=33%, list=19%, signal=41%
ROVERSI_GLIOMA_COPY_NUMBER_UP	ROVERSI_GLIOMA_COPY_NUMBER_UP		60	0.31723404	1.0592399	0.3617021	0.7382467	1	1762	tags=22%, list=16%, signal=26%
XU_HGF_TARGETS_REPRESSED_BY_AKT1_DN	XU_HGF_TARGETS_REPRESSED_BY_AKT1_DN		46	0.3351732	1.0587757	0.39215687	0.73775315	1	1219	tags=22%, list=11%, signal=24%
KEGG_RENAL_CELL_CARCINOMA	KEGG_RENAL_CELL_CARCINOMA		45	0.31160703	1.0586134	0.3090909	0.7368249	1	2037	tags=27%, list=18%, signal=32%
TANAKA_METHYLATED_IN_ESOPHAGEAL_CARCINOMA	TANAKA_METHYLATED_IN_ESOPHAGEAL_CARCINOMA		55	0.2891294	1.0582643	0.27586207	0.73631126	1	1591	tags=18%, list=14%, signal=21%
REACTOME_GLUCOSE_TRANSPORT	REACTOME_GLUCOSE_TRANSPORT		25	0.32949623	1.0580667	0.36	0.73539764	1	3738	tags=44%, list=33%, signal=66%
WANG_CLIM2_TARGETS_DN	WANG_CLIM2_TARGETS_DN		102	0.2688197	1.0580213	0.3148148	0.7340634	1	2434	tags=28%, list=22%, signal=36%
MORI_PLASMA_CELL_UP	MORI_PLASMA_CELL_UP		28	0.36569473	1.0578458	0.46296296	0.7331941	1	3094	tags=50%, list=28%, signal=69%
YAMASHITA_LIVER_CANCER_STEM_CELL_UP	YAMASHITA_LIVER_CANCER_STEM_CELL_UP		32	0.33323443	1.0575699	0.43589744	0.7322314	1	1654	tags=28%, list=15%, signal=33%
GENTILE_UV_RESPONSE_CLUSTER_D5	GENTILE_UV_RESPONSE_CLUSTER_D5		19	0.3208306	1.0566983	0.3773585	0.73295	1	4170	tags=53%, list=37%, signal=84%
POMEROY_MEDULLOBLASTOMA_PROGNOSIS_UP	POMEROY_MEDULLOBLASTOMA_PROGNOSIS_UP		26	0.3158123	1.0551513	0.39130434	0.73537487	1	679	tags=15%, list=6%, signal=16%
BIOCARTA_BCR_PATHWAY	BIOCARTA_BCR_PATHWAY		20	0.42419463	1.055116	0.44444445	0.7339749	1	2373	tags=35%, list=21%, signal=44%
DAZARD_UV_RESPONSE_CLUSTER_G1	DAZARD_UV_RESPONSE_CLUSTER_G1		28	0.32395935	1.0548457	0.34042552	0.73332137	1	1405	tags=21%, list=13%, signal=24%
BROWNE_HCMV_INFECTION_2HR_DN	BROWNE_HCMV_INFECTION_2HR_DN		31	0.40361002	1.0544081	0.42222223	0.73323804	1	1306	tags=29%, list=12%, signal=33%
GUENTHER_GROWTH_SPHERICAL_VS_ADHERENT_UP	GUENTHER_GROWTH_SPHERICAL_VS_ADHERENT_UP		16	0.40632582	1.0544072	0.37037036	0.73182523	1	1374	tags=38%, list=12%, signal=43%
KRASNOSELSKAYA_ILF3_TARGETS_UP	KRASNOSELSKAYA_ILF3_TARGETS_UP		18	0.42810452	1.0533463	0.3478261	0.73260194	1	1620	tags=33%, list=14%, signal=39%
SASAKI_ADULT_T_CELL_LEUKEMIA	SASAKI_ADULT_T_CELL_LEUKEMIA		86	0.30736378	1.0528783	0.39285713	0.7322105	1	2126	tags=28%, list=19%, signal=34%
IZADPANAH_STEM_CELL_ADIPOSE_VS_BONE_UP	IZADPANAH_STEM_CELL_ADIPOSE_VS_BONE_UP		76	0.31874755	1.0479822	0.35416666	0.7423573	1	1316	tags=25%, list=12%, signal=28%
KEGG_ACUTE_MYELOID_LEUKEMIA	KEGG_ACUTE_MYELOID_LEUKEMIA		36	0.27945572	1.0471423	0.35849056	0.7431356	1	2197	tags=22%, list=20%, signal=28%
CASTELLANO_NRAS_TARGETS_UP	CASTELLANO_NRAS_TARGETS_UP		54	0.37260425	1.0465657	0.33333334	0.7430368	1	1304	tags=35%, list=12%, signal=40%
UEDA_PERIFERAL_CLOCK	UEDA_PERIFERAL_CLOCK		117	0.2648751	1.0460432	0.41666666	0.7428829	1	1479	tags=21%, list=13%, signal=23%
STEIN_ESRRA_TARGETS_DN	STEIN_ESRRA_TARGETS_DN		58	0.27158254	1.0454118	0.3137255	0.7427132	1	2715	tags=33%, list=24%, signal=43%
WILLIAMS_ESR2_TARGETS_UP	WILLIAMS_ESR2_TARGETS_UP		15	0.35334453	1.0440999	0.3469388	0.74453014	1	51	tags=7%, list=0%, signal=7%
PAL_PRMT5_TARGETS_UP	PAL_PRMT5_TARGETS_UP		157	0.30775136	1.0437208	0.49019608	0.7438985	1	1469	tags=23%, list=13%, signal=26%
FRASOR_RESPONSE_TO_ESTRADIOL_DN	FRASOR_RESPONSE_TO_ESTRADIOL_DN		40	0.3533397	1.0436599	0.42	0.74256194	1	1637	tags=33%, list=15%, signal=38%
IVANOVA_HEMATOPOIESIS_INTERMEDIATE_PROGENITOR	IVANOVA_HEMATOPOIESIS_INTERMEDIATE_PROGENITOR		25	0.30658898	1.0405512	0.3877551	0.7478762	1	2580	tags=36%, list=23%, signal=47%
DORN_ADENOVIRUS_INFECTION_24HR_DN	DORN_ADENOVIRUS_INFECTION_24HR_DN		32	0.3351481	1.0394228	0.4509804	0.74898815	1	1326	tags=19%, list=12%, signal=21%
MARSON_FOXP3_TARGETS_DN	MARSON_FOXP3_TARGETS_DN		32	0.34781304	1.039216	0.35185185	0.7481075	1	67	tags=9%, list=1%, signal=9%
FAELT_B_CLL_WITH_VH3_21_DN	FAELT_B_CLL_WITH_VH3_21_DN		36	0.28254345	1.0381039	0.4107143	0.74900705	1	2662	tags=31%, list=24%, signal=40%
DOANE_RESPONSE_TO_ANDROGEN_DN	DOANE_RESPONSE_TO_ANDROGEN_DN		160	0.27762106	1.0375475	0.41509435	0.74929667	1	1291	tags=19%, list=12%, signal=22%
CHANG_CORE_SERUM_RESPONSE_UP	CHANG_CORE_SERUM_RESPONSE_UP		48	0.30835134	1.0365069	0.38	0.75025433	1	1541	tags=27%, list=14%, signal=31%
REACTOME_LYSOSOME_VESICLE_BIOGENESIS	REACTOME_LYSOSOME_VESICLE_BIOGENESIS		16	0.37237886	1.0355134	0.44827586	0.75117445	1	2692	tags=31%, list=24%, signal=41%
MANN_RESPONSE_TO_AMIFOSTINE_UP	MANN_RESPONSE_TO_AMIFOSTINE_UP		15	0.3413428	1.0353284	0.47058824	0.7502561	1	2136	tags=27%, list=19%, signal=33%
BROWNE_HCMV_INFECTION_12HR_UP	BROWNE_HCMV_INFECTION_12HR_UP		58	0.25995088	1.0352651	0.43396226	0.7489989	1	2197	tags=22%, list=20%, signal=28%
VERRECCHIA_DELAYED_RESPONSE_TO_TGFB1	VERRECCHIA_DELAYED_RESPONSE_TO_TGFB1		26	0.40791607	1.0350034	0.44230768	0.74818367	1	2767	tags=42%, list=25%, signal=56%
SU_PANCREAS	SU_PANCREAS		29	0.37131605	1.0347359	0.5	0.74727446	1	4418	tags=48%, list=39%, signal=80%
NELSON_RESPONSE_TO_ANDROGEN_UP	NELSON_RESPONSE_TO_ANDROGEN_UP		55	0.31812724	1.0343226	0.4074074	0.74681616	1	1227	tags=24%, list=11%, signal=26%
CREIGHTON_ENDOCRINE_THERAPY_RESISTANCE_2	CREIGHTON_ENDOCRINE_THERAPY_RESISTANCE_2		146	0.24120396	1.0341414	0.3478261	0.7458141	1	2927	tags=32%, list=26%, signal=42%
RUGO_RESPONSE_TO_GAMMA_RADIATION	RUGO_RESPONSE_TO_GAMMA_RADIATION		34	0.3370725	1.0327824	0.37254903	0.74760824	1	1568	tags=21%, list=14%, signal=24%
KYNG_DNA_DAMAGE_BY_GAMMA_RADIATION	KYNG_DNA_DAMAGE_BY_GAMMA_RADIATION		34	0.3370725	1.0327824	0.37254903	0.746234	1	1568	tags=21%, list=14%, signal=24%
REACTOME_TOLL_LIKE_RECEPTOR_3_CASCADE	REACTOME_TOLL_LIKE_RECEPTOR_3_CASCADE		37	0.2983299	1.0323858	0.35849056	0.7458565	1	510	tags=8%, list=5%, signal=8%
REACTOME_ACTIVATION_OF_KAINATE_RECEPTORS_UPON_GLUTAMATE_BINDING	REACTOME_ACTIVATION_OF_KAINATE_RECEPTORS_UPON_GLUTAMATE_BINDING		22	0.31821874	1.0323533	0.3469388	0.74450797	1	2120	tags=23%, list=19%, signal=28%
REACTOME_TRKA_SIGNALLING_FROM_THE_PLASMA_MEMBRANE	REACTOME_TRKA_SIGNALLING_FROM_THE_PLASMA_MEMBRANE		58	0.2516674	1.032184	0.38181818	0.7437461	1	1125	tags=14%, list=10%, signal=15%
GAUSSMANN_MLL_AF4_FUSION_TARGETS_D_UP	GAUSSMANN_MLL_AF4_FUSION_TARGETS_D_UP		18	0.39880908	1.0315349	0.38	0.7442477	1	1507	tags=33%, list=13%, signal=38%
BIOCARTA_AT1R_PATHWAY	BIOCARTA_AT1R_PATHWAY		20	0.34391925	1.031005	0.38181818	0.7440804	1	3423	tags=45%, list=31%, signal=65%
TIEN_INTESTINE_PROBIOTICS_6HR_DN	TIEN_INTESTINE_PROBIOTICS_6HR_DN		107	0.25517344	1.0299027	0.39655173	0.74572945	1	2437	tags=29%, list=22%, signal=37%
LIU_SOX4_TARGETS_DN	LIU_SOX4_TARGETS_DN		187	0.2367096	1.0290604	0.4509804	0.7463659	1	3571	tags=37%, list=32%, signal=53%
KEGG_AMINO_SUGAR_AND_NUCLEOTIDE_SUGAR_METABOLISM	KEGG_AMINO_SUGAR_AND_NUCLEOTIDE_SUGAR_METABOLISM		32	0.3212732	1.0289489	0.46774194	0.7451958	1	1572	tags=25%, list=14%, signal=29%
WANG_LMO4_TARGETS_UP	WANG_LMO4_TARGETS_UP		183	0.2352252	1.0285908	0.3773585	0.74447787	1	2670	tags=27%, list=24%, signal=35%
MASSARWEH_TAMOXIFEN_RESISTANCE_UP	MASSARWEH_TAMOXIFEN_RESISTANCE_UP		279	0.25711676	1.0281968	0.4181818	0.74404967	1	1970	tags=27%, list=18%, signal=32%
BUYTAERT_PHOTODYNAMIC_THERAPY_STRESS_DN	BUYTAERT_PHOTODYNAMIC_THERAPY_STRESS_DN		353	0.25270012	1.0279455	0.42307693	0.7436597	1	1850	tags=23%, list=17%, signal=26%
MULLIGHAN_NPM1_MUTATED_SIGNATURE_2_UP	MULLIGHAN_NPM1_MUTATED_SIGNATURE_2_UP		80	0.26754677	1.027282	0.4	0.7438592	1	3057	tags=35%, list=27%, signal=48%
LUI_TARGETS_OF_PAX8_PPARG_FUSION	LUI_TARGETS_OF_PAX8_PPARG_FUSION		23	0.33918402	1.0262557	0.47727272	0.7451949	1	1637	tags=22%, list=15%, signal=25%
BOYAULT_LIVER_CANCER_SUBCLASS_G123_UP	BOYAULT_LIVER_CANCER_SUBCLASS_G123_UP		26	0.3449932	1.0261939	0.44	0.74411607	1	3275	tags=46%, list=29%, signal=65%
VECCHI_GASTRIC_CANCER_ADVANCED_VS_EARLY_DN	VECCHI_GASTRIC_CANCER_ADVANCED_VS_EARLY_DN		78	0.32435283	1.0233401	0.46	0.7496	1	2414	tags=32%, list=22%, signal=41%
HAHTOLA_MYCOSIS_FUNGOIDES_SKIN_DN	HAHTOLA_MYCOSIS_FUNGOIDES_SKIN_DN		17	0.37249896	1.0230875	0.48979592	0.7490232	1	4958	tags=71%, list=44%, signal=126%
MARTORIATI_MDM4_TARGETS_NEUROEPITHELIUM_UP	MARTORIATI_MDM4_TARGETS_NEUROEPITHELIUM_UP		76	0.32016233	1.0229664	0.4	0.74808186	1	1226	tags=25%, list=11%, signal=28%
FIRESTEIN_PROLIFERATION	FIRESTEIN_PROLIFERATION		89	0.262688	1.0223299	0.39215687	0.7482504	1	2379	tags=27%, list=21%, signal=34%
TAKEDA_TARGETS_OF_NUP98_HOXA9_FUSION_3D_UP	TAKEDA_TARGETS_OF_NUP98_HOXA9_FUSION_3D_UP		83	0.34017166	1.0219185	0.39215687	0.7478988	1	1383	tags=31%, list=12%, signal=35%
LUI_THYROID_CANCER_PAX8_PPARG_UP	LUI_THYROID_CANCER_PAX8_PPARG_UP		27	0.34840858	1.0207932	0.39215687	0.7491658	1	2382	tags=44%, list=21%, signal=56%
RODRIGUES_THYROID_CARCINOMA_POORLY_DIFFERENTIATED_DN	RODRIGUES_THYROID_CARCINOMA_POORLY_DIFFERENTIATED_DN		385	0.24684472	1.0197707	0.42372882	0.74997365	1	1510	tags=19%, list=13%, signal=21%
RODRIGUES_THYROID_CARCINOMA_POORLY_DIFFERENTIATED_UP	RODRIGUES_THYROID_CARCINOMA_POORLY_DIFFERENTIATED_UP		336	0.29316893	1.0195992	0.50980395	0.7490072	1	2922	tags=30%, list=26%, signal=39%
REACTOME_RHO_GTPASE_CYCLE	REACTOME_RHO_GTPASE_CYCLE		70	0.2861392	1.0194982	0.37704918	0.7478887	1	2201	tags=24%, list=20%, signal=30%
LIAO_HAVE_SOX4_BINDING_SITES	LIAO_HAVE_SOX4_BINDING_SITES		24	0.37288186	1.0188148	0.5	0.7480208	1	3069	tags=50%, list=27%, signal=69%
HOOI_ST7_TARGETS_DN	HOOI_ST7_TARGETS_DN		51	0.3437124	1.018244	0.42592594	0.74836564	1	2057	tags=35%, list=18%, signal=43%
SCHLOSSER_SERUM_RESPONSE_UP	SCHLOSSER_SERUM_RESPONSE_UP		77	0.2511434	1.0155365	0.45833334	0.7528365	1	2715	tags=29%, list=24%, signal=37%
REACTOME_AUTODEGRADATION_OF_CDH1_BY_CDH1_APC	REACTOME_AUTODEGRADATION_OF_CDH1_BY_CDH1_APC		46	0.32357234	1.015146	0.5	0.7523574	1	5306	tags=52%, list=47%, signal=99%
REACTOME_CHAPERONIN_MEDIATED_PROTEIN_FOLDING	REACTOME_CHAPERONIN_MEDIATED_PROTEIN_FOLDING		29	0.32746768	1.0148135	0.43137255	0.7515529	1	4948	tags=59%, list=44%, signal=105%
KEGG_AXON_GUIDANCE	KEGG_AXON_GUIDANCE		89	0.29059783	1.013875	0.44067797	0.7526407	1	2359	tags=31%, list=21%, signal=40%
BERNARD_PPAPDC1B_TARGETS_DN	BERNARD_PPAPDC1B_TARGETS_DN		23	0.37232885	1.0132942	0.43636364	0.7529872	1	3439	tags=48%, list=31%, signal=69%
GARCIA_TARGETS_OF_FLI1_AND_DAX1_DN	GARCIA_TARGETS_OF_FLI1_AND_DAX1_DN		82	0.28494996	1.0127716	0.40384614	0.75290716	1	2275	tags=28%, list=20%, signal=35%
NIKOLSKY_BREAST_CANCER_8Q12_Q22_AMPLICON	NIKOLSKY_BREAST_CANCER_8Q12_Q22_AMPLICON		69	0.30400994	1.012393	0.46031746	0.7523181	1	1947	tags=28%, list=17%, signal=33%
TARTE_PLASMA_CELL_VS_PLASMABLAST_DN	TARTE_PLASMA_CELL_VS_PLASMABLAST_DN		212	0.28174093	1.0115887	0.43137255	0.7532576	1	2478	tags=27%, list=22%, signal=34%
KEGG_TIGHT_JUNCTION	KEGG_TIGHT_JUNCTION		89	0.29202783	1.0114511	0.49122807	0.7522282	1	2445	tags=35%, list=22%, signal=44%
HAHTOLA_SEZARY_SYNDROM_UP	HAHTOLA_SEZARY_SYNDROM_UP		60	0.31150326	1.010978	0.46938777	0.7519775	1	2480	tags=33%, list=22%, signal=43%
SIG_CHEMOTAXIS	SIG_CHEMOTAXIS		31	0.31482384	1.0104605	0.42307693	0.75182927	1	1874	tags=26%, list=17%, signal=31%
KOYAMA_SEMA3B_TARGETS_UP	KOYAMA_SEMA3B_TARGETS_UP		122	0.2844202	1.009782	0.44444445	0.7518696	1	2321	tags=29%, list=21%, signal=36%
ALCALAY_AML_BY_NPM1_LOCALIZATION_DN	ALCALAY_AML_BY_NPM1_LOCALIZATION_DN		124	0.28947946	1.008565	0.42592594	0.7535489	1	2348	tags=37%, list=21%, signal=46%
DUTTA_APOPTOSIS_VIA_NFKB	DUTTA_APOPTOSIS_VIA_NFKB		16	0.3834286	1.0068525	0.4716981	0.7559744	1	742	tags=25%, list=7%, signal=27%
ACEVEDO_NORMAL_TISSUE_ADJACENT_TO_LIVER_TUMOR_UP	ACEVEDO_NORMAL_TISSUE_ADJACENT_TO_LIVER_TUMOR_UP		88	0.2684222	1.006835	0.47272727	0.75471354	1	2733	tags=31%, list=24%, signal=40%
REACTOME_INTRINSIC_PATHWAY_FOR_APOPTOSIS	REACTOME_INTRINSIC_PATHWAY_FOR_APOPTOSIS		16	0.35631773	1.0063775	0.45	0.75446093	1	1701	tags=31%, list=15%, signal=37%
FARMER_BREAST_CANCER_APOCRINE VS LUMINAL	FARMER_BREAST_CANCER_APOCRINE VS LUMINAL		185	0.2652601	1.0061039	0.45454547	0.7539669	1	1097	tags=16%, list=10%, signal=18%
RICKMAN_TUMOR_DIFFERENTIATED_WELL_VS_POORLY_UP	RICKMAN_TUMOR_DIFFERENTIATED_WELL_VS_POORLY_UP		119	0.24708994	1.0060765	0.44444445	0.7527725	1	2349	tags=25%, list=21%, signal=32%
RODRIGUES_THYROID_CARCINOMA_ANAPLASTIC_UP	RODRIGUES_THYROID_CARCINOMA_ANAPLASTIC_UP		363	0.29039437	1.0059581	0.4680851	0.7517171	1	3252	tags=35%, list=29%, signal=48%
BORCZUK_MALIGNANT_MESOTHELIOMA_UP	BORCZUK_MALIGNANT_MESOTHELIOMA_UP		200	0.29016384	1.005948	0.5294118	0.75044084	1	2600	tags=28%, list=23%, signal=35%
BERENJENO_TRANSFORMED_BY_RHOA_UP	BERENJENO_TRANSFORMED_BY_RHOA_UP		385	0.31426916	1.0056435	0.46153846	0.7497829	1	2579	tags=35%, list=23%, signal=44%
SENESE_HDAC3_TARGETS_DN	SENESE_HDAC3_TARGETS_DN		256	0.25673807	1.005303	0.45614034	0.7491032	1	1639	tags=21%, list=15%, signal=25%
WEST_ADRENOCORTICAL_TUMOR_UP	WEST_ADRENOCORTICAL_TUMOR_UP		199	0.2765323	1.0047278	0.40816328	0.74917334	1	2814	tags=32%, list=25%, signal=42%
REACTOME_REGULATION_OF_INSULIN_SECRETION_BY_GLUCAGON_LIKE_PEPTIDE_1	REACTOME_REGULATION_OF_INSULIN_SECRETION_BY_GLUCAGON_LIKE_PEPTIDE_1		40	0.29390606	1.0042961	0.4716981	0.7488928	1	2449	tags=28%, list=22%, signal=35%
REACTOME_MRNA_3_END_PROCESSING	REACTOME_MRNA_3_END_PROCESSING		22	0.38689968	1.0037003	0.5510204	0.74913704	1	5165	tags=59%, list=46%, signal=109%
CHANG_IMMORTALIZED_BY_HPV31_DN	CHANG_IMMORTALIZED_BY_HPV31_DN		32	0.3656184	1.0012711	0.5	0.75328594	1	516	tags=19%, list=5%, signal=20%
KEGG_RIG_I_LIKE_RECEPTOR_SIGNALING_PATHWAY	KEGG_RIG_I_LIKE_RECEPTOR_SIGNALING_PATHWAY		34	0.2928098	1.0006353	0.5	0.75319844	1	3915	tags=41%, list=35%, signal=63%
BOYLAN_MULTIPLE_MYELOMA_PCA3_DN	BOYLAN_MULTIPLE_MYELOMA_PCA3_DN		44	0.32912782	1.0002185	0.46153846	0.75280356	1	1372	tags=23%, list=12%, signal=26%
KEGG_OOCYTE_MEIOSIS	KEGG_OOCYTE_MEIOSIS		74	0.26752788	1.0002072	0.47058824	0.7515918	1	1125	tags=16%, list=10%, signal=18%
CAMPS_COLON_CANCER_COPY_NUMBER_DN	CAMPS_COLON_CANCER_COPY_NUMBER_DN		18	0.3682113	0.9997826	0.44	0.75138736	1	805	tags=22%, list=7%, signal=24%
BENPORATH_ES_CORE_NINE_CORRELATED	BENPORATH_ES_CORE_NINE_CORRELATED		65	0.3032475	0.9987978	0.5081967	0.75223666	1	4211	tags=55%, list=38%, signal=88%
BROWNE_HCMV_INFECTION_6HR_DN	BROWNE_HCMV_INFECTION_6HR_DN		89	0.24917771	0.99792296	0.45	0.7532593	1	954	tags=13%, list=9%, signal=15%
WANG_HCP_PROSTATE_CANCER	WANG_HCP_PROSTATE_CANCER		45	0.31021225	0.997758	0.45614034	0.7523137	1	1374	tags=22%, list=12%, signal=25%
LIU_COMMON_CANCER_GENES	LIU_COMMON_CANCER_GENES		21	0.3104201	0.99562424	0.46938777	0.7563278	1	3079	tags=38%, list=27%, signal=52%
MISSIAGLIA_REGULATED_BY_METHYLATION_UP	MISSIAGLIA_REGULATED_BY_METHYLATION_UP		68	0.3439078	0.99542195	0.4489796	0.7554813	1	1620	tags=29%, list=14%, signal=34%
SAKAI_TUMOR_INFILTRATING_MONOCYTES_DN	SAKAI_TUMOR_INFILTRATING_MONOCYTES_DN		47	0.26666948	0.99457693	0.5254237	0.7563388	1	3230	tags=34%, list=29%, signal=48%
CAIRO_HEPATOBLASTOMA_UP	CAIRO_HEPATOBLASTOMA_UP		121	0.27272034	0.99370664	0.4915254	0.7569099	1	2403	tags=29%, list=21%, signal=36%
NAKAMURA_TUMOR_ZONE_PERIPHERAL_VS_CENTRAL_DN	NAKAMURA_TUMOR_ZONE_PERIPHERAL_VS_CENTRAL_DN		326	0.24553111	0.99338126	0.42857143	0.75632733	1	1456	tags=19%, list=13%, signal=21%
MUELLER_METHYLATED_IN_GLIOBLASTOMA	MUELLER_METHYLATED_IN_GLIOBLASTOMA		26	0.35792276	0.9919384	0.49019608	0.75806504	1	1304	tags=31%, list=12%, signal=35%
OLSSON_E2F3_TARGETS_DN	OLSSON_E2F3_TARGETS_DN		15	0.39894372	0.991112	0.45454547	0.7586677	1	624	tags=33%, list=6%, signal=35%
MODY_HIPPOCAMPUS_PRENATAL	MODY_HIPPOCAMPUS_PRENATAL		21	0.3284064	0.9879077	0.4680851	0.76425713	1	4416	tags=52%, list=39%, signal=86%
REACTOME_SCF_BETA_TRCP_MEDIATED_DEGRADATION_OF_EMI1	REACTOME_SCF_BETA_TRCP_MEDIATED_DEGRADATION_OF_EMI1		40	0.31849575	0.98767805	0.509434	0.7635848	1	5306	tags=55%, list=47%, signal=104%
AGUIRRE_PANCREATIC_CANCER_COPY_NUMBER_DN	AGUIRRE_PANCREATIC_CANCER_COPY_NUMBER_DN		133	0.24763979	0.98551923	0.5192308	0.7664361	1	2809	tags=27%, list=25%, signal=36%
REACTOME_VPR_MEDIATED_NUCLEAR_IMPORT_OF_PICS	REACTOME_VPR_MEDIATED_NUCLEAR_IMPORT_OF_PICS		20	0.36025125	0.98545784	0.48214287	0.7652998	1	3738	tags=45%, list=33%, signal=67%
NOUZOVA_TRETINOIN_AND_H4_ACETYLATION	NOUZOVA_TRETINOIN_AND_H4_ACETYLATION		78	0.23261538	0.9834444	0.50980395	0.7685731	1	2312	tags=21%, list=21%, signal=26%
DANG_REGULATED_BY_MYC_UP	DANG_REGULATED_BY_MYC_UP		48	0.28537008	0.9833234	0.5294118	0.76756626	1	2349	tags=29%, list=21%, signal=37%
KEGG_OLFACTORY_TRANSDUCTION	KEGG_OLFACTORY_TRANSDUCTION		17	0.38984907	0.9824455	0.53846157	0.76855016	1	1125	tags=35%, list=10%, signal=39%
SLEBOS_HEAD_AND_NECK_CANCER_WITH_HPV_UP	SLEBOS_HEAD_AND_NECK_CANCER_WITH_HPV_UP		41	0.30405167	0.98127586	0.4642857	0.77056503	1	2476	tags=34%, list=22%, signal=44%
VANTVEER_BREAST_CANCER_BRCA1_UP	VANTVEER_BREAST_CANCER_BRCA1_UP		18	0.3054623	0.980755	0.4642857	0.77056	1	2348	tags=28%, list=21%, signal=35%
GAZDA_DIAMOND_BLACKFAN_ANEMIA_ERYTHROID_DN	GAZDA_DIAMOND_BLACKFAN_ANEMIA_ERYTHROID_DN		240	0.22682421	0.98025125	0.52	0.77026945	1	2683	tags=28%, list=24%, signal=36%
REACTOME_MAP_KINASES_ACTIVATION_IN_TLR_CASCADE	REACTOME_MAP_KINASES_ACTIVATION_IN_TLR_CASCADE		26	0.28921294	0.98000264	0.47540984	0.76958215	1	510	tags=8%, list=5%, signal=8%
SPIELMAN_LYMPHOBLAST_EUROPEAN_VS_ASIAN_UP	SPIELMAN_LYMPHOBLAST_EUROPEAN_VS_ASIAN_UP		324	0.21868473	0.9797931	0.4814815	0.7688199	1	3029	tags=27%, list=27%, signal=37%
LI_CISPLATIN_RESISTANCE_UP	LI_CISPLATIN_RESISTANCE_UP		18	0.43437698	0.97963256	0.47540984	0.7678076	1	1233	tags=33%, list=11%, signal=37%
RICKMAN_METASTASIS_DN	RICKMAN_METASTASIS_DN		160	0.26502654	0.9795122	0.4107143	0.76677525	1	3541	tags=36%, list=32%, signal=52%
MARTINEZ_RB1_AND_TP53_TARGETS_DN	MARTINEZ_RB1_AND_TP53_TARGETS_DN		399	0.23948017	0.97919494	0.43103448	0.7662233	1	2250	tags=23%, list=20%, signal=28%
PENG_LEUCINE_DEPRIVATION_DN	PENG_LEUCINE_DEPRIVATION_DN		36	0.27353692	0.9774676	0.509434	0.7691313	1	1090	tags=14%, list=10%, signal=15%
SENGUPTA_NASOPHARYNGEAL_CARCINOMA_DN	SENGUPTA_NASOPHARYNGEAL_CARCINOMA_DN		130	0.28122926	0.9764309	0.46296296	0.77041113	1	2317	tags=31%, list=21%, signal=38%
CHEOK_RESPONSE_TO_HD_MTX_DN	CHEOK_RESPONSE_TO_HD_MTX_DN		15	0.34719285	0.97605723	0.5471698	0.7699666	1	3545	tags=47%, list=32%, signal=68%
REACTOME_ADP_SIGNALLING_THROUGH_P2Y_PURINOCEPTOR_1	REACTOME_ADP_SIGNALLING_THROUGH_P2Y_PURINOCEPTOR_1		18	0.3483264	0.9759644	0.50793654	0.76887095	1	2565	tags=28%, list=23%, signal=36%
HAHTOLA_MYCOSIS_FUNGOIDES_CD4_DN	HAHTOLA_MYCOSIS_FUNGOIDES_CD4_DN		67	0.29169235	0.97579545	0.537037	0.7680624	1	2886	tags=31%, list=26%, signal=42%
KIM_LRRC3B_TARGETS	KIM_LRRC3B_TARGETS		15	0.44996807	0.97451305	0.4390244	0.77021676	1	1574	tags=40%, list=14%, signal=46%
RIZ_ERYTHROID_DIFFERENTIATION_HBZ	RIZ_ERYTHROID_DIFFERENTIATION_HBZ		29	0.31716353	0.9742197	0.48979592	0.76962495	1	1669	tags=21%, list=15%, signal=24%
KEGG_ECM_RECEPTOR_INTERACTION	KEGG_ECM_RECEPTOR_INTERACTION		53	0.35692626	0.9740697	0.51724136	0.7686784	1	989	tags=23%, list=9%, signal=25%
ZHAN_MULTIPLE_MYELOMA_PR_DN	ZHAN_MULTIPLE_MYELOMA_PR_DN		19	0.3357504	0.97378874	0.4716981	0.76805204	1	564	tags=21%, list=5%, signal=22%
REACTOME_NEURORANSMITTER_RECEPTOR_BINDING_AND_DOWNSTREAM_TRANSMISSION_IN_THE_POSTSYNAPTIC_CELL	REACTOME_NEURORANSMITTER_RECEPTOR_BINDING_AND_DOWNSTREAM_TRANSMISSION_IN_THE_POSTSYNAPTIC_CELL		59	0.2821382	0.9735592	0.52	0.76738614	1	2937	tags=32%, list=26%, signal=43%
OUELLET_OVARIAN_CANCER_INVASIVE_VS_LMP_UP	OUELLET_OVARIAN_CANCER_INVASIVE_VS_LMP_UP		85	0.28369915	0.97353494	0.53061223	0.76620555	1	2478	tags=20%, list=22%, signal=25%
MCBRYAN_PUBERTAL_BREAST_3_4WK_UP	MCBRYAN_PUBERTAL_BREAST_3_4WK_UP		149	0.30875367	0.97288674	0.4716981	0.766632	1	1453	tags=29%, list=13%, signal=33%
REACTOME_CDT1_ASSOCIATION_WITH_THE_CDC6_ORC_ORIGIN_COMPLEX	REACTOME_CDT1_ASSOCIATION_WITH_THE_CDC6_ORC_ORIGIN_COMPLEX		45	0.30017787	0.9719858	0.44230768	0.76773584	1	5306	tags=53%, list=47%, signal=101%
REACTOME_NCAM1_INTERACTIONS	REACTOME_NCAM1_INTERACTIONS		34	0.3897092	0.9709914	0.5	0.7689475	1	304	tags=18%, list=3%, signal=18%
CHEN_HOXA5_TARGETS_9HR_DN	CHEN_HOXA5_TARGETS_9HR_DN		29	0.3495432	0.9701709	0.58181816	0.7694007	1	2627	tags=38%, list=23%, signal=49%
RIZ_ERYTHROID_DIFFERENTIATION_CCNE1	RIZ_ERYTHROID_DIFFERENTIATION_CCNE1		32	0.29726478	0.9692375	0.5	0.7704379	1	2406	tags=25%, list=21%, signal=32%
RHODES_CANCER_META_SIGNATURE	RHODES_CANCER_META_SIGNATURE		41	0.30795407	0.96878105	0.5294118	0.77065194	1	5122	tags=66%, list=46%, signal=121%
WEI_MYCN_TARGETS_WITH_E_BOX	WEI_MYCN_TARGETS_WITH_E_BOX		426	0.24720998	0.9685586	0.5625	0.770121	1	3390	tags=34%, list=30%, signal=47%
KEGG_NON_SMALL_CELL_LUNG_CANCER	KEGG_NON_SMALL_CELL_LUNG_CANCER		29	0.26034474	0.96831053	0.46031746	0.7695862	1	1986	tags=24%, list=18%, signal=29%
REACTOME_PLC_GAMMA1_SIGNALLING	REACTOME_PLC_GAMMA1_SIGNALLING		19	0.32966724	0.9681308	0.5660377	0.76873183	1	1125	tags=21%, list=10%, signal=23%
REACTOME_REGULATION_OF_ORNITHINE_DECARBOXYLASE	REACTOME_REGULATION_OF_ORNITHINE_DECARBOXYLASE		40	0.32724807	0.9679731	0.50980395	0.7679701	1	5306	tags=55%, list=47%, signal=104%
SHEPARD_BMYB_MORPHOLINO_UP	SHEPARD_BMYB_MORPHOLINO_UP		105	0.23987038	0.96741474	0.4909091	0.7682102	1	1596	tags=16%, list=14%, signal=19%
BROWNE_HCMV_INFECTION_48HR_UP	BROWNE_HCMV_INFECTION_48HR_UP		117	0.25949806	0.96658504	0.53846157	0.76886547	1	1991	tags=31%, list=18%, signal=37%
DASU_IL6_SIGNALING_SCAR_UP	DASU_IL6_SIGNALING_SCAR_UP		17	0.3394172	0.9665658	0.52	0.76773024	1	1051	tags=24%, list=9%, signal=26%
REACTOME_TRANSMEMBRANE_TRANSPORT_OF_SMALL_MOLECULES	REACTOME_TRANSMEMBRANE_TRANSPORT_OF_SMALL_MOLECULES		145	0.2563878	0.9663213	0.45833334	0.7669447	1	1647	tags=21%, list=15%, signal=24%
KIM_MYCN_AMPLIFICATION_TARGETS_UP	KIM_MYCN_AMPLIFICATION_TARGETS_UP		42	0.30530095	0.96576196	0.48214287	0.7672488	1	1532	tags=19%, list=14%, signal=22%
SIG_IL4RECEPTOR_IN_B_LYPHOCYTES	SIG_IL4RECEPTOR_IN_B_LYPHOCYTES		16	0.27855515	0.96500534	0.47058824	0.7679795	1	517	tags=13%, list=5%, signal=13%
RICKMAN_HEAD_AND_NECK_CANCER_A	RICKMAN_HEAD_AND_NECK_CANCER_A		49	0.3624142	0.9634101	0.55932206	0.770236	1	893	tags=18%, list=8%, signal=20%
PELLICCIOTTA_HDAC_IN_ANTIGEN_PRESENTATION_UP	PELLICCIOTTA_HDAC_IN_ANTIGEN_PRESENTATION_UP		49	0.2729936	0.96234053	0.5	0.7713494	1	5233	tags=59%, list=47%, signal=111%
FERNANDEZ_BOUND_BY_MYC	FERNANDEZ_BOUND_BY_MYC		125	0.22307396	0.96232724	0.47540984	0.77017	1	3653	tags=41%, list=33%, signal=60%
AMBROSINI_FLAVOPIRIDOL_TREATMENT_TP53	AMBROSINI_FLAVOPIRIDOL_TREATMENT_TP53		60	0.25499937	0.96148026	0.48	0.77092683	1	2117	tags=25%, list=19%, signal=31%
ASTON_MAJOR_DEPRESSIVE_DISORDER_UP	ASTON_MAJOR_DEPRESSIVE_DISORDER_UP		25	0.28818303	0.96105915	0.5319149	0.7703497	1	1040	tags=16%, list=9%, signal=18%
ACEVEDO_LIVER_TUMOR_VS_NORMAL_ADJACENT_TISSUE_UP	ACEVEDO_LIVER_TUMOR_VS_NORMAL_ADJACENT_TISSUE_UP		488	0.22014062	0.9603861	0.46296296	0.77046674	1	4300	tags=41%, list=38%, signal=64%
FAELT_B_CLL_WITH_VH_REARRANGEMENTS_DN	FAELT_B_CLL_WITH_VH_REARRANGEMENTS_DN		27	0.298378	0.9593285	0.5263158	0.7720664	1	768	tags=15%, list=7%, signal=16%
LASTOWSKA_COAMPLIFIED_WITH_MYCN	LASTOWSKA_COAMPLIFIED_WITH_MYCN		22	0.3018124	0.9582924	0.6037736	0.773126	1	1221	tags=23%, list=11%, signal=25%
DACOSTA_UV_RESPONSE_VIA_ERCC3_TTD_UP	DACOSTA_UV_RESPONSE_VIA_ERCC3_TTD_UP		33	0.3132991	0.9582883	0.49056605	0.7719546	1	2549	tags=36%, list=23%, signal=47%
BROCKE_APOPTOSIS_REVERSED_BY_IL6	BROCKE_APOPTOSIS_REVERSED_BY_IL6		78	0.29087314	0.9553259	0.5423729	0.77791774	1	1637	tags=23%, list=15%, signal=27%
REACTOME_NUCLEAR_EVENTS_KINASE_AND_TRANSCRIPTION_FACTOR_ACTIVATION	REACTOME_NUCLEAR_EVENTS_KINASE_AND_TRANSCRIPTION_FACTOR_ACTIVATION		15	0.3270201	0.95485115	0.54385966	0.7777931	1	42	tags=7%, list=0%, signal=7%
WHITEHURST_PACLITAXEL_SENSITIVITY	WHITEHURST_PACLITAXEL_SENSITIVITY		18	0.36428347	0.9541437	0.49056605	0.77795947	1	2201	tags=33%, list=20%, signal=41%
RASHI_RESPONSE_TO_IONIZING_RADIATION_3	RASHI_RESPONSE_TO_IONIZING_RADIATION_3		34	0.2946743	0.95411396	0.46153846	0.77683204	1	1397	tags=15%, list=12%, signal=17%
BIOCARTA_GPCR_PATHWAY	BIOCARTA_GPCR_PATHWAY		18	0.33178216	0.95402056	0.53333336	0.7758833	1	2379	tags=33%, list=21%, signal=42%
RODRIGUES_NTN1_TARGETS_DN	RODRIGUES_NTN1_TARGETS_DN		94	0.27277014	0.9540035	0.5652174	0.7747605	1	1418	tags=21%, list=13%, signal=24%
DER_IFN_GAMMA_RESPONSE_UP	DER_IFN_GAMMA_RESPONSE_UP		46	0.30852935	0.9533559	0.48979592	0.77513415	1	1115	tags=22%, list=10%, signal=24%
NAKAMURA_TUMOR_ZONE_PERIPHERAL_VS_CENTRAL_UP	NAKAMURA_TUMOR_ZONE_PERIPHERAL_VS_CENTRAL_UP		163	0.27907792	0.9531285	0.5090909	0.7745684	1	1209	tags=17%, list=11%, signal=19%
CHEMNITZ_RESPONSE_TO_PROSTAGLANDIN_E2_DN	CHEMNITZ_RESPONSE_TO_PROSTAGLANDIN_E2_DN		177	0.25115332	0.9528073	0.56363636	0.7741652	1	1670	tags=23%, list=15%, signal=26%
BENPORATH_MYC_TARGETS_WITH_EBOX	BENPORATH_MYC_TARGETS_WITH_EBOX		151	0.21253084	0.95222646	0.46774194	0.7740876	1	3821	tags=38%, list=34%, signal=58%
GARY_CD5_TARGETS_DN	GARY_CD5_TARGETS_DN		254	0.23994815	0.95169413	0.4814815	0.7740528	1	3545	tags=32%, list=32%, signal=46%
SHEDDEN_LUNG_CANCER_GOOD_SURVIVAL_A4	SHEDDEN_LUNG_CANCER_GOOD_SURVIVAL_A4		109	0.25355345	0.9516191	0.537037	0.77308017	1	2221	tags=28%, list=20%, signal=35%
SETLUR_PROSTATE_CANCER_TMPRSS2_ERG_FUSION_UP	SETLUR_PROSTATE_CANCER_TMPRSS2_ERG_FUSION_UP		43	0.30026126	0.95161074	0.5322581	0.7719601	1	1476	tags=21%, list=13%, signal=24%
CHENG_IMPRINTED_BY_ESTRADIOL	CHENG_IMPRINTED_BY_ESTRADIOL		54	0.26945138	0.9514047	0.61538464	0.77120876	1	1466	tags=19%, list=13%, signal=21%
ACEVEDO_LIVER_CANCER_WITH_H3K9ME3_DN	ACEVEDO_LIVER_CANCER_WITH_H3K9ME3_DN		36	0.3040039	0.9501022	0.5319149	0.7731036	1	2107	tags=25%, list=19%, signal=31%
CORRE_MULTIPLE_MYELOMA_DN	CORRE_MULTIPLE_MYELOMA_DN		32	0.3624658	0.94747525	0.5555556	0.7774925	1	809	tags=25%, list=7%, signal=27%
REACTOME_TAT_MEDIATED_HIV1_ELONGATION_ARREST_AND_RECOVERY	REACTOME_TAT_MEDIATED_HIV1_ELONGATION_ARREST_AND_RECOVERY		27	0.28862992	0.94711626	0.5283019	0.7771491	1	5374	tags=59%, list=48%, signal=114%
MOREAUX_B_LYMPHOCYTE_MATURATION_BY_TACI_DN	MOREAUX_B_LYMPHOCYTE_MATURATION_BY_TACI_DN		25	0.34239146	0.9459389	0.5510204	0.7786776	1	3529	tags=48%, list=32%, signal=70%
DAZARD_RESPONSE_TO_UV_NHEK_DN	DAZARD_RESPONSE_TO_UV_NHEK_DN		118	0.25163138	0.9457708	0.5849057	0.77794075	1	1652	tags=16%, list=15%, signal=19%
REACTOME_TRNA_AMINOACYLATION	REACTOME_TRNA_AMINOACYLATION		18	0.32780746	0.9453229	0.59090906	0.777881	1	4770	tags=61%, list=43%, signal=106%
JIANG_TIP30_TARGETS_DN	JIANG_TIP30_TARGETS_DN		18	0.32592404	0.94458157	0.48076922	0.7781289	1	318	tags=11%, list=3%, signal=11%
AMIT_EGF_RESPONSE_120_HELA	AMIT_EGF_RESPONSE_120_HELA		47	0.32370037	0.94432	0.5964912	0.77743435	1	2214	tags=32%, list=20%, signal=40%
AMIT_EGF_RESPONSE_480_HELA	AMIT_EGF_RESPONSE_480_HELA		99	0.31414792	0.9429005	0.58181816	0.7796192	1	2437	tags=31%, list=22%, signal=40%
RUGO_STRESS_RESPONSE_SUBSET_G	RUGO_STRESS_RESPONSE_SUBSET_G		19	0.34814537	0.9423038	0.59183675	0.7795245	1	2124	tags=37%, list=19%, signal=45%
KYNG_DNA_DAMAGE_BY_4NQO_OR_UV	KYNG_DNA_DAMAGE_BY_4NQO_OR_UV		19	0.34814537	0.9423038	0.59183675	0.77838653	1	2124	tags=37%, list=19%, signal=45%
ZHAN_MULTIPLE_MYELOMA_MS_DN	ZHAN_MULTIPLE_MYELOMA_MS_DN		18	0.31997445	0.941388	0.53846157	0.7791819	1	858	tags=17%, list=8%, signal=18%
BOYLAN_MULTIPLE_MYELOMA_D_CLUSTER_DN	BOYLAN_MULTIPLE_MYELOMA_D_CLUSTER_DN		24	0.34717813	0.9407742	0.5555556	0.77936625	1	1137	tags=25%, list=10%, signal=28%
ODONNELL_TFRC_TARGETS_UP	ODONNELL_TFRC_TARGETS_UP		186	0.2547927	0.94034636	0.6181818	0.7790994	1	1461	tags=19%, list=13%, signal=22%
DELYS_THYROID_CANCER_UP	DELYS_THYROID_CANCER_UP		275	0.30288354	0.9401414	0.5510204	0.7782236	1	1545	tags=25%, list=14%, signal=28%
LINDGREN_BLADDER_CANCER_WITH_LOH_IN_CHR9Q	LINDGREN_BLADDER_CANCER_WITH_LOH_IN_CHR9Q		62	0.22585514	0.9390775	0.51724136	0.779014	1	1941	tags=16%, list=17%, signal=19%
AMIT_SERUM_RESPONSE_240_MCF10A	AMIT_SERUM_RESPONSE_240_MCF10A		42	0.32206815	0.93875545	0.5254237	0.7785956	1	1755	tags=33%, list=16%, signal=39%
KESHELAVA_MULTIPLE_DRUG_RESISTANCE	KESHELAVA_MULTIPLE_DRUG_RESISTANCE		46	0.25092483	0.9376175	0.5614035	0.7801595	1	1755	tags=20%, list=16%, signal=23%
VALK_AML_CLUSTER_7	VALK_AML_CLUSTER_7		17	0.36845484	0.93695104	0.4893617	0.7802932	1	704	tags=18%, list=6%, signal=19%
REACTOME_SIGNAL_AMPLIFICATION	REACTOME_SIGNAL_AMPLIFICATION		23	0.34441727	0.9366487	0.5263158	0.7797786	1	2565	tags=35%, list=23%, signal=45%
TAKEDA_TARGETS_OF_NUP98_HOXA9_FUSION_8D_UP	TAKEDA_TARGETS_OF_NUP98_HOXA9_FUSION_8D_UP		84	0.3307112	0.93605536	0.52380955	0.7799084	1	1113	tags=27%, list=10%, signal=30%
YAO_TEMPORAL_RESPONSE_TO_PROGESTERONE_CLUSTER_15	YAO_TEMPORAL_RESPONSE_TO_PROGESTERONE_CLUSTER_15		29	0.33155084	0.9358872	0.56363636	0.7791498	1	866	tags=28%, list=8%, signal=30%
KRIGE_RESPONSE_TO_TOSEDOSTAT_24HR_UP	KRIGE_RESPONSE_TO_TOSEDOSTAT_24HR_UP		349	0.22020175	0.93573654	0.51724136	0.77845544	1	1662	tags=18%, list=15%, signal=21%
WATANABE_COLON_CANCER_MSI_VS_MSS_DN	WATANABE_COLON_CANCER_MSI_VS_MSS_DN		38	0.2892127	0.9354374	0.5555556	0.77799666	1	888	tags=18%, list=8%, signal=20%
REACTOME_PI3K_CASCADE	REACTOME_PI3K_CASCADE		26	0.28290895	0.93530047	0.6037736	0.77718174	1	517	tags=12%, list=5%, signal=12%
ST_MYOCYTE_AD_PATHWAY	ST_MYOCYTE_AD_PATHWAY		15	0.3806267	0.93464565	0.5714286	0.77763253	1	1318	tags=27%, list=12%, signal=30%
KEGG_ARGININE_AND_PROLINE_METABOLISM	KEGG_ARGININE_AND_PROLINE_METABOLISM		38	0.3080907	0.93440384	0.58928573	0.77687794	1	1837	tags=34%, list=16%, signal=41%
GOTTWEIN_TARGETS_OF_KSHV_MIR_K12_11	GOTTWEIN_TARGETS_OF_KSHV_MIR_K12_11		32	0.28728697	0.9342183	0.6363636	0.7760321	1	1214	tags=16%, list=11%, signal=17%
CHUANG_OXIDATIVE_STRESS_RESPONSE_UP	CHUANG_OXIDATIVE_STRESS_RESPONSE_UP		18	0.32173198	0.93414676	0.5740741	0.77498776	1	403	tags=17%, list=4%, signal=17%
LIU_CMYB_TARGETS_UP	LIU_CMYB_TARGETS_UP		102	0.25752404	0.93409854	0.5319149	0.7739532	1	945	tags=16%, list=8%, signal=17%
CROONQUIST_NRAS_VS_STROMAL_STIMULATION_DN	CROONQUIST_NRAS_VS_STROMAL_STIMULATION_DN		55	0.3370856	0.9339346	0.6226415	0.77315867	1	2350	tags=44%, list=21%, signal=55%
IGARASHI_ATF4_TARGETS_DN	IGARASHI_ATF4_TARGETS_DN		48	0.29070076	0.93309003	0.58181816	0.7738631	1	2310	tags=33%, list=21%, signal=42%
RICKMAN_METASTASIS_UP	RICKMAN_METASTASIS_UP		145	0.22685318	0.9320187	0.6	0.7750736	1	2362	tags=23%, list=21%, signal=28%
DAZARD_RESPONSE_TO_UV_NHEK_UP	DAZARD_RESPONSE_TO_UV_NHEK_UP		108	0.25119373	0.9319367	0.6122449	0.7741258	1	1743	tags=20%, list=16%, signal=24%
GRABARCZYK_BCL11B_TARGETS_UP	GRABARCZYK_BCL11B_TARGETS_UP		41	0.2962588	0.9312174	0.6545454	0.77445185	1	581	tags=17%, list=5%, signal=18%
TURASHVILI_BREAST_LOBULAR_CARCINOMA_VS_DUCTAL_NORMAL_DN	TURASHVILI_BREAST_LOBULAR_CARCINOMA_VS_DUCTAL_NORMAL_DN		51	0.30270478	0.93116856	0.5849057	0.77342784	1	1148	tags=24%, list=10%, signal=26%
JAEGER_METASTASIS_DN	JAEGER_METASTASIS_DN		145	0.31168377	0.9304755	0.6	0.7736227	1	1105	tags=26%, list=10%, signal=29%
PODAR_RESPONSE_TO_ADAPHOSTIN_UP	PODAR_RESPONSE_TO_ADAPHOSTIN_UP		87	0.25845933	0.92961764	0.50877196	0.77440125	1	2991	tags=36%, list=27%, signal=48%
MOHANKUMAR_TLX1_TARGETS_UP	MOHANKUMAR_TLX1_TARGETS_UP		243	0.21201718	0.92813283	0.6226415	0.7767692	1	2217	tags=23%, list=20%, signal=28%
REACTOME_DARPP32_EVENTS	REACTOME_DARPP32_EVENTS		17	0.2996579	0.9278194	0.5964912	0.77623934	1	2920	tags=35%, list=26%, signal=48%
JAZAG_TGFB1_SIGNALING_VIA_SMAD4_UP	JAZAG_TGFB1_SIGNALING_VIA_SMAD4_UP		69	0.2508247	0.9277448	0.63265306	0.77534306	1	2053	tags=23%, list=18%, signal=28%
KEGG_PROSTATE_CANCER	KEGG_PROSTATE_CANCER		50	0.24215114	0.9275201	0.5862069	0.77482784	1	2807	tags=26%, list=25%, signal=35%
LAIHO_COLORECTAL_CANCER_SERRATED_DN	LAIHO_COLORECTAL_CANCER_SERRATED_DN		47	0.2506786	0.92725563	0.5294118	0.77433336	1	3657	tags=32%, list=33%, signal=47%
REACTOME_NCAM_SIGNALING_FOR_NEURITE_OUT_GROWTH	REACTOME_NCAM_SIGNALING_FOR_NEURITE_OUT_GROWTH		46	0.33681357	0.92699945	0.5555556	0.7739896	1	304	tags=13%, list=3%, signal=13%
ZHANG_RESPONSE_TO_CANTHARIDIN_DN	ZHANG_RESPONSE_TO_CANTHARIDIN_DN		40	0.24321654	0.92681587	0.45833334	0.773261	1	1184	tags=18%, list=11%, signal=19%
GAL_LEUKEMIC_STEM_CELL_DN	GAL_LEUKEMIC_STEM_CELL_DN		133	0.31089368	0.9254254	0.6122449	0.7749501	1	771	tags=20%, list=7%, signal=21%
REACTOME_TRAF6_MEDIATED_INDUCTION_OF_THE_ANTIVIRAL_CYTOKINE_IFN_ALPHA_BETA_CASCADE	REACTOME_TRAF6_MEDIATED_INDUCTION_OF_THE_ANTIVIRAL_CYTOKINE_IFN_ALPHA_BETA_CASCADE		31	0.2543046	0.9253777	0.5254237	0.7739559	1	510	tags=6%, list=5%, signal=7%
BOYAULT_LIVER_CANCER_SUBCLASS_G6_UP	BOYAULT_LIVER_CANCER_SUBCLASS_G6_UP		41	0.2906615	0.9250492	0.46938777	0.77370405	1	1803	tags=24%, list=16%, signal=29%
BIOCARTA_CXCR4_PATHWAY	BIOCARTA_CXCR4_PATHWAY		17	0.32079798	0.9247426	0.5535714	0.7733173	1	517	tags=18%, list=5%, signal=18%
REACTOME_REGULATION_OF_INSULIN_SECRETION_BY_FREE_FATTY_ACIDS	REACTOME_REGULATION_OF_INSULIN_SECRETION_BY_FREE_FATTY_ACIDS		15	0.34819683	0.923667	0.6	0.77450436	1	239	tags=13%, list=2%, signal=14%
PELLICCIOTTA_HDAC_IN_ANTIGEN_PRESENTATION_DN	PELLICCIOTTA_HDAC_IN_ANTIGEN_PRESENTATION_DN		37	0.28443027	0.9228734	0.49056605	0.7749674	1	2820	tags=24%, list=25%, signal=32%
KEGG_AMINOACYL_TRNA_BIOSYNTHESIS	KEGG_AMINOACYL_TRNA_BIOSYNTHESIS		18	0.3287588	0.9226276	0.63414633	0.7744286	1	4770	tags=61%, list=43%, signal=106%
CHOI_ATL_STAGE_PREDICTOR	CHOI_ATL_STAGE_PREDICTOR		21	0.29418504	0.9225802	0.4814815	0.7734766	1	4593	tags=52%, list=41%, signal=89%
RASHI_RESPONSE_TO_IONIZING_RADIATION_2	RASHI_RESPONSE_TO_IONIZING_RADIATION_2		92	0.2582589	0.92131567	0.5106383	0.7751684	1	2021	tags=24%, list=18%, signal=29%
BIOCARTA_IL2RB_PATHWAY	BIOCARTA_IL2RB_PATHWAY		23	0.28050718	0.91886574	0.52	0.779879	1	517	tags=9%, list=5%, signal=9%
KEGG_VEGF_SIGNALING_PATHWAY	KEGG_VEGF_SIGNALING_PATHWAY		46	0.25473407	0.91824067	0.5283019	0.7800373	1	1874	tags=20%, list=17%, signal=23%
JISON_SICKLE_CELL_DISEASE_DN	JISON_SICKLE_CELL_DISEASE_DN		103	0.19044626	0.91736186	0.6037736	0.78068465	1	3563	tags=29%, list=32%, signal=42%
REACTOME_G_BETA_GAMMA_SIGNALLING_THROUGH_PI3KGAMMA	REACTOME_G_BETA_GAMMA_SIGNALLING_THROUGH_PI3KGAMMA		17	0.3253617	0.91724825	0.6181818	0.77977383	1	2550	tags=29%, list=23%, signal=38%
LINDSTEDT_DENDRITIC_CELL_MATURATION_B	LINDSTEDT_DENDRITIC_CELL_MATURATION_B		35	0.30372837	0.9171807	0.51785713	0.7787451	1	2380	tags=31%, list=21%, signal=40%
SEITZ_NEOPLASTIC_TRANSFORMATION_BY_8P_DELETION_UP	SEITZ_NEOPLASTIC_TRANSFORMATION_BY_8P_DELETION_UP		47	0.3378185	0.91645896	0.52272725	0.7790232	1	1113	tags=26%, list=10%, signal=28%
AMIT_EGF_RESPONSE_60_MCF10A	AMIT_EGF_RESPONSE_60_MCF10A		28	0.35768655	0.91640437	0.6603774	0.77811086	1	2030	tags=32%, list=18%, signal=39%
BIOCARTA_FAS_PATHWAY	BIOCARTA_FAS_PATHWAY		18	0.3380352	0.91625196	0.5	0.77738535	1	3754	tags=50%, list=34%, signal=75%
GAUSSMANN_MLL_AF4_FUSION_TARGETS_G_UP	GAUSSMANN_MLL_AF4_FUSION_TARGETS_G_UP		108	0.26953006	0.9160017	0.6181818	0.7768971	1	1634	tags=24%, list=15%, signal=28%
ST_G_ALPHA_I_PATHWAY	ST_G_ALPHA_I_PATHWAY		20	0.29276597	0.9159536	0.54347825	0.7760585	1	239	tags=10%, list=2%, signal=10%
HALMOS_CEBPA_TARGETS_DN	HALMOS_CEBPA_TARGETS_DN		23	0.30470982	0.91355306	0.6530612	0.7804124	1	1011	tags=22%, list=9%, signal=24%
SETLUR_PROSTATE_CANCER_TMPRSS2_ERG_FUSION_DN	SETLUR_PROSTATE_CANCER_TMPRSS2_ERG_FUSION_DN		15	0.34775427	0.9129487	0.58	0.78043747	1	1687	tags=33%, list=15%, signal=39%
CHIBA_RESPONSE_TO_TSA	CHIBA_RESPONSE_TO_TSA		31	0.2542665	0.91244054	0.62068963	0.7805646	1	864	tags=13%, list=8%, signal=14%
BIOCARTA_RAC1_PATHWAY	BIOCARTA_RAC1_PATHWAY		18	0.32399118	0.9121121	0.6111111	0.78034925	1	1480	tags=28%, list=13%, signal=32%
ONDER_CDH1_TARGETS_3_DN	ONDER_CDH1_TARGETS_3_DN		28	0.36210898	0.9096099	0.625	0.78465533	1	1953	tags=39%, list=17%, signal=47%
HAN_SATB1_TARGETS_UP	HAN_SATB1_TARGETS_UP		183	0.25895694	0.9085648	0.60784316	0.78616273	1	1839	tags=27%, list=16%, signal=32%
REACTOME_MAPK_TARGETS_NUCLEAR_EVENTS_MEDIATED_BY_MAP_KINASES	REACTOME_MAPK_TARGETS_NUCLEAR_EVENTS_MEDIATED_BY_MAP_KINASES		18	0.2905178	0.90772605	0.625	0.786829	1	42	tags=6%, list=0%, signal=6%
KIM_MYCN_AMPLIFICATION_TARGETS_DN	KIM_MYCN_AMPLIFICATION_TARGETS_DN		45	0.27096042	0.90741044	0.65384614	0.7863054	1	2293	tags=29%, list=20%, signal=36%
TURASHVILI_BREAST_LOBULAR_CARCINOMA_VS_LOBULAR_NORMAL_DN	TURASHVILI_BREAST_LOBULAR_CARCINOMA_VS_LOBULAR_NORMAL_DN		42	0.39562964	0.90724707	0.6	0.7856283	1	724	tags=21%, list=6%, signal=23%
DAUER_STAT3_TARGETS_UP	DAUER_STAT3_TARGETS_UP		21	0.3269423	0.90673804	0.5686275	0.78583056	1	1652	tags=29%, list=15%, signal=33%
CHIARADONNA_NEOPLASTIC_TRANSFORMATION_KRAS_UP	CHIARADONNA_NEOPLASTIC_TRANSFORMATION_KRAS_UP		88	0.30770516	0.90644604	0.5925926	0.7853485	1	1164	tags=24%, list=10%, signal=26%
SCIAN_INVERSED_TARGETS_OF_TP53_AND_TP73_DN	SCIAN_INVERSED_TARGETS_OF_TP53_AND_TP73_DN		20	0.34741822	0.9040832	0.60714287	0.78914547	1	4478	tags=55%, list=40%, signal=91%
NAKAMURA_METASTASIS	NAKAMURA_METASTASIS		27	0.31782532	0.9039688	0.6730769	0.7882792	1	685	tags=11%, list=6%, signal=12%
REACTOME_PREFOLDIN_MEDIATED_TRANSFER_OF_SUBSTRATE_TO_CCT_TRIC	REACTOME_PREFOLDIN_MEDIATED_TRANSFER_OF_SUBSTRATE_TO_CCT_TRIC		17	0.33107466	0.9038926	0.59615386	0.7874401	1	4948	tags=59%, list=44%, signal=105%
ADDYA_ERYTHROID_DIFFERENTIATION_BY_HEMIN	ADDYA_ERYTHROID_DIFFERENTIATION_BY_HEMIN		46	0.2550903	0.90330404	0.67241377	0.7875581	1	1337	tags=17%, list=12%, signal=20%
DOANE_RESPONSE_TO_ANDROGEN_UP	DOANE_RESPONSE_TO_ANDROGEN_UP		95	0.23438038	0.90311384	0.6923077	0.7868775	1	2733	tags=28%, list=24%, signal=37%
REACTOME_SYNTHESIS_OF_BILE_ACIDS_AND_BILE_SALTS	REACTOME_SYNTHESIS_OF_BILE_ACIDS_AND_BILE_SALTS		18	0.37218633	0.9023794	0.6666667	0.78743327	1	485	tags=11%, list=4%, signal=12%
KEGG_PRION_DISEASES	KEGG_PRION_DISEASES		20	0.32450628	0.89862573	0.625	0.7937855	1	2605	tags=35%, list=23%, signal=46%
NUYTTEN_NIPP1_TARGETS_UP	NUYTTEN_NIPP1_TARGETS_UP		355	0.21562941	0.8983667	0.6393443	0.79323226	1	2348	tags=24%, list=21%, signal=29%
PENG_GLUTAMINE_DEPRIVATION_DN	PENG_GLUTAMINE_DEPRIVATION_DN		53	0.2402037	0.89818937	0.54901963	0.7925837	1	5017	tags=51%, list=45%, signal=92%
BIOCARTA_MET_PATHWAY	BIOCARTA_MET_PATHWAY		23	0.261768	0.89818513	0.62068963	0.7915499	1	3531	tags=39%, list=32%, signal=57%
MOHANKUMAR_TLX1_TARGETS_DN	MOHANKUMAR_TLX1_TARGETS_DN		82	0.28674623	0.8978924	0.6481481	0.7912483	1	744	tags=15%, list=7%, signal=16%
BOGNI_TREATMENT_RELATED_MYELOID_LEUKEMIA_DN	BOGNI_TREATMENT_RELATED_MYELOID_LEUKEMIA_DN		18	0.30742106	0.89719975	0.58928573	0.79131424	1	2267	tags=28%, list=20%, signal=35%
ZHOU_INFLAMMATORY_RESPONSE_LIVE_UP	ZHOU_INFLAMMATORY_RESPONSE_LIVE_UP		219	0.24621697	0.8962711	0.6666667	0.79243946	1	1650	tags=21%, list=15%, signal=24%
KEGG_NOD_LIKE_RECEPTOR_SIGNALING_PATHWAY	KEGG_NOD_LIKE_RECEPTOR_SIGNALING_PATHWAY		30	0.28882754	0.8958086	0.5882353	0.7926009	1	1429	tags=20%, list=13%, signal=23%
RIZ_ERYTHROID_DIFFERENTIATION_12HR	RIZ_ERYTHROID_DIFFERENTIATION_12HR		31	0.27337477	0.8955821	0.6896552	0.7920512	1	2998	tags=35%, list=27%, signal=48%
BIOCARTA_PTDINS_PATHWAY	BIOCARTA_PTDINS_PATHWAY		16	0.30298433	0.89540255	0.51785713	0.7912655	1	3016	tags=38%, list=27%, signal=51%
AMIT_EGF_RESPONSE_240_HELA	AMIT_EGF_RESPONSE_240_HELA		42	0.27297944	0.8951427	0.6181818	0.79059124	1	2046	tags=21%, list=18%, signal=26%
RUTELLA_RESPONSE_TO_HGF_DN	RUTELLA_RESPONSE_TO_HGF_DN		141	0.26803005	0.895044	0.625	0.7897062	1	1792	tags=23%, list=16%, signal=28%
FUJII_YBX1_TARGETS_UP	FUJII_YBX1_TARGETS_UP		16	0.39715022	0.89474195	0.7173913	0.7892635	1	2735	tags=50%, list=24%, signal=66%
POOLA_INVASIVE_BREAST_CANCER_UP	POOLA_INVASIVE_BREAST_CANCER_UP		169	0.35781372	0.89438945	0.6481481	0.78902775	1	1642	tags=30%, list=15%, signal=35%
WEI_MIR34A_TARGETS	WEI_MIR34A_TARGETS		76	0.23128505	0.8938888	0.65	0.78908694	1	2382	tags=26%, list=21%, signal=33%
MULLIGHAN_MLL_SIGNATURE_2_UP	MULLIGHAN_MLL_SIGNATURE_2_UP		242	0.20724311	0.8919301	0.6101695	0.791846	1	2815	tags=29%, list=25%, signal=37%
FONTAINE_THYROID_TUMOR_UNCERTAIN_MALIGNANCY_UP	FONTAINE_THYROID_TUMOR_UNCERTAIN_MALIGNANCY_UP		18	0.31500447	0.8914928	0.5686275	0.7916785	1	2042	tags=33%, list=18%, signal=41%
LIN_SILENCED_BY_TUMOR_MICROENVIRONMENT	LIN_SILENCED_BY_TUMOR_MICROENVIRONMENT		51	0.30455083	0.8909089	0.58928573	0.79172707	1	738	tags=18%, list=7%, signal=19%
MILI_PSEUDOPODIA_HAPTOTAXIS_DN	MILI_PSEUDOPODIA_HAPTOTAXIS_DN		401	0.22928514	0.89069575	0.5882353	0.7910789	1	3294	tags=37%, list=29%, signal=51%
MITSIADES_RESPONSE_TO_APLIDIN_UP	MITSIADES_RESPONSE_TO_APLIDIN_UP		260	0.20563212	0.8904456	0.68421054	0.7905024	1	2099	tags=21%, list=19%, signal=25%
NIKOLSKY_BREAST_CANCER_16Q24_AMPLICON	NIKOLSKY_BREAST_CANCER_16Q24_AMPLICON		24	0.28023982	0.8900122	0.6304348	0.79024076	1	3290	tags=42%, list=29%, signal=59%
PYEON_HPV_POSITIVE_TUMORS_UP	PYEON_HPV_POSITIVE_TUMORS_UP		34	0.31713063	0.8898348	0.5263158	0.789497	1	3913	tags=47%, list=35%, signal=72%
BILD_HRAS_ONCOGENIC_SIGNATURE	BILD_HRAS_ONCOGENIC_SIGNATURE		140	0.2694885	0.88912654	0.6229508	0.78994954	1	2008	tags=27%, list=18%, signal=33%
KAN_RESPONSE_TO_ARSENIC_TRIOXIDE	KAN_RESPONSE_TO_ARSENIC_TRIOXIDE		70	0.2810065	0.88874626	0.627451	0.78977233	1	1866	tags=29%, list=17%, signal=34%
HAHTOLA_MYCOSIS_FUNGOIDES_CD4_UP	HAHTOLA_MYCOSIS_FUNGOIDES_CD4_UP		38	0.29899248	0.8886509	0.6086956	0.7890463	1	1915	tags=32%, list=17%, signal=38%
TAKEDA_TARGETS_OF_NUP98_HOXA9_FUSION_16D_DN	TAKEDA_TARGETS_OF_NUP98_HOXA9_FUSION_16D_DN		63	0.2940201	0.8885175	0.62	0.78830314	1	1969	tags=27%, list=18%, signal=33%
DANG_MYC_TARGETS_UP	DANG_MYC_TARGETS_UP		87	0.23696528	0.88827074	0.53846157	0.7876726	1	3665	tags=34%, list=33%, signal=51%
KRIGE_RESPONSE_TO_TOSEDOSTAT_6HR_UP	KRIGE_RESPONSE_TO_TOSEDOSTAT_6HR_UP		431	0.20813645	0.88818425	0.68	0.7868432	1	3009	tags=30%, list=27%, signal=39%
REACTOME_OPIOID_SIGNALLING	REACTOME_OPIOID_SIGNALLING		57	0.24071522	0.88671064	0.6037736	0.78864235	1	2565	tags=26%, list=23%, signal=34%
ENGELMANN_CANCER_PROGENITORS_DN	ENGELMANN_CANCER_PROGENITORS_DN		34	0.3125789	0.88621485	0.61538464	0.78872025	1	744	tags=18%, list=7%, signal=19%
REACTOME_PLATELET_ACTIVATION_TRIGGERS	REACTOME_PLATELET_ACTIVATION_TRIGGERS		42	0.31270882	0.8848621	0.6964286	0.7904772	1	2615	tags=33%, list=23%, signal=43%
MARTINEZ_TP53_TARGETS_DN	MARTINEZ_TP53_TARGETS_DN		406	0.2152787	0.884178	0.62711865	0.790838	1	1937	tags=20%, list=17%, signal=23%
BIOCARTA_DC_PATHWAY	BIOCARTA_DC_PATHWAY		15	0.37336755	0.8839326	0.6603774	0.7903983	1	1642	tags=27%, list=15%, signal=31%
TONKS_TARGETS_OF_RUNX1_RUNX1T1_FUSION_MONOCYTE_UP	TONKS_TARGETS_OF_RUNX1_RUNX1T1_FUSION_MONOCYTE_UP		128	0.2472447	0.88055813	0.6415094	0.7962174	1	889	tags=14%, list=8%, signal=15%
JIANG_VHL_TARGETS	JIANG_VHL_TARGETS		52	0.24234849	0.88053024	0.5882353	0.79527956	1	4543	tags=52%, list=41%, signal=87%
REACTOME_SEMA4D_INDUCED_CELL_MIGRATION_AND_GROWTH_CONE_COLLAPSE	REACTOME_SEMA4D_INDUCED_CELL_MIGRATION_AND_GROWTH_CONE_COLLAPSE		16	0.32717586	0.88043195	0.625	0.79454744	1	2124	tags=31%, list=19%, signal=39%
SABATES_COLORECTAL_ADENOMA_UP	SABATES_COLORECTAL_ADENOMA_UP		70	0.31003305	0.8799738	0.66	0.79442376	1	1471	tags=27%, list=13%, signal=31%
RICKMAN_HEAD_AND_NECK_CANCER_D	RICKMAN_HEAD_AND_NECK_CANCER_D		18	0.36023787	0.87959373	0.6530612	0.7943128	1	306	tags=17%, list=3%, signal=17%
MONNIER_POSTRADIATION_TUMOR_ESCAPE_DN	MONNIER_POSTRADIATION_TUMOR_ESCAPE_DN		228	0.22337936	0.8779181	0.6551724	0.796618	1	1042	tags=14%, list=9%, signal=15%
LUCAS_HNF4A_TARGETS_UP	LUCAS_HNF4A_TARGETS_UP		34	0.27314708	0.8770476	0.6666667	0.79764366	1	1408	tags=21%, list=13%, signal=23%
CAFFAREL_RESPONSE_TO_THC_UP	CAFFAREL_RESPONSE_TO_THC_UP		18	0.2863752	0.87690794	0.5882353	0.7969414	1	1720	tags=22%, list=15%, signal=26%
GINESTIER_BREAST_CANCER_ZNF217_AMPLIFIED_UP	GINESTIER_BREAST_CANCER_ZNF217_AMPLIFIED_UP		36	0.26083174	0.8766012	0.67241377	0.7966941	1	2793	tags=31%, list=25%, signal=41%
BROWNE_HCMV_INFECTION_10HR_UP	BROWNE_HCMV_INFECTION_10HR_UP		59	0.2423615	0.8761555	0.704918	0.7966282	1	3578	tags=47%, list=32%, signal=69%
STEARMAN_LUNG_CANCER_EARLY_VS_LATE_UP	STEARMAN_LUNG_CANCER_EARLY_VS_LATE_UP		90	0.22928183	0.8751681	0.5740741	0.79773253	1	2131	tags=22%, list=19%, signal=27%
ELVIDGE_HIF1A_AND_HIF2A_TARGETS_UP	ELVIDGE_HIF1A_AND_HIF2A_TARGETS_UP		26	0.2885864	0.8750457	0.6440678	0.7971168	1	2016	tags=31%, list=18%, signal=37%
REACTOME_DOWNSTREAM_SIGNALING_OF_ACTIVATED_FGFR	REACTOME_DOWNSTREAM_SIGNALING_OF_ACTIVATED_FGFR		29	0.259219	0.87359375	0.6545454	0.79906774	1	517	tags=10%, list=5%, signal=11%
REACTOME_GENES_INVOLVED_IN_APOPTOTIC_CLEAVAGE_OF_CELLULAR_PROTEINS	REACTOME_GENES_INVOLVED_IN_APOPTOTIC_CLEAVAGE_OF_CELLULAR_PROTEINS		24	0.3023518	0.8730759	0.5555556	0.7991237	1	2755	tags=38%, list=25%, signal=50%
KEGG_SMALL_CELL_LUNG_CANCER	KEGG_SMALL_CELL_LUNG_CANCER		48	0.254111	0.87219673	0.625	0.7997538	1	1478	tags=19%, list=13%, signal=22%
BIOCARTA_PROTEASOME_PATHWAY	BIOCARTA_PROTEASOME_PATHWAY		17	0.3413757	0.87151027	0.6730769	0.8000861	1	5617	tags=71%, list=50%, signal=141%
KEGG_TGF_BETA_SIGNALING_PATHWAY	KEGG_TGF_BETA_SIGNALING_PATHWAY		51	0.2807584	0.87065256	0.6481481	0.80084306	1	1664	tags=24%, list=15%, signal=28%
RADAEVA_RESPONSE_TO_IFNA1_UP	RADAEVA_RESPONSE_TO_IFNA1_UP		22	0.3916289	0.8704957	0.5641026	0.8002267	1	1574	tags=27%, list=14%, signal=32%
KEGG_FC_GAMMA_R_MEDIATED_PHAGOCYTOSIS	KEGG_FC_GAMMA_R_MEDIATED_PHAGOCYTOSIS		63	0.29411405	0.8694959	0.68421054	0.8009504	1	2392	tags=30%, list=21%, signal=38%
LEE_TARGETS_OF_PTCH1_AND_SUFU_UP	LEE_TARGETS_OF_PTCH1_AND_SUFU_UP		65	0.29406258	0.869441	0.58	0.8001202	1	2289	tags=32%, list=20%, signal=40%
CHEN_NEUROBLASTOMA_COPY_NUMBER_GAINS	CHEN_NEUROBLASTOMA_COPY_NUMBER_GAINS		30	0.31077728	0.8677874	0.72	0.80228555	1	1451	tags=27%, list=13%, signal=31%
REACTOME_HOST_INTERACTIONS_OF_HIV_FACTORS	REACTOME_HOST_INTERACTIONS_OF_HIV_FACTORS		89	0.23258227	0.8670156	0.59615386	0.80305874	1	4219	tags=36%, list=38%, signal=57%
MILI_PSEUDOPODIA_CHEMOTAXIS_UP	MILI_PSEUDOPODIA_CHEMOTAXIS_UP		36	0.28156364	0.8669253	0.6315789	0.80217814	1	1596	tags=19%, list=14%, signal=23%
ENK_UV_RESPONSE_EPIDERMIS_UP	ENK_UV_RESPONSE_EPIDERMIS_UP		193	0.23082404	0.86683804	0.6111111	0.80134755	1	2476	tags=27%, list=22%, signal=34%
BROWNE_HCMV_INFECTION_14HR_DN	BROWNE_HCMV_INFECTION_14HR_DN		164	0.22643134	0.86590123	0.65384614	0.8022216	1	1931	tags=20%, list=17%, signal=23%
GAUSSMANN_MLL_AF4_FUSION_TARGETS_B_UP	GAUSSMANN_MLL_AF4_FUSION_TARGETS_B_UP		15	0.35601056	0.86572486	0.64912283	0.801535	1	0	tags=7%, list=0%, signal=7%
REACTOME_SIGNALING_BY_EGFR	REACTOME_SIGNALING_BY_EGFR		38	0.26465046	0.8656866	0.58928573	0.80068153	1	4339	tags=47%, list=39%, signal=77%
TOOKER_GEMCITABINE_RESISTANCE_DN	TOOKER_GEMCITABINE_RESISTANCE_DN		78	0.24608348	0.86541367	0.5576923	0.80039537	1	916	tags=15%, list=8%, signal=17%
TOOKER_RESPONSE_TO_BEXAROTENE_UP	TOOKER_RESPONSE_TO_BEXAROTENE_UP		78	0.24608348	0.86541367	0.5576923	0.79941577	1	916	tags=15%, list=8%, signal=17%
TONKS_TARGETS_OF_RUNX1_RUNX1T1_FUSION_HSC_UP	TONKS_TARGETS_OF_RUNX1_RUNX1T1_FUSION_HSC_UP		109	0.26473668	0.8643542	0.67241377	0.80073667	1	1822	tags=27%, list=16%, signal=31%
FLECHNER_PBL_KIDNEY_TRANSPLANT_OK_VS_DONOR_DN	FLECHNER_PBL_KIDNEY_TRANSPLANT_OK_VS_DONOR_DN		28	0.26716924	0.8641111	0.6333333	0.8001922	1	3343	tags=36%, list=30%, signal=51%
HEIDENBLAD_AMPLICON_8Q24_DN	HEIDENBLAD_AMPLICON_8Q24_DN		21	0.29913792	0.8636283	0.64	0.80020624	1	3174	tags=38%, list=28%, signal=53%
KLEIN_TARGETS_OF_BCR_ABL1_FUSION	KLEIN_TARGETS_OF_BCR_ABL1_FUSION		21	0.36074895	0.86290973	0.7169811	0.800594	1	1274	tags=29%, list=11%, signal=32%
MAYBURD_RESPONSE_TO_L663536_DN	MAYBURD_RESPONSE_TO_L663536_DN		34	0.26359698	0.86238384	0.6851852	0.8005726	1	3372	tags=35%, list=30%, signal=50%
GRADE_COLON_AND_RECTAL_CANCER_UP	GRADE_COLON_AND_RECTAL_CANCER_UP		161	0.22694288	0.85809225	0.64444447	0.8088281	1	4672	tags=50%, list=42%, signal=84%
BIOCARTA_CCR3_PATHWAY	BIOCARTA_CCR3_PATHWAY		16	0.2993818	0.8573071	0.73214287	0.80937135	1	2120	tags=31%, list=19%, signal=38%
REACTOME_NEF_MEDIATES_DOWN_MODULATION_OF_CELL_SURFACE_RECEPTORS_BY_RECRUITING_THEM_TO_CLATHRIN_ADAPTERS	REACTOME_NEF_MEDIATES_DOWN_MODULATION_OF_CELL_SURFACE_RECEPTORS_BY_RECRUITING_THEM_TO_CLATHRIN_ADAPTERS		15	0.31863588	0.85723084	0.6981132	0.80854017	1	2847	tags=40%, list=25%, signal=54%
YAO_TEMPORAL_RESPONSE_TO_PROGESTERONE_CLUSTER_7	YAO_TEMPORAL_RESPONSE_TO_PROGESTERONE_CLUSTER_7		56	0.25386938	0.85646933	0.5964912	0.8091915	1	3051	tags=29%, list=27%, signal=39%
DE_YY1_TARGETS_DN	DE_YY1_TARGETS_DN		50	0.27566835	0.8560761	0.625	0.80910885	1	3344	tags=38%, list=30%, signal=54%
TOOKER_GEMCITABINE_RESISTANCE_UP	TOOKER_GEMCITABINE_RESISTANCE_UP		53	0.22404644	0.85505825	0.6226415	0.8100866	1	3240	tags=34%, list=29%, signal=48%
TOOKER_RESPONSE_TO_BEXAROTENE_DN	TOOKER_RESPONSE_TO_BEXAROTENE_DN		53	0.22404644	0.85505825	0.6226415	0.80910945	1	3240	tags=34%, list=29%, signal=48%
CASORELLI_ACUTE_PROMYELOCYTIC_LEUKEMIA_UP	CASORELLI_ACUTE_PROMYELOCYTIC_LEUKEMIA_UP		97	0.24314384	0.85470057	0.754717	0.8088312	1	961	tags=15%, list=9%, signal=17%
BIOCARTA_RHO_PATHWAY	BIOCARTA_RHO_PATHWAY		27	0.2963038	0.8545131	0.7	0.808309	1	2315	tags=33%, list=21%, signal=42%
MATTIOLI_MGUS_VS_PCL	MATTIOLI_MGUS_VS_PCL		64	0.2332211	0.8543856	0.55	0.8075591	1	1885	tags=17%, list=17%, signal=21%
KEGG_LONG_TERM_POTENTIATION	KEGG_LONG_TERM_POTENTIATION		40	0.24565366	0.8532812	0.72	0.80877894	1	2937	tags=35%, list=26%, signal=47%
ROME_INSULIN_TARGETS_IN_MUSCLE_DN	ROME_INSULIN_TARGETS_IN_MUSCLE_DN		27	0.29426265	0.8511484	0.6875	0.81218207	1	4260	tags=56%, list=38%, signal=89%
ZHAN_MULTIPLE_MYELOMA_CD1_AND_CD2_UP	ZHAN_MULTIPLE_MYELOMA_CD1_AND_CD2_UP		37	0.2797308	0.8510753	0.6530612	0.81137776	1	2555	tags=38%, list=23%, signal=49%
MORI_MATURE_B_LYMPHOCYTE_DN	MORI_MATURE_B_LYMPHOCYTE_DN		44	0.26836804	0.8510063	0.6981132	0.8105761	1	2117	tags=32%, list=19%, signal=39%
LOCKWOOD_AMPLIFIED_IN_LUNG_CANCER	LOCKWOOD_AMPLIFIED_IN_LUNG_CANCER		117	0.19635656	0.8509393	0.6545454	0.80966717	1	4007	tags=38%, list=36%, signal=58%
COATES_MACROPHAGE_M1_VS_M2_UP	COATES_MACROPHAGE_M1_VS_M2_UP		47	0.2927646	0.85045886	0.72727275	0.8095978	1	1803	tags=28%, list=16%, signal=33%
XU_HGF_SIGNALING_NOT_VIA_AKT1_6HR	XU_HGF_SIGNALING_NOT_VIA_AKT1_6HR		17	0.3263659	0.84981525	0.5849057	0.81002915	1	1837	tags=35%, list=16%, signal=42%
REACTOME_SEMA4D_IN_SEMAPHORIN_SIGNALING	REACTOME_SEMA4D_IN_SEMAPHORIN_SIGNALING		19	0.310368	0.8495346	0.68	0.8095714	1	2124	tags=32%, list=19%, signal=39%
LIANG_SILENCED_BY_METHYLATION_2	LIANG_SILENCED_BY_METHYLATION_2		22	0.35535997	0.84923697	0.6304348	0.8091853	1	1113	tags=27%, list=10%, signal=30%
ONDER_CDH1_TARGETS_1_UP	ONDER_CDH1_TARGETS_1_UP		80	0.23525226	0.8490202	0.6964286	0.80856484	1	1402	tags=19%, list=13%, signal=21%
SMITH_TERT_TARGETS_UP	SMITH_TERT_TARGETS_UP		85	0.2293251	0.8481301	0.78846157	0.8095684	1	2589	tags=27%, list=23%, signal=35%
KEGG_LEUKOCYTE_TRANSENDOTHELIAL_MIGRATION	KEGG_LEUKOCYTE_TRANSENDOTHELIAL_MIGRATION		85	0.27649534	0.84708697	0.7413793	0.81093603	1	1557	tags=22%, list=14%, signal=26%
KEGG_ENDOCYTOSIS	KEGG_ENDOCYTOSIS		100	0.23388469	0.84659356	0.625	0.81096494	1	2923	tags=31%, list=26%, signal=42%
ROPERO_HDAC2_TARGETS	ROPERO_HDAC2_TARGETS		53	0.28174794	0.8452785	0.78723407	0.81250674	1	2320	tags=32%, list=21%, signal=40%
WANG_SMARCE1_TARGETS_DN	WANG_SMARCE1_TARGETS_DN		205	0.22270459	0.8451001	0.76363635	0.8118684	1	1233	tags=15%, list=11%, signal=17%
JAZAERI_BREAST_CANCER_BRCA1_VS_BRCA2_UP	JAZAERI_BREAST_CANCER_BRCA1_VS_BRCA2_UP		35	0.2621074	0.84492844	0.56363636	0.81128114	1	2683	tags=31%, list=24%, signal=41%
REACTOME_SLC_MEDIATED_TRANSMEMBRANE_TRANSPORT	REACTOME_SLC_MEDIATED_TRANSMEMBRANE_TRANSPORT		115	0.24660577	0.8434425	0.7708333	0.81347966	1	1548	tags=20%, list=14%, signal=23%
BIOCARTA_MYOSIN_PATHWAY	BIOCARTA_MYOSIN_PATHWAY		16	0.28344387	0.8434213	0.6166667	0.81255144	1	2120	tags=31%, list=19%, signal=38%
JISON_SICKLE_CELL_DISEASE_UP	JISON_SICKLE_CELL_DISEASE_UP		121	0.26508343	0.8412112	0.68292683	0.8155611	1	2362	tags=29%, list=21%, signal=36%
BHATTACHARYA_EMBRYONIC_STEM_CELL	BHATTACHARYA_EMBRYONIC_STEM_CELL		50	0.2654086	0.84101194	0.58928573	0.8149434	1	1209	tags=18%, list=11%, signal=20%
MOREAUX_MULTIPLE_MYELOMA_BY_TACI_DN	MOREAUX_MULTIPLE_MYELOMA_BY_TACI_DN		73	0.25478467	0.83826596	0.68085104	0.8197535	1	5104	tags=59%, list=46%, signal=108%
SENGUPTA_NASOPHARYNGEAL_CARCINOMA_WITH_LMP1_DN	SENGUPTA_NASOPHARYNGEAL_CARCINOMA_WITH_LMP1_DN		77	0.29996565	0.83826524	0.6862745	0.81879365	1	2749	tags=40%, list=25%, signal=53%
CHUNG_BLISTER_CYTOTOXICITY_UP	CHUNG_BLISTER_CYTOTOXICITY_UP		86	0.22509874	0.8348346	0.65384614	0.824286	1	2327	tags=23%, list=21%, signal=29%
KEGG_ENDOMETRIAL_CANCER	KEGG_ENDOMETRIAL_CANCER		31	0.24447456	0.83483195	0.7368421	0.8233367	1	2725	tags=29%, list=24%, signal=38%
JAIN_NFKB_SIGNALING	JAIN_NFKB_SIGNALING		46	0.23314834	0.83375394	0.63829786	0.8243226	1	670	tags=11%, list=6%, signal=12%
KEGG_VASOPRESSIN_REGULATED_WATER_REABSORPTION	KEGG_VASOPRESSIN_REGULATED_WATER_REABSORPTION		32	0.24977638	0.8336962	0.6896552	0.8234916	1	2379	tags=22%, list=21%, signal=28%
DAVICIONI_TARGETS_OF_PAX_FOXO1_FUSIONS_DN	DAVICIONI_TARGETS_OF_PAX_FOXO1_FUSIONS_DN		38	0.31608754	0.8322151	0.6851852	0.8255658	1	2466	tags=37%, list=22%, signal=47%
CHNG_MULTIPLE_MYELOMA_HYPERPLOID_DN	CHNG_MULTIPLE_MYELOMA_HYPERPLOID_DN		24	0.22504732	0.8320432	0.6875	0.82482547	1	4786	tags=50%, list=43%, signal=87%
LIANG_HEMATOPOIESIS_STEM_CELL_NUMBER_SMALL_VS_HUGE_UP	LIANG_HEMATOPOIESIS_STEM_CELL_NUMBER_SMALL_VS_HUGE_UP		27	0.27836558	0.83176833	0.71929824	0.82457936	1	2904	tags=37%, list=26%, signal=50%
KEGG_REGULATION_OF_ACTIN_CYTOSKELETON	KEGG_REGULATION_OF_ACTIN_CYTOSKELETON		137	0.2237557	0.83096653	0.7358491	0.82497305	1	2437	tags=26%, list=22%, signal=32%
NUNODA_RESPONSE_TO_DASATINIB_IMATINIB_UP	NUNODA_RESPONSE_TO_DASATINIB_IMATINIB_UP		21	0.28322148	0.83036155	0.6851852	0.8250722	1	1344	tags=19%, list=12%, signal=22%
BIOCARTA_NKT_PATHWAY	BIOCARTA_NKT_PATHWAY		21	0.34487414	0.83019614	0.73214287	0.82438153	1	2693	tags=43%, list=24%, signal=56%
DITTMER_PTHLH_TARGETS_DN	DITTMER_PTHLH_TARGETS_DN		50	0.2213863	0.8298792	0.73333335	0.82417923	1	1142	tags=12%, list=10%, signal=13%
BILD_MYC_ONCOGENIC_SIGNATURE	BILD_MYC_ONCOGENIC_SIGNATURE		107	0.21709187	0.82980126	0.64912283	0.82345444	1	2309	tags=25%, list=21%, signal=31%
REACTOME_THROMBIN_SIGNALLING_THROUGH_PROTEINASE_ACTIVATED_RECEPTORS	REACTOME_THROMBIN_SIGNALLING_THROUGH_PROTEINASE_ACTIVATED_RECEPTORS		20	0.2911185	0.82758653	0.6530612	0.82642514	1	2615	tags=25%, list=23%, signal=33%
LY_AGING_OLD_DN	LY_AGING_OLD_DN		31	0.36421123	0.8271796	0.68085104	0.82632506	1	2400	tags=35%, list=21%, signal=45%
REACTOME_APOPTOTIC_EXECUTION_PHASE	REACTOME_APOPTOTIC_EXECUTION_PHASE		31	0.2706896	0.82670295	0.6792453	0.8260669	1	3332	tags=42%, list=30%, signal=60%
BOYLAN_MULTIPLE_MYELOMA_D_DN	BOYLAN_MULTIPLE_MYELOMA_D_DN		51	0.27708015	0.8265683	0.76363635	0.8252842	1	1557	tags=20%, list=14%, signal=23%
BRUECKNER_TARGETS_OF_MIRLET7A3_DN	BRUECKNER_TARGETS_OF_MIRLET7A3_DN		46	0.2997559	0.8243237	0.74545455	0.8283598	1	1329	tags=24%, list=12%, signal=27%
NIKOLSKY_BREAST_CANCER_20Q12_Q13_AMPLICON	NIKOLSKY_BREAST_CANCER_20Q12_Q13_AMPLICON		70	0.20153563	0.82379854	0.72727275	0.8284065	1	2561	tags=24%, list=23%, signal=31%
SATO_SILENCED_EPIGENETICALLY_IN_PANCREATIC_CANCER	SATO_SILENCED_EPIGENETICALLY_IN_PANCREATIC_CANCER		27	0.30435833	0.82149976	0.68	0.83181506	1	3854	tags=56%, list=34%, signal=85%
DAIRKEE_TERT_TARGETS_UP	DAIRKEE_TERT_TARGETS_UP		212	0.19005579	0.82059646	0.6037736	0.8327696	1	3314	tags=31%, list=30%, signal=43%
DACOSTA_UV_RESPONSE_VIA_ERCC3_COMMON_DN	DACOSTA_UV_RESPONSE_VIA_ERCC3_COMMON_DN		220	0.19987892	0.82024914	0.6101695	0.83249575	1	2648	tags=24%, list=24%, signal=30%
YAMASHITA_LIVER_CANCER_WITH_EPCAM_UP	YAMASHITA_LIVER_CANCER_WITH_EPCAM_UP		28	0.27236074	0.81974065	0.7169811	0.8323752	1	3587	tags=39%, list=32%, signal=58%
WONG_ENDMETRIUM_CANCER_UP	WONG_ENDMETRIUM_CANCER_UP		15	0.34425327	0.8186093	0.8	0.8336855	1	1522	tags=33%, list=14%, signal=39%
KEGG_APOPTOSIS	KEGG_APOPTOSIS		43	0.23590346	0.8172989	0.6666667	0.83525705	1	2379	tags=26%, list=21%, signal=32%
DACOSTA_UV_RESPONSE_VIA_ERCC3_DN	DACOSTA_UV_RESPONSE_VIA_ERCC3_DN		438	0.20039964	0.81516516	0.62711865	0.8384429	1	2662	tags=23%, list=24%, signal=29%
REACTOME_GLUCOSE_AND_OTHER_SUGAR_SLC_TRANSPORTERS	REACTOME_GLUCOSE_AND_OTHER_SUGAR_SLC_TRANSPORTERS		57	0.25429973	0.8146941	0.8636364	0.83839023	1	1473	tags=18%, list=13%, signal=20%
CHUNG_BLISTER_CYTOTOXICITY_DN	CHUNG_BLISTER_CYTOTOXICITY_DN		21	0.27400577	0.8132197	0.71666664	0.8404153	1	3794	tags=43%, list=34%, signal=65%
REACTOME_METABOLISM_OF_BILE_ACIDS_AND_BILE_SALTS	REACTOME_METABOLISM_OF_BILE_ACIDS_AND_BILE_SALTS		21	0.3193076	0.8131097	0.71428573	0.8397142	1	485	tags=10%, list=4%, signal=10%
OSMAN_BLADDER_CANCER_UP	OSMAN_BLADDER_CANCER_UP		203	0.20044687	0.8122349	0.60655737	0.8401681	1	3760	tags=37%, list=34%, signal=55%
REACTOME_AMINO_ACID_AND_OLIGOPEPTIDE_SLC_TRANSPORTERS	REACTOME_AMINO_ACID_AND_OLIGOPEPTIDE_SLC_TRANSPORTERS		36	0.30088106	0.81083304	0.7916667	0.841924	1	913	tags=22%, list=8%, signal=24%
DITTMER_PTHLH_TARGETS_UP	DITTMER_PTHLH_TARGETS_UP		84	0.23636992	0.80957836	0.7358491	0.84323967	1	1782	tags=21%, list=16%, signal=25%
DEBIASI_APOPTOSIS_BY_REOVIRUS_INFECTION_DN	DEBIASI_APOPTOSIS_BY_REOVIRUS_INFECTION_DN		151	0.20277925	0.80877966	0.7647059	0.84374994	1	2720	tags=30%, list=24%, signal=40%
LIU_SOX4_TARGETS_UP	LIU_SOX4_TARGETS_UP		65	0.22343643	0.8064902	0.72	0.8467273	1	1510	tags=15%, list=13%, signal=18%
LUI_THYROID_CANCER_PAX8_PPARG_DN	LUI_THYROID_CANCER_PAX8_PPARG_DN		34	0.23909293	0.80533564	0.63461536	0.8478235	1	2378	tags=21%, list=21%, signal=26%
BIOCARTA_ERK_PATHWAY	BIOCARTA_ERK_PATHWAY		16	0.26618165	0.8047506	0.6964286	0.8478193	1	2373	tags=25%, list=21%, signal=32%
REACTOME_GLUCAGON_TYPE_LIGAND_RECEPTORS	REACTOME_GLUCAGON_TYPE_LIGAND_RECEPTORS		23	0.27516973	0.8047024	0.6851852	0.8468954	1	3547	tags=35%, list=32%, signal=51%
REACTOME_INORGANIC_CATION_ANION_SLC_TRANSPORTERS	REACTOME_INORGANIC_CATION_ANION_SLC_TRANSPORTERS		64	0.25253242	0.80419225	0.9183673	0.84689206	1	1548	tags=23%, list=14%, signal=27%
RAMALHO_STEMNESS_UP	RAMALHO_STEMNESS_UP		148	0.20417692	0.804033	0.61290324	0.84618825	1	2402	tags=22%, list=21%, signal=27%
TOMLINS_PROSTATE_CANCER_UP	TOMLINS_PROSTATE_CANCER_UP		21	0.2652174	0.80347216	0.72727275	0.8461398	1	1920	tags=29%, list=17%, signal=34%
REACTOME_AMINE_LIGAND_BINDING_RECEPTORS	REACTOME_AMINE_LIGAND_BINDING_RECEPTORS		27	0.30257246	0.8030727	0.70212764	0.8459615	1	3248	tags=37%, list=29%, signal=52%
BROWNE_HCMV_INFECTION_30MIN_DN	BROWNE_HCMV_INFECTION_30MIN_DN		60	0.24327894	0.8024084	0.78571427	0.84622616	1	2942	tags=37%, list=26%, signal=49%
SIG_BCR_SIGNALING_PATHWAY	SIG_BCR_SIGNALING_PATHWAY		30	0.2532183	0.8022702	0.6666667	0.8455247	1	2373	tags=23%, list=21%, signal=30%
REACTOME_COLLAGEN_MEDIATED_ACTIVATION_CASCADE	REACTOME_COLLAGEN_MEDIATED_ACTIVATION_CASCADE		15	0.35957867	0.801098	0.6909091	0.846404	1	794	tags=20%, list=7%, signal=21%
SHIPP_DLBCL_CURED_VS_FATAL_DN	SHIPP_DLBCL_CURED_VS_FATAL_DN		26	0.23995405	0.79979753	0.7413793	0.84776163	1	2486	tags=27%, list=22%, signal=35%
GRAHAM_CML_QUIESCENT_VS_NORMAL_QUIESCENT_DN	GRAHAM_CML_QUIESCENT_VS_NORMAL_QUIESCENT_DN		24	0.30740687	0.7997332	0.8214286	0.84696037	1	1590	tags=33%, list=14%, signal=39%
ZHAN_V2_LATE_DIFFERENTIATION_GENES	ZHAN_V2_LATE_DIFFERENTIATION_GENES		27	0.26338473	0.7996347	0.69491524	0.8462576	1	2480	tags=37%, list=22%, signal=47%
RICKMAN_HEAD_AND_NECK_CANCER_B	RICKMAN_HEAD_AND_NECK_CANCER_B		23	0.34394032	0.79845	0.7083333	0.84741753	1	508	tags=13%, list=5%, signal=14%
LEE_RECENT_THYMIC_EMIGRANT	LEE_RECENT_THYMIC_EMIGRANT		65	0.22792442	0.7983104	0.8333333	0.84670985	1	1760	tags=23%, list=16%, signal=27%
REACTOME_CD28_CO_STIMULATION	REACTOME_CD28_CO_STIMULATION		19	0.32916942	0.7962718	0.7647059	0.8492957	1	2550	tags=42%, list=23%, signal=54%
CHANDRAN_METASTASIS_UP	CHANDRAN_METASTASIS_UP		44	0.2614026	0.79515797	0.67346936	0.85046244	1	1915	tags=30%, list=17%, signal=36%
BIOCARTA_MAPK_PATHWAY	BIOCARTA_MAPK_PATHWAY		56	0.20479806	0.79482156	0.7818182	0.8501563	1	2612	tags=23%, list=23%, signal=30%
REACTOME_SIGNALLING_TO_ERKS	REACTOME_SIGNALLING_TO_ERKS		21	0.23939086	0.7945372	0.74509805	0.8496058	1	3423	tags=33%, list=31%, signal=48%
BREDEMEYER_RAG_SIGNALING_NOT_VIA_ATM_UP	BREDEMEYER_RAG_SIGNALING_NOT_VIA_ATM_UP		29	0.2781965	0.7944122	0.8103448	0.8489011	1	1957	tags=24%, list=17%, signal=29%
KEGG_PRIMARY_IMMUNODEFICIENCY	KEGG_PRIMARY_IMMUNODEFICIENCY		25	0.30258915	0.7936502	0.7288136	0.8491922	1	2242	tags=32%, list=20%, signal=40%
PEREZ_TP53_AND_TP63_TARGETS	PEREZ_TP53_AND_TP63_TARGETS		100	0.23200531	0.7925506	0.9111111	0.8502573	1	2924	tags=36%, list=26%, signal=48%
OKUMURA_INFLAMMATORY_RESPONSE_LPS	OKUMURA_INFLAMMATORY_RESPONSE_LPS		109	0.2300728	0.7912754	0.7962963	0.8515156	1	1780	tags=20%, list=16%, signal=24%
ZHAN_MULTIPLE_MYELOMA_MS_UP	ZHAN_MULTIPLE_MYELOMA_MS_UP		26	0.27490768	0.79024917	0.84615386	0.85204	1	1843	tags=31%, list=16%, signal=37%
MONNIER_POSTRADIATION_TUMOR_ESCAPE_UP	MONNIER_POSTRADIATION_TUMOR_ESCAPE_UP		215	0.21642011	0.7898315	0.72	0.851876	1	2308	tags=22%, list=21%, signal=28%
REACTOME_ADP_SIGNALLING_THROUGH_P2Y_PURINOCEPTOR_12	REACTOME_ADP_SIGNALLING_THROUGH_P2Y_PURINOCEPTOR_12		17	0.29154637	0.7873827	0.80701756	0.8555933	1	2359	tags=35%, list=21%, signal=45%
SPIELMAN_LYMPHOBLAST_EUROPEAN_VS_ASIAN_DN	SPIELMAN_LYMPHOBLAST_EUROPEAN_VS_ASIAN_DN		419	0.18461598	0.78734237	0.6181818	0.85470337	1	3663	tags=33%, list=33%, signal=47%
KEGG_AMYOTROPHIC_LATERAL_SCLEROSIS_ALS	KEGG_AMYOTROPHIC_LATERAL_SCLEROSIS_ALS		29	0.23987493	0.7871858	0.7962963	0.8539679	1	2937	tags=31%, list=26%, signal=42%
PARK_APL_PATHOGENESIS_DN	PARK_APL_PATHOGENESIS_DN		26	0.3232654	0.78653276	0.7586207	0.8541088	1	2733	tags=35%, list=24%, signal=46%
WANG_BARRETTS_ESOPHAGUS_UP	WANG_BARRETTS_ESOPHAGUS_UP		32	0.27791384	0.78643245	0.8125	0.8533092	1	1453	tags=19%, list=13%, signal=21%
GAL_LEUKEMIC_STEM_CELL_UP	GAL_LEUKEMIC_STEM_CELL_UP		58	0.2238427	0.786267	0.92727274	0.85268253	1	1834	tags=21%, list=16%, signal=25%
GARGALOVIC_RESPONSE_TO_OXIDIZED_PHOSPHOLIPIDS_YELLOW_UP	GARGALOVIC_RESPONSE_TO_OXIDIZED_PHOSPHOLIPIDS_YELLOW_UP		15	0.2894384	0.7860282	0.75	0.852146	1	2886	tags=40%, list=26%, signal=54%
HOSHIDA_LIVER_CANCER_SUBCLASS_S2	HOSHIDA_LIVER_CANCER_SUBCLASS_S2		80	0.19865584	0.7856318	0.8035714	0.85194165	1	2382	tags=23%, list=21%, signal=28%
BROWNE_HCMV_INFECTION_1HR_UP	BROWNE_HCMV_INFECTION_1HR_UP		32	0.2673628	0.78352374	0.8679245	0.8547755	1	780	tags=19%, list=7%, signal=20%
LASTOWSKA_NEUROBLASTOMA_COPY_NUMBER_UP	LASTOWSKA_NEUROBLASTOMA_COPY_NUMBER_UP		111	0.20101003	0.78334063	0.7826087	0.85413635	1	4123	tags=42%, list=37%, signal=66%
PENG_RAPAMYCIN_RESPONSE_DN	PENG_RAPAMYCIN_RESPONSE_DN		51	0.20481177	0.78310317	0.75	0.85351163	1	1344	tags=12%, list=12%, signal=13%
WOOD_EBV_EBNA1_TARGETS_DN	WOOD_EBV_EBNA1_TARGETS_DN		32	0.27541715	0.78262764	0.7719298	0.85326135	1	1076	tags=16%, list=10%, signal=17%
REACTOME_INHIBITION_OF_INSULIN_SECRETION_BY_ADRENALINE_NORADRENALINE	REACTOME_INHIBITION_OF_INSULIN_SECRETION_BY_ADRENALINE_NORADRENALINE		23	0.26334307	0.78238875	0.88235295	0.8527165	1	2449	tags=26%, list=22%, signal=33%
GAZDA_DIAMOND_BLACKFAN_ANEMIA_MYELOID_DN	GAZDA_DIAMOND_BLACKFAN_ANEMIA_MYELOID_DN		23	0.2386438	0.7823244	0.779661	0.85196304	1	3831	tags=43%, list=34%, signal=66%
REACTOME_EGFR_DOWNREGULATION	REACTOME_EGFR_DOWNREGULATION		20	0.26390177	0.7823031	0.70689654	0.8510839	1	3009	tags=35%, list=27%, signal=48%
KEGG_JAK_STAT_SIGNALING_PATHWAY	KEGG_JAK_STAT_SIGNALING_PATHWAY		88	0.2082994	0.78093356	0.90909094	0.85245556	1	1804	tags=19%, list=16%, signal=23%
HEIDENBLAD_AMPLICON_12P11_12_DN	HEIDENBLAD_AMPLICON_12P11_12_DN		17	0.2863591	0.7806954	0.84313726	0.8519477	1	2184	tags=35%, list=20%, signal=44%
IWANAGA_CARCINOGENESIS_BY_KRAS_UP	IWANAGA_CARCINOGENESIS_BY_KRAS_UP		108	0.23494048	0.7789823	0.8490566	0.8538707	1	1884	tags=23%, list=17%, signal=28%
KEGG_TOLL_LIKE_RECEPTOR_SIGNALING_PATHWAY	KEGG_TOLL_LIKE_RECEPTOR_SIGNALING_PATHWAY		60	0.23810525	0.7788885	0.84615386	0.8530296	1	1318	tags=13%, list=12%, signal=15%
KENNY_CTNNB1_TARGETS_UP	KENNY_CTNNB1_TARGETS_UP		32	0.25934404	0.77772456	0.7407407	0.85419387	1	2349	tags=28%, list=21%, signal=35%
HELLER_SILENCED_BY_METHYLATION_UP	HELLER_SILENCED_BY_METHYLATION_UP		158	0.2597054	0.7752738	0.85714287	0.85685337	1	1571	tags=23%, list=14%, signal=26%
REACTOME_TOLL_RECEPTOR_CASCADES	REACTOME_TOLL_RECEPTOR_CASCADES		53	0.22832038	0.77520424	0.7719298	0.85607713	1	1664	tags=11%, list=15%, signal=13%
OSMAN_BLADDER_CANCER_DN	OSMAN_BLADDER_CANCER_DN		175	0.17764074	0.77486175	0.7592593	0.8557398	1	2859	tags=26%, list=26%, signal=35%
NOJIMA_SFRP2_TARGETS_UP	NOJIMA_SFRP2_TARGETS_UP		18	0.29586583	0.7745887	0.8367347	0.8552384	1	2222	tags=39%, list=20%, signal=48%
ZHAN_MULTIPLE_MYELOMA_CD1_UP	ZHAN_MULTIPLE_MYELOMA_CD1_UP		28	0.29230702	0.7742908	0.7962963	0.85483533	1	1677	tags=29%, list=15%, signal=34%
RICKMAN_TUMOR_DIFFERENTIATED_WELL_VS_POORLY_DN	RICKMAN_TUMOR_DIFFERENTIATED_WELL_VS_POORLY_DN		196	0.23066562	0.7732561	0.76785713	0.85540926	1	1522	tags=18%, list=14%, signal=21%
REACTOME_STABILIZATION_OF_P53	REACTOME_STABILIZATION_OF_P53		36	0.2620761	0.77275145	0.63461536	0.85545206	1	5306	tags=50%, list=47%, signal=95%
JIANG_HYPOXIA_VIA_VHL	JIANG_HYPOXIA_VIA_VHL		16	0.25925756	0.7720591	0.82978725	0.85543823	1	5189	tags=63%, list=46%, signal=116%
MULLIGHAN_MLL_SIGNATURE_1_UP	MULLIGHAN_MLL_SIGNATURE_1_UP		233	0.18502605	0.7704686	0.8909091	0.8568172	1	2760	tags=27%, list=25%, signal=35%
SESTO_RESPONSE_TO_UV_C0	SESTO_RESPONSE_TO_UV_C0		80	0.23467031	0.76927036	0.8372093	0.85796803	1	1035	tags=13%, list=9%, signal=14%
REACTOME_ABORTIVE_ELONGATION_OF_HIV1_TRANSCRIPT_IN_THE_ABSENCE_OF_TAT	REACTOME_ABORTIVE_ELONGATION_OF_HIV1_TRANSCRIPT_IN_THE_ABSENCE_OF_TAT		19	0.26337257	0.7688883	0.74509805	0.857676	1	5374	tags=53%, list=48%, signal=101%
ZHAN_VARIABLE_EARLY_DIFFERENTIATION_GENES_DN	ZHAN_VARIABLE_EARLY_DIFFERENTIATION_GENES_DN		20	0.23487301	0.7674279	0.7222222	0.85902804	1	4483	tags=35%, list=40%, signal=58%
CHAUHAN_RESPONSE_TO_METHOXYESTRADIOL_DN	CHAUHAN_RESPONSE_TO_METHOXYESTRADIOL_DN		78	0.21717668	0.764417	0.7735849	0.8628162	1	2310	tags=24%, list=21%, signal=30%
PROVENZANI_METASTASIS_DN	PROVENZANI_METASTASIS_DN		94	0.22071397	0.7640354	0.7457627	0.86256456	1	3005	tags=32%, list=27%, signal=43%
KORKOLA_EMBRYONAL_CARCINOMA_UP	KORKOLA_EMBRYONAL_CARCINOMA_UP		31	0.25149876	0.7640161	0.84	0.8616646	1	3802	tags=45%, list=34%, signal=68%
REACTOME_AMINE_COMPOUND_SLC_TRANSPORTERS	REACTOME_AMINE_COMPOUND_SLC_TRANSPORTERS		22	0.29437816	0.7632713	0.82608694	0.86203635	1	2232	tags=32%, list=20%, signal=40%
LIANG_HEMATOPOIESIS_STEM_CELL_NUMBER_LARGE_VS_TINY_UP	LIANG_HEMATOPOIESIS_STEM_CELL_NUMBER_LARGE_VS_TINY_UP		36	0.2768152	0.76311857	0.84615386	0.8612869	1	3076	tags=47%, list=27%, signal=65%
REACTOME_P53_INDEPENDENT_DNA_DAMAGE_RESPONSE	REACTOME_P53_INDEPENDENT_DNA_DAMAGE_RESPONSE		37	0.2553702	0.762297	0.6730769	0.86174285	1	5306	tags=49%, list=47%, signal=92%
GARGALOVIC_RESPONSE_TO_OXIDIZED_PHOSPHOLIPIDS_BLUE_UP	GARGALOVIC_RESPONSE_TO_OXIDIZED_PHOSPHOLIPIDS_BLUE_UP		56	0.23881169	0.7618259	0.7222222	0.8615094	1	2222	tags=21%, list=20%, signal=27%
KEGG_MTOR_SIGNALING_PATHWAY	KEGG_MTOR_SIGNALING_PATHWAY		27	0.24302408	0.7618213	0.8367347	0.86061275	1	1085	tags=15%, list=10%, signal=16%
BIOCARTA_TCR_PATHWAY	BIOCARTA_TCR_PATHWAY		29	0.26394746	0.76171196	0.7241379	0.859921	1	2373	tags=28%, list=21%, signal=35%
FRASOR_TAMOXIFEN_RESPONSE_UP	FRASOR_TAMOXIFEN_RESPONSE_UP		32	0.24954915	0.76095563	0.85714287	0.8605009	1	321	tags=9%, list=3%, signal=10%
NAGASHIMA_NRG1_SIGNALING_DN	NAGASHIMA_NRG1_SIGNALING_DN		23	0.24934623	0.7603111	0.86440676	0.86084706	1	2285	tags=26%, list=20%, signal=33%
REACTOME_VIF_MEDIATED_DEGRADATION_OF_APOBEC3G	REACTOME_VIF_MEDIATED_DEGRADATION_OF_APOBEC3G		39	0.25689754	0.7592431	0.7307692	0.86164296	1	5306	tags=49%, list=47%, signal=92%
ZHU_CMV_24_HR_UP	ZHU_CMV_24_HR_UP		28	0.25295353	0.7578127	0.7755102	0.8629893	1	2565	tags=25%, list=23%, signal=32%
GUENTHER_GROWTH_SPHERICAL_VS_ADHERENT_DN	GUENTHER_GROWTH_SPHERICAL_VS_ADHERENT_DN		21	0.31020108	0.7574148	0.84615386	0.8626704	1	1076	tags=19%, list=10%, signal=21%
FARMER_BREAST_CANCER_CLUSTER_1	FARMER_BREAST_CANCER_CLUSTER_1		26	0.36046645	0.7556662	0.82222223	0.8644143	1	1904	tags=38%, list=17%, signal=46%
KEGG_LYSOSOME	KEGG_LYSOSOME		82	0.1972477	0.75558126	0.7368421	0.8635393	1	4590	tags=41%, list=41%, signal=70%
MCCLUNG_DELTA_FOSB_TARGETS_8WK	MCCLUNG_DELTA_FOSB_TARGETS_8WK		33	0.26148754	0.75309825	0.7659575	0.86648524	1	1946	tags=21%, list=17%, signal=26%
FONTAINE_FOLLICULAR_THYROID_ADENOMA_UP	FONTAINE_FOLLICULAR_THYROID_ADENOMA_UP		40	0.19439617	0.7524024	0.82758623	0.86670476	1	2042	tags=20%, list=18%, signal=24%
KEGG_CELL_ADHESION_MOLECULES_CAMS	KEGG_CELL_ADHESION_MOLECULES_CAMS		75	0.24622828	0.7517297	0.88	0.86682105	1	766	tags=13%, list=7%, signal=14%
DAZARD_RESPONSE_TO_UV_SCC_DN	DAZARD_RESPONSE_TO_UV_SCC_DN		59	0.20826663	0.75091064	0.8076923	0.8671366	1	1293	tags=14%, list=12%, signal=15%
SWEET_KRAS_TARGETS_DN	SWEET_KRAS_TARGETS_DN		15	0.2837534	0.7487562	0.78	0.86960834	1	4478	tags=60%, list=40%, signal=100%
SAMOLS_TARGETS_OF_KHSV_MIRNAS_DN	SAMOLS_TARGETS_OF_KHSV_MIRNAS_DN		31	0.29080066	0.7484851	0.76666665	0.8691192	1	2448	tags=39%, list=22%, signal=49%
RUGO_ENVIRONMENTAL_STRESS_RESPONSE_UP	RUGO_ENVIRONMENTAL_STRESS_RESPONSE_UP		20	0.24894103	0.74801147	0.8305085	0.8690454	1	2326	tags=30%, list=21%, signal=38%
REACTOME_APOPTOSIS	REACTOME_APOPTOSIS		88	0.21286908	0.74752605	0.78846157	0.86901444	1	3947	tags=35%, list=35%, signal=54%
BERTUCCI_MEDULLARY_VS_DUCTAL_BREAST_CANCER_UP	BERTUCCI_MEDULLARY_VS_DUCTAL_BREAST_CANCER_UP		107	0.19781435	0.74741447	0.8596491	0.86825967	1	1371	tags=17%, list=12%, signal=19%
REACTOME_G_PROTEIN_BETA_GAMMA_SIGNALLING	REACTOME_G_PROTEIN_BETA_GAMMA_SIGNALLING		19	0.2561846	0.74608004	0.8367347	0.8693083	1	2550	tags=26%, list=23%, signal=34%
REACTOME_METAL_ION_SLC_TRANSPORTERS	REACTOME_METAL_ION_SLC_TRANSPORTERS		16	0.28659412	0.7442485	0.7592593	0.87090045	1	3257	tags=38%, list=29%, signal=53%
SENESE_HDAC1_TARGETS_UP	SENESE_HDAC1_TARGETS_UP		219	0.21662758	0.7436313	0.8448276	0.8709184	1	1976	tags=21%, list=18%, signal=25%
CAMPS_COLON_CANCER_COPY_NUMBER_UP	CAMPS_COLON_CANCER_COPY_NUMBER_UP		46	0.1816806	0.74344575	0.8545455	0.8702976	1	4492	tags=50%, list=40%, signal=83%
CHO_NR4A1_TARGETS	CHO_NR4A1_TARGETS		16	0.28451192	0.7422634	0.8181818	0.8713273	1	1713	tags=25%, list=15%, signal=29%
ZHAN_MULTIPLE_MYELOMA_UP	ZHAN_MULTIPLE_MYELOMA_UP		31	0.19481525	0.73898745	0.8113208	0.8754993	1	648	tags=6%, list=6%, signal=7%
AIYAR_COBRA1_TARGETS_DN	AIYAR_COBRA1_TARGETS_DN		16	0.27125236	0.7365795	0.8148148	0.87826127	1	2074	tags=31%, list=19%, signal=38%
NIKOLSKY_BREAST_CANCER_1Q21_AMPLICON	NIKOLSKY_BREAST_CANCER_1Q21_AMPLICON		26	0.23172371	0.7351858	0.8679245	0.8794148	1	2410	tags=31%, list=22%, signal=39%
LASTOWSKA_NEUROBLASTOMA_COPY_NUMBER_DN	LASTOWSKA_NEUROBLASTOMA_COPY_NUMBER_DN		387	0.17512098	0.7344064	0.7586207	0.87967354	1	2993	tags=24%, list=27%, signal=32%
REACTOME_PURINE_METABOLISM	REACTOME_PURINE_METABOLISM		22	0.2508061	0.7341716	0.7719298	0.87919915	1	2434	tags=27%, list=22%, signal=35%
BILD_CTNNB1_ONCOGENIC_SIGNATURE	BILD_CTNNB1_ONCOGENIC_SIGNATURE		33	0.23565996	0.7334299	0.7818182	0.87946963	1	3086	tags=30%, list=28%, signal=42%
LUI_THYROID_CANCER_CLUSTER_3	LUI_THYROID_CANCER_CLUSTER_3		20	0.23316127	0.7333248	0.75	0.87874556	1	3276	tags=30%, list=29%, signal=42%
LEE_METASTASIS_AND_ALTERNATIVE_SPLICING_DN	LEE_METASTASIS_AND_ALTERNATIVE_SPLICING_DN		29	0.22954988	0.7318007	0.7894737	0.8798322	1	1098	tags=14%, list=10%, signal=15%
SPIRA_SMOKERS_LUNG_CANCER_UP	SPIRA_SMOKERS_LUNG_CANCER_UP		24	0.25800443	0.7277582	0.86885244	0.8852679	1	1551	tags=21%, list=14%, signal=24%
KEGG_TASTE_TRANSDUCTION	KEGG_TASTE_TRANSDUCTION		21	0.28916427	0.7261565	0.7777778	0.88661087	1	239	tags=10%, list=2%, signal=10%
ROME_INSULIN_TARGETS_IN_MUSCLE_UP	ROME_INSULIN_TARGETS_IN_MUSCLE_UP		56	0.19841255	0.7261051	0.85	0.8857335	1	331	tags=5%, list=3%, signal=5%
FLOTHO_PEDIATRIC_ALL_THERAPY_RESPONSE_UP	FLOTHO_PEDIATRIC_ALL_THERAPY_RESPONSE_UP		35	0.21064103	0.7250237	0.74509805	0.8863211	1	4074	tags=40%, list=36%, signal=63%
KAAB_FAILED_HEART_VENTRICLE_DN	KAAB_FAILED_HEART_VENTRICLE_DN		29	0.23728018	0.7245594	0.8333333	0.8861116	1	3541	tags=45%, list=32%, signal=65%
MORI_EMU_MYC_LYMPHOMA_BY_ONSET_TIME_DN	MORI_EMU_MYC_LYMPHOMA_BY_ONSET_TIME_DN		16	0.28305402	0.72234946	0.85106385	0.8882459	1	3730	tags=56%, list=33%, signal=84%
BROWNE_HCMV_INFECTION_1HR_DN	BROWNE_HCMV_INFECTION_1HR_DN		121	0.1626178	0.72200793	1	0.88784796	1	3818	tags=33%, list=34%, signal=50%
VERHAAK_AML_WITH_NPM1_MUTATED_UP	VERHAAK_AML_WITH_NPM1_MUTATED_UP		113	0.23957737	0.7209677	0.9259259	0.88833636	1	2825	tags=33%, list=25%, signal=43%
RUTELLA_RESPONSE_TO_HGF_VS_CSF2RB_AND_IL4_DN	RUTELLA_RESPONSE_TO_HGF_VS_CSF2RB_AND_IL4_DN		151	0.2053531	0.7208724	0.9122807	0.8876395	1	2030	tags=21%, list=18%, signal=25%
SENESE_HDAC3_TARGETS_UP	SENESE_HDAC3_TARGETS_UP		258	0.21112289	0.7208194	0.94545454	0.88677835	1	2427	tags=26%, list=22%, signal=32%
VALK_AML_CLUSTER_8	VALK_AML_CLUSTER_8		15	0.2767588	0.7191428	0.85714287	0.888152	1	1456	tags=20%, list=13%, signal=23%
BALDWIN_PRKCI_TARGETS_UP	BALDWIN_PRKCI_TARGETS_UP		26	0.25190192	0.7177303	0.8448276	0.8891266	1	3190	tags=38%, list=28%, signal=54%
BIOCARTA_ECM_PATHWAY	BIOCARTA_ECM_PATHWAY		17	0.2727341	0.71743286	0.8596491	0.8886689	1	517	tags=12%, list=5%, signal=12%
ROVERSI_GLIOMA_LOH_REGIONS	ROVERSI_GLIOMA_LOH_REGIONS		28	0.2525503	0.7173718	0.89830506	0.887835	1	2393	tags=25%, list=21%, signal=32%
BIOCARTA_GSK3_PATHWAY	BIOCARTA_GSK3_PATHWAY		16	0.29369584	0.7157501	0.7916667	0.8893554	1	517	tags=13%, list=5%, signal=13%
YANG_BREAST_CANCER_ESR1_LASER_DN	YANG_BREAST_CANCER_ESR1_LASER_DN		24	0.24782826	0.71288174	0.85106385	0.8923983	1	999	tags=13%, list=9%, signal=14%
BOHN_PRIMARY_IMMUNODEFICIENCY_SYNDROM_UP	BOHN_PRIMARY_IMMUNODEFICIENCY_SYNDROM_UP		24	0.23493767	0.7119877	0.7916667	0.8926871	1	2843	tags=33%, list=25%, signal=45%
HAHTOLA_MYCOSIS_FUNGOIDES_SKIN_UP	HAHTOLA_MYCOSIS_FUNGOIDES_SKIN_UP		117	0.20713748	0.7110166	0.81666666	0.8930033	1	2025	tags=23%, list=18%, signal=28%
THEILGAARD_NEUTROPHIL_AT_SKIN_WOUND_UP	THEILGAARD_NEUTROPHIL_AT_SKIN_WOUND_UP		51	0.22441955	0.71090984	0.8596491	0.8922361	1	573	tags=10%, list=5%, signal=10%
KEGG_PROTEASOME	KEGG_PROTEASOME		36	0.23362489	0.7104409	0.7692308	0.8921236	1	5306	tags=47%, list=47%, signal=89%
KEGG_ADHERENS_JUNCTION	KEGG_ADHERENS_JUNCTION		52	0.23584063	0.7090229	0.9433962	0.8928882	1	1490	tags=19%, list=13%, signal=22%
ZHAN_MULTIPLE_MYELOMA_HP_DN	ZHAN_MULTIPLE_MYELOMA_HP_DN		25	0.27409708	0.7083677	0.8214286	0.8929669	1	2231	tags=28%, list=20%, signal=35%
LIU_NASOPHARYNGEAL_CARCINOMA	LIU_NASOPHARYNGEAL_CARCINOMA		34	0.23248348	0.7064874	0.8076923	0.8946883	1	3091	tags=29%, list=28%, signal=41%
DAZARD_UV_RESPONSE_CLUSTER_G2	DAZARD_UV_RESPONSE_CLUSTER_G2		15	0.30956197	0.70647746	0.9375	0.8938191	1	372	tags=13%, list=3%, signal=14%
SESTO_RESPONSE_TO_UV_C7	SESTO_RESPONSE_TO_UV_C7		49	0.23833619	0.70165104	0.91071427	0.89913833	1	3314	tags=45%, list=30%, signal=63%
DAVICIONI_PAX_FOXO1_SIGNATURE_IN_ARMS_UP	DAVICIONI_PAX_FOXO1_SIGNATURE_IN_ARMS_UP		34	0.24290721	0.70115703	0.8833333	0.89869255	1	1218	tags=18%, list=11%, signal=20%
BIOCARTA_NKCELLS_PATHWAY	BIOCARTA_NKCELLS_PATHWAY		15	0.29704908	0.6975583	0.9130435	0.9025604	1	2659	tags=33%, list=24%, signal=44%
LIANG_HEMATOPOIESIS_STEM_CELL_NUMBER_SMALL_VS_HUGE_DN	LIANG_HEMATOPOIESIS_STEM_CELL_NUMBER_SMALL_VS_HUGE_DN		23	0.24211653	0.6973522	0.8604651	0.90192056	1	2539	tags=30%, list=23%, signal=39%
SEKI_INFLAMMATORY_RESPONSE_LPS_UP	SEKI_INFLAMMATORY_RESPONSE_LPS_UP		52	0.24881856	0.69661915	0.9019608	0.90175134	1	2783	tags=37%, list=25%, signal=48%
GUTIERREZ_MULTIPLE_MYELOMA_DN	GUTIERREZ_MULTIPLE_MYELOMA_DN		20	0.22524573	0.6936305	0.78571427	0.9046756	1	1186	tags=10%, list=11%, signal=11%
HINATA_NFKB_TARGETS_FIBROBLAST_UP	HINATA_NFKB_TARGETS_FIBROBLAST_UP		43	0.25045374	0.69350576	0.9074074	0.90392745	1	2549	tags=23%, list=23%, signal=30%
IVANOVA_HEMATOPOIESIS_MATURE_CELL	IVANOVA_HEMATOPOIESIS_MATURE_CELL		88	0.22161348	0.6931932	0.8979592	0.9034071	1	1662	tags=19%, list=15%, signal=23%
KUNINGER_IGF1_VS_PDGFB_TARGETS_DN	KUNINGER_IGF1_VS_PDGFB_TARGETS_DN		17	0.32138538	0.692795	0.8148148	0.9029417	1	946	tags=24%, list=8%, signal=26%
BIOCARTA_MTOR_PATHWAY	BIOCARTA_MTOR_PATHWAY		16	0.23861116	0.6885783	0.9056604	0.9071639	1	2701	tags=25%, list=24%, signal=33%
POMEROY_MEDULLOBLASTOMA_DESMOPLASIC_VS_CLASSIC_UP	POMEROY_MEDULLOBLASTOMA_DESMOPLASIC_VS_CLASSIC_UP		33	0.21354848	0.6857312	0.877551	0.90954196	1	1510	tags=15%, list=13%, signal=17%
POMEROY_MEDULLOBLASTOMA_DESMOPLASIC_VS_CLASSIC_DN	POMEROY_MEDULLOBLASTOMA_DESMOPLASIC_VS_CLASSIC_DN		33	0.21354848	0.6857312	0.877551	0.9086485	1	1510	tags=15%, list=13%, signal=17%
PAPASPYRIDONOS_UNSTABLE_ATEROSCLEROTIC_PLAQUE_UP	PAPASPYRIDONOS_UNSTABLE_ATEROSCLEROTIC_PLAQUE_UP		31	0.23929481	0.6840158	0.8	0.9098156	1	3207	tags=39%, list=29%, signal=54%
WIELAND_UP_BY_HBV_INFECTION	WIELAND_UP_BY_HBV_INFECTION		67	0.27657002	0.68381774	0.8367347	0.909236	1	1959	tags=28%, list=17%, signal=34%
KEGG_FC_EPSILON_RI_SIGNALING_PATHWAY	KEGG_FC_EPSILON_RI_SIGNALING_PATHWAY		56	0.19309083	0.67826194	0.9807692	0.9148994	1	2725	tags=21%, list=24%, signal=28%
RAMASWAMY_METASTASIS_UP	RAMASWAMY_METASTASIS_UP		38	0.19518259	0.6776313	0.9056604	0.914704	1	2775	tags=26%, list=25%, signal=35%
STEARMAN_LUNG_CANCER_EARLY_VS_LATE_DN	STEARMAN_LUNG_CANCER_EARLY_VS_LATE_DN		46	0.2549771	0.6763884	0.8867925	0.9151609	1	2237	tags=35%, list=20%, signal=43%
SA_B_CELL_RECEPTOR_COMPLEXES	SA_B_CELL_RECEPTOR_COMPLEXES		16	0.26888117	0.6738587	0.82608694	0.91709965	1	2373	tags=25%, list=21%, signal=32%
CROONQUIST_NRAS_SIGNALING_UP	CROONQUIST_NRAS_SIGNALING_UP		20	0.31884366	0.67320555	0.78431374	0.9169839	1	42	tags=10%, list=0%, signal=10%
NUTT_GBM_VS_AO_GLIOMA_DN	NUTT_GBM_VS_AO_GLIOMA_DN		28	0.2089836	0.6712337	1	0.9179917	1	4427	tags=57%, list=40%, signal=94%
REACTOME_STEROID_METABOLISM	REACTOME_STEROID_METABOLISM		50	0.19936663	0.6664783	0.98214287	0.9226309	1	3330	tags=34%, list=30%, signal=48%
WEBER_METHYLATED_HCP_IN_FIBROBLAST_DN	WEBER_METHYLATED_HCP_IN_FIBROBLAST_DN		16	0.2659219	0.6660056	0.8867925	0.92232066	1	1290	tags=13%, list=12%, signal=14%
PENG_LEUCINE_DEPRIVATION_UP	PENG_LEUCINE_DEPRIVATION_UP		18	0.23422383	0.6655709	0.8703704	0.9220659	1	1179	tags=17%, list=11%, signal=19%
REACTOME_TRAFFICKING_OF_AMPA_RECEPTORS	REACTOME_TRAFFICKING_OF_AMPA_RECEPTORS		20	0.24746758	0.66448015	0.9622642	0.92232865	1	296	tags=10%, list=3%, signal=10%
DING_LUNG_CANCER_EXPRESSION_BY_COPY_NUMBER	DING_LUNG_CANCER_EXPRESSION_BY_COPY_NUMBER		55	0.19214778	0.66390413	0.79310346	0.92206395	1	4325	tags=40%, list=39%, signal=65%
YAO_TEMPORAL_RESPONSE_TO_PROGESTERONE_CLUSTER_10	YAO_TEMPORAL_RESPONSE_TO_PROGESTERONE_CLUSTER_10		52	0.17371267	0.66373897	0.8	0.921356	1	4815	tags=46%, list=43%, signal=81%
AMIT_DELAYED_EARLY_GENES	AMIT_DELAYED_EARLY_GENES		15	0.25727618	0.66369724	0.9375	0.92050785	1	817	tags=13%, list=7%, signal=14%
GINESTIER_BREAST_CANCER_20Q13_AMPLIFICATION_UP	GINESTIER_BREAST_CANCER_20Q13_AMPLIFICATION_UP		49	0.1715198	0.6632903	0.91071427	0.9201474	1	3226	tags=31%, list=29%, signal=43%
THEILGAARD_NEUTROPHIL_AT_SKIN_WOUND_DN	THEILGAARD_NEUTROPHIL_AT_SKIN_WOUND_DN		150	0.17771351	0.66239434	0.9322034	0.92025566	1	2751	tags=25%, list=25%, signal=33%
BIOCARTA_AGR_PATHWAY	BIOCARTA_AGR_PATHWAY		20	0.25818568	0.6618795	0.88135594	0.9198594	1	3941	tags=45%, list=35%, signal=69%
ZHAN_MULTIPLE_MYELOMA_SUBGROUPS	ZHAN_MULTIPLE_MYELOMA_SUBGROUPS		25	0.21774662	0.6614053	0.7818182	0.9194612	1	2350	tags=20%, list=21%, signal=25%
REACTOME_SIGNALING_BY_ROBO_RECEPTOR	REACTOME_SIGNALING_BY_ROBO_RECEPTOR		21	0.2725632	0.6612406	0.8103448	0.9187732	1	2734	tags=33%, list=24%, signal=44%
ENK_UV_RESPONSE_KERATINOCYTE_DN	ENK_UV_RESPONSE_KERATINOCYTE_DN		307	0.16735378	0.6593764	0.90384614	0.9196846	1	2384	tags=20%, list=21%, signal=25%
SEIDEN_MET_SIGNALING	SEIDEN_MET_SIGNALING		16	0.24736184	0.6553164	0.8518519	0.9231721	1	3444	tags=38%, list=31%, signal=54%
GOLDRATH_HOMEOSTATIC_PROLIFERATION	GOLDRATH_HOMEOSTATIC_PROLIFERATION		122	0.17545943	0.65515256	0.8909091	0.92240065	1	2848	tags=23%, list=25%, signal=30%
FLECHNER_PBL_KIDNEY_TRANSPLANT_OK_VS_DONOR_UP	FLECHNER_PBL_KIDNEY_TRANSPLANT_OK_VS_DONOR_UP		98	0.18618788	0.6532304	0.8627451	0.92332584	1	4103	tags=35%, list=37%, signal=54%
CHESLER_BRAIN_HIGHEST_EXPRESSION	CHESLER_BRAIN_HIGHEST_EXPRESSION		25	0.20355134	0.65151	0.92424244	0.92419475	1	2204	tags=20%, list=20%, signal=25%
GAZDA_DIAMOND_BLACKFAN_ANEMIA_PROGENITOR_UP	GAZDA_DIAMOND_BLACKFAN_ANEMIA_PROGENITOR_UP		22	0.205741	0.6466843	0.9444444	0.92781633	1	3467	tags=36%, list=31%, signal=53%
LIN_APC_TARGETS	LIN_APC_TARGETS		35	0.2192845	0.6462727	0.85714287	0.92736876	1	2237	tags=23%, list=20%, signal=28%
KEGG_LEISHMANIA_INFECTION	KEGG_LEISHMANIA_INFECTION		29	0.2722395	0.64626634	0.94545454	0.9264822	1	1511	tags=17%, list=13%, signal=20%
WEIGEL_OXIDATIVE_STRESS_BY_HNE_AND_TBH	WEIGEL_OXIDATIVE_STRESS_BY_HNE_AND_TBH		38	0.17871474	0.64418226	0.90909094	0.9276512	1	961	tags=11%, list=9%, signal=11%
WANG_BARRETTS_ESOPHAGUS_DN	WANG_BARRETTS_ESOPHAGUS_DN		22	0.25437856	0.6359504	0.94545454	0.9346629	1	1945	tags=27%, list=17%, signal=33%
HONMA_DOCETAXEL_RESISTANCE	HONMA_DOCETAXEL_RESISTANCE		23	0.22383957	0.63168854	0.90909094	0.93745124	1	2012	tags=22%, list=18%, signal=26%
DACOSTA_UV_RESPONSE_VIA_ERCC3_TTD_DN	DACOSTA_UV_RESPONSE_VIA_ERCC3_TTD_DN		25	0.2284062	0.63151354	0.9655172	0.9367677	1	4332	tags=48%, list=39%, signal=78%
MARKEY_RB1_CHRONIC_LOF_DN	MARKEY_RB1_CHRONIC_LOF_DN		90	0.23892564	0.62704897	0.9245283	0.9395717	1	2111	tags=30%, list=19%, signal=37%
REACTOME_ACTIVATED_TLR4_SIGNALLING	REACTOME_ACTIVATED_TLR4_SIGNALLING		15	0.2379407	0.61627954	0.93333334	0.9474949	1	1614	tags=13%, list=14%, signal=16%
RICKMAN_HEAD_AND_NECK_CANCER_C	RICKMAN_HEAD_AND_NECK_CANCER_C		47	0.23317114	0.61590976	0.9818182	0.946855	1	2037	tags=26%, list=18%, signal=31%
ACEVEDO_LIVER_CANCER_WITH_H3K27ME3_DN	ACEVEDO_LIVER_CANCER_WITH_H3K27ME3_DN		67	0.16390146	0.61157656	1	0.9491872	1	2776	tags=27%, list=25%, signal=36%
REACTOME_G_ALPHA_Q_SIGNALLING_EVENTS	REACTOME_G_ALPHA_Q_SIGNALLING_EVENTS		99	0.18291485	0.61017233	1	0.94943833	1	2615	tags=19%, list=23%, signal=25%
SAKAI_TUMOR_INFILTRATING_MONOCYTES_UP	SAKAI_TUMOR_INFILTRATING_MONOCYTES_UP		18	0.20808344	0.6063978	0.92156863	0.95116407	1	813	tags=11%, list=7%, signal=12%
KEGG_GALACTOSE_METABOLISM	KEGG_GALACTOSE_METABOLISM		21	0.20363493	0.60171896	0.95	0.9534982	1	3571	tags=43%, list=32%, signal=63%
REACTOME_SIGNALING_BY_WNT	REACTOME_SIGNALING_BY_WNT		47	0.17619318	0.60166496	0.8333333	0.9526377	1	5306	tags=51%, list=47%, signal=97%
NGUYEN_NOTCH1_TARGETS_UP	NGUYEN_NOTCH1_TARGETS_UP		15	0.24244815	0.599352	0.9516129	0.95326686	1	850	tags=13%, list=8%, signal=14%
SCHLOSSER_MYC_TARGETS_AND_SERUM_RESPONSE_DN	SCHLOSSER_MYC_TARGETS_AND_SERUM_RESPONSE_DN		31	0.19734246	0.59755313	0.8679245	0.95359087	1	5264	tags=58%, list=47%, signal=109%
GENTILE_UV_RESPONSE_CLUSTER_D7	GENTILE_UV_RESPONSE_CLUSTER_D7		25	0.20508869	0.5941367	0.88461536	0.95493674	1	3081	tags=24%, list=28%, signal=33%
KEGG_NATURAL_KILLER_CELL_MEDIATED_CYTOTOXICITY	KEGG_NATURAL_KILLER_CELL_MEDIATED_CYTOTOXICITY		64	0.19856685	0.58816594	0.9444444	0.957699	1	3756	tags=39%, list=34%, signal=58%
BASSO_B_LYMPHOCYTE_NETWORK	BASSO_B_LYMPHOCYTE_NETWORK		85	0.16605197	0.5874113	0.8541667	0.9572816	1	2009	tags=18%, list=18%, signal=21%
BIOCARTA_IL12_PATHWAY	BIOCARTA_IL12_PATHWAY		15	0.27074382	0.5859685	0.962963	0.95722806	1	2060	tags=27%, list=18%, signal=33%
CERVERA_SDHB_TARGETS_1_DN	CERVERA_SDHB_TARGETS_1_DN		20	0.24828038	0.58480984	1	0.95707625	1	949	tags=15%, list=8%, signal=16%
SANA_RESPONSE_TO_IFNG_DN	SANA_RESPONSE_TO_IFNG_DN		56	0.18470202	0.5846073	0.9245283	0.95624745	1	1760	tags=16%, list=16%, signal=19%
LIAN_LIPA_TARGETS_6M	LIAN_LIPA_TARGETS_6M		70	0.24527153	0.58435655	0.9259259	0.95544773	1	1967	tags=26%, list=18%, signal=31%
STARK_PREFRONTAL_CORTEX_22Q11_DELETION_DN	STARK_PREFRONTAL_CORTEX_22Q11_DELETION_DN		345	0.13769752	0.58301914	0.88235295	0.955339	1	1685	tags=11%, list=15%, signal=13%
BASSO_CD40_SIGNALING_UP	BASSO_CD40_SIGNALING_UP		63	0.19822165	0.5720918	1	0.9609561	1	2466	tags=22%, list=22%, signal=28%
BOYAULT_LIVER_CANCER_SUBCLASS_G5_DN	BOYAULT_LIVER_CANCER_SUBCLASS_G5_DN		15	0.2643363	0.56916773	0.94827586	0.9611996	1	30	tags=7%, list=0%, signal=7%
SHEN_SMARCA2_TARGETS_UP	SHEN_SMARCA2_TARGETS_UP		226	0.1377173	0.53765416	0.9444444	0.97503316	1	3903	tags=30%, list=35%, signal=45%
REACTOME_TOLL_LIKE_RECEPTOR_4_CASCADE	REACTOME_TOLL_LIKE_RECEPTOR_4_CASCADE		18	0.21086356	0.5333845	0.9661017	0.97583675	1	4674	tags=39%, list=42%, signal=67%
BANDRES_RESPONSE_TO_CARMUSTIN_WITHOUT_MGMT_48HR_DN	BANDRES_RESPONSE_TO_CARMUSTIN_WITHOUT_MGMT_48HR_DN		20	0.1782489	0.532868	0.96	0.9751135	1	723	tags=10%, list=6%, signal=11%
MILI_PSEUDOPODIA_HAPTOTAXIS_UP	MILI_PSEUDOPODIA_HAPTOTAXIS_UP		305	0.1388779	0.53029597	0.95	0.97532845	1	3202	tags=23%, list=29%, signal=31%
ST_DIFFERENTIATION_PATHWAY_IN_PC12_CELLS	ST_DIFFERENTIATION_PATHWAY_IN_PC12_CELLS		23	0.16011922	0.5210997	0.9607843	0.977982	1	517	tags=4%, list=5%, signal=5%
LIAN_LIPA_TARGETS_3M	LIAN_LIPA_TARGETS_3M		59	0.21590617	0.5027315	1	0.98286605	1	1967	tags=25%, list=18%, signal=31%
KEGG_NEUROACTIVE_LIGAND_RECEPTOR_INTERACTION	KEGG_NEUROACTIVE_LIGAND_RECEPTOR_INTERACTION		183	0.15633197	0.48940858	1	0.9853053	1	3180	tags=24%, list=28%, signal=33%
HSC_MATURE_FETAL	HSC_MATURE_FETAL		16	0.17134178	0.4437819	1	0.9926893	1	3056	tags=31%, list=27%, signal=43%
