# Supplementary material for: A genomic analysis of mouse models of breast cancer reveals molecular features of mouse models and relationships to human breast cancer
Source: Breast Cancer Res. 2014 Jun 5;16(3):R59. doi: 10.1186/bcr3672 (PMC4078930; doi:10.1186/bcr3672)
Supplement: Additional file 11 — GSEA for mouse models compared to all other models or to mammary gland development. Listed by model. [file bcr3672-S11.zip › AdditionalFile11/Neu/Vs_normal_mammary/C3/Downregulated_in_neu_vs_normalMammarytxt.txt]

NAME	GS<br> follow link to MSigDB	GS DETAILS	SIZE	ES	NES	NOM p-val	FDR q-val	FWER p-val	RANK AT MAX	LEADING EDGE
TTCNRGNNNNTTC_V$HSF_Q6	TTCNRGNNNNTTC_V$HSF_Q6	Details ...	75	-0.4304988	-1.6170176	0.01091703	1	0.617	1528	tags=29%, list=14%, signal=34%
V$SRF_Q6	V$SRF_Q6	Details ...	133	-0.48978654	-1.5909432	0.017777778	1	0.662	1180	tags=30%, list=11%, signal=33%
GCTCTTG,MIR-335	GCTCTTG,MIR-335	Details ...	45	-0.415573	-1.5640618	0.037037037	1	0.712	1258	tags=24%, list=11%, signal=27%
V$SRF_Q4	V$SRF_Q4	Details ...	115	-0.4505639	-1.5620204	0.015118791	1	0.715	1180	tags=28%, list=11%, signal=31%
TCTAGAG,MIR-517	TCTAGAG,MIR-517	Details ...	29	-0.5118496	-1.5615393	0.016985139	1	0.715	432	tags=17%, list=4%, signal=18%
GACAGGG,MIR-339	GACAGGG,MIR-339	Details ...	31	-0.48351315	-1.5603808	0.029473685	1	0.716	892	tags=19%, list=8%, signal=21%
V$SRF_Q5_01	V$SRF_Q5_01	Details ...	116	-0.46921915	-1.5564922	0.013100437	0.9186396	0.724	1180	tags=30%, list=11%, signal=33%
CTAWWWATA_V$RSRFC4_Q2	CTAWWWATA_V$RSRFC4_Q2	Details ...	180	-0.49332303	-1.5107121	0.05922551	1	0.793	1568	tags=36%, list=14%, signal=41%
CCAWWNAAGG_V$SRF_Q4	CCAWWNAAGG_V$SRF_Q4	Details ...	48	-0.5371248	-1.5099926	0.044247787	1	0.793	1112	tags=40%, list=10%, signal=44%
V$CDX2_Q5	V$CDX2_Q5	Details ...	111	-0.4407998	-1.5095441	0.015021459	0.94548	0.795	1737	tags=32%, list=16%, signal=37%
V$TATA_01	V$TATA_01	Details ...	144	-0.44276494	-1.4608104	0.03926097	1	0.864	1785	tags=32%, list=16%, signal=38%
V$MEF2_03	V$MEF2_03	Details ...	117	-0.46231225	-1.4540402	0.053452116	1	0.871	1408	tags=31%, list=13%, signal=35%
V$CDP_02	V$CDP_02	Details ...	54	-0.48630172	-1.4456382	0.06437768	1	0.875	1190	tags=28%, list=11%, signal=31%
V$SRF_C	V$SRF_C	Details ...	116	-0.41576317	-1.4395639	0.052173913	1	0.882	1127	tags=25%, list=10%, signal=28%
YAATNANRNNNCAG_UNKNOWN	YAATNANRNNNCAG_UNKNOWN	Details ...	33	-0.44725093	-1.4358585	0.030023094	1	0.887	659	tags=21%, list=6%, signal=22%
V$GATA1_04	V$GATA1_04	Details ...	118	-0.44701514	-1.4280872	0.04597701	1	0.894	1471	tags=30%, list=13%, signal=34%
GTCNYYATGR_UNKNOWN	GTCNYYATGR_UNKNOWN	Details ...	36	-0.40659058	-1.4245524	0.053497944	1	0.899	659	tags=17%, list=6%, signal=18%
TGCCAAR_V$NF1_Q6	TGCCAAR_V$NF1_Q6	Details ...	343	-0.3812607	-1.4216785	0.03211009	1	0.902	1592	tags=29%, list=14%, signal=33%
V$SREBP_Q3	V$SREBP_Q3	Details ...	116	-0.39333922	-1.4171715	0.054466233	1	0.905	1860	tags=29%, list=17%, signal=35%
V$MEF2_02	V$MEF2_02	Details ...	115	-0.46679103	-1.4162868	0.11453745	0.98620445	0.905	1546	tags=34%, list=14%, signal=39%
V$GATA1_03	V$GATA1_03	Details ...	120	-0.38812503	-1.4115964	0.032258064	0.9744295	0.913	1190	tags=21%, list=11%, signal=23%
WWTAAGGC_UNKNOWN	WWTAAGGC_UNKNOWN	Details ...	73	-0.41928515	-1.4080703	0.060475163	0.9569722	0.916	1011	tags=25%, list=9%, signal=27%
V$CREB_Q2_01	V$CREB_Q2_01	Details ...	101	-0.3469725	-1.4044325	0.032608695	0.9406554	0.917	1190	tags=20%, list=11%, signal=22%
CCTNTMAGA_UNKNOWN	CCTNTMAGA_UNKNOWN	Details ...	63	-0.40745834	-1.4044193	0.055913977	0.901586	0.917	1081	tags=27%, list=10%, signal=30%
GGGNNTTTCC_V$NFKB_Q6_01	GGGNNTTTCC_V$NFKB_Q6_01	Details ...	69	-0.4508371	-1.399674	0.070776254	0.89394236	0.919	1732	tags=36%, list=15%, signal=43%
V$PAX8_B	V$PAX8_B	Details ...	45	-0.43978277	-1.3845288	0.09576838	0.95205057	0.927	1033	tags=22%, list=9%, signal=24%
V$HMEF2_Q6	V$HMEF2_Q6	Details ...	63	-0.47451833	-1.3734504	0.10874704	0.9895424	0.939	2228	tags=48%, list=20%, signal=59%
V$EN1_01	V$EN1_01	Details ...	51	-0.43229735	-1.3699478	0.1017316	0.9782042	0.942	1853	tags=33%, list=17%, signal=40%
V$PR_02	V$PR_02	Details ...	72	-0.39039502	-1.3680782	0.072072074	0.9572636	0.944	1737	tags=29%, list=16%, signal=34%
AACATTC,MIR-409-3P	AACATTC,MIR-409-3P	Details ...	63	-0.40951246	-1.3660991	0.08906882	0.93727577	0.944	1285	tags=22%, list=11%, signal=25%
V$STAT5A_02	V$STAT5A_02	Details ...	66	-0.40182406	-1.3660102	0.060869563	0.90779823	0.945	1248	tags=26%, list=11%, signal=29%
ACTGAAA,MIR-30A-3P,MIR-30E-3P	ACTGAAA,MIR-30A-3P,MIR-30E-3P	Details ...	94	-0.37342188	-1.365551	0.09207709	0.88205326	0.945	1518	tags=24%, list=14%, signal=28%
V$MEF2_01	V$MEF2_01	Details ...	73	-0.466685	-1.3599317	0.089411765	0.8887022	0.947	2041	tags=44%, list=18%, signal=53%
V$RSRFC4_01	V$RSRFC4_01	Details ...	121	-0.44025674	-1.3579739	0.138322	0.87326205	0.948	1561	tags=34%, list=14%, signal=39%
V$STAT4_01	V$STAT4_01	Details ...	133	-0.39788336	-1.3572961	0.1091703	0.8516637	0.949	1847	tags=30%, list=16%, signal=36%
V$LHX3_01	V$LHX3_01	Details ...	109	-0.41076303	-1.3525316	0.07032967	0.8541284	0.952	1226	tags=27%, list=11%, signal=30%
AGGAGTG,MIR-483	AGGAGTG,MIR-483	Details ...	32	-0.37582192	-1.3416766	0.084886126	0.891232	0.957	1660	tags=25%, list=15%, signal=29%
TCTGATA,MIR-361	TCTGATA,MIR-361	Details ...	47	-0.40174758	-1.3337978	0.12847966	0.9149944	0.963	843	tags=17%, list=8%, signal=18%
V$TBP_01	V$TBP_01	Details ...	115	-0.3989335	-1.3322632	0.112128146	0.9002502	0.963	1060	tags=25%, list=9%, signal=28%
V$TCF11_01	V$TCF11_01	Details ...	102	-0.36230233	-1.3307376	0.10294118	0.88790846	0.963	1770	tags=28%, list=16%, signal=33%
CTCNANGTGNY_UNKNOWN	CTCNANGTGNY_UNKNOWN	Details ...	40	-0.45417002	-1.3294191	0.14347826	0.8728994	0.964	2101	tags=43%, list=19%, signal=52%
AGTCAGC,MIR-345	AGTCAGC,MIR-345	Details ...	27	-0.4081378	-1.3262292	0.14020619	0.8697148	0.966	2633	tags=44%, list=24%, signal=58%
V$USF2_Q6	V$USF2_Q6	Details ...	126	-0.3018193	-1.3257775	0.07597536	0.85241127	0.966	1902	tags=24%, list=17%, signal=28%
V$GRE_C	V$GRE_C	Details ...	63	-0.38530102	-1.3237332	0.08260869	0.84425765	0.966	1140	tags=24%, list=10%, signal=26%
V$TAXCREB_01	V$TAXCREB_01	Details ...	70	-0.3716237	-1.3222283	0.098712444	0.833217	0.966	1178	tags=23%, list=11%, signal=25%
V$HFH1_01	V$HFH1_01	Details ...	124	-0.3726063	-1.3094094	0.10425532	0.8839945	0.969	1478	tags=24%, list=13%, signal=28%
TCCAGAG,MIR-518C	TCCAGAG,MIR-518C	Details ...	69	-0.33780885	-1.3048515	0.10065646	0.8882359	0.971	1601	tags=29%, list=14%, signal=34%
V$RSRFC4_Q2	V$RSRFC4_Q2	Details ...	105	-0.41223302	-1.3039585	0.16780046	0.87428904	0.972	1592	tags=31%, list=14%, signal=36%
V$AR_Q6	V$AR_Q6	Details ...	108	-0.3538735	-1.3038063	0.085339166	0.8573053	0.972	1190	tags=22%, list=11%, signal=25%
V$HIF1_Q3	V$HIF1_Q3	Details ...	116	-0.3282184	-1.3025315	0.10043668	0.845971	0.972	2048	tags=25%, list=18%, signal=30%
V$AP1_Q6_01	V$AP1_Q6_01	Details ...	134	-0.35375857	-1.3024702	0.089655176	0.82960993	0.972	1482	tags=19%, list=13%, signal=22%
V$ATF4_Q2	V$ATF4_Q2	Details ...	120	-0.3153323	-1.2994517	0.09738717	0.8290885	0.973	508	tags=11%, list=5%, signal=11%
V$GATA3_01	V$GATA3_01	Details ...	117	-0.3786744	-1.2963153	0.11134904	0.82888407	0.973	1001	tags=21%, list=9%, signal=22%
V$MEF2_Q6_01	V$MEF2_Q6_01	Details ...	121	-0.41441104	-1.2952671	0.16363636	0.8191361	0.973	1371	tags=26%, list=12%, signal=30%
ATACTGT,MIR-144	ATACTGT,MIR-144	Details ...	107	-0.3417915	-1.2940338	0.103896104	0.8113217	0.973	1556	tags=26%, list=14%, signal=30%
RNTCANNRNNYNATTW_UNKNOWN	RNTCANNRNNYNATTW_UNKNOWN	Details ...	27	-0.4784546	-1.2932451	0.17864923	0.8003904	0.973	1482	tags=48%, list=13%, signal=55%
V$CEBPDELTA_Q6	V$CEBPDELTA_Q6	Details ...	122	-0.35373166	-1.2915598	0.07789474	0.79418314	0.973	1811	tags=28%, list=16%, signal=33%
V$AP4_Q6	V$AP4_Q6	Details ...	108	-0.37136057	-1.2913349	0.1108742	0.78130436	0.973	2057	tags=32%, list=18%, signal=39%
V$TFIIA_Q6	V$TFIIA_Q6	Details ...	137	-0.33328193	-1.2881153	0.10107527	0.7822201	0.975	1699	tags=27%, list=15%, signal=31%
V$VDR_Q3	V$VDR_Q3	Details ...	112	-0.33395815	-1.2870644	0.10492505	0.77491075	0.975	1081	tags=19%, list=10%, signal=21%
CTCTATG,MIR-368	CTCTATG,MIR-368		24	-0.44280714	-1.2774082	0.15	0.80801153	0.978	2485	tags=42%, list=22%, signal=53%
V$HSF2_01	V$HSF2_01		116	-0.3336112	-1.2756209	0.12	0.8031937	0.978	1140	tags=20%, list=10%, signal=22%
TGACGTCA_V$ATF3_Q6	TGACGTCA_V$ATF3_Q6		107	-0.32301462	-1.2680923	0.11504425	0.82637197	0.979	1190	tags=21%, list=11%, signal=23%
V$PBX1_02	V$PBX1_02		67	-0.37966713	-1.2644962	0.11777778	0.83115226	0.979	1805	tags=31%, list=16%, signal=37%
TGCACTG,MIR-148A,MIR-152,MIR-148B	TGCACTG,MIR-148A,MIR-152,MIR-148B		125	-0.3156913	-1.262456	0.125	0.8282186	0.979	1316	tags=20%, list=12%, signal=22%
V$FOXO3_01	V$FOXO3_01		107	-0.3419704	-1.2566303	0.13968958	0.8449606	0.98	1459	tags=27%, list=13%, signal=31%
V$GR_01	V$GR_01		100	-0.33205104	-1.2561873	0.1173913	0.8344425	0.98	1737	tags=22%, list=16%, signal=26%
V$MMEF2_Q6	V$MMEF2_Q6		139	-0.36199263	-1.2550863	0.16888888	0.82796896	0.98	919	tags=19%, list=8%, signal=21%
GAANYNYGACNY_UNKNOWN	GAANYNYGACNY_UNKNOWN		33	-0.41178578	-1.2546324	0.18415418	0.8180043	0.98	2081	tags=42%, list=19%, signal=52%
V$NKX3A_01	V$NKX3A_01		101	-0.36732185	-1.2524395	0.13043478	0.8169011	0.98	1728	tags=28%, list=15%, signal=32%
ATGTAGC,MIR-221,MIR-222	ATGTAGC,MIR-221,MIR-222		56	-0.37523523	-1.2518435	0.16530612	0.8081761	0.98	1286	tags=25%, list=11%, signal=28%
GTTAAAG,MIR-302B	GTTAAAG,MIR-302B		38	-0.3749317	-1.2489545	0.16452992	0.8106849	0.981	1506	tags=24%, list=13%, signal=27%
V$NFE2_01	V$NFE2_01		138	-0.3097964	-1.2485372	0.116630666	0.8014094	0.981	1437	tags=20%, list=13%, signal=22%
V$AMEF2_Q6	V$AMEF2_Q6		123	-0.35388082	-1.2446413	0.15192744	0.8097306	0.982	980	tags=21%, list=9%, signal=23%
V$CIZ_01	V$CIZ_01		104	-0.3209743	-1.2432418	0.12	0.8055572	0.982	1704	tags=26%, list=15%, signal=30%
V$FOX_Q2	V$FOX_Q2		102	-0.34309396	-1.242584	0.15170941	0.7978475	0.982	1892	tags=28%, list=17%, signal=34%
CCTGAGT,MIR-510	CCTGAGT,MIR-510		22	-0.39559886	-1.2400584	0.17928287	0.7985103	0.982	1601	tags=27%, list=14%, signal=32%
V$CEBP_Q2_01	V$CEBP_Q2_01		139	-0.33400306	-1.2383188	0.1173913	0.79589456	0.982	1608	tags=26%, list=14%, signal=30%
V$RORA2_01	V$RORA2_01		74	-0.35687345	-1.2354585	0.1656051	0.79880893	0.982	2101	tags=30%, list=19%, signal=36%
TGASTMAGC_V$NFE2_01	TGASTMAGC_V$NFE2_01		106	-0.31580344	-1.2336243	0.1356674	0.797023	0.982	1496	tags=21%, list=13%, signal=24%
V$NKX61_01	V$NKX61_01		115	-0.36718082	-1.2283916	0.15525115	0.8106107	0.982	1135	tags=23%, list=10%, signal=26%
V$ATF1_Q6	V$ATF1_Q6		124	-0.31457672	-1.2267206	0.11513859	0.8081613	0.982	1067	tags=18%, list=10%, signal=19%
V$CREBP1CJUN_01	V$CREBP1CJUN_01		119	-0.30848676	-1.2257057	0.13483146	0.8027853	0.982	1190	tags=19%, list=11%, signal=21%
V$GFI1_01	V$GFI1_01		135	-0.33007675	-1.2249663	0.121681415	0.79664457	0.982	1958	tags=28%, list=17%, signal=34%
WTGAAAT_UNKNOWN	WTGAAAT_UNKNOWN		282	-0.31736732	-1.2236936	0.14410481	0.7930708	0.982	1135	tags=18%, list=10%, signal=20%
ACACTGG,MIR-199A,MIR-199B	ACACTGG,MIR-199A,MIR-199B		80	-0.32226297	-1.2223611	0.19066937	0.78942746	0.982	1470	tags=21%, list=13%, signal=24%
CTTGTAT,MIR-381	CTTGTAT,MIR-381		96	-0.32975695	-1.2191683	0.1927966	0.79380214	0.982	1274	tags=20%, list=11%, signal=22%
V$SP3_Q3	V$SP3_Q3		110	-0.29326996	-1.2178819	0.14884695	0.7905616	0.982	1518	tags=19%, list=14%, signal=22%
RAAGNYNNCTTY_UNKNOWN	RAAGNYNNCTTY_UNKNOWN		71	-0.36463362	-1.2175761	0.18454936	0.7828078	0.982	1161	tags=21%, list=10%, signal=23%
YNTTTNNNANGCARM_UNKNOWN	YNTTTNNNANGCARM_UNKNOWN		37	-0.42104718	-1.2170234	0.16492693	0.7765549	0.982	872	tags=19%, list=8%, signal=20%
V$AHRARNT_01	V$AHRARNT_01		72	-0.31615722	-1.2156605	0.15938865	0.7732313	0.982	906	tags=17%, list=8%, signal=18%
TTTGCAG,MIR-518A-2	TTTGCAG,MIR-518A-2		98	-0.30366498	-1.2117116	0.18965517	0.7818975	0.983	1837	tags=20%, list=16%, signal=24%
V$MTF1_Q4	V$MTF1_Q4		125	-0.2970389	-1.2109057	0.14410481	0.7768206	0.983	1133	tags=18%, list=10%, signal=20%
TAAYNRNNTCC_UNKNOWN	TAAYNRNNTCC_UNKNOWN		78	-0.3413369	-1.2086242	0.17792793	0.7780863	0.984	1595	tags=26%, list=14%, signal=30%
RTAAACA_V$FREAC2_01	RTAAACA_V$FREAC2_01		456	-0.2848808	-1.2060748	0.108932465	0.78112185	0.984	1482	tags=21%, list=13%, signal=23%
V$HMX1_01	V$HMX1_01		20	-0.4007032	-1.2027625	0.20620842	0.7870173	0.984	1002	tags=15%, list=9%, signal=16%
V$IPF1_Q4	V$IPF1_Q4		117	-0.32774502	-1.195062	0.18201284	0.8129482	0.985	1315	tags=21%, list=12%, signal=23%
V$HNF1_C	V$HNF1_C		120	-0.3625308	-1.1934686	0.20737328	0.8112275	0.985	1351	tags=20%, list=12%, signal=23%
V$S8_01	V$S8_01		120	-0.33282748	-1.192555	0.16519824	0.8068935	0.985	1061	tags=21%, list=9%, signal=23%
V$HOXA4_Q2	V$HOXA4_Q2		125	-0.3315491	-1.1910146	0.17471264	0.80571896	0.985	1699	tags=28%, list=15%, signal=33%
ACCAATC,MIR-509	ACCAATC,MIR-509		19	-0.404393	-1.18903	0.2532189	0.80672085	0.987	337	tags=16%, list=3%, signal=16%
ATACCTC,MIR-202	ATACCTC,MIR-202		88	-0.31953853	-1.1877425	0.17879418	0.80422753	0.988	1505	tags=25%, list=13%, signal=29%
V$ATF3_Q6	V$ATF3_Q6		117	-0.28422713	-1.1874825	0.16849016	0.79738253	0.988	1049	tags=15%, list=9%, signal=17%
V$FOXO4_02	V$FOXO4_02		125	-0.31934693	-1.1863546	0.15777777	0.79450876	0.989	1190	tags=22%, list=11%, signal=24%
V$ER_Q6	V$ER_Q6		140	-0.2992674	-1.1857941	0.1656051	0.7891278	0.989	1435	tags=22%, list=13%, signal=25%
ATAAGCT,MIR-21	ATAAGCT,MIR-21		69	-0.33540553	-1.1841815	0.20169851	0.78851676	0.989	1547	tags=26%, list=14%, signal=30%
V$TAL1ALPHAE47_01	V$TAL1ALPHAE47_01		119	-0.33156443	-1.183807	0.22526316	0.7826319	0.989	1127	tags=19%, list=10%, signal=21%
V$RORA1_01	V$RORA1_01		136	-0.305595	-1.1818795	0.18221258	0.7836323	0.99	1869	tags=29%, list=17%, signal=35%
V$CREB_01	V$CREB_01		121	-0.2881945	-1.1793872	0.19419643	0.78694904	0.99	1190	tags=19%, list=11%, signal=21%
V$GATA_Q6	V$GATA_Q6		106	-0.37678042	-1.1779203	0.23076923	0.7857568	0.99	2084	tags=34%, list=19%, signal=41%
V$PAX4_04	V$PAX4_04		106	-0.2948875	-1.177415	0.20421052	0.7807148	0.99	1190	tags=20%, list=11%, signal=22%
YTATTTTNR_V$MEF2_02	YTATTTTNR_V$MEF2_02		334	-0.32241824	-1.1752231	0.21854305	0.78250384	0.991	1902	tags=28%, list=17%, signal=32%
YATTNATC_UNKNOWN	YATTNATC_UNKNOWN		162	-0.33618373	-1.1750426	0.21132898	0.77621126	0.991	1208	tags=22%, list=11%, signal=24%
V$HP1SITEFACTOR_Q6	V$HP1SITEFACTOR_Q6		113	-0.31574607	-1.174411	0.18777293	0.7714969	0.991	1190	tags=21%, list=11%, signal=24%
V$ICSBP_Q6	V$ICSBP_Q6		119	-0.32634524	-1.1729609	0.19205298	0.77080977	0.991	1338	tags=21%, list=12%, signal=24%
GGGGCCC,MIR-296	GGGGCCC,MIR-296		37	-0.34150586	-1.172104	0.2584746	0.7673503	0.991	1804	tags=27%, list=16%, signal=32%
V$GR_Q6	V$GR_Q6		122	-0.33527595	-1.1717873	0.1970339	0.76186156	0.991	1189	tags=21%, list=11%, signal=24%
TTTNNANAGCYR_UNKNOWN	TTTNNANAGCYR_UNKNOWN		55	-0.35479328	-1.1705004	0.22077923	0.7604283	0.991	1112	tags=20%, list=10%, signal=22%
V$STAT6_02	V$STAT6_02		126	-0.3311129	-1.1702884	0.22925764	0.7551622	0.991	1432	tags=21%, list=13%, signal=23%
RGAGGAARY_V$PU1_Q6	RGAGGAARY_V$PU1_Q6		237	-0.31064495	-1.1672947	0.23333333	0.76047605	0.991	1480	tags=22%, list=13%, signal=24%
V$P53_DECAMER_Q2	V$P53_DECAMER_Q2		126	-0.28848895	-1.1658014	0.1880531	0.7597995	0.991	2567	tags=37%, list=23%, signal=47%
YATGNWAAT_V$OCT_C	YATGNWAAT_V$OCT_C		174	-0.3033435	-1.1657196	0.2	0.7538664	0.991	1820	tags=24%, list=16%, signal=28%
V$LEF1_Q6	V$LEF1_Q6		126	-0.30949053	-1.1654845	0.19650654	0.7486039	0.991	2131	tags=30%, list=19%, signal=37%
V$ARP1_01	V$ARP1_01		79	-0.3509733	-1.1646847	0.2527964	0.74581784	0.991	1877	tags=28%, list=17%, signal=33%
V$ZF5_B	V$ZF5_B		117	-0.26909477	-1.1645793	0.21908894	0.74021083	0.991	2243	tags=27%, list=20%, signal=34%
V$NFKB_Q6	V$NFKB_Q6		130	-0.31947246	-1.1639212	0.20399113	0.73704547	0.991	1568	tags=25%, list=14%, signal=29%
V$SP1_01	V$SP1_01		126	-0.28680265	-1.1638091	0.19777778	0.73174894	0.991	1360	tags=22%, list=12%, signal=25%
V$E47_01	V$E47_01		133	-0.2945297	-1.1608703	0.16702355	0.7369102	0.991	1026	tags=17%, list=9%, signal=18%
V$AP4_Q5	V$AP4_Q5		130	-0.31453446	-1.1607058	0.1875	0.73175925	0.991	1596	tags=24%, list=14%, signal=27%
RYCACNNRNNRNCAG_UNKNOWN	RYCACNNRNNRNCAG_UNKNOWN		34	-0.3323563	-1.1606015	0.25211865	0.72647285	0.991	2345	tags=38%, list=21%, signal=48%
GCANCTGNY_V$MYOD_Q6	GCANCTGNY_V$MYOD_Q6		435	-0.29399544	-1.160449	0.19305857	0.72155905	0.991	1172	tags=19%, list=10%, signal=20%
ATGAAGG,MIR-205	ATGAAGG,MIR-205		75	-0.32486206	-1.1578344	0.23700623	0.72491914	0.991	1488	tags=25%, list=13%, signal=29%
ATTCTTT,MIR-186	ATTCTTT,MIR-186		128	-0.28865492	-1.157478	0.25158563	0.7206049	0.991	2718	tags=32%, list=24%, signal=42%
V$MYCMAX_02	V$MYCMAX_02		117	-0.29797205	-1.156626	0.21784233	0.71823937	0.991	1161	tags=18%, list=10%, signal=20%
V$MZF1_01	V$MZF1_01		111	-0.31325588	-1.1566116	0.23580787	0.7129577	0.991	1491	tags=23%, list=13%, signal=26%
V$ATF_B	V$ATF_B		93	-0.30950278	-1.1560239	0.20742358	0.709769	0.991	1190	tags=22%, list=11%, signal=24%
GGTGTGT,MIR-329	GGTGTGT,MIR-329		44	-0.30706397	-1.1558844	0.22727273	0.70531857	0.991	1631	tags=23%, list=15%, signal=26%
V$POU1F1_Q6	V$POU1F1_Q6		111	-0.32350332	-1.1532702	0.21867882	0.70927596	0.991	1929	tags=29%, list=17%, signal=34%
V$OCT1_02	V$OCT1_02		100	-0.34719846	-1.1524677	0.24434389	0.7067355	0.991	1737	tags=27%, list=16%, signal=32%
V$CEBPB_01	V$CEBPB_01		135	-0.31505847	-1.1519939	0.20879121	0.7036643	0.991	1190	tags=22%, list=11%, signal=25%
V$MYC_Q2	V$MYC_Q2		97	-0.27158505	-1.1504396	0.20545073	0.70452476	0.991	2240	tags=26%, list=20%, signal=32%
GTGTTGA,MIR-505	GTGTTGA,MIR-505		53	-0.3334329	-1.1493315	0.25055432	0.703824	0.991	2566	tags=36%, list=23%, signal=46%
V$HNF3_Q6	V$HNF3_Q6		95	-0.32648847	-1.147695	0.21489362	0.70454174	0.991	2182	tags=36%, list=19%, signal=44%
V$CEBP_Q2	V$CEBP_Q2		112	-0.31077725	-1.1471258	0.24093817	0.70174104	0.991	1556	tags=22%, list=14%, signal=26%
V$EVI1_04	V$EVI1_04		123	-0.3060152	-1.146328	0.23225807	0.6998631	0.991	2087	tags=32%, list=19%, signal=39%
V$SRF_01	V$SRF_01		37	-0.3724121	-1.1452206	0.2742616	0.6984438	0.991	2775	tags=46%, list=25%, signal=61%
V$HIF1_Q5	V$HIF1_Q5		121	-0.28045195	-1.1448272	0.23779193	0.6952605	0.991	2081	tags=26%, list=19%, signal=31%
V$PPAR_DR1_Q2	V$PPAR_DR1_Q2		127	-0.3004936	-1.142634	0.2344086	0.6980953	0.991	1590	tags=24%, list=14%, signal=28%
YNGTTNNNATT_UNKNOWN	YNGTTNNNATT_UNKNOWN		170	-0.3135914	-1.1399143	0.21935484	0.7029452	0.991	1694	tags=27%, list=15%, signal=31%
V$MYB_Q6	V$MYB_Q6		116	-0.3103217	-1.138909	0.25431034	0.70172393	0.991	1863	tags=28%, list=17%, signal=33%
TCTGGAC,MIR-198	TCTGGAC,MIR-198		39	-0.31424746	-1.1363294	0.2765073	0.70593154	0.992	1856	tags=26%, list=17%, signal=31%
V$E4F1_Q6	V$E4F1_Q6		131	-0.25113064	-1.1360369	0.23076923	0.70225024	0.992	1190	tags=13%, list=11%, signal=14%
V$ER_Q6_01	V$ER_Q6_01		122	-0.27207464	-1.1358482	0.23284823	0.69835174	0.992	1867	tags=25%, list=17%, signal=30%
AAAYWAACM_V$HFH4_01	AAAYWAACM_V$HFH4_01		125	-0.30805546	-1.1346643	0.2400835	0.69789374	0.992	1127	tags=20%, list=10%, signal=22%
V$FOXJ2_01	V$FOXJ2_01		83	-0.33689213	-1.1331608	0.25869566	0.69880766	0.992	1649	tags=25%, list=15%, signal=29%
YAATNRNNNYNATT_UNKNOWN	YAATNRNNNYNATT_UNKNOWN		51	-0.34958494	-1.1305913	0.25106382	0.70283455	0.992	1096	tags=20%, list=10%, signal=22%
RGAANNTTC_V$HSF1_01	RGAANNTTC_V$HSF1_01		209	-0.27761897	-1.1304805	0.21633554	0.6987081	0.992	1546	tags=21%, list=14%, signal=23%
V$E2F1_Q3_01	V$E2F1_Q3_01		123	-0.24929412	-1.126257	0.24336283	0.7087721	0.992	2081	tags=22%, list=19%, signal=27%
CTGCAGY_UNKNOWN	CTGCAGY_UNKNOWN		369	-0.27321735	-1.1260592	0.23260869	0.70499015	0.992	1754	tags=23%, list=16%, signal=27%
V$NF1_Q6_01	V$NF1_Q6_01		130	-0.29403442	-1.1238493	0.2658228	0.7087836	0.992	1485	tags=24%, list=13%, signal=27%
V$E2A_Q2	V$E2A_Q2		107	-0.33557144	-1.1233894	0.2979684	0.7058953	0.992	2381	tags=36%, list=21%, signal=45%
V$GCM_Q2	V$GCM_Q2		111	-0.28754446	-1.1215726	0.26966292	0.70736974	0.992	1928	tags=27%, list=17%, signal=32%
GTTATAT,MIR-410	GTTATAT,MIR-410		48	-0.3523281	-1.1203628	0.31779662	0.7071591	0.992	1518	tags=27%, list=14%, signal=31%
V$TTF1_Q6	V$TTF1_Q6		126	-0.28177804	-1.1192615	0.25386313	0.7066647	0.992	1459	tags=21%, list=13%, signal=23%
V$AFP1_Q6	V$AFP1_Q6		119	-0.30661497	-1.1172858	0.2628205	0.70906496	0.992	1613	tags=23%, list=14%, signal=26%
ACTGCAG,MIR-17-3P	ACTGCAG,MIR-17-3P		51	-0.29338187	-1.1165215	0.30785123	0.7073178	0.992	1837	tags=22%, list=16%, signal=26%
CCAGGTT,MIR-490	CCAGGTT,MIR-490		27	-0.34024116	-1.1162667	0.33262712	0.70398426	0.992	2153	tags=26%, list=19%, signal=32%
V$FOXO4_01	V$FOXO4_01		108	-0.28623804	-1.1161592	0.25862068	0.70012224	0.992	1127	tags=19%, list=10%, signal=21%
TGAYRTCA_V$ATF3_Q6	TGAYRTCA_V$ATF3_Q6		259	-0.263663	-1.116117	0.22544643	0.6960849	0.992	1969	tags=24%, list=18%, signal=28%
AGCYRWTTC_UNKNOWN	AGCYRWTTC_UNKNOWN		56	-0.35569823	-1.114889	0.28411633	0.6960804	0.992	1688	tags=29%, list=15%, signal=33%
V$AHR_Q5	V$AHR_Q5		105	-0.2534176	-1.1136224	0.25652173	0.6966818	0.992	1201	tags=14%, list=11%, signal=16%
GATAAGR_V$GATA_C	GATAAGR_V$GATA_C		161	-0.33087066	-1.1135311	0.25862068	0.69295603	0.992	1974	tags=32%, list=18%, signal=38%
V$IK2_01	V$IK2_01		140	-0.29045066	-1.1127234	0.239819	0.69171435	0.993	1704	tags=24%, list=15%, signal=28%
V$AP1_01	V$AP1_01		147	-0.28321522	-1.112216	0.26726058	0.6893855	0.993	2022	tags=27%, list=18%, signal=32%
CAGNYGKNAAA_UNKNOWN	CAGNYGKNAAA_UNKNOWN		37	-0.33141264	-1.1121716	0.30549452	0.68556684	0.993	1190	tags=19%, list=11%, signal=21%
V$STAT5B_01	V$STAT5B_01		125	-0.30267516	-1.111291	0.2872807	0.6843878	0.993	976	tags=18%, list=9%, signal=19%
V$CDP_01	V$CDP_01		37	-0.40220755	-1.1107601	0.3063063	0.68244946	0.993	1033	tags=22%, list=9%, signal=24%
V$P300_01	V$P300_01		130	-0.26716095	-1.1098709	0.25910065	0.68149835	0.993	1108	tags=15%, list=10%, signal=17%
V$LYF1_01	V$LYF1_01		128	-0.28991294	-1.1097976	0.2600897	0.67784643	0.993	1699	tags=25%, list=15%, signal=29%
YGTCCTTGR_UNKNOWN	YGTCCTTGR_UNKNOWN		43	-0.3188276	-1.1086535	0.30720338	0.6778141	0.993	786	tags=16%, list=7%, signal=17%
TGACATY_UNKNOWN	TGACATY_UNKNOWN		315	-0.27350095	-1.105053	0.2688889	0.68692464	0.994	2038	tags=25%, list=18%, signal=30%
V$NKX25_01	V$NKX25_01		71	-0.29474124	-1.1021082	0.26271185	0.69299304	0.994	1112	tags=17%, list=10%, signal=19%
V$USF_Q6_01	V$USF_Q6_01		103	-0.25352687	-1.1017557	0.26458332	0.6904177	0.994	737	tags=13%, list=7%, signal=13%
TTGCACT,MIR-130A,MIR-301,MIR-130B	TTGCACT,MIR-130A,MIR-301,MIR-130B		179	-0.2615853	-1.1012863	0.2927835	0.6881185	0.994	2277	tags=28%, list=20%, signal=35%
V$CACBINDINGPROTEIN_Q6	V$CACBINDINGPROTEIN_Q6		106	-0.28342843	-1.1007578	0.30720338	0.6863126	0.994	1496	tags=21%, list=13%, signal=24%
V$CREB_Q4_01	V$CREB_Q4_01		103	-0.26229826	-1.1001967	0.29764453	0.684325	0.994	1049	tags=15%, list=9%, signal=16%
CAGTATT,MIR-200B,MIR-200C,MIR-429	CAGTATT,MIR-200B,MIR-200C,MIR-429		243	-0.28275532	-1.099891	0.3006135	0.68158066	0.994	1712	tags=22%, list=15%, signal=26%
V$PITX2_Q2	V$PITX2_Q2		119	-0.28868514	-1.0980115	0.28479657	0.684078	0.994	1894	tags=25%, list=17%, signal=30%
V$AP4_Q6_01	V$AP4_Q6_01		126	-0.30476975	-1.0975541	0.29662922	0.68188936	0.994	959	tags=17%, list=9%, signal=18%
V$E47_02	V$E47_02		113	-0.3059745	-1.0973712	0.30490404	0.67896587	0.994	940	tags=19%, list=8%, signal=20%
V$CREBP1_Q2	V$CREBP1_Q2		118	-0.28214034	-1.0954707	0.29139072	0.6816856	0.994	1928	tags=25%, list=17%, signal=30%
GTGTCAA,MIR-514	GTGTCAA,MIR-514		28	-0.3201556	-1.09529	0.30769232	0.678769	0.994	1274	tags=21%, list=11%, signal=24%
V$FOXJ2_02	V$FOXJ2_02		101	-0.30118796	-1.095017	0.27801725	0.67610013	0.994	1954	tags=26%, list=17%, signal=31%
WCTCNATGGY_UNKNOWN	WCTCNATGGY_UNKNOWN		30	-0.30453473	-1.0949864	0.33333334	0.67275196	0.994	1112	tags=17%, list=10%, signal=18%
V$TCF4_Q5	V$TCF4_Q5		116	-0.31956628	-1.0949662	0.28540304	0.6693539	0.994	1127	tags=20%, list=10%, signal=22%
V$TAL1BETAITF2_01	V$TAL1BETAITF2_01		120	-0.3123638	-1.094956	0.31101513	0.6659507	0.994	1549	tags=20%, list=14%, signal=23%
V$NMYC_01	V$NMYC_01		129	-0.25387985	-1.0944644	0.28446388	0.6641086	0.994	2323	tags=29%, list=21%, signal=36%
ACATTCC,MIR-1,MIR-206	ACATTCC,MIR-1,MIR-206		140	-0.27797166	-1.0933107	0.32924336	0.6645481	0.994	1083	tags=16%, list=10%, signal=17%
V$LMO2COM_02	V$LMO2COM_02		128	-0.31658435	-1.0931975	0.31648353	0.6614864	0.994	1974	tags=30%, list=18%, signal=36%
TTCCGTT,MIR-191	TTCCGTT,MIR-191		18	-0.4025508	-1.0930947	0.34354487	0.658431	0.994	1350	tags=28%, list=12%, signal=32%
V$NKX62_Q2	V$NKX62_Q2		108	-0.30127344	-1.0913612	0.29336187	0.6604091	0.994	1892	tags=27%, list=17%, signal=32%
V$NF1_Q6	V$NF1_Q6		141	-0.29618806	-1.091144	0.2924731	0.6579423	0.994	1505	tags=23%, list=13%, signal=27%
V$LBP1_Q6	V$LBP1_Q6		103	-0.32233933	-1.0909964	0.31919643	0.6551896	0.994	962	tags=19%, list=9%, signal=21%
V$FOXO1_02	V$FOXO1_02		113	-0.29157034	-1.0909504	0.27839643	0.6521551	0.994	2131	tags=36%, list=19%, signal=44%
V$WHN_B	V$WHN_B		121	-0.2619359	-1.0886776	0.2835165	0.65599334	0.994	1898	tags=23%, list=17%, signal=28%
V$OCT1_Q5_01	V$OCT1_Q5_01		122	-0.29372734	-1.0878005	0.3265306	0.6555431	0.994	1718	tags=23%, list=15%, signal=27%
V$BACH1_01	V$BACH1_01		142	-0.28653818	-1.0870701	0.31623933	0.6546404	0.994	1584	tags=22%, list=14%, signal=25%
V$IK1_01	V$IK1_01		139	-0.2647382	-1.0865434	0.25751072	0.6530754	0.994	1858	tags=23%, list=17%, signal=27%
V$COUP_DR1_Q6	V$COUP_DR1_Q6		124	-0.28365988	-1.0853097	0.3125	0.6537637	0.994	1084	tags=18%, list=10%, signal=19%
V$HFH8_01	V$HFH8_01		108	-0.3022949	-1.0834022	0.30222222	0.65650254	0.995	1127	tags=21%, list=10%, signal=23%
V$POU3F2_02	V$POU3F2_02		124	-0.2870944	-1.08338	0.29850745	0.653464	0.995	1902	tags=25%, list=17%, signal=30%
RACTNNRTTTNC_UNKNOWN	RACTNNRTTTNC_UNKNOWN		58	-0.2771525	-1.0831791	0.30444443	0.65099806	0.995	1714	tags=21%, list=15%, signal=24%
V$CDC5_01	V$CDC5_01		137	-0.2717841	-1.0747082	0.27118644	0.6739219	0.995	1237	tags=18%, list=11%, signal=20%
V$AP2_Q6_01	V$AP2_Q6_01		124	-0.26245266	-1.0735183	0.34764826	0.6745271	0.995	1478	tags=19%, list=13%, signal=22%
V$HFH3_01	V$HFH3_01		88	-0.29277945	-1.0719861	0.31958762	0.6760194	0.995	1954	tags=27%, list=17%, signal=33%
V$NFAT_Q4_01	V$NFAT_Q4_01		135	-0.28201032	-1.0712681	0.30916846	0.67480797	0.995	1837	tags=25%, list=16%, signal=30%
V$AP1_Q4	V$AP1_Q4		137	-0.27956468	-1.0712341	0.31460676	0.67181116	0.995	1547	tags=22%, list=14%, signal=25%
V$RP58_01	V$RP58_01		115	-0.3092063	-1.0692811	0.34513274	0.67467314	0.995	1714	tags=27%, list=15%, signal=32%
CATTGTYY_V$SOX9_B1	CATTGTYY_V$SOX9_B1		181	-0.27276933	-1.0692704	0.3340564	0.6716247	0.995	1135	tags=17%, list=10%, signal=19%
V$GATA6_01	V$GATA6_01		138	-0.31729144	-1.0692652	0.32150775	0.6685839	0.995	1915	tags=32%, list=17%, signal=38%
V$CREB_Q3	V$CREB_Q3		115	-0.239303	-1.0689987	0.31919643	0.66649395	0.995	1196	tags=16%, list=11%, signal=17%
V$TAL1BETAE47_01	V$TAL1BETAE47_01		118	-0.30665627	-1.0678184	0.33403805	0.66689026	0.995	1127	tags=17%, list=10%, signal=19%
V$AP1FJ_Q2	V$AP1FJ_Q2		145	-0.27175498	-1.0672292	0.33041576	0.6659183	0.995	1547	tags=20%, list=14%, signal=23%
V$NFKAPPAB65_01	V$NFKAPPAB65_01		123	-0.27022475	-1.0671598	0.3026906	0.66319686	0.995	1014	tags=15%, list=9%, signal=17%
YYCATTCAWW_UNKNOWN	YYCATTCAWW_UNKNOWN		91	-0.2942757	-1.0670404	0.3347732	0.6608956	0.995	1049	tags=16%, list=9%, signal=18%
V$OCT1_B	V$OCT1_B		125	-0.2956469	-1.0656954	0.3409611	0.6625404	0.995	1718	tags=25%, list=15%, signal=29%
V$HLF_01	V$HLF_01		113	-0.2829077	-1.0653077	0.34632036	0.6607141	0.995	1737	tags=23%, list=16%, signal=27%
TACAATC,MIR-508	TACAATC,MIR-508		34	-0.32585236	-1.0649067	0.35596707	0.6591362	0.995	1505	tags=21%, list=13%, signal=24%
V$HSF_Q6	V$HSF_Q6		96	-0.27564907	-1.0638961	0.31612903	0.65928036	0.995	1528	tags=21%, list=14%, signal=24%
V$LMO2COM_01	V$LMO2COM_01		128	-0.2694108	-1.0636015	0.32822758	0.6572167	0.995	940	tags=15%, list=8%, signal=16%
V$NFAT_Q6	V$NFAT_Q6		125	-0.28346565	-1.0620604	0.34945056	0.659012	0.995	1592	tags=23%, list=14%, signal=27%
ATGTCAC,MIR-489	ATGTCAC,MIR-489		42	-0.30766782	-1.0612628	0.34623218	0.65865207	0.995	1275	tags=21%, list=11%, signal=24%
V$HEB_Q6	V$HEB_Q6		123	-0.28691044	-1.0594846	0.32334048	0.66129035	0.996	1426	tags=19%, list=13%, signal=21%
V$OCT1_03	V$OCT1_03		101	-0.29805878	-1.0593863	0.35	0.65872055	0.996	1153	tags=20%, list=10%, signal=22%
V$AP2REP_01	V$AP2REP_01		85	-0.2822319	-1.0591384	0.34070796	0.6566434	0.996	1898	tags=25%, list=17%, signal=30%
V$AP1_C	V$AP1_C		157	-0.27417254	-1.0590974	0.32969433	0.6539767	0.996	1593	tags=20%, list=14%, signal=23%
AAAGGAT,MIR-501	AAAGGAT,MIR-501		72	-0.25867656	-1.0587809	0.3368201	0.65206873	0.996	1190	tags=17%, list=11%, signal=19%
V$MYOD_Q6	V$MYOD_Q6		113	-0.29680002	-1.058459	0.33826637	0.6501832	0.996	1135	tags=21%, list=10%, signal=23%
V$FREAC3_01	V$FREAC3_01		121	-0.29423565	-1.0577879	0.33333334	0.64959216	0.996	1442	tags=22%, list=13%, signal=25%
V$AREB6_01	V$AREB6_01		127	-0.27401838	-1.0571424	0.3417191	0.6485528	0.996	1034	tags=17%, list=9%, signal=18%
V$HSF1_01	V$HSF1_01		126	-0.2794969	-1.0562854	0.3640351	0.6485647	0.996	1429	tags=21%, list=13%, signal=24%
TGATTTRY_V$GFI1_01	TGATTTRY_V$GFI1_01		147	-0.30703342	-1.0547016	0.36865342	0.6502707	0.996	1847	tags=27%, list=16%, signal=32%
V$CP2_01	V$CP2_01		132	-0.2740575	-1.0542715	0.3443299	0.64882874	0.996	1999	tags=27%, list=18%, signal=32%
TAGCTTT,MIR-9	TAGCTTT,MIR-9		127	-0.26998922	-1.0499976	0.36831275	0.6583285	0.996	980	tags=13%, list=9%, signal=14%
ATGCAGT,MIR-217	ATGCAGT,MIR-217		51	-0.3042459	-1.0496532	0.3859649	0.6566983	0.996	1388	tags=20%, list=12%, signal=22%
TGGNNNNNNKCCAR_UNKNOWN	TGGNNNNNNKCCAR_UNKNOWN		208	-0.2874026	-1.0485373	0.35497835	0.6570672	0.996	1762	tags=28%, list=16%, signal=32%
V$ERR1_Q2	V$ERR1_Q2		124	-0.26412356	-1.046586	0.35650223	0.660469	0.996	1835	tags=26%, list=16%, signal=31%
V$PAX4_02	V$PAX4_02		124	-0.30807036	-1.0461276	0.383592	0.65915394	0.996	1595	tags=27%, list=14%, signal=31%
TAAWWATAG_V$RSRFC4_Q2	TAAWWATAG_V$RSRFC4_Q2		77	-0.3159175	-1.0447508	0.36247334	0.66065353	0.996	1453	tags=22%, list=13%, signal=25%
V$OCT1_07	V$OCT1_07		68	-0.300333	-1.0446657	0.39729118	0.65834576	0.996	1240	tags=22%, list=11%, signal=25%
CTTTAAR_UNKNOWN	CTTTAAR_UNKNOWN		445	-0.24616842	-1.0439117	0.34505495	0.65804976	0.996	1705	tags=21%, list=15%, signal=24%
V$TST1_01	V$TST1_01		133	-0.285964	-1.0436935	0.36263737	0.6559954	0.996	1305	tags=19%, list=12%, signal=21%
AAGCACT,MIR-520F	AAGCACT,MIR-520F		102	-0.25974685	-1.0421548	0.3880266	0.6580166	0.997	1715	tags=22%, list=15%, signal=25%
ATCATGA,MIR-433	ATCATGA,MIR-433		55	-0.26244786	-1.0416995	0.3858586	0.65688694	0.997	1877	tags=20%, list=17%, signal=24%
KMCATNNWGGA_UNKNOWN	KMCATNNWGGA_UNKNOWN		35	-0.29826906	-1.041586	0.3678647	0.65468085	0.997	2147	tags=29%, list=19%, signal=35%
GGATTA_V$PITX2_Q2	GGATTA_V$PITX2_Q2		284	-0.25024495	-1.0411803	0.36489606	0.65321815	0.997	1887	tags=22%, list=17%, signal=26%
V$NFKB_Q6_01	V$NFKB_Q6_01		113	-0.27795416	-1.0410877	0.36807096	0.6508817	0.997	1425	tags=20%, list=13%, signal=23%
TGACCTTG_V$SF1_Q6	TGACCTTG_V$SF1_Q6		122	-0.24942705	-1.0398691	0.36344537	0.6519043	0.997	2183	tags=30%, list=19%, signal=36%
V$TATA_C	V$TATA_C		165	-0.30055302	-1.0397553	0.36817104	0.64973557	0.997	2153	tags=32%, list=19%, signal=38%
V$E12_Q6	V$E12_Q6		118	-0.28424525	-1.03954	0.38675213	0.6477164	0.997	1081	tags=19%, list=10%, signal=21%
RYTAAWNNNTGAY_UNKNOWN	RYTAAWNNNTGAY_UNKNOWN		37	-0.34644815	-1.0391886	0.4108352	0.6463061	0.997	1351	tags=22%, list=12%, signal=25%
ATGTTTC,MIR-494	ATGTTTC,MIR-494		79	-0.2696889	-1.0377641	0.4	0.64813554	0.997	1445	tags=16%, list=13%, signal=19%
V$CDPCR1_01	V$CDPCR1_01		59	-0.29128763	-1.0371977	0.35794184	0.64710957	0.997	1611	tags=25%, list=14%, signal=30%
V$ER_Q6_02	V$ER_Q6_02		130	-0.2552091	-1.0333769	0.38901603	0.6552486	0.997	1942	tags=28%, list=17%, signal=34%
V$PR_01	V$PR_01		68	-0.29443458	-1.0329752	0.37527114	0.6539432	0.997	1667	tags=25%, list=15%, signal=29%
V$EFC_Q6	V$EFC_Q6		126	-0.261064	-1.0311733	0.40311804	0.6567251	0.997	1485	tags=21%, list=13%, signal=24%
ACAACTT,MIR-382	ACAACTT,MIR-382		38	-0.30968714	-1.0311553	0.42647058	0.65432185	0.997	1240	tags=18%, list=11%, signal=21%
V$HNF4_01_B	V$HNF4_01_B		120	-0.28672358	-1.0307436	0.42521366	0.65299565	0.997	1293	tags=21%, list=12%, signal=23%
AAANWWTGC_UNKNOWN	AAANWWTGC_UNKNOWN		104	-0.28136042	-1.0306168	0.3731656	0.6508737	0.997	1772	tags=24%, list=16%, signal=28%
V$EVI1_02	V$EVI1_02		63	-0.28718483	-1.0291079	0.38779956	0.65237635	0.997	1047	tags=17%, list=9%, signal=19%
V$AREB6_04	V$AREB6_04		116	-0.28270617	-1.0283023	0.3917749	0.65234894	0.997	1330	tags=21%, list=12%, signal=23%
V$NKX25_02	V$NKX25_02		115	-0.28819615	-1.0254098	0.40732265	0.6582766	0.997	1505	tags=21%, list=13%, signal=24%
AGGGCAG,MIR-18A	AGGGCAG,MIR-18A		62	-0.28352144	-1.0252467	0.4147844	0.6563649	0.997	1274	tags=19%, list=11%, signal=22%
V$MYCMAX_03	V$MYCMAX_03		116	-0.23897335	-1.024812	0.40412372	0.65512085	0.997	2240	tags=27%, list=20%, signal=33%
CTCTAGA,MIR-526C,MIR-518F,MIR-526A	CTCTAGA,MIR-526C,MIR-518F,MIR-526A		25	-0.30654064	-1.0244911	0.42239687	0.6535784	0.997	432	tags=12%, list=4%, signal=12%
V$OCT_Q6	V$OCT_Q6		119	-0.27329555	-1.0233867	0.4288939	0.65464073	0.997	2105	tags=28%, list=19%, signal=34%
WGTTNNNNNAAA_UNKNOWN	WGTTNNNNNAAA_UNKNOWN		263	-0.24968934	-1.022445	0.37583894	0.65526175	0.997	1507	tags=19%, list=13%, signal=22%
TTCYNRGAA_V$STAT5B_01	TTCYNRGAA_V$STAT5B_01		165	-0.25965688	-1.021807	0.40134528	0.6546115	0.997	1992	tags=27%, list=18%, signal=32%
V$CREL_01	V$CREL_01		136	-0.2605921	-1.020737	0.4043956	0.65524703	0.997	1068	tags=17%, list=10%, signal=18%
V$STAT6_01	V$STAT6_01		115	-0.27773747	-1.0201128	0.41394335	0.6544739	0.997	1750	tags=23%, list=16%, signal=27%
V$HNF6_Q6	V$HNF6_Q6		110	-0.29536077	-1.0186563	0.43457943	0.6561493	0.997	2688	tags=37%, list=24%, signal=49%
CTCCAAG,MIR-432	CTCCAAG,MIR-432		44	-0.28487322	-1.0179458	0.42038217	0.65588677	0.997	1856	tags=27%, list=17%, signal=33%
TTCYRGAA_UNKNOWN	TTCYRGAA_UNKNOWN		144	-0.24962531	-1.0179157	0.40271494	0.65366393	0.997	2510	tags=32%, list=22%, signal=41%
V$HNF3B_01	V$HNF3B_01		103	-0.2810142	-1.0174313	0.41666666	0.6527037	0.997	1127	tags=17%, list=10%, signal=19%
V$LFA1_Q6	V$LFA1_Q6		123	-0.24648957	-1.0168555	0.40948275	0.65200806	0.997	1496	tags=19%, list=13%, signal=21%
V$FREAC4_01	V$FREAC4_01		77	-0.29173774	-1.0161192	0.4111349	0.65175617	0.997	1190	tags=17%, list=11%, signal=19%
TTANTCA_UNKNOWN	TTANTCA_UNKNOWN		429	-0.25176355	-1.0156988	0.4053452	0.6507787	0.998	1788	tags=24%, list=16%, signal=27%
V$STAT5A_03	V$STAT5A_03		122	-0.28111517	-1.0141197	0.42494714	0.6527528	0.998	2081	tags=27%, list=19%, signal=33%
V$CREB_Q4	V$CREB_Q4		115	-0.2372577	-1.0139899	0.43516484	0.6508691	0.998	1190	tags=14%, list=11%, signal=15%
V$PAX8_01	V$PAX8_01		15	-0.33887866	-1.0134655	0.42250532	0.6501818	0.998	541	tags=13%, list=5%, signal=14%
CTGTTAC,MIR-194	CTGTTAC,MIR-194		48	-0.2756684	-1.0133075	0.43010753	0.6483336	0.998	1631	tags=27%, list=15%, signal=32%
V$OCT1_05	V$OCT1_05		115	-0.28100783	-1.012636	0.41501105	0.6480378	0.998	1718	tags=26%, list=15%, signal=30%
GGARNTKYCCA_UNKNOWN	GGARNTKYCCA_UNKNOWN		36	-0.30607164	-1.0124279	0.44067797	0.6463541	0.998	2049	tags=31%, list=18%, signal=37%
TAATAAT,MIR-126	TAATAAT,MIR-126		103	-0.2545949	-1.0106531	0.43162394	0.64903444	0.998	1643	tags=20%, list=15%, signal=24%
V$OCT_C	V$OCT_C		129	-0.26267183	-1.0105705	0.4347826	0.64695585	0.998	2295	tags=29%, list=20%, signal=37%
STTTCRNTTT_V$IRF_Q6	STTTCRNTTT_V$IRF_Q6		92	-0.30192593	-1.0104612	0.42526317	0.64507127	0.998	1476	tags=22%, list=13%, signal=25%
V$CRX_Q4	V$CRX_Q4		118	-0.2780525	-1.0090675	0.43080357	0.64708996	0.999	1990	tags=31%, list=18%, signal=37%
V$NCX_01	V$NCX_01		79	-0.29427725	-1.0082659	0.44052863	0.64717084	0.999	1709	tags=24%, list=15%, signal=28%
V$MEIS1BHOXA9_01	V$MEIS1BHOXA9_01		71	-0.2974777	-1.0078377	0.4694737	0.6463629	0.999	957	tags=18%, list=9%, signal=20%
GCCNNNWTAAR_UNKNOWN	GCCNNNWTAAR_UNKNOWN		68	-0.29089338	-1.004911	0.43196544	0.65206337	0.999	2112	tags=32%, list=19%, signal=40%
V$COMP1_01	V$COMP1_01		64	-0.2965745	-1.0032281	0.44074845	0.65464467	0.999	1442	tags=22%, list=13%, signal=25%
V$CREB_02	V$CREB_02		122	-0.23268515	-1.0027596	0.4456522	0.6536847	0.999	1190	tags=14%, list=11%, signal=15%
V$AP1_Q2	V$AP1_Q2		142	-0.2649047	-1.0012689	0.4415011	0.6555524	0.999	1547	tags=19%, list=14%, signal=22%
V$NERF_Q2	V$NERF_Q2		125	-0.262812	-0.9979104	0.45154184	0.6624189	0.999	1859	tags=25%, list=17%, signal=29%
V$P53_02	V$P53_02		112	-0.24940674	-0.9974037	0.47865167	0.66168934	0.999	1260	tags=19%, list=11%, signal=21%
V$STAT5A_01	V$STAT5A_01		129	-0.25880855	-0.9956175	0.42256638	0.66402936	0.999	1992	tags=27%, list=18%, signal=33%
V$IRF_Q6	V$IRF_Q6		115	-0.29555377	-0.9954814	0.44130436	0.6622611	0.999	2277	tags=33%, list=20%, signal=41%
V$HNF4_01	V$HNF4_01		136	-0.28055602	-0.9944446	0.45127118	0.6629432	0.999	1528	tags=24%, list=14%, signal=27%
V$NFKB_C	V$NFKB_C		136	-0.247771	-0.9923831	0.4978355	0.66607475	0.999	1429	tags=18%, list=13%, signal=20%
YTAAYNGCT_UNKNOWN	YTAAYNGCT_UNKNOWN		77	-0.28191167	-0.99232817	0.4795082	0.66408324	0.999	939	tags=16%, list=8%, signal=17%
TGTATGA,MIR-485-3P	TGTATGA,MIR-485-3P		75	-0.2553253	-0.99226266	0.45070422	0.6621724	0.999	1316	tags=16%, list=12%, signal=18%
V$ETS2_B	V$ETS2_B		144	-0.2751263	-0.9908664	0.43886462	0.6635888	0.999	1613	tags=19%, list=14%, signal=22%
V$AR_Q2	V$AR_Q2		55	-0.30663127	-0.9899373	0.45299146	0.66397107	0.999	1402	tags=24%, list=13%, signal=27%
V$T3R_Q6	V$T3R_Q6		117	-0.2556213	-0.98816717	0.45969498	0.66694397	0.999	784	tags=11%, list=7%, signal=12%
V$FXR_IR1_Q6	V$FXR_IR1_Q6		61	-0.2654332	-0.9877093	0.4640523	0.6658574	0.999	436	tags=11%, list=4%, signal=12%
GGCNRNWCTTYS_UNKNOWN	GGCNRNWCTTYS_UNKNOWN		39	-0.2525883	-0.9866522	0.48043478	0.6667451	0.999	2359	tags=31%, list=21%, signal=39%
V$BACH2_01	V$BACH2_01		140	-0.2424454	-0.98581225	0.45588234	0.6669429	0.999	1068	tags=14%, list=10%, signal=15%
V$CEBPA_01	V$CEBPA_01		119	-0.26114294	-0.9857489	0.47021276	0.6650472	0.999	1627	tags=21%, list=15%, signal=24%
V$GATA4_Q3	V$GATA4_Q3		113	-0.2359835	-0.9843759	0.47084233	0.66659087	0.999	1243	tags=16%, list=11%, signal=18%
V$HNF1_Q6	V$HNF1_Q6		136	-0.2972582	-0.98319215	0.46952596	0.6675871	0.999	1159	tags=18%, list=10%, signal=20%
RRAGTTGT_UNKNOWN	RRAGTTGT_UNKNOWN		109	-0.25814176	-0.98305935	0.48131868	0.6658335	0.999	919	tags=17%, list=8%, signal=18%
V$GATA1_05	V$GATA1_05		134	-0.27338535	-0.97927606	0.5045045	0.67387503	0.999	2084	tags=31%, list=19%, signal=38%
WGGAATGY_V$TEF1_Q6	WGGAATGY_V$TEF1_Q6		173	-0.2588781	-0.9791936	0.4926004	0.6719844	0.999	1172	tags=19%, list=10%, signal=21%
CTTTGCA,MIR-527	CTTTGCA,MIR-527		129	-0.23688331	-0.9779249	0.47085202	0.6733029	0.999	1827	tags=22%, list=16%, signal=26%
V$PPARA_02	V$PPARA_02		61	-0.28520694	-0.9735438	0.4968017	0.68330353	0.999	1684	tags=21%, list=15%, signal=25%
YRTCANNRCGC_UNKNOWN	YRTCANNRCGC_UNKNOWN		35	-0.27088135	-0.971841	0.5098468	0.6856091	0.999	1127	tags=14%, list=10%, signal=16%
V$NFKAPPAB_01	V$NFKAPPAB_01		125	-0.27303448	-0.9685116	0.5166297	0.6931072	0.999	1425	tags=19%, list=13%, signal=22%
V$SREBP1_Q6	V$SREBP1_Q6		129	-0.24571335	-0.9653901	0.50110376	0.6992174	0.999	1716	tags=22%, list=15%, signal=26%
YGCGYRCGC_UNKNOWN	YGCGYRCGC_UNKNOWN		139	-0.20599224	-0.9652595	0.49278352	0.69741344	0.999	1595	tags=17%, list=14%, signal=19%
GACTGTT,MIR-212,MIR-132	GACTGTT,MIR-212,MIR-132		78	-0.24629633	-0.9640365	0.5052411	0.69861615	0.999	1139	tags=15%, list=10%, signal=17%
TTAYRTAA_V$E4BP4_01	TTAYRTAA_V$E4BP4_01		107	-0.24276009	-0.9632206	0.5252101	0.6987687	0.999	1205	tags=14%, list=11%, signal=16%
V$TEF1_Q6	V$TEF1_Q6		110	-0.2567688	-0.96099883	0.5093555	0.7026602	0.999	1054	tags=15%, list=9%, signal=17%
CACTGTG,MIR-128A,MIR-128B	CACTGTG,MIR-128A,MIR-128B		168	-0.20341395	-0.95945895	0.5420354	0.704739	0.999	1373	tags=13%, list=12%, signal=15%
V$OCT1_Q6	V$OCT1_Q6		124	-0.26606444	-0.9591025	0.55097616	0.7036372	0.999	2105	tags=32%, list=19%, signal=39%
V$SOX5_01	V$SOX5_01		113	-0.25704476	-0.95843947	0.5649351	0.70347464	0.999	1581	tags=22%, list=14%, signal=26%
TGCCTTA,MIR-124A	TGCCTTA,MIR-124A		285	-0.21899094	-0.9581782	0.5182013	0.70198685	0.999	1583	tags=18%, list=14%, signal=20%
GTGCCTT,MIR-506	GTGCCTT,MIR-506		359	-0.21686737	-0.9575257	0.5136268	0.70155346	0.999	1490	tags=18%, list=13%, signal=20%
GGGACCA,MIR-133A,MIR-133B	GGGACCA,MIR-133A,MIR-133B		101	-0.2163839	-0.9572678	0.5208333	0.7001967	0.999	1140	tags=12%, list=10%, signal=13%
V$HNF1_01	V$HNF1_01		129	-0.28427446	-0.95622516	0.50547045	0.7009743	0.999	1127	tags=18%, list=10%, signal=20%
ACAGGGT,MIR-10A,MIR-10B	ACAGGGT,MIR-10A,MIR-10B		64	-0.25505662	-0.9561522	0.52287585	0.6990869	0.999	3112	tags=38%, list=28%, signal=52%
CAGGGTC,MIR-504	CAGGGTC,MIR-504		44	-0.26048458	-0.95607764	0.5310621	0.69720733	0.999	239	tags=9%, list=2%, signal=9%
V$VDR_Q6	V$VDR_Q6		125	-0.23955213	-0.95363516	0.5458515	0.7014927	0.999	1481	tags=16%, list=13%, signal=18%
V$ISRE_01	V$ISRE_01		109	-0.26165998	-0.94928247	0.55414015	0.7115151	0.999	1592	tags=24%, list=14%, signal=28%
V$HMGIY_Q6	V$HMGIY_Q6		117	-0.25372604	-0.9480572	0.5733042	0.7126421	0.999	1712	tags=22%, list=15%, signal=26%
TGANNYRGCA_V$TCF11MAFG_01	TGANNYRGCA_V$TCF11MAFG_01		146	-0.23125878	-0.9477162	0.53899086	0.71151215	1	1347	tags=14%, list=12%, signal=16%
V$MYB_Q5_01	V$MYB_Q5_01		116	-0.2500731	-0.94674164	0.556044	0.7121382	1	1538	tags=22%, list=14%, signal=25%
V$HNF3ALPHA_Q6	V$HNF3ALPHA_Q6		105	-0.25798675	-0.94490546	0.54488516	0.71503025	1	1568	tags=21%, list=14%, signal=24%
TGTTTAC,MIR-30A-5P,MIR-30C,MIR-30D,MIR-30B,MIR-30E-5P	TGTTTAC,MIR-30A-5P,MIR-30C,MIR-30D,MIR-30B,MIR-30E-5P		295	-0.22422579	-0.9440581	0.5301724	0.71531796	1	1684	tags=17%, list=15%, signal=20%
CCCNNGGGAR_V$OLF1_01	CCCNNGGGAR_V$OLF1_01		153	-0.23593162	-0.94270843	0.5654886	0.7167342	1	1785	tags=24%, list=16%, signal=28%
V$SMAD3_Q6	V$SMAD3_Q6		104	-0.26250738	-0.9410432	0.56837606	0.71936285	1	1772	tags=25%, list=16%, signal=29%
V$OCT1_06	V$OCT1_06		128	-0.26046166	-0.9407423	0.54791665	0.7181284	1	1240	tags=19%, list=11%, signal=21%
CTAGGAA,MIR-384	CTAGGAA,MIR-384		31	-0.30285308	-0.9379559	0.55717254	0.7234846	1	1910	tags=23%, list=17%, signal=27%
GTGCCAT,MIR-183	GTGCCAT,MIR-183		100	-0.24459848	-0.9356847	0.52208835	0.7279424	1	1511	tags=17%, list=13%, signal=19%
V$ZF5_01	V$ZF5_01		123	-0.22048849	-0.93374395	0.56329113	0.7313175	1	1804	tags=18%, list=16%, signal=21%
V$PAX6_01	V$PAX6_01		50	-0.2675845	-0.93365586	0.5810811	0.72957045	1	2107	tags=28%, list=19%, signal=34%
V$MYCMAX_B	V$MYCMAX_B		133	-0.20717385	-0.9304377	0.5767635	0.7363725	1	1597	tags=16%, list=14%, signal=18%
CAATGCA,MIR-33	CAATGCA,MIR-33		55	-0.260999	-0.93038875	0.54120266	0.73444766	1	2191	tags=31%, list=20%, signal=38%
TGTTTGY_V$HNF3_Q6	TGTTTGY_V$HNF3_Q6		356	-0.23093958	-0.92572576	0.60954446	0.744736	1	1916	tags=23%, list=17%, signal=27%
GTGCAAT,MIR-25,MIR-32,MIR-92,MIR-363,MIR-367	GTGCAAT,MIR-25,MIR-32,MIR-92,MIR-363,MIR-367		159	-0.21793945	-0.92471504	0.58947366	0.7456314	1	1599	tags=19%, list=14%, signal=22%
TAGGTCA,MIR-192,MIR-215	TAGGTCA,MIR-192,MIR-215		23	-0.28648835	-0.9242271	0.55744684	0.74497086	1	2164	tags=39%, list=19%, signal=48%
V$IRF2_01	V$IRF2_01		55	-0.27165848	-0.9207275	0.56969696	0.7524641	1	415	tags=9%, list=4%, signal=9%
V$GATA1_02	V$GATA1_02		123	-0.26549625	-0.9203752	0.5940171	0.7512929	1	1190	tags=17%, list=11%, signal=19%
GTATGAT,MIR-154,MIR-487	GTATGAT,MIR-154,MIR-487		36	-0.27096185	-0.9194536	0.54320985	0.75168806	1	2321	tags=36%, list=21%, signal=45%
V$DR1_Q3	V$DR1_Q3		125	-0.23448561	-0.9176705	0.6455696	0.754495	1	1590	tags=23%, list=14%, signal=27%
V$CEBP_C	V$CEBP_C		93	-0.25132245	-0.9174022	0.6020833	0.7531806	1	1161	tags=17%, list=10%, signal=19%
CATRRAGC_UNKNOWN	CATRRAGC_UNKNOWN		58	-0.26165882	-0.9173434	0.5870021	0.7512831	1	1805	tags=24%, list=16%, signal=29%
V$GATA_C	V$GATA_C		137	-0.261612	-0.91728413	0.6008493	0.7494332	1	1135	tags=16%, list=10%, signal=18%
V$AREB6_03	V$AREB6_03		111	-0.23086107	-0.9172461	0.6093418	0.747504	1	1402	tags=19%, list=13%, signal=21%
TGCTGCT,MIR-15A,MIR-16,MIR-15B,MIR-195,MIR-424,MIR-497	TGCTGCT,MIR-15A,MIR-16,MIR-15B,MIR-195,MIR-424,MIR-497		295	-0.20323496	-0.9164533	0.62033194	0.7477186	1	1511	tags=16%, list=13%, signal=18%
GCGSCMNTTT_UNKNOWN	GCGSCMNTTT_UNKNOWN		30	-0.26102075	-0.9160736	0.6042553	0.74676186	1	1699	tags=20%, list=15%, signal=24%
V$DR3_Q4	V$DR3_Q4		67	-0.24539092	-0.9148527	0.6196868	0.7480691	1	1785	tags=24%, list=16%, signal=28%
V$ZIC2_01	V$ZIC2_01		124	-0.23454714	-0.91485214	0.6099585	0.74605817	1	2674	tags=30%, list=24%, signal=39%
V$MYOGENIN_Q6	V$MYOGENIN_Q6		112	-0.25125363	-0.91312015	0.5813449	0.74859464	1	1785	tags=25%, list=16%, signal=29%
TAGAACC,MIR-182	TAGAACC,MIR-182		18	-0.3099638	-0.91047084	0.5731225	0.7537588	1	1108	tags=22%, list=10%, signal=25%
V$PAX5_01	V$PAX5_01		73	-0.23086046	-0.91045266	0.6462882	0.75178474	1	1142	tags=14%, list=10%, signal=15%
V$FXR_Q3	V$FXR_Q3		48	-0.27956742	-0.9088619	0.58498895	0.7538016	1	1863	tags=27%, list=17%, signal=32%
V$PAX_Q6	V$PAX_Q6		128	-0.2332049	-0.9085788	0.60046726	0.752567	1	1732	tags=22%, list=15%, signal=26%
V$CREB_Q2	V$CREB_Q2		124	-0.20817725	-0.9058977	0.6708595	0.75788856	1	1190	tags=13%, list=11%, signal=14%
CAGGTA_V$AREB6_01	CAGGTA_V$AREB6_01		362	-0.21783262	-0.9053188	0.6591422	0.75743926	1	1732	tags=20%, list=15%, signal=23%
V$SP1_Q2_01	V$SP1_Q2_01		122	-0.21808068	-0.9050322	0.6452282	0.7562345	1	2783	tags=34%, list=25%, signal=44%
V$ZIC3_01	V$ZIC3_01		137	-0.24006557	-0.90489787	0.62658226	0.7546173	1	2031	tags=25%, list=18%, signal=30%
GGGNRMNNYCAT_UNKNOWN	GGGNRMNNYCAT_UNKNOWN		47	-0.22716703	-0.90443337	0.61584157	0.75385284	1	1172	tags=15%, list=10%, signal=17%
AAGCAAT,MIR-137	AAGCAAT,MIR-137		94	-0.23999591	-0.90440017	0.62422997	0.7519873	1	1025	tags=15%, list=9%, signal=16%
ACCAAAG,MIR-9	ACCAAAG,MIR-9		255	-0.20742336	-0.90373343	0.6352201	0.75186366	1	1205	tags=14%, list=11%, signal=15%
ARGGGTTAA_UNKNOWN	ARGGGTTAA_UNKNOWN		69	-0.24427342	-0.9029824	0.6252677	0.75203115	1	2907	tags=46%, list=26%, signal=62%
YGCANTGCR_UNKNOWN	YGCANTGCR_UNKNOWN		52	-0.21506278	-0.9023875	0.61220044	0.75179094	1	1714	tags=17%, list=15%, signal=20%
SYATTGTG_UNKNOWN	SYATTGTG_UNKNOWN		100	-0.21945523	-0.9009905	0.6456212	0.7535173	1	1258	tags=14%, list=11%, signal=16%
V$CEBP_01	V$CEBP_01		120	-0.23430589	-0.90077305	0.67659575	0.75225383	1	1859	tags=24%, list=17%, signal=29%
V$SF1_Q6	V$SF1_Q6		127	-0.21748084	-0.8999674	0.6239496	0.75253004	1	1852	tags=21%, list=17%, signal=25%
V$HNF4ALPHA_Q6	V$HNF4ALPHA_Q6		131	-0.24748649	-0.89737713	0.63282937	0.7574572	1	940	tags=16%, list=8%, signal=17%
V$CEBPB_02	V$CEBPB_02		137	-0.23835462	-0.89633834	0.6688172	0.7583384	1	1827	tags=24%, list=16%, signal=28%
V$HEN1_01	V$HEN1_01		92	-0.22547814	-0.8961553	0.65894735	0.7567945	1	2210	tags=24%, list=20%, signal=30%
V$IRF1_01	V$IRF1_01		122	-0.24371956	-0.8953032	0.66938776	0.75707805	1	1476	tags=19%, list=13%, signal=21%
RNGTGGGC_UNKNOWN	RNGTGGGC_UNKNOWN		375	-0.20520107	-0.8936207	0.70190275	0.75965494	1	1732	tags=19%, list=15%, signal=22%
V$USF_Q6	V$USF_Q6		119	-0.19095004	-0.89323217	0.68172485	0.75867754	1	1694	tags=18%, list=15%, signal=21%
V$SREBP1_02	V$SREBP1_02		47	-0.25874755	-0.89116585	0.6616052	0.7617821	1	1415	tags=19%, list=13%, signal=22%
V$STAT_01	V$STAT_01		133	-0.21806629	-0.8911619	0.71030045	0.7598763	1	942	tags=14%, list=8%, signal=15%
CACGTG_V$MYC_Q2	CACGTG_V$MYC_Q2		482	-0.17598586	-0.89061975	0.73541665	0.75933725	1	1902	tags=18%, list=17%, signal=21%
V$FOXD3_01	V$FOXD3_01		107	-0.23856062	-0.88978404	0.7012987	0.75959295	1	1108	tags=18%, list=10%, signal=20%
V$STAT5A_04	V$STAT5A_04		99	-0.25828493	-0.8889809	0.65898615	0.75976044	1	1667	tags=21%, list=15%, signal=25%
V$FOXM1_01	V$FOXM1_01		120	-0.2366968	-0.8885682	0.64705884	0.7589907	1	1694	tags=23%, list=15%, signal=26%
V$CHX10_01	V$CHX10_01		108	-0.24585316	-0.88846093	0.6799117	0.75740397	1	1892	tags=24%, list=17%, signal=29%
V$COUP_01	V$COUP_01		135	-0.23267415	-0.88826936	0.65502185	0.7559741	1	1200	tags=17%, list=11%, signal=19%
TGTYNNNNNRGCARM_UNKNOWN	TGTYNNNNNRGCARM_UNKNOWN		27	-0.28911656	-0.88715684	0.6244813	0.75683635	1	703	tags=19%, list=6%, signal=20%
CTGYNNCTYTAA_UNKNOWN	CTGYNNCTYTAA_UNKNOWN		37	-0.27018386	-0.88680714	0.6924731	0.7559267	1	1333	tags=19%, list=12%, signal=21%
V$ELF1_Q6	V$ELF1_Q6		110	-0.24889344	-0.8836557	0.61538464	0.76220584	1	1286	tags=17%, list=11%, signal=19%
V$GNCF_01	V$GNCF_01		37	-0.2797927	-0.88355017	0.67014617	0.7605978	1	1469	tags=24%, list=13%, signal=28%
V$MAZ_Q6	V$MAZ_Q6		95	-0.22652763	-0.88277686	0.64	0.7607299	1	878	tags=12%, list=8%, signal=12%
GTTTGTT,MIR-495	GTTTGTT,MIR-495		116	-0.22860219	-0.88092875	0.6597077	0.7637252	1	1601	tags=19%, list=14%, signal=22%
CAGGTCC,MIR-492	CAGGTCC,MIR-492		28	-0.26636696	-0.87789917	0.601227	0.7692426	1	468	tags=11%, list=4%, signal=11%
V$MZF1_02	V$MZF1_02		110	-0.20811482	-0.877193	0.67427385	0.76918304	1	1096	tags=12%, list=10%, signal=13%
V$IRF1_Q6	V$IRF1_Q6		130	-0.23154087	-0.876847	0.6766595	0.76816505	1	1563	tags=18%, list=14%, signal=21%
CTCAGGG,MIR-125B,MIR-125A	CTCAGGG,MIR-125B,MIR-125A		177	-0.19132872	-0.8764042	0.70472443	0.76746607	1	1660	tags=16%, list=15%, signal=18%
TGCTTTG,MIR-330	TGCTTTG,MIR-330		145	-0.22079429	-0.8755541	0.6443515	0.7679191	1	1096	tags=13%, list=10%, signal=14%
AACTGGA,MIR-145	AACTGGA,MIR-145		117	-0.21685421	-0.8747817	0.67241377	0.76787585	1	1200	tags=14%, list=11%, signal=15%
V$AP1_Q2_01	V$AP1_Q2_01		141	-0.22053951	-0.8739778	0.74157304	0.7681285	1	1496	tags=18%, list=13%, signal=21%
V$OCT1_01	V$OCT1_01		125	-0.22448021	-0.87397194	0.7211329	0.7662932	1	1694	tags=19%, list=15%, signal=22%
GTAAACC,MIR-299-5P	GTAAACC,MIR-299-5P		31	-0.2672404	-0.8728304	0.6214575	0.7672912	1	725	tags=13%, list=6%, signal=14%
V$ZIC1_01	V$ZIC1_01		124	-0.2282047	-0.87239873	0.69017094	0.7665178	1	1451	tags=16%, list=13%, signal=18%
V$LEF1_Q2	V$LEF1_Q2		104	-0.21987438	-0.8723839	0.6921444	0.76471406	1	1153	tags=13%, list=10%, signal=15%
AGGGCCA,MIR-328	AGGGCCA,MIR-328		44	-0.2241283	-0.86938906	0.73695654	0.7705864	1	2418	tags=34%, list=22%, signal=43%
GCAAGAC,MIR-431	GCAAGAC,MIR-431		22	-0.28396678	-0.86938566	0.6314655	0.7687637	1	464	tags=14%, list=4%, signal=14%
V$SOX9_B1	V$SOX9_B1		114	-0.24790429	-0.8690881	0.67782426	0.7677461	1	1201	tags=19%, list=11%, signal=21%
ACTACCT,MIR-196A,MIR-196B	ACTACCT,MIR-196A,MIR-196B		60	-0.23775958	-0.8686218	0.67276424	0.76713574	1	2164	tags=27%, list=19%, signal=33%
V$CDPCR3HD_01	V$CDPCR3HD_01		112	-0.22766635	-0.8674264	0.760181	0.768334	1	1611	tags=20%, list=14%, signal=23%
V$ARNT_02	V$ARNT_02		115	-0.19426526	-0.8669507	0.6918239	0.76771104	1	1877	tags=18%, list=17%, signal=22%
V$PR_Q2	V$PR_Q2		117	-0.22551312	-0.86594504	0.71244633	0.76851285	1	1026	tags=16%, list=9%, signal=18%
V$AP1_Q6	V$AP1_Q6		130	-0.2226363	-0.8641902	0.71489364	0.7710223	1	1553	tags=18%, list=14%, signal=21%
V$CMYB_01	V$CMYB_01		119	-0.19812137	-0.8623794	0.7219828	0.77357024	1	1402	tags=15%, list=13%, signal=17%
V$NRF2_Q4	V$NRF2_Q4		132	-0.20809188	-0.8623031	0.75330395	0.77192694	1	967	tags=11%, list=9%, signal=11%
TGACAGNY_V$MEIS1_01	TGACAGNY_V$MEIS1_01		378	-0.19712906	-0.8607397	0.7876106	0.77421975	1	1584	tags=17%, list=14%, signal=20%
V$MYOD_Q6_01	V$MYOD_Q6_01		104	-0.24095166	-0.8603574	0.7098121	0.7733431	1	760	tags=13%, list=7%, signal=13%
ATGCTGG,MIR-338	ATGCTGG,MIR-338		47	-0.2331598	-0.85864335	0.6860215	0.77580035	1	1083	tags=13%, list=10%, signal=14%
GGCAGTG,MIR-324-3P	GGCAGTG,MIR-324-3P		48	-0.2527195	-0.8578672	0.64705884	0.77608156	1	882	tags=13%, list=8%, signal=14%
AAGGGAT,MIR-188	AAGGGAT,MIR-188		41	-0.23543571	-0.8555829	0.6301653	0.77971977	1	1827	tags=24%, list=16%, signal=29%
V$HFH4_01	V$HFH4_01		91	-0.25533313	-0.8507397	0.7221007	0.78939795	1	1369	tags=20%, list=12%, signal=22%
TAATTA_V$CHX10_01	TAATTA_V$CHX10_01		364	-0.2136548	-0.85067946	0.80306345	0.7877391	1	1190	tags=16%, list=11%, signal=17%
V$AP2ALPHA_01	V$AP2ALPHA_01		113	-0.2149361	-0.8505279	0.712	0.78637236	1	1804	tags=20%, list=16%, signal=24%
V$E4BP4_01	V$E4BP4_01		94	-0.20897199	-0.8503907	0.7913223	0.78486145	1	1205	tags=14%, list=11%, signal=15%
V$MSX1_01	V$MSX1_01		98	-0.2436052	-0.8490592	0.7266515	0.7862972	1	1342	tags=18%, list=12%, signal=21%
V$TITF1_Q3	V$TITF1_Q3		118	-0.22009489	-0.8456845	0.74530274	0.7928146	1	1231	tags=14%, list=11%, signal=16%
V$AP3_Q6	V$AP3_Q6		122	-0.23283549	-0.8445499	0.7570499	0.79415774	1	1127	tags=18%, list=10%, signal=20%
V$PTF1BETA_Q6	V$PTF1BETA_Q6		115	-0.20984568	-0.8442099	0.79617834	0.7931665	1	1725	tags=20%, list=15%, signal=23%
AATGTGA,MIR-23A,MIR-23B	AATGTGA,MIR-23A,MIR-23B		213	-0.20328395	-0.8425032	0.7849687	0.7954883	1	1694	tags=20%, list=15%, signal=23%
V$MAZR_01	V$MAZR_01		109	-0.21197526	-0.84234345	0.71398747	0.7940572	1	566	tags=8%, list=5%, signal=9%
V$PIT1_Q6	V$PIT1_Q6		110	-0.24540137	-0.8421768	0.7639485	0.79261875	1	1728	tags=24%, list=15%, signal=28%
TGAATGT,MIR-181A,MIR-181B,MIR-181C,MIR-181D	TGAATGT,MIR-181A,MIR-181B,MIR-181C,MIR-181D		216	-0.20342866	-0.8416715	0.75102884	0.7921357	1	1695	tags=18%, list=15%, signal=21%
CCACACA,MIR-147	CCACACA,MIR-147		36	-0.2422095	-0.8413531	0.70182556	0.7910808	1	2205	tags=36%, list=20%, signal=45%
AAAYRNCTG_UNKNOWN	AAAYRNCTG_UNKNOWN		182	-0.21348709	-0.84007454	0.7884187	0.792298	1	1392	tags=16%, list=12%, signal=18%
V$SP1_Q6	V$SP1_Q6		128	-0.20130248	-0.83994144	0.725	0.79088	1	1867	tags=19%, list=17%, signal=22%
V$PBX1_01	V$PBX1_01		121	-0.22757527	-0.83451384	0.80701756	0.8017378	1	1805	tags=21%, list=16%, signal=25%
V$AP4_01	V$AP4_01		133	-0.21508707	-0.83376783	0.77753305	0.8017065	1	2381	tags=29%, list=21%, signal=37%
V$EGR2_01	V$EGR2_01		85	-0.21468791	-0.830962	0.7803347	0.8066156	1	1694	tags=18%, list=15%, signal=21%
V$PAX4_03	V$PAX4_03		133	-0.19390932	-0.8285794	0.8101266	0.8105121	1	1681	tags=17%, list=15%, signal=20%
V$ETS1_B	V$ETS1_B		128	-0.20688298	-0.8259613	0.71881604	0.8147928	1	2019	tags=23%, list=18%, signal=27%
V$HNF4_DR1_Q3	V$HNF4_DR1_Q3		139	-0.20914707	-0.82481474	0.79525864	0.8157083	1	1528	tags=17%, list=14%, signal=19%
CATTTCA,MIR-203	CATTTCA,MIR-203		129	-0.2046359	-0.8230042	0.7364017	0.81850654	1	2438	tags=26%, list=22%, signal=33%
GTGGGTGK_UNKNOWN	GTGGGTGK_UNKNOWN		149	-0.20631069	-0.81773406	0.83849555	0.8282614	1	2274	tags=24%, list=20%, signal=30%
V$NGFIC_01	V$NGFIC_01		113	-0.18581125	-0.8172585	0.8286334	0.82756233	1	1390	tags=14%, list=12%, signal=16%
V$PAX4_01	V$PAX4_01		135	-0.18462206	-0.81614697	0.81837606	0.82822716	1	1172	tags=11%, list=10%, signal=12%
V$TEF_Q6	V$TEF_Q6		111	-0.21729733	-0.8092531	0.8319502	0.8419903	1	588	tags=9%, list=5%, signal=9%
V$STAT3_02	V$STAT3_02		63	-0.224017	-0.8085309	0.80851066	0.8415705	1	2805	tags=35%, list=25%, signal=46%
GGCAGCT,MIR-22	GGCAGCT,MIR-22		107	-0.20280844	-0.808293	0.803719	0.8402619	1	2248	tags=26%, list=20%, signal=32%
V$MYCMAX_01	V$MYCMAX_01		121	-0.19725028	-0.80736846	0.805668	0.8404071	1	2101	tags=22%, list=19%, signal=27%
V$PEA3_Q6	V$PEA3_Q6		117	-0.21964112	-0.80697995	0.75053304	0.83943343	1	1846	tags=21%, list=16%, signal=24%
V$RREB1_01	V$RREB1_01		101	-0.1897674	-0.8067228	0.8373102	0.83823395	1	1453	tags=15%, list=13%, signal=17%
V$HAND1E47_01	V$HAND1E47_01		127	-0.21894151	-0.80075955	0.8504273	0.8499223	1	1823	tags=21%, list=16%, signal=25%
AAGCCAT,MIR-135A,MIR-135B	AAGCCAT,MIR-135A,MIR-135B		166	-0.1865069	-0.8000316	0.84662575	0.849838	1	1976	tags=21%, list=18%, signal=25%
V$PAX3_B	V$PAX3_B		44	-0.22110213	-0.7992235	0.7922912	0.84970725	1	2978	tags=39%, list=27%, signal=52%
GTAAGAT,MIR-200A	GTAAGAT,MIR-200A		24	-0.2656146	-0.79770833	0.7613412	0.8509106	1	1689	tags=25%, list=15%, signal=29%
V$MYB_Q3	V$MYB_Q3		111	-0.1994827	-0.79518396	0.86105263	0.8545027	1	2770	tags=34%, list=25%, signal=45%
V$EVI1_03	V$EVI1_03		29	-0.28042358	-0.79386646	0.76582277	0.8554485	1	2082	tags=34%, list=19%, signal=42%
GCTNWTTGK_UNKNOWN	GCTNWTTGK_UNKNOWN		135	-0.2077111	-0.7880432	0.87711865	0.8659204	1	1737	tags=21%, list=16%, signal=25%
YGACNNYACAR_UNKNOWN	YGACNNYACAR_UNKNOWN		44	-0.2390952	-0.7837664	0.7927107	0.8730505	1	1496	tags=16%, list=13%, signal=18%
V$CACCCBINDINGFACTOR_Q6	V$CACCCBINDINGFACTOR_Q6		146	-0.1905375	-0.7835221	0.8741866	0.871769	1	980	tags=12%, list=9%, signal=13%
V$PPARA_01	V$PPARA_01		21	-0.29340222	-0.7830076	0.7780127	0.8708689	1	1201	tags=24%, list=11%, signal=27%
CCTGCTG,MIR-214	CCTGCTG,MIR-214		117	-0.18604112	-0.78296053	0.86206895	0.86913997	1	1193	tags=14%, list=11%, signal=15%
ACTTTAT,MIR-142-5P	ACTTTAT,MIR-142-5P		150	-0.18837693	-0.78033227	0.88271606	0.87256104	1	1875	tags=21%, list=17%, signal=24%
GAGCTGG,MIR-337	GAGCTGG,MIR-337		76	-0.19355993	-0.7772117	0.7886179	0.87680066	1	2458	tags=28%, list=22%, signal=35%
V$CDPCR3_01	V$CDPCR3_01		26	-0.2689676	-0.7768882	0.8053097	0.8755986	1	2601	tags=35%, list=23%, signal=45%
V$YY1_01	V$YY1_01		127	-0.17425385	-0.77565086	0.8592437	0.8761156	1	2131	tags=17%, list=19%, signal=21%
RGTTAMWNATT_V$HNF1_01	RGTTAMWNATT_V$HNF1_01		43	-0.27388352	-0.77520204	0.8095238	0.87520057	1	1556	tags=21%, list=14%, signal=24%
CTACCTC,LET-7A,LET-7B,LET-7C,LET-7D,LET-7E,LET-7F,MIR-98,LET-7G,LET-7I	CTACCTC,LET-7A,LET-7B,LET-7C,LET-7D,LET-7E,LET-7F,MIR-98,LET-7G,LET-7I		184	-0.16996844	-0.7715782	0.9378882	0.8803536	1	1946	tags=18%, list=17%, signal=22%
V$EVI1_05	V$EVI1_05		89	-0.23377512	-0.7704561	0.85504204	0.88060963	1	1974	tags=27%, list=18%, signal=32%
GTGACGY_V$E4F1_Q6	GTGACGY_V$E4F1_Q6		316	-0.15806362	-0.769243	0.93386775	0.8810189	1	1432	tags=12%, list=13%, signal=14%
GAGACTG,MIR-452	GAGACTG,MIR-452		44	-0.20832458	-0.7647388	0.8231579	0.8873768	1	1112	tags=14%, list=10%, signal=15%
TGAGATT,MIR-216	TGAGATT,MIR-216		56	-0.18842062	-0.7602208	0.83233535	0.89329094	1	1949	tags=18%, list=17%, signal=22%
V$TCF11MAFG_01	V$TCF11MAFG_01		103	-0.18049715	-0.75748855	0.90570176	0.8962531	1	1491	tags=13%, list=13%, signal=14%
V$AML1_Q6	V$AML1_Q6		129	-0.20259921	-0.7553765	0.91471213	0.89787596	1	2384	tags=29%, list=21%, signal=36%
V$AML1_01	V$AML1_01		129	-0.20259915	-0.7553763	0.91471213	0.89604354	1	2384	tags=29%, list=21%, signal=36%
V$GR_Q6_01	V$GR_Q6_01		129	-0.2094128	-0.7549137	0.9168399	0.8953717	1	1755	tags=22%, list=16%, signal=25%
GTATTAT,MIR-369-3P	GTATTAT,MIR-369-3P		96	-0.20060703	-0.75381905	0.8628692	0.8955066	1	1649	tags=19%, list=15%, signal=22%
V$EGR_Q6	V$EGR_Q6		134	-0.16906644	-0.74967426	0.9352818	0.90090376	1	2764	tags=28%, list=25%, signal=37%
V$TAXCREB_02	V$TAXCREB_02		15	-0.28972778	-0.74658465	0.80625	0.9038147	1	1522	tags=27%, list=14%, signal=31%
V$SP1_Q4_01	V$SP1_Q4_01		131	-0.17009234	-0.7410823	0.93873084	0.91075957	1	1867	tags=18%, list=17%, signal=22%
V$SPZ1_01	V$SPZ1_01		127	-0.17559378	-0.73622715	0.9198397	0.9164366	1	1942	tags=20%, list=17%, signal=24%
GCATTTG,MIR-105	GCATTTG,MIR-105		85	-0.19468753	-0.73112154	0.8707627	0.922073	1	590	tags=8%, list=5%, signal=9%
TGCGCANK_UNKNOWN	TGCGCANK_UNKNOWN		250	-0.14378862	-0.716984	0.96881497	0.9394193	1	1877	tags=15%, list=17%, signal=18%
TCCCCAC,MIR-491	TCCCCAC,MIR-491		31	-0.22908989	-0.7160889	0.87819254	0.93878436	1	997	tags=16%, list=9%, signal=18%
V$GATA2_01	V$GATA2_01		59	-0.18783757	-0.71283567	0.8951613	0.9411491	1	1518	tags=17%, list=14%, signal=20%
CCTGTGA,MIR-513	CCTGTGA,MIR-513		63	-0.18807954	-0.7084897	0.9544513	0.944227	1	1390	tags=13%, list=12%, signal=14%
V$AP2_Q3	V$AP2_Q3		130	-0.15979834	-0.70529675	0.9652174	0.94597095	1	1511	tags=14%, list=13%, signal=16%
ATATGCA,MIR-448	ATATGCA,MIR-448		105	-0.18530059	-0.70319134	0.9430894	0.94653946	1	1841	tags=19%, list=16%, signal=23%
AGCTCCT,MIR-28	AGCTCCT,MIR-28		40	-0.18764003	-0.69771355	0.9354839	0.95056987	1	109	tags=5%, list=1%, signal=5%
RYTGCNNRGNAAC_V$MIF1_01	RYTGCNNRGNAAC_V$MIF1_01		33	-0.21154076	-0.6922264	0.9437751	0.9541085	1	2063	tags=27%, list=18%, signal=33%
V$LXR_DR4_Q3	V$LXR_DR4_Q3		46	-0.19406301	-0.6876608	0.92445326	0.95678884	1	1695	tags=20%, list=15%, signal=23%
TATCTGG,MIR-488	TATCTGG,MIR-488		32	-0.22559178	-0.68658245	0.86938775	0.95589596	1	2929	tags=34%, list=26%, signal=46%
AAAGGGA,MIR-204,MIR-211	AAAGGGA,MIR-204,MIR-211		119	-0.16243157	-0.68620867	0.9621514	0.9544211	1	2378	tags=24%, list=21%, signal=30%
ACATATC,MIR-190	ACATATC,MIR-190		26	-0.22190158	-0.6680047	0.93402064	0.9685131	1	1714	tags=23%, list=15%, signal=27%
ATTACAT,MIR-380-3P	ATTACAT,MIR-380-3P		43	-0.19510387	-0.66400033	0.9406953	0.96973884	1	1091	tags=12%, list=10%, signal=13%
CCAWNWWNNNGGC_UNKNOWN	CCAWNWWNNNGGC_UNKNOWN		32	-0.17029436	-0.66398907	0.9502982	0.96784335	1	582	tags=6%, list=5%, signal=7%
ACACTCC,MIR-122A	ACACTCC,MIR-122A		43	-0.18297015	-0.65197456	0.9342916	0.9743498	1	1610	tags=19%, list=14%, signal=22%
ACTGCCT,MIR-34B	ACTGCCT,MIR-34B		111	-0.14461987	-0.63473934	0.99188644	0.9820451	1	2216	tags=20%, list=20%, signal=24%
CAGTCAC,MIR-134	CAGTCAC,MIR-134		25	-0.1765864	-0.6304095	0.9322382	0.9824505	1	9226	tags=100%, list=82%, signal=567%
CCGNMNNTNACG_UNKNOWN	CCGNMNNTNACG_UNKNOWN		38	-0.15815336	-0.6223918	0.9506173	0.98402447	1	1828	tags=16%, list=16%, signal=19%
V$YY1_02	V$YY1_02		113	-0.13025264	-0.62021095	0.96421844	0.98306966	1	1384	tags=11%, list=12%, signal=12%
CATGTAA,MIR-496	CATGTAA,MIR-496		92	-0.17741863	-0.6132738	0.95974576	0.98438424	1	2566	tags=24%, list=23%, signal=31%
V$LXR_Q3	V$LXR_Q3		34	-0.16207646	-0.58708453	0.98790324	0.99061716	1	2293	tags=24%, list=20%, signal=29%
CCAGGGG,MIR-331	CCAGGGG,MIR-331		49	-0.15849294	-0.57646406	0.98418975	0.9913315	1	1987	tags=18%, list=18%, signal=22%
AGTTCTC,MIR-146A,MIR-146B	AGTTCTC,MIR-146A,MIR-146B		27	-0.16498075	-0.5657404	0.975	0.9916797	1	9356	tags=100%, list=84%, signal=606%
V$NRSF_01	V$NRSF_01		52	-0.1861502	-0.55574065	0.99557525	0.9915382	1	1785	tags=19%, list=16%, signal=23%
