# Supplementary material for: A genomic analysis of mouse models of breast cancer reveals molecular features of mouse models and relationships to human breast cancer
Source: Breast Cancer Res. 2014 Jun 5;16(3):R59. doi: 10.1186/bcr3672 (PMC4078930; doi:10.1186/bcr3672)
Supplement: Additional file 11 — GSEA for mouse models compared to all other models or to mammary gland development. Listed by model. [file bcr3672-S11.zip › AdditionalFile11/Neu/Vs_normal_mammary/C3/Upregulated_in_neu_vs_normalMammarytxt.txt]

NAME	GS<br> follow link to MSigDB	GS DETAILS	SIZE	ES	NES	NOM p-val	FDR q-val	FWER p-val	RANK AT MAX	LEADING EDGE
RNCTGNYNRNCTGNY_UNKNOWN	RNCTGNYNRNCTGNY_UNKNOWN	Details ...	31	0.5558993	1.6742407	0.004106776	1	0.491	1256	tags=35%, list=11%, signal=40%
GTTGNYNNRGNAAC_UNKNOWN	GTTGNYNNRGNAAC_UNKNOWN	Details ...	44	0.4887259	1.6516223	0.012578616	0.66182244	0.553	2655	tags=45%, list=24%, signal=59%
CAGCCTC,MIR-485-5P	CAGCCTC,MIR-485-5P	Details ...	73	0.4567719	1.6283638	0.016736401	0.55477786	0.598	2644	tags=42%, list=24%, signal=55%
CAGCAGG,MIR-370	CAGCAGG,MIR-370	Details ...	74	0.43141842	1.6269327	0.016528925	0.42233512	0.602	1914	tags=28%, list=17%, signal=34%
CCATCCA,MIR-432	CCATCCA,MIR-432	Details ...	32	0.4453507	1.5405725	0.03368421	0.7262069	0.765	1154	tags=22%, list=10%, signal=24%
KCCGNSWTTT_UNKNOWN	KCCGNSWTTT_UNKNOWN	Details ...	48	0.4020348	1.5206772	0.0729783	0.72363967	0.799	3423	tags=31%, list=31%, signal=45%
WYAAANNRNNNGCG_UNKNOWN	WYAAANNRNNNGCG_UNKNOWN	Details ...	25	0.46094564	1.4820306	0.040816326	0.8679128	0.851	287	tags=16%, list=3%, signal=16%
GTGGTGA,MIR-197	GTGGTGA,MIR-197	Details ...	34	0.4360131	1.4168277	0.058479533	1	0.9	2618	tags=41%, list=23%, signal=54%
CGGAARNGGCNG_UNKNOWN	CGGAARNGGCNG_UNKNOWN	Details ...	25	0.42626232	1.3999245	0.13472486	1	0.918	4221	tags=56%, list=38%, signal=90%
CACCAGC,MIR-138	CACCAGC,MIR-138	Details ...	103	0.32938516	1.3929294	0.06170213	1	0.924	3444	tags=42%, list=31%, signal=60%
ACCTGTTG_UNKNOWN	ACCTGTTG_UNKNOWN	Details ...	72	0.38778636	1.3910733	0.05544933	1	0.924	3180	tags=47%, list=28%, signal=66%
CTGRYYYNATT_UNKNOWN	CTGRYYYNATT_UNKNOWN	Details ...	34	0.44346485	1.3628532	0.092337914	1	0.944	1757	tags=32%, list=16%, signal=38%
V$GABP_B	V$GABP_B	Details ...	114	0.32658485	1.3231758	0.14928426	1	0.965	3555	tags=41%, list=32%, signal=60%
ACTAYRNNNCCCR_UNKNOWN	ACTAYRNNNCCCR_UNKNOWN	Details ...	184	0.2926777	1.3157338	0.12877263	1	0.971	3655	tags=37%, list=33%, signal=54%
GAGCCAG,MIR-149	GAGCCAG,MIR-149	Details ...	73	0.32751995	1.3076639	0.10772358	1	0.974	1929	tags=26%, list=17%, signal=31%
WCAANNNYCAG_UNKNOWN	WCAANNNYCAG_UNKNOWN	Details ...	121	0.28456205	1.2895865	0.06153846	1	0.98	3184	tags=36%, list=28%, signal=49%
TCCAGAT,MIR-516-5P	TCCAGAT,MIR-516-5P	Details ...	50	0.3710529	1.2776133	0.14224137	1	0.982	2171	tags=32%, list=19%, signal=40%
V$NRF2_01	V$NRF2_01	Details ...	121	0.29652712	1.2684302	0.19472617	1	0.986	3817	tags=40%, list=34%, signal=61%
CRGAARNNNNCGA_UNKNOWN	CRGAARNNNNCGA_UNKNOWN	Details ...	25	0.4128928	1.267908	0.19114688	1	0.986	3188	tags=36%, list=28%, signal=50%
TCATCTC,MIR-143	TCATCTC,MIR-143	Details ...	70	0.33540028	1.2592453	0.13988657	1	0.987	2127	tags=29%, list=19%, signal=35%
TTGCWCAAY_V$CEBPB_02	TTGCWCAAY_V$CEBPB_02	Details ...	36	0.40499857	1.257433	0.14779271	1	0.988	1393	tags=22%, list=12%, signal=25%
GCGNNANTTCC_UNKNOWN	GCGNNANTTCC_UNKNOWN	Details ...	63	0.32865703	1.2519739	0.17575757	1	0.989	1774	tags=21%, list=16%, signal=24%
MCAATNNNNNGCG_UNKNOWN	MCAATNNNNNGCG_UNKNOWN	Details ...	50	0.35335255	1.2485791	0.19760479	1	0.989	4309	tags=60%, list=38%, signal=97%
TCCCRNNRTGC_UNKNOWN	TCCCRNNRTGC_UNKNOWN	Details ...	80	0.29903322	1.2466973	0.21355236	1	0.989	3829	tags=43%, list=34%, signal=64%
GGCCAGT,MIR-193A,MIR-193B	GGCCAGT,MIR-193A,MIR-193B	Details ...	42	0.3327135	1.2131253	0.17886178	1	0.993	1808	tags=24%, list=16%, signal=28%
AGGTGCA,MIR-500	AGGTGCA,MIR-500	Details ...	46	0.34343702	1.2043132	0.21941748	1	0.994	855	tags=13%, list=8%, signal=14%
V$MEIS1AHOXA9_01	V$MEIS1AHOXA9_01	Details ...	55	0.37903994	1.195862	0.20229007	1	0.995	1670	tags=33%, list=15%, signal=38%
TATTATA,MIR-374	TATTATA,MIR-374	Details ...	145	0.30319533	1.1933001	0.18058252	1	0.995	2618	tags=33%, list=23%, signal=43%
YTCCCRNNAGGY_UNKNOWN	YTCCCRNNAGGY_UNKNOWN	Details ...	32	0.3651406	1.1917422	0.23732251	1	0.995	2884	tags=41%, list=26%, signal=55%
AGTCTTA,MIR-499	AGTCTTA,MIR-499	Details ...	34	0.38582233	1.1858053	0.2672234	1	0.996	941	tags=24%, list=8%, signal=26%
V$E2F1_Q4_01	V$E2F1_Q4_01	Details ...	105	0.29588187	1.1843257	0.2519685	1	0.996	4003	tags=42%, list=36%, signal=65%
V$STAT1_01	V$STAT1_01	Details ...	37	0.32626957	1.1742859	0.21414141	1	0.996	3505	tags=41%, list=31%, signal=59%
TACTTGA,MIR-26A,MIR-26B	TACTTGA,MIR-26A,MIR-26B	Details ...	144	0.30440155	1.1724465	0.20233463	1	0.996	1487	tags=20%, list=13%, signal=23%
V$E2F_02	V$E2F_02	Details ...	97	0.29900324	1.1678294	0.29327902	1	0.997	3079	tags=35%, list=27%, signal=48%
GCTGAGT,MIR-512-5P	GCTGAGT,MIR-512-5P	Details ...	29	0.35827154	1.1676614	0.27234927	1	0.997	3212	tags=38%, list=29%, signal=53%
V$RFX1_02	V$RFX1_02	Details ...	120	0.2803581	1.1666273	0.23031496	1	0.997	2793	tags=32%, list=25%, signal=42%
CAGCTTT,MIR-320	CAGCTTT,MIR-320	Details ...	121	0.29963502	1.1665276	0.234714	1	0.997	3194	tags=36%, list=29%, signal=49%
V$E2F1DP2_01	V$E2F1DP2_01	Details ...	96	0.30141816	1.1659307	0.28985506	1	0.997	3079	tags=35%, list=27%, signal=48%
V$E2F1DP1_01	V$E2F1DP1_01	Details ...	96	0.3014181	1.1659305	0.28985506	1	0.997	3079	tags=35%, list=27%, signal=48%
V$E2F4DP2_01	V$E2F4DP2_01	Details ...	96	0.3014181	1.1659305	0.28985506	1	0.997	3079	tags=35%, list=27%, signal=48%
GGCACTT,MIR-519E	GGCACTT,MIR-519E	Details ...	68	0.3105274	1.1620055	0.23673469	1	0.997	1293	tags=18%, list=12%, signal=20%
GGTGAAG,MIR-412	GGTGAAG,MIR-412	Details ...	34	0.34052008	1.1617271	0.27056277	1	0.997	4062	tags=41%, list=36%, signal=64%
V$XBP1_01	V$XBP1_01	Details ...	65	0.30669305	1.158336	0.23076923	1	0.997	2911	tags=40%, list=26%, signal=54%
V$FOXO1_01	V$FOXO1_01	Details ...	124	0.3054935	1.1582068	0.20073664	1	0.997	2114	tags=27%, list=19%, signal=32%
V$E2F1_Q6_01	V$E2F1_Q6_01	Details ...	112	0.29377204	1.1578991	0.28294572	1	0.997	3298	tags=38%, list=29%, signal=53%
ATCTTGC,MIR-31	ATCTTGC,MIR-31	Details ...	33	0.33508056	1.1562082	0.23015873	1	0.997	615	tags=15%, list=5%, signal=16%
GATGKMRGCG_UNKNOWN	GATGKMRGCG_UNKNOWN	Details ...	31	0.31151074	1.1540658	0.2927835	1	0.997	4176	tags=48%, list=37%, signal=77%
V$CP2_02	V$CP2_02	Details ...	122	0.2904005	1.1437086	0.23166023	1	0.997	2759	tags=33%, list=25%, signal=43%
GCACCTT,MIR-18A,MIR-18B	GCACCTT,MIR-18A,MIR-18B	Details ...	53	0.32371247	1.1379025	0.2882353	1	0.997	2620	tags=30%, list=23%, signal=39%
KTGGYRSGAA_UNKNOWN	KTGGYRSGAA_UNKNOWN	Details ...	42	0.36437452	1.137845	0.31506848	1	0.997	4489	tags=64%, list=40%, signal=107%
V$FREAC7_01	V$FREAC7_01	Details ...	84	0.31110135	1.1354586	0.23193917	1	0.997	837	tags=17%, list=7%, signal=18%
V$AREB6_02	V$AREB6_02	Details ...	129	0.29470152	1.132162	0.2354049	1	0.998	1400	tags=21%, list=13%, signal=24%
SGCGSSAAA_V$E2F1DP2_01	SGCGSSAAA_V$E2F1DP2_01	Details ...	75	0.30595937	1.1247532	0.32283464	1	0.998	3079	tags=37%, list=27%, signal=51%
ATAGGAA,MIR-202	ATAGGAA,MIR-202	Details ...	52	0.325085	1.1241664	0.30620155	1	0.998	1301	tags=19%, list=12%, signal=22%
V$E2F_Q3_01	V$E2F_Q3_01	Details ...	106	0.28043762	1.1237944	0.30871212	1	0.998	4003	tags=43%, list=36%, signal=67%
V$E2F_Q6_01	V$E2F_Q6_01	Details ...	110	0.28321737	1.1176481	0.29118773	1	0.998	1747	tags=21%, list=16%, signal=25%
ATCMNTCCGY_UNKNOWN	ATCMNTCCGY_UNKNOWN	Details ...	23	0.3446637	1.115819	0.32862905	1	0.998	3001	tags=39%, list=27%, signal=53%
GGAMTNNNNNTCCY_UNKNOWN	GGAMTNNNNNTCCY_UNKNOWN	Details ...	55	0.2871806	1.1058102	0.32827324	1	0.998	1662	tags=22%, list=15%, signal=25%
CTACTGT,MIR-199A	CTACTGT,MIR-199A	Details ...	77	0.30046543	1.1055344	0.30120483	1	0.998	1363	tags=17%, list=12%, signal=19%
V$E2F_Q4_01	V$E2F_Q4_01	Details ...	108	0.28536633	1.1053855	0.33590734	1	0.998	2350	tags=26%, list=21%, signal=32%
V$NFY_C	V$NFY_C		112	0.27192023	1.0950205	0.30784708	1	0.999	3192	tags=35%, list=29%, signal=48%
CCAATNNSNNNGCG_UNKNOWN	CCAATNNSNNNGCG_UNKNOWN		28	0.32164434	1.0903479	0.33333334	1	0.999	1268	tags=18%, list=11%, signal=20%
WTTGKCTG_UNKNOWN	WTTGKCTG_UNKNOWN		235	0.26234892	1.0864308	0.29489604	1	0.999	1566	tags=19%, list=14%, signal=21%
V$CREBP1_01	V$CREBP1_01		77	0.2813313	1.0857209	0.31893003	1	0.999	2271	tags=30%, list=20%, signal=37%
RTTTNNNYTGGM_UNKNOWN	RTTTNNNYTGGM_UNKNOWN		84	0.32631406	1.0800892	0.3128599	1	0.999	1213	tags=21%, list=11%, signal=24%
GTTRYCATRR_UNKNOWN	GTTRYCATRR_UNKNOWN		67	0.28314084	1.0796282	0.33996025	1	0.999	3251	tags=39%, list=29%, signal=54%
V$NFY_Q6	V$NFY_Q6		119	0.2760754	1.0776626	0.31702545	1	0.999	3545	tags=38%, list=32%, signal=55%
V$USF_02	V$USF_02		121	0.24442151	1.0749226	0.29435483	1	0.999	1944	tags=19%, list=17%, signal=23%
V$ATF6_01	V$ATF6_01		63	0.27617154	1.0748523	0.32101166	1	0.999	3079	tags=33%, list=27%, signal=46%
V$TEL2_Q6	V$TEL2_Q6		109	0.26191717	1.0745997	0.36770427	1	0.999	3515	tags=33%, list=31%, signal=48%
MYAATNNNNNNNGGC_UNKNOWN	MYAATNNNNNNNGGC_UNKNOWN		56	0.29569107	1.0709543	0.3596154	1	0.999	3298	tags=41%, list=29%, signal=58%
V$ZID_01	V$ZID_01		107	0.25992355	1.0703195	0.32833022	1	0.999	2291	tags=25%, list=20%, signal=31%
ACTGTAG,MIR-139	ACTGTAG,MIR-139		66	0.29398453	1.069105	0.37014315	1	0.999	1902	tags=24%, list=17%, signal=29%
V$E2F4DP1_01	V$E2F4DP1_01		101	0.27644876	1.0674803	0.36561266	1	0.999	2350	tags=27%, list=21%, signal=34%
V$E2F1_Q6	V$E2F1_Q6		103	0.28074667	1.0663112	0.392233	1	0.999	2350	tags=26%, list=21%, signal=33%
V$TGIF_01	V$TGIF_01		107	0.28298706	1.0641334	0.33768657	1	0.999	1545	tags=19%, list=14%, signal=21%
GTGCAAA,MIR-507	GTGCAAA,MIR-507		58	0.28682888	1.0632564	0.34732825	0.9984851	0.999	1854	tags=22%, list=17%, signal=27%
V$AR_01	V$AR_01		72	0.30261967	1.0612894	0.35783365	0.9937013	0.999	782	tags=17%, list=7%, signal=18%
GTCTTCC,MIR-7	GTCTTCC,MIR-7		79	0.2783176	1.0601484	0.36307055	0.9858339	0.999	2224	tags=25%, list=20%, signal=31%
V$E2F_Q4	V$E2F_Q4		102	0.27238706	1.0560606	0.37574553	0.9905231	0.999	2350	tags=23%, list=21%, signal=28%
V$E2F_Q6	V$E2F_Q6		101	0.27303466	1.0548278	0.39363816	0.9836636	0.999	2350	tags=23%, list=21%, signal=29%
V$SREBP1_01	V$SREBP1_01		87	0.2592045	1.0544854	0.36755648	0.973108	0.999	2161	tags=25%, list=19%, signal=31%
AATGGAG,MIR-136	AATGGAG,MIR-136		41	0.33271998	1.0542086	0.39846742	0.962507	0.999	1851	tags=20%, list=17%, signal=23%
ATGCTGC,MIR-103,MIR-107	ATGCTGC,MIR-103,MIR-107		113	0.2567278	1.0505486	0.35339805	0.9660284	1	1662	tags=20%, list=15%, signal=24%
AAGWWRNYGGC_UNKNOWN	AAGWWRNYGGC_UNKNOWN		50	0.27308142	1.0502404	0.39219713	0.956044	1	2725	tags=30%, list=24%, signal=39%
YRCCAKNNGNCGC_UNKNOWN	YRCCAKNNGNCGC_UNKNOWN		29	0.3388983	1.0473558	0.39204547	0.95648396	1	817	tags=14%, list=7%, signal=15%
CTGAGCC,MIR-24	CTGAGCC,MIR-24		123	0.24556744	1.0438726	0.37171718	0.95896304	1	3001	tags=29%, list=27%, signal=40%
GGGYGTGNY_UNKNOWN	GGGYGTGNY_UNKNOWN		325	0.2427166	1.0433165	0.36084452	0.9502582	1	1234	tags=14%, list=11%, signal=15%
TMTCGCGANR_UNKNOWN	TMTCGCGANR_UNKNOWN		72	0.26970035	1.0418996	0.42028984	0.94511324	1	5173	tags=60%, list=46%, signal=110%
RYTGCNWTGGNR_UNKNOWN	RYTGCNWTGGNR_UNKNOWN		52	0.27861443	1.0396652	0.37401575	0.94357383	1	3179	tags=50%, list=28%, signal=69%
V$NFY_Q6_01	V$NFY_Q6_01		129	0.23979236	1.0376353	0.39543727	0.9412578	1	2161	tags=22%, list=19%, signal=28%
V$STAT_Q6	V$STAT_Q6		133	0.24789156	1.0355648	0.39097744	0.9394747	1	2095	tags=23%, list=19%, signal=27%
V$E2F1DP1RB_01	V$E2F1DP1RB_01		100	0.26414534	1.032318	0.38223937	0.942172	1	1406	tags=17%, list=13%, signal=19%
AACWWCAANK_UNKNOWN	AACWWCAANK_UNKNOWN		70	0.28343087	1.0305792	0.40290383	0.9386773	1	1808	tags=23%, list=16%, signal=27%
V$ELK1_01	V$ELK1_01		124	0.25261372	1.0277272	0.3942857	0.939727	1	2756	tags=27%, list=25%, signal=35%
GCAAAAA,MIR-129	GCAAAAA,MIR-129		76	0.27719423	1.0241888	0.41074857	0.94393706	1	1770	tags=21%, list=16%, signal=25%
GGGCATT,MIR-365	GGGCATT,MIR-365		60	0.29077223	1.0213405	0.404	0.94503486	1	1035	tags=13%, list=9%, signal=15%
V$TCF1P_Q6	V$TCF1P_Q6		112	0.2661902	1.0192842	0.42330098	0.9436482	1	713	tags=15%, list=6%, signal=16%
GCCATNTTG_V$YY1_Q6	GCCATNTTG_V$YY1_Q6		200	0.2146613	1.0134366	0.4361055	0.95621455	1	3833	tags=30%, list=34%, signal=45%
V$E2F1_Q3	V$E2F1_Q3		105	0.24947354	1.0109643	0.41910332	0.95582134	1	1797	tags=19%, list=16%, signal=22%
V$AP2GAMMA_01	V$AP2GAMMA_01		119	0.2624194	1.0101979	0.42105263	0.94923055	1	1929	tags=21%, list=17%, signal=25%
ACTWSNACTNY_UNKNOWN	ACTWSNACTNY_UNKNOWN		40	0.2725231	1.0084213	0.42447418	0.94632405	1	1633	tags=23%, list=15%, signal=26%
V$NFY_01	V$NFY_01		126	0.24701256	1.0070443	0.41509435	0.94241923	1	1393	tags=17%, list=12%, signal=19%
V$PAX2_02	V$PAX2_02		122	0.2719655	1.0032293	0.4521576	0.9481649	1	2884	tags=35%, list=26%, signal=47%
V$E2F_01	V$E2F_01		36	0.28675774	1.0028398	0.4261954	0.94065833	1	2217	tags=25%, list=20%, signal=31%
CCCACAT,MIR-299-3P	CCCACAT,MIR-299-3P		25	0.33522335	1.0024577	0.46734694	0.9330724	1	1971	tags=28%, list=18%, signal=34%
V$ALPHACP1_01	V$ALPHACP1_01		127	0.25520816	0.99813133	0.4587332	0.940491	1	1125	tags=14%, list=10%, signal=16%
V$E2F_03	V$E2F_03		115	0.2564689	0.99478304	0.4375	0.9442822	1	3155	tags=30%, list=28%, signal=41%
AAGCACA,MIR-218	AAGCACA,MIR-218		166	0.24103656	0.9932639	0.4509804	0.94126105	1	2437	tags=27%, list=22%, signal=33%
RYAAAKNNNNNNTTGW_UNKNOWN	RYAAAKNNNNNNTTGW_UNKNOWN		44	0.31387347	0.9932422	0.47992352	0.9327955	1	596	tags=16%, list=5%, signal=17%
V$NRF1_Q6	V$NRF1_Q6		117	0.22043492	0.99124444	0.4748491	0.93186766	1	2349	tags=22%, list=21%, signal=28%
V$MYOGNF1_01	V$MYOGNF1_01		20	0.3602378	0.9896973	0.46058092	0.9289044	1	1076	tags=20%, list=10%, signal=22%
V$CETS1P54_01	V$CETS1P54_01		128	0.23398535	0.98828274	0.50101835	0.92576057	1	3299	tags=29%, list=29%, signal=41%
V$FREAC2_01	V$FREAC2_01		126	0.25345245	0.9874161	0.43977055	0.9207013	1	1284	tags=18%, list=11%, signal=20%
V$MIF1_01	V$MIF1_01		75	0.251984	0.98680454	0.4817073	0.9148465	1	1633	tags=21%, list=15%, signal=25%
V$HNF4_Q6	V$HNF4_Q6		125	0.25775093	0.9824114	0.47244096	0.92273366	1	1476	tags=17%, list=13%, signal=19%
AAACCAC,MIR-140	AAACCAC,MIR-140		54	0.26555702	0.97184485	0.49031007	0.95324695	1	1843	tags=26%, list=16%, signal=31%
CAAGGAT,MIR-362	CAAGGAT,MIR-362		33	0.29026395	0.9705645	0.499002	0.94971	1	1060	tags=12%, list=9%, signal=13%
GACAATC,MIR-219	GACAATC,MIR-219		74	0.2801946	0.9660279	0.5168067	0.9577722	1	1935	tags=20%, list=17%, signal=24%
RCGCANGCGY_V$NRF1_Q6	RCGCANGCGY_V$NRF1_Q6		412	0.19350994	0.9655965	0.51731163	0.95127934	1	4330	tags=38%, list=39%, signal=59%
V$SP1_Q6_01	V$SP1_Q6_01		126	0.22128586	0.95721066	0.48412699	0.9734394	1	2203	tags=21%, list=20%, signal=26%
V$BRN2_01	V$BRN2_01		114	0.2556424	0.9567565	0.5397112	0.9671914	1	581	tags=11%, list=5%, signal=12%
CCAWYNNGAAR_UNKNOWN	CCAWYNNGAAR_UNKNOWN		61	0.25885943	0.955258	0.5346154	0.96460545	1	2373	tags=26%, list=21%, signal=33%
GGCACAT,MIR-455	GGCACAT,MIR-455		28	0.27753428	0.95278865	0.51346153	0.9657591	1	2921	tags=32%, list=26%, signal=43%
V$DR4_Q2	V$DR4_Q2		118	0.24917799	0.9520347	0.53333336	0.96080613	1	1408	tags=17%, list=13%, signal=19%
V$HEN1_02	V$HEN1_02		86	0.23649979	0.9507852	0.49902913	0.9571924	1	1558	tags=17%, list=14%, signal=20%
V$RFX1_01	V$RFX1_01		105	0.23280723	0.9494115	0.51600754	0.95453095	1	1326	tags=16%, list=12%, signal=18%
GCACTTT,MIR-17-5P,MIR-20A,MIR-106A,MIR-106B,MIR-20B,MIR-519D	GCACTTT,MIR-17-5P,MIR-20A,MIR-106A,MIR-106B,MIR-20B,MIR-519D		272	0.21757062	0.94876117	0.52038836	0.9494046	1	1973	tags=17%, list=18%, signal=20%
YTTCCNNNGGAMR_UNKNOWN	YTTCCNNNGGAMR_UNKNOWN		22	0.30475423	0.94721645	0.5236295	0.9474022	1	584	tags=14%, list=5%, signal=14%
V$HTF_01	V$HTF_01		28	0.28440177	0.9459584	0.54702497	0.9445251	1	2907	tags=32%, list=26%, signal=43%
ACCATTT,MIR-522	ACCATTT,MIR-522		78	0.2452178	0.9447065	0.55010223	0.94151706	1	2053	tags=19%, list=18%, signal=23%
V$STAT1_02	V$STAT1_02		117	0.20199522	0.94246	0.5510204	0.9418056	1	4734	tags=46%, list=42%, signal=79%
CACTGCC,MIR-34A,MIR-34C,MIR-449	CACTGCC,MIR-34A,MIR-34C,MIR-449		143	0.21716389	0.9401472	0.5555556	0.94231987	1	2589	tags=23%, list=23%, signal=30%
V$SMAD4_Q6	V$SMAD4_Q6		112	0.24104865	0.9368142	0.56751466	0.94734824	1	1528	tags=16%, list=14%, signal=18%
TGTGTGA,MIR-377	TGTGTGA,MIR-377		87	0.2236126	0.9352121	0.5697211	0.9457773	1	1119	tags=15%, list=10%, signal=16%
V$PU1_Q6	V$PU1_Q6		110	0.24380566	0.93484414	0.5907336	0.93995535	1	798	tags=11%, list=7%, signal=12%
V$MEIS1_01	V$MEIS1_01		117	0.251216	0.93285197	0.58666664	0.93958354	1	2333	tags=27%, list=21%, signal=34%
GTGCCAA,MIR-96	GTGCCAA,MIR-96		160	0.22620814	0.9318176	0.5834933	0.93629396	1	1969	tags=21%, list=18%, signal=25%
GTGACTT,MIR-224	GTGACTT,MIR-224		79	0.23216493	0.92935085	0.6044625	0.93817884	1	2230	tags=24%, list=20%, signal=30%
TCANNTGAY_V$SREBP1_01	TCANNTGAY_V$SREBP1_01		246	0.20581703	0.92831826	0.59309024	0.9349013	1	2448	tags=24%, list=22%, signal=30%
V$NKX22_01	V$NKX22_01		79	0.26840004	0.9280554	0.5744275	0.9290792	1	1175	tags=16%, list=10%, signal=18%
V$OCT1_04	V$OCT1_04		122	0.26984933	0.92651564	0.57945734	0.92769295	1	1303	tags=17%, list=12%, signal=19%
CTCAAGA,MIR-526B	CTCAAGA,MIR-526B		38	0.2836897	0.92396975	0.5750988	0.9294081	1	1858	tags=24%, list=17%, signal=28%
GTCAGGA,MIR-378	GTCAGGA,MIR-378		28	0.28598684	0.922365	0.5513834	0.928345	1	1887	tags=29%, list=17%, signal=34%
V$ATF_01	V$ATF_01		128	0.21624207	0.9213955	0.5964567	0.925059	1	1017	tags=13%, list=9%, signal=14%
V$COREBINDINGFACTOR_Q6	V$COREBINDINGFACTOR_Q6		138	0.26264626	0.9186669	0.6095764	0.92728156	1	1327	tags=17%, list=12%, signal=19%
V$IK3_01	V$IK3_01		112	0.24257977	0.91756934	0.63909775	0.9245925	1	1325	tags=16%, list=12%, signal=18%
TTGGGAG,MIR-150	TTGGGAG,MIR-150		49	0.25827017	0.91579485	0.59960157	0.92405313	1	2377	tags=27%, list=21%, signal=34%
AGCACTT,MIR-93,MIR-302A,MIR-302B,MIR-302C,MIR-302D,MIR-372,MIR-373,MIR-520E,MIR-520A,MIR-526B,MIR-520B,MIR-520C,MIR-520D	AGCACTT,MIR-93,MIR-302A,MIR-302B,MIR-302C,MIR-302D,MIR-372,MIR-373,MIR-520E,MIR-520A,MIR-526B,MIR-520B,MIR-520C,MIR-520D		140	0.22008264	0.9149757	0.5800781	0.920478	1	1605	tags=16%, list=14%, signal=18%
RACCACAR_V$AML_Q6	RACCACAR_V$AML_Q6		138	0.25209016	0.9148307	0.59116024	0.91468304	1	1325	tags=17%, list=12%, signal=19%
V$SMAD_Q6	V$SMAD_Q6		128	0.21721229	0.9118987	0.61172163	0.91793364	1	1780	tags=16%, list=16%, signal=19%
MGGAAGTG_V$GABP_B	MGGAAGTG_V$GABP_B		357	0.21262513	0.91158855	0.5939279	0.9130048	1	3452	tags=32%, list=31%, signal=45%
V$ELK1_02	V$ELK1_02		113	0.22013576	0.91073424	0.5868263	0.9096762	1	3903	tags=33%, list=35%, signal=50%
CTATGCA,MIR-153	CTATGCA,MIR-153		107	0.24000567	0.90990406	0.6187625	0.90638345	1	2384	tags=23%, list=21%, signal=29%
TGCTGAY_UNKNOWN	TGCTGAY_UNKNOWN		259	0.23100214	0.9092911	0.66422015	0.90255	1	1515	tags=16%, list=14%, signal=18%
GTTNYYNNGGTNA_UNKNOWN	GTTNYYNNGGTNA_UNKNOWN		33	0.26530048	0.9083122	0.58964145	0.90000916	1	2857	tags=27%, list=26%, signal=37%
YWATTWNNRGCT_UNKNOWN	YWATTWNNRGCT_UNKNOWN		32	0.29736292	0.9070844	0.6420863	0.8981611	1	181	tags=9%, list=2%, signal=10%
V$NFMUE1_Q6	V$NFMUE1_Q6		118	0.20657416	0.90589345	0.5696721	0.89610475	1	3975	tags=34%, list=35%, signal=52%
GGCNNMSMYNTTG_UNKNOWN	GGCNNMSMYNTTG_UNKNOWN		35	0.25856084	0.90396804	0.57259715	0.89644647	1	1711	tags=17%, list=15%, signal=20%
V$PXR_Q2	V$PXR_Q2		122	0.22822991	0.90295887	0.6054054	0.89397615	1	287	tags=7%, list=3%, signal=7%
V$E2F1_Q4	V$E2F1_Q4		115	0.21391103	0.90022755	0.6	0.89646727	1	2840	tags=24%, list=25%, signal=32%
CTCTGGA,MIR-520A,MIR-525	CTCTGGA,MIR-520A,MIR-525		80	0.23327082	0.89983857	0.6475096	0.89212424	1	1944	tags=19%, list=17%, signal=23%
TTGGAGA,MIR-515-5P,MIR-519E	TTGGAGA,MIR-515-5P,MIR-519E		68	0.23760512	0.89322424	0.6356275	0.9065694	1	2879	tags=26%, list=26%, signal=35%
TTTGCAC,MIR-19A,MIR-19B	TTTGCAC,MIR-19A,MIR-19B		245	0.2032737	0.8913727	0.6389414	0.9065472	1	2008	tags=19%, list=18%, signal=23%
V$DBP_Q6	V$DBP_Q6		120	0.24726275	0.886679	0.6474954	0.91510415	1	1056	tags=16%, list=9%, signal=17%
SNACANNNYSYAGA_UNKNOWN	SNACANNNYSYAGA_UNKNOWN		30	0.2459262	0.8861313	0.64056224	0.9114484	1	1566	tags=17%, list=14%, signal=19%
V$ARNT_01	V$ARNT_01		122	0.19666715	0.8848395	0.6994106	0.90967494	1	2586	tags=22%, list=23%, signal=28%
V$MAX_01	V$MAX_01		116	0.203413	0.8829192	0.6679842	0.9100579	1	2103	tags=18%, list=19%, signal=22%
TCTGATC,MIR-383	TCTGATC,MIR-383		20	0.2837238	0.8806215	0.6369168	0.91157806	1	868	tags=15%, list=8%, signal=16%
ACACTAC,MIR-142-3P	ACACTAC,MIR-142-3P		60	0.24697703	0.8792914	0.60171306	0.9103079	1	3226	tags=32%, list=29%, signal=44%
V$SRY_02	V$SRY_02		121	0.24768332	0.879147	0.7039106	0.9055351	1	2356	tags=29%, list=21%, signal=36%
AAAGACA,MIR-511	AAAGACA,MIR-511		103	0.23647241	0.8771371	0.66477275	0.90587246	1	1943	tags=17%, list=17%, signal=21%
V$E2F_Q3	V$E2F_Q3		107	0.22144596	0.8750115	0.61259544	0.9067399	1	1797	tags=16%, list=16%, signal=19%
GGAANCGGAANY_UNKNOWN	GGAANCGGAANY_UNKNOWN		52	0.22314705	0.8742201	0.59063137	0.90374655	1	5274	tags=58%, list=47%, signal=109%
V$POU6F1_01	V$POU6F1_01		117	0.26617813	0.87227136	0.6761364	0.9042192	1	855	tags=15%, list=8%, signal=16%
TNCATNTCCYR_UNKNOWN	TNCATNTCCYR_UNKNOWN		53	0.2258222	0.8668225	0.6421268	0.9148875	1	2231	tags=21%, list=20%, signal=26%
V$AP1_Q4_01	V$AP1_Q4_01		145	0.22663747	0.86674136	0.6988636	0.90994763	1	540	tags=9%, list=5%, signal=9%
AGGCACT,MIR-515-3P	AGGCACT,MIR-515-3P		42	0.25610957	0.8665641	0.62422997	0.90540105	1	3713	tags=38%, list=33%, signal=57%
V$AML_Q6	V$AML_Q6		135	0.24335113	0.8659798	0.72727275	0.902075	1	1325	tags=16%, list=12%, signal=18%
CTTTGTA,MIR-524	CTTTGTA,MIR-524		227	0.21556972	0.8641762	0.67178506	0.90254676	1	2449	tags=22%, list=22%, signal=27%
RRCCGTTA_UNKNOWN	RRCCGTTA_UNKNOWN		35	0.2242352	0.86274266	0.6994329	0.9020072	1	2350	tags=29%, list=21%, signal=36%
V$ETF_Q6	V$ETF_Q6		50	0.22900404	0.86067724	0.65235174	0.902793	1	3066	tags=30%, list=27%, signal=41%
ACAWYAAAG_UNKNOWN	ACAWYAAAG_UNKNOWN		47	0.27394736	0.85730773	0.6621359	0.9080317	1	2853	tags=34%, list=25%, signal=45%
V$USF_01	V$USF_01		109	0.19333069	0.8567353	0.7252066	0.9046017	1	3881	tags=39%, list=35%, signal=58%
GTACTGT,MIR-101	GTACTGT,MIR-101		130	0.23532319	0.8561533	0.68849206	0.90133244	1	2358	tags=27%, list=21%, signal=34%
GGCKCATGS_UNKNOWN	GGCKCATGS_UNKNOWN		29	0.2438932	0.85574424	0.6985294	0.8975757	1	1875	tags=21%, list=17%, signal=25%
V$TFIII_Q6	V$TFIII_Q6		104	0.22132447	0.8537603	0.69187146	0.898322	1	1999	tags=23%, list=18%, signal=28%
GGGATGC,MIR-324-5P	GGGATGC,MIR-324-5P		24	0.27381414	0.8516012	0.6615385	0.89954704	1	1607	tags=21%, list=14%, signal=24%
AAGTCCA,MIR-422B,MIR-422A	AAGTCCA,MIR-422B,MIR-422A		28	0.24896227	0.84734005	0.68190473	0.906896	1	3934	tags=50%, list=35%, signal=77%
TTTGTAG,MIR-520D	TTTGTAG,MIR-520D		174	0.21035232	0.8441042	0.7619048	0.91110396	1	2890	tags=28%, list=26%, signal=37%
V$CHOP_01	V$CHOP_01		115	0.20478149	0.8410471	0.8066406	0.9146522	1	3148	tags=31%, list=28%, signal=43%
TCCATTKW_UNKNOWN	TCCATTKW_UNKNOWN		114	0.22631559	0.8382118	0.74224806	0.91765565	1	2121	tags=21%, list=19%, signal=26%
V$AR_03	V$AR_03		33	0.254572	0.8363321	0.7322835	0.9180445	1	3143	tags=36%, list=28%, signal=50%
CAGTGTT,MIR-141,MIR-200A	CAGTGTT,MIR-141,MIR-200A		160	0.201686	0.83448595	0.7719298	0.91826844	1	2742	tags=24%, list=24%, signal=31%
V$CART1_01	V$CART1_01		97	0.23988621	0.83178025	0.76806086	0.9206052	1	1233	tags=18%, list=11%, signal=20%
CCCNNNNNNAAGWT_UNKNOWN	CCCNNNNNNAAGWT_UNKNOWN		53	0.21968669	0.82591355	0.7369439	0.9314394	1	2867	tags=34%, list=26%, signal=45%
CACTTTG,MIR-520G,MIR-520H	CACTTTG,MIR-520G,MIR-520H		118	0.20372735	0.82256943	0.7695238	0.935542	1	3274	tags=30%, list=29%, signal=41%
YCATTAA_UNKNOWN	YCATTAA_UNKNOWN		277	0.22507995	0.82198435	0.78084713	0.93219477	1	814	tags=12%, list=7%, signal=12%
V$MAF_Q6	V$MAF_Q6		144	0.21024317	0.82052785	0.7930403	0.9311459	1	3086	tags=31%, list=28%, signal=42%
V$AR_02	V$AR_02		19	0.27986658	0.81905526	0.7072165	0.93002355	1	1515	tags=16%, list=14%, signal=18%
SMTTTTGT_UNKNOWN	SMTTTTGT_UNKNOWN		196	0.2031652	0.8171926	0.82986766	0.92991495	1	2507	tags=23%, list=22%, signal=30%
YKACATTT_UNKNOWN	YKACATTT_UNKNOWN		121	0.19961675	0.807682	0.79961467	0.9500303	1	1917	tags=18%, list=17%, signal=22%
AACYNNNNTTCCS_UNKNOWN	AACYNNNNTTCCS_UNKNOWN		44	0.21843901	0.80463135	0.7809524	0.9532438	1	2348	tags=20%, list=21%, signal=26%
GCTTGAA,MIR-498	GCTTGAA,MIR-498		47	0.23177333	0.8030929	0.7619048	0.9525043	1	2397	tags=23%, list=21%, signal=30%
TGGTGCT,MIR-29A,MIR-29B,MIR-29C	TGGTGCT,MIR-29A,MIR-29B,MIR-29C		251	0.19945188	0.8021553	0.79961467	0.9499454	1	1490	tags=15%, list=13%, signal=17%
TAATGTG,MIR-323	TAATGTG,MIR-323		78	0.2091121	0.80184656	0.71484375	0.9459889	1	2829	tags=29%, list=25%, signal=39%
V$YY1_Q6	V$YY1_Q6		113	0.17051318	0.7925097	0.77870566	0.963211	1	4532	tags=38%, list=40%, signal=63%
V$OSF2_Q6	V$OSF2_Q6		134	0.19931419	0.792017	0.8731343	0.95973116	1	2742	tags=25%, list=24%, signal=32%
GTGTGAG,MIR-342	GTGTGAG,MIR-342		29	0.22696131	0.788215	0.7953668	0.9640491	1	680	tags=10%, list=6%, signal=11%
CCCAGAG,MIR-326	CCCAGAG,MIR-326		78	0.19222412	0.7835775	0.84321225	0.97021586	1	1256	tags=12%, list=11%, signal=13%
AACTGAC,MIR-223	AACTGAC,MIR-223		54	0.23749267	0.7827959	0.7628676	0.9674974	1	1393	tags=19%, list=12%, signal=21%
GTAGGCA,MIR-189	GTAGGCA,MIR-189		17	0.26692262	0.7796336	0.768	0.97022444	1	3086	tags=29%, list=28%, signal=41%
TTGCCAA,MIR-182	TTGCCAA,MIR-182		160	0.19948454	0.7793693	0.79296875	0.9662257	1	2697	tags=24%, list=24%, signal=32%
V$IRF7_01	V$IRF7_01		120	0.2001076	0.77467465	0.89013034	0.9718048	1	2148	tags=21%, list=19%, signal=26%
CYTAGCAAY_UNKNOWN	CYTAGCAAY_UNKNOWN		63	0.19299266	0.7721796	0.827451	0.97287947	1	2907	tags=25%, list=26%, signal=34%
TCTCTCC,MIR-185	TCTCTCC,MIR-185		53	0.19974916	0.7721657	0.8505535	0.96840274	1	2401	tags=23%, list=21%, signal=29%
V$CEBPGAMMA_Q6	V$CEBPGAMMA_Q6		119	0.20416096	0.7701802	0.87096775	0.9681857	1	2820	tags=28%, list=25%, signal=37%
ACAWNRNSRCGG_UNKNOWN	ACAWNRNSRCGG_UNKNOWN		41	0.18694729	0.7681047	0.805501	0.9684375	1	3569	tags=32%, list=32%, signal=46%
AGGAAGC,MIR-516-3P	AGGAAGC,MIR-516-3P		51	0.22982192	0.76761746	0.8509804	0.9650353	1	2886	tags=29%, list=26%, signal=39%
V$STAT1_03	V$STAT1_03		116	0.17391613	0.7626016	0.93177736	0.9710126	1	3212	tags=29%, list=29%, signal=41%
V$OLF1_01	V$OLF1_01		132	0.20174395	0.7585306	0.9032258	0.97487676	1	1694	tags=17%, list=15%, signal=19%
YTAATTAA_V$LHX3_01	YTAATTAA_V$LHX3_01		88	0.20682563	0.7577788	0.90601504	0.9720031	1	538	tags=9%, list=5%, signal=9%
TGCAAAC,MIR-452	TGCAAAC,MIR-452		55	0.20244618	0.75604665	0.85549134	0.97125137	1	1591	tags=15%, list=14%, signal=17%
V$ETS_Q4	V$ETS_Q4		130	0.20087022	0.7557427	0.80834913	0.96743697	1	2311	tags=18%, list=21%, signal=23%
V$SRY_01	V$SRY_01		94	0.20696802	0.75534457	0.9075472	0.96403176	1	1463	tags=18%, list=13%, signal=21%
AGCATTA,MIR-155	AGCATTA,MIR-155		72	0.21324296	0.7520388	0.8237548	0.96623755	1	2204	tags=25%, list=20%, signal=31%
ATGTTAA,MIR-302C	ATGTTAA,MIR-302C		126	0.19608018	0.7493318	0.8610039	0.96725494	1	1851	tags=17%, list=17%, signal=20%
TAANNYSGCG_UNKNOWN	TAANNYSGCG_UNKNOWN		40	0.20216474	0.7478678	0.779798	0.96571547	1	3194	tags=33%, list=29%, signal=45%
GTACAGG,MIR-486	GTACAGG,MIR-486		33	0.22130115	0.7433288	0.8624031	0.96982694	1	3880	tags=42%, list=35%, signal=65%
CAGCACT,MIR-512-3P	CAGCACT,MIR-512-3P		62	0.19639364	0.7420409	0.8879837	0.9679147	1	1129	tags=11%, list=10%, signal=12%
ACTGTGA,MIR-27A,MIR-27B	ACTGTGA,MIR-27A,MIR-27B		229	0.17380233	0.7384322	0.9537572	0.97009856	1	1973	tags=16%, list=18%, signal=19%
V$GATA1_01	V$GATA1_01		127	0.1823662	0.72997457	0.9480769	0.98007816	1	2689	tags=24%, list=24%, signal=31%
V$AP2_Q6	V$AP2_Q6		127	0.16709538	0.7277253	0.9214559	0.97932976	1	3820	tags=35%, list=34%, signal=52%
V$FAC1_01	V$FAC1_01		106	0.2018232	0.7260782	0.9239332	0.97768986	1	1326	tags=12%, list=12%, signal=14%
V$AHR_01	V$AHR_01		39	0.20066403	0.72452223	0.8865546	0.97589624	1	4007	tags=38%, list=36%, signal=60%
GGTAACC,MIR-409-5P	GGTAACC,MIR-409-5P		19	0.24511193	0.7194401	0.840691	0.97931683	1	1593	tags=21%, list=14%, signal=25%
CCANNAGRKGGC_UNKNOWN	CCANNAGRKGGC_UNKNOWN		55	0.22170925	0.7191223	0.900369	0.975619	1	517	tags=7%, list=5%, signal=8%
GCAAGGA,MIR-502	GCAAGGA,MIR-502		34	0.2034376	0.7136354	0.8929293	0.9794301	1	1843	tags=18%, list=16%, signal=21%
ATGGYGGA_UNKNOWN	ATGGYGGA_UNKNOWN		43	0.19189517	0.708569	0.90234375	0.9819322	1	4258	tags=40%, list=38%, signal=64%
TGCACTT,MIR-519C,MIR-519B,MIR-519A	TGCACTT,MIR-519C,MIR-519B,MIR-519A		209	0.17331813	0.7078054	0.9356725	0.9788444	1	2676	tags=22%, list=24%, signal=29%
TTANWNANTGGM_UNKNOWN	TTANWNANTGGM_UNKNOWN		29	0.22783537	0.70712304	0.880597	0.97577643	1	581	tags=10%, list=5%, signal=11%
ACAACCT,MIR-453	ACAACCT,MIR-453		18	0.24728464	0.70620716	0.8976378	0.972941	1	855	tags=11%, list=8%, signal=12%
TCTATGA,MIR-376A,MIR-376B	TCTATGA,MIR-376A,MIR-376B		50	0.19517513	0.69823396	0.9140187	0.97894263	1	2112	tags=18%, list=19%, signal=22%
V$EGR1_01	V$EGR1_01		131	0.15980412	0.6980863	0.97270954	0.97513455	1	3674	tags=31%, list=33%, signal=45%
CGTSACG_V$PAX3_B	CGTSACG_V$PAX3_B		61	0.1702803	0.6936941	0.9229287	0.9765953	1	2774	tags=21%, list=25%, signal=28%
ATGTACA,MIR-493	ATGTACA,MIR-493		142	0.16707243	0.6910874	0.9469697	0.9754443	1	3899	tags=37%, list=35%, signal=57%
V$POU3F2_01	V$POU3F2_01		49	0.21911162	0.6851469	0.936	0.97781366	1	2444	tags=27%, list=22%, signal=34%
V$USF_C	V$USF_C		137	0.14998858	0.6842145	0.98210734	0.974687	1	3908	tags=34%, list=35%, signal=51%
V$CEBP_Q3	V$CEBP_Q3		123	0.17570885	0.6759602	0.9772296	0.9788126	1	2684	tags=24%, list=24%, signal=31%
TTTTGAG,MIR-373	TTTTGAG,MIR-373		116	0.16802578	0.67347085	0.9553398	0.97710335	1	2036	tags=16%, list=18%, signal=20%
V$MYOD_01	V$MYOD_01		110	0.17763378	0.6709831	0.99423075	0.97538793	1	3180	tags=27%, list=28%, signal=38%
GGCNKCCATNK_UNKNOWN	GGCNKCCATNK_UNKNOWN		57	0.17559414	0.6644	0.9161905	0.97697574	1	2114	tags=18%, list=19%, signal=22%
GKCGCNNNNNNNTGAYG_UNKNOWN	GKCGCNNNNNNNTGAYG_UNKNOWN		32	0.16372833	0.65404886	0.875	0.9808197	1	5091	tags=53%, list=45%, signal=97%
V$EGR3_01	V$EGR3_01		34	0.17722392	0.64268875	0.9495327	0.9847216	1	2271	tags=18%, list=20%, signal=22%
CAGNWMCNNNGAC_UNKNOWN	CAGNWMCNNNGAC_UNKNOWN		45	0.21584837	0.63345647	0.97472924	0.98622733	1	3248	tags=31%, list=29%, signal=44%
V$PPARG_01	V$PPARG_01		21	0.19464603	0.63321775	0.9006211	0.98251706	1	2267	tags=19%, list=20%, signal=24%
ATAACCT,MIR-154	ATAACCT,MIR-154		35	0.18252583	0.61678934	0.9334638	0.9870622	1	3588	tags=37%, list=32%, signal=54%
GAGCCTG,MIR-484	GAGCCTG,MIR-484		52	0.16946733	0.6152809	0.97514343	0.9838494	1	1040	tags=10%, list=9%, signal=11%
V$PAX2_01	V$PAX2_01		20	0.2031954	0.6025819	0.9657143	0.9844941	1	1741	tags=20%, list=16%, signal=24%
V$E2F_Q2	V$E2F_Q2		79	0.14831315	0.5595118	0.9961165	0.9914976	1	4234	tags=35%, list=38%, signal=57%
