# Supplementary material for: A genomic analysis of mouse models of breast cancer reveals molecular features of mouse models and relationships to human breast cancer
Source: Breast Cancer Res. 2014 Jun 5;16(3):R59. doi: 10.1186/bcr3672 (PMC4078930; doi:10.1186/bcr3672)
Supplement: Additional file 11 — GSEA for mouse models compared to all other models or to mammary gland development. Listed by model. [file bcr3672-S11.zip › AdditionalFile11/Neu/Vs_normal_mammary/C6/Downregulated_in_neu_vs_normalMammarytxt.txt]

NAME	GS<br> follow link to MSigDB	GS DETAILS	SIZE	ES	NES	NOM p-val	FDR q-val	FWER p-val	RANK AT MAX	LEADING EDGE
GLI1_UP.V1_UP	GLI1_UP.V1_UP	Details ...	16	-0.50847495	-1.4006128	0.119914345	1	0.679	319	tags=19%, list=3%, signal=19%
MTOR_UP.V1_DN	MTOR_UP.V1_DN	Details ...	134	-0.3968681	-1.3967704	0.049462367	1	0.686	980	tags=26%, list=9%, signal=28%
KRAS.LUNG_UP.V1_UP	KRAS.LUNG_UP.V1_UP	Details ...	68	-0.46751577	-1.3853575	0.039045554	1	0.701	1550	tags=32%, list=14%, signal=37%
KRAS.50_UP.V1_DN	KRAS.50_UP.V1_DN	Details ...	23	-0.5479349	-1.3825306	0.07029478	1	0.705	670	tags=35%, list=6%, signal=37%
NOTCH_DN.V1_DN	NOTCH_DN.V1_DN	Details ...	110	-0.43187463	-1.3760788	0.06223176	1	0.713	1694	tags=34%, list=15%, signal=39%
KRAS.PROSTATE_UP.V1_UP	KRAS.PROSTATE_UP.V1_UP	Details ...	77	-0.45909396	-1.3755119	0.063043475	0.9428953	0.714	1289	tags=30%, list=12%, signal=34%
SNF5_DN.V1_DN	SNF5_DN.V1_DN	Details ...	119	-0.4403448	-1.3327605	0.087318085	1	0.774	1527	tags=34%, list=14%, signal=39%
AKT_UP.V1_DN	AKT_UP.V1_DN	Details ...	138	-0.41831803	-1.3093387	0.12080537	1	0.798	1027	tags=33%, list=9%, signal=35%
TGFB_UP.V1_UP	TGFB_UP.V1_UP	Details ...	111	-0.37893277	-1.2858332	0.10752688	1	0.82	883	tags=21%, list=8%, signal=22%
CAHOY_ASTROCYTIC	CAHOY_ASTROCYTIC	Details ...	57	-0.41741005	-1.2563008	0.17062636	1	0.856	1981	tags=40%, list=18%, signal=49%
CSR_LATE_UP.V1_DN	CSR_LATE_UP.V1_DN	Details ...	74	-0.39959508	-1.2481142	0.15486726	1	0.861	1490	tags=30%, list=13%, signal=34%
ESC_V6.5_UP_EARLY.V1_DN	ESC_V6.5_UP_EARLY.V1_DN	Details ...	135	-0.44734383	-1.2445687	0.24086021	1	0.863	1181	tags=33%, list=11%, signal=36%
CYCLIN_D1_KE_.V1_DN	CYCLIN_D1_KE_.V1_DN	Details ...	124	-0.36053756	-1.2374926	0.15505618	1	0.876	1584	tags=24%, list=14%, signal=28%
KRAS.LUNG.BREAST_UP.V1_UP	KRAS.LUNG.BREAST_UP.V1_UP	Details ...	73	-0.438659	-1.2369857	0.14128035	0.9630174	0.877	1177	tags=29%, list=11%, signal=32%
ESC_J1_UP_LATE.V1_DN	ESC_J1_UP_LATE.V1_DN	Details ...	133	-0.35910863	-1.2317312	0.18142548	0.92593694	0.883	1422	tags=26%, list=13%, signal=30%
KRAS.PROSTATE_UP.V1_DN	KRAS.PROSTATE_UP.V1_DN	Details ...	80	-0.40397033	-1.2265537	0.16397229	0.8938253	0.886	1954	tags=35%, list=17%, signal=42%
KRAS.BREAST_UP.V1_UP	KRAS.BREAST_UP.V1_UP	Details ...	74	-0.41564608	-1.2193481	0.18021978	0.8746559	0.889	1857	tags=35%, list=17%, signal=42%
KRAS.AMP.LUNG_UP.V1_UP	KRAS.AMP.LUNG_UP.V1_UP	Details ...	67	-0.4337723	-1.2190465	0.2079646	0.8274924	0.889	1274	tags=27%, list=11%, signal=30%
BCAT.100_UP.V1_DN	BCAT.100_UP.V1_DN	Details ...	15	-0.48227748	-1.2160598	0.22406639	0.7972746	0.894	1006	tags=20%, list=9%, signal=22%
MEK_UP.V1_UP	MEK_UP.V1_UP	Details ...	124	-0.36886844	-1.212054	0.1991342	0.77574235	0.895	1649	tags=35%, list=15%, signal=40%
STK33_SKM_DN	STK33_SKM_DN		125	-0.3452194	-1.2120471	0.14767933	0.738835	0.895	1688	tags=36%, list=15%, signal=42%
STK33_DN	STK33_DN		115	-0.34608805	-1.2105565	0.15766738	0.71141297	0.897	1688	tags=33%, list=15%, signal=39%
PRC2_EDD_UP.V1_DN	PRC2_EDD_UP.V1_DN		106	-0.35065302	-1.1897085	0.18574513	0.7626935	0.917	1475	tags=25%, list=13%, signal=29%
CYCLIN_D1_UP.V1_UP	CYCLIN_D1_UP.V1_UP		123	-0.31082168	-1.1886927	0.19733925	0.7352361	0.917	1953	tags=28%, list=17%, signal=33%
MTOR_UP.N4.V1_DN	MTOR_UP.N4.V1_DN		82	-0.30477494	-1.1795157	0.20386267	0.7433041	0.926	1156	tags=17%, list=10%, signal=19%
BMI1_DN.V1_DN	BMI1_DN.V1_DN		90	-0.33761558	-1.1785381	0.16877638	0.71822435	0.926	1698	tags=36%, list=15%, signal=42%
PKCA_DN.V1_UP	PKCA_DN.V1_UP		115	-0.37059012	-1.1648214	0.20681818	0.7435079	0.939	1762	tags=30%, list=16%, signal=35%
KRAS.LUNG.BREAST_UP.V1_DN	KRAS.LUNG.BREAST_UP.V1_DN		72	-0.36919314	-1.1454179	0.23127754	0.7916169	0.948	1527	tags=31%, list=14%, signal=35%
CSR_EARLY_UP.V1_DN	CSR_EARLY_UP.V1_DN		59	-0.32232	-1.1443028	0.23747277	0.76810336	0.949	1122	tags=20%, list=10%, signal=22%
MTOR_UP.N4.V1_UP	MTOR_UP.N4.V1_UP		130	-0.2942463	-1.1393797	0.21862349	0.7610433	0.951	1664	tags=25%, list=15%, signal=29%
LTE2_UP.V1_DN	LTE2_UP.V1_DN		111	-0.3490808	-1.1346257	0.25607064	0.754233	0.952	1105	tags=24%, list=10%, signal=27%
BRCA1_DN.V1_DN	BRCA1_DN.V1_DN		70	-0.32724893	-1.1245278	0.27484143	0.7677861	0.954	1675	tags=26%, list=15%, signal=30%
PRC1_BMI_UP.V1_UP	PRC1_BMI_UP.V1_UP		99	-0.31915313	-1.119604	0.23809524	0.76011133	0.954	1529	tags=22%, list=14%, signal=26%
CTIP_DN.V1_UP	CTIP_DN.V1_UP		70	-0.3740898	-1.1170636	0.2823276	0.7475035	0.956	1265	tags=27%, list=11%, signal=30%
KRAS.600.LUNG.BREAST_UP.V1_UP	KRAS.600.LUNG.BREAST_UP.V1_UP		142	-0.36354396	-1.113402	0.28070176	0.73997366	0.958	1857	tags=31%, list=17%, signal=37%
JNK_DN.V1_UP	JNK_DN.V1_UP		109	-0.33331755	-1.1126076	0.26303855	0.72210836	0.959	894	tags=17%, list=8%, signal=19%
PRC2_SUZ12_UP.V1_DN	PRC2_SUZ12_UP.V1_DN		100	-0.33544844	-1.10744	0.29119638	0.7187693	0.96	1606	tags=27%, list=14%, signal=31%
KRAS.600.LUNG.BREAST_UP.V1_DN	KRAS.600.LUNG.BREAST_UP.V1_DN		140	-0.33119372	-1.1027484	0.25733635	0.7149888	0.96	1725	tags=29%, list=15%, signal=33%
KRAS.KIDNEY_UP.V1_DN	KRAS.KIDNEY_UP.V1_DN		78	-0.3497793	-1.1007026	0.29504505	0.7038009	0.96	1330	tags=19%, list=12%, signal=22%
CAHOY_NEURONAL	CAHOY_NEURONAL		56	-0.397615	-1.0955479	0.33690986	0.7023994	0.962	1194	tags=23%, list=11%, signal=26%
RELA_DN.V1_DN	RELA_DN.V1_DN		95	-0.35424322	-1.0942794	0.3037694	0.6897366	0.963	2493	tags=37%, list=22%, signal=47%
LEF1_UP.V1_UP	LEF1_UP.V1_UP		124	-0.36119244	-1.0915109	0.33190578	0.68126154	0.964	2016	tags=37%, list=18%, signal=45%
PTEN_DN.V1_UP	PTEN_DN.V1_UP		101	-0.34392625	-1.0843052	0.3207127	0.68687344	0.964	1392	tags=28%, list=12%, signal=31%
ALK_DN.V1_UP	ALK_DN.V1_UP		89	-0.36512184	-1.0723827	0.35745615	0.70947623	0.969	931	tags=22%, list=8%, signal=24%
ESC_V6.5_UP_LATE.V1_DN	ESC_V6.5_UP_LATE.V1_DN		129	-0.31226435	-1.0667397	0.35791758	0.71062404	0.969	1180	tags=21%, list=11%, signal=23%
KRAS.600_UP.V1_UP	KRAS.600_UP.V1_UP		149	-0.34574923	-1.0655067	0.34056398	0.699279	0.969	1247	tags=23%, list=11%, signal=26%
BMI1_DN_MEL18_DN.V1_UP	BMI1_DN_MEL18_DN.V1_UP		99	-0.36841336	-1.0643326	0.36477986	0.68748397	0.969	893	tags=26%, list=8%, signal=28%
PKCA_DN.V1_DN	PKCA_DN.V1_DN		117	-0.30341044	-1.0628288	0.33333334	0.67746705	0.97	1397	tags=22%, list=12%, signal=25%
ATF2_S_UP.V1_DN	ATF2_S_UP.V1_DN		107	-0.34488207	-1.0609344	0.37168142	0.6695429	0.972	1402	tags=30%, list=13%, signal=34%
ESC_J1_UP_EARLY.V1_DN	ESC_J1_UP_EARLY.V1_DN		124	-0.30409	-1.054909	0.3525641	0.6732989	0.972	1156	tags=22%, list=10%, signal=24%
IL15_UP.V1_DN	IL15_UP.V1_DN		88	-0.3210966	-1.0501561	0.37416482	0.674423	0.976	1606	tags=24%, list=14%, signal=28%
BMI1_DN.V1_UP	BMI1_DN.V1_UP		102	-0.3600176	-1.0476955	0.39194915	0.66856384	0.976	1398	tags=30%, list=12%, signal=34%
MYC_UP.V1_DN	MYC_UP.V1_DN		58	-0.3309622	-1.0457337	0.40511727	0.66249686	0.976	1474	tags=26%, list=13%, signal=30%
AKT_UP_MTOR_DN.V1_DN	AKT_UP_MTOR_DN.V1_DN		138	-0.30416667	-1.0446894	0.40131578	0.65285486	0.976	1231	tags=25%, list=11%, signal=27%
CTIP_DN.V1_DN	CTIP_DN.V1_DN		71	-0.30016148	-1.0385305	0.39555556	0.6596736	0.98	1638	tags=23%, list=15%, signal=26%
PDGF_UP.V1_DN	PDGF_UP.V1_DN		70	-0.33620733	-1.0369694	0.401766	0.65184253	0.98	1184	tags=23%, list=11%, signal=25%
E2F1_UP.V1_DN	E2F1_UP.V1_DN		129	-0.31368643	-1.0356812	0.39784947	0.64411104	0.98	1606	tags=28%, list=14%, signal=32%
RB_P107_DN.V1_DN	RB_P107_DN.V1_DN		86	-0.26529583	-1.0343319	0.41163793	0.63707906	0.98	1606	tags=21%, list=14%, signal=24%
KRAS.BREAST_UP.V1_DN	KRAS.BREAST_UP.V1_DN		77	-0.31922814	-1.0318877	0.3976744	0.63326454	0.98	1527	tags=26%, list=14%, signal=30%
KRAS.50_UP.V1_UP	KRAS.50_UP.V1_UP		31	-0.4198954	-1.0269823	0.42916667	0.63534474	0.981	1178	tags=32%, list=11%, signal=36%
E2F3_UP.V1_UP	E2F3_UP.V1_UP		100	-0.2797778	-1.0224336	0.3938731	0.63693184	0.982	1381	tags=24%, list=12%, signal=27%
ESC_V6.5_UP_LATE.V1_UP	ESC_V6.5_UP_LATE.V1_UP		135	-0.30285406	-1.0166807	0.40384614	0.64135265	0.984	1430	tags=25%, list=13%, signal=29%
CYCLIN_D1_UP.V1_DN	CYCLIN_D1_UP.V1_DN		125	-0.26470548	-1.0161155	0.41043085	0.6323807	0.984	1163	tags=14%, list=10%, signal=15%
ATM_DN.V1_UP	ATM_DN.V1_UP		90	-0.31943944	-1.0057263	0.41577825	0.6504927	0.985	1772	tags=27%, list=16%, signal=31%
JAK2_DN.V1_UP	JAK2_DN.V1_UP		87	-0.3177132	-1.0036874	0.41463414	0.6457298	0.985	2448	tags=40%, list=22%, signal=51%
MYC_UP.V1_UP	MYC_UP.V1_UP		82	-0.27610028	-1.0005774	0.44957983	0.64464176	0.985	1117	tags=17%, list=10%, signal=19%
RAF_UP.V1_DN	RAF_UP.V1_DN		110	-0.30059987	-0.9986586	0.43913043	0.64040273	0.985	2007	tags=33%, list=18%, signal=39%
TGFB_UP.V1_DN	TGFB_UP.V1_DN		108	-0.26596594	-0.9916382	0.46013668	0.64998966	0.986	889	tags=18%, list=8%, signal=19%
ALK_DN.V1_DN	ALK_DN.V1_DN		73	-0.32312995	-0.98370504	0.44871795	0.6628197	0.99	1161	tags=19%, list=10%, signal=21%
CYCLIN_D1_KE_.V1_UP	CYCLIN_D1_KE_.V1_UP		115	-0.2537067	-0.9825939	0.481982	0.6561524	0.99	1906	tags=23%, list=17%, signal=27%
IL21_UP.V1_UP	IL21_UP.V1_UP		118	-0.3027259	-0.9821589	0.4896074	0.6481959	0.99	2004	tags=34%, list=18%, signal=41%
E2F3_UP.V1_DN	E2F3_UP.V1_DN		57	-0.2959153	-0.9806089	0.48322147	0.64338857	0.99	1419	tags=18%, list=13%, signal=20%
PTEN_DN.V2_DN	PTEN_DN.V2_DN		77	-0.2654406	-0.9805871	0.50851065	0.634575	0.99	1867	tags=27%, list=17%, signal=33%
WNT_UP.V1_DN	WNT_UP.V1_DN		122	-0.27987826	-0.9803182	0.4529148	0.62697184	0.99	1304	tags=23%, list=12%, signal=26%
PRC2_SUZ12_UP.V1_UP	PRC2_SUZ12_UP.V1_UP		114	-0.27746394	-0.9782834	0.4604966	0.6241165	0.991	1600	tags=23%, list=14%, signal=26%
VEGF_A_UP.V1_UP	VEGF_A_UP.V1_UP		115	-0.29476202	-0.9772128	0.50554323	0.6181879	0.991	1421	tags=21%, list=13%, signal=24%
GCNP_SHH_UP_LATE.V1_DN	GCNP_SHH_UP_LATE.V1_DN		137	-0.24564736	-0.9735658	0.50808316	0.61961144	0.991	1075	tags=15%, list=10%, signal=17%
ESC_J1_UP_LATE.V1_UP	ESC_J1_UP_LATE.V1_UP		140	-0.3049592	-0.9697422	0.50223213	0.62192816	0.991	1527	tags=25%, list=14%, signal=29%
ATF2_UP.V1_DN	ATF2_UP.V1_DN		113	-0.31057233	-0.9693172	0.4888889	0.6153763	0.991	1283	tags=24%, list=11%, signal=27%
RB_DN.V1_DN	RB_DN.V1_DN		86	-0.31316492	-0.9682587	0.49684212	0.61032563	0.991	1868	tags=27%, list=17%, signal=32%
HOXA9_DN.V1_DN	HOXA9_DN.V1_DN		111	-0.2528028	-0.96356666	0.5295405	0.61493546	0.991	1639	tags=24%, list=15%, signal=28%
KRAS.DF.V1_UP	KRAS.DF.V1_UP		123	-0.29523352	-0.96156204	0.50329673	0.61277175	0.991	1482	tags=31%, list=13%, signal=35%
BCAT_BILD_ET_AL_UP	BCAT_BILD_ET_AL_UP		29	-0.30509147	-0.9490106	0.5621181	0.6355782	0.992	1016	tags=28%, list=9%, signal=30%
NFE2L2.V2	NFE2L2.V2		212	-0.26260763	-0.9488302	0.527027	0.6284569	0.992	1556	tags=22%, list=14%, signal=25%
CRX_DN.V1_DN	CRX_DN.V1_DN		113	-0.27524593	-0.94532	0.5381166	0.62922966	0.992	1215	tags=19%, list=11%, signal=22%
CSR_EARLY_UP.V1_UP	CSR_EARLY_UP.V1_UP		98	-0.26582974	-0.9436247	0.5373444	0.6267252	0.992	2052	tags=26%, list=18%, signal=31%
BMI1_DN_MEL18_DN.V1_DN	BMI1_DN_MEL18_DN.V1_DN		86	-0.29728952	-0.94243747	0.5508475	0.6226228	0.992	1606	tags=33%, list=14%, signal=38%
NOTCH_DN.V1_UP	NOTCH_DN.V1_UP		98	-0.26552206	-0.94205034	0.55829597	0.61658883	0.992	1157	tags=17%, list=10%, signal=19%
MEL18_DN.V1_UP	MEL18_DN.V1_UP		102	-0.33268362	-0.93752176	0.51276594	0.6212159	0.993	1712	tags=32%, list=15%, signal=38%
BRCA1_DN.V1_UP	BRCA1_DN.V1_UP		70	-0.32299984	-0.9366168	0.54545456	0.61645794	0.993	1625	tags=29%, list=15%, signal=33%
STK33_NOMO_UP	STK33_NOMO_UP		146	-0.2995009	-0.93563575	0.5315904	0.61173	0.993	1823	tags=26%, list=16%, signal=31%
EGFR_UP.V1_DN	EGFR_UP.V1_DN		105	-0.25340295	-0.92525107	0.6157113	0.6290099	0.993	1800	tags=25%, list=16%, signal=29%
JAK2_DN.V1_DN	JAK2_DN.V1_DN		51	-0.26026052	-0.91589004	0.5875	0.6453402	0.995	2321	tags=31%, list=21%, signal=39%
P53_DN.V1_DN	P53_DN.V1_DN		122	-0.2838926	-0.9157811	0.56962025	0.6387425	0.995	1954	tags=32%, list=17%, signal=38%
IL2_UP.V1_DN	IL2_UP.V1_DN		99	-0.2754513	-0.9116622	0.6098081	0.64131325	0.995	866	tags=14%, list=8%, signal=15%
WNT_UP.V1_UP	WNT_UP.V1_UP		133	-0.25776166	-0.90861166	0.6021739	0.64146566	0.996	2041	tags=29%, list=18%, signal=35%
KRAS.DF.V1_DN	KRAS.DF.V1_DN		102	-0.25540635	-0.9039328	0.62212944	0.6452846	0.996	1778	tags=25%, list=16%, signal=29%
ATM_DN.V1_DN	ATM_DN.V1_DN		86	-0.2767868	-0.9016505	0.68061674	0.6440097	0.997	790	tags=14%, list=7%, signal=15%
RELA_DN.V1_UP	RELA_DN.V1_UP		86	-0.24993832	-0.89590573	0.6956522	0.650621	0.998	1273	tags=16%, list=11%, signal=18%
KRAS.KIDNEY_UP.V1_UP	KRAS.KIDNEY_UP.V1_UP		83	-0.3202673	-0.8924495	0.6305733	0.6516254	0.998	1511	tags=29%, list=13%, signal=33%
BCAT_GDS748_DN	BCAT_GDS748_DN		22	-0.29136157	-0.8786898	0.63228697	0.6767284	0.998	983	tags=14%, list=9%, signal=15%
JNK_DN.V1_DN	JNK_DN.V1_DN		115	-0.25891504	-0.87447745	0.6813187	0.6800166	0.998	1861	tags=29%, list=17%, signal=34%
PDGF_ERK_DN.V1_DN	PDGF_ERK_DN.V1_DN		88	-0.20779689	-0.8720703	0.6864407	0.6791329	0.998	1117	tags=14%, list=10%, signal=15%
MEL18_DN.V1_DN	MEL18_DN.V1_DN		89	-0.2772802	-0.8718662	0.7343096	0.67324924	0.998	1760	tags=31%, list=16%, signal=37%
CRX_NRL_DN.V1_DN	CRX_NRL_DN.V1_DN		92	-0.25299662	-0.8658238	0.7172996	0.68015695	0.998	1071	tags=16%, list=10%, signal=18%
IL2_UP.V1_UP	IL2_UP.V1_UP		102	-0.22799137	-0.8568199	0.8051948	0.69251573	0.998	1534	tags=19%, list=14%, signal=21%
PTEN_DN.V2_UP	PTEN_DN.V2_UP		70	-0.26678112	-0.85494035	0.6962306	0.69056726	0.998	1834	tags=30%, list=16%, signal=36%
RAPA_EARLY_UP.V1_UP	RAPA_EARLY_UP.V1_UP		105	-0.22542953	-0.8477095	0.7310195	0.70122033	0.999	2081	tags=28%, list=19%, signal=34%
PIGF_UP.V1_DN	PIGF_UP.V1_DN		105	-0.24781679	-0.83774525	0.73275864	0.71583277	0.999	1833	tags=22%, list=16%, signal=26%
PTEN_DN.V1_DN	PTEN_DN.V1_DN		84	-0.26658863	-0.8237096	0.7665953	0.7391328	0.999	2187	tags=38%, list=20%, signal=47%
PRC1_BMI_UP.V1_DN	PRC1_BMI_UP.V1_DN		95	-0.25208804	-0.81755	0.7906977	0.7455388	0.999	1753	tags=24%, list=16%, signal=28%
CAMP_UP.V1_DN	CAMP_UP.V1_DN		116	-0.21066007	-0.797717	0.74444443	0.78102404	0.999	2617	tags=31%, list=23%, signal=40%
IL21_UP.V1_DN	IL21_UP.V1_DN		94	-0.23314372	-0.7786153	0.8941685	0.81293756	1	1237	tags=16%, list=11%, signal=18%
SIRNA_EIF4GI_DN	SIRNA_EIF4GI_DN		50	-0.22443116	-0.7691367	0.74327123	0.82274574	1	2141	tags=28%, list=19%, signal=34%
RB_P130_DN.V1_DN	RB_P130_DN.V1_DN		81	-0.20510083	-0.7179236	0.81914896	0.8946428	1	1039	tags=12%, list=9%, signal=14%
