# Supplementary material for: A genomic analysis of mouse models of breast cancer reveals molecular features of mouse models and relationships to human breast cancer
Source: Breast Cancer Res. 2014 Jun 5;16(3):R59. doi: 10.1186/bcr3672 (PMC4078930; doi:10.1186/bcr3672)
Supplement: Additional file 11 — GSEA for mouse models compared to all other models or to mammary gland development. Listed by model. [file bcr3672-S11.zip › AdditionalFile11/Neu/Vs_normal_mammary/C6/Upregulated_in_neu_vs_normalMammarytxt.txt]

NAME	GS<br> follow link to MSigDB	GS DETAILS	SIZE	ES	NES	NOM p-val	FDR q-val	FWER p-val	RANK AT MAX	LEADING EDGE
BCAT_BILD_ET_AL_DN	BCAT_BILD_ET_AL_DN	Details ...	22	0.5690515	1.7753416	0.006072875	0.04509942	0.052	3073	tags=59%, list=27%, signal=81%
RB_DN.V1_UP	RB_DN.V1_UP	Details ...	95	0.43961337	1.6202235	0.019880716	0.17451566	0.279	2308	tags=41%, list=21%, signal=51%
TBK1.DN.48HRS_DN	TBK1.DN.48HRS_DN	Details ...	39	0.4297254	1.4644756	0.037037037	0.57483965	0.61	1195	tags=26%, list=11%, signal=29%
GCNP_SHH_UP_LATE.V1_UP	GCNP_SHH_UP_LATE.V1_UP	Details ...	121	0.37223968	1.4037375	0.09	0.71410805	0.711	1955	tags=28%, list=17%, signal=34%
MEK_UP.V1_DN	MEK_UP.V1_DN	Details ...	98	0.41255876	1.3932691	0.0498008	0.6159176	0.731	1465	tags=26%, list=13%, signal=29%
E2F1_UP.V1_UP	E2F1_UP.V1_UP	Details ...	113	0.3762685	1.3511355	0.11764706	0.7087347	0.794	1164	tags=24%, list=10%, signal=26%
SRC_UP.V1_DN	SRC_UP.V1_DN	Details ...	81	0.4068413	1.3374865	0.056285176	0.6676615	0.811	1217	tags=27%, list=11%, signal=30%
RB_P130_DN.V1_UP	RB_P130_DN.V1_UP	Details ...	101	0.38530684	1.3318964	0.08037383	0.60581094	0.82	537	tags=20%, list=5%, signal=21%
GCNP_SHH_UP_EARLY.V1_UP	GCNP_SHH_UP_EARLY.V1_UP	Details ...	114	0.32921913	1.305222	0.1507431	0.6397333	0.846	3153	tags=39%, list=28%, signal=53%
YAP1_DN	YAP1_DN	Details ...	24	0.43026018	1.2817768	0.12055336	0.6649622	0.871	2284	tags=38%, list=20%, signal=47%
ERB2_UP.V1_DN	ERB2_UP.V1_DN	Details ...	92	0.34711263	1.2549486	0.12382739	0.7127793	0.896	1390	tags=22%, list=12%, signal=25%
RPS14_DN.V1_DN	RPS14_DN.V1_DN	Details ...	101	0.36346403	1.2416793	0.19960475	0.70810336	0.907	1260	tags=27%, list=11%, signal=30%
ESC_J1_UP_EARLY.V1_UP	ESC_J1_UP_EARLY.V1_UP	Details ...	119	0.32412037	1.1886913	0.1509434	0.8747304	0.94	1402	tags=24%, list=13%, signal=27%
LEF1_UP.V1_DN	LEF1_UP.V1_DN	Details ...	111	0.36396223	1.180213	0.19238095	0.84944785	0.945	992	tags=26%, list=9%, signal=28%
PRC2_EZH2_UP.V1_UP	PRC2_EZH2_UP.V1_UP	Details ...	112	0.3192134	1.167514	0.20377359	0.84499055	0.949	1406	tags=21%, list=13%, signal=24%
NRL_DN.V1_UP	NRL_DN.V1_UP	Details ...	111	0.31404647	1.1627685	0.20614828	0.81056607	0.95	1377	tags=23%, list=12%, signal=25%
MTOR_UP.V1_UP	MTOR_UP.V1_UP	Details ...	121	0.31764373	1.1285634	0.26679105	0.9009003	0.963	2605	tags=34%, list=23%, signal=44%
ATF2_S_UP.V1_UP	ATF2_S_UP.V1_UP	Details ...	108	0.33758748	1.1261599	0.23765996	0.8601186	0.966	1792	tags=23%, list=16%, signal=27%
CSR_LATE_UP.V1_UP	CSR_LATE_UP.V1_UP	Details ...	107	0.33328688	1.1240993	0.30769232	0.82297623	0.966	2476	tags=35%, list=22%, signal=44%
TBK1.DF_DN	TBK1.DF_DN	Details ...	157	0.2727338	1.0967281	0.32960895	0.8887733	0.977	1195	tags=16%, list=11%, signal=18%
STK33_NOMO_DN	STK33_NOMO_DN		122	0.31067565	1.0946672	0.28649634	0.8543952	0.977	428	tags=14%, list=4%, signal=14%
SIRNA_EIF4GI_UP	SIRNA_EIF4GI_UP		65	0.3041325	1.0935276	0.3314394	0.8196405	0.978	2184	tags=28%, list=20%, signal=34%
ERB2_UP.V1_UP	ERB2_UP.V1_UP		118	0.30682468	1.0880336	0.3120155	0.8044275	0.979	1453	tags=23%, list=13%, signal=26%
PRC2_EDD_UP.V1_UP	PRC2_EDD_UP.V1_UP		111	0.29038343	1.0855774	0.32156864	0.7790468	0.98	2733	tags=38%, list=24%, signal=50%
CRX_NRL_DN.V1_UP	CRX_NRL_DN.V1_UP		109	0.29411504	1.0563507	0.35700935	0.8499851	0.983	1636	tags=27%, list=15%, signal=31%
KRAS.300_UP.V1_DN	KRAS.300_UP.V1_DN		74	0.3306665	1.0541577	0.35241503	0.82481164	0.983	1231	tags=23%, list=11%, signal=26%
BCAT_GDS748_UP	BCAT_GDS748_UP		33	0.35020146	1.0476145	0.39667895	0.81722367	0.984	1471	tags=27%, list=13%, signal=31%
ESC_V6.5_UP_EARLY.V1_UP	ESC_V6.5_UP_EARLY.V1_UP		118	0.2977129	1.0428634	0.38229755	0.8037357	0.984	2278	tags=32%, list=20%, signal=40%
LTE2_UP.V1_UP	LTE2_UP.V1_UP		120	0.2913025	1.0264711	0.40576923	0.829091	0.986	2448	tags=32%, list=22%, signal=40%
PDGF_ERK_DN.V1_UP	PDGF_ERK_DN.V1_UP		81	0.29004252	1.0208323	0.42613637	0.82007015	0.986	2030	tags=22%, list=18%, signal=27%
VEGF_A_UP.V1_DN	VEGF_A_UP.V1_DN		122	0.2907014	1.0160975	0.42746615	0.80847657	0.986	2400	tags=30%, list=21%, signal=38%
CORDENONSI_YAP_CONSERVED_SIGNATURE	CORDENONSI_YAP_CONSERVED_SIGNATURE		42	0.369601	1.0097736	0.4639376	0.8033756	0.986	1393	tags=31%, list=12%, signal=35%
TBK1.DF_UP	TBK1.DF_UP		166	0.27683225	0.996316	0.45535713	0.8209032	0.988	2814	tags=33%, list=25%, signal=44%
PDGF_UP.V1_UP	PDGF_UP.V1_UP		85	0.2496602	0.994711	0.44935542	0.802277	0.988	2030	tags=22%, list=18%, signal=27%
BCAT.100_UP.V1_UP	BCAT.100_UP.V1_UP		32	0.34706873	0.99351734	0.46525097	0.7827687	0.988	1676	tags=38%, list=15%, signal=44%
P53_DN.V2_UP	P53_DN.V2_UP		83	0.32631296	0.99175656	0.45746693	0.7662446	0.988	1108	tags=19%, list=10%, signal=21%
KRAS.LUNG_UP.V1_DN	KRAS.LUNG_UP.V1_DN		75	0.33180088	0.99134827	0.46167248	0.7466301	0.988	1231	tags=21%, list=11%, signal=24%
DCA_UP.V1_UP	DCA_UP.V1_UP		86	0.29859027	0.9901064	0.4550562	0.73020834	0.988	2199	tags=27%, list=20%, signal=33%
P53_DN.V1_UP	P53_DN.V1_UP		114	0.31516626	0.9775073	0.511883	0.74800617	0.988	1348	tags=27%, list=12%, signal=31%
EGFR_UP.V1_UP	EGFR_UP.V1_UP		121	0.28310853	0.96505755	0.5290909	0.7650665	0.992	2063	tags=31%, list=18%, signal=37%
KRAS.600_UP.V1_DN	KRAS.600_UP.V1_DN		150	0.29099098	0.9638956	0.5147826	0.7494238	0.992	887	tags=18%, list=8%, signal=19%
AKT_UP.V1_UP	AKT_UP.V1_UP		118	0.275036	0.9346841	0.5519713	0.81588733	0.994	1483	tags=21%, list=13%, signal=24%
NRL_DN.V1_DN	NRL_DN.V1_DN		91	0.26337266	0.9217332	0.59090906	0.8341788	0.995	1951	tags=29%, list=17%, signal=34%
CAHOY_OLIGODENDROCUTIC	CAHOY_OLIGODENDROCUTIC		52	0.28113297	0.9217095	0.55893534	0.81525165	0.995	2160	tags=35%, list=19%, signal=43%
RAF_UP.V1_UP	RAF_UP.V1_UP		123	0.2605797	0.90711355	0.6233766	0.83880836	0.995	2308	tags=28%, list=21%, signal=34%
PRC2_EZH2_UP.V1_DN	PRC2_EZH2_UP.V1_DN		112	0.2866597	0.89924884	0.6233766	0.8427788	0.995	1741	tags=25%, list=16%, signal=29%
CRX_DN.V1_UP	CRX_DN.V1_UP		102	0.255922	0.8939677	0.6640625	0.8409914	0.995	1636	tags=22%, list=15%, signal=25%
P53_DN.V2_DN	P53_DN.V2_DN		99	0.27256832	0.8885924	0.63702357	0.83914626	0.995	1571	tags=23%, list=14%, signal=27%
KRAS.300_UP.V1_UP	KRAS.300_UP.V1_UP		80	0.30025002	0.86189276	0.7214286	0.893874	0.997	1564	tags=25%, list=14%, signal=29%
CAHOY_ASTROGLIAL	CAHOY_ASTROGLIAL		64	0.3145959	0.8544346	0.64220184	0.896752	0.997	1304	tags=27%, list=12%, signal=30%
CAMP_UP.V1_UP	CAMP_UP.V1_UP		123	0.19005206	0.84950256	0.7039106	0.8921951	0.997	2843	tags=25%, list=25%, signal=33%
GCNP_SHH_UP_EARLY.V1_DN	GCNP_SHH_UP_EARLY.V1_DN		120	0.23814507	0.84860593	0.74414414	0.8769065	0.997	2268	tags=25%, list=20%, signal=31%
RAPA_EARLY_UP.V1_DN	RAPA_EARLY_UP.V1_DN		110	0.23003373	0.8483121	0.7375231	0.86097074	0.997	1554	tags=18%, list=14%, signal=21%
RB_P107_DN.V1_UP	RB_P107_DN.V1_UP		109	0.29911658	0.8417556	0.6420233	0.86231893	0.997	1644	tags=35%, list=15%, signal=40%
SNF5_DN.V1_UP	SNF5_DN.V1_UP		134	0.28193206	0.8283684	0.6925926	0.8813355	0.999	1590	tags=22%, list=14%, signal=26%
EIF4E_DN	EIF4E_DN		44	0.26368493	0.8116087	0.7614504	0.90626127	0.999	1695	tags=27%, list=15%, signal=32%
STK33_UP	STK33_UP		129	0.25803486	0.8103538	0.7251908	0.8928944	0.999	1918	tags=22%, list=17%, signal=27%
KRAS.AMP.LUNG_UP.V1_DN	KRAS.AMP.LUNG_UP.V1_DN		74	0.25256917	0.80448586	0.75418997	0.89198756	0.999	900	tags=12%, list=8%, signal=13%
IL15_UP.V1_UP	IL15_UP.V1_UP		103	0.21948512	0.80391127	0.86278194	0.8780189	0.999	1641	tags=18%, list=15%, signal=21%
PIGF_UP.V1_UP	PIGF_UP.V1_UP		94	0.21976136	0.7915495	0.7940631	0.89208364	0.999	2831	tags=28%, list=25%, signal=37%
EIF4E_UP	EIF4E_UP		52	0.23288998	0.7858652	0.7649326	0.88947314	0.999	2292	tags=23%, list=20%, signal=29%
DCA_UP.V1_DN	DCA_UP.V1_DN		81	0.20992097	0.77598494	0.8471455	0.8965943	0.999	2283	tags=23%, list=20%, signal=29%
ATF2_UP.V1_UP	ATF2_UP.V1_UP		107	0.22084665	0.7613149	0.90575916	0.9134219	0.999	1296	tags=14%, list=12%, signal=16%
RPS14_DN.V1_UP	RPS14_DN.V1_UP		113	0.27754092	0.7571824	0.7673077	0.9064953	0.999	1329	tags=19%, list=12%, signal=22%
SRC_UP.V1_UP	SRC_UP.V1_UP		76	0.22873835	0.75543594	0.8078358	0.89583045	0.999	1900	tags=24%, list=17%, signal=28%
TBK1.DN.48HRS_UP	TBK1.DN.48HRS_UP		34	0.21715695	0.73751134	0.8148893	0.91226673	0.999	3302	tags=32%, list=29%, signal=46%
AKT_UP_MTOR_DN.V1_UP	AKT_UP_MTOR_DN.V1_UP		127	0.22016396	0.73213416	0.9175627	0.9080287	0.999	1525	tags=18%, list=14%, signal=21%
HOXA9_DN.V1_UP	HOXA9_DN.V1_UP		90	0.21816973	0.7161355	0.87522936	0.9179054	0.999	1681	tags=20%, list=15%, signal=23%
STK33_SKM_UP	STK33_SKM_UP		129	0.2271724	0.6854185	0.8835878	0.9408848	1	1907	tags=21%, list=17%, signal=25%
YAP1_UP	YAP1_UP		23	0.21763086	0.65678596	0.8980392	0.9532403	1	4040	tags=61%, list=36%, signal=95%
