# Supplementary material for: A genomic analysis of mouse models of breast cancer reveals molecular features of mouse models and relationships to human breast cancer
Source: Breast Cancer Res. 2014 Jun 5;16(3):R59. doi: 10.1186/bcr3672 (PMC4078930; doi:10.1186/bcr3672)
Supplement: Additional file 11 — GSEA for mouse models compared to all other models or to mammary gland development. Listed by model. [file bcr3672-S11.zip › AdditionalFile11/Neu/Vs_other_models/C2/Downregulated_in_neu_vs_otherModels.txt]

NAME	GS<br> follow link to MSigDB	GS DETAILS	SIZE	ES	NES	NOM p-val	FDR q-val	FWER p-val	RANK AT MAX	LEADING EDGE
LY_AGING_OLD_DN	LY_AGING_OLD_DN	Details ...	31	-0.7496474	-1.9378452	0	0.6461192	0.24	1360	tags=65%, list=12%, signal=73%
PYEON_HPV_POSITIVE_TUMORS_UP	PYEON_HPV_POSITIVE_TUMORS_UP	Details ...	34	-0.6625711	-1.8552083	0.033333335	1	0.4	2254	tags=65%, list=20%, signal=81%
MISSIAGLIA_REGULATED_BY_METHYLATION_DN	MISSIAGLIA_REGULATED_BY_METHYLATION_DN	Details ...	66	-0.62100774	-1.8257321	0	0.90900075	0.48	2806	tags=70%, list=25%, signal=92%
LY_AGING_PREMATURE_DN	LY_AGING_PREMATURE_DN	Details ...	19	-0.7587316	-1.8212417	0	0.7230274	0.49	1360	tags=74%, list=12%, signal=84%
AMIT_EGF_RESPONSE_60_HELA	AMIT_EGF_RESPONSE_60_HELA	Details ...	26	-0.6502832	-1.8033625	0	0.7114277	0.57	856	tags=35%, list=8%, signal=37%
NUNODA_RESPONSE_TO_DASATINIB_IMATINIB_UP	NUNODA_RESPONSE_TO_DASATINIB_IMATINIB_UP	Details ...	21	-0.59098226	-1.7762531	0.018867925	0.8090251	0.64	2370	tags=62%, list=21%, signal=78%
ZUCCHI_METASTASIS_DN	ZUCCHI_METASTASIS_DN	Details ...	19	-0.65068185	-1.746426	0.02173913	0.91726404	0.69	728	tags=32%, list=7%, signal=34%
CROONQUIST_NRAS_VS_STROMAL_STIMULATION_DN	CROONQUIST_NRAS_VS_STROMAL_STIMULATION_DN	Details ...	55	-0.6232003	-1.7239784	0	1	0.75	1636	tags=60%, list=15%, signal=70%
GENTILE_UV_RESPONSE_CLUSTER_D4	GENTILE_UV_RESPONSE_CLUSTER_D4	Details ...	26	-0.5397946	-1.7217944	0.037037037	0.91831446	0.75	2329	tags=62%, list=21%, signal=78%
CROONQUIST_NRAS_SIGNALING_DN	CROONQUIST_NRAS_SIGNALING_DN	Details ...	44	-0.6918633	-1.7040043	0.035714287	0.9492983	0.78	1953	tags=68%, list=17%, signal=82%
PRAMOONJAGO_SOX4_TARGETS_DN	PRAMOONJAGO_SOX4_TARGETS_DN	Details ...	31	-0.53573745	-1.7035553	0.036363635	0.868044	0.78	1864	tags=39%, list=17%, signal=46%
LE_EGR2_TARGETS_UP	LE_EGR2_TARGETS_UP	Details ...	75	-0.61881757	-1.6931453	0.01754386	0.8787185	0.78	2045	tags=59%, list=18%, signal=71%
ALONSO_METASTASIS_DN	ALONSO_METASTASIS_DN	Details ...	15	-0.7062245	-1.6814528	0	0.8846824	0.83	1304	tags=53%, list=12%, signal=60%
LI_WILMS_TUMOR_VS_FETAL_KIDNEY_1_DN	LI_WILMS_TUMOR_VS_FETAL_KIDNEY_1_DN	Details ...	111	-0.515383	-1.6707155	0.05263158	0.8999113	0.84	2045	tags=50%, list=18%, signal=61%
ZHAN_EARLY_DIFFERENTIATION_GENES_DN	ZHAN_EARLY_DIFFERENTIATION_GENES_DN	Details ...	32	-0.5810333	-1.6695826	0.020408163	0.8494233	0.85	2149	tags=50%, list=19%, signal=62%
RHODES_UNDIFFERENTIATED_CANCER	RHODES_UNDIFFERENTIATED_CANCER	Details ...	50	-0.5734673	-1.6572704	0.05263158	0.88064307	0.86	2141	tags=50%, list=19%, signal=62%
EGUCHI_CELL_CYCLE_RB1_TARGETS	EGUCHI_CELL_CYCLE_RB1_TARGETS	Details ...	15	-0.8161486	-1.652805	0.03448276	0.8573786	0.86	1989	tags=93%, list=18%, signal=113%
BASAKI_YBX1_TARGETS_UP	BASAKI_YBX1_TARGETS_UP	Details ...	168	-0.5060634	-1.6477027	0.018518519	0.84393376	0.86	2226	tags=49%, list=20%, signal=60%
MATTIOLI_MGUS_VS_PCL	MATTIOLI_MGUS_VS_PCL	Details ...	64	-0.46025723	-1.6474445	0.02	0.80197275	0.86	2076	tags=42%, list=19%, signal=51%
PUJANA_BREAST_CANCER_WITH_BRCA1_MUTATED_UP	PUJANA_BREAST_CANCER_WITH_BRCA1_MUTATED_UP	Details ...	39	-0.6629878	-1.6433182	0.055555556	0.7914113	0.86	1392	tags=54%, list=12%, signal=61%
KANG_DOXORUBICIN_RESISTANCE_UP	KANG_DOXORUBICIN_RESISTANCE_UP	Details ...	32	-0.6886926	-1.6432365	0.056603774	0.753725	0.86	2090	tags=69%, list=19%, signal=84%
MOLENAAR_TARGETS_OF_CCND1_AND_CDK4_DN	MOLENAAR_TARGETS_OF_CCND1_AND_CDK4_DN	Details ...	31	-0.720341	-1.6401758	0.01923077	0.7356827	0.86	1953	tags=65%, list=17%, signal=78%
RUIZ_TNC_TARGETS_DN	RUIZ_TNC_TARGETS_DN	Details ...	93	-0.55228734	-1.6367537	0.017857144	0.7249362	0.86	1132	tags=43%, list=10%, signal=47%
KERLEY_RESPONSE_TO_CISPLATIN_UP	KERLEY_RESPONSE_TO_CISPLATIN_UP	Details ...	29	-0.60539126	-1.6347369	0.02173913	0.70497215	0.87	1032	tags=52%, list=9%, signal=57%
FRASOR_RESPONSE_TO_SERM_OR_FULVESTRANT_DN	FRASOR_RESPONSE_TO_SERM_OR_FULVESTRANT_DN	Details ...	35	-0.67099106	-1.6310003	0.074074075	0.69510597	0.87	2069	tags=60%, list=18%, signal=73%
WHITEFORD_PEDIATRIC_CANCER_MARKERS	WHITEFORD_PEDIATRIC_CANCER_MARKERS	Details ...	66	-0.61403865	-1.6223787	0.054545455	0.7204281	0.89	2288	tags=61%, list=20%, signal=76%
LEE_LIVER_CANCER_MYC_TGFA_UP	LEE_LIVER_CANCER_MYC_TGFA_UP	Details ...	46	-0.53577167	-1.6128035	0.022222223	0.7445448	0.9	1319	tags=46%, list=12%, signal=52%
KEGG_CELL_CYCLE	KEGG_CELL_CYCLE	Details ...	83	-0.518945	-1.6090676	0.03846154	0.7327532	0.91	2317	tags=45%, list=21%, signal=56%
FARMER_BREAST_CANCER_CLUSTER_2	FARMER_BREAST_CANCER_CLUSTER_2	Details ...	21	-0.7099378	-1.6007062	0.09836066	0.75901324	0.94	2226	tags=71%, list=20%, signal=89%
TIAN_TNF_SIGNALING_VIA_NFKB	TIAN_TNF_SIGNALING_VIA_NFKB	Details ...	16	-0.7178762	-1.5889676	0.054545455	0.80211705	0.94	1559	tags=69%, list=14%, signal=80%
MUELLER_PLURINET	MUELLER_PLURINET	Details ...	208	-0.45315936	-1.5804818	0.055555556	0.82763284	0.94	2021	tags=39%, list=18%, signal=47%
PUJANA_BRCA_CENTERED_NETWORK	PUJANA_BRCA_CENTERED_NETWORK	Details ...	72	-0.54296863	-1.5761847	0.074074075	0.82371575	0.95	2150	tags=49%, list=19%, signal=60%
BERENJENO_TRANSFORMED_BY_RHOA_UP	BERENJENO_TRANSFORMED_BY_RHOA_UP	Details ...	385	-0.49311382	-1.5747273	0.019607844	0.8065596	0.95	2360	tags=52%, list=21%, signal=64%
BIOCARTA_MCM_PATHWAY	BIOCARTA_MCM_PATHWAY	Details ...	16	-0.72790533	-1.5696952	0.06	0.81131285	0.95	1014	tags=56%, list=9%, signal=62%
YAGI_AML_RELAPSE_PROGNOSIS	YAGI_AML_RELAPSE_PROGNOSIS	Details ...	27	-0.5126197	-1.5655512	0.045454547	0.814572	0.95	2077	tags=44%, list=19%, signal=54%
MITSIADES_RESPONSE_TO_APLIDIN_DN	MITSIADES_RESPONSE_TO_APLIDIN_DN	Details ...	128	-0.46816042	-1.5642164	0.07272727	0.79830927	0.95	2152	tags=47%, list=19%, signal=57%
PUJANA_BREAST_CANCER_LIT_INT_NETWORK	PUJANA_BREAST_CANCER_LIT_INT_NETWORK	Details ...	64	-0.48823145	-1.5614976	0.071428575	0.79170936	0.96	1936	tags=44%, list=17%, signal=53%
MARKEY_RB1_ACUTE_LOF_DN	MARKEY_RB1_ACUTE_LOF_DN	Details ...	172	-0.5016128	-1.5611914	0.056603774	0.77256125	0.96	2523	tags=53%, list=23%, signal=67%
PUJANA_XPRSS_INT_NETWORK	PUJANA_XPRSS_INT_NETWORK	Details ...	107	-0.5351207	-1.555591	0.07692308	0.78176576	0.96	2267	tags=48%, list=20%, signal=59%
REACTOME_VPR_MEDIATED_NUCLEAR_IMPORT_OF_PICS	REACTOME_VPR_MEDIATED_NUCLEAR_IMPORT_OF_PICS	Details ...	20	-0.60038906	-1.5343341	0.036363635	0.88025343	0.96	1293	tags=40%, list=12%, signal=45%
CHAUHAN_RESPONSE_TO_METHOXYESTRADIOL_UP	CHAUHAN_RESPONSE_TO_METHOXYESTRADIOL_UP	Details ...	31	-0.46393555	-1.5311735	0.07017544	0.87523156	0.96	2406	tags=42%, list=21%, signal=53%
BHATTACHARYA_EMBRYONIC_STEM_CELL	BHATTACHARYA_EMBRYONIC_STEM_CELL	Details ...	50	-0.47048572	-1.529943	0.01754386	0.8643356	0.96	2334	tags=44%, list=21%, signal=55%
REACTOME_ACTIVATION_OF_ATR_IN_RESPONSE_TO_REPLICATION_STRESS	REACTOME_ACTIVATION_OF_ATR_IN_RESPONSE_TO_REPLICATION_STRESS	Details ...	31	-0.6212764	-1.5264286	0.094339624	0.86327267	0.96	1165	tags=39%, list=10%, signal=43%
GARGALOVIC_RESPONSE_TO_OXIDIZED_PHOSPHOLIPIDS_TURQUOISE_DN	GARGALOVIC_RESPONSE_TO_OXIDIZED_PHOSPHOLIPIDS_TURQUOISE_DN	Details ...	23	-0.59047854	-1.5185411	0.057692308	0.89705956	0.96	1272	tags=43%, list=11%, signal=49%
NAKAJIMA_MAST_CELL	NAKAJIMA_MAST_CELL	Details ...	22	-0.58616716	-1.5069546	0.10638298	0.9388739	0.96	524	tags=32%, list=5%, signal=33%
LEE_EARLY_T_LYMPHOCYTE_UP	LEE_EARLY_T_LYMPHOCYTE_UP	Details ...	43	-0.57994986	-1.5062333	0.07272727	0.9223776	0.96	2675	tags=63%, list=24%, signal=82%
HUPER_BREAST_BASAL_VS_LUMINAL_UP	HUPER_BREAST_BASAL_VS_LUMINAL_UP	Details ...	31	-0.71830827	-1.5061426	0.03846154	0.9030398	0.96	867	tags=55%, list=8%, signal=59%
REACTOME_ACTIVATION_OF_THE_PRE_REPLICATIVE_COMPLEX	REACTOME_ACTIVATION_OF_THE_PRE_REPLICATIVE_COMPLEX	Details ...	25	-0.6652739	-1.5029517	0.11111111	0.9025467	0.96	2068	tags=60%, list=18%, signal=73%
MOREAUX_B_LYMPHOCYTE_MATURATION_BY_TACI_DN	MOREAUX_B_LYMPHOCYTE_MATURATION_BY_TACI_DN	Details ...	25	-0.5278937	-1.4986904	0.13559322	0.90990835	0.96	1392	tags=32%, list=12%, signal=36%
LI_LUNG_CANCER	LI_LUNG_CANCER	Details ...	29	-0.4980909	-1.4952646	0.06382979	0.9077614	0.96	2324	tags=48%, list=21%, signal=61%
SOTIRIOU_BREAST_CANCER_GRADE_1_VS_3_UP	SOTIRIOU_BREAST_CANCER_GRADE_1_VS_3_UP	Details ...	88	-0.6114383	-1.4949543	0.094339624	0.8911469	0.96	2809	tags=72%, list=25%, signal=95%
WANG_BARRETTS_ESOPHAGUS_AND_ESOPHAGUS_CANCER_DN	WANG_BARRETTS_ESOPHAGUS_AND_ESOPHAGUS_CANCER_DN	Details ...	24	-0.60558707	-1.493154	0.04	0.8820615	0.96	1922	tags=50%, list=17%, signal=60%
REACTOME_NUCLEAR_IMPORT_OF_REV_PROTEIN	REACTOME_NUCLEAR_IMPORT_OF_REV_PROTEIN	Details ...	18	-0.5841023	-1.4914232	0.056603774	0.87551206	0.96	1332	tags=44%, list=12%, signal=50%
MORI_MATURE_B_LYMPHOCYTE_DN	MORI_MATURE_B_LYMPHOCYTE_DN	Details ...	44	-0.4793168	-1.490852	0.0754717	0.86245894	0.96	1711	tags=32%, list=15%, signal=37%
REACTOME_G2_M_CHECKPOINTS	REACTOME_G2_M_CHECKPOINTS	Details ...	34	-0.61277974	-1.4822506	0.13461539	0.888568	0.96	1165	tags=35%, list=10%, signal=39%
SMID_BREAST_CANCER_RELAPSE_IN_LUNG_UP	SMID_BREAST_CANCER_RELAPSE_IN_LUNG_UP	Details ...	15	-0.6392247	-1.4789547	0.07692308	0.89161855	0.96	1538	tags=40%, list=14%, signal=46%
CHANG_CORE_SERUM_RESPONSE_UP	CHANG_CORE_SERUM_RESPONSE_UP	Details ...	48	-0.45551276	-1.4776136	0.041666668	0.88228613	0.96	773	tags=23%, list=7%, signal=25%
SHEPARD_CRUSH_AND_BURN_MUTANT_UP	SHEPARD_CRUSH_AND_BURN_MUTANT_UP	Details ...	97	-0.3883589	-1.4763435	0.02173913	0.8748165	0.96	2057	tags=36%, list=18%, signal=44%
REN_BOUND_BY_E2F	REN_BOUND_BY_E2F	Details ...	36	-0.61287916	-1.4673634	0.09615385	0.90393364	0.96	2288	tags=58%, list=20%, signal=73%
HWANG_PROSTATE_CANCER_MARKERS	HWANG_PROSTATE_CANCER_MARKERS	Details ...	22	-0.5356493	-1.4619225	0.08163265	0.92117286	0.97	707	tags=36%, list=6%, signal=39%
AMIT_SERUM_RESPONSE_120_MCF10A	AMIT_SERUM_RESPONSE_120_MCF10A		45	-0.48982278	-1.4560269	0.05172414	0.9389493	0.97	539	tags=31%, list=5%, signal=33%
REACTOME_DNA_STRAND_ELONGATION	REACTOME_DNA_STRAND_ELONGATION		22	-0.64608514	-1.452428	0.125	0.9445659	0.97	2346	tags=59%, list=21%, signal=75%
REACTOME_NEP_NS2_INTERACTS_WITH_THE_CELLULAR_EXPORT_MACHINERY	REACTOME_NEP_NS2_INTERACTS_WITH_THE_CELLULAR_EXPORT_MACHINERY		17	-0.5583493	-1.4502188	0.094339624	0.93979913	0.97	1293	tags=41%, list=12%, signal=46%
YU_MYC_TARGETS_UP	YU_MYC_TARGETS_UP		27	-0.59818375	-1.4501628	0.0877193	0.9255517	0.97	1989	tags=44%, list=18%, signal=54%
VARELA_ZMPSTE24_TARGETS_UP	VARELA_ZMPSTE24_TARGETS_UP		27	-0.5046849	-1.4492677	0.10869565	0.91598964	0.97	2077	tags=52%, list=19%, signal=64%
STEIN_ESRRA_TARGETS_RESPONSIVE_TO_ESTROGEN_DN	STEIN_ESRRA_TARGETS_RESPONSIVE_TO_ESTROGEN_DN		24	-0.5641669	-1.4479961	0.11764706	0.9104976	0.98	2296	tags=67%, list=21%, signal=84%
CROONQUIST_IL6_DEPRIVATION_DN	CROONQUIST_IL6_DEPRIVATION_DN		52	-0.60267323	-1.4453496	0.11111111	0.91138077	0.98	2267	tags=69%, list=20%, signal=86%
RICKMAN_TUMOR_DIFFERENTIATED_WELL_VS_MODERATELY_DN	RICKMAN_TUMOR_DIFFERENTIATED_WELL_VS_MODERATELY_DN		57	-0.4828142	-1.4444265	0.056603774	0.9038169	0.98	1820	tags=46%, list=16%, signal=54%
SIMBULAN_UV_RESPONSE_IMMORTALIZED_DN	SIMBULAN_UV_RESPONSE_IMMORTALIZED_DN		16	-0.57707644	-1.4443239	0.07272727	0.8910603	0.98	1543	tags=44%, list=14%, signal=51%
KAUFFMANN_MELANOMA_RELAPSE_UP	KAUFFMANN_MELANOMA_RELAPSE_UP		44	-0.576423	-1.4437119	0.15686275	0.8828748	0.98	2226	tags=55%, list=20%, signal=68%
CHIARADONNA_NEOPLASTIC_TRANSFORMATION_KRAS_UP	CHIARADONNA_NEOPLASTIC_TRANSFORMATION_KRAS_UP		88	-0.47601423	-1.4435886	0.09803922	0.8707723	0.98	2169	tags=55%, list=19%, signal=67%
AMIT_DELAYED_EARLY_GENES	AMIT_DELAYED_EARLY_GENES		15	-0.6144934	-1.4435155	0.15384616	0.85911465	0.98	1105	tags=40%, list=10%, signal=44%
ZHAN_MULTIPLE_MYELOMA_PR_UP	ZHAN_MULTIPLE_MYELOMA_PR_UP		22	-0.6763345	-1.4363303	0.11111111	0.8850045	0.98	1829	tags=64%, list=16%, signal=76%
WATTEL_AUTONOMOUS_THYROID_ADENOMA_DN	WATTEL_AUTONOMOUS_THYROID_ADENOMA_DN		16	-0.64293003	-1.4332029	0	0.8883067	0.98	2396	tags=63%, list=21%, signal=79%
PAL_PRMT5_TARGETS_UP	PAL_PRMT5_TARGETS_UP		157	-0.44132274	-1.4323982	0.09615385	0.88110244	0.98	1550	tags=31%, list=14%, signal=36%
ODONNELL_TARGETS_OF_MYC_AND_TFRC_DN	ODONNELL_TARGETS_OF_MYC_AND_TFRC_DN		23	-0.64936894	-1.4303418	0.074074075	0.8772605	0.98	1953	tags=65%, list=17%, signal=79%
BOYAULT_LIVER_CANCER_SUBCLASS_G123_UP	BOYAULT_LIVER_CANCER_SUBCLASS_G123_UP		26	-0.5172902	-1.4290457	0.039215688	0.8738721	0.98	2306	tags=50%, list=21%, signal=63%
WELCSH_BRCA1_TARGETS_1_DN	WELCSH_BRCA1_TARGETS_1_DN		74	-0.3941796	-1.4289927	0.14545454	0.8632731	0.98	1401	tags=26%, list=13%, signal=29%
REACTOME_DOUBLE_STRAND_BREAK_REPAIR	REACTOME_DOUBLE_STRAND_BREAK_REPAIR		16	-0.6274201	-1.4273922	0.0877193	0.8590133	0.98	1808	tags=50%, list=16%, signal=60%
NAGASHIMA_NRG1_SIGNALING_UP	NAGASHIMA_NRG1_SIGNALING_UP		125	-0.46454996	-1.423892	0.08695652	0.86499566	0.98	922	tags=30%, list=8%, signal=33%
OSADA_ASCL1_TARGETS_DN	OSADA_ASCL1_TARGETS_DN		15	-0.7212605	-1.4232203	0.06122449	0.85831225	0.98	1240	tags=60%, list=11%, signal=67%
ROSTY_CERVICAL_CANCER_PROLIFERATION_CLUSTER	ROSTY_CERVICAL_CANCER_PROLIFERATION_CLUSTER		84	-0.56951755	-1.4229739	0.17857143	0.8488345	0.98	2090	tags=58%, list=19%, signal=71%
SONG_TARGETS_OF_IE86_CMV_PROTEIN	SONG_TARGETS_OF_IE86_CMV_PROTEIN		32	-0.5334589	-1.4192022	0.16363636	0.85692656	0.98	2068	tags=72%, list=18%, signal=88%
WU_APOPTOSIS_BY_CDKN1A_VIA_TP53	WU_APOPTOSIS_BY_CDKN1A_VIA_TP53		19	-0.6000255	-1.4155354	0.11111111	0.8618962	0.98	1636	tags=53%, list=15%, signal=62%
NATSUME_RESPONSE_TO_INTERFERON_BETA_DN	NATSUME_RESPONSE_TO_INTERFERON_BETA_DN		35	-0.447455	-1.4088131	0.125	0.87919074	0.98	1323	tags=29%, list=12%, signal=32%
BENPORATH_PROLIFERATION	BENPORATH_PROLIFERATION		89	-0.49144876	-1.4081526	0.15384616	0.8714624	0.98	2479	tags=48%, list=22%, signal=62%
KEGG_DNA_REPLICATION	KEGG_DNA_REPLICATION		26	-0.5988816	-1.4069195	0.10909091	0.8687564	0.99	3129	tags=69%, list=28%, signal=96%
GRAHAM_NORMAL_QUIESCENT_VS_NORMAL_DIVIDING_DN	GRAHAM_NORMAL_QUIESCENT_VS_NORMAL_DIVIDING_DN		57	-0.5370445	-1.4015026	0.16981132	0.8896638	0.99	2267	tags=60%, list=20%, signal=74%
FUJII_YBX1_TARGETS_DN	FUJII_YBX1_TARGETS_DN		94	-0.4704244	-1.3963045	0.16666667	0.90744877	0.99	2267	tags=57%, list=20%, signal=71%
GENTILE_UV_RESPONSE_CLUSTER_D2	GENTILE_UV_RESPONSE_CLUSTER_D2		16	-0.5485033	-1.3956699	0.10204082	0.90047675	0.99	2748	tags=63%, list=25%, signal=83%
SCHLOSSER_MYC_TARGETS_AND_SERUM_RESPONSE_UP	SCHLOSSER_MYC_TARGETS_AND_SERUM_RESPONSE_UP		31	-0.46417558	-1.3926146	0.2	0.9068332	0.99	1777	tags=32%, list=16%, signal=38%
LIEN_BREAST_CARCINOMA_METAPLASTIC	LIEN_BREAST_CARCINOMA_METAPLASTIC		19	-0.7096704	-1.3917192	0.13043478	0.90220666	0.99	2214	tags=68%, list=20%, signal=85%
REACTOME_TRANSPORT_OF_RIBONUCLEOPROTEINS_INTO_THE_HOST_NUCLEUS	REACTOME_TRANSPORT_OF_RIBONUCLEOPROTEINS_INTO_THE_HOST_NUCLEUS		18	-0.5393518	-1.3911134	0.1509434	0.8958622	0.99	1782	tags=44%, list=16%, signal=53%
KRIGE_AMINO_ACID_DEPRIVATION	KRIGE_AMINO_ACID_DEPRIVATION		19	-0.5040506	-1.3867207	0.08695652	0.90707994	0.99	1090	tags=42%, list=10%, signal=47%
PYEON_CANCER_HEAD_AND_NECK_VS_CERVICAL_DN	PYEON_CANCER_HEAD_AND_NECK_VS_CERVICAL_DN		15	-0.65179867	-1.3864403	0.14545454	0.898742	0.99	785	tags=33%, list=7%, signal=36%
REACTOME_TRANSPORT_OF_THE_SLBP_INDEPENDENT_MATURE_MRNA	REACTOME_TRANSPORT_OF_THE_SLBP_INDEPENDENT_MATURE_MRNA		19	-0.5359902	-1.3828814	0.15686275	0.90630084	0.99	1293	tags=37%, list=12%, signal=42%
MORI_IMMATURE_B_LYMPHOCYTE_DN	MORI_IMMATURE_B_LYMPHOCYTE_DN		40	-0.53262424	-1.3809808	0.18181819	0.9054	0.99	1875	tags=55%, list=17%, signal=66%
OLSSON_E2F3_TARGETS_DN	OLSSON_E2F3_TARGETS_DN		15	-0.5777991	-1.3798071	0.09259259	0.90222853	0.99	1636	tags=47%, list=15%, signal=55%
KEGG_MISMATCH_REPAIR	KEGG_MISMATCH_REPAIR		19	-0.5643379	-1.3790543	0.14814815	0.89666015	0.99	791	tags=32%, list=7%, signal=34%
WEIGEL_OXIDATIVE_STRESS_RESPONSE	WEIGEL_OXIDATIVE_STRESS_RESPONSE		19	-0.49066484	-1.3788681	0.057692308	0.8883909	0.99	1132	tags=37%, list=10%, signal=41%
REACTOME_REV_MEDIATED_NUCLEAR_EXPORT_OF_HIV1_RNA	REACTOME_REV_MEDIATED_NUCLEAR_EXPORT_OF_HIV1_RNA		18	-0.53479725	-1.3770585	0.13461539	0.88714933	0.99	1293	tags=39%, list=12%, signal=44%
GAURNIER_PSMD4_TARGETS	GAURNIER_PSMD4_TARGETS		28	-0.62598735	-1.3767868	0.18367347	0.8794338	0.99	2396	tags=75%, list=21%, signal=95%
CHEN_LVAD_SUPPORT_OF_FAILING_HEART_UP	CHEN_LVAD_SUPPORT_OF_FAILING_HEART_UP		69	-0.5050012	-1.3762966	0.14634146	0.8734006	0.99	1253	tags=33%, list=11%, signal=37%
NAKAMURA_METASTASIS_MODEL_UP	NAKAMURA_METASTASIS_MODEL_UP		25	-0.5402656	-1.3738769	0.0754717	0.876305	0.99	823	tags=40%, list=7%, signal=43%
MARKEY_RB1_CHRONIC_LOF_UP	MARKEY_RB1_CHRONIC_LOF_UP		95	-0.46689665	-1.3707052	0.021276595	0.8821949	0.99	2115	tags=42%, list=19%, signal=51%
HESS_TARGETS_OF_HOXA9_AND_MEIS1_DN	HESS_TARGETS_OF_HOXA9_AND_MEIS1_DN		62	-0.5901062	-1.3702382	0.1875	0.8758263	0.99	1796	tags=50%, list=16%, signal=59%
PUJANA_BRCA2_PCC_NETWORK	PUJANA_BRCA2_PCC_NETWORK		263	-0.39458892	-1.3634914	0.2037037	0.89747435	1	2487	tags=44%, list=22%, signal=55%
AMUNDSON_GAMMA_RADIATION_RESPONSE	AMUNDSON_GAMMA_RADIATION_RESPONSE		25	-0.6099702	-1.3594714	0.21311475	0.90722954	1	2698	tags=68%, list=24%, signal=89%
ONDER_CDH1_TARGETS_1_DN	ONDER_CDH1_TARGETS_1_DN		88	-0.4284196	-1.3523784	0.10909091	0.9321581	1	839	tags=26%, list=7%, signal=28%
BOYAULT_LIVER_CANCER_SUBCLASS_G3_UP	BOYAULT_LIVER_CANCER_SUBCLASS_G3_UP		118	-0.41323358	-1.3522574	0.21153846	0.92454696	1	2288	tags=40%, list=20%, signal=50%
ASGHARZADEH_NEUROBLASTOMA_POOR_SURVIVAL_DN	ASGHARZADEH_NEUROBLASTOMA_POOR_SURVIVAL_DN		20	-0.48061588	-1.3519802	0.18867925	0.917534	1	2011	tags=40%, list=18%, signal=49%
REACTOME_GAP_JUNCTION_TRAFFICKING	REACTOME_GAP_JUNCTION_TRAFFICKING		19	-0.552969	-1.348623	0.14814815	0.9241715	1	855	tags=32%, list=8%, signal=34%
KOBAYASHI_EGFR_SIGNALING_24HR_DN	KOBAYASHI_EGFR_SIGNALING_24HR_DN		166	-0.4584274	-1.3459376	0.26785713	0.9281676	1	2068	tags=52%, list=18%, signal=63%
SCIAN_CELL_CYCLE_TARGETS_OF_TP53_AND_TP73_DN	SCIAN_CELL_CYCLE_TARGETS_OF_TP53_AND_TP73_DN		19	-0.5909732	-1.3433195	0.125	0.9319865	1	2580	tags=74%, list=23%, signal=96%
BLUM_RESPONSE_TO_SALIRASIB_DN	BLUM_RESPONSE_TO_SALIRASIB_DN		253	-0.38325688	-1.3385264	0.16363636	0.9462415	1	2288	tags=45%, list=20%, signal=55%
REACTOME_MITOTIC_PROMETAPHASE	REACTOME_MITOTIC_PROMETAPHASE		47	-0.5025626	-1.3379428	0.1923077	0.94075155	1	1786	tags=40%, list=16%, signal=48%
WANG_BARRETTS_ESOPHAGUS_DN	WANG_BARRETTS_ESOPHAGUS_DN		22	-0.5485236	-1.3374987	0.14893617	0.9340547	1	529	tags=23%, list=5%, signal=24%
TANG_SENESCENCE_TP53_TARGETS_DN	TANG_SENESCENCE_TP53_TARGETS_DN		29	-0.5208728	-1.3372577	0.18333334	0.9270131	1	2288	tags=62%, list=20%, signal=78%
SHEDDEN_LUNG_CANCER_POOR_SURVIVAL_A6	SHEDDEN_LUNG_CANCER_POOR_SURVIVAL_A6		274	-0.40795875	-1.3364985	0.20408164	0.92316705	1	2299	tags=41%, list=21%, signal=51%
GENTILE_UV_HIGH_DOSE_DN	GENTILE_UV_HIGH_DOSE_DN		158	-0.3744882	-1.335025	0.125	0.921074	1	1953	tags=32%, list=17%, signal=39%
RIZ_ERYTHROID_DIFFERENTIATION	RIZ_ERYTHROID_DIFFERENTIATION		60	-0.41126123	-1.3340508	0.25454545	0.91760844	1	2190	tags=42%, list=20%, signal=52%
TSENG_ADIPOGENIC_POTENTIAL_UP	TSENG_ADIPOGENIC_POTENTIAL_UP		25	-0.55903	-1.3305712	0.14893617	0.92586714	1	2216	tags=52%, list=20%, signal=65%
REACTOME_E2F_MEDIATED_REGULATION_OF_DNA_REPLICATION	REACTOME_E2F_MEDIATED_REGULATION_OF_DNA_REPLICATION		20	-0.4706221	-1.3289173	0.18644068	0.92544276	1	2235	tags=45%, list=20%, signal=56%
GEISS_RESPONSE_TO_DSRNA_UP	GEISS_RESPONSE_TO_DSRNA_UP		25	-0.532065	-1.3286988	0.09090909	0.9183165	1	1222	tags=48%, list=11%, signal=54%
REACTOME_PREFOLDIN_MEDIATED_TRANSFER_OF_SUBSTRATE_TO_CCT_TRIC	REACTOME_PREFOLDIN_MEDIATED_TRANSFER_OF_SUBSTRATE_TO_CCT_TRIC		17	-0.4854087	-1.3286393	0.20408164	0.91112787	1	2280	tags=53%, list=20%, signal=66%
MANALO_HYPOXIA_DN	MANALO_HYPOXIA_DN		173	-0.4349006	-1.3276067	0.23529412	0.90787	1	2045	tags=38%, list=18%, signal=45%
UZONYI_RESPONSE_TO_LEUKOTRIENE_AND_THROMBIN	UZONYI_RESPONSE_TO_LEUKOTRIENE_AND_THROMBIN		28	-0.5430523	-1.3272761	0.16666667	0.9022673	1	536	tags=32%, list=5%, signal=34%
SCHUHMACHER_MYC_TARGETS_UP	SCHUHMACHER_MYC_TARGETS_UP		49	-0.445954	-1.3197991	0.2244898	0.92738396	1	2467	tags=45%, list=22%, signal=57%
SHAFFER_IRF4_TARGETS_IN_ACTIVATED_B_LYMPHOCYTE	SHAFFER_IRF4_TARGETS_IN_ACTIVATED_B_LYMPHOCYTE		56	-0.38707072	-1.3109158	0.1632653	0.95873445	1	2036	tags=34%, list=18%, signal=41%
MCMURRAY_TP53_HRAS_COOPERATION_RESPONSE_UP	MCMURRAY_TP53_HRAS_COOPERATION_RESPONSE_UP		20	-0.6228581	-1.3094819	0.16	0.9579652	1	953	tags=45%, list=9%, signal=49%
FONTAINE_THYROID_TUMOR_UNCERTAIN_MALIGNANCY_DN	FONTAINE_THYROID_TUMOR_UNCERTAIN_MALIGNANCY_DN		18	-0.53929	-1.3064604	0.14	0.9641599	1	1375	tags=44%, list=12%, signal=51%
CHIANG_LIVER_CANCER_SUBCLASS_PROLIFERATION_UP	CHIANG_LIVER_CANCER_SUBCLASS_PROLIFERATION_UP		90	-0.43787494	-1.3031117	0.20754717	0.97134274	1	1829	tags=49%, list=16%, signal=58%
REACTOME_REGULATION_OF_GLUCOKINASE_BY_GLUCOKINASE_REGULATORY_PROTEIN	REACTOME_REGULATION_OF_GLUCOKINASE_BY_GLUCOKINASE_REGULATORY_PROTEIN		18	-0.4701928	-1.3007406	0.2	0.97477293	1	1293	tags=33%, list=12%, signal=38%
HESS_TARGETS_OF_HOXA9_AND_MEIS1_UP	HESS_TARGETS_OF_HOXA9_AND_MEIS1_UP		53	-0.39267242	-1.2973037	0.12244898	0.9828309	1	2267	tags=55%, list=20%, signal=68%
FERREIRA_EWINGS_SARCOMA_UNSTABLE_VS_STABLE_UP	FERREIRA_EWINGS_SARCOMA_UNSTABLE_VS_STABLE_UP		74	-0.42645693	-1.2959259	0.18867925	0.9821642	1	1829	tags=46%, list=16%, signal=55%
NAGASHIMA_EGF_SIGNALING_UP	NAGASHIMA_EGF_SIGNALING_UP		41	-0.49989998	-1.2941686	0.25	0.9823045	1	856	tags=37%, list=8%, signal=39%
FERRANDO_T_ALL_WITH_MLL_ENL_FUSION_DN	FERRANDO_T_ALL_WITH_MLL_ENL_FUSION_DN		54	-0.4145729	-1.2884116	0.19565217	1	1	1917	tags=39%, list=17%, signal=47%
LEE_LIVER_CANCER_DENA_UP	LEE_LIVER_CANCER_DENA_UP		46	-0.50983536	-1.2858711	0.14285715	1	1	1236	tags=46%, list=11%, signal=51%
ZHAN_MULTIPLE_MYELOMA_SUBGROUPS	ZHAN_MULTIPLE_MYELOMA_SUBGROUPS		25	-0.4458984	-1.2847391	0.29166666	1	1	2467	tags=40%, list=22%, signal=51%
VECCHI_GASTRIC_CANCER_EARLY_UP	VECCHI_GASTRIC_CANCER_EARLY_UP		231	-0.3477838	-1.2832524	0.21568628	1	1	2050	tags=39%, list=18%, signal=46%
WINNEPENNINCKX_MELANOMA_METASTASIS_UP	WINNEPENNINCKX_MELANOMA_METASTASIS_UP		88	-0.4564627	-1.2812467	0.25	1	1	2285	tags=47%, list=20%, signal=58%
MENSE_HYPOXIA_UP	MENSE_HYPOXIA_UP		57	-0.41633165	-1.2800734	0.08888889	0.99870473	1	1109	tags=25%, list=10%, signal=27%
JI_METASTASIS_REPRESSED_BY_STK11	JI_METASTASIS_REPRESSED_BY_STK11		17	-0.53123134	-1.2787731	0.16	0.9980011	1	748	tags=35%, list=7%, signal=38%
NADERI_BREAST_CANCER_PROGNOSIS_UP	NADERI_BREAST_CANCER_PROGNOSIS_UP		26	-0.50033414	-1.2736285	0.2631579	1	1	2226	tags=62%, list=20%, signal=77%
RICKMAN_TUMOR_DIFFERENTIATED_MODERATELY_VS_POORLY_UP	RICKMAN_TUMOR_DIFFERENTIATED_MODERATELY_VS_POORLY_UP		20	-0.4767755	-1.2715684	0.22807017	1	1	1751	tags=45%, list=16%, signal=53%
RICKMAN_TUMOR_DIFFERENTIATED_MODERATELY_VS_POORLY_DN	RICKMAN_TUMOR_DIFFERENTIATED_MODERATELY_VS_POORLY_DN		20	-0.4767755	-1.2715684	0.22807017	1	1	1751	tags=45%, list=16%, signal=53%
LINDGREN_BLADDER_CANCER_CLUSTER_1_DN	LINDGREN_BLADDER_CANCER_CLUSTER_1_DN		238	-0.35606426	-1.2711716	0.14285715	1	1	1990	tags=37%, list=18%, signal=45%
TOYOTA_TARGETS_OF_MIR34B_AND_MIR34C	TOYOTA_TARGETS_OF_MIR34B_AND_MIR34C		195	-0.35399422	-1.2687848	0.1764706	1	1	1898	tags=34%, list=17%, signal=41%
KEGG_P53_SIGNALING_PATHWAY	KEGG_P53_SIGNALING_PATHWAY		41	-0.37788618	-1.2672653	0.1764706	1	1	2049	tags=37%, list=18%, signal=45%
CROONQUIST_STROMAL_STIMULATION_UP	CROONQUIST_STROMAL_STIMULATION_UP		34	-0.57629347	-1.2667669	0.20833333	1	1	1276	tags=44%, list=11%, signal=50%
SHEPARD_CRUSH_AND_BURN_MUTANT_DN	SHEPARD_CRUSH_AND_BURN_MUTANT_DN		100	-0.36984542	-1.2662654	0.18181819	0.9979338	1	1251	tags=30%, list=11%, signal=33%
AIYAR_COBRA1_TARGETS_DN	AIYAR_COBRA1_TARGETS_DN		16	-0.42795542	-1.2644465	0.18518518	0.99994016	1	1686	tags=31%, list=15%, signal=37%
REACTOME_LAGGING_STRAND_SYNTHESIS	REACTOME_LAGGING_STRAND_SYNTHESIS		15	-0.5720886	-1.2626922	0.26415095	1	1	3129	tags=67%, list=28%, signal=92%
WEST_ADRENOCORTICAL_TUMOR_UP	WEST_ADRENOCORTICAL_TUMOR_UP		199	-0.3245783	-1.2621524	0.26	0.9969442	1	1898	tags=31%, list=17%, signal=37%
HORIUCHI_WTAP_TARGETS_DN	HORIUCHI_WTAP_TARGETS_DN		179	-0.37264556	-1.2618777	0.26923078	0.9916881	1	2288	tags=40%, list=20%, signal=49%
GOLDRATH_ANTIGEN_RESPONSE	GOLDRATH_ANTIGEN_RESPONSE		270	-0.36782953	-1.2618371	0.25531915	0.985366	1	2081	tags=41%, list=19%, signal=50%
SATO_SILENCED_BY_METHYLATION_IN_PANCREATIC_CANCER_2	SATO_SILENCED_BY_METHYLATION_IN_PANCREATIC_CANCER_2		30	-0.46630886	-1.2588983	0.2	0.99194676	1	1062	tags=33%, list=9%, signal=37%
MARCHINI_TRABECTEDIN_RESISTANCE_DN	MARCHINI_TRABECTEDIN_RESISTANCE_DN		33	-0.46702754	-1.258592	0.27083334	0.9869826	1	1498	tags=33%, list=13%, signal=38%
TAKEDA_TARGETS_OF_NUP98_HOXA9_FUSION_3D_DN	TAKEDA_TARGETS_OF_NUP98_HOXA9_FUSION_3D_DN		16	-0.6157149	-1.2584714	0.13636364	0.9809917	1	1204	tags=50%, list=11%, signal=56%
ROSS_AML_WITH_CBFB_MYH11_FUSION	ROSS_AML_WITH_CBFB_MYH11_FUSION		35	-0.49544448	-1.2540208	0.26	0.9932139	1	867	tags=29%, list=8%, signal=31%
LIN_NPAS4_TARGETS_DN	LIN_NPAS4_TARGETS_DN		38	-0.4056229	-1.2518437	0.16981132	0.99391985	1	2023	tags=42%, list=18%, signal=51%
VANTVEER_BREAST_CANCER_METASTASIS_DN	VANTVEER_BREAST_CANCER_METASTASIS_DN		60	-0.39999163	-1.2511772	0.21276596	0.9909673	1	2141	tags=40%, list=19%, signal=49%
PARENT_MTOR_SIGNALING_DN	PARENT_MTOR_SIGNALING_DN		26	-0.44944292	-1.2510215	0.18367347	0.98547614	1	1512	tags=35%, list=14%, signal=40%
GRAHAM_CML_DIVIDING_VS_NORMAL_QUIESCENT_UP	GRAHAM_CML_DIVIDING_VS_NORMAL_QUIESCENT_UP		123	-0.42864913	-1.2495862	0.24074075	0.9851397	1	2045	tags=45%, list=18%, signal=54%
FRASOR_TAMOXIFEN_RESPONSE_UP	FRASOR_TAMOXIFEN_RESPONSE_UP		32	-0.40334707	-1.2488441	0.11111111	0.9824242	1	884	tags=34%, list=8%, signal=37%
BIOCARTA_ATRBRCA_PATHWAY	BIOCARTA_ATRBRCA_PATHWAY		15	-0.5102167	-1.2484202	0.25862068	0.9785661	1	2644	tags=47%, list=24%, signal=61%
CAIRO_HEPATOBLASTOMA_CLASSES_UP	CAIRO_HEPATOBLASTOMA_CLASSES_UP		371	-0.35526842	-1.2483475	0.30769232	0.9727473	1	2596	tags=40%, list=23%, signal=50%
REACTOME_CELL_CYCLE_MITOTIC	REACTOME_CELL_CYCLE_MITOTIC		194	-0.37476936	-1.2477896	0.29090908	0.9690679	1	2432	tags=35%, list=22%, signal=44%
MORI_LARGE_PRE_BII_LYMPHOCYTE_UP	MORI_LARGE_PRE_BII_LYMPHOCYTE_UP		43	-0.46834207	-1.2475351	0.27450982	0.9638146	1	1875	tags=49%, list=17%, signal=58%
REACTOME_BASIGIN_INTERACTIONS	REACTOME_BASIGIN_INTERACTIONS		21	-0.45780313	-1.2475327	0.15384616	0.9581451	1	730	tags=24%, list=7%, signal=25%
WONG_EMBRYONIC_STEM_CELL_CORE	WONG_EMBRYONIC_STEM_CELL_CORE		255	-0.38709638	-1.2473323	0.26923078	0.9533333	1	2296	tags=39%, list=21%, signal=48%
KUNINGER_IGF1_VS_PDGFB_TARGETS_DN	KUNINGER_IGF1_VS_PDGFB_TARGETS_DN		17	-0.5714125	-1.2418474	0.17391305	0.9690669	1	1336	tags=59%, list=12%, signal=67%
BENPORATH_ES_CORE_NINE_CORRELATED	BENPORATH_ES_CORE_NINE_CORRELATED		65	-0.36947855	-1.2409312	0.15686275	0.9673608	1	2553	tags=43%, list=23%, signal=55%
PICCALUGA_ANGIOIMMUNOBLASTIC_LYMPHOMA_DN	PICCALUGA_ANGIOIMMUNOBLASTIC_LYMPHOMA_DN		62	-0.37248433	-1.2390587	0.23404256	0.9708107	1	1049	tags=21%, list=9%, signal=23%
RODRIGUES_THYROID_CARCINOMA_POORLY_DIFFERENTIATED_UP	RODRIGUES_THYROID_CARCINOMA_POORLY_DIFFERENTIATED_UP		336	-0.35933098	-1.2381018	0.2244898	0.96774143	1	2318	tags=36%, list=21%, signal=44%
RAMASWAMY_METASTASIS_UP	RAMASWAMY_METASTASIS_UP		38	-0.35956433	-1.237599	0.18867925	0.96432865	1	2226	tags=39%, list=20%, signal=49%
FOURNIER_ACINAR_DEVELOPMENT_LATE_2	FOURNIER_ACINAR_DEVELOPMENT_LATE_2		179	-0.37805295	-1.2354814	0.2857143	0.96783364	1	2491	tags=41%, list=22%, signal=52%
TAKAO_RESPONSE_TO_UVB_RADIATION_DN	TAKAO_RESPONSE_TO_UVB_RADIATION_DN		60	-0.33175588	-1.2320522	0.20833333	0.9757066	1	2104	tags=38%, list=19%, signal=47%
LEE_LIVER_CANCER_ACOX1_UP	LEE_LIVER_CANCER_ACOX1_UP		50	-0.44180226	-1.2317307	0.21428572	0.97148156	1	1319	tags=40%, list=12%, signal=45%
GAL_LEUKEMIC_STEM_CELL_DN	GAL_LEUKEMIC_STEM_CELL_DN		133	-0.3999343	-1.2310747	0.18367347	0.96847284	1	1953	tags=39%, list=17%, signal=47%
REACTOME_MITOTIC_M_M_G1_PHASES	REACTOME_MITOTIC_M_M_G1_PHASES		102	-0.40384597	-1.2303497	0.30769232	0.9657793	1	2141	tags=34%, list=19%, signal=42%
HOQUE_METHYLATED_IN_CANCER	HOQUE_METHYLATED_IN_CANCER		37	-0.45298022	-1.2299693	0.13953489	0.9618299	1	1369	tags=38%, list=12%, signal=43%
DACOSTA_ERCC3_ALLELE_XPCS_VS_TTD_DN	DACOSTA_ERCC3_ALLELE_XPCS_VS_TTD_DN		17	-0.5732258	-1.2292771	0.1627907	0.95961165	1	2444	tags=59%, list=22%, signal=75%
NAKAYAMA_SOFT_TISSUE_TUMORS_PCA2_UP	NAKAYAMA_SOFT_TISSUE_TUMORS_PCA2_UP		59	-0.4333701	-1.2280508	0.2037037	0.9588569	1	1829	tags=46%, list=16%, signal=54%
SATO_SILENCED_BY_DEACETYLATION_IN_PANCREATIC_CANCER	SATO_SILENCED_BY_DEACETYLATION_IN_PANCREATIC_CANCER		28	-0.42706162	-1.2272565	0.13953489	0.9563144	1	856	tags=36%, list=8%, signal=39%
CHANDRAN_METASTASIS_UP	CHANDRAN_METASTASIS_UP		44	-0.39501342	-1.2264358	0.13953489	0.9540654	1	1492	tags=32%, list=13%, signal=37%
ICHIBA_GRAFT_VERSUS_HOST_DISEASE_35D_UP	ICHIBA_GRAFT_VERSUS_HOST_DISEASE_35D_UP		115	-0.45586348	-1.2222462	0.27906978	0.96307766	1	2093	tags=47%, list=19%, signal=57%
PUJANA_CHEK2_PCC_NETWORK	PUJANA_CHEK2_PCC_NETWORK		481	-0.32370073	-1.219444	0.2962963	0.9701224	1	2296	tags=35%, list=21%, signal=42%
BONCI_TARGETS_OF_MIR15A_AND_MIR16_1	BONCI_TARGETS_OF_MIR15A_AND_MIR16_1		53	-0.36651745	-1.2187679	0.24074075	0.96758586	1	765	tags=28%, list=7%, signal=30%
DOUGLAS_BMI1_TARGETS_UP	DOUGLAS_BMI1_TARGETS_UP		331	-0.3153853	-1.2163358	0.23404256	0.97141623	1	1307	tags=25%, list=12%, signal=28%
KANNAN_TP53_TARGETS_UP	KANNAN_TP53_TARGETS_UP		27	-0.4162273	-1.2152952	0.29545453	0.9700181	1	482	tags=26%, list=4%, signal=27%
TONKS_TARGETS_OF_RUNX1_RUNX1T1_FUSION_HSC_DN	TONKS_TARGETS_OF_RUNX1_RUNX1T1_FUSION_HSC_DN		121	-0.42696857	-1.2142389	0.24	0.96900636	1	2023	tags=43%, list=18%, signal=52%
LU_TUMOR_ANGIOGENESIS_UP	LU_TUMOR_ANGIOGENESIS_UP		15	-0.5129879	-1.2138706	0.18604651	0.96544576	1	765	tags=40%, list=7%, signal=43%
BROCKE_APOPTOSIS_REVERSED_BY_IL6	BROCKE_APOPTOSIS_REVERSED_BY_IL6		78	-0.3637105	-1.213083	0.21568628	0.9640512	1	860	tags=23%, list=8%, signal=25%
HUANG_FOXA2_TARGETS_DN	HUANG_FOXA2_TARGETS_DN		24	-0.5515205	-1.2110517	0.2857143	0.9659839	1	1191	tags=50%, list=11%, signal=56%
TSAI_RESPONSE_TO_IONIZING_RADIATION	TSAI_RESPONSE_TO_IONIZING_RADIATION		84	-0.3488602	-1.2106503	0.2	0.962538	1	1890	tags=36%, list=17%, signal=43%
PYEON_CANCER_HEAD_AND_NECK_VS_CERVICAL_UP	PYEON_CANCER_HEAD_AND_NECK_VS_CERVICAL_UP		86	-0.356745	-1.2078161	0.23214285	0.96771485	1	2216	tags=41%, list=20%, signal=50%
REACTOME_TRNA_AMINOACYLATION	REACTOME_TRNA_AMINOACYLATION		18	-0.43510625	-1.2047017	0.29411766	0.9751469	1	979	tags=22%, list=9%, signal=24%
CHEMNITZ_RESPONSE_TO_PROSTAGLANDIN_E2_UP	CHEMNITZ_RESPONSE_TO_PROSTAGLANDIN_E2_UP		77	-0.3689501	-1.2046717	0.3018868	0.97036296	1	1992	tags=40%, list=18%, signal=49%
TARTE_PLASMA_CELL_VS_PLASMABLAST_DN	TARTE_PLASMA_CELL_VS_PLASMABLAST_DN		212	-0.33043778	-1.2026604	0.27659574	0.97323483	1	2090	tags=33%, list=19%, signal=40%
SAGIV_CD24_TARGETS_DN	SAGIV_CD24_TARGETS_DN		30	-0.44115645	-1.202442	0.24444444	0.9692804	1	1599	tags=40%, list=14%, signal=47%
ALCALAY_AML_BY_NPM1_LOCALIZATION_DN	ALCALAY_AML_BY_NPM1_LOCALIZATION_DN		124	-0.3555172	-1.2018925	0.20408164	0.9664162	1	2267	tags=44%, list=20%, signal=55%
ROSS_AML_WITH_PML_RARA_FUSION	ROSS_AML_WITH_PML_RARA_FUSION		43	-0.4330225	-1.1995845	0.24528302	0.9713183	1	358	tags=19%, list=3%, signal=19%
CONRAD_STEM_CELL	CONRAD_STEM_CELL		24	-0.42910334	-1.1989222	0.18867925	0.9686748	1	977	tags=29%, list=9%, signal=32%
CHANG_CYCLING_GENES	CHANG_CYCLING_GENES		29	-0.50038487	-1.1955745	0.33333334	0.9757996	1	1403	tags=45%, list=13%, signal=51%
KEGG_ARACHIDONIC_ACID_METABOLISM	KEGG_ARACHIDONIC_ACID_METABOLISM		34	-0.4306877	-1.1932508	0.19607843	0.98016584	1	1184	tags=29%, list=11%, signal=33%
SA_B_CELL_RECEPTOR_COMPLEXES	SA_B_CELL_RECEPTOR_COMPLEXES		16	-0.47496662	-1.1910707	0.25	0.9839847	1	396	tags=19%, list=4%, signal=19%
VANHARANTA_UTERINE_FIBROID_DN	VANHARANTA_UTERINE_FIBROID_DN		38	-0.43752378	-1.1896862	0.25	0.98397845	1	969	tags=32%, list=9%, signal=34%
BASSO_CD40_SIGNALING_UP	BASSO_CD40_SIGNALING_UP		63	-0.4067721	-1.1877701	0.28	0.9860382	1	1857	tags=46%, list=17%, signal=55%
HINATA_NFKB_TARGETS_KERATINOCYTE_UP	HINATA_NFKB_TARGETS_KERATINOCYTE_UP		48	-0.45383304	-1.1875997	0.30612245	0.981973	1	1883	tags=44%, list=17%, signal=52%
AMIT_EGF_RESPONSE_60_MCF10A	AMIT_EGF_RESPONSE_60_MCF10A		28	-0.43184188	-1.1864749	0.26086956	0.98094857	1	1883	tags=50%, list=17%, signal=60%
GRAHAM_CML_QUIESCENT_VS_NORMAL_DIVIDING_UP	GRAHAM_CML_QUIESCENT_VS_NORMAL_DIVIDING_UP		35	-0.45819116	-1.1862508	0.2826087	0.9773133	1	2482	tags=57%, list=22%, signal=73%
KEGG_HOMOLOGOUS_RECOMBINATION	KEGG_HOMOLOGOUS_RECOMBINATION		24	-0.46336356	-1.1862359	0.3	0.9727852	1	2346	tags=50%, list=21%, signal=63%
YAO_TEMPORAL_RESPONSE_TO_PROGESTERONE_CLUSTER_14	YAO_TEMPORAL_RESPONSE_TO_PROGESTERONE_CLUSTER_14		97	-0.31143585	-1.1846497	0.30612245	0.9751913	1	3234	tags=51%, list=29%, signal=70%
SESTO_RESPONSE_TO_UV_C7	SESTO_RESPONSE_TO_UV_C7		49	-0.38477743	-1.1827301	0.25581396	0.9769725	1	1487	tags=33%, list=13%, signal=37%
TSENG_IRS1_TARGETS_UP	TSENG_IRS1_TARGETS_UP		86	-0.38476303	-1.1817355	0.27272728	0.9762648	1	2216	tags=40%, list=20%, signal=49%
RUGO_ENVIRONMENTAL_STRESS_RESPONSE_UP	RUGO_ENVIRONMENTAL_STRESS_RESPONSE_UP		20	-0.43613616	-1.1807271	0.29545453	0.9763823	1	856	tags=35%, list=8%, signal=38%
REACTOME_TRANSPORT_OF_MATURE_MRNA_DERIVED_FROM_AN_INTRON_CONTAINING_TRANSCRIPT	REACTOME_TRANSPORT_OF_MATURE_MRNA_DERIVED_FROM_AN_INTRON_CONTAINING_TRANSCRIPT		33	-0.39809862	-1.1801639	0.34615386	0.97342277	1	2328	tags=39%, list=21%, signal=50%
LINDGREN_BLADDER_CANCER_HIGH_RECURRENCE	LINDGREN_BLADDER_CANCER_HIGH_RECURRENCE		32	-0.54349524	-1.1789259	0.23913044	0.9729701	1	1231	tags=44%, list=11%, signal=49%
HOFFMANN_SMALL_PRE_BII_TO_IMMATURE_B_LYMPHOCYTE_UP	HOFFMANN_SMALL_PRE_BII_TO_IMMATURE_B_LYMPHOCYTE_UP		35	-0.4084317	-1.1786991	0.26190478	0.96923774	1	1185	tags=29%, list=11%, signal=32%
MCCLUNG_DELTA_FOSB_TARGETS_2WK	MCCLUNG_DELTA_FOSB_TARGETS_2WK		34	-0.44652155	-1.1786438	0.27272728	0.96498394	1	1140	tags=35%, list=10%, signal=39%
YAO_TEMPORAL_RESPONSE_TO_PROGESTERONE_CLUSTER_16	YAO_TEMPORAL_RESPONSE_TO_PROGESTERONE_CLUSTER_16		62	-0.47427058	-1.177946	0.29166666	0.9630065	1	2334	tags=55%, list=21%, signal=69%
BIOCARTA_FAS_PATHWAY	BIOCARTA_FAS_PATHWAY		18	-0.39781213	-1.1777667	0.3	0.9594743	1	2136	tags=39%, list=19%, signal=48%
REACTOME_HIV_LIFE_CYCLE	REACTOME_HIV_LIFE_CYCLE		75	-0.36655453	-1.173087	0.3478261	0.9710304	1	2786	tags=36%, list=25%, signal=48%
REACTOME_PYRUVATE_METABOLISM_AND_TCA_CYCLE	REACTOME_PYRUVATE_METABOLISM_AND_TCA_CYCLE		29	-0.36579207	-1.1725016	0.24489796	0.96888155	1	58	tags=10%, list=1%, signal=10%
HEDENFALK_BREAST_CANCER_BRCA1_VS_BRCA2	HEDENFALK_BREAST_CANCER_BRCA1_VS_BRCA2		21	-0.38276264	-1.1724927	0.24528302	0.96465236	1	1620	tags=33%, list=14%, signal=39%
VERNELL_RETINOBLASTOMA_PATHWAY_UP	VERNELL_RETINOBLASTOMA_PATHWAY_UP		29	-0.44222608	-1.1721282	0.3125	0.9620412	1	1875	tags=48%, list=17%, signal=58%
KEGG_AMINOACYL_TRNA_BIOSYNTHESIS	KEGG_AMINOACYL_TRNA_BIOSYNTHESIS		18	-0.42329067	-1.1705685	0.38	0.9631438	1	979	tags=22%, list=9%, signal=24%
SUNG_METASTASIS_STROMA_DN	SUNG_METASTASIS_STROMA_DN		26	-0.43361315	-1.1681036	0.28301886	0.967848	1	1076	tags=38%, list=10%, signal=42%
GRADE_COLON_AND_RECTAL_CANCER_UP	GRADE_COLON_AND_RECTAL_CANCER_UP		161	-0.30225378	-1.1672385	0.28	0.9670884	1	2395	tags=30%, list=21%, signal=37%
RORIE_TARGETS_OF_EWSR1_FLI1_FUSION_UP	RORIE_TARGETS_OF_EWSR1_FLI1_FUSION_UP		16	-0.50352156	-1.1654103	0.29411766	0.9694066	1	1009	tags=50%, list=9%, signal=55%
SESTO_RESPONSE_TO_UV_C8	SESTO_RESPONSE_TO_UV_C8		49	-0.38603595	-1.1651523	0.3137255	0.9659144	1	918	tags=22%, list=8%, signal=24%
PEPPER_CHRONIC_LYMPHOCYTIC_LEUKEMIA_UP	PEPPER_CHRONIC_LYMPHOCYTIC_LEUKEMIA_UP		15	-0.47736704	-1.1649449	0.25531915	0.9624721	1	472	tags=27%, list=4%, signal=28%
LINDSTEDT_DENDRITIC_CELL_MATURATION_D	LINDSTEDT_DENDRITIC_CELL_MATURATION_D		43	-0.48294264	-1.1640246	0.31914893	0.96203244	1	1815	tags=47%, list=16%, signal=55%
KOKKINAKIS_METHIONINE_DEPRIVATION_48HR_UP	KOKKINAKIS_METHIONINE_DEPRIVATION_48HR_UP		83	-0.35675424	-1.1632345	0.3255814	0.9614083	1	2283	tags=46%, list=20%, signal=57%
REACTOME_TAT_MEDIATED_HIV1_ELONGATION_ARREST_AND_RECOVERY	REACTOME_TAT_MEDIATED_HIV1_ELONGATION_ARREST_AND_RECOVERY		27	-0.3553845	-1.1627636	0.34615386	0.9588206	1	7229	tags=100%, list=65%, signal=281%
GRESHOCK_CANCER_COPY_NUMBER_UP	GRESHOCK_CANCER_COPY_NUMBER_UP		201	-0.27648184	-1.1627263	0.20754717	0.9550843	1	979	tags=17%, list=9%, signal=19%
PARK_TRETINOIN_RESPONSE_AND_RARA_PLZF_FUSION	PARK_TRETINOIN_RESPONSE_AND_RARA_PLZF_FUSION		16	-0.53832024	-1.1622452	0.31111112	0.9529346	1	2180	tags=63%, list=19%, signal=77%
SANA_RESPONSE_TO_IFNG_DN	SANA_RESPONSE_TO_IFNG_DN		56	-0.3515467	-1.1619717	0.33333334	0.950012	1	2346	tags=34%, list=21%, signal=43%
HOFFMANN_LARGE_TO_SMALL_PRE_BII_LYMPHOCYTE_UP	HOFFMANN_LARGE_TO_SMALL_PRE_BII_LYMPHOCYTE_UP		70	-0.4562271	-1.1592678	0.32	0.955485	1	2068	tags=47%, list=18%, signal=57%
BASSO_CD40_SIGNALING_DN	BASSO_CD40_SIGNALING_DN		40	-0.4284428	-1.1583939	0.29268292	0.9545698	1	2592	tags=52%, list=23%, signal=68%
CROMER_TUMORIGENESIS_DN	CROMER_TUMORIGENESIS_DN		29	-0.45764142	-1.1564721	0.26530612	0.9571742	1	1557	tags=41%, list=14%, signal=48%
ST_WNT_BETA_CATENIN_PATHWAY	ST_WNT_BETA_CATENIN_PATHWAY		24	-0.4549876	-1.1553661	0.27906978	0.9570209	1	1755	tags=42%, list=16%, signal=49%
DORN_ADENOVIRUS_INFECTION_48HR_DN	DORN_ADENOVIRUS_INFECTION_48HR_DN		28	-0.37364525	-1.1534393	0.29411766	0.96067697	1	728	tags=25%, list=7%, signal=27%
LEE_LIVER_CANCER_MYC_UP	LEE_LIVER_CANCER_MYC_UP		45	-0.3363905	-1.1530972	0.26086956	0.9580777	1	865	tags=24%, list=8%, signal=26%
MODY_HIPPOCAMPUS_PRENATAL	MODY_HIPPOCAMPUS_PRENATAL		21	-0.36081243	-1.1518185	0.3272727	0.95878124	1	2580	tags=48%, list=23%, signal=62%
AMIT_SERUM_RESPONSE_40_MCF10A	AMIT_SERUM_RESPONSE_40_MCF10A		22	-0.46578613	-1.151616	0.2888889	0.95603514	1	1240	tags=41%, list=11%, signal=46%
DORSAM_HOXA9_TARGETS_UP	DORSAM_HOXA9_TARGETS_UP		23	-0.4038769	-1.1504449	0.25490198	0.9561093	1	1317	tags=22%, list=12%, signal=25%
VALK_AML_CLUSTER_15	VALK_AML_CLUSTER_15		17	-0.45484608	-1.1495355	0.23913044	0.9553399	1	824	tags=29%, list=7%, signal=32%
YAO_TEMPORAL_RESPONSE_TO_PROGESTERONE_CLUSTER_8	YAO_TEMPORAL_RESPONSE_TO_PROGESTERONE_CLUSTER_8		31	-0.40113726	-1.1494426	0.18181819	0.95184565	1	407	tags=23%, list=4%, signal=23%
NGUYEN_NOTCH1_TARGETS_DN	NGUYEN_NOTCH1_TARGETS_DN		47	-0.35447276	-1.1463572	0.25490198	0.95859593	1	702	tags=17%, list=6%, signal=18%
SESTO_RESPONSE_TO_UV_C2	SESTO_RESPONSE_TO_UV_C2		33	-0.34427908	-1.1451463	0.31914893	0.9588688	1	1786	tags=27%, list=16%, signal=32%
BASSO_B_LYMPHOCYTE_NETWORK	BASSO_B_LYMPHOCYTE_NETWORK		85	-0.3204724	-1.1432775	0.2826087	0.96122485	1	2167	tags=29%, list=19%, signal=36%
KRASNOSELSKAYA_ILF3_TARGETS_DN	KRASNOSELSKAYA_ILF3_TARGETS_DN		25	-0.4193197	-1.1427934	0.29166666	0.9594443	1	791	tags=24%, list=7%, signal=26%
REACTOME_CHEMOKINE_RECEPTORS_BIND_CHEMOKINES	REACTOME_CHEMOKINE_RECEPTORS_BIND_CHEMOKINES		42	-0.48993644	-1.1404774	0.2888889	0.9643401	1	2571	tags=60%, list=23%, signal=77%
BILD_HRAS_ONCOGENIC_SIGNATURE	BILD_HRAS_ONCOGENIC_SIGNATURE		140	-0.3600576	-1.1395727	0.25	0.9640514	1	802	tags=26%, list=7%, signal=28%
GRESHOCK_CANCER_COPY_NUMBER_DN	GRESHOCK_CANCER_COPY_NUMBER_DN		208	-0.271991	-1.1383355	0.23529412	0.964074	1	979	tags=17%, list=9%, signal=19%
DOANE_BREAST_CANCER_CLASSES_DN	DOANE_BREAST_CANCER_CLASSES_DN		21	-0.41999507	-1.1378951	0.2777778	0.9616358	1	601	tags=29%, list=5%, signal=30%
TSUNODA_CISPLATIN_RESISTANCE_DN	TSUNODA_CISPLATIN_RESISTANCE_DN		18	-0.44675744	-1.1364552	0.26530612	0.9641576	1	969	tags=39%, list=9%, signal=43%
TENEDINI_MEGAKARYOCYTE_MARKERS	TENEDINI_MEGAKARYOCYTE_MARKERS		29	-0.37555107	-1.1343355	0.3653846	0.9671544	1	2370	tags=45%, list=21%, signal=57%
HINATA_NFKB_TARGETS_FIBROBLAST_UP	HINATA_NFKB_TARGETS_FIBROBLAST_UP		43	-0.37868705	-1.1316345	0.3653846	0.9730729	1	1559	tags=30%, list=14%, signal=35%
KYNG_ENVIRONMENTAL_STRESS_RESPONSE_UP	KYNG_ENVIRONMENTAL_STRESS_RESPONSE_UP		22	-0.400284	-1.1310823	0.27906978	0.9708822	1	856	tags=32%, list=8%, signal=34%
GERY_CEBP_TARGETS	GERY_CEBP_TARGETS		94	-0.39665568	-1.1304865	0.22916667	0.96954167	1	1337	tags=36%, list=12%, signal=41%
SCHLESINGER_METHYLATED_DE_NOVO_IN_CANCER	SCHLESINGER_METHYLATED_DE_NOVO_IN_CANCER		60	-0.4022784	-1.1304417	0.29166666	0.9658691	1	1455	tags=33%, list=13%, signal=38%
REACTOME_S_PHASE	REACTOME_S_PHASE		84	-0.36688268	-1.1289722	0.3846154	0.9678092	1	2235	tags=30%, list=20%, signal=37%
DAZARD_UV_RESPONSE_CLUSTER_G2	DAZARD_UV_RESPONSE_CLUSTER_G2		15	-0.49234927	-1.1288007	0.3043478	0.9644434	1	1883	tags=53%, list=17%, signal=64%
ZHANG_RESPONSE_TO_IKK_INHIBITOR_AND_TNF_DN	ZHANG_RESPONSE_TO_IKK_INHIBITOR_AND_TNF_DN		36	-0.3632676	-1.1264722	0.30769232	0.9690196	1	2296	tags=42%, list=21%, signal=52%
BERTUCCI_MEDULLARY_VS_DUCTAL_BREAST_CANCER_UP	BERTUCCI_MEDULLARY_VS_DUCTAL_BREAST_CANCER_UP		107	-0.31741253	-1.1259248	0.26	0.96701616	1	2200	tags=35%, list=20%, signal=43%
FAELT_B_CLL_WITH_VH3_21_UP	FAELT_B_CLL_WITH_VH3_21_UP		30	-0.3455259	-1.1233183	0.29411766	0.9733217	1	1936	tags=33%, list=17%, signal=40%
SHEPARD_BMYB_TARGETS	SHEPARD_BMYB_TARGETS		39	-0.3934587	-1.1227493	0.25	0.97144395	1	1178	tags=36%, list=11%, signal=40%
MIDORIKAWA_AMPLIFIED_IN_LIVER_CANCER	MIDORIKAWA_AMPLIFIED_IN_LIVER_CANCER		26	-0.40357545	-1.1220719	0.3392857	0.9703612	1	2925	tags=54%, list=26%, signal=73%
SHEPARD_BMYB_MORPHOLINO_DN	SHEPARD_BMYB_MORPHOLINO_DN		115	-0.33133528	-1.1220185	0.28	0.9669332	1	1234	tags=29%, list=11%, signal=32%
REACTOME_ABORTIVE_ELONGATION_OF_HIV1_TRANSCRIPT_IN_THE_ABSENCE_OF_TAT	REACTOME_ABORTIVE_ELONGATION_OF_HIV1_TRANSCRIPT_IN_THE_ABSENCE_OF_TAT		19	-0.38491815	-1.1210068	0.35849056	0.9668054	1	6896	tags=100%, list=62%, signal=260%
ENK_UV_RESPONSE_EPIDERMIS_UP	ENK_UV_RESPONSE_EPIDERMIS_UP		193	-0.28392678	-1.1209332	0.30952382	0.9636741	1	1448	tags=24%, list=13%, signal=27%
SHAFFER_IRF4_TARGETS_IN_PLASMA_CELL_VS_MATURE_B_LYMPHOCYTE	SHAFFER_IRF4_TARGETS_IN_PLASMA_CELL_VS_MATURE_B_LYMPHOCYTE		48	-0.34466726	-1.1193849	0.25	0.9645188	1	324	tags=17%, list=3%, signal=17%
FOSTER_INFLAMMATORY_RESPONSE_LPS_DN	FOSTER_INFLAMMATORY_RESPONSE_LPS_DN		233	-0.32468298	-1.1178092	0.3125	0.96570927	1	1576	tags=29%, list=14%, signal=33%
BENPORATH_CYCLING_GENES	BENPORATH_CYCLING_GENES		352	-0.29151815	-1.1175275	0.3090909	0.9628931	1	2328	tags=36%, list=21%, signal=44%
WAKASUGI_HAVE_ZNF143_BINDING_SITES	WAKASUGI_HAVE_ZNF143_BINDING_SITES		43	-0.4025218	-1.1140727	0.41666666	0.97180414	1	1808	tags=33%, list=16%, signal=39%
ZHAN_MULTIPLE_MYELOMA_CD2_DN	ZHAN_MULTIPLE_MYELOMA_CD2_DN		22	-0.41768774	-1.1136396	0.34	0.9696397	1	2356	tags=45%, list=21%, signal=57%
RODRIGUES_NTN1_AND_DCC_TARGETS	RODRIGUES_NTN1_AND_DCC_TARGETS		23	-0.37177807	-1.1117803	0.29787233	0.9718868	1	2009	tags=43%, list=18%, signal=53%
GRADE_COLON_VS_RECTAL_CANCER_UP	GRADE_COLON_VS_RECTAL_CANCER_UP		18	-0.4447955	-1.1108576	0.3617021	0.971405	1	1661	tags=44%, list=15%, signal=52%
GENTILE_UV_RESPONSE_CLUSTER_D8	GENTILE_UV_RESPONSE_CLUSTER_D8		19	-0.453556	-1.1100498	0.3478261	0.971258	1	1829	tags=47%, list=16%, signal=57%
REACTOME_SNRNP_ASSEMBLY	REACTOME_SNRNP_ASSEMBLY		29	-0.3947541	-1.1099393	0.4	0.96821344	1	2005	tags=34%, list=18%, signal=42%
REACTOME_G1_S_TRANSITION	REACTOME_G1_S_TRANSITION		79	-0.35059947	-1.1095394	0.40816328	0.9667053	1	2235	tags=30%, list=20%, signal=38%
PETRETTO_CARDIAC_HYPERTROPHY	PETRETTO_CARDIAC_HYPERTROPHY		23	-0.58471125	-1.1089817	0.42222223	0.9647144	1	1889	tags=70%, list=17%, signal=84%
REACTOME_PROCESSING_OF_CAPPED_INTRON_CONTAINING_PRE_MRNA	REACTOME_PROCESSING_OF_CAPPED_INTRON_CONTAINING_PRE_MRNA		82	-0.34539375	-1.1077846	0.3877551	0.96549976	1	2395	tags=34%, list=21%, signal=43%
DACOSTA_UV_RESPONSE_VIA_ERCC3_COMMON_UP	DACOSTA_UV_RESPONSE_VIA_ERCC3_COMMON_UP		43	-0.3301036	-1.1073964	0.32	0.963555	1	324	tags=12%, list=3%, signal=12%
KEGG_BLADDER_CANCER	KEGG_BLADDER_CANCER		19	-0.4177459	-1.107291	0.38636363	0.96075565	1	638	tags=16%, list=6%, signal=17%
KENNY_CTNNB1_TARGETS_DN	KENNY_CTNNB1_TARGETS_DN		28	-0.3715339	-1.1067958	0.33333334	0.95931786	1	1100	tags=25%, list=10%, signal=28%
DIRMEIER_LMP1_RESPONSE_LATE_UP	DIRMEIER_LMP1_RESPONSE_LATE_UP		28	-0.38554224	-1.1043767	0.3529412	0.9633174	1	1812	tags=39%, list=16%, signal=47%
FURUKAWA_DUSP6_TARGETS_PCI35_DN	FURUKAWA_DUSP6_TARGETS_PCI35_DN		41	-0.40468147	-1.1021733	0.44444445	0.967336	1	2061	tags=61%, list=18%, signal=74%
POOLA_INVASIVE_BREAST_CANCER_UP	POOLA_INVASIVE_BREAST_CANCER_UP		169	-0.40674117	-1.10045	0.3469388	0.96948	1	1915	tags=47%, list=17%, signal=56%
BENPORATH_MYC_TARGETS_WITH_EBOX	BENPORATH_MYC_TARGETS_WITH_EBOX		151	-0.2315919	-1.09993	0.29411766	0.96763206	1	1342	tags=19%, list=12%, signal=21%
KIM_WT1_TARGETS_12HR_UP	KIM_WT1_TARGETS_12HR_UP		91	-0.34465703	-1.0999196	0.37777779	0.9643408	1	1100	tags=30%, list=10%, signal=33%
CHEN_HOXA5_TARGETS_9HR_UP	CHEN_HOXA5_TARGETS_9HR_UP		113	-0.30163246	-1.0992793	0.3125	0.96303564	1	1516	tags=23%, list=14%, signal=26%
FONTAINE_PAPILLARY_THYROID_CARCINOMA_UP	FONTAINE_PAPILLARY_THYROID_CARCINOMA_UP		35	-0.34449387	-1.0977304	0.3617021	0.96465594	1	1798	tags=34%, list=16%, signal=41%
FONTAINE_FOLLICULAR_THYROID_ADENOMA_DN	FONTAINE_FOLLICULAR_THYROID_ADENOMA_DN		39	-0.38529906	-1.0974338	0.2857143	0.962363	1	1275	tags=28%, list=11%, signal=32%
REACTOME_DNA_REPLICATION_PRE_INITIATION	REACTOME_DNA_REPLICATION_PRE_INITIATION		63	-0.37473857	-1.0958651	0.3877551	0.9640017	1	1014	tags=19%, list=9%, signal=21%
BOYAULT_LIVER_CANCER_SUBCLASS_G23_UP	BOYAULT_LIVER_CANCER_SUBCLASS_G23_UP		27	-0.3982722	-1.0954022	0.36956522	0.9624729	1	2394	tags=52%, list=21%, signal=66%
BOYLAN_MULTIPLE_MYELOMA_C_UP	BOYLAN_MULTIPLE_MYELOMA_C_UP		19	-0.39448658	-1.0948752	0.30612245	0.9611023	1	883	tags=26%, list=8%, signal=29%
KEGG_HEDGEHOG_SIGNALING_PATHWAY	KEGG_HEDGEHOG_SIGNALING_PATHWAY		34	-0.3948804	-1.0948093	0.35714287	0.9582141	1	1054	tags=24%, list=9%, signal=26%
CHIBA_RESPONSE_TO_TSA_UP	CHIBA_RESPONSE_TO_TSA_UP		32	-0.43248245	-1.0945346	0.39583334	0.9558117	1	916	tags=38%, list=8%, signal=41%
ST_JNK_MAPK_PATHWAY	ST_JNK_MAPK_PATHWAY		24	-0.34304097	-1.0935967	0.3207547	0.95553863	1	275	tags=13%, list=2%, signal=13%
LIAN_LIPA_TARGETS_3M	LIAN_LIPA_TARGETS_3M		59	-0.47438243	-1.0910226	0.36956522	0.96138364	1	967	tags=37%, list=9%, signal=41%
CROONQUIST_NRAS_SIGNALING_UP	CROONQUIST_NRAS_SIGNALING_UP		20	-0.51880705	-1.090588	0.42857143	0.9595685	1	2099	tags=60%, list=19%, signal=74%
BENPORATH_ES_1	BENPORATH_ES_1		237	-0.28953823	-1.0899675	0.30357143	0.9582986	1	1401	tags=25%, list=13%, signal=28%
WOO_LIVER_CANCER_RECURRENCE_UP	WOO_LIVER_CANCER_RECURRENCE_UP		73	-0.4158925	-1.089612	0.3478261	0.9562329	1	936	tags=33%, list=8%, signal=36%
KEGG_BASAL_CELL_CARCINOMA	KEGG_BASAL_CELL_CARCINOMA		39	-0.38993844	-1.0895771	0.35849056	0.95318806	1	1054	tags=26%, list=9%, signal=28%
YAO_TEMPORAL_RESPONSE_TO_PROGESTERONE_CLUSTER_1	YAO_TEMPORAL_RESPONSE_TO_PROGESTERONE_CLUSTER_1		58	-0.38035744	-1.0892974	0.25531915	0.950892	1	902	tags=29%, list=8%, signal=32%
AKL_HTLV1_INFECTION_UP	AKL_HTLV1_INFECTION_UP		21	-0.3560966	-1.0886768	0.375	0.9497126	1	588	tags=24%, list=5%, signal=25%
SMITH_TERT_TARGETS_UP	SMITH_TERT_TARGETS_UP		85	-0.29777992	-1.0879527	0.3265306	0.9491617	1	472	tags=14%, list=4%, signal=15%
KEGG_SPLICEOSOME	KEGG_SPLICEOSOME		72	-0.33100557	-1.0873528	0.36734694	0.9482186	1	2873	tags=42%, list=26%, signal=56%
REACTOME_CELL_CYCLE_CHECKPOINTS	REACTOME_CELL_CYCLE_CHECKPOINTS		85	-0.3523617	-1.087278	0.40384614	0.9454798	1	1165	tags=18%, list=10%, signal=20%
BILBAN_B_CLL_LPL_DN	BILBAN_B_CLL_LPL_DN		25	-0.40090194	-1.0869821	0.35555556	0.9435981	1	539	tags=20%, list=5%, signal=21%
LEONARD_HYPOXIA	LEONARD_HYPOXIA		26	-0.43368062	-1.0866908	0.3488372	0.9414648	1	1512	tags=35%, list=14%, signal=40%
LINDSTEDT_DENDRITIC_CELL_MATURATION_B	LINDSTEDT_DENDRITIC_CELL_MATURATION_B		35	-0.36803246	-1.0861129	0.31914893	0.9400146	1	1883	tags=37%, list=17%, signal=45%
GRAHAM_NORMAL_QUIESCENT_VS_NORMAL_DIVIDING_UP	GRAHAM_NORMAL_QUIESCENT_VS_NORMAL_DIVIDING_UP		35	-0.40989465	-1.0859556	0.3043478	0.9374827	1	1354	tags=34%, list=12%, signal=39%
CHUANG_OXIDATIVE_STRESS_RESPONSE_UP	CHUANG_OXIDATIVE_STRESS_RESPONSE_UP		18	-0.36249527	-1.0839994	0.34146342	0.94119406	1	482	tags=22%, list=4%, signal=23%
DANG_MYC_TARGETS_UP	DANG_MYC_TARGETS_UP		87	-0.29821593	-1.082638	0.40384614	0.9423714	1	3251	tags=43%, list=29%, signal=59%
BOYAULT_LIVER_CANCER_SUBCLASS_G5_DN	BOYAULT_LIVER_CANCER_SUBCLASS_G5_DN		15	-0.49376345	-1.0815983	0.3617021	0.9427343	1	2009	tags=47%, list=18%, signal=57%
MORI_SMALL_PRE_BII_LYMPHOCYTE_DN	MORI_SMALL_PRE_BII_LYMPHOCYTE_DN		46	-0.32505316	-1.0814407	0.3	0.9400876	1	2477	tags=41%, list=22%, signal=53%
LEE_LIVER_CANCER_CIPROFIBRATE_UP	LEE_LIVER_CANCER_CIPROFIBRATE_UP		49	-0.39979702	-1.0804207	0.30952382	0.94035727	1	1317	tags=33%, list=12%, signal=37%
NAKAYAMA_SOFT_TISSUE_TUMORS_PCA1_UP	NAKAYAMA_SOFT_TISSUE_TUMORS_PCA1_UP		48	-0.53539044	-1.0785152	0.41666666	0.94406205	1	2161	tags=58%, list=19%, signal=72%
SENGUPTA_NASOPHARYNGEAL_CARCINOMA_UP	SENGUPTA_NASOPHARYNGEAL_CARCINOMA_UP		146	-0.34581953	-1.0784675	0.39130434	0.9411668	1	2326	tags=49%, list=21%, signal=61%
COULOUARN_TEMPORAL_TGFB1_SIGNATURE_DN	COULOUARN_TEMPORAL_TGFB1_SIGNATURE_DN		86	-0.31869948	-1.0760078	0.3125	0.9462142	1	1105	tags=27%, list=10%, signal=29%
WALLACE_PROSTATE_CANCER_RACE_UP	WALLACE_PROSTATE_CANCER_RACE_UP		169	-0.3808748	-1.0745789	0.30612245	0.94752574	1	1979	tags=38%, list=18%, signal=45%
AMIT_EGF_RESPONSE_480_HELA	AMIT_EGF_RESPONSE_480_HELA		99	-0.31464505	-1.0738194	0.34615386	0.9467271	1	1559	tags=23%, list=14%, signal=27%
KIM_WT1_TARGETS_8HR_UP	KIM_WT1_TARGETS_8HR_UP		108	-0.3150838	-1.0725543	0.40384614	0.9474598	1	911	tags=22%, list=8%, signal=24%
GRUETZMANN_PANCREATIC_CANCER_UP	GRUETZMANN_PANCREATIC_CANCER_UP		252	-0.3349938	-1.0724895	0.5	0.9447043	1	1883	tags=34%, list=17%, signal=40%
HUANG_FOXA2_TARGETS_UP	HUANG_FOXA2_TARGETS_UP		26	-0.40410122	-1.071664	0.38	0.94440883	1	663	tags=31%, list=6%, signal=33%
LINDGREN_BLADDER_CANCER_CLUSTER_2B	LINDGREN_BLADDER_CANCER_CLUSTER_2B		243	-0.406722	-1.071642	0.38297874	0.94157785	1	1336	tags=35%, list=12%, signal=39%
KYNG_DNA_DAMAGE_UP	KYNG_DNA_DAMAGE_UP		66	-0.31376103	-1.0712979	0.2857143	0.93968177	1	1883	tags=35%, list=17%, signal=42%
CASORELLI_ACUTE_PROMYELOCYTIC_LEUKEMIA_DN	CASORELLI_ACUTE_PROMYELOCYTIC_LEUKEMIA_DN		412	-0.267706	-1.0663935	0.36956522	0.95187974	1	2050	tags=31%, list=18%, signal=36%
ODONNELL_TFRC_TARGETS_DN	ODONNELL_TFRC_TARGETS_DN		63	-0.35791603	-1.0663786	0.39285713	0.9490525	1	2044	tags=44%, list=18%, signal=54%
LINDGREN_BLADDER_CANCER_CLUSTER_3_UP	LINDGREN_BLADDER_CANCER_CLUSTER_3_UP		191	-0.28996867	-1.0657959	0.375	0.9480155	1	1451	tags=27%, list=13%, signal=31%
ST_B_CELL_ANTIGEN_RECEPTOR	ST_B_CELL_ANTIGEN_RECEPTOR		26	-0.34643605	-1.0654438	0.3181818	0.9464088	1	2281	tags=38%, list=20%, signal=48%
STEIN_ESR1_TARGETS	STEIN_ESR1_TARGETS		54	-0.33608696	-1.064359	0.39583334	0.9473506	1	1013	tags=30%, list=9%, signal=32%
RASHI_RESPONSE_TO_IONIZING_RADIATION_6	RASHI_RESPONSE_TO_IONIZING_RADIATION_6		70	-0.36843997	-1.0641403	0.40816328	0.9450502	1	2396	tags=43%, list=21%, signal=54%
DANG_REGULATED_BY_MYC_UP	DANG_REGULATED_BY_MYC_UP		48	-0.31756297	-1.0628965	0.3846154	0.9457363	1	1752	tags=25%, list=16%, signal=30%
LEE_TARGETS_OF_PTCH1_AND_SUFU_DN	LEE_TARGETS_OF_PTCH1_AND_SUFU_DN		39	-0.36329547	-1.0624529	0.375	0.9444822	1	793	tags=28%, list=7%, signal=30%
HAMAI_APOPTOSIS_VIA_TRAIL_DN	HAMAI_APOPTOSIS_VIA_TRAIL_DN		91	-0.32233745	-1.0622597	0.3469388	0.9425279	1	1724	tags=35%, list=15%, signal=41%
BROWNE_HCMV_INFECTION_8HR_DN	BROWNE_HCMV_INFECTION_8HR_DN		26	-0.3382493	-1.0621592	0.4117647	0.9399903	1	1636	tags=35%, list=15%, signal=40%
WENDT_COHESIN_TARGETS_UP	WENDT_COHESIN_TARGETS_UP		19	-0.4143846	-1.0610574	0.41379312	0.9403129	1	853	tags=16%, list=8%, signal=17%
NIKOLSKY_BREAST_CANCER_8Q23_Q24_AMPLICON	NIKOLSKY_BREAST_CANCER_8Q23_Q24_AMPLICON		71	-0.31560817	-1.0607651	0.43589744	0.9384399	1	670	tags=17%, list=6%, signal=18%
DAVICIONI_MOLECULAR_ARMS_VS_ERMS_DN	DAVICIONI_MOLECULAR_ARMS_VS_ERMS_DN		105	-0.36840934	-1.0595	0.35416666	0.9394587	1	1127	tags=27%, list=10%, signal=29%
VALK_AML_CLUSTER_2	VALK_AML_CLUSTER_2		17	-0.42956063	-1.0591959	0.43589744	0.937972	1	664	tags=35%, list=6%, signal=37%
SHIPP_DLBCL_VS_FOLLICULAR_LYMPHOMA_UP	SHIPP_DLBCL_VS_FOLLICULAR_LYMPHOMA_UP		35	-0.34754738	-1.059105	0.39583334	0.93550193	1	524	tags=14%, list=5%, signal=15%
RODRIGUES_THYROID_CARCINOMA_ANAPLASTIC_UP	RODRIGUES_THYROID_CARCINOMA_ANAPLASTIC_UP		363	-0.28555292	-1.0587013	0.4	0.9341656	1	1963	tags=30%, list=18%, signal=36%
NAKAMURA_METASTASIS_MODEL_DN	NAKAMURA_METASTASIS_MODEL_DN		23	-0.38894886	-1.0584862	0.3653846	0.9321481	1	1420	tags=30%, list=13%, signal=35%
AMIT_EGF_RESPONSE_120_HELA	AMIT_EGF_RESPONSE_120_HELA		47	-0.3537701	-1.0572695	0.42	0.9333155	1	1635	tags=36%, list=15%, signal=42%
CHANDRAN_METASTASIS_DN	CHANDRAN_METASTASIS_DN		57	-0.35155407	-1.0567482	0.4090909	0.93228024	1	689	tags=25%, list=6%, signal=26%
RIZ_ERYTHROID_DIFFERENTIATION_HEMGN	RIZ_ERYTHROID_DIFFERENTIATION_HEMGN		25	-0.36699924	-1.0566357	0.35714287	0.92992	1	782	tags=16%, list=7%, signal=17%
DAZARD_RESPONSE_TO_UV_SCC_UP	DAZARD_RESPONSE_TO_UV_SCC_UP		57	-0.33713403	-1.056507	0.4318182	0.9277855	1	1389	tags=26%, list=12%, signal=30%
WU_CELL_MIGRATION	WU_CELL_MIGRATION		120	-0.37288415	-1.0559783	0.35555556	0.9268113	1	669	tags=27%, list=6%, signal=28%
BIOCARTA_SPPA_PATHWAY	BIOCARTA_SPPA_PATHWAY		17	-0.4091549	-1.0559254	0.32	0.9243002	1	1289	tags=29%, list=12%, signal=33%
ZHAN_VARIABLE_EARLY_DIFFERENTIATION_GENES_DN	ZHAN_VARIABLE_EARLY_DIFFERENTIATION_GENES_DN		20	-0.31612238	-1.0557945	0.3962264	0.921994	1	1125	tags=25%, list=10%, signal=28%
HUANG_DASATINIB_RESISTANCE_UP	HUANG_DASATINIB_RESISTANCE_UP		52	-0.43052337	-1.0549397	0.39534885	0.9218297	1	1274	tags=37%, list=11%, signal=41%
LIAN_LIPA_TARGETS_6M	LIAN_LIPA_TARGETS_6M		70	-0.43573382	-1.0542386	0.3877551	0.92163634	1	2099	tags=47%, list=19%, signal=58%
CAFFAREL_RESPONSE_TO_THC_DN	CAFFAREL_RESPONSE_TO_THC_DN		19	-0.379153	-1.0541496	0.39583334	0.9193541	1	2444	tags=53%, list=22%, signal=67%
JAZAG_TGFB1_SIGNALING_VIA_SMAD4_DN	JAZAG_TGFB1_SIGNALING_VIA_SMAD4_DN		42	-0.31551358	-1.0539917	0.4	0.91738373	1	1309	tags=24%, list=12%, signal=27%
HADDAD_T_LYMPHOCYTE_AND_NK_PROGENITOR_DN	HADDAD_T_LYMPHOCYTE_AND_NK_PROGENITOR_DN		47	-0.39202094	-1.0519533	0.33333334	0.92059845	1	1606	tags=34%, list=14%, signal=40%
LEE_LIVER_CANCER_MYC_E2F1_UP	LEE_LIVER_CANCER_MYC_E2F1_UP		41	-0.37104824	-1.0517433	0.36734694	0.9185344	1	1055	tags=34%, list=9%, signal=38%
SLEBOS_HEAD_AND_NECK_CANCER_WITH_HPV_UP	SLEBOS_HEAD_AND_NECK_CANCER_WITH_HPV_UP		41	-0.31410885	-1.0513967	0.36363637	0.91705936	1	2063	tags=39%, list=18%, signal=48%
REACTOME_M_G1_TRANSITION	REACTOME_M_G1_TRANSITION		52	-0.34863386	-1.0505083	0.44680852	0.91789764	1	1014	tags=17%, list=9%, signal=19%
MARSON_FOXP3_TARGETS_UP	MARSON_FOXP3_TARGETS_UP		50	-0.3700927	-1.0497392	0.41304347	0.9175535	1	1274	tags=30%, list=11%, signal=34%
FERRANDO_T_ALL_WITH_MLL_ENL_FUSION_UP	FERRANDO_T_ALL_WITH_MLL_ENL_FUSION_UP		52	-0.33967835	-1.0495737	0.34146342	0.9154463	1	1929	tags=37%, list=17%, signal=44%
KEGG_THYROID_CANCER	KEGG_THYROID_CANCER		16	-0.37290305	-1.0493507	0.3809524	0.91370064	1	22	tags=6%, list=0%, signal=6%
MARTINEZ_RESPONSE_TO_TRABECTEDIN_UP	MARTINEZ_RESPONSE_TO_TRABECTEDIN_UP		46	-0.29354507	-1.0492258	0.41463414	0.9116037	1	1019	tags=22%, list=9%, signal=24%
FULCHER_INFLAMMATORY_RESPONSE_LECTIN_VS_LPS_UP	FULCHER_INFLAMMATORY_RESPONSE_LECTIN_VS_LPS_UP		317	-0.29884374	-1.0490665	0.4090909	0.90973437	1	1336	tags=26%, list=12%, signal=29%
SANA_TNF_SIGNALING_UP	SANA_TNF_SIGNALING_UP		47	-0.44421777	-1.0488919	0.3181818	0.9076886	1	1231	tags=43%, list=11%, signal=48%
FIRESTEIN_CTNNB1_PATHWAY	FIRESTEIN_CTNNB1_PATHWAY		15	-0.39997926	-1.0474595	0.37037036	0.90925884	1	1635	tags=40%, list=15%, signal=47%
VERRECCHIA_EARLY_RESPONSE_TO_TGFB1	VERRECCHIA_EARLY_RESPONSE_TO_TGFB1		39	-0.4113272	-1.0459749	0.46938777	0.9109905	1	1775	tags=41%, list=16%, signal=49%
LIANG_HEMATOPOIESIS_STEM_CELL_NUMBER_SMALL_VS_HUGE_DN	LIANG_HEMATOPOIESIS_STEM_CELL_NUMBER_SMALL_VS_HUGE_DN		23	-0.3628207	-1.0458124	0.37254903	0.9089439	1	629	tags=26%, list=6%, signal=28%
ENK_UV_RESPONSE_KERATINOCYTE_UP	ENK_UV_RESPONSE_KERATINOCYTE_UP		379	-0.24634658	-1.0456451	0.4347826	0.90692776	1	1056	tags=16%, list=9%, signal=17%
FLECHNER_BIOPSY_KIDNEY_TRANSPLANT_REJECTED_VS_OK_UP	FLECHNER_BIOPSY_KIDNEY_TRANSPLANT_REJECTED_VS_OK_UP		64	-0.44170254	-1.0455519	0.3478261	0.90466124	1	2093	tags=47%, list=19%, signal=57%
CLASPER_LYMPHATIC_VESSELS_DURING_METASTASIS_DN	CLASPER_LYMPHATIC_VESSELS_DURING_METASTASIS_DN		29	-0.5707737	-1.0448041	0.45652175	0.90443146	1	1503	tags=62%, list=13%, signal=72%
WEIGEL_OXIDATIVE_STRESS_BY_HNE_AND_TBH	WEIGEL_OXIDATIVE_STRESS_BY_HNE_AND_TBH		38	-0.29642838	-1.044127	0.3617021	0.90367854	1	1317	tags=24%, list=12%, signal=27%
HELLER_HDAC_TARGETS_DN	HELLER_HDAC_TARGETS_DN		169	-0.29255307	-1.0432073	0.3488372	0.90378517	1	1309	tags=25%, list=12%, signal=28%
HELLER_SILENCED_BY_METHYLATION_UP	HELLER_SILENCED_BY_METHYLATION_UP		158	-0.32815194	-1.0429274	0.3181818	0.9022053	1	1031	tags=26%, list=9%, signal=28%
URS_ADIPOCYTE_DIFFERENTIATION_DN	URS_ADIPOCYTE_DIFFERENTIATION_DN		20	-0.5654887	-1.0428486	0.52272725	0.90019065	1	2214	tags=65%, list=20%, signal=81%
ELVIDGE_HYPOXIA_UP	ELVIDGE_HYPOXIA_UP		104	-0.34403205	-1.0425473	0.35714287	0.8985018	1	1301	tags=35%, list=12%, signal=39%
BEGUM_TARGETS_OF_PAX3_FOXO1_FUSION_DN	BEGUM_TARGETS_OF_PAX3_FOXO1_FUSION_DN		24	-0.44216478	-1.0412756	0.45833334	0.8997808	1	1780	tags=54%, list=16%, signal=64%
ZHANG_RESPONSE_TO_CANTHARIDIN_DN	ZHANG_RESPONSE_TO_CANTHARIDIN_DN		40	-0.32280126	-1.0408134	0.48076922	0.8987988	1	2565	tags=43%, list=23%, signal=55%
REACTOME_EXTENSION_OF_TELOMERES	REACTOME_EXTENSION_OF_TELOMERES		20	-0.4401001	-1.0407853	0.49019608	0.89647275	1	3129	tags=65%, list=28%, signal=90%
KENNY_CTNNB1_TARGETS_UP	KENNY_CTNNB1_TARGETS_UP		32	-0.35360673	-1.0404131	0.37209302	0.89496386	1	2077	tags=38%, list=19%, signal=46%
SASAKI_ADULT_T_CELL_LEUKEMIA	SASAKI_ADULT_T_CELL_LEUKEMIA		86	-0.28526878	-1.0398206	0.3617021	0.894448	1	2015	tags=34%, list=18%, signal=41%
SMID_BREAST_CANCER_BASAL_UP	SMID_BREAST_CANCER_BASAL_UP		390	-0.2972887	-1.0392298	0.36363637	0.89379257	1	1373	tags=29%, list=12%, signal=32%
SHAFFER_IRF4_TARGETS_IN_ACTIVATED_DENDRITIC_CELL	SHAFFER_IRF4_TARGETS_IN_ACTIVATED_DENDRITIC_CELL		43	-0.3412237	-1.038697	0.35555556	0.89302135	1	1666	tags=35%, list=15%, signal=41%
SEKI_INFLAMMATORY_RESPONSE_LPS_UP	SEKI_INFLAMMATORY_RESPONSE_LPS_UP		52	-0.39068812	-1.0385426	0.42222223	0.89126444	1	2023	tags=48%, list=18%, signal=58%
KLEIN_PRIMARY_EFFUSION_LYMPHOMA_DN	KLEIN_PRIMARY_EFFUSION_LYMPHOMA_DN		37	-0.38581684	-1.0377746	0.45454547	0.8911282	1	871	tags=24%, list=8%, signal=26%
SAKAI_CHRONIC_HEPATITIS_VS_LIVER_CANCER_DN	SAKAI_CHRONIC_HEPATITIS_VS_LIVER_CANCER_DN		21	-0.41446942	-1.0375202	0.46938777	0.8896315	1	579	tags=19%, list=5%, signal=20%
RASHI_RESPONSE_TO_IONIZING_RADIATION_2	RASHI_RESPONSE_TO_IONIZING_RADIATION_2		92	-0.30264074	-1.0374404	0.4	0.88746536	1	1686	tags=32%, list=15%, signal=37%
DANG_MYC_TARGETS_DN	DANG_MYC_TARGETS_DN		24	-0.3648352	-1.0365378	0.3809524	0.8876474	1	1620	tags=33%, list=14%, signal=39%
BARRIER_CANCER_RELAPSE_NORMAL_SAMPLE_UP	BARRIER_CANCER_RELAPSE_NORMAL_SAMPLE_UP		21	-0.39681354	-1.0362227	0.33333334	0.8864308	1	966	tags=24%, list=9%, signal=26%
FOSTER_INFLAMMATORY_RESPONSE_LPS_UP	FOSTER_INFLAMMATORY_RESPONSE_LPS_UP		119	-0.36216006	-1.0358486	0.33333334	0.88471043	1	1323	tags=29%, list=12%, signal=33%
BIDUS_METASTASIS_UP	BIDUS_METASTASIS_UP		107	-0.3271627	-1.0349474	0.41509435	0.8850263	1	2580	tags=39%, list=23%, signal=51%
MAHAJAN_RESPONSE_TO_IL1A_UP	MAHAJAN_RESPONSE_TO_IL1A_UP		45	-0.377408	-1.0337712	0.37209302	0.886558	1	1258	tags=27%, list=11%, signal=30%
BIOCARTA_TNFR1_PATHWAY	BIOCARTA_TNFR1_PATHWAY		19	-0.3307325	-1.033567	0.47058824	0.8848724	1	2136	tags=42%, list=19%, signal=52%
DIRMEIER_LMP1_RESPONSE_EARLY	DIRMEIER_LMP1_RESPONSE_EARLY		36	-0.33531088	-1.0309426	0.42553192	0.89065874	1	2023	tags=44%, list=18%, signal=54%
AMUNDSON_POOR_SURVIVAL_AFTER_GAMMA_RADIATION_2G	AMUNDSON_POOR_SURVIVAL_AFTER_GAMMA_RADIATION_2G		93	-0.31237486	-1.0307732	0.41463414	0.88903534	1	2502	tags=41%, list=22%, signal=52%
KEGG_WNT_SIGNALING_PATHWAY	KEGG_WNT_SIGNALING_PATHWAY		106	-0.2866611	-1.0305685	0.4509804	0.8873817	1	1404	tags=21%, list=13%, signal=24%
UDAYAKUMAR_MED1_TARGETS_DN	UDAYAKUMAR_MED1_TARGETS_DN		146	-0.2830001	-1.0303472	0.40425533	0.88595986	1	983	tags=20%, list=9%, signal=21%
BYSTRYKH_HEMATOPOIESIS_STEM_CELL_QTL_CIS	BYSTRYKH_HEMATOPOIESIS_STEM_CELL_QTL_CIS		105	-0.28677928	-1.028478	0.44186047	0.88873214	1	1294	tags=20%, list=12%, signal=22%
WINTER_HYPOXIA_METAGENE	WINTER_HYPOXIA_METAGENE		149	-0.30130023	-1.0268173	0.4318182	0.8910913	1	1049	tags=22%, list=9%, signal=24%
CHO_NR4A1_TARGETS	CHO_NR4A1_TARGETS		16	-0.38632584	-1.0267961	0.4090909	0.8890944	1	871	tags=31%, list=8%, signal=34%
HAHTOLA_MYCOSIS_FUNGOIDES_CD4_UP	HAHTOLA_MYCOSIS_FUNGOIDES_CD4_UP		38	-0.3506628	-1.0257959	0.34210527	0.8902407	1	536	tags=24%, list=5%, signal=25%
DAVICIONI_PAX_FOXO1_SIGNATURE_IN_ARMS_UP	DAVICIONI_PAX_FOXO1_SIGNATURE_IN_ARMS_UP		34	-0.3394698	-1.0248767	0.4347826	0.8905763	1	1883	tags=38%, list=17%, signal=46%
SENESE_HDAC3_TARGETS_DN	SENESE_HDAC3_TARGETS_DN		256	-0.26284635	-1.0247154	0.44680852	0.8889314	1	1371	tags=26%, list=12%, signal=29%
OUYANG_PROSTATE_CANCER_MARKERS	OUYANG_PROSTATE_CANCER_MARKERS		15	-0.37234655	-1.0241317	0.46938777	0.88811857	1	1936	tags=47%, list=17%, signal=56%
HOOI_ST7_TARGETS_UP	HOOI_ST7_TARGETS_UP		39	-0.3574276	-1.0230588	0.3409091	0.88853294	1	1635	tags=36%, list=15%, signal=42%
RODWELL_AGING_KIDNEY_NO_BLOOD_UP	RODWELL_AGING_KIDNEY_NO_BLOOD_UP		104	-0.39035365	-1.0227821	0.4	0.8874434	1	2176	tags=47%, list=19%, signal=58%
REACTOME_HIV1_TRANSCRIPTION_ELONGATION	REACTOME_HIV1_TRANSCRIPTION_ELONGATION		37	-0.31018725	-1.0222865	0.4489796	0.8866672	1	7737	tags=100%, list=69%, signal=322%
BROWNE_HCMV_INFECTION_10HR_UP	BROWNE_HCMV_INFECTION_10HR_UP		59	-0.28153476	-1.0219419	0.38	0.8850886	1	1953	tags=29%, list=17%, signal=35%
MORI_PLASMA_CELL_DN	MORI_PLASMA_CELL_DN		15	-0.48132533	-1.021581	0.4473684	0.8841827	1	1827	tags=40%, list=16%, signal=48%
DASU_IL6_SIGNALING_UP	DASU_IL6_SIGNALING_UP		35	-0.41400912	-1.0215524	0.47916666	0.8821379	1	1114	tags=29%, list=10%, signal=32%
RASHI_RESPONSE_TO_IONIZING_RADIATION_1	RASHI_RESPONSE_TO_IONIZING_RADIATION_1		31	-0.33739007	-1.020873	0.36956522	0.8818999	1	2563	tags=45%, list=23%, signal=58%
BEGUM_TARGETS_OF_PAX3_FOXO1_FUSION_UP	BEGUM_TARGETS_OF_PAX3_FOXO1_FUSION_UP		33	-0.40157318	-1.0195968	0.39130434	0.8829758	1	573	tags=21%, list=5%, signal=22%
LEE_NEURAL_CREST_STEM_CELL_UP	LEE_NEURAL_CREST_STEM_CELL_UP		88	-0.3888867	-1.0174407	0.41666666	0.8867089	1	1128	tags=32%, list=10%, signal=35%
ROZANOV_MMP14_TARGETS_SUBSET	ROZANOV_MMP14_TARGETS_SUBSET		24	-0.5087773	-1.0174346	0.5	0.88462746	1	1874	tags=54%, list=17%, signal=65%
LENAOUR_DENDRITIC_CELL_MATURATION_DN	LENAOUR_DENDRITIC_CELL_MATURATION_DN		72	-0.37895507	-1.016747	0.4090909	0.8842123	1	1294	tags=38%, list=12%, signal=42%
STEIN_ESRRA_TARGETS_DN	STEIN_ESRRA_TARGETS_DN		58	-0.26906937	-1.0141834	0.46938777	0.88956493	1	1706	tags=26%, list=15%, signal=30%
DANG_REGULATED_BY_MYC_DN	DANG_REGULATED_BY_MYC_DN		167	-0.3253156	-1.0138727	0.3809524	0.8884544	1	1629	tags=32%, list=15%, signal=37%
SCHLOSSER_MYC_TARGETS_AND_SERUM_RESPONSE_DN	SCHLOSSER_MYC_TARGETS_AND_SERUM_RESPONSE_DN		31	-0.36569792	-1.0118388	0.45652175	0.8918882	1	3156	tags=48%, list=28%, signal=67%
REACTOME_SYNTHESIS_OF_DNA	REACTOME_SYNTHESIS_OF_DNA		72	-0.33770522	-1.0106809	0.48	0.8929756	1	1162	tags=18%, list=10%, signal=20%
TONKS_TARGETS_OF_RUNX1_RUNX1T1_FUSION_MONOCYTE_UP	TONKS_TARGETS_OF_RUNX1_RUNX1T1_FUSION_MONOCYTE_UP		128	-0.2642679	-1.0104914	0.3488372	0.8913124	1	532	tags=15%, list=5%, signal=15%
OSWALD_HEMATOPOIETIC_STEM_CELL_IN_COLLAGEN_GEL_UP	OSWALD_HEMATOPOIETIC_STEM_CELL_IN_COLLAGEN_GEL_UP		124	-0.30361417	-1.010283	0.42553192	0.889849	1	1445	tags=31%, list=13%, signal=36%
OSWALD_HEMATOPOIETIC_STEM_CELL_IN_COLLAGEN_GEL_DN	OSWALD_HEMATOPOIETIC_STEM_CELL_IN_COLLAGEN_GEL_DN		124	-0.30361417	-1.010283	0.42553192	0.88776505	1	1445	tags=31%, list=13%, signal=36%
LEE_LIVER_CANCER_SURVIVAL_DN	LEE_LIVER_CANCER_SURVIVAL_DN		83	-0.28936133	-1.0097027	0.43137255	0.8872003	1	2809	tags=42%, list=25%, signal=56%
CREIGHTON_ENDOCRINE_THERAPY_RESISTANCE_4	CREIGHTON_ENDOCRINE_THERAPY_RESISTANCE_4		163	-0.26959416	-1.0088283	0.39583334	0.88727367	1	1446	tags=23%, list=13%, signal=26%
OSADA_ASCL1_TARGETS_UP	OSADA_ASCL1_TARGETS_UP		31	-0.34691247	-1.0084323	0.4347826	0.886308	1	860	tags=23%, list=8%, signal=24%
GESERICK_TERT_TARGETS_DN	GESERICK_TERT_TARGETS_DN		17	-0.42541352	-1.0078204	0.39534885	0.8860444	1	539	tags=41%, list=5%, signal=43%
XU_HGF_SIGNALING_NOT_VIA_AKT1_48HR_UP	XU_HGF_SIGNALING_NOT_VIA_AKT1_48HR_UP		25	-0.36385867	-1.0076609	0.4375	0.88430834	1	979	tags=32%, list=9%, signal=35%
WEIGEL_OXIDATIVE_STRESS_BY_HNE_AND_H2O2	WEIGEL_OXIDATIVE_STRESS_BY_HNE_AND_H2O2		28	-0.3064195	-1.0068587	0.46666667	0.8843896	1	733	tags=18%, list=7%, signal=19%
WNT_SIGNALING	WNT_SIGNALING		67	-0.2910391	-1.006302	0.3846154	0.8837407	1	905	tags=15%, list=8%, signal=16%
KAUFFMANN_DNA_REPLICATION_GENES	KAUFFMANN_DNA_REPLICATION_GENES		103	-0.28888372	-1.0054315	0.42307693	0.8845242	1	1447	tags=21%, list=13%, signal=24%
REACTOME_MRNA_SPLICING	REACTOME_MRNA_SPLICING		63	-0.3222978	-1.0051832	0.47916666	0.88343555	1	2395	tags=35%, list=21%, signal=44%
LENAOUR_DENDRITIC_CELL_MATURATION_UP	LENAOUR_DENDRITIC_CELL_MATURATION_UP		65	-0.35196263	-1.0034806	0.45	0.8860284	1	1707	tags=35%, list=15%, signal=42%
BLALOCK_ALZHEIMERS_DISEASE_INCIPIENT_UP	BLALOCK_ALZHEIMERS_DISEASE_INCIPIENT_UP		221	-0.24987704	-1.0023761	0.3877551	0.88672835	1	1950	tags=25%, list=17%, signal=30%
BIOCARTA_DEATH_PATHWAY	BIOCARTA_DEATH_PATHWAY		21	-0.336608	-1.0013263	0.51111114	0.88729984	1	871	tags=24%, list=8%, signal=26%
REACTOME_SEMAPHORIN_INTERACTIONS	REACTOME_SEMAPHORIN_INTERACTIONS		47	-0.32588604	-1.0012672	0.4347826	0.8854102	1	1725	tags=32%, list=15%, signal=38%
HOSHIDA_LIVER_CANCER_SUBCLASS_S1	HOSHIDA_LIVER_CANCER_SUBCLASS_S1		184	-0.34719092	-0.99990827	0.52272725	0.887125	1	2196	tags=41%, list=20%, signal=51%
RODWELL_AGING_KIDNEY_UP	RODWELL_AGING_KIDNEY_UP		205	-0.36051896	-0.9997909	0.5	0.88532376	1	2196	tags=42%, list=20%, signal=51%
MATTIOLI_MULTIPLE_MYELOMA_WITH_14Q32_TRANSLOCATIONS	MATTIOLI_MULTIPLE_MYELOMA_WITH_14Q32_TRANSLOCATIONS		21	-0.4128183	-0.99829125	0.4883721	0.8877508	1	593	tags=19%, list=5%, signal=20%
CHARAFE_BREAST_CANCER_LUMINAL_VS_MESENCHYMAL_DN	CHARAFE_BREAST_CANCER_LUMINAL_VS_MESENCHYMAL_DN		258	-0.34657747	-0.9982683	0.42222223	0.88580924	1	1892	tags=36%, list=17%, signal=42%
LANDIS_ERBB2_BREAST_TUMORS_324_DN	LANDIS_ERBB2_BREAST_TUMORS_324_DN		115	-0.4514126	-0.9955944	0.55813956	0.8920642	1	1706	tags=38%, list=15%, signal=45%
BROWNE_HCMV_INFECTION_2HR_DN	BROWNE_HCMV_INFECTION_2HR_DN		31	-0.36711165	-0.9951627	0.47916666	0.8909092	1	2580	tags=61%, list=23%, signal=79%
BYSTRYKH_HEMATOPOIESIS_STEM_CELL_AND_BRAIN_QTL_CIS	BYSTRYKH_HEMATOPOIESIS_STEM_CELL_AND_BRAIN_QTL_CIS		43	-0.27868104	-0.99490684	0.4680851	0.889534	1	1668	tags=21%, list=15%, signal=24%
NEWMAN_ERCC6_TARGETS_UP	NEWMAN_ERCC6_TARGETS_UP		15	-0.41822547	-0.99403125	0.4318182	0.88966554	1	472	tags=27%, list=4%, signal=28%
DORN_ADENOVIRUS_INFECTION_32HR_DN	DORN_ADENOVIRUS_INFECTION_32HR_DN		27	-0.31245342	-0.99353164	0.49019608	0.88911355	1	728	tags=22%, list=7%, signal=24%
BOYLAN_MULTIPLE_MYELOMA_C_CLUSTER_UP	BOYLAN_MULTIPLE_MYELOMA_C_CLUSTER_UP		20	-0.34840685	-0.9933021	0.5	0.8879514	1	1143	tags=25%, list=10%, signal=28%
BIOCARTA_HIVNEF_PATHWAY	BIOCARTA_HIVNEF_PATHWAY		33	-0.31855989	-0.9924386	0.4347826	0.88842195	1	2115	tags=36%, list=19%, signal=45%
NAKAMURA_CANCER_MICROENVIRONMENT_DN	NAKAMURA_CANCER_MICROENVIRONMENT_DN		33	-0.36206287	-0.99237466	0.4814815	0.8865323	1	2515	tags=52%, list=22%, signal=66%
REACTOME_AMINO_ACID_TRANSPORT_ACROSS_THE_PLASMA_MEMBRANE	REACTOME_AMINO_ACID_TRANSPORT_ACROSS_THE_PLASMA_MEMBRANE		23	-0.40599602	-0.9915467	0.4680851	0.8865433	1	352	tags=22%, list=3%, signal=22%
GINESTIER_BREAST_CANCER_20Q13_AMPLIFICATION_DN	GINESTIER_BREAST_CANCER_20Q13_AMPLIFICATION_DN		80	-0.25607693	-0.98987067	0.4509804	0.88895595	1	1165	tags=21%, list=10%, signal=24%
ASTIER_INTEGRIN_SIGNALING	ASTIER_INTEGRIN_SIGNALING		36	-0.2873877	-0.98919797	0.49019608	0.8892292	1	442	tags=8%, list=4%, signal=9%
BERENJENO_TRANSFORMED_BY_RHOA_REVERSIBLY_DN	BERENJENO_TRANSFORMED_BY_RHOA_REVERSIBLY_DN		22	-0.440111	-0.9889251	0.47916666	0.8879501	1	2031	tags=50%, list=18%, signal=61%
LIU_LIVER_CANCER	LIU_LIVER_CANCER		18	-0.3594823	-0.9888807	0.4489796	0.88611233	1	1860	tags=22%, list=17%, signal=27%
NAKAMURA_TUMOR_ZONE_PERIPHERAL_VS_CENTRAL_UP	NAKAMURA_TUMOR_ZONE_PERIPHERAL_VS_CENTRAL_UP		163	-0.28450692	-0.9886957	0.4509804	0.8847644	1	2090	tags=32%, list=19%, signal=39%
GRAHAM_CML_QUIESCENT_VS_NORMAL_QUIESCENT_UP	GRAHAM_CML_QUIESCENT_VS_NORMAL_QUIESCENT_UP		58	-0.32414642	-0.9877406	0.4909091	0.88498497	1	1884	tags=40%, list=17%, signal=47%
KORKOLA_EMBRYONAL_CARCINOMA_UP	KORKOLA_EMBRYONAL_CARCINOMA_UP		31	-0.3239796	-0.985251	0.45652175	0.8908147	1	1561	tags=26%, list=14%, signal=30%
HOSHIDA_LIVER_CANCER_SURVIVAL_UP	HOSHIDA_LIVER_CANCER_SURVIVAL_UP		50	-0.32891583	-0.985164	0.509434	0.8891439	1	1587	tags=32%, list=14%, signal=37%
KHETCHOUMIAN_TRIM24_TARGETS_UP	KHETCHOUMIAN_TRIM24_TARGETS_UP		29	-0.47727573	-0.98508555	0.55263156	0.8873406	1	1294	tags=41%, list=12%, signal=47%
WINTER_HYPOXIA_UP	WINTER_HYPOXIA_UP		49	-0.2919127	-0.9849564	0.4489796	0.88562155	1	1990	tags=29%, list=18%, signal=35%
ONKEN_UVEAL_MELANOMA_UP	ONKEN_UVEAL_MELANOMA_UP		449	-0.25801435	-0.9839192	0.45	0.88646495	1	1323	tags=19%, list=12%, signal=21%
BENPORATH_ES_2	BENPORATH_ES_2		22	-0.35793564	-0.9837487	0.5	0.88493145	1	2437	tags=41%, list=22%, signal=52%
WANG_CISPLATIN_RESPONSE_AND_XPC_UP	WANG_CISPLATIN_RESPONSE_AND_XPC_UP		92	-0.2777495	-0.9833949	0.3877551	0.88401383	1	1743	tags=34%, list=16%, signal=40%
BOHN_PRIMARY_IMMUNODEFICIENCY_SYNDROM_DN	BOHN_PRIMARY_IMMUNODEFICIENCY_SYNDROM_DN		18	-0.36068898	-0.9819972	0.4	0.88600504	1	1727	tags=33%, list=15%, signal=39%
DELYS_THYROID_CANCER_UP	DELYS_THYROID_CANCER_UP		275	-0.3021025	-0.9801969	0.5365854	0.8887195	1	1133	tags=27%, list=10%, signal=29%
KORKOLA_TERATOMA	KORKOLA_TERATOMA		22	-0.37291914	-0.97898006	0.54347825	0.8901433	1	1796	tags=50%, list=16%, signal=59%
SNIJDERS_AMPLIFIED_IN_HEAD_AND_NECK_TUMORS	SNIJDERS_AMPLIFIED_IN_HEAD_AND_NECK_TUMORS		19	-0.36738953	-0.9785428	0.48	0.889172	1	871	tags=32%, list=8%, signal=34%
BIOCARTA_KERATINOCYTE_PATHWAY	BIOCARTA_KERATINOCYTE_PATHWAY		25	-0.30107865	-0.9785243	0.5	0.88731897	1	1635	tags=20%, list=15%, signal=23%
THEILGAARD_NEUTROPHIL_AT_SKIN_WOUND_UP	THEILGAARD_NEUTROPHIL_AT_SKIN_WOUND_UP		51	-0.29949605	-0.97772753	0.44680852	0.8874145	1	1323	tags=22%, list=12%, signal=24%
LINDGREN_BLADDER_CANCER_CLUSTER_2A_DN	LINDGREN_BLADDER_CANCER_CLUSTER_2A_DN		80	-0.3133014	-0.9774929	0.46666667	0.88650227	1	1058	tags=19%, list=9%, signal=21%
REACTOME_FRS2MEDIATED_CASCADE	REACTOME_FRS2MEDIATED_CASCADE		19	-0.39618444	-0.9766042	0.46	0.8866618	1	2696	tags=53%, list=24%, signal=69%
LIANG_HEMATOPOIESIS_STEM_CELL_NUMBER_LARGE_VS_TINY_UP	LIANG_HEMATOPOIESIS_STEM_CELL_NUMBER_LARGE_VS_TINY_UP		36	-0.3490509	-0.9764993	0.45454547	0.8850903	1	788	tags=25%, list=7%, signal=27%
MARTINEZ_RESPONSE_TO_TRABECTEDIN_DN	MARTINEZ_RESPONSE_TO_TRABECTEDIN_DN		141	-0.25269473	-0.9761412	0.46296296	0.88414735	1	1908	tags=26%, list=17%, signal=31%
REACTOME_COMPLEMENT_CASCADE	REACTOME_COMPLEMENT_CASCADE		15	-0.4660156	-0.9749632	0.47916666	0.8859341	1	2108	tags=60%, list=19%, signal=74%
TSENG_ADIPOGENIC_POTENTIAL_DN	TSENG_ADIPOGENIC_POTENTIAL_DN		34	-0.44648194	-0.9744276	0.58536583	0.8855045	1	600	tags=26%, list=5%, signal=28%
TONKS_TARGETS_OF_RUNX1_RUNX1T1_FUSION_ERYTHROCYTE_UP	TONKS_TARGETS_OF_RUNX1_RUNX1T1_FUSION_ERYTHROCYTE_UP		98	-0.33241656	-0.9741646	0.52272725	0.8841865	1	916	tags=21%, list=8%, signal=23%
BOYLAN_MULTIPLE_MYELOMA_C_D_UP	BOYLAN_MULTIPLE_MYELOMA_C_D_UP		73	-0.30588114	-0.9726603	0.5	0.886438	1	1222	tags=23%, list=11%, signal=26%
ELVIDGE_HYPOXIA_BY_DMOG_UP	ELVIDGE_HYPOXIA_BY_DMOG_UP		85	-0.33663487	-0.97233796	0.475	0.88546866	1	1301	tags=35%, list=12%, signal=40%
WANG_CISPLATIN_RESPONSE_AND_XPC_DN	WANG_CISPLATIN_RESPONSE_AND_XPC_DN		87	-0.27108842	-0.97218925	0.47727272	0.88416827	1	1205	tags=20%, list=11%, signal=22%
GEORGES_CELL_CYCLE_MIR192_TARGETS	GEORGES_CELL_CYCLE_MIR192_TARGETS		39	-0.30610272	-0.9720409	0.45	0.882817	1	2644	tags=54%, list=24%, signal=70%
ZHANG_TARGETS_OF_EWSR1_FLI1_FUSION	ZHANG_TARGETS_OF_EWSR1_FLI1_FUSION		57	-0.30408496	-0.971341	0.47727272	0.8828775	1	1666	tags=33%, list=15%, signal=39%
ZHANG_RESPONSE_TO_IKK_INHIBITOR_AND_TNF_UP	ZHANG_RESPONSE_TO_IKK_INHIBITOR_AND_TNF_UP		120	-0.3042136	-0.97097725	0.4883721	0.88214606	1	1222	tags=29%, list=11%, signal=32%
RIZKI_TUMOR_INVASIVENESS_3D_UP	RIZKI_TUMOR_INVASIVENESS_3D_UP		121	-0.2521066	-0.9683431	0.5625	0.88682795	1	1492	tags=24%, list=13%, signal=27%
MARTORIATI_MDM4_TARGETS_FETAL_LIVER_UP	MARTORIATI_MDM4_TARGETS_FETAL_LIVER_UP		76	-0.2784027	-0.9675848	0.5897436	0.8871768	1	1534	tags=24%, list=14%, signal=27%
DAIRKEE_CANCER_PRONE_RESPONSE_E2	DAIRKEE_CANCER_PRONE_RESPONSE_E2		18	-0.4006742	-0.96747154	0.53333336	0.88567847	1	25	tags=11%, list=0%, signal=11%
DOANE_RESPONSE_TO_ANDROGEN_DN	DOANE_RESPONSE_TO_ANDROGEN_DN		160	-0.25546297	-0.9670805	0.5208333	0.8846115	1	1318	tags=23%, list=12%, signal=25%
LINDSTEDT_DENDRITIC_CELL_MATURATION_A	LINDSTEDT_DENDRITIC_CELL_MATURATION_A		39	-0.39946735	-0.9670061	0.52272725	0.8829298	1	1962	tags=44%, list=18%, signal=53%
KEGG_BASE_EXCISION_REPAIR	KEGG_BASE_EXCISION_REPAIR		21	-0.3404266	-0.9666625	0.509434	0.88196075	1	1638	tags=29%, list=15%, signal=33%
CHIARADONNA_NEOPLASTIC_TRANSFORMATION_KRAS_CDC25_UP	CHIARADONNA_NEOPLASTIC_TRANSFORMATION_KRAS_CDC25_UP		44	-0.3772712	-0.96619433	0.4651163	0.8812328	1	1981	tags=36%, list=18%, signal=44%
TURASHVILI_BREAST_DUCTAL_CARCINOMA_VS_LOBULAR_NORMAL_DN	TURASHVILI_BREAST_DUCTAL_CARCINOMA_VS_LOBULAR_NORMAL_DN		32	-0.37816682	-0.96509254	0.5208333	0.88195914	1	1723	tags=44%, list=15%, signal=52%
REACTOME_LIPOPROTEIN_METABOLISM	REACTOME_LIPOPROTEIN_METABOLISM		18	-0.37796593	-0.9650428	0.4814815	0.8805154	1	1511	tags=28%, list=13%, signal=32%
VALK_AML_CLUSTER_10	VALK_AML_CLUSTER_10		18	-0.38944677	-0.9638607	0.6086956	0.88221985	1	1138	tags=28%, list=10%, signal=31%
REACTOME_G2_M_TRANSITION	REACTOME_G2_M_TRANSITION		47	-0.2905396	-0.9629547	0.4814815	0.8831583	1	2394	tags=32%, list=21%, signal=40%
HOFMANN_CELL_LYMPHOMA_UP	HOFMANN_CELL_LYMPHOMA_UP		26	-0.31792876	-0.9625711	0.4893617	0.88210565	1	1479	tags=31%, list=13%, signal=35%
ONDER_CDH1_TARGETS_3_DN	ONDER_CDH1_TARGETS_3_DN		28	-0.42641526	-0.9624988	0.4814815	0.8806428	1	785	tags=36%, list=7%, signal=38%
LIU_CMYB_TARGETS_UP	LIU_CMYB_TARGETS_UP		102	-0.2450819	-0.9618247	0.59090906	0.8806038	1	1422	tags=23%, list=13%, signal=26%
LANDIS_BREAST_CANCER_PROGRESSION_DN	LANDIS_BREAST_CANCER_PROGRESSION_DN		57	-0.47481346	-0.9617282	0.59574467	0.87898755	1	1584	tags=42%, list=14%, signal=49%
REACTOME_SHCMEDIATED_CASCADE	REACTOME_SHCMEDIATED_CASCADE		16	-0.39224234	-0.9617216	0.45833334	0.877233	1	2696	tags=50%, list=24%, signal=66%
RICKMAN_METASTASIS_DN	RICKMAN_METASTASIS_DN		160	-0.24498625	-0.9614658	0.54	0.8759918	1	1370	tags=18%, list=12%, signal=20%
KIM_WT1_TARGETS_12HR_DN	KIM_WT1_TARGETS_12HR_DN		127	-0.26418784	-0.9610514	0.5652174	0.87513024	1	2207	tags=31%, list=20%, signal=38%
SMID_BREAST_CANCER_LUMINAL_B_DN	SMID_BREAST_CANCER_LUMINAL_B_DN		339	-0.32698688	-0.96096843	0.425	0.8737088	1	1319	tags=28%, list=12%, signal=31%
MULLIGHAN_NPM1_SIGNATURE_3_DN	MULLIGHAN_NPM1_SIGNATURE_3_DN		84	-0.2916341	-0.95990866	0.5681818	0.8747481	1	1015	tags=19%, list=9%, signal=21%
MCBRYAN_PUBERTAL_BREAST_3_4WK_DN	MCBRYAN_PUBERTAL_BREAST_3_4WK_DN		33	-0.3500252	-0.9597054	0.44680852	0.87369144	1	1051	tags=24%, list=9%, signal=27%
DORN_ADENOVIRUS_INFECTION_24HR_DN	DORN_ADENOVIRUS_INFECTION_24HR_DN		32	-0.30693132	-0.95868653	0.5	0.8744041	1	728	tags=22%, list=7%, signal=23%
KOKKINAKIS_METHIONINE_DEPRIVATION_96HR_UP	KOKKINAKIS_METHIONINE_DEPRIVATION_96HR_UP		75	-0.3158925	-0.9579864	0.4883721	0.87442595	1	1086	tags=28%, list=10%, signal=31%
MONNIER_POSTRADIATION_TUMOR_ESCAPE_UP	MONNIER_POSTRADIATION_TUMOR_ESCAPE_UP		215	-0.24081308	-0.9579438	0.46666667	0.87278944	1	2166	tags=28%, list=19%, signal=35%
REACTOME_LATE_PHASE_OF_HIV_LIFE_CYCLE	REACTOME_LATE_PHASE_OF_HIV_LIFE_CYCLE		66	-0.28855348	-0.9569855	0.48979592	0.87324923	1	2786	tags=33%, list=25%, signal=44%
HENDRICKS_SMARCA4_TARGETS_DN	HENDRICKS_SMARCA4_TARGETS_DN		30	-0.36328882	-0.95668787	0.53061223	0.8723027	1	524	tags=20%, list=5%, signal=21%
REACTOME_ORC1_REMOVAL_FROM_CHROMATIN	REACTOME_ORC1_REMOVAL_FROM_CHROMATIN		54	-0.3118405	-0.95598495	0.5	0.8724539	1	1132	tags=17%, list=10%, signal=18%
DACOSTA_UV_RESPONSE_VIA_ERCC3_UP	DACOSTA_UV_RESPONSE_VIA_ERCC3_UP		222	-0.21193004	-0.95503235	0.45454547	0.87343967	1	835	tags=12%, list=7%, signal=12%
CHIARADONNA_NEOPLASTIC_TRANSFORMATION_CDC25_UP	CHIARADONNA_NEOPLASTIC_TRANSFORMATION_CDC25_UP		87	-0.3559634	-0.9544462	0.5	0.8734167	1	1337	tags=34%, list=12%, signal=39%
RICKMAN_TUMOR_DIFFERENTIATED_WELL_VS_POORLY_DN	RICKMAN_TUMOR_DIFFERENTIATED_WELL_VS_POORLY_DN		196	-0.2767715	-0.9539226	0.5625	0.87322575	1	1206	tags=22%, list=11%, signal=25%
WEINMANN_ADAPTATION_TO_HYPOXIA_UP	WEINMANN_ADAPTATION_TO_HYPOXIA_UP		18	-0.40458292	-0.9538965	0.4878049	0.87158674	1	547	tags=22%, list=5%, signal=23%
MOREAUX_B_LYMPHOCYTE_MATURATION_BY_TACI_UP	MOREAUX_B_LYMPHOCYTE_MATURATION_BY_TACI_UP		41	-0.30283296	-0.9532815	0.6	0.8715238	1	1544	tags=34%, list=14%, signal=39%
SHAFFER_IRF4_TARGETS_IN_MYELOMA_VS_MATURE_B_LYMPHOCYTE	SHAFFER_IRF4_TARGETS_IN_MYELOMA_VS_MATURE_B_LYMPHOCYTE		69	-0.2553966	-0.9527947	0.51111114	0.87105256	1	1268	tags=17%, list=11%, signal=19%
VART_KSHV_INFECTION_ANGIOGENIC_MARKERS_UP	VART_KSHV_INFECTION_ANGIOGENIC_MARKERS_UP		122	-0.34252027	-0.9523968	0.5777778	0.87026834	1	1054	tags=25%, list=9%, signal=27%
KIM_WT1_TARGETS_UP	KIM_WT1_TARGETS_UP		133	-0.2900544	-0.9519834	0.5681818	0.86965716	1	1812	tags=36%, list=16%, signal=43%
TAKEDA_TARGETS_OF_NUP98_HOXA9_FUSION_6HR_UP	TAKEDA_TARGETS_OF_NUP98_HOXA9_FUSION_6HR_UP		47	-0.3432701	-0.9494088	0.47916666	0.87505513	1	687	tags=21%, list=6%, signal=23%
GOLUB_ALL_VS_AML_UP	GOLUB_ALL_VS_AML_UP		18	-0.31567448	-0.947579	0.5319149	0.8778964	1	1200	tags=17%, list=11%, signal=19%
REACTOME_FORMATION_OF_THE_EARLY_ELONGATION_COMPLEX	REACTOME_FORMATION_OF_THE_EARLY_ELONGATION_COMPLEX		28	-0.3110076	-0.94751054	0.48	0.8764977	1	7028	tags=96%, list=63%, signal=258%
WEI_MYCN_TARGETS_WITH_E_BOX	WEI_MYCN_TARGETS_WITH_E_BOX		426	-0.23170772	-0.947231	0.50980395	0.8752819	1	2265	tags=27%, list=20%, signal=33%
ZHAN_MULTIPLE_MYELOMA_MS_DN	ZHAN_MULTIPLE_MYELOMA_MS_DN		18	-0.37571397	-0.9465551	0.5777778	0.87522304	1	661	tags=17%, list=6%, signal=18%
CROMER_TUMORIGENESIS_UP	CROMER_TUMORIGENESIS_UP		30	-0.4515185	-0.9460759	0.58536583	0.87458634	1	1251	tags=37%, list=11%, signal=41%
AMUNDSON_GENOTOXIC_SIGNATURE	AMUNDSON_GENOTOXIC_SIGNATURE		63	-0.26088133	-0.9445455	0.52272725	0.87664837	1	1272	tags=21%, list=11%, signal=23%
MARTINEZ_TP53_TARGETS_DN	MARTINEZ_TP53_TARGETS_DN		406	-0.23793261	-0.9434806	0.4375	0.8775269	1	957	tags=17%, list=9%, signal=17%
LIN_APC_TARGETS	LIN_APC_TARGETS		35	-0.28968337	-0.9431989	0.4680851	0.87649417	1	755	tags=17%, list=7%, signal=18%
MCLACHLAN_DENTAL_CARIES_UP	MCLACHLAN_DENTAL_CARIES_UP		134	-0.37923414	-0.9426386	0.5121951	0.8761503	1	2099	tags=42%, list=19%, signal=51%
KEGG_GLYCINE_SERINE_AND_THREONINE_METABOLISM	KEGG_GLYCINE_SERINE_AND_THREONINE_METABOLISM		22	-0.3629729	-0.94145364	0.4827586	0.8777296	1	2471	tags=50%, list=22%, signal=64%
SENESE_HDAC2_TARGETS_UP	SENESE_HDAC2_TARGETS_UP		66	-0.30260217	-0.9414182	0.5510204	0.8761326	1	1143	tags=21%, list=10%, signal=23%
GUENTHER_GROWTH_SPHERICAL_VS_ADHERENT_DN	GUENTHER_GROWTH_SPHERICAL_VS_ADHERENT_DN		21	-0.37394673	-0.9406138	0.53846157	0.87658054	1	504	tags=24%, list=5%, signal=25%
HELLER_HDAC_TARGETS_SILENCED_BY_METHYLATION_UP	HELLER_HDAC_TARGETS_SILENCED_BY_METHYLATION_UP		242	-0.2681628	-0.9401591	0.5	0.87588215	1	1007	tags=21%, list=9%, signal=23%
JAATINEN_HEMATOPOIETIC_STEM_CELL_UP	JAATINEN_HEMATOPOIETIC_STEM_CELL_UP		147	-0.27473593	-0.9401562	0.53061223	0.8742712	1	1723	tags=29%, list=15%, signal=34%
HALMOS_CEBPA_TARGETS_DN	HALMOS_CEBPA_TARGETS_DN		23	-0.36331582	-0.93965244	0.5416667	0.87379164	1	856	tags=26%, list=8%, signal=28%
REACTOME_ELONGATION_AND_PROCESSING_OF_CAPPED_TRANSCRIPTS	REACTOME_ELONGATION_AND_PROCESSING_OF_CAPPED_TRANSCRIPTS		88	-0.27987412	-0.9391377	0.5208333	0.8734071	1	2873	tags=36%, list=26%, signal=49%
VANTVEER_BREAST_CANCER_ESR1_DN	VANTVEER_BREAST_CANCER_ESR1_DN		145	-0.2588675	-0.93853766	0.55813956	0.87343735	1	825	tags=21%, list=7%, signal=22%
MCLACHLAN_DENTAL_CARIES_DN	MCLACHLAN_DENTAL_CARIES_DN		146	-0.36126295	-0.93817884	0.4878049	0.87274903	1	2099	tags=40%, list=19%, signal=49%
YAO_TEMPORAL_RESPONSE_TO_PROGESTERONE_CLUSTER_15	YAO_TEMPORAL_RESPONSE_TO_PROGESTERONE_CLUSTER_15		29	-0.35005522	-0.93737614	0.537037	0.87311745	1	953	tags=28%, list=9%, signal=30%
KOKKINAKIS_METHIONINE_DEPRIVATION_96HR_DN	KOKKINAKIS_METHIONINE_DEPRIVATION_96HR_DN		53	-0.27964088	-0.93574554	0.6304348	0.8753226	1	2375	tags=34%, list=21%, signal=43%
SCHLOSSER_SERUM_RESPONSE_AUGMENTED_BY_MYC	SCHLOSSER_SERUM_RESPONSE_AUGMENTED_BY_MYC		72	-0.23130818	-0.93546146	0.45614034	0.8742442	1	1644	tags=18%, list=15%, signal=21%
REACTOME_CHAPERONIN_MEDIATED_PROTEIN_FOLDING	REACTOME_CHAPERONIN_MEDIATED_PROTEIN_FOLDING		29	-0.27505866	-0.9347321	0.6	0.874399	1	2280	tags=38%, list=20%, signal=48%
JI_RESPONSE_TO_FSH_DN	JI_RESPONSE_TO_FSH_DN		32	-0.29975486	-0.93296087	0.5555556	0.87734234	1	1294	tags=22%, list=12%, signal=25%
HALMOS_CEBPA_TARGETS_UP	HALMOS_CEBPA_TARGETS_UP		29	-0.3426615	-0.9320807	0.6122449	0.8784895	1	609	tags=21%, list=5%, signal=22%
MARTINEZ_RB1_AND_TP53_TARGETS_DN	MARTINEZ_RB1_AND_TP53_TARGETS_DN		399	-0.23667626	-0.93165046	0.46938777	0.8778745	1	1228	tags=19%, list=11%, signal=20%
BOHN_PRIMARY_IMMUNODEFICIENCY_SYNDROM_UP	BOHN_PRIMARY_IMMUNODEFICIENCY_SYNDROM_UP		24	-0.30709404	-0.9298504	0.59090906	0.88100046	1	1932	tags=33%, list=17%, signal=40%
HELLER_HDAC_TARGETS_SILENCED_BY_METHYLATION_DN	HELLER_HDAC_TARGETS_SILENCED_BY_METHYLATION_DN		158	-0.2643612	-0.9288941	0.5121951	0.88146925	1	1962	tags=31%, list=18%, signal=37%
MAYBURD_RESPONSE_TO_L663536_DN	MAYBURD_RESPONSE_TO_L663536_DN		34	-0.2935463	-0.9287824	0.5652174	0.8801108	1	685	tags=15%, list=6%, signal=16%
JAATINEN_HEMATOPOIETIC_STEM_CELL_DN	JAATINEN_HEMATOPOIETIC_STEM_CELL_DN		136	-0.31792554	-0.9283936	0.48	0.879206	1	1857	tags=36%, list=17%, signal=43%
ZHAN_MULTIPLE_MYELOMA_CD1_AND_CD2_DN	ZHAN_MULTIPLE_MYELOMA_CD1_AND_CD2_DN		28	-0.30002943	-0.9282644	0.6	0.8778851	1	1215	tags=21%, list=11%, signal=24%
MARSON_FOXP3_TARGETS_STIMULATED_UP	MARSON_FOXP3_TARGETS_STIMULATED_UP		16	-0.38538846	-0.92817354	0.47727272	0.87647617	1	1631	tags=38%, list=15%, signal=44%
KRIGE_RESPONSE_TO_TOSEDOSTAT_6HR_DN	KRIGE_RESPONSE_TO_TOSEDOSTAT_6HR_DN		462	-0.21031095	-0.9273389	0.4489796	0.87675035	1	1532	tags=18%, list=14%, signal=20%
MCBRYAN_PUBERTAL_BREAST_6_7WK_DN	MCBRYAN_PUBERTAL_BREAST_6_7WK_DN		62	-0.3204725	-0.92480636	0.575	0.8801445	1	709	tags=21%, list=6%, signal=22%
MAHADEVAN_IMATINIB_RESISTANCE_UP	MAHADEVAN_IMATINIB_RESISTANCE_UP		15	-0.42858154	-0.9246592	0.6097561	0.8790482	1	443	tags=27%, list=4%, signal=28%
VALK_AML_WITH_CEBPA	VALK_AML_WITH_CEBPA		24	-0.32616317	-0.9244745	0.6136364	0.87773263	1	1016	tags=25%, list=9%, signal=27%
REACTOME_INFLUENZA_LIFE_CYCLE	REACTOME_INFLUENZA_LIFE_CYCLE		91	-0.2564155	-0.9244457	0.53846157	0.8762262	1	2975	tags=31%, list=27%, signal=42%
ELVIDGE_HIF1A_TARGETS_DN	ELVIDGE_HIF1A_TARGETS_DN		58	-0.34429297	-0.9243442	0.5365854	0.874959	1	1512	tags=33%, list=14%, signal=38%
RODRIGUES_THYROID_CARCINOMA_DN	RODRIGUES_THYROID_CARCINOMA_DN		32	-0.31412634	-0.92422885	0.5283019	0.8737111	1	848	tags=19%, list=8%, signal=20%
KAUFFMANN_DNA_REPAIR_GENES	KAUFFMANN_DNA_REPAIR_GENES		148	-0.2606092	-0.92406225	0.5283019	0.87237394	1	2662	tags=34%, list=24%, signal=44%
TONKS_TARGETS_OF_RUNX1_RUNX1T1_FUSION_MONOCYTE_DN	TONKS_TARGETS_OF_RUNX1_RUNX1T1_FUSION_MONOCYTE_DN		32	-0.37108046	-0.92397994	0.5510204	0.87095404	1	2445	tags=50%, list=22%, signal=64%
MARTINEZ_RB1_TARGETS_UP	MARTINEZ_RB1_TARGETS_UP		497	-0.25850627	-0.9234937	0.61904764	0.87052643	1	1493	tags=23%, list=13%, signal=25%
XU_HGF_SIGNALING_NOT_VIA_AKT1_6HR	XU_HGF_SIGNALING_NOT_VIA_AKT1_6HR		17	-0.38905668	-0.92226607	0.59183675	0.87224025	1	802	tags=24%, list=7%, signal=25%
CHARAFE_BREAST_CANCER_LUMINAL_VS_BASAL_DN	CHARAFE_BREAST_CANCER_LUMINAL_VS_BASAL_DN		258	-0.3029325	-0.9219296	0.55813956	0.8716118	1	1319	tags=24%, list=12%, signal=27%
DAVICIONI_TARGETS_OF_PAX_FOXO1_FUSIONS_UP	DAVICIONI_TARGETS_OF_PAX_FOXO1_FUSIONS_UP		156	-0.2995969	-0.92150205	0.54545456	0.8710038	1	1354	tags=30%, list=12%, signal=34%
REACTOME_RNA_POL_II_CTD_PHOSPHORYLATION_AND_INTERACTION_WITH_CE	REACTOME_RNA_POL_II_CTD_PHOSPHORYLATION_AND_INTERACTION_WITH_CE		24	-0.30982637	-0.92114484	0.5294118	0.8701743	1	7737	tags=100%, list=69%, signal=323%
HEIDENBLAD_AMPLICON_8Q24_DN	HEIDENBLAD_AMPLICON_8Q24_DN		21	-0.29251915	-0.9201647	0.59574467	0.87119144	1	918	tags=14%, list=8%, signal=16%
LEE_EARLY_T_LYMPHOCYTE_DN	LEE_EARLY_T_LYMPHOCYTE_DN		17	-0.34857532	-0.92013484	0.54901963	0.86973166	1	1812	tags=29%, list=16%, signal=35%
VALK_AML_CLUSTER_6	VALK_AML_CLUSTER_6		19	-0.3507057	-0.91956216	0.55813956	0.8694774	1	626	tags=26%, list=6%, signal=28%
MURAKAMI_UV_RESPONSE_6HR_UP	MURAKAMI_UV_RESPONSE_6HR_UP		22	-0.32322285	-0.9189556	0.5625	0.8691154	1	568	tags=18%, list=5%, signal=19%
KAN_RESPONSE_TO_ARSENIC_TRIOXIDE	KAN_RESPONSE_TO_ARSENIC_TRIOXIDE		70	-0.3048995	-0.91736674	0.61538464	0.87121475	1	1090	tags=29%, list=10%, signal=31%
REACTOME_EGFR_DOWNREGULATION	REACTOME_EGFR_DOWNREGULATION		20	-0.29861784	-0.9172382	0.5925926	0.8700978	1	162	tags=10%, list=1%, signal=10%
HOLLMAN_APOPTOSIS_VIA_CD40_UP	HOLLMAN_APOPTOSIS_VIA_CD40_UP		129	-0.24603863	-0.915584	0.5102041	0.8728735	1	1479	tags=23%, list=13%, signal=26%
KEGG_CYTOKINE_CYTOKINE_RECEPTOR_INTERACTION	KEGG_CYTOKINE_CYTOKINE_RECEPTOR_INTERACTION		155	-0.3082378	-0.91477156	0.5217391	0.87354076	1	2510	tags=44%, list=22%, signal=56%
FRIDMAN_SENESCENCE_UP	FRIDMAN_SENESCENCE_UP		48	-0.3385593	-0.91459596	0.54545456	0.8724031	1	1049	tags=25%, list=9%, signal=27%
BERTUCCI_INVASIVE_CARCINOMA_DUCTAL_VS_LOBULAR_DN	BERTUCCI_INVASIVE_CARCINOMA_DUCTAL_VS_LOBULAR_DN		32	-0.4391139	-0.9144832	0.6666667	0.87107503	1	646	tags=25%, list=6%, signal=26%
GENTILE_UV_RESPONSE_CLUSTER_D6	GENTILE_UV_RESPONSE_CLUSTER_D6		17	-0.32945314	-0.912871	0.5769231	0.8731348	1	233	tags=12%, list=2%, signal=12%
POMEROY_MEDULLOBLASTOMA_PROGNOSIS_DN	POMEROY_MEDULLOBLASTOMA_PROGNOSIS_DN		30	-0.29348445	-0.9125528	0.6226415	0.87222606	1	1799	tags=23%, list=16%, signal=28%
ST_TUMOR_NECROSIS_FACTOR_PATHWAY	ST_TUMOR_NECROSIS_FACTOR_PATHWAY		18	-0.34370008	-0.9123403	0.67391306	0.87111723	1	2136	tags=39%, list=19%, signal=48%
NIKOLSKY_BREAST_CANCER_20Q11_AMPLICON	NIKOLSKY_BREAST_CANCER_20Q11_AMPLICON		15	-0.31764764	-0.91149867	0.53061223	0.8719097	1	796	tags=20%, list=7%, signal=22%
TAKAO_RESPONSE_TO_UVB_RADIATION_UP	TAKAO_RESPONSE_TO_UVB_RADIATION_UP		51	-0.23481615	-0.910811	0.5952381	0.871797	1	360	tags=8%, list=3%, signal=8%
BENPORATH_OCT4_TARGETS	BENPORATH_OCT4_TARGETS		150	-0.24551763	-0.9107802	0.64	0.8703653	1	2310	tags=31%, list=21%, signal=38%
TAKEDA_TARGETS_OF_NUP98_HOXA9_FUSION_8D_DN	TAKEDA_TARGETS_OF_NUP98_HOXA9_FUSION_8D_DN		113	-0.34385142	-0.90904987	0.54761904	0.87315345	1	2099	tags=39%, list=19%, signal=47%
OHM_METHYLATED_IN_ADULT_CANCERS	OHM_METHYLATED_IN_ADULT_CANCERS		17	-0.33515406	-0.90902936	0.53846157	0.87165827	1	1369	tags=35%, list=12%, signal=40%
ST_T_CELL_SIGNAL_TRANSDUCTION	ST_T_CELL_SIGNAL_TRANSDUCTION		33	-0.33513334	-0.90885335	0.5283019	0.87054306	1	2281	tags=39%, list=20%, signal=49%
FARMER_BREAST_CANCER_CLUSTER_5	FARMER_BREAST_CANCER_CLUSTER_5		18	-0.5863989	-0.90819126	0.6666667	0.87019616	1	2214	tags=83%, list=20%, signal=104%
RIZ_ERYTHROID_DIFFERENTIATION_6HR	RIZ_ERYTHROID_DIFFERENTIATION_6HR		29	-0.31406903	-0.9076628	0.5740741	0.87006205	1	1376	tags=31%, list=12%, signal=35%
SATO_SILENCED_BY_METHYLATION_IN_PANCREATIC_CANCER_1	SATO_SILENCED_BY_METHYLATION_IN_PANCREATIC_CANCER_1		249	-0.27363494	-0.9072686	0.5652174	0.8696398	1	1890	tags=32%, list=17%, signal=37%
MCCABE_HOXC6_TARGETS_CANCER_UP	MCCABE_HOXC6_TARGETS_CANCER_UP		19	-0.31681204	-0.9069951	0.5849057	0.8688013	1	2074	tags=32%, list=19%, signal=39%
ROZANOV_MMP14_TARGETS_UP	ROZANOV_MMP14_TARGETS_UP		159	-0.32560855	-0.90588886	0.5952381	0.8699027	1	1260	tags=26%, list=11%, signal=29%
KEGG_MELANOGENESIS	KEGG_MELANOGENESIS		70	-0.27715334	-0.90529776	0.6666667	0.8698571	1	1054	tags=20%, list=9%, signal=22%
JIANG_TIP30_TARGETS_UP	JIANG_TIP30_TARGETS_UP		34	-0.32185385	-0.90431684	0.54761904	0.8707756	1	1819	tags=35%, list=16%, signal=42%
WEST_ADRENOCORTICAL_TUMOR_MARKERS_DN	WEST_ADRENOCORTICAL_TUMOR_MARKERS_DN		17	-0.42428803	-0.90425724	0.5833333	0.8694604	1	735	tags=35%, list=7%, signal=38%
LEE_LIVER_CANCER_E2F1_UP	LEE_LIVER_CANCER_E2F1_UP		48	-0.31954813	-0.90386605	0.52380955	0.8688442	1	1317	tags=33%, list=12%, signal=38%
SABATES_COLORECTAL_ADENOMA_UP	SABATES_COLORECTAL_ADENOMA_UP		70	-0.31754717	-0.9032942	0.5744681	0.8687654	1	1164	tags=29%, list=10%, signal=32%
LEE_DIFFERENTIATING_T_LYMPHOCYTE	LEE_DIFFERENTIATING_T_LYMPHOCYTE		77	-0.34096548	-0.90310395	0.53333336	0.8679773	1	1274	tags=26%, list=11%, signal=29%
TSAI_RESPONSE_TO_RADIATION_THERAPY	TSAI_RESPONSE_TO_RADIATION_THERAPY		22	-0.3929827	-0.9028518	0.65	0.86724895	1	1015	tags=36%, list=9%, signal=40%
WAMUNYOKOLI_OVARIAN_CANCER_GRADES_1_2_DN	WAMUNYOKOLI_OVARIAN_CANCER_GRADES_1_2_DN		36	-0.34798506	-0.9027777	0.6304348	0.86598474	1	1019	tags=31%, list=9%, signal=34%
HELLER_HDAC_TARGETS_UP	HELLER_HDAC_TARGETS_UP		163	-0.2296474	-0.9020242	0.6666667	0.8660706	1	928	tags=16%, list=8%, signal=17%
SCIBETTA_KDM5B_TARGETS_DN	SCIBETTA_KDM5B_TARGETS_DN		47	-0.28579038	-0.8973442	0.7	0.8748186	1	2487	tags=40%, list=22%, signal=52%
SENESE_HDAC1_AND_HDAC2_TARGETS_UP	SENESE_HDAC1_AND_HDAC2_TARGETS_UP		117	-0.27252564	-0.89646333	0.5	0.8752017	1	1738	tags=26%, list=16%, signal=31%
WATANABE_RECTAL_CANCER_RADIOTHERAPY_RESPONSIVE_DN	WATANABE_RECTAL_CANCER_RADIOTHERAPY_RESPONSIVE_DN		56	-0.31168798	-0.8963775	0.58536583	0.87389326	1	1321	tags=27%, list=12%, signal=30%
DAVICIONI_RHABDOMYOSARCOMA_PAX_FOXO1_FUSION_UP	DAVICIONI_RHABDOMYOSARCOMA_PAX_FOXO1_FUSION_UP		34	-0.33916476	-0.8959753	0.70454544	0.87332755	1	1354	tags=32%, list=12%, signal=37%
REACTOME_RNA_POLYMERASE_I_CHAIN_ELONGATION	REACTOME_RNA_POLYMERASE_I_CHAIN_ELONGATION		18	-0.3096601	-0.8956488	0.52	0.8728082	1	7737	tags=100%, list=69%, signal=323%
CHANG_IMMORTALIZED_BY_HPV31_DN	CHANG_IMMORTALIZED_BY_HPV31_DN		32	-0.34190935	-0.89479303	0.5217391	0.873454	1	2278	tags=53%, list=20%, signal=67%
KEGG_COLORECTAL_CANCER	KEGG_COLORECTAL_CANCER		36	-0.2746347	-0.8941841	0.54	0.8733458	1	1354	tags=25%, list=12%, signal=28%
ICHIBA_GRAFT_VERSUS_HOST_DISEASE_D7_UP	ICHIBA_GRAFT_VERSUS_HOST_DISEASE_D7_UP		87	-0.336813	-0.8924637	0.59090906	0.8760686	1	1979	tags=37%, list=18%, signal=44%
DER_IFN_GAMMA_RESPONSE_UP	DER_IFN_GAMMA_RESPONSE_UP		46	-0.25674564	-0.8920009	0.625	0.8757382	1	1587	tags=26%, list=14%, signal=30%
KEGG_ACUTE_MYELOID_LEUKEMIA	KEGG_ACUTE_MYELOID_LEUKEMIA		36	-0.23685716	-0.89181983	0.6	0.8745911	1	1492	tags=22%, list=13%, signal=26%
YANG_BREAST_CANCER_ESR1_LASER_DN	YANG_BREAST_CANCER_ESR1_LASER_DN		24	-0.31036726	-0.89010733	0.58181816	0.8770446	1	731	tags=21%, list=7%, signal=22%
PARK_APL_PATHOGENESIS_DN	PARK_APL_PATHOGENESIS_DN		26	-0.34386083	-0.8899316	0.53488374	0.875965	1	1790	tags=38%, list=16%, signal=46%
LIU_VMYB_TARGETS_UP	LIU_VMYB_TARGETS_UP		82	-0.24858557	-0.889187	0.5777778	0.8761158	1	382	tags=13%, list=3%, signal=14%
ZHANG_PROLIFERATING_VS_QUIESCENT	ZHANG_PROLIFERATING_VS_QUIESCENT		32	-0.28569543	-0.8891051	0.50980395	0.87480146	1	2283	tags=44%, list=20%, signal=55%
DIAZ_CHRONIC_MEYLOGENOUS_LEUKEMIA_DN	DIAZ_CHRONIC_MEYLOGENOUS_LEUKEMIA_DN		80	-0.29909483	-0.889083	0.56	0.87341267	1	1503	tags=25%, list=13%, signal=29%
MASSARWEH_TAMOXIFEN_RESISTANCE_DN	MASSARWEH_TAMOXIFEN_RESISTANCE_DN		122	-0.24569076	-0.8870807	0.7446808	0.8766583	1	911	tags=19%, list=8%, signal=20%
BHATI_G2M_ARREST_BY_2METHOXYESTRADIOL_UP	BHATI_G2M_ARREST_BY_2METHOXYESTRADIOL_UP		68	-0.24521473	-0.8869038	0.66	0.87569153	1	2283	tags=38%, list=20%, signal=48%
HEIDENBLAD_AMPLICON_8Q24_UP	HEIDENBLAD_AMPLICON_8Q24_UP		18	-0.32826915	-0.8855407	0.67346936	0.8773328	1	526	tags=22%, list=5%, signal=23%
AMUNDSON_RESPONSE_TO_ARSENITE	AMUNDSON_RESPONSE_TO_ARSENITE		123	-0.21873626	-0.88535315	0.70454544	0.8765678	1	1367	tags=19%, list=12%, signal=21%
REACTOME_RNA_POLYMERASE_I_PROMOTER_ESCAPE	REACTOME_RNA_POLYMERASE_I_PROMOTER_ESCAPE		16	-0.30960473	-0.885352	0.509434	0.87515163	1	7737	tags=100%, list=69%, signal=323%
FRIDMAN_IMMORTALIZATION_DN	FRIDMAN_IMMORTALIZATION_DN		21	-0.3920867	-0.8845411	0.65217394	0.8752673	1	1288	tags=38%, list=12%, signal=43%
LIU_PROSTATE_CANCER_DN	LIU_PROSTATE_CANCER_DN		250	-0.31554225	-0.8832771	0.627907	0.8767015	1	1251	tags=30%, list=11%, signal=33%
REACTOME_CELL_SURFACE_INTERACTIONS_AT_THE_VASCULAR_WALL	REACTOME_CELL_SURFACE_INTERACTIONS_AT_THE_VASCULAR_WALL		66	-0.31153545	-0.8831335	0.6666667	0.8756991	1	1962	tags=35%, list=18%, signal=42%
TOMLINS_PROSTATE_CANCER_DN	TOMLINS_PROSTATE_CANCER_DN		19	-0.40966022	-0.8819223	0.65957445	0.87696505	1	595	tags=32%, list=5%, signal=33%
SCHLOSSER_MYC_TARGETS_REPRESSED_BY_SERUM	SCHLOSSER_MYC_TARGETS_REPRESSED_BY_SERUM		84	-0.2526617	-0.881622	0.56	0.8763431	1	2502	tags=29%, list=22%, signal=37%
LU_TUMOR_VASCULATURE_UP	LU_TUMOR_VASCULATURE_UP		17	-0.42431626	-0.8805775	0.625	0.8772643	1	807	tags=41%, list=7%, signal=44%
MOHANKUMAR_TLX1_TARGETS_DN	MOHANKUMAR_TLX1_TARGETS_DN		82	-0.28185138	-0.8804722	0.65957445	0.87601304	1	1368	tags=29%, list=12%, signal=33%
REACTOME_PLATELET_AGGREGATION_PLUG_FORMATION	REACTOME_PLATELET_AGGREGATION_PLUG_FORMATION		19	-0.3169194	-0.8796374	0.63829786	0.8765799	1	2342	tags=47%, list=21%, signal=60%
KEGG_NOTCH_SIGNALING_PATHWAY	KEGG_NOTCH_SIGNALING_PATHWAY		31	-0.25045562	-0.8785239	0.627451	0.8776894	1	1642	tags=23%, list=15%, signal=26%
WEINMANN_ADAPTATION_TO_HYPOXIA_DN	WEINMANN_ADAPTATION_TO_HYPOXIA_DN		27	-0.3584761	-0.87827724	0.60465115	0.8767079	1	700	tags=26%, list=6%, signal=28%
LAIHO_COLORECTAL_CANCER_SERRATED_UP	LAIHO_COLORECTAL_CANCER_SERRATED_UP		71	-0.27501774	-0.8767648	0.6	0.87889314	1	2015	tags=31%, list=18%, signal=38%
CAIRO_LIVER_DEVELOPMENT_UP	CAIRO_LIVER_DEVELOPMENT_UP		107	-0.32512248	-0.87637174	0.67391306	0.87855107	1	946	tags=20%, list=8%, signal=21%
BIOCARTA_MPR_PATHWAY	BIOCARTA_MPR_PATHWAY		22	-0.27923462	-0.87636244	0.5849057	0.87721646	1	2491	tags=32%, list=22%, signal=41%
REACTOME_FGFR_LIGAND_BINDING_AND_ACTIVATION	REACTOME_FGFR_LIGAND_BINDING_AND_ACTIVATION		20	-0.34907514	-0.87616193	0.6415094	0.87638706	1	2696	tags=55%, list=24%, signal=72%
TAKEDA_TARGETS_OF_NUP98_HOXA9_FUSION_10D_DN	TAKEDA_TARGETS_OF_NUP98_HOXA9_FUSION_10D_DN		81	-0.3219338	-0.87577945	0.6363636	0.8758118	1	2196	tags=42%, list=20%, signal=52%
TIEN_INTESTINE_PROBIOTICS_24HR_UP	TIEN_INTESTINE_PROBIOTICS_24HR_UP		343	-0.2177747	-0.874931	0.5416667	0.8764029	1	1682	tags=22%, list=15%, signal=26%
MOREAUX_MULTIPLE_MYELOMA_BY_TACI_DN	MOREAUX_MULTIPLE_MYELOMA_BY_TACI_DN		73	-0.26664034	-0.8747737	0.5471698	0.8754088	1	1419	tags=21%, list=13%, signal=23%
MATSUDA_NATURAL_KILLER_DIFFERENTIATION	MATSUDA_NATURAL_KILLER_DIFFERENTIATION		365	-0.242352	-0.8735789	0.60465115	0.87684095	1	1215	tags=22%, list=11%, signal=23%
LANDIS_ERBB2_BREAST_TUMORS_65_DN	LANDIS_ERBB2_BREAST_TUMORS_65_DN		30	-0.4271831	-0.8730126	0.5869565	0.8768156	1	1706	tags=33%, list=15%, signal=39%
HELLEBREKERS_SILENCED_DURING_TUMOR_ANGIOGENESIS	HELLEBREKERS_SILENCED_DURING_TUMOR_ANGIOGENESIS		34	-0.3506112	-0.87247497	0.59090906	0.8765825	1	1503	tags=32%, list=13%, signal=37%
ST_P38_MAPK_PATHWAY	ST_P38_MAPK_PATHWAY		24	-0.2875918	-0.8704679	0.67391306	0.880123	1	2136	tags=29%, list=19%, signal=36%
CAVARD_LIVER_CANCER_MALIGNANT_VS_BENIGN	CAVARD_LIVER_CANCER_MALIGNANT_VS_BENIGN		20	-0.34398162	-0.87007266	0.5555556	0.8796981	1	131	tags=10%, list=1%, signal=10%
HUMMEL_BURKITTS_LYMPHOMA_UP	HUMMEL_BURKITTS_LYMPHOMA_UP		18	-0.3591203	-0.8691759	0.6818182	0.8805225	1	650	tags=22%, list=6%, signal=24%
CONCANNON_APOPTOSIS_BY_EPOXOMICIN_UP	CONCANNON_APOPTOSIS_BY_EPOXOMICIN_UP		142	-0.2318982	-0.8686575	0.625	0.880362	1	762	tags=12%, list=7%, signal=13%
TAVOR_CEBPA_TARGETS_UP	TAVOR_CEBPA_TARGETS_UP		36	-0.2923171	-0.86864805	0.57575756	0.8790796	1	867	tags=22%, list=8%, signal=24%
FLECHNER_PBL_KIDNEY_TRANSPLANT_REJECTED_VS_OK_DN	FLECHNER_PBL_KIDNEY_TRANSPLANT_REJECTED_VS_OK_DN		33	-0.26613054	-0.8685193	0.58	0.8779435	1	2149	tags=27%, list=19%, signal=34%
MILI_PSEUDOPODIA_CHEMOTAXIS_DN	MILI_PSEUDOPODIA_CHEMOTAXIS_DN		312	-0.23108232	-0.8674948	0.5869565	0.87902194	1	1975	tags=26%, list=18%, signal=31%
LIANG_SILENCED_BY_METHYLATION_2	LIANG_SILENCED_BY_METHYLATION_2		22	-0.33821118	-0.86643034	0.6136364	0.88016224	1	1319	tags=32%, list=12%, signal=36%
SMIRNOV_CIRCULATING_ENDOTHELIOCYTES_IN_CANCER_UP	SMIRNOV_CIRCULATING_ENDOTHELIOCYTES_IN_CANCER_UP		107	-0.29022393	-0.8652947	0.63829786	0.8811616	1	1868	tags=33%, list=17%, signal=39%
YAGI_AML_SURVIVAL	YAGI_AML_SURVIVAL		80	-0.23040535	-0.8648986	0.5416667	0.8807871	1	1415	tags=20%, list=13%, signal=23%
MORI_SMALL_PRE_BII_LYMPHOCYTE_UP	MORI_SMALL_PRE_BII_LYMPHOCYTE_UP		49	-0.25609812	-0.863766	0.65957445	0.88215995	1	923	tags=16%, list=8%, signal=18%
WOOD_EBV_EBNA1_TARGETS_UP	WOOD_EBV_EBNA1_TARGETS_UP		75	-0.22635637	-0.86350423	0.6666667	0.88133824	1	1415	tags=19%, list=13%, signal=21%
DAZARD_RESPONSE_TO_UV_NHEK_UP	DAZARD_RESPONSE_TO_UV_NHEK_UP		108	-0.2331064	-0.8633797	0.6666667	0.8803194	1	1767	tags=28%, list=16%, signal=33%
JAEGER_METASTASIS_DN	JAEGER_METASTASIS_DN		145	-0.3128196	-0.8621873	0.61538464	0.8816182	1	956	tags=28%, list=9%, signal=30%
XU_CREBBP_TARGETS_DN	XU_CREBBP_TARGETS_DN		34	-0.28580406	-0.8619563	0.5869565	0.880703	1	1599	tags=26%, list=14%, signal=31%
LI_WILMS_TUMOR	LI_WILMS_TUMOR		20	-0.33925778	-0.8613001	0.75555557	0.8809172	1	2305	tags=50%, list=21%, signal=63%
MULLIGHAN_MLL_SIGNATURE_1_DN	MULLIGHAN_MLL_SIGNATURE_1_DN		140	-0.24316888	-0.86118233	0.68292683	0.8798884	1	709	tags=17%, list=6%, signal=18%
LEE_METASTASIS_AND_ALTERNATIVE_SPLICING_UP	LEE_METASTASIS_AND_ALTERNATIVE_SPLICING_UP		49	-0.27904937	-0.86087877	0.6756757	0.8792859	1	1952	tags=31%, list=17%, signal=37%
GARCIA_TARGETS_OF_FLI1_AND_DAX1_DN	GARCIA_TARGETS_OF_FLI1_AND_DAX1_DN		82	-0.2341731	-0.8597139	0.59615386	0.8804211	1	1398	tags=21%, list=12%, signal=24%
REACTOME_MRNA_PROCESSING	REACTOME_MRNA_PROCESSING		28	-0.2757386	-0.8574024	0.59183675	0.88411987	1	8119	tags=100%, list=73%, signal=363%
DE_YY1_TARGETS_DN	DE_YY1_TARGETS_DN		50	-0.2687164	-0.8571939	0.6875	0.88323694	1	2049	tags=32%, list=18%, signal=39%
KIM_WT1_TARGETS_8HR_DN	KIM_WT1_TARGETS_8HR_DN		76	-0.24133024	-0.85690635	0.6792453	0.88254833	1	953	tags=16%, list=9%, signal=17%
RIZKI_TUMOR_INVASIVENESS_3D_DN	RIZKI_TUMOR_INVASIVENESS_3D_DN		150	-0.22068791	-0.85685027	0.6136364	0.88130003	1	785	tags=13%, list=7%, signal=13%
WIKMAN_ASBESTOS_LUNG_CANCER_DN	WIKMAN_ASBESTOS_LUNG_CANCER_DN		16	-0.35805637	-0.8560247	0.64705884	0.8817907	1	460	tags=19%, list=4%, signal=20%
CROMER_METASTASIS_DN	CROMER_METASTASIS_DN		43	-0.2615018	-0.8549824	0.6415094	0.8828422	1	784	tags=16%, list=7%, signal=17%
WANG_ESOPHAGUS_CANCER_VS_NORMAL_UP	WANG_ESOPHAGUS_CANCER_VS_NORMAL_UP		82	-0.27602735	-0.85440654	0.627907	0.88276124	1	1964	tags=39%, list=18%, signal=47%
ZHAN_LATE_DIFFERENTIATION_GENES_UP	ZHAN_LATE_DIFFERENTIATION_GENES_UP		17	-0.36898986	-0.85372025	0.64444447	0.8827984	1	606	tags=24%, list=5%, signal=25%
ENK_UV_RESPONSE_EPIDERMIS_DN	ENK_UV_RESPONSE_EPIDERMIS_DN		350	-0.22797954	-0.85309356	0.6666667	0.88249326	1	922	tags=17%, list=8%, signal=18%
REACTOME_PHOSPHOLIPASE_CMEDIATED_CASCADE	REACTOME_PHOSPHOLIPASE_CMEDIATED_CASCADE		16	-0.36931458	-0.8530257	0.63265306	0.8813017	1	2696	tags=50%, list=24%, signal=66%
MASSARWEH_RESPONSE_TO_ESTRADIOL	MASSARWEH_RESPONSE_TO_ESTRADIOL		37	-0.28537232	-0.8520988	0.7083333	0.88210213	1	761	tags=19%, list=7%, signal=20%
REACTOME_INTEGRIN_ALPHAIIBBETA3_SIGNALING	REACTOME_INTEGRIN_ALPHAIIBBETA3_SIGNALING		17	-0.32893068	-0.8516074	0.73170733	0.88187397	1	2342	tags=47%, list=21%, signal=59%
BOYLAN_MULTIPLE_MYELOMA_D_UP	BOYLAN_MULTIPLE_MYELOMA_D_UP		45	-0.267702	-0.8515112	0.6956522	0.88077766	1	1523	tags=24%, list=14%, signal=28%
ROME_INSULIN_TARGETS_IN_MUSCLE_DN	ROME_INSULIN_TARGETS_IN_MUSCLE_DN		27	-0.29454038	-0.85098314	0.74509805	0.8806472	1	2626	tags=41%, list=23%, signal=53%
DAZARD_RESPONSE_TO_UV_SCC_DN	DAZARD_RESPONSE_TO_UV_SCC_DN		59	-0.24832052	-0.8504618	0.6875	0.8808553	1	1272	tags=20%, list=11%, signal=23%
URS_ADIPOCYTE_DIFFERENTIATION_UP	URS_ADIPOCYTE_DIFFERENTIATION_UP		49	-0.31496242	-0.849296	0.6136364	0.88210756	1	2055	tags=31%, list=18%, signal=37%
GENTILE_UV_RESPONSE_CLUSTER_D5	GENTILE_UV_RESPONSE_CLUSTER_D5		19	-0.2698278	-0.84788966	0.6551724	0.8835732	1	1925	tags=26%, list=17%, signal=32%
SCHUETZ_BREAST_CANCER_DUCTAL_INVASIVE_UP	SCHUETZ_BREAST_CANCER_DUCTAL_INVASIVE_UP		223	-0.3737137	-0.84585977	0.63829786	0.88683176	1	1889	tags=43%, list=17%, signal=51%
ZHOU_INFLAMMATORY_RESPONSE_FIMA_UP	ZHOU_INFLAMMATORY_RESPONSE_FIMA_UP		235	-0.24735564	-0.84566087	0.76	0.88573307	1	1873	tags=31%, list=17%, signal=37%
RADMACHER_AML_PROGNOSIS	RADMACHER_AML_PROGNOSIS		51	-0.2634244	-0.8455982	0.6666667	0.8845705	1	2183	tags=39%, list=19%, signal=48%
POOLA_INVASIVE_BREAST_CANCER_DN	POOLA_INVASIVE_BREAST_CANCER_DN		82	-0.28020105	-0.8454229	0.70454544	0.8838484	1	1016	tags=21%, list=9%, signal=23%
AMIT_EGF_RESPONSE_480_MCF10A	AMIT_EGF_RESPONSE_480_MCF10A		26	-0.2832766	-0.84533775	0.6481481	0.8828108	1	1109	tags=15%, list=10%, signal=17%
CORRE_MULTIPLE_MYELOMA_UP	CORRE_MULTIPLE_MYELOMA_UP		38	-0.3176587	-0.8449489	0.6666667	0.8825102	1	473	tags=16%, list=4%, signal=16%
MULLIGHAN_NPM1_MUTATED_SIGNATURE_1_DN	MULLIGHAN_NPM1_MUTATED_SIGNATURE_1_DN		63	-0.2594183	-0.8446056	0.6666667	0.88199806	1	1780	tags=27%, list=16%, signal=32%
SENESE_HDAC2_TARGETS_DN	SENESE_HDAC2_TARGETS_DN		74	-0.32577	-0.8430434	0.65217394	0.8843044	1	1135	tags=31%, list=10%, signal=34%
RHODES_CANCER_META_SIGNATURE	RHODES_CANCER_META_SIGNATURE		41	-0.24478035	-0.84144014	0.64444447	0.88680124	1	2799	tags=37%, list=25%, signal=49%
REACTOME_TELOMERE_MAINTENANCE	REACTOME_TELOMERE_MAINTENANCE		28	-0.3303655	-0.8403641	0.6730769	0.887886	1	850	tags=21%, list=8%, signal=23%
NAKAYAMA_SOFT_TISSUE_TUMORS_PCA1_DN	NAKAYAMA_SOFT_TISSUE_TUMORS_PCA1_DN		48	-0.3066206	-0.8402758	0.7	0.88676643	1	397	tags=19%, list=4%, signal=19%
DEBIASI_APOPTOSIS_BY_REOVIRUS_INFECTION_UP	DEBIASI_APOPTOSIS_BY_REOVIRUS_INFECTION_UP		141	-0.22361428	-0.8402237	0.6976744	0.8856177	1	2023	tags=28%, list=18%, signal=34%
REACTOME_AMINO_ACID_AND_OLIGOPEPTIDE_SLC_TRANSPORTERS	REACTOME_AMINO_ACID_AND_OLIGOPEPTIDE_SLC_TRANSPORTERS		36	-0.3100653	-0.8381561	0.75510204	0.8888049	1	553	tags=19%, list=5%, signal=20%
VECCHI_GASTRIC_CANCER_ADVANCED_VS_EARLY_UP	VECCHI_GASTRIC_CANCER_ADVANCED_VS_EARLY_UP		105	-0.33956328	-0.8367077	0.6666667	0.8910496	1	1910	tags=40%, list=17%, signal=48%
BENPORATH_NOS_TARGETS	BENPORATH_NOS_TARGETS		91	-0.2362876	-0.8358092	0.7647059	0.89160895	1	1526	tags=21%, list=14%, signal=24%
GAUSSMANN_MLL_AF4_FUSION_TARGETS_E_UP	GAUSSMANN_MLL_AF4_FUSION_TARGETS_E_UP		56	-0.34223527	-0.835315	0.75	0.89159507	1	1084	tags=36%, list=10%, signal=39%
RIGGI_EWING_SARCOMA_PROGENITOR_DN	RIGGI_EWING_SARCOMA_PROGENITOR_DN		114	-0.29282653	-0.8350399	0.6956522	0.8908641	1	1829	tags=38%, list=16%, signal=45%
KIM_RESPONSE_TO_TSA_AND_DECITABINE_UP	KIM_RESPONSE_TO_TSA_AND_DECITABINE_UP		76	-0.26434952	-0.8347617	0.71428573	0.8902575	1	1220	tags=25%, list=11%, signal=28%
KEGG_CHEMOKINE_SIGNALING_PATHWAY	KEGG_CHEMOKINE_SIGNALING_PATHWAY		129	-0.25000364	-0.8345764	0.6938776	0.889465	1	2586	tags=40%, list=23%, signal=52%
GAUSSMANN_MLL_AF4_FUSION_TARGETS_F_DN	GAUSSMANN_MLL_AF4_FUSION_TARGETS_F_DN		22	-0.36423284	-0.8342295	0.6666667	0.8890421	1	1063	tags=27%, list=9%, signal=30%
MARKEY_RB1_ACUTE_LOF_UP	MARKEY_RB1_ACUTE_LOF_UP		186	-0.29698467	-0.8313574	0.5681818	0.8940203	1	1884	tags=33%, list=17%, signal=39%
BROWNE_HCMV_INFECTION_24HR_UP	BROWNE_HCMV_INFECTION_24HR_UP		99	-0.21191564	-0.83076155	0.76086956	0.89385283	1	1301	tags=20%, list=12%, signal=23%
GU_PDEF_TARGETS_UP	GU_PDEF_TARGETS_UP		47	-0.3535072	-0.8306991	0.6744186	0.89272994	1	1587	tags=38%, list=14%, signal=44%
LU_IL4_SIGNALING	LU_IL4_SIGNALING		46	-0.2598357	-0.8302766	0.70454544	0.89202964	1	1969	tags=30%, list=18%, signal=37%
REACTOME_G_BETA_GAMMA_SIGNALLING_THROUGH_PLC_BETA	REACTOME_G_BETA_GAMMA_SIGNALLING_THROUGH_PLC_BETA		15	-0.29326898	-0.8301155	0.64705884	0.89124995	1	2491	tags=47%, list=22%, signal=60%
LIAO_METASTASIS	LIAO_METASTASIS		282	-0.20323686	-0.8300215	0.75609756	0.89003974	1	2174	tags=29%, list=19%, signal=36%
WONG_ENDMETRIUM_CANCER_UP	WONG_ENDMETRIUM_CANCER_UP		15	-0.38552788	-0.8298981	0.6511628	0.88917404	1	1016	tags=33%, list=9%, signal=37%
YAMASHITA_METHYLATED_IN_PROSTATE_CANCER	YAMASHITA_METHYLATED_IN_PROSTATE_CANCER		44	-0.3371117	-0.82965624	0.67346936	0.8884227	1	1729	tags=41%, list=15%, signal=48%
RAGHAVACHARI_PLATELET_SPECIFIC_GENES	RAGHAVACHARI_PLATELET_SPECIFIC_GENES		44	-0.2877654	-0.82909924	0.65957445	0.88821626	1	2850	tags=48%, list=25%, signal=64%
MULLIGHAN_MLL_SIGNATURE_2_DN	MULLIGHAN_MLL_SIGNATURE_2_DN		166	-0.23286417	-0.8289318	0.6585366	0.887481	1	2034	tags=30%, list=18%, signal=36%
ZHAN_V2_LATE_DIFFERENTIATION_GENES	ZHAN_V2_LATE_DIFFERENTIATION_GENES		27	-0.2689847	-0.82844144	0.6666667	0.8872278	1	1645	tags=26%, list=15%, signal=30%
PRAMOONJAGO_SOX4_TARGETS_UP	PRAMOONJAGO_SOX4_TARGETS_UP		35	-0.26601058	-0.8261366	0.7058824	0.8905832	1	1301	tags=23%, list=12%, signal=26%
PEREZ_TP53_AND_TP63_TARGETS	PEREZ_TP53_AND_TP63_TARGETS		100	-0.23047437	-0.8260504	0.8269231	0.8894882	1	908	tags=15%, list=8%, signal=16%
COLIN_PILOCYTIC_ASTROCYTOMA_VS_GLIOBLASTOMA_DN	COLIN_PILOCYTIC_ASTROCYTOMA_VS_GLIOBLASTOMA_DN		16	-0.3248941	-0.82507926	0.65	0.8904056	1	398	tags=19%, list=4%, signal=19%
REACTOME_METABOLISM_OF_RNA	REACTOME_METABOLISM_OF_RNA		56	-0.26354286	-0.8239119	0.6037736	0.8913273	1	2873	tags=39%, list=26%, signal=53%
GARCIA_TARGETS_OF_FLI1_AND_DAX1_UP	GARCIA_TARGETS_OF_FLI1_AND_DAX1_UP		22	-0.29794514	-0.8236915	0.79545456	0.89062726	1	803	tags=23%, list=7%, signal=24%
ZHAN_MULTIPLE_MYELOMA_HP_DN	ZHAN_MULTIPLE_MYELOMA_HP_DN		25	-0.3068363	-0.8233631	0.68085104	0.8900372	1	1975	tags=44%, list=18%, signal=53%
AMIT_EGF_RESPONSE_120_MCF10A	AMIT_EGF_RESPONSE_120_MCF10A		26	-0.30164215	-0.82237417	0.7	0.8905206	1	741	tags=19%, list=7%, signal=21%
GAZDA_DIAMOND_BLACKFAN_ANEMIA_PROGENITOR_DN	GAZDA_DIAMOND_BLACKFAN_ANEMIA_PROGENITOR_DN		35	-0.25781086	-0.8214346	0.65957445	0.89187944	1	1140	tags=23%, list=10%, signal=25%
PARK_TRETINOIN_RESPONSE_AND_PML_RARA_FUSION	PARK_TRETINOIN_RESPONSE_AND_PML_RARA_FUSION		21	-0.3541595	-0.82134086	0.6818182	0.890996	1	1353	tags=33%, list=12%, signal=38%
SHIPP_DLBCL_CURED_VS_FATAL_DN	SHIPP_DLBCL_CURED_VS_FATAL_DN		26	-0.27866608	-0.8210924	0.7826087	0.8901555	1	1197	tags=15%, list=11%, signal=17%
NIKOLSKY_BREAST_CANCER_7Q21_Q22_AMPLICON	NIKOLSKY_BREAST_CANCER_7Q21_Q22_AMPLICON		35	-0.27107885	-0.82057047	0.6976744	0.89013743	1	1136	tags=20%, list=10%, signal=22%
VALK_AML_CLUSTER_13	VALK_AML_CLUSTER_13		16	-0.31815398	-0.81927663	0.75555557	0.89185303	1	577	tags=25%, list=5%, signal=26%
BOYLAN_MULTIPLE_MYELOMA_PCA1_UP	BOYLAN_MULTIPLE_MYELOMA_PCA1_UP		78	-0.3100786	-0.8179065	0.6585366	0.8929013	1	1016	tags=24%, list=9%, signal=27%
YAMASHITA_LIVER_CANCER_STEM_CELL_UP	YAMASHITA_LIVER_CANCER_STEM_CELL_UP		32	-0.26636297	-0.81578076	0.76086956	0.8970291	1	1883	tags=38%, list=17%, signal=45%
WAMUNYOKOLI_OVARIAN_CANCER_LMP_DN	WAMUNYOKOLI_OVARIAN_CANCER_LMP_DN		98	-0.27369687	-0.8153546	0.6888889	0.8966342	1	1251	tags=26%, list=11%, signal=28%
REACTOME_CYTOCHROME_P450_ARRANGED_BY_SUBSTRATE_TYPE	REACTOME_CYTOCHROME_P450_ARRANGED_BY_SUBSTRATE_TYPE		22	-0.3452028	-0.81408405	0.7346939	0.89739496	1	1084	tags=18%, list=10%, signal=20%
SIG_REGULATION_OF_THE_ACTIN_CYTOSKELETON_BY_RHO_GTPASES	SIG_REGULATION_OF_THE_ACTIN_CYTOSKELETON_BY_RHO_GTPASES		25	-0.30428654	-0.8133798	0.6818182	0.8976691	1	2632	tags=28%, list=24%, signal=37%
HAHTOLA_CTCL_CUTANEOUS	HAHTOLA_CTCL_CUTANEOUS		17	-0.27952284	-0.8132718	0.7826087	0.8966892	1	1062	tags=24%, list=9%, signal=26%
NGUYEN_NOTCH1_TARGETS_UP	NGUYEN_NOTCH1_TARGETS_UP		15	-0.320229	-0.8126216	0.6086956	0.89683485	1	2710	tags=53%, list=24%, signal=70%
ZHAN_MULTIPLE_MYELOMA_DN	ZHAN_MULTIPLE_MYELOMA_DN		22	-0.3373796	-0.81185716	0.68	0.89725333	1	1746	tags=45%, list=16%, signal=54%
LIN_SILENCED_BY_TUMOR_MICROENVIRONMENT	LIN_SILENCED_BY_TUMOR_MICROENVIRONMENT		51	-0.30752975	-0.81147355	0.84	0.89693254	1	1294	tags=35%, list=12%, signal=40%
GARGALOVIC_RESPONSE_TO_OXIDIZED_PHOSPHOLIPIDS_GREY_DN	GARGALOVIC_RESPONSE_TO_OXIDIZED_PHOSPHOLIPIDS_GREY_DN		32	-0.27996224	-0.8112321	0.8372093	0.89627975	1	1878	tags=34%, list=17%, signal=41%
WIELAND_UP_BY_HBV_INFECTION	WIELAND_UP_BY_HBV_INFECTION		67	-0.31510153	-0.81120634	0.54347825	0.89514583	1	2099	tags=36%, list=19%, signal=44%
KLEIN_PRIMARY_EFFUSION_LYMPHOMA_UP	KLEIN_PRIMARY_EFFUSION_LYMPHOMA_UP		39	-0.2508408	-0.8111447	0.82222223	0.89402366	1	1412	tags=21%, list=13%, signal=23%
VANTVEER_BREAST_CANCER_BRCA1_DN	VANTVEER_BREAST_CANCER_BRCA1_DN		18	-0.3547013	-0.81078374	0.7	0.89357793	1	1702	tags=44%, list=15%, signal=52%
REACTOME_DNA_REPAIR	REACTOME_DNA_REPAIR		78	-0.24661584	-0.8107061	0.6727273	0.89246213	1	3138	tags=37%, list=28%, signal=51%
ZHAN_V1_LATE_DIFFERENTIATION_GENES_UP	ZHAN_V1_LATE_DIFFERENTIATION_GENES_UP		25	-0.31708178	-0.8098006	0.68292683	0.8928437	1	1706	tags=32%, list=15%, signal=38%
LU_AGING_BRAIN_DN	LU_AGING_BRAIN_DN		155	-0.2538621	-0.8087856	0.7619048	0.89375126	1	931	tags=17%, list=8%, signal=19%
VERHAAK_AML_WITH_NPM1_MUTATED_DN	VERHAAK_AML_WITH_NPM1_MUTATED_DN		144	-0.26562187	-0.80817336	0.74418604	0.8937469	1	1313	tags=24%, list=12%, signal=26%
MOROSETTI_FACIOSCAPULOHUMERAL_MUSCULAR_DISTROPHY_UP	MOROSETTI_FACIOSCAPULOHUMERAL_MUSCULAR_DISTROPHY_UP		16	-0.4157577	-0.8080652	0.78571427	0.89271367	1	1276	tags=38%, list=11%, signal=42%
SEIDEN_MET_SIGNALING	SEIDEN_MET_SIGNALING		16	-0.30277646	-0.8080427	0.6136364	0.8915024	1	1078	tags=19%, list=10%, signal=21%
CHIARADONNA_NEOPLASTIC_TRANSFORMATION_KRAS_CDC25_DN	CHIARADONNA_NEOPLASTIC_TRANSFORMATION_KRAS_CDC25_DN		39	-0.35115132	-0.807432	0.6363636	0.8915452	1	1498	tags=36%, list=13%, signal=41%
SMID_BREAST_CANCER_NORMAL_LIKE_UP	SMID_BREAST_CANCER_NORMAL_LIKE_UP		273	-0.30148518	-0.8071085	0.71428573	0.8910306	1	1631	tags=29%, list=15%, signal=33%
TCGA_GLIOBLASTOMA_COPY_NUMBER_UP	TCGA_GLIOBLASTOMA_COPY_NUMBER_UP		34	-0.23545429	-0.8066042	0.7254902	0.8908116	1	1069	tags=18%, list=10%, signal=19%
REACTOME_HOST_INTERACTIONS_OF_HIV_FACTORS	REACTOME_HOST_INTERACTIONS_OF_HIV_FACTORS		89	-0.22166793	-0.805877	0.6744186	0.8910857	1	1332	tags=15%, list=12%, signal=16%
HOFMANN_MYELODYSPLASTIC_SYNDROM_LOW_RISK_DN	HOFMANN_MYELODYSPLASTIC_SYNDROM_LOW_RISK_DN		17	-0.3218249	-0.80585474	0.7	0.889906	1	2515	tags=53%, list=22%, signal=68%
HSIAO_HOUSEKEEPING_GENES	HSIAO_HOUSEKEEPING_GENES		275	-0.19933447	-0.8054836	0.71794873	0.88948387	1	2283	tags=21%, list=20%, signal=26%
ZHOU_INFLAMMATORY_RESPONSE_LIVE_UP	ZHOU_INFLAMMATORY_RESPONSE_LIVE_UP		219	-0.22370802	-0.80508846	0.7916667	0.889069	1	1713	tags=26%, list=15%, signal=30%
REACTOME_GLUCOSE_TRANSPORT	REACTOME_GLUCOSE_TRANSPORT		25	-0.26613984	-0.80437416	0.7692308	0.88945574	1	1293	tags=24%, list=12%, signal=27%
NOJIMA_SFRP2_TARGETS_UP	NOJIMA_SFRP2_TARGETS_UP		18	-0.31182155	-0.8041651	0.76744187	0.8886917	1	1935	tags=39%, list=17%, signal=47%
REN_ALVEOLAR_RHABDOMYOSARCOMA_DN	REN_ALVEOLAR_RHABDOMYOSARCOMA_DN		312	-0.26639792	-0.80306953	0.6086956	0.88979715	1	1874	tags=29%, list=17%, signal=34%
BROWNE_HCMV_INFECTION_18HR_UP	BROWNE_HCMV_INFECTION_18HR_UP		108	-0.21160206	-0.8030667	0.78431374	0.88862914	1	962	tags=18%, list=9%, signal=19%
RUTELLA_RESPONSE_TO_HGF_VS_CSF2RB_AND_IL4_DN	RUTELLA_RESPONSE_TO_HGF_VS_CSF2RB_AND_IL4_DN		151	-0.22943729	-0.802964	0.8181818	0.887675	1	1031	tags=17%, list=9%, signal=19%
BIOCARTA_IL2_PATHWAY	BIOCARTA_IL2_PATHWAY		15	-0.32354334	-0.8013773	0.73913044	0.8893461	1	1492	tags=27%, list=13%, signal=31%
RUTELLA_RESPONSE_TO_HGF_DN	RUTELLA_RESPONSE_TO_HGF_DN		141	-0.23099187	-0.8009051	0.8	0.8889756	1	1354	tags=23%, list=12%, signal=25%
KANG_IMMORTALIZED_BY_TERT_UP	KANG_IMMORTALIZED_BY_TERT_UP		55	-0.27691916	-0.8007179	0.7234042	0.8882803	1	1512	tags=29%, list=14%, signal=33%
VANTVEER_BREAST_CANCER_BRCA1_UP	VANTVEER_BREAST_CANCER_BRCA1_UP		18	-0.2676141	-0.8002463	0.7708333	0.8880297	1	1614	tags=33%, list=14%, signal=39%
YAGI_AML_WITH_T_8_21_TRANSLOCATION	YAGI_AML_WITH_T_8_21_TRANSLOCATION		228	-0.19748908	-0.79957896	0.7804878	0.88806003	1	776	tags=12%, list=7%, signal=13%
REACTOME_FORMATION_AND_MATURATION_OF_MRNA_TRANSCRIPT	REACTOME_FORMATION_AND_MATURATION_OF_MRNA_TRANSCRIPT		99	-0.2368455	-0.79917467	0.63829786	0.8875462	1	2786	tags=32%, list=25%, signal=43%
RHEIN_ALL_GLUCOCORTICOID_THERAPY_DN	RHEIN_ALL_GLUCOCORTICOID_THERAPY_DN		261	-0.21116376	-0.7987269	0.71428573	0.8873299	1	2321	tags=31%, list=21%, signal=38%
FERNANDEZ_BOUND_BY_MYC	FERNANDEZ_BOUND_BY_MYC		125	-0.18957277	-0.7984843	0.84444445	0.8866279	1	922	tags=14%, list=8%, signal=16%
TSENG_IRS1_TARGETS_DN	TSENG_IRS1_TARGETS_DN		102	-0.2634286	-0.7984059	0.6744186	0.88554394	1	855	tags=18%, list=8%, signal=19%
MCCABE_BOUND_BY_HOXC6	MCCABE_BOUND_BY_HOXC6		180	-0.19019744	-0.7979323	0.88461536	0.88543636	1	1626	tags=20%, list=15%, signal=23%
DAVIES_MULTIPLE_MYELOMA_VS_MGUS_DN	DAVIES_MULTIPLE_MYELOMA_VS_MGUS_DN		18	-0.3220785	-0.79773647	0.67346936	0.8845843	1	1928	tags=33%, list=17%, signal=40%
BONOME_OVARIAN_CANCER_SURVIVAL_SUBOPTIMAL_DEBULKING	BONOME_OVARIAN_CANCER_SURVIVAL_SUBOPTIMAL_DEBULKING		285	-0.21183279	-0.79747814	0.75	0.8838113	1	1444	tags=21%, list=13%, signal=24%
GENTILE_UV_RESPONSE_CLUSTER_D7	GENTILE_UV_RESPONSE_CLUSTER_D7		25	-0.24814008	-0.7974753	0.6862745	0.8826659	1	1941	tags=28%, list=17%, signal=34%
HADDAD_T_LYMPHOCYTE_AND_NK_PROGENITOR_UP	HADDAD_T_LYMPHOCYTE_AND_NK_PROGENITOR_UP		44	-0.27532238	-0.79720736	0.77272725	0.88198775	1	1295	tags=25%, list=12%, signal=28%
TURASHVILI_BREAST_LOBULAR_CARCINOMA_VS_DUCTAL_NORMAL_UP	TURASHVILI_BREAST_LOBULAR_CARCINOMA_VS_DUCTAL_NORMAL_UP		37	-0.37527728	-0.7964669	0.67391306	0.8821714	1	1757	tags=57%, list=16%, signal=67%
BUYTAERT_PHOTODYNAMIC_THERAPY_STRESS_UP	BUYTAERT_PHOTODYNAMIC_THERAPY_STRESS_UP		428	-0.19647056	-0.79536235	0.7906977	0.88328105	1	1543	tags=19%, list=14%, signal=21%
JAZAG_TGFB1_SIGNALING_UP	JAZAG_TGFB1_SIGNALING_UP		67	-0.23330426	-0.794955	0.72727275	0.8827062	1	1631	tags=27%, list=15%, signal=31%
KEGG_PENTOSE_PHOSPHATE_PATHWAY	KEGG_PENTOSE_PHOSPHATE_PATHWAY		19	-0.26762965	-0.7947892	0.80487806	0.88191736	1	1415	tags=21%, list=13%, signal=24%
SANA_TNF_SIGNALING_DN	SANA_TNF_SIGNALING_DN		58	-0.2836306	-0.7941951	0.73333335	0.88191867	1	478	tags=16%, list=4%, signal=16%
MANALO_HYPOXIA_UP	MANALO_HYPOXIA_UP		128	-0.2697106	-0.791764	0.6976744	0.8849534	1	1301	tags=27%, list=12%, signal=30%
KEGG_PATHWAYS_IN_CANCER	KEGG_PATHWAYS_IN_CANCER		208	-0.19737141	-0.7913833	0.8636364	0.8845644	1	2054	tags=26%, list=18%, signal=32%
CHIARADONNA_NEOPLASTIC_TRANSFORMATION_CDC25_DN	CHIARADONNA_NEOPLASTIC_TRANSFORMATION_CDC25_DN		129	-0.25169247	-0.79113925	0.6304348	0.8840796	1	1430	tags=25%, list=13%, signal=28%
ST_PHOSPHOINOSITIDE_3_KINASE_PATHWAY	ST_PHOSPHOINOSITIDE_3_KINASE_PATHWAY		24	-0.25241894	-0.7899422	0.73333335	0.8851219	1	2477	tags=38%, list=22%, signal=48%
NING_CHRONIC_OBSTRUCTIVE_PULMONARY_DISEASE_DN	NING_CHRONIC_OBSTRUCTIVE_PULMONARY_DISEASE_DN		50	-0.27877492	-0.78876024	0.73170733	0.88654155	1	1757	tags=28%, list=16%, signal=33%
FUJII_YBX1_TARGETS_UP	FUJII_YBX1_TARGETS_UP		16	-0.3343779	-0.78852665	0.72727275	0.8858827	1	1830	tags=44%, list=16%, signal=52%
MOOTHA_GLUCONEOGENESIS	MOOTHA_GLUCONEOGENESIS		22	-0.3069372	-0.78792447	0.71428573	0.8857727	1	895	tags=23%, list=8%, signal=25%
BEIER_GLIOMA_STEM_CELL_UP	BEIER_GLIOMA_STEM_CELL_UP		24	-0.31863144	-0.7879137	0.81395346	0.884669	1	1421	tags=25%, list=13%, signal=29%
CHENG_RESPONSE_TO_NICKEL_ACETATE	CHENG_RESPONSE_TO_NICKEL_ACETATE		16	-0.27419066	-0.7871301	0.7755102	0.885297	1	36	tags=6%, list=0%, signal=6%
SHAFFER_IRF4_MULTIPLE_MYELOMA_PROGRAM	SHAFFER_IRF4_MULTIPLE_MYELOMA_PROGRAM		25	-0.28494674	-0.78612113	0.70731705	0.88636565	1	1666	tags=28%, list=15%, signal=33%
BOYLAN_MULTIPLE_MYELOMA_C_D_DN	BOYLAN_MULTIPLE_MYELOMA_C_D_DN		175	-0.25908062	-0.78588486	0.7083333	0.88561034	1	1319	tags=25%, list=12%, signal=27%
TURASHVILI_BREAST_DUCTAL_CARCINOMA_VS_DUCTAL_NORMAL_UP	TURASHVILI_BREAST_DUCTAL_CARCINOMA_VS_DUCTAL_NORMAL_UP		22	-0.35934374	-0.7855759	0.68085104	0.88520014	1	2326	tags=50%, list=21%, signal=63%
KAYO_CALORIE_RESTRICTION_MUSCLE_UP	KAYO_CALORIE_RESTRICTION_MUSCLE_UP		42	-0.29385212	-0.7845913	0.68085104	0.8859382	1	2687	tags=43%, list=24%, signal=56%
CHIANG_LIVER_CANCER_SUBCLASS_CTNNB1_DN	CHIANG_LIVER_CANCER_SUBCLASS_CTNNB1_DN		96	-0.29348665	-0.78458464	0.81395346	0.88483274	1	1319	tags=30%, list=12%, signal=34%
BIOCARTA_WNT_PATHWAY	BIOCARTA_WNT_PATHWAY		18	-0.2791887	-0.78429383	0.68	0.8843494	1	84	tags=6%, list=1%, signal=6%
BROWNE_HCMV_INFECTION_24HR_DN	BROWNE_HCMV_INFECTION_24HR_DN		93	-0.26459315	-0.78313094	0.70454544	0.8853244	1	918	tags=22%, list=8%, signal=23%
PICCALUGA_ANGIOIMMUNOBLASTIC_LYMPHOMA_UP	PICCALUGA_ANGIOIMMUNOBLASTIC_LYMPHOMA_UP		119	-0.31145886	-0.7826021	0.71428573	0.8853207	1	1750	tags=33%, list=16%, signal=38%
BROWNE_HCMV_INFECTION_6HR_UP	BROWNE_HCMV_INFECTION_6HR_UP		42	-0.24446462	-0.78235865	0.82222223	0.88465834	1	1392	tags=24%, list=12%, signal=27%
REACTOME_TRANSCRIPTION_COUPLED_NER	REACTOME_TRANSCRIPTION_COUPLED_NER		40	-0.25693205	-0.782019	0.61538464	0.88419116	1	3126	tags=38%, list=28%, signal=52%
BERENJENO_ROCK_SIGNALING_NOT_VIA_RHOA_UP	BERENJENO_ROCK_SIGNALING_NOT_VIA_RHOA_UP		24	-0.29320407	-0.778299	0.84782606	0.8906608	1	324	tags=13%, list=3%, signal=13%
SWEET_LUNG_CANCER_KRAS_DN	SWEET_LUNG_CANCER_KRAS_DN		324	-0.3164848	-0.77827096	0.78571427	0.8896025	1	1346	tags=28%, list=12%, signal=31%
TURASHVILI_BREAST_DUCTAL_CARCINOMA_VS_LOBULAR_NORMAL_UP	TURASHVILI_BREAST_DUCTAL_CARCINOMA_VS_LOBULAR_NORMAL_UP		39	-0.26832134	-0.77806336	0.79545456	0.8889934	1	2171	tags=41%, list=19%, signal=51%
LIU_VAV3_PROSTATE_CARCINOGENESIS_UP	LIU_VAV3_PROSTATE_CARCINOGENESIS_UP		62	-0.30532256	-0.7776796	0.7234042	0.8885018	1	1377	tags=29%, list=12%, signal=33%
REACTOME_APOPTOTIC_EXECUTION_PHASE	REACTOME_APOPTOTIC_EXECUTION_PHASE		31	-0.25607178	-0.7758737	0.73333335	0.8904384	1	755	tags=16%, list=7%, signal=17%
FONTAINE_FOLLICULAR_THYROID_ADENOMA_UP	FONTAINE_FOLLICULAR_THYROID_ADENOMA_UP		40	-0.21446903	-0.7757041	0.77272725	0.88959295	1	765	tags=13%, list=7%, signal=13%
TARTE_PLASMA_CELL_VS_PLASMABLAST_UP	TARTE_PLASMA_CELL_VS_PLASMABLAST_UP		240	-0.22432198	-0.7755249	0.82978725	0.8887907	1	1812	tags=29%, list=16%, signal=34%
BLUM_RESPONSE_TO_SALIRASIB_UP	BLUM_RESPONSE_TO_SALIRASIB_UP		169	-0.19799504	-0.77384555	0.725	0.8907476	1	2014	tags=24%, list=18%, signal=29%
YAO_TEMPORAL_RESPONSE_TO_PROGESTERONE_CLUSTER_11	YAO_TEMPORAL_RESPONSE_TO_PROGESTERONE_CLUSTER_11		77	-0.21807228	-0.77246124	0.7619048	0.892233	1	2119	tags=31%, list=19%, signal=38%
VART_KSHV_INFECTION_ANGIOGENIC_MARKERS_DN	VART_KSHV_INFECTION_ANGIOGENIC_MARKERS_DN		92	-0.26945347	-0.77177435	0.8604651	0.89244646	1	1780	tags=28%, list=16%, signal=33%
BROWNE_HCMV_INFECTION_4HR_UP	BROWNE_HCMV_INFECTION_4HR_UP		34	-0.2568265	-0.7707107	0.84782606	0.8934014	1	1402	tags=24%, list=13%, signal=27%
STEIN_ESTROGEN_RESPONSE_NOT_VIA_ESRRA	STEIN_ESTROGEN_RESPONSE_NOT_VIA_ESRRA		15	-0.31606436	-0.76985866	0.8269231	0.8939403	1	911	tags=27%, list=8%, signal=29%
WEIGEL_OXIDATIVE_STRESS_BY_TBH_AND_H2O2	WEIGEL_OXIDATIVE_STRESS_BY_TBH_AND_H2O2		24	-0.2696934	-0.7683942	0.70454544	0.8957439	1	2956	tags=42%, list=26%, signal=56%
ROSS_AML_OF_FAB_M7_TYPE	ROSS_AML_OF_FAB_M7_TYPE		51	-0.24589455	-0.7675637	0.73913044	0.8959434	1	588	tags=14%, list=5%, signal=14%
JAEGER_METASTASIS_UP	JAEGER_METASTASIS_UP		28	-0.29228598	-0.7643828	0.7254902	0.9006263	1	2106	tags=43%, list=19%, signal=53%
SAKAI_TUMOR_INFILTRATING_MONOCYTES_DN	SAKAI_TUMOR_INFILTRATING_MONOCYTES_DN		47	-0.22113267	-0.7643009	0.75510204	0.8995944	1	1942	tags=26%, list=17%, signal=31%
FONTAINE_PAPILLARY_THYROID_CARCINOMA_DN	FONTAINE_PAPILLARY_THYROID_CARCINOMA_DN		47	-0.26103857	-0.762257	0.9	0.902203	1	1381	tags=23%, list=12%, signal=27%
PEREZ_TP63_TARGETS	PEREZ_TP63_TARGETS		184	-0.21423683	-0.76219195	0.9361702	0.9012005	1	1043	tags=16%, list=9%, signal=18%
BROWNE_HCMV_INFECTION_30MIN_DN	BROWNE_HCMV_INFECTION_30MIN_DN		60	-0.23943157	-0.7614372	0.8	0.9016596	1	1363	tags=25%, list=12%, signal=28%
THUM_MIR21_TARGETS_HEART_DISEASE_UP	THUM_MIR21_TARGETS_HEART_DISEASE_UP		15	-0.4375786	-0.7606757	0.76086956	0.9018836	1	1295	tags=47%, list=12%, signal=53%
REACTOME_SIGNALING_IN_IMMUNE_SYSTEM	REACTOME_SIGNALING_IN_IMMUNE_SYSTEM		203	-0.23857133	-0.75961256	0.75	0.90295005	1	2136	tags=32%, list=19%, signal=38%
ROSS_LEUKEMIA_WITH_MLL_FUSIONS	ROSS_LEUKEMIA_WITH_MLL_FUSIONS		49	-0.2611459	-0.7589751	0.775	0.9031984	1	1973	tags=33%, list=18%, signal=39%
BIOCARTA_NO1_PATHWAY	BIOCARTA_NO1_PATHWAY		18	-0.30419987	-0.75774795	0.8	0.9045931	1	249	tags=11%, list=2%, signal=11%
RIZKI_TUMOR_INVASIVENESS_2D_UP	RIZKI_TUMOR_INVASIVENESS_2D_UP		47	-0.19326323	-0.7573033	0.8269231	0.9043557	1	1021	tags=11%, list=9%, signal=12%
CHEBOTAEV_GR_TARGETS_DN	CHEBOTAEV_GR_TARGETS_DN		73	-0.2954771	-0.7572997	0.725	0.903242	1	1775	tags=38%, list=16%, signal=45%
SHEN_SMARCA2_TARGETS_DN	SHEN_SMARCA2_TARGETS_DN		181	-0.25147468	-0.7569803	0.8	0.9029365	1	1768	tags=28%, list=16%, signal=32%
SIG_PIP3_SIGNALING_IN_B_LYMPHOCYTES	SIG_PIP3_SIGNALING_IN_B_LYMPHOCYTES		21	-0.24182281	-0.7543726	0.80851066	0.9069161	1	400	tags=14%, list=4%, signal=15%
REACTOME_COLLAGEN_MEDIATED_ACTIVATION_CASCADE	REACTOME_COLLAGEN_MEDIATED_ACTIVATION_CASCADE		15	-0.3289707	-0.75399685	0.70731705	0.9066109	1	936	tags=33%, list=8%, signal=36%
MILI_PSEUDOPODIA_HAPTOTAXIS_DN	MILI_PSEUDOPODIA_HAPTOTAXIS_DN		401	-0.18744546	-0.75395614	0.79545456	0.9056277	1	1411	tags=17%, list=13%, signal=18%
MARKEY_RB1_CHRONIC_LOF_DN	MARKEY_RB1_CHRONIC_LOF_DN		90	-0.27587166	-0.7530087	0.6818182	0.9062928	1	1063	tags=22%, list=9%, signal=24%
ROY_WOUND_BLOOD_VESSEL_UP	ROY_WOUND_BLOOD_VESSEL_UP		34	-0.33412847	-0.75244164	0.7659575	0.9065207	1	1878	tags=38%, list=17%, signal=46%
OUILLETTE_CLL_13Q14_DELETION_UP	OUILLETTE_CLL_13Q14_DELETION_UP		33	-0.23665679	-0.75242424	0.8627451	0.90547127	1	1162	tags=21%, list=10%, signal=24%
SENGUPTA_NASOPHARYNGEAL_CARCINOMA_WITH_LMP1_UP	SENGUPTA_NASOPHARYNGEAL_CARCINOMA_WITH_LMP1_UP		186	-0.22202948	-0.75241655	0.84444445	0.90438265	1	914	tags=16%, list=8%, signal=17%
LI_PROSTATE_CANCER_EPIGENETIC	LI_PROSTATE_CANCER_EPIGENETIC		15	-0.3096909	-0.75234544	0.75	0.90344524	1	1369	tags=27%, list=12%, signal=30%
GRADE_COLON_CANCER_UP	GRADE_COLON_CANCER_UP		410	-0.17146173	-0.75153846	0.78571427	0.90358436	1	2005	tags=18%, list=18%, signal=21%
KEGG_LEISHMANIA_INFECTION	KEGG_LEISHMANIA_INFECTION		29	-0.29312438	-0.7514371	0.76744187	0.90263474	1	2136	tags=38%, list=19%, signal=47%
YAGI_AML_FAB_MARKERS	YAGI_AML_FAB_MARKERS		126	-0.20338614	-0.75013435	0.82222223	0.9035513	1	1187	tags=16%, list=11%, signal=18%
KEGG_VIRAL_MYOCARDITIS	KEGG_VIRAL_MYOCARDITIS		26	-0.29528773	-0.74968797	0.7647059	0.9032923	1	1973	tags=35%, list=18%, signal=42%
GRAHAM_CML_DIVIDING_VS_NORMAL_QUIESCENT_DN	GRAHAM_CML_DIVIDING_VS_NORMAL_QUIESCENT_DN		50	-0.26701355	-0.74789673	0.8636364	0.9052354	1	1354	tags=30%, list=12%, signal=34%
MUNSHI_MULTIPLE_MYELOMA_UP	MUNSHI_MULTIPLE_MYELOMA_UP		44	-0.2318643	-0.74729794	0.74418604	0.9051462	1	2710	tags=36%, list=24%, signal=48%
WINTER_HYPOXIA_DN	WINTER_HYPOXIA_DN		24	-0.3539742	-0.7466453	0.65909094	0.9052677	1	2180	tags=46%, list=19%, signal=57%
DAIRKEE_CANCER_PRONE_RESPONSE_BPA	DAIRKEE_CANCER_PRONE_RESPONSE_BPA		33	-0.25425705	-0.7447362	0.7446808	0.9073059	1	2467	tags=36%, list=22%, signal=47%
ZHU_CMV_ALL_DN	ZHU_CMV_ALL_DN		49	-0.28595603	-0.7412613	0.72727275	0.91194737	1	1864	tags=35%, list=17%, signal=41%
ZHAN_MULTIPLE_MYELOMA_MF_UP	ZHAN_MULTIPLE_MYELOMA_MF_UP		29	-0.2803459	-0.7408774	0.8666667	0.9115626	1	1309	tags=24%, list=12%, signal=27%
MOREIRA_RESPONSE_TO_TSA_UP	MOREIRA_RESPONSE_TO_TSA_UP		21	-0.22802846	-0.7405792	0.7708333	0.9111217	1	2910	tags=38%, list=26%, signal=51%
NIKOLSKY_BREAST_CANCER_16Q24_AMPLICON	NIKOLSKY_BREAST_CANCER_16Q24_AMPLICON		24	-0.24012315	-0.74033296	0.84090906	0.9104188	1	2700	tags=38%, list=24%, signal=49%
BERENJENO_TRANSFORMED_BY_RHOA_FOREVER_UP	BERENJENO_TRANSFORMED_BY_RHOA_FOREVER_UP		15	-0.37770015	-0.73820794	0.72727275	0.91281754	1	946	tags=33%, list=8%, signal=36%
BROWNE_HCMV_INFECTION_8HR_UP	BROWNE_HCMV_INFECTION_8HR_UP		63	-0.21235226	-0.73791784	0.9130435	0.9122718	1	1187	tags=19%, list=11%, signal=21%
ST_GRANULE_CELL_SURVIVAL_PATHWAY	ST_GRANULE_CELL_SURVIVAL_PATHWAY		15	-0.26012093	-0.7362282	0.81395346	0.914053	1	472	tags=13%, list=4%, signal=14%
REACTOME_MRNA_3_END_PROCESSING	REACTOME_MRNA_3_END_PROCESSING		22	-0.29512924	-0.73507285	0.6888889	0.91507864	1	2328	tags=41%, list=21%, signal=52%
GARY_CD5_TARGETS_UP	GARY_CD5_TARGETS_UP		292	-0.17180829	-0.73391813	0.75555557	0.9158344	1	1105	tags=13%, list=10%, signal=14%
BIOCARTA_IL2RB_PATHWAY	BIOCARTA_IL2RB_PATHWAY		23	-0.24388896	-0.7320962	0.8333333	0.9177111	1	470	tags=13%, list=4%, signal=14%
FLOTHO_PEDIATRIC_ALL_THERAPY_RESPONSE_UP	FLOTHO_PEDIATRIC_ALL_THERAPY_RESPONSE_UP		35	-0.19919594	-0.73032564	0.7169811	0.9196941	1	1832	tags=20%, list=16%, signal=24%
IWANAGA_CARCINOGENESIS_BY_KRAS_PTEN_DN	IWANAGA_CARCINOGENESIS_BY_KRAS_PTEN_DN		192	-0.2374238	-0.7291868	0.84090906	0.9203586	1	1277	tags=21%, list=11%, signal=24%
BIDUS_METASTASIS_DN	BIDUS_METASTASIS_DN		76	-0.24464291	-0.7290973	0.82051283	0.919385	1	855	tags=17%, list=8%, signal=18%
MARTINEZ_RB1_AND_TP53_TARGETS_UP	MARTINEZ_RB1_AND_TP53_TARGETS_UP		471	-0.2150042	-0.7278778	0.8780488	0.92009526	1	1204	tags=18%, list=11%, signal=19%
REACTOME_INNATE_IMMUNITY_SIGNALING	REACTOME_INNATE_IMMUNITY_SIGNALING		68	-0.22863649	-0.727563	0.80487806	0.91948813	1	2136	tags=31%, list=19%, signal=38%
FAELT_B_CLL_WITH_VH_REARRANGEMENTS_UP	FAELT_B_CLL_WITH_VH_REARRANGEMENTS_UP		37	-0.22909448	-0.7268808	0.7777778	0.91953605	1	489	tags=11%, list=4%, signal=11%
VALK_AML_CLUSTER_9	VALK_AML_CLUSTER_9		21	-0.2906348	-0.72637117	0.8076923	0.91944635	1	709	tags=19%, list=6%, signal=20%
GAUSSMANN_MLL_AF4_FUSION_TARGETS_D_UP	GAUSSMANN_MLL_AF4_FUSION_TARGETS_D_UP		18	-0.26894802	-0.7261467	0.8780488	0.91869956	1	931	tags=22%, list=8%, signal=24%
GUTIERREZ_MULTIPLE_MYELOMA_DN	GUTIERREZ_MULTIPLE_MYELOMA_DN		20	-0.23590982	-0.72608846	0.7906977	0.9177106	1	8562	tags=100%, list=76%, signal=424%
AGUIRRE_PANCREATIC_CANCER_COPY_NUMBER_DN	AGUIRRE_PANCREATIC_CANCER_COPY_NUMBER_DN		133	-0.17668594	-0.7254693	0.73913044	0.9176322	1	2314	tags=26%, list=21%, signal=33%
HOFFMANN_IMMATURE_TO_MATURE_B_LYMPHOCYTE_DN	HOFFMANN_IMMATURE_TO_MATURE_B_LYMPHOCYTE_DN		24	-0.2457424	-0.7241064	0.75	0.91852665	1	2614	tags=42%, list=23%, signal=54%
MARTINEZ_TP53_TARGETS_UP	MARTINEZ_TP53_TARGETS_UP		467	-0.21561985	-0.72405124	0.92105263	0.9175554	1	1204	tags=18%, list=11%, signal=19%
VALK_AML_CLUSTER_5	VALK_AML_CLUSTER_5		16	-0.30178264	-0.723472	0.7346939	0.91738695	1	553	tags=19%, list=5%, signal=20%
LAU_APOPTOSIS_CDKN2A_UP	LAU_APOPTOSIS_CDKN2A_UP		36	-0.21291895	-0.72126067	0.8095238	0.9199872	1	2134	tags=36%, list=19%, signal=44%
KEGG_RNA_DEGRADATION	KEGG_RNA_DEGRADATION		34	-0.22184005	-0.71978927	0.8039216	0.9214955	1	2238	tags=32%, list=20%, signal=40%
YAO_HOXA10_TARGETS_VIA_PROGESTERONE_UP	YAO_HOXA10_TARGETS_VIA_PROGESTERONE_UP		62	-0.27255902	-0.71957225	0.9285714	0.92084855	1	1016	tags=21%, list=9%, signal=23%
SENESE_HDAC1_AND_HDAC2_TARGETS_DN	SENESE_HDAC1_AND_HDAC2_TARGETS_DN		124	-0.25441802	-0.7194945	0.9047619	0.9198692	1	1599	tags=31%, list=14%, signal=35%
RUTELLA_RESPONSE_TO_CSF2RB_AND_IL4_UP	RUTELLA_RESPONSE_TO_CSF2RB_AND_IL4_UP		209	-0.20546119	-0.7168615	0.8372093	0.9229497	1	876	tags=14%, list=8%, signal=15%
SHEPARD_BMYB_MORPHOLINO_UP	SHEPARD_BMYB_MORPHOLINO_UP		105	-0.17894992	-0.71509063	0.9302326	0.9250763	1	2043	tags=25%, list=18%, signal=30%
KEGG_B_CELL_RECEPTOR_SIGNALING_PATHWAY	KEGG_B_CELL_RECEPTOR_SIGNALING_PATHWAY		46	-0.22441387	-0.7147775	0.8043478	0.92452794	1	2281	tags=30%, list=20%, signal=38%
GARGALOVIC_RESPONSE_TO_OXIDIZED_PHOSPHOLIPIDS_YELLOW_UP	GARGALOVIC_RESPONSE_TO_OXIDIZED_PHOSPHOLIPIDS_YELLOW_UP		15	-0.25509176	-0.7140415	0.86	0.9245195	1	1185	tags=20%, list=11%, signal=22%
JAZAERI_BREAST_CANCER_BRCA1_VS_BRCA2_UP	JAZAERI_BREAST_CANCER_BRCA1_VS_BRCA2_UP		35	-0.21115322	-0.71309	0.7111111	0.9247014	1	2034	tags=23%, list=18%, signal=28%
REACTOME_RNA_POLYMERASE_II_TRANSCRIPTION	REACTOME_RNA_POLYMERASE_II_TRANSCRIPTION		70	-0.21644875	-0.7129511	0.6956522	0.92390215	1	2786	tags=33%, list=25%, signal=43%
LANDIS_ERBB2_BREAST_PRENEOPLASTIC_DN	LANDIS_ERBB2_BREAST_PRENEOPLASTIC_DN		45	-0.2892248	-0.7120063	0.8292683	0.9241741	1	1645	tags=27%, list=15%, signal=31%
KEGG_PRIMARY_IMMUNODEFICIENCY	KEGG_PRIMARY_IMMUNODEFICIENCY		25	-0.28298837	-0.71183413	0.7446808	0.9232923	1	1638	tags=24%, list=15%, signal=28%
REACTOME_HIV_INFECTION	REACTOME_HIV_INFECTION		139	-0.18541911	-0.71112233	0.6956522	0.9232658	1	2483	tags=22%, list=22%, signal=28%
SU_TESTIS	SU_TESTIS		44	-0.22502518	-0.7097019	0.8181818	0.9245598	1	1576	tags=27%, list=14%, signal=32%
YOSHIOKA_LIVER_CANCER_EARLY_RECURRENCE_DN	YOSHIOKA_LIVER_CANCER_EARLY_RECURRENCE_DN		33	-0.19189315	-0.7094557	0.9183673	0.92383564	1	1745	tags=21%, list=16%, signal=25%
RUTELLA_RESPONSE_TO_CSF2RB_AND_IL4_DN	RUTELLA_RESPONSE_TO_CSF2RB_AND_IL4_DN		190	-0.21329418	-0.7086474	0.8333333	0.92416376	1	1354	tags=21%, list=12%, signal=24%
ZHANG_ANTIVIRAL_RESPONSE_TO_RIBAVIRIN_DN	ZHANG_ANTIVIRAL_RESPONSE_TO_RIBAVIRIN_DN		28	-0.29681787	-0.70806134	0.90697676	0.92380357	1	1929	tags=46%, list=17%, signal=56%
SU_PLACENTA	SU_PLACENTA		16	-0.2735635	-0.7078176	0.86538464	0.92325395	1	2444	tags=38%, list=22%, signal=48%
BARIS_THYROID_CANCER_DN	BARIS_THYROID_CANCER_DN		43	-0.21503632	-0.7076054	0.8541667	0.92257035	1	1808	tags=28%, list=16%, signal=33%
FINAK_BREAST_CANCER_SDPP_SIGNATURE	FINAK_BREAST_CANCER_SDPP_SIGNATURE		17	-0.31961307	-0.70494986	0.84782606	0.92517304	1	2400	tags=53%, list=21%, signal=67%
RUGO_STRESS_RESPONSE_SUBSET_H	RUGO_STRESS_RESPONSE_SUBSET_H		26	-0.264991	-0.7019733	0.84090906	0.92815745	1	1295	tags=23%, list=12%, signal=26%
KYNG_DNA_DAMAGE_BY_GAMMA_AND_UV_RADIATION	KYNG_DNA_DAMAGE_BY_GAMMA_AND_UV_RADIATION		26	-0.264991	-0.7019733	0.84090906	0.92709553	1	1295	tags=23%, list=12%, signal=26%
ZHU_CMV_24_HR_DN	ZHU_CMV_24_HR_DN		39	-0.2842874	-0.7007318	0.85714287	0.92766434	1	1493	tags=31%, list=13%, signal=35%
GARY_CD5_TARGETS_DN	GARY_CD5_TARGETS_DN		254	-0.19337198	-0.699545	0.71428573	0.9282489	1	2149	tags=25%, list=19%, signal=30%
CHOI_ATL_STAGE_PREDICTOR	CHOI_ATL_STAGE_PREDICTOR		21	-0.25059408	-0.69881827	0.78723407	0.9280663	1	1846	tags=29%, list=16%, signal=34%
SESTO_RESPONSE_TO_UV_C0	SESTO_RESPONSE_TO_UV_C0		80	-0.19294964	-0.69797057	0.8333333	0.92802566	1	854	tags=11%, list=8%, signal=12%
BIOCARTA_CTLA4_PATHWAY	BIOCARTA_CTLA4_PATHWAY		15	-0.31744877	-0.6972624	0.7826087	0.92800176	1	2262	tags=40%, list=20%, signal=50%
KEGG_CYSTEINE_AND_METHIONINE_METABOLISM	KEGG_CYSTEINE_AND_METHIONINE_METABOLISM		25	-0.23257646	-0.6962045	0.8888889	0.92835957	1	1533	tags=28%, list=14%, signal=32%
FULCHER_INFLAMMATORY_RESPONSE_LECTIN_VS_LPS_DN	FULCHER_INFLAMMATORY_RESPONSE_LECTIN_VS_LPS_DN		235	-0.21407513	-0.69329685	0.82222223	0.93106604	1	1249	tags=18%, list=11%, signal=20%
KEGG_SYSTEMIC_LUPUS_ERYTHEMATOSUS	KEGG_SYSTEMIC_LUPUS_ERYTHEMATOSUS		36	-0.23347154	-0.69317317	0.9047619	0.93018436	1	2108	tags=33%, list=19%, signal=41%
TAYLOR_METHYLATED_IN_ACUTE_LYMPHOBLASTIC_LEUKEMIA	TAYLOR_METHYLATED_IN_ACUTE_LYMPHOBLASTIC_LEUKEMIA		39	-0.20665061	-0.6908458	0.8541667	0.9319802	1	1306	tags=18%, list=12%, signal=20%
APPEL_IMATINIB_RESPONSE	APPEL_IMATINIB_RESPONSE		23	-0.25345346	-0.6865754	0.76086956	0.93710077	1	1258	tags=26%, list=11%, signal=29%
REACTOME_TRANSCRIPTION_OF_THE_HIV_GENOME	REACTOME_TRANSCRIPTION_OF_THE_HIV_GENOME		48	-0.20610748	-0.6839048	0.70212764	0.9402255	1	7229	tags=94%, list=65%, signal=263%
REACTOME_ASSOCIATION_OF_TRIC_CCT_WITH_TARGET_PROTEINS_DURING_BIOSYNTHESIS	REACTOME_ASSOCIATION_OF_TRIC_CCT_WITH_TARGET_PROTEINS_DURING_BIOSYNTHESIS		20	-0.20738916	-0.68130285	0.81395346	0.9430903	1	3213	tags=55%, list=29%, signal=77%
GILDEA_METASTASIS	GILDEA_METASTASIS		19	-0.33038542	-0.68057954	0.925	0.94295794	1	1981	tags=58%, list=18%, signal=70%
XU_AKT1_TARGETS_6HR	XU_AKT1_TARGETS_6HR		17	-0.28601646	-0.6797051	0.8695652	0.9433501	1	862	tags=24%, list=8%, signal=25%
MORI_MATURE_B_LYMPHOCYTE_UP	MORI_MATURE_B_LYMPHOCYTE_UP		59	-0.2436672	-0.6794119	0.82222223	0.94288456	1	1599	tags=24%, list=14%, signal=28%
GNATENKO_PLATELET_SIGNATURE	GNATENKO_PLATELET_SIGNATURE		20	-0.27181897	-0.6777698	0.88372093	0.94416004	1	2571	tags=45%, list=23%, signal=58%
REACTOME_NUCLEOTIDE_EXCISION_REPAIR	REACTOME_NUCLEOTIDE_EXCISION_REPAIR		45	-0.2228173	-0.6773469	0.7346939	0.9437681	1	3126	tags=36%, list=28%, signal=49%
KEGG_OOCYTE_MEIOSIS	KEGG_OOCYTE_MEIOSIS		74	-0.18356597	-0.67729574	0.9074074	0.94276834	1	2085	tags=27%, list=19%, signal=33%
LI_CISPLATIN_RESISTANCE_DN	LI_CISPLATIN_RESISTANCE_DN		19	-0.2874245	-0.6765549	0.8695652	0.94273144	1	547	tags=21%, list=5%, signal=22%
LASTOWSKA_NEUROBLASTOMA_COPY_NUMBER_UP	LASTOWSKA_NEUROBLASTOMA_COPY_NUMBER_UP		111	-0.16316895	-0.6760552	0.92	0.9423988	1	1829	tags=19%, list=16%, signal=22%
RAMALHO_STEMNESS_DN	RAMALHO_STEMNESS_DN		57	-0.2656684	-0.67506397	0.8636364	0.942734	1	1106	tags=23%, list=10%, signal=25%
BROWNE_HCMV_INFECTION_20HR_DN	BROWNE_HCMV_INFECTION_20HR_DN		61	-0.2130033	-0.6728561	0.84444445	0.9448304	1	916	tags=15%, list=8%, signal=16%
JAZAERI_BREAST_CANCER_BRCA1_VS_BRCA2_DN	JAZAERI_BREAST_CANCER_BRCA1_VS_BRCA2_DN		30	-0.2404247	-0.67134225	0.8979592	0.9458216	1	2748	tags=43%, list=25%, signal=57%
KIM_WT1_TARGETS_DN	KIM_WT1_TARGETS_DN		255	-0.17719059	-0.6698709	0.9230769	0.9464514	1	1388	tags=18%, list=12%, signal=20%
RUTELLA_RESPONSE_TO_HGF_UP	RUTELLA_RESPONSE_TO_HGF_UP		258	-0.19453943	-0.66900855	0.88372093	0.9465087	1	1758	tags=22%, list=16%, signal=26%
REACTOME_GENE_EXPRESSION	REACTOME_GENE_EXPRESSION		250	-0.1527508	-0.66897726	0.72	0.94552976	1	2499	tags=26%, list=22%, signal=32%
KEGG_GLIOMA	KEGG_GLIOMA		32	-0.2061335	-0.6673668	0.9767442	0.9464685	1	1512	tags=19%, list=14%, signal=22%
REACTOME_LOSS_OF_NLP_FROM_MITOTIC_CENTROSOMES	REACTOME_LOSS_OF_NLP_FROM_MITOTIC_CENTROSOMES		31	-0.20551626	-0.66634214	0.79591835	0.9468007	1	8904	tags=100%, list=80%, signal=487%
REACTOME_PHASE_1_FUNCTIONALIZATION_OF_COMPOUNDS	REACTOME_PHASE_1_FUNCTIONALIZATION_OF_COMPOUNDS		35	-0.27046102	-0.6649815	0.9375	0.9474688	1	407	tags=14%, list=4%, signal=15%
HAHTOLA_MYCOSIS_FUNGOIDES_SKIN_DN	HAHTOLA_MYCOSIS_FUNGOIDES_SKIN_DN		17	-0.25933647	-0.6646249	0.8695652	0.9469003	1	689	tags=18%, list=6%, signal=19%
BROWNE_HCMV_INFECTION_18HR_DN	BROWNE_HCMV_INFECTION_18HR_DN		105	-0.2162547	-0.6646051	0.88095236	0.9458892	1	1498	tags=22%, list=13%, signal=25%
MCGARVEY_SILENCED_BY_METHYLATION_IN_COLON_CANCER	MCGARVEY_SILENCED_BY_METHYLATION_IN_COLON_CANCER		33	-0.2521105	-0.6592089	0.93333334	0.9512839	1	1417	tags=27%, list=13%, signal=31%
CADWELL_ATG16L1_TARGETS_UP	CADWELL_ATG16L1_TARGETS_UP		62	-0.26830235	-0.6579767	0.9230769	0.951845	1	1224	tags=21%, list=11%, signal=23%
SEITZ_NEOPLASTIC_TRANSFORMATION_BY_8P_DELETION_DN	SEITZ_NEOPLASTIC_TRANSFORMATION_BY_8P_DELETION_DN		20	-0.23475395	-0.6576992	0.9318182	0.95113474	1	1402	tags=25%, list=13%, signal=29%
KEGG_ADHERENS_JUNCTION	KEGG_ADHERENS_JUNCTION		52	-0.21288106	-0.6548098	0.9347826	0.95355815	1	1727	tags=21%, list=15%, signal=25%
LEE_RECENT_THYMIC_EMIGRANT	LEE_RECENT_THYMIC_EMIGRANT		65	-0.18568067	-0.65117514	0.97619045	0.9567236	1	2496	tags=35%, list=22%, signal=45%
NOUZOVA_METHYLATED_IN_APL	NOUZOVA_METHYLATED_IN_APL		22	-0.25072086	-0.65113807	0.9285714	0.9557088	1	1949	tags=27%, list=17%, signal=33%
SESTO_RESPONSE_TO_UV_C6	SESTO_RESPONSE_TO_UV_C6		30	-0.21304323	-0.6489782	0.9347826	0.95755637	1	2474	tags=33%, list=22%, signal=43%
ZHANG_BREAST_CANCER_PROGENITORS_UP	ZHANG_BREAST_CANCER_PROGENITORS_UP		234	-0.19876774	-0.6482827	0.7692308	0.95749164	1	1850	tags=26%, list=17%, signal=31%
KIM_MYC_AMPLIFICATION_TARGETS_UP	KIM_MYC_AMPLIFICATION_TARGETS_UP		106	-0.16266774	-0.64622873	1	0.9585845	1	1799	tags=18%, list=16%, signal=21%
CHARAFE_BREAST_CANCER_BASAL_VS_MESENCHYMAL_DN	CHARAFE_BREAST_CANCER_BASAL_VS_MESENCHYMAL_DN		27	-0.25756872	-0.6455475	0.95348835	0.9582985	1	2617	tags=56%, list=23%, signal=72%
REACTOME_DUAL_INCISION_REACTION_IN_TC_NER	REACTOME_DUAL_INCISION_REACTION_IN_TC_NER		26	-0.20137669	-0.6421548	0.754717	0.960881	1	7737	tags=96%, list=69%, signal=310%
KEGG_COMPLEMENT_AND_COAGULATION_CASCADES	KEGG_COMPLEMENT_AND_COAGULATION_CASCADES		54	-0.2499124	-0.64194506	0.9166667	0.9600173	1	2560	tags=46%, list=23%, signal=60%
MILI_PSEUDOPODIA	MILI_PSEUDOPODIA		22	-0.22155482	-0.64045554	0.84090906	0.9607247	1	1100	tags=14%, list=10%, signal=15%
KANG_IMMORTALIZED_BY_TERT_DN	KANG_IMMORTALIZED_BY_TERT_DN		67	-0.22582959	-0.6396171	0.9574468	0.9607017	1	2104	tags=31%, list=19%, signal=38%
REACTOME_CDT1_ASSOCIATION_WITH_THE_CDC6_ORC_ORIGIN_COMPLEX	REACTOME_CDT1_ASSOCIATION_WITH_THE_CDC6_ORC_ORIGIN_COMPLEX		45	-0.21211815	-0.6376984	0.7777778	0.9612789	1	493	tags=7%, list=4%, signal=7%
BIOCARTA_ACTINY_PATHWAY	BIOCARTA_ACTINY_PATHWAY		16	-0.2424474	-0.63734084	0.8695652	0.9606401	1	66	tags=6%, list=1%, signal=6%
SEIDEN_ONCOGENESIS_BY_MET	SEIDEN_ONCOGENESIS_BY_MET		59	-0.19373167	-0.6352747	0.85714287	0.9617732	1	2137	tags=31%, list=19%, signal=38%
BROWNE_HCMV_INFECTION_16HR_DN	BROWNE_HCMV_INFECTION_16HR_DN		50	-0.22828543	-0.6310512	0.9782609	0.96473044	1	1291	tags=24%, list=12%, signal=27%
LASTOWSKA_COAMPLIFIED_WITH_MYCN	LASTOWSKA_COAMPLIFIED_WITH_MYCN		22	-0.20890239	-0.63099146	0.93877554	0.9636936	1	1795	tags=23%, list=16%, signal=27%
KLEIN_TARGETS_OF_BCR_ABL1_FUSION	KLEIN_TARGETS_OF_BCR_ABL1_FUSION		21	-0.25855702	-0.62926024	0.9047619	0.96442354	1	2635	tags=38%, list=24%, signal=50%
REACTOME_GLOBAL_GENOMIC_NER	REACTOME_GLOBAL_GENOMIC_NER		31	-0.22655936	-0.62779033	0.75510204	0.96491957	1	3126	tags=39%, list=28%, signal=54%
KEGG_OLFACTORY_TRANSDUCTION	KEGG_OLFACTORY_TRANSDUCTION		17	-0.25205722	-0.6274506	0.9166667	0.9641698	1	231	tags=12%, list=2%, signal=12%
BOQUEST_STEM_CELL_CULTURED_VS_FRESH_DN	BOQUEST_STEM_CELL_CULTURED_VS_FRESH_DN		18	-0.30017707	-0.62640226	0.90697676	0.96388584	1	443	tags=17%, list=4%, signal=17%
REACTOME_PI3K_CASCADE	REACTOME_PI3K_CASCADE		26	-0.21613705	-0.6240344	0.97959185	0.96548915	1	2696	tags=42%, list=24%, signal=56%
CROMER_METASTASIS_UP	CROMER_METASTASIS_UP		36	-0.19528249	-0.62153935	0.95652175	0.966883	1	2298	tags=33%, list=21%, signal=42%
FARMER_BREAST_CANCER_CLUSTER_1	FARMER_BREAST_CANCER_CLUSTER_1		26	-0.30795476	-0.62128884	0.90909094	0.96619403	1	852	tags=19%, list=8%, signal=21%
LINDGREN_BLADDER_CANCER_WITH_LOH_IN_CHR9Q	LINDGREN_BLADDER_CANCER_WITH_LOH_IN_CHR9Q		62	-0.15548746	-0.6175155	0.9148936	0.9688479	1	2581	tags=26%, list=23%, signal=33%
LIU_NASOPHARYNGEAL_CARCINOMA	LIU_NASOPHARYNGEAL_CARCINOMA		34	-0.16699407	-0.6159042	0.95454544	0.96910065	1	1439	tags=15%, list=13%, signal=17%
REACTOME_DOWNSTREAM_SIGNALING_OF_ACTIVATED_FGFR	REACTOME_DOWNSTREAM_SIGNALING_OF_ACTIVATED_FGFR		29	-0.2132973	-0.6080278	0.95348835	0.9752758	1	2696	tags=41%, list=24%, signal=54%
REACTOME_GENERATION_OF_SECOND_MESSENGER_MOLECULES	REACTOME_GENERATION_OF_SECOND_MESSENGER_MOLECULES		16	-0.27704933	-0.6067303	0.81632656	0.97516954	1	2774	tags=50%, list=25%, signal=66%
RICKMAN_HEAD_AND_NECK_CANCER_C	RICKMAN_HEAD_AND_NECK_CANCER_C		47	-0.22196703	-0.6063293	0.9811321	0.97455806	1	1538	tags=23%, list=14%, signal=27%
HU_ANGIOGENESIS_DN	HU_ANGIOGENESIS_DN		21	-0.20669805	-0.6051233	0.9574468	0.9745631	1	2169	tags=24%, list=19%, signal=29%
REACTOME_PEPTIDE_LIGAND_BINDING_RECEPTORS	REACTOME_PEPTIDE_LIGAND_BINDING_RECEPTORS		119	-0.20356657	-0.6034666	0.9591837	0.97512096	1	1857	tags=24%, list=17%, signal=28%
REACTOME_CD28_CO_STIMULATION	REACTOME_CD28_CO_STIMULATION		19	-0.24683441	-0.60287756	0.84444445	0.9746081	1	1687	tags=32%, list=15%, signal=37%
MORI_LARGE_PRE_BII_LYMPHOCYTE_DN	MORI_LARGE_PRE_BII_LYMPHOCYTE_DN		34	-0.25349337	-0.60002005	0.9	0.97620124	1	1599	tags=26%, list=14%, signal=31%
AMUNDSON_POOR_SURVIVAL_AFTER_GAMMA_RADIATION_8G	AMUNDSON_POOR_SURVIVAL_AFTER_GAMMA_RADIATION_8G		53	-0.2160451	-0.5958712	0.9	0.9783417	1	1855	tags=26%, list=17%, signal=32%
FALVELLA_SMOKERS_WITH_LUNG_CANCER	FALVELLA_SMOKERS_WITH_LUNG_CANCER		47	-0.20393774	-0.59167606	0.9782609	0.9802515	1	1240	tags=17%, list=11%, signal=19%
KEGG_NUCLEOTIDE_EXCISION_REPAIR	KEGG_NUCLEOTIDE_EXCISION_REPAIR		38	-0.19453405	-0.59158224	0.8235294	0.97926706	1	9028	tags=100%, list=81%, signal=514%
REACTOME_RNA_POLYMERASE_I_TRANSCRIPTION_TERMINATION	REACTOME_RNA_POLYMERASE_I_TRANSCRIPTION_TERMINATION		17	-0.20293355	-0.5902244	0.82	0.97935873	1	8930	tags=100%, list=80%, signal=493%
CHIARETTI_T_ALL_REFRACTORY_TO_THERAPY	CHIARETTI_T_ALL_REFRACTORY_TO_THERAPY		20	-0.23317264	-0.5901735	0.95454544	0.9783462	1	410	tags=10%, list=4%, signal=10%
CHAUHAN_RESPONSE_TO_METHOXYESTRADIOL_DN	CHAUHAN_RESPONSE_TO_METHOXYESTRADIOL_DN		78	-0.16276163	-0.58813244	0.85	0.9788007	1	1105	tags=13%, list=10%, signal=14%
GINESTIER_BREAST_CANCER_ZNF217_AMPLIFIED_DN	GINESTIER_BREAST_CANCER_ZNF217_AMPLIFIED_DN		158	-0.14422342	-0.58449274	0.9183673	0.98022974	1	1214	tags=11%, list=11%, signal=13%
CHANG_CORE_SERUM_RESPONSE_DN	CHANG_CORE_SERUM_RESPONSE_DN		19	-0.19661634	-0.57936424	0.97727275	0.98315376	1	444	tags=11%, list=4%, signal=11%
REACTOME_SEMA4D_IN_SEMAPHORIN_SIGNALING	REACTOME_SEMA4D_IN_SEMAPHORIN_SIGNALING		19	-0.21327235	-0.5772879	0.95348835	0.983794	1	1973	tags=26%, list=18%, signal=32%
CERVERA_SDHB_TARGETS_1_DN	CERVERA_SDHB_TARGETS_1_DN		20	-0.232159	-0.57695174	0.9444444	0.98299426	1	1746	tags=25%, list=16%, signal=30%
REACTOME_RNA_POLYMERASE_I_TRANSCRIPTION_INITIATION	REACTOME_RNA_POLYMERASE_I_TRANSCRIPTION_INITIATION		18	-0.2029517	-0.57660824	0.8695652	0.98230815	1	8930	tags=100%, list=80%, signal=493%
OUELLET_OVARIAN_CANCER_INVASIVE_VS_LMP_UP	OUELLET_OVARIAN_CANCER_INVASIVE_VS_LMP_UP		85	-0.15741952	-0.575037	0.9411765	0.98210466	1	1645	tags=16%, list=15%, signal=19%
KEGG_BASAL_TRANSCRIPTION_FACTORS	KEGG_BASAL_TRANSCRIPTION_FACTORS		22	-0.18374035	-0.572913	0.9361702	0.9824152	1	3032	tags=41%, list=27%, signal=56%
ST_FAS_SIGNALING_PATHWAY	ST_FAS_SIGNALING_PATHWAY		39	-0.15924373	-0.57180154	0.9782609	0.98229676	1	1941	tags=21%, list=17%, signal=25%
RICKMAN_HEAD_AND_NECK_CANCER_F	RICKMAN_HEAD_AND_NECK_CANCER_F		35	-0.28486404	-0.5706062	0.9111111	0.98203766	1	367	tags=9%, list=3%, signal=9%
REACTOME_CENTROSOME_MATURATION	REACTOME_CENTROSOME_MATURATION		35	-0.17031182	-0.5685215	0.962963	0.9825943	1	2394	tags=26%, list=21%, signal=33%
REACTOME_HORMONE_BIOSYNTHESIS	REACTOME_HORMONE_BIOSYNTHESIS		36	-0.2184104	-0.568348	0.98	0.9816876	1	2591	tags=33%, list=23%, signal=43%
REACTOME_COSTIMULATION_BY_THE_CD28_FAMILY	REACTOME_COSTIMULATION_BY_THE_CD28_FAMILY		39	-0.20512283	-0.56332034	1	0.98380107	1	1687	tags=23%, list=15%, signal=27%
BORCZUK_MALIGNANT_MESOTHELIOMA_UP	BORCZUK_MALIGNANT_MESOTHELIOMA_UP		200	-0.15220113	-0.5630608	0.8043478	0.982878	1	2141	tags=23%, list=19%, signal=27%
FLECHNER_PBL_KIDNEY_TRANSPLANT_REJECTED_VS_OK_UP	FLECHNER_PBL_KIDNEY_TRANSPLANT_REJECTED_VS_OK_UP		42	-0.16874965	-0.5597519	0.9268293	0.9837354	1	2095	tags=21%, list=19%, signal=26%
FLECHNER_PBL_KIDNEY_TRANSPLANT_OK_VS_DONOR_UP	FLECHNER_PBL_KIDNEY_TRANSPLANT_OK_VS_DONOR_UP		98	-0.1588746	-0.55101407	0.94736844	0.98690856	1	1122	tags=12%, list=10%, signal=13%
REACTOME_DUAL_INCISION_REACTION_IN_GG_NER	REACTOME_DUAL_INCISION_REACTION_IN_GG_NER		20	-0.19694564	-0.5470891	0.92156863	0.9882817	1	7800	tags=95%, list=70%, signal=313%
BIOCARTA_ERK_PATHWAY	BIOCARTA_ERK_PATHWAY		16	-0.1910213	-0.5461095	0.9375	0.9877862	1	9063	tags=100%, list=81%, signal=524%
REACTOME_APOPTOSIS	REACTOME_APOPTOSIS		88	-0.14520086	-0.5399496	0.95	0.9899286	1	844	tags=9%, list=8%, signal=10%
REACTOME_MRNA_SPLICING_MINOR_PATHWAY	REACTOME_MRNA_SPLICING_MINOR_PATHWAY		29	-0.18139805	-0.5393677	0.84	0.9891937	1	6731	tags=93%, list=60%, signal=233%
REACTOME_SEMA4D_INDUCED_CELL_MIGRATION_AND_GROWTH_CONE_COLLAPSE	REACTOME_SEMA4D_INDUCED_CELL_MIGRATION_AND_GROWTH_CONE_COLLAPSE		16	-0.1962082	-0.5388513	0.9777778	0.98847216	1	9005	tags=100%, list=80%, signal=510%
PAPASPYRIDONOS_UNSTABLE_ATEROSCLEROTIC_PLAQUE_UP	PAPASPYRIDONOS_UNSTABLE_ATEROSCLEROTIC_PLAQUE_UP		31	-0.19334047	-0.53803706	0.95	0.9878208	1	1910	tags=26%, list=17%, signal=31%
NOJIMA_SFRP2_TARGETS_DN	NOJIMA_SFRP2_TARGETS_DN		15	-0.23293878	-0.5329482	1	0.98954594	1	1975	tags=33%, list=18%, signal=40%
RIZ_ERYTHROID_DIFFERENTIATION_HBZ	RIZ_ERYTHROID_DIFFERENTIATION_HBZ		29	-0.18950516	-0.5326821	0.97959185	0.9887838	1	2372	tags=31%, list=21%, signal=39%
REACTOME_SIGNALLING_TO_RAS	REACTOME_SIGNALLING_TO_RAS		18	-0.17504472	-0.53213847	1	0.988085	1	9242	tags=100%, list=83%, signal=572%
REACTOME_PEPTIDE_CHAIN_ELONGATION	REACTOME_PEPTIDE_CHAIN_ELONGATION		53	-0.17082408	-0.5314833	0.9245283	0.9873776	1	5337	tags=87%, list=48%, signal=165%
BIOCARTA_INTEGRIN_PATHWAY	BIOCARTA_INTEGRIN_PATHWAY		25	-0.18718506	-0.52721184	0.89361703	0.9880468	1	1727	tags=16%, list=15%, signal=19%
KEGG_PRION_DISEASES	KEGG_PRION_DISEASES		20	-0.18666056	-0.52046824	0.9787234	0.9896809	1	1979	tags=35%, list=18%, signal=42%
REACTOME_INFLUENZA_VIRAL_RNA_TRANSCRIPTION_AND_REPLICATION	REACTOME_INFLUENZA_VIRAL_RNA_TRANSCRIPTION_AND_REPLICATION		67	-0.1542223	-0.5184648	0.86538464	0.98921937	1	3695	tags=39%, list=33%, signal=58%
REACTOME_TRANSLATION_INITIATION_COMPLEX_FORMATION	REACTOME_TRANSLATION_INITIATION_COMPLEX_FORMATION		25	-0.19717175	-0.5133172	0.9591837	0.98997146	1	8996	tags=100%, list=80%, signal=507%
REACTOME_FORMATION_OF_THE_TERNARY_COMPLEX_AND_SUBSEQUENTLY_THE_43S_COMPLEX	REACTOME_FORMATION_OF_THE_TERNARY_COMPLEX_AND_SUBSEQUENTLY_THE_43S_COMPLEX		22	-0.19711882	-0.50868493	0.98039216	0.99061066	1	8996	tags=100%, list=80%, signal=508%
REACTOME_HIV1_TRANSCRIPTION_INITIATION	REACTOME_HIV1_TRANSCRIPTION_INITIATION		32	-0.15635142	-0.5019541	0.9183673	0.9923405	1	7030	tags=91%, list=63%, signal=243%
REACTOME_FORMATION_OF_A_POOL_OF_FREE_40S_SUBUNITS	REACTOME_FORMATION_OF_A_POOL_OF_FREE_40S_SUBUNITS		51	-0.16359408	-0.49987596	0.9807692	0.99190503	1	5337	tags=86%, list=48%, signal=164%
BIOCARTA_MAPK_PATHWAY	BIOCARTA_MAPK_PATHWAY		56	-0.131951	-0.49611282	1	0.99178785	1	2203	tags=21%, list=20%, signal=27%
KAAB_FAILED_HEART_VENTRICLE_DN	KAAB_FAILED_HEART_VENTRICLE_DN		29	-0.16286597	-0.49098662	0.9736842	0.9921651	1	2077	tags=24%, list=19%, signal=30%
SCHLOSSER_MYC_AND_SERUM_RESPONSE_SYNERGY	SCHLOSSER_MYC_AND_SERUM_RESPONSE_SYNERGY		21	-0.18139394	-0.48256758	0.962963	0.9937012	1	2209	tags=19%, list=20%, signal=24%
KEGG_LINOLEIC_ACID_METABOLISM	KEGG_LINOLEIC_ACID_METABOLISM		15	-0.17711705	-0.45189282	1	0.9995218	1	1184	tags=13%, list=11%, signal=15%
BAELDE_DIABETIC_NEPHROPATHY_UP	BAELDE_DIABETIC_NEPHROPATHY_UP		18	-0.19801247	-0.45088172	1	0.9986752	1	1381	tags=17%, list=12%, signal=19%
REACTOME_STRIATED_MUSCLE_CONTRACTION	REACTOME_STRIATED_MUSCLE_CONTRACTION		22	-0.22807802	-0.43474293	1	1	1	8650	tags=100%, list=77%, signal=439%
KEGG_RIBOSOME	KEGG_RIBOSOME		54	-0.13738334	-0.4343074	0.9411765	0.99928856	1	9668	tags=100%, list=86%, signal=728%
REACTOME_IMMUNOREGULATORY_INTERACTIONS_BETWEEN_A_LYMPHOID_AND_A_NON_LYMPHOID_CELL	REACTOME_IMMUNOREGULATORY_INTERACTIONS_BETWEEN_A_LYMPHOID_AND_A_NON_LYMPHOID_CELL		33	-0.18238251	-0.4310305	1	0.9985923	1	1614	tags=24%, list=14%, signal=28%
REACTOME_VIRAL_MRNA_TRANSLATION	REACTOME_VIRAL_MRNA_TRANSLATION		53	-0.13737102	-0.41948497	0.97959185	0.9992661	1	9668	tags=100%, list=86%, signal=728%
REACTOME_GTP_HYDROLYSIS_AND_JOINING_OF_THE_60S_RIBOSOMAL_SUBUNIT	REACTOME_GTP_HYDROLYSIS_AND_JOINING_OF_THE_60S_RIBOSOMAL_SUBUNIT		56	-0.137408	-0.418939	0.96	0.9983764	1	9668	tags=100%, list=86%, signal=728%
CHNG_MULTIPLE_MYELOMA_HYPERPLOID_UP	CHNG_MULTIPLE_MYELOMA_HYPERPLOID_UP		34	-0.12126259	-0.39297625	1	1	1	2499	tags=24%, list=22%, signal=30%
REACTOME_TRANSCRIPTION	REACTOME_TRANSCRIPTION		103	-0.10309875	-0.3824924	0.97959185	0.9998953	1	2712	tags=26%, list=24%, signal=34%
REACTOME_SCF_SKP2_MEDIATED_DEGRADATION_OF_P27_P21	REACTOME_SCF_SKP2_MEDIATED_DEGRADATION_OF_P27_P21		44	-0.105106436	-0.3305144	0.9782609	1	1	2141	tags=16%, list=19%, signal=20%
REACTOME_CYCLIN_E_ASSOCIATED_EVENTS_DURING_G1_S_TRANSITION_	REACTOME_CYCLIN_E_ASSOCIATED_EVENTS_DURING_G1_S_TRANSITION_		49	-0.09857835	-0.30966023	1	1	1	2235	tags=16%, list=20%, signal=20%
REACTOME_CDC20_PHOSPHO_APC_MEDIATED_DEGRADATION_OF_CYCLIN_A	REACTOME_CDC20_PHOSPHO_APC_MEDIATED_DEGRADATION_OF_CYCLIN_A		51	-0.0756787	-0.24706098	1	0.99998766	1	6756	tags=88%, list=60%, signal=221%
