# Supplementary material for: A genomic analysis of mouse models of breast cancer reveals molecular features of mouse models and relationships to human breast cancer
Source: Breast Cancer Res. 2014 Jun 5;16(3):R59. doi: 10.1186/bcr3672 (PMC4078930; doi:10.1186/bcr3672)
Supplement: Additional file 11 — GSEA for mouse models compared to all other models or to mammary gland development. Listed by model. [file bcr3672-S11.zip › AdditionalFile11/Neu/Vs_other_models/C2/Upregulated_in_neu_vs_otherModels.txt]

NAME	GS<br> follow link to MSigDB	GS DETAILS	SIZE	ES	NES	NOM p-val	FDR q-val	FWER p-val	RANK AT MAX	LEADING EDGE
LANDIS_ERBB2_BREAST_TUMORS_324_UP	LANDIS_ERBB2_BREAST_TUMORS_324_UP	Details ...	122	0.6949236	1.8529503	0.015625	1	0.49	1533	tags=55%, list=14%, signal=63%
KEGG_GLYCOSAMINOGLYCAN_BIOSYNTHESIS_HEPARAN_SULFATE	KEGG_GLYCOSAMINOGLYCAN_BIOSYNTHESIS_HEPARAN_SULFATE	Details ...	19	0.6878546	1.7565724	0	1	0.74	771	tags=26%, list=7%, signal=28%
LIN_MELANOMA_COPY_NUMBER_DN	LIN_MELANOMA_COPY_NUMBER_DN	Details ...	26	0.5458694	1.7421497	0.01724138	1	0.76	2596	tags=54%, list=23%, signal=70%
BIOCARTA_VEGF_PATHWAY	BIOCARTA_VEGF_PATHWAY	Details ...	17	0.6005955	1.727783	0.01724138	1	0.8	2978	tags=41%, list=27%, signal=56%
KEGG_NON_SMALL_CELL_LUNG_CANCER	KEGG_NON_SMALL_CELL_LUNG_CANCER	Details ...	29	0.5117233	1.7205397	0	1	0.81	1433	tags=21%, list=13%, signal=24%
CHARAFE_BREAST_CANCER_LUMINAL_VS_BASAL_UP	CHARAFE_BREAST_CANCER_LUMINAL_VS_BASAL_UP	Details ...	162	0.48441863	1.7029179	0.01724138	1	0.86	2472	tags=42%, list=22%, signal=53%
GARGALOVIC_RESPONSE_TO_OXIDIZED_PHOSPHOLIPIDS_BLACK_UP	GARGALOVIC_RESPONSE_TO_OXIDIZED_PHOSPHOLIPIDS_BLACK_UP	Details ...	20	0.6050903	1.6973917	0	1	0.87	2173	tags=45%, list=19%, signal=56%
KEGG_HUNTINGTONS_DISEASE	KEGG_HUNTINGTONS_DISEASE	Details ...	115	0.3578958	1.6865922	0.07272727	1	0.87	4872	tags=55%, list=44%, signal=96%
ZHAN_MULTIPLE_MYELOMA_CD1_DN	ZHAN_MULTIPLE_MYELOMA_CD1_DN	Details ...	22	0.5642654	1.6755587	0.017857144	1	0.88	2134	tags=50%, list=19%, signal=62%
BILD_SRC_ONCOGENIC_SIGNATURE	BILD_SRC_ONCOGENIC_SIGNATURE	Details ...	24	0.60439533	1.6646079	0.016666668	1	0.9	1725	tags=42%, list=15%, signal=49%
SHEDDEN_LUNG_CANCER_GOOD_SURVIVAL_A5	SHEDDEN_LUNG_CANCER_GOOD_SURVIVAL_A5	Details ...	34	0.5354886	1.6593001	0	1	0.91	2970	tags=44%, list=27%, signal=60%
KEGG_PHOSPHATIDYLINOSITOL_SIGNALING_SYSTEM	KEGG_PHOSPHATIDYLINOSITOL_SIGNALING_SYSTEM	Details ...	36	0.48420373	1.6549104	0	1	0.92	2807	tags=50%, list=25%, signal=67%
KEGG_LYSINE_DEGRADATION	KEGG_LYSINE_DEGRADATION	Details ...	28	0.59993625	1.6429555	0.02	1	0.92	2352	tags=46%, list=21%, signal=59%
SOTIRIOU_BREAST_CANCER_GRADE_1_VS_3_DN	SOTIRIOU_BREAST_CANCER_GRADE_1_VS_3_DN	Details ...	27	0.57554364	1.6408998	0	1	0.92	1153	tags=37%, list=10%, signal=41%
HUANG_DASATINIB_RESISTANCE_DN	HUANG_DASATINIB_RESISTANCE_DN	Details ...	37	0.50893164	1.6302221	0.04761905	1	0.94	2875	tags=49%, list=26%, signal=65%
KEGG_INOSITOL_PHOSPHATE_METABOLISM	KEGG_INOSITOL_PHOSPHATE_METABOLISM	Details ...	28	0.47744823	1.6233017	0	1	0.95	3122	tags=50%, list=28%, signal=69%
BOYAULT_LIVER_CANCER_SUBCLASS_G123_DN	BOYAULT_LIVER_CANCER_SUBCLASS_G123_DN	Details ...	34	0.60263264	1.621823	0.018518519	1	0.95	2589	tags=56%, list=23%, signal=72%
REACTOME_REGULATION_OF_INSULIN_SECRETION	REACTOME_REGULATION_OF_INSULIN_SECRETION	Details ...	148	0.3458536	1.6153017	0	1	0.95	4101	tags=48%, list=37%, signal=75%
WU_HBX_TARGETS_1_DN	WU_HBX_TARGETS_1_DN	Details ...	15	0.553829	1.60864	0.02	1	0.95	893	tags=20%, list=8%, signal=22%
REACTOME_REGULATION_OF_INSULIN_SECRETION_BY_ACETYLCHOLINE	REACTOME_REGULATION_OF_INSULIN_SECRETION_BY_ACETYLCHOLINE	Details ...	18	0.6210018	1.6040641	0.016949153	1	0.96	1581	tags=50%, list=14%, signal=58%
LANDIS_ERBB2_BREAST_PRENEOPLASTIC_UP	LANDIS_ERBB2_BREAST_PRENEOPLASTIC_UP	Details ...	20	0.72205544	1.6009614	0.06779661	1	0.96	1404	tags=60%, list=13%, signal=68%
REACTOME_PI3K_AKT_SIGNALLING	REACTOME_PI3K_AKT_SIGNALLING	Details ...	16	0.5667816	1.5960729	0.033333335	1	0.96	1075	tags=31%, list=10%, signal=35%
KEGG_PEROXISOME	KEGG_PEROXISOME	Details ...	57	0.53962713	1.5870132	0.01923077	1	0.96	3549	tags=56%, list=32%, signal=82%
KEGG_FATTY_ACID_METABOLISM	KEGG_FATTY_ACID_METABOLISM	Details ...	28	0.58383685	1.5854331	0.036363635	1	0.96	2646	tags=46%, list=24%, signal=61%
CHARAFE_BREAST_CANCER_LUMINAL_VS_MESENCHYMAL_UP	CHARAFE_BREAST_CANCER_LUMINAL_VS_MESENCHYMAL_UP	Details ...	237	0.534422	1.5788796	0.035714287	1	0.96	2434	tags=47%, list=22%, signal=59%
KEGG_OXIDATIVE_PHOSPHORYLATION	KEGG_OXIDATIVE_PHOSPHORYLATION	Details ...	89	0.42200318	1.5781376	0.057692308	1	0.96	5231	tags=76%, list=47%, signal=142%
WHITEHURST_PACLITAXEL_SENSITIVITY	WHITEHURST_PACLITAXEL_SENSITIVITY	Details ...	18	0.5959512	1.5767894	0.037037037	1	0.96	1949	tags=33%, list=17%, signal=40%
KEGG_N_GLYCAN_BIOSYNTHESIS	KEGG_N_GLYCAN_BIOSYNTHESIS	Details ...	28	0.47074774	1.5666165	0.05	1	0.96	3773	tags=64%, list=34%, signal=97%
BIOCARTA_MTOR_PATHWAY	BIOCARTA_MTOR_PATHWAY	Details ...	16	0.51934415	1.5664986	0.13725491	1	0.96	1075	tags=25%, list=10%, signal=28%
KEGG_PARKINSONS_DISEASE	KEGG_PARKINSONS_DISEASE	Details ...	81	0.3827379	1.5659192	0.11320755	1	0.96	5151	tags=67%, list=46%, signal=123%
LANDIS_BREAST_CANCER_PROGRESSION_UP	LANDIS_BREAST_CANCER_PROGRESSION_UP	Details ...	42	0.700473	1.5585592	0.036363635	1	0.96	1112	tags=55%, list=10%, signal=61%
WU_HBX_TARGETS_2_UP	WU_HBX_TARGETS_2_UP	Details ...	17	0.57210726	1.5574073	0.019607844	1	0.96	1942	tags=29%, list=17%, signal=36%
KEGG_PRIMARY_BILE_ACID_BIOSYNTHESIS	KEGG_PRIMARY_BILE_ACID_BIOSYNTHESIS	Details ...	15	0.64113295	1.556823	0.03508772	1	0.96	1755	tags=53%, list=16%, signal=63%
MOLENAAR_TARGETS_OF_CCND1_AND_CDK4_UP	MOLENAAR_TARGETS_OF_CCND1_AND_CDK4_UP	Details ...	28	0.5497131	1.5536146	0	1	0.96	1203	tags=36%, list=11%, signal=40%
EHLERS_ANEUPLOIDY_UP	EHLERS_ANEUPLOIDY_UP	Details ...	27	0.51083827	1.5523945	0.04255319	1	0.96	1261	tags=26%, list=11%, signal=29%
FERREIRA_EWINGS_SARCOMA_UNSTABLE_VS_STABLE_DN	FERREIRA_EWINGS_SARCOMA_UNSTABLE_VS_STABLE_DN	Details ...	56	0.43424672	1.5401388	0.04918033	1	0.98	2661	tags=39%, list=24%, signal=51%
STEIN_ESRRA_TARGETS_UP	STEIN_ESRRA_TARGETS_UP	Details ...	233	0.36484858	1.5389458	0.05263158	1	0.98	3489	tags=39%, list=31%, signal=56%
MULLIGHAN_NPM1_MUTATED_SIGNATURE_2_UP	MULLIGHAN_NPM1_MUTATED_SIGNATURE_2_UP	Details ...	80	0.40629268	1.5387294	0.036363635	1	0.98	2257	tags=31%, list=20%, signal=39%
KEGG_PYRUVATE_METABOLISM	KEGG_PYRUVATE_METABOLISM	Details ...	29	0.54180384	1.5305535	0.05	1	0.99	4173	tags=76%, list=37%, signal=121%
RODRIGUES_THYROID_CARCINOMA_POORLY_DIFFERENTIATED_DN	RODRIGUES_THYROID_CARCINOMA_POORLY_DIFFERENTIATED_DN	Details ...	385	0.40107208	1.528362	0	1	0.99	2375	tags=34%, list=21%, signal=42%
KEGG_PROPANOATE_METABOLISM	KEGG_PROPANOATE_METABOLISM	Details ...	25	0.5845717	1.5239899	0.083333336	1	0.99	3162	tags=60%, list=28%, signal=83%
LANDIS_ERBB2_BREAST_TUMORS_65_UP	LANDIS_ERBB2_BREAST_TUMORS_65_UP	Details ...	19	0.67597914	1.5226829	0.05172414	1	0.99	3046	tags=84%, list=27%, signal=115%
BIOCARTA_PTDINS_PATHWAY	BIOCARTA_PTDINS_PATHWAY	Details ...	16	0.46889776	1.5185244	0.0862069	1	0.99	3218	tags=56%, list=29%, signal=79%
MOOTHA_VOXPHOS	MOOTHA_VOXPHOS	Details ...	67	0.44176444	1.5133325	0.094339624	1	0.99	5231	tags=78%, list=47%, signal=145%
LEE_TARGETS_OF_PTCH1_AND_SUFU_UP	LEE_TARGETS_OF_PTCH1_AND_SUFU_UP	Details ...	65	0.56566274	1.512758	0	1	0.99	1179	tags=38%, list=11%, signal=43%
KEGG_AMYOTROPHIC_LATERAL_SCLEROSIS_ALS	KEGG_AMYOTROPHIC_LATERAL_SCLEROSIS_ALS	Details ...	29	0.46124002	1.5048957	0.036363635	1	0.99	3126	tags=38%, list=28%, signal=52%
REACTOME_PEROXISOMAL_LIPID_METABOLISM	REACTOME_PEROXISOMAL_LIPID_METABOLISM	Details ...	15	0.6371022	1.5011369	0.01754386	1	0.99	1809	tags=53%, list=16%, signal=64%
BASAKI_YBX1_TARGETS_DN	BASAKI_YBX1_TARGETS_DN	Details ...	184	0.43024114	1.4999771	0.015873017	1	0.99	2224	tags=34%, list=20%, signal=41%
MORI_PLASMA_CELL_UP	MORI_PLASMA_CELL_UP	Details ...	28	0.5005276	1.4998977	0.0877193	1	0.99	4442	tags=61%, list=40%, signal=100%
ELLWOOD_MYC_TARGETS_DN	ELLWOOD_MYC_TARGETS_DN	Details ...	31	0.50658125	1.4980807	0.07936508	1	0.99	2686	tags=48%, list=24%, signal=63%
KEGG_GLYCOSPHINGOLIPID_BIOSYNTHESIS_GANGLIO_SERIES	KEGG_GLYCOSPHINGOLIPID_BIOSYNTHESIS_GANGLIO_SERIES	Details ...	15	0.6476102	1.4977673	0.03508772	1	0.99	748	tags=33%, list=7%, signal=36%
KEGG_VIBRIO_CHOLERAE_INFECTION	KEGG_VIBRIO_CHOLERAE_INFECTION	Details ...	38	0.44818947	1.4972715	0.050847456	0.9842594	0.99	3446	tags=45%, list=31%, signal=64%
MCCLUNG_DELTA_FOSB_TARGETS_8WK	MCCLUNG_DELTA_FOSB_TARGETS_8WK	Details ...	33	0.50180215	1.4955474	0.06451613	0.9748448	0.99	1417	tags=30%, list=13%, signal=35%
RODRIGUES_THYROID_CARCINOMA_ANAPLASTIC_DN	RODRIGUES_THYROID_CARCINOMA_ANAPLASTIC_DN	Details ...	263	0.43183222	1.494289	0	0.96455836	0.99	1890	tags=30%, list=17%, signal=35%
BOYAULT_LIVER_CANCER_SUBCLASS_G6_UP	BOYAULT_LIVER_CANCER_SUBCLASS_G6_UP	Details ...	41	0.49442536	1.491651	0.04	0.9633758	0.99	1647	tags=29%, list=15%, signal=34%
UEDA_PERIFERAL_CLOCK	UEDA_PERIFERAL_CLOCK	Details ...	117	0.39525476	1.4862349	0.016666668	0.9733528	0.99	2963	tags=43%, list=26%, signal=58%
REACTOME_GOLGI_ASSOCIATED_VESICLE_BIOGENESIS	REACTOME_GOLGI_ASSOCIATED_VESICLE_BIOGENESIS	Details ...	32	0.43178293	1.4847775	0.03846154	0.9643556	0.99	4085	tags=44%, list=36%, signal=69%
VANTVEER_BREAST_CANCER_ESR1_UP	VANTVEER_BREAST_CANCER_ESR1_UP	Details ...	73	0.4293125	1.4801093	0.07017544	0.97572935	0.99	2897	tags=47%, list=26%, signal=62%
ROVERSI_GLIOMA_COPY_NUMBER_DN	ROVERSI_GLIOMA_COPY_NUMBER_DN	Details ...	35	0.41389903	1.4766991	0.071428575	0.9776682	0.99	3138	tags=40%, list=28%, signal=55%
BIOCARTA_CARM_ER_PATHWAY	BIOCARTA_CARM_ER_PATHWAY	Details ...	19	0.494149	1.4760054	0.03846154	0.96504515	0.99	274	tags=16%, list=2%, signal=16%
REACTOME_THROMBOXANE_SIGNALLING_THROUGH_TP_RECEPTOR	REACTOME_THROMBOXANE_SIGNALLING_THROUGH_TP_RECEPTOR		17	0.4959013	1.4709768	0.074074075	0.97685784	0.99	1052	tags=18%, list=9%, signal=19%
KEGG_STARCH_AND_SUCROSE_METABOLISM	KEGG_STARCH_AND_SUCROSE_METABOLISM		21	0.54190814	1.4638067	0.01754386	1	1	2465	tags=48%, list=22%, signal=61%
ZHOU_INFLAMMATORY_RESPONSE_LIVE_DN	ZHOU_INFLAMMATORY_RESPONSE_LIVE_DN		165	0.37510094	1.46322	0	0.99355805	1	1238	tags=18%, list=11%, signal=20%
ZHOU_INFLAMMATORY_RESPONSE_LPS_DN	ZHOU_INFLAMMATORY_RESPONSE_LPS_DN		165	0.37510094	1.46322	0	0.9780337	1	1238	tags=18%, list=11%, signal=20%
REACTOME_REGULATION_OF_INSULIN_SECRETION_BY_FREE_FATTY_ACIDS	REACTOME_REGULATION_OF_INSULIN_SECRETION_BY_FREE_FATTY_ACIDS		15	0.5689237	1.4598836	0.13461539	0.9826414	1	1581	tags=47%, list=14%, signal=54%
BERNARD_PPAPDC1B_TARGETS_DN	BERNARD_PPAPDC1B_TARGETS_DN		23	0.5211888	1.456656	0	0.9852856	1	575	tags=30%, list=5%, signal=32%
REACTOME_DIABETES_PATHWAYS	REACTOME_DIABETES_PATHWAYS		263	0.27998024	1.4559641	0.0625	0.9741996	1	4205	tags=41%, list=38%, signal=64%
LUI_THYROID_CANCER_CLUSTER_1	LUI_THYROID_CANCER_CLUSTER_1		34	0.45444983	1.4558147	0.07017544	0.9604781	1	1693	tags=32%, list=15%, signal=38%
VALK_AML_CLUSTER_8	VALK_AML_CLUSTER_8		15	0.5726167	1.4555577	0.036363635	0.9470134	1	3881	tags=73%, list=35%, signal=112%
KEGG_ALDOSTERONE_REGULATED_SODIUM_REABSORPTION	KEGG_ALDOSTERONE_REGULATED_SODIUM_REABSORPTION		25	0.5442383	1.4542031	0.018867925	0.94173545	1	2163	tags=52%, list=19%, signal=64%
BIOCARTA_CTCF_PATHWAY	BIOCARTA_CTCF_PATHWAY		15	0.59957105	1.4526601	0	0.9380752	1	1075	tags=40%, list=10%, signal=44%
KEGG_GALACTOSE_METABOLISM	KEGG_GALACTOSE_METABOLISM		21	0.5117916	1.4499831	0.10526316	0.94339687	1	2345	tags=48%, list=21%, signal=60%
SU_PANCREAS	SU_PANCREAS		29	0.490561	1.4487251	0.03773585	0.93809605	1	2189	tags=41%, list=20%, signal=51%
TCGA_GLIOBLASTOMA_COPY_NUMBER_DN	TCGA_GLIOBLASTOMA_COPY_NUMBER_DN		17	0.5301314	1.4479575	0.06666667	0.9287268	1	2035	tags=35%, list=18%, signal=43%
VARELA_ZMPSTE24_TARGETS_DN	VARELA_ZMPSTE24_TARGETS_DN		37	0.5885951	1.4478972	0.039215688	0.91679716	1	2210	tags=51%, list=20%, signal=64%
REACTOME_CLATHRIN_DERIVED_VESICLE_BUDDING	REACTOME_CLATHRIN_DERIVED_VESICLE_BUDDING		37	0.41660193	1.4473127	0.056603774	0.9071469	1	4085	tags=43%, list=36%, signal=68%
BOGNI_TREATMENT_RELATED_MYELOID_LEUKEMIA_DN	BOGNI_TREATMENT_RELATED_MYELOID_LEUKEMIA_DN		18	0.47047174	1.4444375	0.09836066	0.9089682	1	3562	tags=50%, list=32%, signal=73%
KEGG_ALZHEIMERS_DISEASE	KEGG_ALZHEIMERS_DISEASE		109	0.31412137	1.4430422	0.13793103	0.9042299	1	4101	tags=50%, list=37%, signal=77%
BIOCARTA_INSULIN_PATHWAY	BIOCARTA_INSULIN_PATHWAY		15	0.5105699	1.4418997	0.10169491	0.89770323	1	2744	tags=40%, list=25%, signal=53%
REACTOME_G_BETA_GAMMA_SIGNALLING_THROUGH_PI3KGAMMA	REACTOME_G_BETA_GAMMA_SIGNALLING_THROUGH_PI3KGAMMA		17	0.5150459	1.4407122	0.055555556	0.89353687	1	1052	tags=24%, list=9%, signal=26%
WOO_LIVER_CANCER_RECURRENCE_DN	WOO_LIVER_CANCER_RECURRENCE_DN		53	0.5030938	1.4401171	0	0.8859445	1	2091	tags=36%, list=19%, signal=44%
REACTOME_MEMBRANE_TRAFFICKING	REACTOME_MEMBRANE_TRAFFICKING		48	0.38480923	1.4397074	0.094339624	0.8772777	1	4087	tags=44%, list=36%, signal=69%
FARMER_BREAST_CANCER_APOCRINE VS LUMINAL	FARMER_BREAST_CANCER_APOCRINE VS LUMINAL		185	0.3819858	1.4373894	0	0.8776102	1	1661	tags=25%, list=15%, signal=29%
BHATI_G2M_ARREST_BY_2METHOXYESTRADIOL_DN	BHATI_G2M_ARREST_BY_2METHOXYESTRADIOL_DN		76	0.38930675	1.4364837	0.01754386	0.8722067	1	1684	tags=25%, list=15%, signal=29%
REACTOME_GLUCOSE_REGULATION_OF_INSULIN_SECRETION	REACTOME_GLUCOSE_REGULATION_OF_INSULIN_SECRETION		117	0.32405597	1.4341353	0.15789473	0.8733642	1	4872	tags=61%, list=44%, signal=106%
REACTOME_SYNTHESIS_OF_GPI_ANCHORED_PROTEINS	REACTOME_SYNTHESIS_OF_GPI_ANCHORED_PROTEINS		15	0.52060944	1.433217	0.13793103	0.8682821	1	2702	tags=53%, list=24%, signal=70%
KIM_MYCN_AMPLIFICATION_TARGETS_UP	KIM_MYCN_AMPLIFICATION_TARGETS_UP		42	0.45688525	1.4260833	0.016393442	0.899383	1	2048	tags=24%, list=18%, signal=29%
KEGG_CHRONIC_MYELOID_LEUKEMIA	KEGG_CHRONIC_MYELOID_LEUKEMIA		39	0.41219178	1.4225494	0.12244898	0.90735966	1	1467	tags=21%, list=13%, signal=24%
WAMUNYOKOLI_OVARIAN_CANCER_LMP_UP	WAMUNYOKOLI_OVARIAN_CANCER_LMP_UP		154	0.4005794	1.4218417	0.16071428	0.9008871	1	2174	tags=31%, list=19%, signal=37%
FLECHNER_BIOPSY_KIDNEY_TRANSPLANT_REJECTED_VS_OK_DN	FLECHNER_BIOPSY_KIDNEY_TRANSPLANT_REJECTED_VS_OK_DN		373	0.363335	1.4166472	0.035714287	0.9163114	1	3251	tags=40%, list=29%, signal=54%
KEGG_VALINE_LEUCINE_AND_ISOLEUCINE_DEGRADATION	KEGG_VALINE_LEUCINE_AND_ISOLEUCINE_DEGRADATION		35	0.50832146	1.4127797	0.14545454	0.9253731	1	4251	tags=69%, list=38%, signal=110%
BROWNE_HCMV_INFECTION_10HR_DN	BROWNE_HCMV_INFECTION_10HR_DN		32	0.44268733	1.4121975	0.0754717	0.9171885	1	2498	tags=31%, list=22%, signal=40%
HEIDENBLAD_AMPLICON_12P11_12_DN	HEIDENBLAD_AMPLICON_12P11_12_DN		17	0.5001077	1.4091909	0.06666667	0.92145115	1	463	tags=18%, list=4%, signal=18%
MODY_HIPPOCAMPUS_POSTNATAL	MODY_HIPPOCAMPUS_POSTNATAL		22	0.48642918	1.4087927	0.10344828	0.91384596	1	3188	tags=50%, list=28%, signal=70%
VECCHI_GASTRIC_CANCER_ADVANCED_VS_EARLY_DN	VECCHI_GASTRIC_CANCER_ADVANCED_VS_EARLY_DN		78	0.42840734	1.4036868	0.03448276	0.9291598	1	3200	tags=45%, list=29%, signal=62%
POMEROY_MEDULLOBLASTOMA_PROGNOSIS_UP	POMEROY_MEDULLOBLASTOMA_PROGNOSIS_UP		26	0.45346433	1.4019521	0.05263158	0.92760867	1	554	tags=15%, list=5%, signal=16%
DASU_IL6_SIGNALING_SCAR_UP	DASU_IL6_SIGNALING_SCAR_UP		17	0.53183794	1.3999834	0.08163265	0.928127	1	454	tags=24%, list=4%, signal=24%
REACTOME_METABOLISM_OF_BILE_ACIDS_AND_BILE_SALTS	REACTOME_METABOLISM_OF_BILE_ACIDS_AND_BILE_SALTS		21	0.5378179	1.3993001	0.10344828	0.92161006	1	2393	tags=52%, list=21%, signal=66%
LIEN_BREAST_CARCINOMA_METAPLASTIC_VS_DUCTAL_DN	LIEN_BREAST_CARCINOMA_METAPLASTIC_VS_DUCTAL_DN		49	0.5378647	1.3980268	0.05357143	0.9186859	1	1666	tags=39%, list=15%, signal=45%
CREIGHTON_AKT1_SIGNALING_VIA_MTOR_DN	CREIGHTON_AKT1_SIGNALING_VIA_MTOR_DN		18	0.50698906	1.394515	0.1	0.9263847	1	2847	tags=39%, list=25%, signal=52%
REACTOME_LYSOSOME_VESICLE_BIOGENESIS	REACTOME_LYSOSOME_VESICLE_BIOGENESIS		16	0.45346123	1.3941773	0.11764706	0.9185737	1	3904	tags=44%, list=35%, signal=67%
BONOME_OVARIAN_CANCER_SURVIVAL_OPTIMAL_DEBULKING	BONOME_OVARIAN_CANCER_SURVIVAL_OPTIMAL_DEBULKING		128	0.35832077	1.387291	0.033898305	0.942211	1	3342	tags=38%, list=30%, signal=53%
GAZDA_DIAMOND_BLACKFAN_ANEMIA_MYELOID_DN	GAZDA_DIAMOND_BLACKFAN_ANEMIA_MYELOID_DN		23	0.3977426	1.3855134	0.054545455	0.94273233	1	1197	tags=13%, list=11%, signal=15%
ELVIDGE_HIF1A_AND_HIF2A_TARGETS_UP	ELVIDGE_HIF1A_AND_HIF2A_TARGETS_UP		26	0.46918118	1.3842704	0.083333336	0.9391704	1	1471	tags=27%, list=13%, signal=31%
REACTOME_STEROID_METABOLISM	REACTOME_STEROID_METABOLISM		50	0.44628173	1.3817534	0.07272727	0.94467187	1	2151	tags=34%, list=19%, signal=42%
RODWELL_AGING_KIDNEY_NO_BLOOD_DN	RODWELL_AGING_KIDNEY_NO_BLOOD_DN		72	0.42855272	1.3769479	0.08	0.96019614	1	1288	tags=24%, list=12%, signal=27%
REACTOME_TRAFFICKING_OF_AMPA_RECEPTORS	REACTOME_TRAFFICKING_OF_AMPA_RECEPTORS		20	0.5142602	1.3762133	0.10204082	0.9544088	1	2493	tags=35%, list=22%, signal=45%
BIOCARTA_IGF1_PATHWAY	BIOCARTA_IGF1_PATHWAY		15	0.5194969	1.3753282	0.13207547	0.94940233	1	2136	tags=33%, list=19%, signal=41%
MARIADASON_RESPONSE_TO_CURCUMIN_SULINDAC_5	MARIADASON_RESPONSE_TO_CURCUMIN_SULINDAC_5		17	0.46226412	1.3748633	0.08928572	0.9438594	1	2901	tags=41%, list=26%, signal=55%
VALK_AML_CLUSTER_11	VALK_AML_CLUSTER_11		24	0.5172994	1.3742908	0.07936508	0.93776995	1	1718	tags=42%, list=15%, signal=49%
LEE_LIVER_CANCER_DENA_DN	LEE_LIVER_CANCER_DENA_DN		57	0.5253492	1.3735282	0.074074075	0.93285626	1	2178	tags=42%, list=19%, signal=52%
DOANE_RESPONSE_TO_ANDROGEN_UP	DOANE_RESPONSE_TO_ANDROGEN_UP		95	0.34981117	1.369022	0.05172414	0.9462306	1	1461	tags=24%, list=13%, signal=28%
FRASOR_RESPONSE_TO_ESTRADIOL_DN	FRASOR_RESPONSE_TO_ESTRADIOL_DN		40	0.46048108	1.3674091	0.015625	0.94626164	1	2161	tags=45%, list=19%, signal=56%
REACTOME_TIGHT_JUNCTION_INTERACTIONS	REACTOME_TIGHT_JUNCTION_INTERACTIONS		24	0.5914685	1.3668524	0.17307693	0.9409934	1	1700	tags=42%, list=15%, signal=49%
WAMUNYOKOLI_OVARIAN_CANCER_GRADES_1_2_UP	WAMUNYOKOLI_OVARIAN_CANCER_GRADES_1_2_UP		84	0.42482856	1.3661014	0.18867925	0.9354019	1	2031	tags=32%, list=18%, signal=39%
REACTOME_NEUROTRANSMITTER_RELEASE_CYCLE	REACTOME_NEUROTRANSMITTER_RELEASE_CYCLE		18	0.5489307	1.3657881	0.03508772	0.9288377	1	1581	tags=39%, list=14%, signal=45%
LIN_NPAS4_TARGETS_UP	LIN_NPAS4_TARGETS_UP		81	0.35910842	1.3652797	0.12962963	0.92319405	1	2967	tags=38%, list=26%, signal=52%
BERENJENO_TRANSFORMED_BY_RHOA_FOREVER_DN	BERENJENO_TRANSFORMED_BY_RHOA_FOREVER_DN		24	0.5602139	1.3648844	0.071428575	0.91687953	1	761	tags=38%, list=7%, signal=40%
LUCAS_HNF4A_TARGETS_UP	LUCAS_HNF4A_TARGETS_UP		34	0.41143432	1.3642886	0.046875	0.91205317	1	1510	tags=29%, list=13%, signal=34%
STEIN_ESRRA_TARGETS	STEIN_ESRRA_TARGETS		308	0.3191331	1.3641299	0.094339624	0.9052115	1	3489	tags=38%, list=31%, signal=53%
KEGG_TYPE_II_DIABETES_MELLITUS	KEGG_TYPE_II_DIABETES_MELLITUS		28	0.45438686	1.3619893	0.07017544	0.9074648	1	1075	tags=25%, list=10%, signal=28%
IVANOVA_HEMATOPOIESIS_STEM_CELL_LONG_TERM	IVANOVA_HEMATOPOIESIS_STEM_CELL_LONG_TERM		65	0.43259686	1.3604897	0.10344828	0.90590924	1	1830	tags=34%, list=16%, signal=40%
REACTOME_POST_TRANSLATIONAL_PROTEIN_MODIFICATION	REACTOME_POST_TRANSLATIONAL_PROTEIN_MODIFICATION		28	0.4202971	1.3592403	0.05882353	0.9048005	1	2702	tags=39%, list=24%, signal=52%
ACEVEDO_LIVER_CANCER_DN	ACEVEDO_LIVER_CANCER_DN		330	0.33379626	1.3579909	0.06779661	0.9030014	1	2668	tags=30%, list=24%, signal=38%
GARGALOVIC_RESPONSE_TO_OXIDIZED_PHOSPHOLIPIDS_BLUE_DN	GARGALOVIC_RESPONSE_TO_OXIDIZED_PHOSPHOLIPIDS_BLUE_DN		31	0.4653686	1.3573364	0.10869565	0.89880913	1	1442	tags=26%, list=13%, signal=30%
IWANAGA_CARCINOGENESIS_BY_KRAS_PTEN_UP	IWANAGA_CARCINOGENESIS_BY_KRAS_PTEN_UP		117	0.3921545	1.3564649	0.033333335	0.89544046	1	1994	tags=28%, list=18%, signal=34%
CHIANG_LIVER_CANCER_SUBCLASS_POLYSOMY7_UP	CHIANG_LIVER_CANCER_SUBCLASS_POLYSOMY7_UP		40	0.45421913	1.3534529	0.05357143	0.90294385	1	1262	tags=33%, list=11%, signal=36%
JISON_SICKLE_CELL_DISEASE_DN	JISON_SICKLE_CELL_DISEASE_DN		103	0.31946215	1.3532264	0.09803922	0.89736986	1	2514	tags=22%, list=22%, signal=29%
REACTOME_CELL_CELL_ADHESION_SYSTEMS	REACTOME_CELL_CELL_ADHESION_SYSTEMS		42	0.4806945	1.3525152	0.05263158	0.89364284	1	1936	tags=36%, list=17%, signal=43%
HANN_RESISTANCE_TO_BCL2_INHIBITOR_DN	HANN_RESISTANCE_TO_BCL2_INHIBITOR_DN		30	0.45658356	1.3524593	0.10344828	0.8869258	1	1141	tags=30%, list=10%, signal=33%
ACEVEDO_NORMAL_TISSUE_ADJACENT_TO_LIVER_TUMOR_DN	ACEVEDO_NORMAL_TISSUE_ADJACENT_TO_LIVER_TUMOR_DN		236	0.3037902	1.3524096	0.07272727	0.8808105	1	2757	tags=29%, list=25%, signal=38%
REACTOME_G_PROTEIN_BETA_GAMMA_SIGNALLING	REACTOME_G_PROTEIN_BETA_GAMMA_SIGNALLING		19	0.45848602	1.3502538	0.07272727	0.8833917	1	1052	tags=21%, list=9%, signal=23%
REACTOME_SYNTHESIS_OF_BILE_ACIDS_AND_BILE_SALTS	REACTOME_SYNTHESIS_OF_BILE_ACIDS_AND_BILE_SALTS		18	0.5457515	1.3483537	0.125	0.8846974	1	1755	tags=44%, list=16%, signal=53%
BIOCARTA_AGR_PATHWAY	BIOCARTA_AGR_PATHWAY		20	0.5381543	1.3480167	0.074074075	0.8798194	1	2773	tags=50%, list=25%, signal=66%
BRUECKNER_TARGETS_OF_MIRLET7A3_UP	BRUECKNER_TARGETS_OF_MIRLET7A3_UP		66	0.41862223	1.3462029	0.10769231	0.8812992	1	2396	tags=36%, list=21%, signal=46%
NELSON_RESPONSE_TO_ANDROGEN_UP	NELSON_RESPONSE_TO_ANDROGEN_UP		55	0.41284168	1.3459265	0.11111111	0.8759877	1	1914	tags=35%, list=17%, signal=41%
REACTOME_METABOLISM_OF_AMINO_ACIDS	REACTOME_METABOLISM_OF_AMINO_ACIDS		129	0.35903457	1.345336	0.074074075	0.8717265	1	2187	tags=26%, list=20%, signal=32%
KEGG_VEGF_SIGNALING_PATHWAY	KEGG_VEGF_SIGNALING_PATHWAY		46	0.37230906	1.3440384	0.0952381	0.8719518	1	3453	tags=39%, list=31%, signal=56%
NIKOLSKY_BREAST_CANCER_12Q13_Q21_AMPLICON	NIKOLSKY_BREAST_CANCER_12Q13_Q21_AMPLICON		20	0.46381122	1.3437449	0.13461539	0.8669364	1	58	tags=10%, list=1%, signal=10%
ROVERSI_GLIOMA_COPY_NUMBER_UP	ROVERSI_GLIOMA_COPY_NUMBER_UP		60	0.41275197	1.3434539	0.07272727	0.8624487	1	2889	tags=40%, list=26%, signal=54%
YAO_TEMPORAL_RESPONSE_TO_PROGESTERONE_CLUSTER_9	YAO_TEMPORAL_RESPONSE_TO_PROGESTERONE_CLUSTER_9		59	0.41354516	1.3430244	0.09375	0.85813695	1	2748	tags=36%, list=25%, signal=47%
CREIGHTON_ENDOCRINE_THERAPY_RESISTANCE_3	CREIGHTON_ENDOCRINE_THERAPY_RESISTANCE_3		341	0.3591816	1.3411095	0.071428575	0.86053324	1	2613	tags=33%, list=23%, signal=42%
MCBRYAN_PUBERTAL_BREAST_3_4WK_UP	MCBRYAN_PUBERTAL_BREAST_3_4WK_UP		149	0.44348314	1.3402437	0.083333336	0.8588682	1	1459	tags=31%, list=13%, signal=35%
GAUSSMANN_MLL_AF4_FUSION_TARGETS_B_UP	GAUSSMANN_MLL_AF4_FUSION_TARGETS_B_UP		15	0.5627389	1.3385834	0.12962963	0.8606696	1	1174	tags=33%, list=10%, signal=37%
RICKMAN_HEAD_AND_NECK_CANCER_B	RICKMAN_HEAD_AND_NECK_CANCER_B		23	0.5909073	1.336761	0.1	0.8639548	1	2133	tags=39%, list=19%, signal=48%
BIOCARTA_AT1R_PATHWAY	BIOCARTA_AT1R_PATHWAY		20	0.46831217	1.3342235	0.20689656	0.8692421	1	2773	tags=40%, list=25%, signal=53%
KEGG_ANTIGEN_PROCESSING_AND_PRESENTATION	KEGG_ANTIGEN_PROCESSING_AND_PRESENTATION		34	0.4264482	1.3340803	0.16071428	0.86392415	1	3059	tags=38%, list=27%, signal=52%
REACTOME_TRANSMISSION_ACROSS_CHEMICAL_SYNAPSES	REACTOME_TRANSMISSION_ACROSS_CHEMICAL_SYNAPSES		92	0.40083694	1.3333349	0.14814815	0.86144453	1	1064	tags=20%, list=10%, signal=21%
REACTOME_PLC_BETA_MEDIATED_EVENTS	REACTOME_PLC_BETA_MEDIATED_EVENTS		24	0.47809288	1.3296756	0.12068965	0.87077695	1	353	tags=17%, list=3%, signal=17%
KEGG_BETA_ALANINE_METABOLISM	KEGG_BETA_ALANINE_METABOLISM		19	0.5266824	1.3288027	0.11111111	0.868325	1	3629	tags=58%, list=32%, signal=86%
BIOCARTA_GH_PATHWAY	BIOCARTA_GH_PATHWAY		19	0.44604474	1.328591	0.16666667	0.86336464	1	2803	tags=37%, list=25%, signal=49%
KIM_MYCN_AMPLIFICATION_TARGETS_DN	KIM_MYCN_AMPLIFICATION_TARGETS_DN		45	0.4047122	1.32719	0.08	0.86277884	1	1153	tags=22%, list=10%, signal=25%
KEGG_SMALL_CELL_LUNG_CANCER	KEGG_SMALL_CELL_LUNG_CANCER		48	0.39489836	1.3269143	0.118644066	0.8579191	1	1489	tags=21%, list=13%, signal=24%
KEGG_VASOPRESSIN_REGULATED_WATER_REABSORPTION	KEGG_VASOPRESSIN_REGULATED_WATER_REABSORPTION		32	0.38941887	1.3267752	0.18965517	0.85320395	1	3370	tags=44%, list=30%, signal=62%
LEE_LIVER_CANCER	LEE_LIVER_CANCER		21	0.55926424	1.3255515	0.18	0.8530945	1	443	tags=19%, list=4%, signal=20%
LEE_LIVER_CANCER_TOP50	LEE_LIVER_CANCER_TOP50		21	0.55926424	1.3255515	0.18	0.847626	1	443	tags=19%, list=4%, signal=20%
MAHAJAN_RESPONSE_TO_IL1A_DN	MAHAJAN_RESPONSE_TO_IL1A_DN		40	0.41282865	1.3224311	0.14285715	0.85506845	1	1731	tags=30%, list=15%, signal=35%
LEE_LIVER_CANCER_SURVIVAL_UP	LEE_LIVER_CANCER_SURVIVAL_UP		94	0.4576032	1.321259	0.07272727	0.8546635	1	3037	tags=46%, list=27%, signal=62%
BIOCARTA_CXCR4_PATHWAY	BIOCARTA_CXCR4_PATHWAY		17	0.46123195	1.3210536	0.10169491	0.8500231	1	1231	tags=24%, list=11%, signal=26%
REACTOME_CELL_JUNCTION_ORGANIZATION	REACTOME_CELL_JUNCTION_ORGANIZATION		57	0.44785336	1.3209403	0.12068965	0.8449756	1	2739	tags=42%, list=24%, signal=55%
LOPES_METHYLATED_IN_COLON_CANCER_DN	LOPES_METHYLATED_IN_COLON_CANCER_DN		17	0.476524	1.3207309	0.12	0.8404761	1	1769	tags=35%, list=16%, signal=42%
TIEN_INTESTINE_PROBIOTICS_24HR_DN	TIEN_INTESTINE_PROBIOTICS_24HR_DN		128	0.30564657	1.3192477	0.14035088	0.8409149	1	2180	tags=25%, list=19%, signal=31%
GINESTIER_BREAST_CANCER_20Q13_AMPLIFICATION_UP	GINESTIER_BREAST_CANCER_20Q13_AMPLIFICATION_UP		49	0.3519206	1.3190671	0.14545454	0.8363406	1	3139	tags=41%, list=28%, signal=56%
BROWNE_HCMV_INFECTION_6HR_DN	BROWNE_HCMV_INFECTION_6HR_DN		89	0.3590002	1.3179815	0.041666668	0.83603835	1	1262	tags=20%, list=11%, signal=23%
BREDEMEYER_RAG_SIGNALING_NOT_VIA_ATM_UP	BREDEMEYER_RAG_SIGNALING_NOT_VIA_ATM_UP		29	0.45997617	1.3177702	0.12727273	0.83178127	1	3077	tags=55%, list=27%, signal=76%
SHEDDEN_LUNG_CANCER_GOOD_SURVIVAL_A4	SHEDDEN_LUNG_CANCER_GOOD_SURVIVAL_A4		109	0.38142815	1.3174925	0.071428575	0.82800436	1	1914	tags=25%, list=17%, signal=30%
CHUNG_BLISTER_CYTOTOXICITY_DN	CHUNG_BLISTER_CYTOTOXICITY_DN		21	0.51199263	1.3155166	0.056603774	0.83079135	1	1438	tags=29%, list=13%, signal=33%
RICKMAN_TUMOR_DIFFERENTIATED_WELL_VS_MODERATELY_UP	RICKMAN_TUMOR_DIFFERENTIATED_WELL_VS_MODERATELY_UP		55	0.38511938	1.3153872	0.12280702	0.8263062	1	3571	tags=53%, list=32%, signal=77%
REACTOME_NEURORANSMITTER_RECEPTOR_BINDING_AND_DOWNSTREAM_TRANSMISSION_IN_THE_POSTSYNAPTIC_CELL	REACTOME_NEURORANSMITTER_RECEPTOR_BINDING_AND_DOWNSTREAM_TRANSMISSION_IN_THE_POSTSYNAPTIC_CELL		59	0.41201565	1.3152287	0.13725491	0.8216264	1	1052	tags=17%, list=9%, signal=19%
KEGG_PORPHYRIN_AND_CHLOROPHYLL_METABOLISM	KEGG_PORPHYRIN_AND_CHLOROPHYLL_METABOLISM		17	0.47711718	1.3143792	0.07692308	0.8194806	1	3019	tags=47%, list=27%, signal=64%
THUM_SYSTOLIC_HEART_FAILURE_DN	THUM_SYSTOLIC_HEART_FAILURE_DN		110	0.33619303	1.3141916	0.12280702	0.81573826	1	2701	tags=29%, list=24%, signal=38%
DAVICIONI_MOLECULAR_ARMS_VS_ERMS_UP	DAVICIONI_MOLECULAR_ARMS_VS_ERMS_UP		184	0.32137066	1.3139741	0.057692308	0.8121451	1	2416	tags=28%, list=22%, signal=35%
LEE_LIVER_CANCER_ACOX1_DN	LEE_LIVER_CANCER_ACOX1_DN		49	0.47835618	1.3139299	0.14754099	0.8075914	1	1418	tags=29%, list=13%, signal=33%
CADWELL_ATG16L1_TARGETS_DN	CADWELL_ATG16L1_TARGETS_DN		36	0.41150063	1.3131479	0.0877193	0.8060984	1	1391	tags=28%, list=12%, signal=32%
VALK_AML_WITH_FLT3_ITD	VALK_AML_WITH_FLT3_ITD		26	0.4862571	1.312869	0.12280702	0.80282503	1	1275	tags=27%, list=11%, signal=30%
STARK_PREFRONTAL_CORTEX_22Q11_DELETION_DN	STARK_PREFRONTAL_CORTEX_22Q11_DELETION_DN		345	0.30011028	1.3098339	0.22222222	0.8108224	1	4164	tags=43%, list=37%, signal=67%
BIOCARTA_EGF_PATHWAY	BIOCARTA_EGF_PATHWAY		20	0.4656428	1.3085185	0.14285715	0.8121573	1	2819	tags=40%, list=25%, signal=53%
BIOCARTA_PDGF_PATHWAY	BIOCARTA_PDGF_PATHWAY		22	0.44077393	1.3060323	0.18518518	0.8179408	1	2819	tags=41%, list=25%, signal=55%
NIKOLSKY_BREAST_CANCER_8Q12_Q22_AMPLICON	NIKOLSKY_BREAST_CANCER_8Q12_Q22_AMPLICON		69	0.40081343	1.3055468	0.14035088	0.81532556	1	2286	tags=30%, list=20%, signal=38%
PASQUALUCCI_LYMPHOMA_BY_GC_STAGE_UP	PASQUALUCCI_LYMPHOMA_BY_GC_STAGE_UP		183	0.34434828	1.3044889	0.125	0.8150983	1	2435	tags=33%, list=22%, signal=41%
KEGG_ADIPOCYTOKINE_SIGNALING_PATHWAY	KEGG_ADIPOCYTOKINE_SIGNALING_PATHWAY		35	0.42246076	1.3026527	0.2	0.8171402	1	2091	tags=29%, list=19%, signal=35%
NIKOLSKY_BREAST_CANCER_16P13_AMPLICON	NIKOLSKY_BREAST_CANCER_16P13_AMPLICON		57	0.36953276	1.3021486	0.16071428	0.8146239	1	1193	tags=16%, list=11%, signal=18%
BIOCARTA_TOLL_PATHWAY	BIOCARTA_TOLL_PATHWAY		21	0.46613553	1.3016245	0.18965517	0.81173	1	856	tags=19%, list=8%, signal=21%
ZHAN_MULTIPLE_MYELOMA_CD1_VS_CD2_DN	ZHAN_MULTIPLE_MYELOMA_CD1_VS_CD2_DN		23	0.4544684	1.3011655	0.15517241	0.8095539	1	2101	tags=26%, list=19%, signal=32%
ELVIDGE_HYPOXIA_BY_DMOG_DN	ELVIDGE_HYPOXIA_BY_DMOG_DN		37	0.4320885	1.3004096	0.09259259	0.8077229	1	1730	tags=27%, list=15%, signal=32%
DEURIG_T_CELL_PROLYMPHOCYTIC_LEUKEMIA_UP	DEURIG_T_CELL_PROLYMPHOCYTIC_LEUKEMIA_UP		216	0.31706813	1.2998037	0.09090909	0.8054236	1	1469	tags=20%, list=13%, signal=23%
GALE_APL_WITH_FLT3_MUTATED_UP	GALE_APL_WITH_FLT3_MUTATED_UP		23	0.44316944	1.2991375	0.24074075	0.80440915	1	1780	tags=30%, list=16%, signal=36%
OUELLET_CULTURED_OVARIAN_CANCER_INVASIVE_VS_LMP_DN	OUELLET_CULTURED_OVARIAN_CANCER_INVASIVE_VS_LMP_DN		15	0.5555427	1.2981141	0.14285715	0.8037135	1	1031	tags=33%, list=9%, signal=37%
PARENT_MTOR_SIGNALING_UP	PARENT_MTOR_SIGNALING_UP		328	0.29484552	1.2968022	0.071428575	0.80355716	1	2087	tags=23%, list=19%, signal=28%
CHOW_RASSF1_TARGETS_DN	CHOW_RASSF1_TARGETS_DN		18	0.46567592	1.295175	0.15686275	0.8055809	1	3205	tags=39%, list=29%, signal=54%
SCHUETZ_BREAST_CANCER_DUCTAL_INVASIVE_DN	SCHUETZ_BREAST_CANCER_DUCTAL_INVASIVE_DN		47	0.4802101	1.2948402	0.13725491	0.8022758	1	1313	tags=36%, list=12%, signal=41%
KIM_MYC_AMPLIFICATION_TARGETS_DN	KIM_MYC_AMPLIFICATION_TARGETS_DN		37	0.45895818	1.291141	0.17307693	0.81129104	1	1476	tags=27%, list=13%, signal=31%
BIOCARTA_TPO_PATHWAY	BIOCARTA_TPO_PATHWAY		17	0.44201323	1.2909806	0.2244898	0.8076771	1	2803	tags=35%, list=25%, signal=47%
SMID_BREAST_CANCER_BASAL_DN	SMID_BREAST_CANCER_BASAL_DN		387	0.37287447	1.2904853	0.0952381	0.80468553	1	1998	tags=28%, list=18%, signal=33%
VALK_AML_CLUSTER_7	VALK_AML_CLUSTER_7		17	0.5113741	1.2873923	0.16981132	0.81188196	1	1375	tags=35%, list=12%, signal=40%
REACTOME_ACTIVATION_OF_KAINATE_RECEPTORS_UPON_GLUTAMATE_BINDING	REACTOME_ACTIVATION_OF_KAINATE_RECEPTORS_UPON_GLUTAMATE_BINDING		22	0.424559	1.2867075	0.13207547	0.8103195	1	1052	tags=18%, list=9%, signal=20%
BECKER_TAMOXIFEN_RESISTANCE_DN	BECKER_TAMOXIFEN_RESISTANCE_DN		30	0.47480735	1.2862284	0.12962963	0.80795294	1	1649	tags=37%, list=15%, signal=43%
REACTOME_ADP_SIGNALLING_THROUGH_P2Y_PURINOCEPTOR_1	REACTOME_ADP_SIGNALLING_THROUGH_P2Y_PURINOCEPTOR_1		18	0.44304124	1.2853055	0.16666667	0.8069709	1	1052	tags=17%, list=9%, signal=18%
RICKMAN_HEAD_AND_NECK_CANCER_A	RICKMAN_HEAD_AND_NECK_CANCER_A		49	0.48588353	1.2839259	0.09090909	0.8082449	1	969	tags=27%, list=9%, signal=29%
FONTAINE_THYROID_TUMOR_UNCERTAIN_MALIGNANCY_UP	FONTAINE_THYROID_TUMOR_UNCERTAIN_MALIGNANCY_UP		18	0.47208825	1.2838471	0.09259259	0.80439204	1	2699	tags=50%, list=24%, signal=66%
REACTOME_TRKA_SIGNALLING_FROM_THE_PLASMA_MEMBRANE	REACTOME_TRKA_SIGNALLING_FROM_THE_PLASMA_MEMBRANE		58	0.35405442	1.2805912	0.18644068	0.8113497	1	2373	tags=24%, list=21%, signal=30%
RODRIGUES_DCC_TARGETS_DN	RODRIGUES_DCC_TARGETS_DN		74	0.39542305	1.2789954	0.09615385	0.81288475	1	1466	tags=27%, list=13%, signal=31%
BARRIER_CANCER_RELAPSE_NORMAL_SAMPLE_DN	BARRIER_CANCER_RELAPSE_NORMAL_SAMPLE_DN		15	0.41915908	1.2767398	0.21276596	0.81694925	1	5399	tags=73%, list=48%, signal=141%
KEGG_PROXIMAL_TUBULE_BICARBONATE_RECLAMATION	KEGG_PROXIMAL_TUBULE_BICARBONATE_RECLAMATION		16	0.53823423	1.2759993	0.10714286	0.8165171	1	2095	tags=50%, list=19%, signal=61%
RODWELL_AGING_KIDNEY_DN	RODWELL_AGING_KIDNEY_DN		63	0.4142468	1.274341	0.09803922	0.81958896	1	1375	tags=24%, list=12%, signal=27%
MOOTHA_PGC	MOOTHA_PGC		263	0.27964842	1.2708962	0.2037037	0.8272325	1	3534	tags=34%, list=32%, signal=49%
FAELT_B_CLL_WITH_VH_REARRANGEMENTS_DN	FAELT_B_CLL_WITH_VH_REARRANGEMENTS_DN		27	0.41118714	1.270875	0.2	0.8233548	1	838	tags=15%, list=7%, signal=16%
ASTON_MAJOR_DEPRESSIVE_DISORDER_DN	ASTON_MAJOR_DEPRESSIVE_DISORDER_DN		106	0.3436801	1.2671888	0.18867925	0.83410126	1	2845	tags=33%, list=25%, signal=44%
BIOCARTA_CASPASE_PATHWAY	BIOCARTA_CASPASE_PATHWAY		16	0.4952905	1.2662807	0.24074075	0.8342015	1	116	tags=19%, list=1%, signal=19%
XU_GH1_EXOGENOUS_TARGETS_DN	XU_GH1_EXOGENOUS_TARGETS_DN		56	0.3860545	1.2656466	0.18333334	0.83252835	1	1856	tags=29%, list=17%, signal=34%
MOOTHA_MITOCHONDRIA	MOOTHA_MITOCHONDRIA		330	0.2811589	1.2653689	0.2264151	0.82942253	1	4639	tags=48%, list=41%, signal=80%
ROYLANCE_BREAST_CANCER_16Q_COPY_NUMBER_UP	ROYLANCE_BREAST_CANCER_16Q_COPY_NUMBER_UP		25	0.40569687	1.2612017	0.14814815	0.8415441	1	696	tags=16%, list=6%, signal=17%
MOOTHA_FFA_OXYDATION	MOOTHA_FFA_OXYDATION		16	0.5016284	1.2604645	0.20833333	0.8407112	1	2336	tags=31%, list=21%, signal=39%
SENGUPTA_NASOPHARYNGEAL_CARCINOMA_DN	SENGUPTA_NASOPHARYNGEAL_CARCINOMA_DN		130	0.41095337	1.2576952	0.10714286	0.8476355	1	2508	tags=38%, list=22%, signal=48%
REACTOME_INTEGRATION_OF_ENERGY_METABOLISM	REACTOME_INTEGRATION_OF_ENERGY_METABOLISM		160	0.28465202	1.2575152	0.2413793	0.8442773	1	4101	tags=45%, list=37%, signal=70%
COLDREN_GEFITINIB_RESISTANCE_DN	COLDREN_GEFITINIB_RESISTANCE_DN		123	0.46930072	1.25735	0.24074075	0.84089166	1	1855	tags=37%, list=17%, signal=44%
HOLLMAN_APOPTOSIS_VIA_CD40_DN	HOLLMAN_APOPTOSIS_VIA_CD40_DN		149	0.33846378	1.2564627	0.17857143	0.84043914	1	1460	tags=19%, list=13%, signal=22%
CHEN_HOXA5_TARGETS_9HR_DN	CHEN_HOXA5_TARGETS_9HR_DN		29	0.37968954	1.2562689	0.19642857	0.83753824	1	132	tags=10%, list=1%, signal=10%
BIOCARTA_HDAC_PATHWAY	BIOCARTA_HDAC_PATHWAY		18	0.4522286	1.2538973	0.18518518	0.84222364	1	3380	tags=50%, list=30%, signal=72%
REACTOME_METABOLISM_OF_VITAMINS_AND_COFACTORS	REACTOME_METABOLISM_OF_VITAMINS_AND_COFACTORS		28	0.35963777	1.2528398	0.21428572	0.8423195	1	3587	tags=46%, list=32%, signal=68%
VANTVEER_BREAST_CANCER_METASTASIS_UP	VANTVEER_BREAST_CANCER_METASTASIS_UP		27	0.42654172	1.2513884	0.13333334	0.8432953	1	1656	tags=33%, list=15%, signal=39%
FARMER_BREAST_CANCER_APOCRINE_VS_BASAL	FARMER_BREAST_CANCER_APOCRINE_VS_BASAL		199	0.3404661	1.2502998	0.14545454	0.8433876	1	1430	tags=22%, list=13%, signal=25%
DAIRKEE_TERT_TARGETS_DN	DAIRKEE_TERT_TARGETS_DN		41	0.41853297	1.249537	0.16666667	0.8428377	1	2150	tags=37%, list=19%, signal=45%
IWANAGA_CARCINOGENESIS_BY_KRAS_UP	IWANAGA_CARCINOGENESIS_BY_KRAS_UP		108	0.3522373	1.2471619	0.16949153	0.84847116	1	1801	tags=28%, list=16%, signal=33%
REACTOME_ELECTRON_TRANSPORT_CHAIN	REACTOME_ELECTRON_TRANSPORT_CHAIN		52	0.4023985	1.247092	0.26	0.8449452	1	5231	tags=71%, list=47%, signal=133%
BOYAULT_LIVER_CANCER_SUBCLASS_G12_UP	BOYAULT_LIVER_CANCER_SUBCLASS_G12_UP		24	0.42114305	1.2470192	0.20833333	0.8416105	1	3747	tags=50%, list=33%, signal=75%
REACTOME_REGULATION_OF_INSULIN_SECRETION_BY_GLUCAGON_LIKE_PEPTIDE_1	REACTOME_REGULATION_OF_INSULIN_SECRETION_BY_GLUCAGON_LIKE_PEPTIDE_1		40	0.41528526	1.2468485	0.14285715	0.8383295	1	1581	tags=28%, list=14%, signal=32%
TAKEDA_TARGETS_OF_NUP98_HOXA9_FUSION_8D_UP	TAKEDA_TARGETS_OF_NUP98_HOXA9_FUSION_8D_UP		84	0.44210714	1.24623	0.18644068	0.8368153	1	1397	tags=27%, list=12%, signal=31%
DOUGLAS_BMI1_TARGETS_DN	DOUGLAS_BMI1_TARGETS_DN		153	0.30292264	1.2459377	0.21428572	0.8344601	1	2607	tags=29%, list=23%, signal=38%
WALLACE_PROSTATE_CANCER_RACE_DN	WALLACE_PROSTATE_CANCER_RACE_DN		42	0.39209297	1.2448997	0.18333334	0.8346699	1	2649	tags=40%, list=24%, signal=53%
RICKMAN_METASTASIS_UP	RICKMAN_METASTASIS_UP		145	0.32850704	1.2428895	0.16981132	0.83727676	1	2525	tags=26%, list=23%, signal=33%
XU_HGF_TARGETS_REPRESSED_BY_AKT1_DN	XU_HGF_TARGETS_REPRESSED_BY_AKT1_DN		46	0.4014677	1.241858	0.12962963	0.8377827	1	1898	tags=26%, list=17%, signal=31%
BALDWIN_PRKCI_TARGETS_UP	BALDWIN_PRKCI_TARGETS_UP		26	0.4312895	1.2396008	0.21153846	0.84259313	1	2378	tags=31%, list=21%, signal=39%
MCBRYAN_PUBERTAL_BREAST_4_5WK_UP	MCBRYAN_PUBERTAL_BREAST_4_5WK_UP		189	0.43243337	1.2395533	0.23076923	0.8391323	1	1488	tags=34%, list=13%, signal=38%
KEGG_SNARE_INTERACTIONS_IN_VESICULAR_TRANSPORT	KEGG_SNARE_INTERACTIONS_IN_VESICULAR_TRANSPORT		29	0.38357294	1.2395253	0.22033899	0.8356219	1	3630	tags=41%, list=32%, signal=61%
SMITH_LIVER_CANCER	SMITH_LIVER_CANCER		22	0.4162424	1.2390367	0.14545454	0.83365625	1	701	tags=18%, list=6%, signal=19%
ACEVEDO_LIVER_TUMOR_VS_NORMAL_ADJACENT_TISSUE_DN	ACEVEDO_LIVER_TUMOR_VS_NORMAL_ADJACENT_TISSUE_DN		160	0.3458743	1.2388583	0.16071428	0.83083427	1	1837	tags=24%, list=16%, signal=29%
ALCALAY_AML_BY_NPM1_LOCALIZATION_UP	ALCALAY_AML_BY_NPM1_LOCALIZATION_UP		96	0.36680242	1.2387562	0.12727273	0.8275954	1	1948	tags=28%, list=17%, signal=34%
FARMER_BREAST_CANCER_BASAL_VS_LULMINAL	FARMER_BREAST_CANCER_BASAL_VS_LULMINAL		192	0.34930205	1.2384284	0.08928572	0.8252417	1	1446	tags=22%, list=13%, signal=25%
GOZGIT_ESR1_TARGETS_DN	GOZGIT_ESR1_TARGETS_DN		379	0.35463804	1.2369336	0.12068965	0.82754534	1	1965	tags=28%, list=18%, signal=33%
SWEET_KRAS_ONCOGENIC_SIGNATURE	SWEET_KRAS_ONCOGENIC_SIGNATURE		28	0.40512133	1.2352104	0.21311475	0.83009785	1	2136	tags=32%, list=19%, signal=40%
PENG_LEUCINE_DEPRIVATION_DN	PENG_LEUCINE_DEPRIVATION_DN		36	0.35571927	1.2329116	0.18181819	0.8350646	1	1627	tags=19%, list=15%, signal=23%
COWLING_MYCN_TARGETS	COWLING_MYCN_TARGETS		26	0.50853294	1.2327956	0.1754386	0.8319484	1	1510	tags=38%, list=13%, signal=44%
KEGG_CITRATE_CYCLE_TCA_CYCLE	KEGG_CITRATE_CYCLE_TCA_CYCLE		24	0.40983137	1.2301979	0.25	0.8370106	1	4044	tags=54%, list=36%, signal=85%
MARCHINI_TRABECTEDIN_RESISTANCE_UP	MARCHINI_TRABECTEDIN_RESISTANCE_UP		16	0.4275487	1.2296174	0.23809524	0.83617723	1	509	tags=19%, list=5%, signal=20%
HSC_MATURE_FETAL	HSC_MATURE_FETAL		16	0.48047924	1.2294505	0.15686275	0.83352166	1	3832	tags=69%, list=34%, signal=104%
KEGG_INSULIN_SIGNALING_PATHWAY	KEGG_INSULIN_SIGNALING_PATHWAY		86	0.33553174	1.2285155	0.21052632	0.8343641	1	3603	tags=43%, list=32%, signal=63%
ROVERSI_GLIOMA_LOH_REGIONS	ROVERSI_GLIOMA_LOH_REGIONS		28	0.43582812	1.2271634	0.2	0.8354904	1	2153	tags=32%, list=19%, signal=40%
NUTT_GBM_VS_AO_GLIOMA_DN	NUTT_GBM_VS_AO_GLIOMA_DN		28	0.3726377	1.2252766	0.20689656	0.83822775	1	2316	tags=36%, list=21%, signal=45%
SILIGAN_BOUND_BY_EWS_FLT1_FUSION	SILIGAN_BOUND_BY_EWS_FLT1_FUSION		28	0.4822456	1.225138	0.16949153	0.8351497	1	723	tags=25%, list=6%, signal=27%
KEGG_ALANINE_ASPARTATE_AND_GLUTAMATE_METABOLISM	KEGG_ALANINE_ASPARTATE_AND_GLUTAMATE_METABOLISM		21	0.4304731	1.2248126	0.26785713	0.832967	1	1556	tags=33%, list=14%, signal=39%
SAKAI_CHRONIC_HEPATITIS_VS_LIVER_CANCER_UP	SAKAI_CHRONIC_HEPATITIS_VS_LIVER_CANCER_UP		45	0.38065177	1.2244558	0.21818182	0.8309085	1	1964	tags=24%, list=18%, signal=30%
KEGG_PANCREATIC_CANCER	KEGG_PANCREATIC_CANCER		38	0.36313307	1.2223221	0.19298245	0.8347415	1	2634	tags=32%, list=24%, signal=41%
REACTOME_THROMBIN_SIGNALLING_THROUGH_PROTEINASE_ACTIVATED_RECEPTORS	REACTOME_THROMBIN_SIGNALLING_THROUGH_PROTEINASE_ACTIVATED_RECEPTORS		20	0.4211342	1.221213	0.1875	0.83496827	1	1052	tags=15%, list=9%, signal=17%
YAUCH_HEDGEHOG_SIGNALING_PARACRINE_DN	YAUCH_HEDGEHOG_SIGNALING_PARACRINE_DN		142	0.402749	1.2209942	0.24561404	0.83221006	1	2193	tags=28%, list=20%, signal=35%
CHEBOTAEV_GR_TARGETS_UP	CHEBOTAEV_GR_TARGETS_UP		44	0.42615935	1.2204126	0.12	0.8308987	1	952	tags=20%, list=9%, signal=22%
KEGG_BUTANOATE_METABOLISM	KEGG_BUTANOATE_METABOLISM		24	0.4518537	1.2202429	0.2413793	0.8282429	1	4251	tags=63%, list=38%, signal=101%
KEGG_EPITHELIAL_CELL_SIGNALING_IN_HELICOBACTER_PYLORI_INFECTION	KEGG_EPITHELIAL_CELL_SIGNALING_IN_HELICOBACTER_PYLORI_INFECTION		42	0.38325614	1.2201123	0.20689656	0.82546896	1	2773	tags=36%, list=25%, signal=47%
PUIFFE_INVASION_INHIBITED_BY_ASCITES_DN	PUIFFE_INVASION_INHIBITED_BY_ASCITES_DN		85	0.33928403	1.2193872	0.25454545	0.8245522	1	4410	tags=42%, list=39%, signal=69%
HOUSTIS_ROS	HOUSTIS_ROS		26	0.4005023	1.2179354	0.2	0.82623327	1	3269	tags=46%, list=29%, signal=65%
REACTOME_GLUCAGON_TYPE_LIGAND_RECEPTORS	REACTOME_GLUCAGON_TYPE_LIGAND_RECEPTORS		23	0.446615	1.2155826	0.20833333	0.8307198	1	1052	tags=22%, list=9%, signal=24%
ALCALA_APOPTOSIS	ALCALA_APOPTOSIS		58	0.35215664	1.2155753	0.2580645	0.82754916	1	3525	tags=41%, list=31%, signal=60%
REACTOME_METABLISM_OF_NUCLEOTIDES	REACTOME_METABLISM_OF_NUCLEOTIDES		52	0.33950052	1.2155303	0.25490198	0.8247398	1	1355	tags=19%, list=12%, signal=22%
ZHAN_MULTIPLE_MYELOMA_CD2_UP	ZHAN_MULTIPLE_MYELOMA_CD2_UP		20	0.4323839	1.2138941	0.26785713	0.8270946	1	1170	tags=20%, list=10%, signal=22%
KEGG_MTOR_SIGNALING_PATHWAY	KEGG_MTOR_SIGNALING_PATHWAY		27	0.37479368	1.2137461	0.19298245	0.82447356	1	2978	tags=41%, list=27%, signal=55%
PELLICCIOTTA_HDAC_IN_ANTIGEN_PRESENTATION_UP	PELLICCIOTTA_HDAC_IN_ANTIGEN_PRESENTATION_UP		49	0.34754768	1.2133236	0.27586207	0.8224071	1	4812	tags=57%, list=43%, signal=100%
BIOCARTA_RAS_PATHWAY	BIOCARTA_RAS_PATHWAY		17	0.42022434	1.213186	0.19298245	0.81978005	1	2634	tags=35%, list=24%, signal=46%
MOOTHA_HUMAN_MITODB_6_2002	MOOTHA_HUMAN_MITODB_6_2002		325	0.26447588	1.2128122	0.2777778	0.81836736	1	4639	tags=47%, list=41%, signal=78%
CHIANG_LIVER_CANCER_SUBCLASS_PROLIFERATION_DN	CHIANG_LIVER_CANCER_SUBCLASS_PROLIFERATION_DN		103	0.4161434	1.2119039	0.10909091	0.81834954	1	2067	tags=35%, list=18%, signal=42%
ROME_INSULIN_TARGETS_IN_MUSCLE_UP	ROME_INSULIN_TARGETS_IN_MUSCLE_UP		56	0.32343012	1.2093464	0.24528302	0.8240305	1	2334	tags=23%, list=21%, signal=29%
BIOCARTA_ECM_PATHWAY	BIOCARTA_ECM_PATHWAY		17	0.46077365	1.2071122	0.27118644	0.82763404	1	3388	tags=47%, list=30%, signal=67%
NAGASHIMA_NRG1_SIGNALING_DN	NAGASHIMA_NRG1_SIGNALING_DN		23	0.43289584	1.2037344	0.23214285	0.8358774	1	777	tags=17%, list=7%, signal=19%
KEGG_PURINE_METABOLISM	KEGG_PURINE_METABOLISM		110	0.28834885	1.2029912	0.21428572	0.83518046	1	1193	tags=14%, list=11%, signal=15%
BIOCARTA_MYOSIN_PATHWAY	BIOCARTA_MYOSIN_PATHWAY		16	0.42165056	1.2020812	0.25	0.8347434	1	4151	tags=56%, list=37%, signal=89%
YAO_TEMPORAL_RESPONSE_TO_PROGESTERONE_CLUSTER_0	YAO_TEMPORAL_RESPONSE_TO_PROGESTERONE_CLUSTER_0		57	0.41709346	1.2018751	0.29090908	0.83252275	1	2249	tags=35%, list=20%, signal=44%
TURASHVILI_BREAST_LOBULAR_CARCINOMA_VS_DUCTAL_NORMAL_DN	TURASHVILI_BREAST_LOBULAR_CARCINOMA_VS_DUCTAL_NORMAL_DN		51	0.42073354	1.2012625	0.24074075	0.8318344	1	975	tags=24%, list=9%, signal=26%
IVANOVA_HEMATOPOIESIS_STEM_CELL	IVANOVA_HEMATOPOIESIS_STEM_CELL		61	0.38514122	1.2008123	0.20754717	0.83047986	1	2233	tags=30%, list=20%, signal=37%
WEBER_METHYLATED_HCP_IN_FIBROBLAST_DN	WEBER_METHYLATED_HCP_IN_FIBROBLAST_DN		16	0.5195142	1.2003475	0.2962963	0.8289804	1	2433	tags=38%, list=22%, signal=48%
NAKAMURA_TUMOR_ZONE_PERIPHERAL_VS_CENTRAL_DN	NAKAMURA_TUMOR_ZONE_PERIPHERAL_VS_CENTRAL_DN		326	0.30203584	1.2001318	0.15873016	0.826753	1	1355	tags=20%, list=12%, signal=22%
LEE_LIVER_CANCER_MYC_TGFA_DN	LEE_LIVER_CANCER_MYC_TGFA_DN		50	0.46177962	1.1998659	0.18644068	0.8247734	1	2990	tags=44%, list=27%, signal=60%
KESHELAVA_MULTIPLE_DRUG_RESISTANCE	KESHELAVA_MULTIPLE_DRUG_RESISTANCE		46	0.3272431	1.1998291	0.1724138	0.8220077	1	2030	tags=20%, list=18%, signal=24%
VALK_AML_CLUSTER_1	VALK_AML_CLUSTER_1		16	0.50900435	1.1983047	0.22807017	0.8238591	1	227	tags=13%, list=2%, signal=13%
BIOCARTA_DC_PATHWAY	BIOCARTA_DC_PATHWAY		15	0.5361899	1.1982943	0.28	0.82103515	1	918	tags=20%, list=8%, signal=22%
LINDGREN_BLADDER_CANCER_CLUSTER_1_UP	LINDGREN_BLADDER_CANCER_CLUSTER_1_UP		65	0.31370983	1.198272	0.22413793	0.8182548	1	2224	tags=22%, list=20%, signal=27%
TIEN_INTESTINE_PROBIOTICS_2HR_UP	TIEN_INTESTINE_PROBIOTICS_2HR_UP		15	0.4013494	1.1961572	0.2962963	0.8231722	1	2125	tags=27%, list=19%, signal=33%
WU_SILENCED_BY_METHYLATION_IN_BLADDER_CANCER	WU_SILENCED_BY_METHYLATION_IN_BLADDER_CANCER		28	0.5257599	1.1960964	0.18867925	0.82039946	1	457	tags=25%, list=4%, signal=26%
REACTOME_RNA_POLYMERASE_III_TRANSCRIPTION_INITIATION	REACTOME_RNA_POLYMERASE_III_TRANSCRIPTION_INITIATION		17	0.3595107	1.1960524	0.24528302	0.8176774	1	100	tags=6%, list=1%, signal=6%
LEE_LIVER_CANCER_E2F1_DN	LEE_LIVER_CANCER_E2F1_DN		41	0.43614343	1.1958048	0.17857143	0.81566983	1	2187	tags=34%, list=20%, signal=42%
BIOCARTA_CCR3_PATHWAY	BIOCARTA_CCR3_PATHWAY		16	0.42788136	1.1950656	0.29411766	0.81554204	1	2125	tags=25%, list=19%, signal=31%
ONKEN_UVEAL_MELANOMA_DN	ONKEN_UVEAL_MELANOMA_DN		330	0.29945108	1.1942854	0.19607843	0.8155043	1	2356	tags=24%, list=21%, signal=29%
BOYAULT_LIVER_CANCER_SUBCLASS_G1_DN	BOYAULT_LIVER_CANCER_SUBCLASS_G1_DN		25	0.42413858	1.1931818	0.25531915	0.8161736	1	2180	tags=48%, list=19%, signal=59%
BEIER_GLIOMA_STEM_CELL_DN	BEIER_GLIOMA_STEM_CELL_DN		33	0.37797314	1.1905462	0.23728813	0.8229295	1	2854	tags=45%, list=25%, signal=61%
ICHIBA_GRAFT_VERSUS_HOST_DISEASE_35D_DN	ICHIBA_GRAFT_VERSUS_HOST_DISEASE_35D_DN		42	0.4348281	1.1892565	0.25	0.824445	1	2210	tags=33%, list=20%, signal=41%
ODONNELL_METASTASIS_DN	ODONNELL_METASTASIS_DN		16	0.42274335	1.1852324	0.3	0.8352001	1	1957	tags=25%, list=17%, signal=30%
KOYAMA_SEMA3B_TARGETS_UP	KOYAMA_SEMA3B_TARGETS_UP		122	0.3217803	1.1834383	0.17910448	0.8379999	1	2022	tags=26%, list=18%, signal=32%
GAUSSMANN_MLL_AF4_FUSION_TARGETS_G_DN	GAUSSMANN_MLL_AF4_FUSION_TARGETS_G_DN		18	0.46993062	1.1834319	0.21428572	0.8351688	1	1958	tags=44%, list=17%, signal=54%
REACTOME_NUCLEAR_RECEPTOR_TRANSCRIPTION_PATHWAY	REACTOME_NUCLEAR_RECEPTOR_TRANSCRIPTION_PATHWAY		38	0.40415832	1.1825624	0.18518518	0.8355492	1	1362	tags=21%, list=12%, signal=24%
BROWNE_HCMV_INFECTION_1HR_UP	BROWNE_HCMV_INFECTION_1HR_UP		32	0.41873422	1.1800805	0.24	0.84128505	1	623	tags=19%, list=6%, signal=20%
LIAO_HAVE_SOX4_BINDING_SITES	LIAO_HAVE_SOX4_BINDING_SITES		24	0.45264664	1.1794218	0.13461539	0.8405174	1	2621	tags=33%, list=23%, signal=43%
BACOLOD_RESISTANCE_TO_ALKYLATING_AGENTS_DN	BACOLOD_RESISTANCE_TO_ALKYLATING_AGENTS_DN		25	0.35567757	1.1789013	0.28301886	0.83962095	1	887	tags=16%, list=8%, signal=17%
WILLIAMS_ESR2_TARGETS_UP	WILLIAMS_ESR2_TARGETS_UP		15	0.4257229	1.1778268	0.22413793	0.8401976	1	2120	tags=33%, list=19%, signal=41%
HAHTOLA_MYCOSIS_FUNGOIDES_CD4_DN	HAHTOLA_MYCOSIS_FUNGOIDES_CD4_DN		67	0.34901938	1.1769627	0.25454545	0.84016824	1	2242	tags=25%, list=20%, signal=32%
KEGG_GLUTATHIONE_METABOLISM	KEGG_GLUTATHIONE_METABOLISM		34	0.37501135	1.1767532	0.2857143	0.83786917	1	2850	tags=44%, list=25%, signal=59%
SMID_BREAST_CANCER_RELAPSE_IN_BRAIN_UP	SMID_BREAST_CANCER_RELAPSE_IN_BRAIN_UP		28	0.44505996	1.1761928	0.2881356	0.8366982	1	1040	tags=25%, list=9%, signal=27%
CREIGHTON_ENDOCRINE_THERAPY_RESISTANCE_5	CREIGHTON_ENDOCRINE_THERAPY_RESISTANCE_5		243	0.33465484	1.1758217	0.2037037	0.83485514	1	1940	tags=28%, list=17%, signal=33%
KAYO_AGING_MUSCLE_UP	KAYO_AGING_MUSCLE_UP		116	0.3216843	1.1753539	0.21818182	0.83375514	1	2676	tags=27%, list=24%, signal=35%
GRAHAM_CML_QUIESCENT_VS_NORMAL_QUIESCENT_DN	GRAHAM_CML_QUIESCENT_VS_NORMAL_QUIESCENT_DN		24	0.47652698	1.1748227	0.30645162	0.8328794	1	513	tags=25%, list=5%, signal=26%
LIU_PROSTATE_CANCER_UP	LIU_PROSTATE_CANCER_UP		52	0.36621714	1.1742891	0.21153846	0.83222693	1	2842	tags=42%, list=25%, signal=56%
BILBAN_B_CLL_LPL_UP	BILBAN_B_CLL_LPL_UP		30	0.40322173	1.1740906	0.22033899	0.8299962	1	207	tags=10%, list=2%, signal=10%
KONDO_EZH2_TARGETS	KONDO_EZH2_TARGETS		82	0.3860692	1.1740671	0.22950819	0.8274006	1	1522	tags=23%, list=14%, signal=27%
PETRETTO_HEART_MASS_QTL_CIS_UP	PETRETTO_HEART_MASS_QTL_CIS_UP		15	0.46807802	1.1724213	0.25	0.8296203	1	2067	tags=33%, list=18%, signal=41%
KEGG_ERBB_SIGNALING_PATHWAY	KEGG_ERBB_SIGNALING_PATHWAY		48	0.3237555	1.1720406	0.23214285	0.8280808	1	3166	tags=31%, list=28%, signal=43%
REACTOME_SIGNALLING_BY_NGF	REACTOME_SIGNALLING_BY_NGF		134	0.2823541	1.1720295	0.32258064	0.8254351	1	3370	tags=30%, list=30%, signal=42%
REACTOME_UNFOLDED_PROTEIN_RESPONSE	REACTOME_UNFOLDED_PROTEIN_RESPONSE		15	0.46088138	1.1695496	0.3	0.83053297	1	4190	tags=67%, list=37%, signal=106%
KRIGE_RESPONSE_TO_TOSEDOSTAT_6HR_UP	KRIGE_RESPONSE_TO_TOSEDOSTAT_6HR_UP		431	0.27999762	1.1695096	0.16949153	0.82799745	1	2715	tags=30%, list=24%, signal=38%
VANHARANTA_UTERINE_FIBROID_WITH_7Q_DELETION_UP	VANHARANTA_UTERINE_FIBROID_WITH_7Q_DELETION_UP		40	0.34090167	1.16907	0.3	0.8263107	1	767	tags=10%, list=7%, signal=11%
KEGG_PROTEIN_EXPORT	KEGG_PROTEIN_EXPORT		18	0.43674102	1.1684886	0.30612245	0.8252522	1	4448	tags=56%, list=40%, signal=92%
REACTOME_OPIOID_SIGNALLING	REACTOME_OPIOID_SIGNALLING		57	0.34100956	1.1680522	0.2413793	0.8238808	1	1911	tags=21%, list=17%, signal=25%
DORN_ADENOVIRUS_INFECTION_12HR_UP	DORN_ADENOVIRUS_INFECTION_12HR_UP		18	0.4288751	1.1679425	0.22	0.821518	1	458	tags=22%, list=4%, signal=23%
BIOCARTA_PYK2_PATHWAY	BIOCARTA_PYK2_PATHWAY		17	0.39262524	1.1672803	0.35714287	0.82089776	1	2773	tags=35%, list=25%, signal=47%
GRADE_METASTASIS_DN	GRADE_METASTASIS_DN		33	0.33828843	1.1658707	0.29411766	0.82334656	1	5309	tags=42%, list=47%, signal=80%
SESTO_RESPONSE_TO_UV_C1	SESTO_RESPONSE_TO_UV_C1		53	0.37506297	1.1641499	0.31034482	0.8254074	1	1470	tags=19%, list=13%, signal=22%
ZHOU_INFLAMMATORY_RESPONSE_FIMA_DN	ZHOU_INFLAMMATORY_RESPONSE_FIMA_DN		118	0.3162908	1.1633866	0.2580645	0.8249616	1	3278	tags=37%, list=29%, signal=52%
KEGG_GLYCEROPHOSPHOLIPID_METABOLISM	KEGG_GLYCEROPHOSPHOLIPID_METABOLISM		41	0.36034173	1.1624191	0.25862068	0.8253982	1	3852	tags=51%, list=34%, signal=78%
DORN_ADENOVIRUS_INFECTION_12HR_DN	DORN_ADENOVIRUS_INFECTION_12HR_DN		21	0.41020238	1.1618538	0.26	0.82459414	1	1270	tags=24%, list=11%, signal=27%
REACTOME_PYRIMIDINE_METABOLISM	REACTOME_PYRIMIDINE_METABOLISM		15	0.43520287	1.1618015	0.26923078	0.8223492	1	1000	tags=20%, list=9%, signal=22%
KEGG_TIGHT_JUNCTION	KEGG_TIGHT_JUNCTION		89	0.34953654	1.1588464	0.25	0.8293042	1	2793	tags=29%, list=25%, signal=39%
LINDGREN_BLADDER_CANCER_CLUSTER_3_DN	LINDGREN_BLADDER_CANCER_CLUSTER_3_DN		125	0.29760045	1.1560955	0.25	0.83497924	1	2228	tags=28%, list=20%, signal=35%
REACTOME_NUCLEAR_EVENTS_KINASE_AND_TRANSCRIPTION_FACTOR_ACTIVATION	REACTOME_NUCLEAR_EVENTS_KINASE_AND_TRANSCRIPTION_FACTOR_ACTIVATION		15	0.42492324	1.1539484	0.26229507	0.8393893	1	1546	tags=20%, list=14%, signal=23%
BIOCARTA_PAR1_PATHWAY	BIOCARTA_PAR1_PATHWAY		23	0.37520048	1.1525899	0.26785713	0.8410049	1	1231	tags=22%, list=11%, signal=24%
KRIGE_RESPONSE_TO_TOSEDOSTAT_24HR_UP	KRIGE_RESPONSE_TO_TOSEDOSTAT_24HR_UP		349	0.29496387	1.1506379	0.14754099	0.84534156	1	2715	tags=33%, list=24%, signal=42%
RIZ_ERYTHROID_DIFFERENTIATION_12HR	RIZ_ERYTHROID_DIFFERENTIATION_12HR		31	0.38598356	1.14874	0.26415095	0.8492102	1	2082	tags=29%, list=19%, signal=36%
ZHAN_MULTIPLE_MYELOMA_MS_UP	ZHAN_MULTIPLE_MYELOMA_MS_UP		26	0.4324537	1.1469042	0.3272727	0.8526353	1	811	tags=23%, list=7%, signal=25%
IVANOVA_HEMATOPOIESIS_LATE_PROGENITOR	IVANOVA_HEMATOPOIESIS_LATE_PROGENITOR		110	0.33269796	1.1460505	0.30508474	0.85364825	1	2286	tags=26%, list=20%, signal=33%
ZHAN_MULTIPLE_MYELOMA_CD1_UP	ZHAN_MULTIPLE_MYELOMA_CD1_UP		28	0.4444735	1.1455995	0.21153846	0.8525467	1	2053	tags=43%, list=18%, signal=52%
BIOCARTA_PGC1A_PATHWAY	BIOCARTA_PGC1A_PATHWAY		16	0.46196833	1.1443663	0.29545453	0.8538516	1	3380	tags=38%, list=30%, signal=54%
FAELT_B_CLL_WITH_VH3_21_DN	FAELT_B_CLL_WITH_VH3_21_DN		36	0.32369152	1.1439223	0.28070176	0.8523396	1	3600	tags=39%, list=32%, signal=57%
KEGG_DRUG_METABOLISM_OTHER_ENZYMES	KEGG_DRUG_METABOLISM_OTHER_ENZYMES		18	0.40239015	1.1431276	0.27450982	0.8524953	1	1000	tags=28%, list=9%, signal=30%
WONG_MITOCHONDRIA_GENE_MODULE	WONG_MITOCHONDRIA_GENE_MODULE		158	0.2857881	1.1427854	0.3529412	0.85157716	1	4614	tags=52%, list=41%, signal=87%
ZHU_CMV_ALL_UP	ZHU_CMV_ALL_UP		42	0.4041767	1.142735	0.36206895	0.8492574	1	1627	tags=21%, list=15%, signal=25%
ST_G_ALPHA_I_PATHWAY	ST_G_ALPHA_I_PATHWAY		20	0.38539457	1.1417246	0.22222222	0.8494661	1	2136	tags=25%, list=19%, signal=31%
OUILLETTE_CLL_13Q14_DELETION_DN	OUILLETTE_CLL_13Q14_DELETION_DN		35	0.35161847	1.141637	0.2857143	0.8474848	1	1545	tags=29%, list=14%, signal=33%
HORIUCHI_WTAP_TARGETS_UP	HORIUCHI_WTAP_TARGETS_UP		160	0.35885793	1.1406987	0.31578946	0.84778273	1	1275	tags=21%, list=11%, signal=24%
LIU_TARGETS_OF_VMYB_VS_CMYB_DN	LIU_TARGETS_OF_VMYB_VS_CMYB_DN		26	0.40012786	1.1402469	0.28301886	0.846408	1	1130	tags=19%, list=10%, signal=21%
SHEN_SMARCA2_TARGETS_UP	SHEN_SMARCA2_TARGETS_UP		226	0.3139778	1.140231	0.4	0.8440679	1	4023	tags=40%, list=36%, signal=62%
GAZDA_DIAMOND_BLACKFAN_ANEMIA_ERYTHROID_DN	GAZDA_DIAMOND_BLACKFAN_ANEMIA_ERYTHROID_DN		240	0.26375198	1.13973	0.21428572	0.84319437	1	2567	tags=23%, list=23%, signal=30%
NEWMAN_ERCC6_TARGETS_DN	NEWMAN_ERCC6_TARGETS_DN		20	0.4658175	1.1386104	0.24590164	0.84490716	1	327	tags=20%, list=3%, signal=21%
LIN_MELANOMA_COPY_NUMBER_UP	LIN_MELANOMA_COPY_NUMBER_UP		41	0.33710155	1.1382887	0.3272727	0.84341884	1	3591	tags=41%, list=32%, signal=61%
MULLIGHAN_NPM1_MUTATED_SIGNATURE_1_UP	MULLIGHAN_NPM1_MUTATED_SIGNATURE_1_UP		148	0.2857527	1.1367202	0.2	0.84618634	1	2165	tags=24%, list=19%, signal=29%
REACTOME_PLC_GAMMA1_SIGNALLING	REACTOME_PLC_GAMMA1_SIGNALLING		19	0.427872	1.1348749	0.2982456	0.8492012	1	353	tags=16%, list=3%, signal=16%
ZHAN_MULTIPLE_MYELOMA_MF_DN	ZHAN_MULTIPLE_MYELOMA_MF_DN		16	0.425009	1.1347581	0.23636363	0.8471772	1	2472	tags=44%, list=22%, signal=56%
REACTOME_NCAM_SIGNALING_FOR_NEURITE_OUT_GROWTH	REACTOME_NCAM_SIGNALING_FOR_NEURITE_OUT_GROWTH		46	0.39600036	1.1316544	0.33333334	0.85503364	1	910	tags=17%, list=8%, signal=19%
CAFFAREL_RESPONSE_TO_THC_UP	CAFFAREL_RESPONSE_TO_THC_UP		18	0.3865257	1.1308872	0.3	0.8543372	1	1620	tags=22%, list=14%, signal=26%
MCCLUNG_CREB1_TARGETS_DN	MCCLUNG_CREB1_TARGETS_DN		42	0.34881517	1.1303389	0.31666666	0.85370886	1	1367	tags=21%, list=12%, signal=24%
BOYLAN_MULTIPLE_MYELOMA_C_DN	BOYLAN_MULTIPLE_MYELOMA_C_DN		26	0.41293332	1.1300199	0.26785713	0.8522195	1	2352	tags=42%, list=21%, signal=53%
KOBAYASHI_EGFR_SIGNALING_24HR_UP	KOBAYASHI_EGFR_SIGNALING_24HR_UP		56	0.37517574	1.1284764	0.29090908	0.85447866	1	1763	tags=30%, list=16%, signal=36%
EINAV_INTERFERON_SIGNATURE_IN_CANCER	EINAV_INTERFERON_SIGNATURE_IN_CANCER		15	0.5824204	1.1275388	0.38181818	0.85456973	1	3080	tags=53%, list=28%, signal=73%
ADDYA_ERYTHROID_DIFFERENTIATION_BY_HEMIN	ADDYA_ERYTHROID_DIFFERENTIATION_BY_HEMIN		46	0.35109264	1.1252921	0.23214285	0.85907525	1	1418	tags=22%, list=13%, signal=25%
REACTOME_NCAM1_INTERACTIONS	REACTOME_NCAM1_INTERACTIONS		34	0.45702383	1.1249588	0.3148148	0.85751975	1	910	tags=24%, list=8%, signal=26%
ACEVEDO_LIVER_CANCER_WITH_H3K27ME3_UP	ACEVEDO_LIVER_CANCER_WITH_H3K27ME3_UP		121	0.34446782	1.1248064	0.23076923	0.85550195	1	1843	tags=24%, list=16%, signal=28%
ONDER_CDH1_TARGETS_1_UP	ONDER_CDH1_TARGETS_1_UP		80	0.33332974	1.1242734	0.2923077	0.8550764	1	2355	tags=36%, list=21%, signal=46%
MILI_PSEUDOPODIA_CHEMOTAXIS_UP	MILI_PSEUDOPODIA_CHEMOTAXIS_UP		36	0.35562944	1.1241387	0.31666666	0.8529957	1	670	tags=11%, list=6%, signal=12%
SWEET_LUNG_CANCER_KRAS_UP	SWEET_LUNG_CANCER_KRAS_UP		371	0.2972664	1.1236206	0.3114754	0.8518428	1	2367	tags=25%, list=21%, signal=31%
SCHEIDEREIT_IKK_INTERACTING_PROTEINS	SCHEIDEREIT_IKK_INTERACTING_PROTEINS		15	0.4256874	1.1234691	0.30357143	0.8498993	1	3019	tags=47%, list=27%, signal=64%
BIOCARTA_EDG1_PATHWAY	BIOCARTA_EDG1_PATHWAY		16	0.42587733	1.1212847	0.3559322	0.85432214	1	2700	tags=50%, list=24%, signal=66%
DELYS_THYROID_CANCER_DN	DELYS_THYROID_CANCER_DN		153	0.39281404	1.1208488	0.29508197	0.85333496	1	1257	tags=21%, list=11%, signal=23%
LUI_THYROID_CANCER_PAX8_PPARG_DN	LUI_THYROID_CANCER_PAX8_PPARG_DN		34	0.3118834	1.1206874	0.3090909	0.8514046	1	1733	tags=21%, list=15%, signal=24%
VALK_AML_CLUSTER_3	VALK_AML_CLUSTER_3		23	0.3808782	1.1205009	0.32692307	0.84969306	1	779	tags=17%, list=7%, signal=19%
HADDAD_B_LYMPHOCYTE_PROGENITOR	HADDAD_B_LYMPHOCYTE_PROGENITOR		144	0.31959188	1.1204529	0.24590164	0.8476874	1	1847	tags=23%, list=16%, signal=27%
CHESLER_BRAIN_HIGHEST_EXPRESSION	CHESLER_BRAIN_HIGHEST_EXPRESSION		25	0.36360928	1.1200873	0.29090908	0.8467111	1	3820	tags=52%, list=34%, signal=79%
DOANE_BREAST_CANCER_ESR1_DN	DOANE_BREAST_CANCER_ESR1_DN		31	0.41247782	1.1198038	0.22413793	0.8452354	1	1004	tags=26%, list=9%, signal=28%
BOYAULT_LIVER_CANCER_SUBCLASS_G1_UP	BOYAULT_LIVER_CANCER_SUBCLASS_G1_UP		68	0.3321024	1.1186403	0.35185185	0.84635943	1	3088	tags=37%, list=28%, signal=50%
REACTOME_SIGNAL_AMPLIFICATION	REACTOME_SIGNAL_AMPLIFICATION		23	0.3615867	1.1183325	0.34920636	0.84507895	1	2048	tags=22%, list=18%, signal=27%
SABATES_COLORECTAL_ADENOMA_DN	SABATES_COLORECTAL_ADENOMA_DN		154	0.39194652	1.1178354	0.3275862	0.8443059	1	1372	tags=22%, list=12%, signal=25%
LU_AGING_BRAIN_UP	LU_AGING_BRAIN_UP		88	0.2963966	1.1173992	0.37037036	0.843749	1	2773	tags=28%, list=25%, signal=37%
WILLIAMS_ESR1_TARGETS_UP	WILLIAMS_ESR1_TARGETS_UP		15	0.46815372	1.1170602	0.3018868	0.8423859	1	473	tags=20%, list=4%, signal=21%
COLIN_PILOCYTIC_ASTROCYTOMA_VS_GLIOBLASTOMA_UP	COLIN_PILOCYTIC_ASTROCYTOMA_VS_GLIOBLASTOMA_UP		20	0.4704819	1.1148885	0.31034482	0.8465979	1	2226	tags=50%, list=20%, signal=62%
BOYLAN_MULTIPLE_MYELOMA_PCA3_UP	BOYLAN_MULTIPLE_MYELOMA_PCA3_UP		32	0.38294634	1.1131139	0.3114754	0.8494057	1	1889	tags=34%, list=17%, signal=41%
CREIGHTON_AKT1_SIGNALING_VIA_MTOR_UP	CREIGHTON_AKT1_SIGNALING_VIA_MTOR_UP		29	0.40272292	1.1122336	0.29090908	0.84995884	1	3276	tags=48%, list=29%, signal=68%
CREIGHTON_ENDOCRINE_THERAPY_RESISTANCE_2	CREIGHTON_ENDOCRINE_THERAPY_RESISTANCE_2		146	0.28223267	1.1119514	0.31666666	0.84848094	1	2318	tags=24%, list=21%, signal=30%
TOOKER_GEMCITABINE_RESISTANCE_DN	TOOKER_GEMCITABINE_RESISTANCE_DN		78	0.30469525	1.111868	0.36065573	0.84647423	1	700	tags=12%, list=6%, signal=12%
TOOKER_RESPONSE_TO_BEXAROTENE_UP	TOOKER_RESPONSE_TO_BEXAROTENE_UP		78	0.30469525	1.111868	0.36065573	0.84425837	1	700	tags=12%, list=6%, signal=12%
ZHAN_MULTIPLE_MYELOMA_LB_UP	ZHAN_MULTIPLE_MYELOMA_LB_UP		21	0.39167476	1.1118366	0.30357143	0.8421538	1	970	tags=24%, list=9%, signal=26%
SMID_BREAST_CANCER_RELAPSE_IN_BRAIN_DN	SMID_BREAST_CANCER_RELAPSE_IN_BRAIN_DN		43	0.38597184	1.1108092	0.32142857	0.8428668	1	1599	tags=33%, list=14%, signal=38%
CAIRO_HEPATOBLASTOMA_DN	CAIRO_HEPATOBLASTOMA_DN		174	0.33002302	1.1099061	0.30357143	0.84375703	1	2672	tags=34%, list=24%, signal=44%
REACTOME_BOTULINUM_NEUROTOXICITY	REACTOME_BOTULINUM_NEUROTOXICITY		15	0.41712227	1.1092046	0.31666666	0.84371364	1	3195	tags=47%, list=29%, signal=65%
BIOCARTA_BIOPEPTIDES_PATHWAY	BIOCARTA_BIOPEPTIDES_PATHWAY		29	0.34555733	1.1085172	0.2857143	0.84408987	1	2819	tags=31%, list=25%, signal=41%
HELLER_SILENCED_BY_METHYLATION_DN	HELLER_SILENCED_BY_METHYLATION_DN		61	0.32728407	1.1082162	0.31034482	0.84279644	1	645	tags=13%, list=6%, signal=14%
LEE_NEURAL_CREST_STEM_CELL_DN	LEE_NEURAL_CREST_STEM_CELL_DN		69	0.36899966	1.106427	0.21428572	0.8457251	1	1891	tags=30%, list=17%, signal=36%
KEGG_GLYCOLYSIS_GLUCONEOGENESIS	KEGG_GLYCOLYSIS_GLUCONEOGENESIS		48	0.36296743	1.105428	0.28333333	0.8461819	1	4020	tags=54%, list=36%, signal=84%
MASSARWEH_TAMOXIFEN_RESISTANCE_UP	MASSARWEH_TAMOXIFEN_RESISTANCE_UP		279	0.3012088	1.1043613	0.2857143	0.8473211	1	1940	tags=25%, list=17%, signal=30%
TIEN_INTESTINE_PROBIOTICS_6HR_UP	TIEN_INTESTINE_PROBIOTICS_6HR_UP		28	0.3227304	1.1041716	0.3773585	0.8456667	1	2079	tags=14%, list=19%, signal=17%
YEGNASUBRAMANIAN_PROSTATE_CANCER	YEGNASUBRAMANIAN_PROSTATE_CANCER		70	0.37695143	1.1040425	0.25531915	0.8439278	1	3267	tags=44%, list=29%, signal=62%
TANAKA_METHYLATED_IN_ESOPHAGEAL_CARCINOMA	TANAKA_METHYLATED_IN_ESOPHAGEAL_CARCINOMA		55	0.30367193	1.1038634	0.2777778	0.8421981	1	1515	tags=15%, list=14%, signal=17%
IVANOVA_HEMATOPOIESIS_EARLY_PROGENITOR	IVANOVA_HEMATOPOIESIS_EARLY_PROGENITOR		86	0.27942342	1.1033059	0.375	0.84141535	1	4237	tags=48%, list=38%, signal=76%
REACTOME_ACTIVATION_OF_NMDA_RECEPTOR_UPON_GLUTAMATE_BINDING_AND_POSTSYNAPTIC_EVENTS	REACTOME_ACTIVATION_OF_NMDA_RECEPTOR_UPON_GLUTAMATE_BINDING_AND_POSTSYNAPTIC_EVENTS		26	0.39854184	1.1027386	0.33333334	0.8409253	1	718	tags=15%, list=6%, signal=16%
KEGG_ARGININE_AND_PROLINE_METABOLISM	KEGG_ARGININE_AND_PROLINE_METABOLISM		38	0.3700146	1.1018274	0.34615386	0.84188765	1	1977	tags=29%, list=18%, signal=35%
GUTIERREZ_CHRONIC_LYMPHOCYTIC_LEUKEMIA_DN	GUTIERREZ_CHRONIC_LYMPHOCYTIC_LEUKEMIA_DN		32	0.3750615	1.1017804	0.28070176	0.83994126	1	910	tags=22%, list=8%, signal=24%
FURUKAWA_DUSP6_TARGETS_PCI35_UP	FURUKAWA_DUSP6_TARGETS_PCI35_UP		37	0.41532192	1.1016699	0.35849056	0.8381641	1	1807	tags=32%, list=16%, signal=39%
CERVERA_SDHB_TARGETS_2	CERVERA_SDHB_TARGETS_2		73	0.35440326	1.1005147	0.3	0.8403425	1	1264	tags=23%, list=11%, signal=26%
LEE_METASTASIS_AND_ALTERNATIVE_SPLICING_DN	LEE_METASTASIS_AND_ALTERNATIVE_SPLICING_DN		29	0.36038524	1.0994601	0.30769232	0.8416675	1	2282	tags=28%, list=20%, signal=35%
MULLIGHAN_NPM1_SIGNATURE_3_UP	MULLIGHAN_NPM1_SIGNATURE_3_UP		188	0.27302215	1.0994544	0.23529412	0.83957374	1	2086	tags=22%, list=19%, signal=26%
REACTOME_GLUCOSE_AND_OTHER_SUGAR_SLC_TRANSPORTERS	REACTOME_GLUCOSE_AND_OTHER_SUGAR_SLC_TRANSPORTERS		57	0.34143043	1.0978007	0.26923078	0.8428481	1	1322	tags=19%, list=12%, signal=22%
ACEVEDO_NORMAL_TISSUE_ADJACENT_TO_LIVER_TUMOR_UP	ACEVEDO_NORMAL_TISSUE_ADJACENT_TO_LIVER_TUMOR_UP		88	0.2882275	1.0971185	0.34920636	0.8426824	1	3613	tags=39%, list=32%, signal=57%
KEGG_NICOTINATE_AND_NICOTINAMIDE_METABOLISM	KEGG_NICOTINATE_AND_NICOTINAMIDE_METABOLISM		16	0.41287968	1.0970856	0.37096775	0.8407019	1	4733	tags=63%, list=42%, signal=108%
LIU_SOX4_TARGETS_UP	LIU_SOX4_TARGETS_UP		65	0.29729375	1.0965993	0.33870968	0.84014183	1	3297	tags=34%, list=29%, signal=48%
LEE_LIVER_CANCER_MYC_DN	LEE_LIVER_CANCER_MYC_DN		38	0.41062742	1.0963795	0.3272727	0.8388023	1	3059	tags=47%, list=27%, signal=65%
REACTOME_MAP_KINASES_ACTIVATION_IN_TLR_CASCADE	REACTOME_MAP_KINASES_ACTIVATION_IN_TLR_CASCADE		26	0.35834956	1.0955615	0.39285713	0.8392946	1	1546	tags=15%, list=14%, signal=18%
POTTI_CYTOXAN_SENSITIVITY	POTTI_CYTOXAN_SENSITIVITY		24	0.38417432	1.0946428	0.3148148	0.8398638	1	839	tags=17%, list=7%, signal=18%
LEE_LIVER_CANCER_CIPROFIBRATE_DN	LEE_LIVER_CANCER_CIPROFIBRATE_DN		50	0.4274247	1.0935354	0.32142857	0.84161675	1	2990	tags=44%, list=27%, signal=60%
NUYTTEN_NIPP1_TARGETS_UP	NUYTTEN_NIPP1_TARGETS_UP		355	0.28850526	1.093505	0.3148148	0.83982354	1	2974	tags=32%, list=27%, signal=42%
SIG_BCR_SIGNALING_PATHWAY	SIG_BCR_SIGNALING_PATHWAY		30	0.3530581	1.0931119	0.39285713	0.8387246	1	3335	tags=43%, list=30%, signal=62%
TAKEDA_TARGETS_OF_NUP98_HOXA9_FUSION_3D_UP	TAKEDA_TARGETS_OF_NUP98_HOXA9_FUSION_3D_UP		83	0.41524523	1.0917935	0.34545454	0.840224	1	2397	tags=35%, list=21%, signal=44%
KEGG_RIG_I_LIKE_RECEPTOR_SIGNALING_PATHWAY	KEGG_RIG_I_LIKE_RECEPTOR_SIGNALING_PATHWAY		34	0.34570464	1.0917083	0.33333334	0.83865213	1	1957	tags=26%, list=17%, signal=32%
WEI_MIR34A_TARGETS	WEI_MIR34A_TARGETS		76	0.28979638	1.0912615	0.37254903	0.83798397	1	1937	tags=21%, list=17%, signal=25%
ROPERO_HDAC2_TARGETS	ROPERO_HDAC2_TARGETS		53	0.35691062	1.0908768	0.4	0.83696455	1	949	tags=17%, list=8%, signal=18%
MANN_RESPONSE_TO_AMIFOSTINE_UP	MANN_RESPONSE_TO_AMIFOSTINE_UP		15	0.3741873	1.0901518	0.3898305	0.8369338	1	2451	tags=33%, list=22%, signal=43%
OSMAN_BLADDER_CANCER_DN	OSMAN_BLADDER_CANCER_DN		175	0.2504145	1.0891943	0.39285713	0.8376	1	3118	tags=29%, list=28%, signal=39%
HUTTMANN_B_CLL_POOR_SURVIVAL_UP	HUTTMANN_B_CLL_POOR_SURVIVAL_UP		167	0.29756773	1.0880722	0.29310346	0.83935577	1	2256	tags=23%, list=20%, signal=28%
BIOCARTA_GSK3_PATHWAY	BIOCARTA_GSK3_PATHWAY		16	0.39868933	1.0880468	0.35	0.8374376	1	2022	tags=25%, list=18%, signal=30%
WANG_LMO4_TARGETS_DN	WANG_LMO4_TARGETS_DN		163	0.26348788	1.0878617	0.3846154	0.8360177	1	2814	tags=27%, list=25%, signal=36%
SEKI_INFLAMMATORY_RESPONSE_LPS_DN	SEKI_INFLAMMATORY_RESPONSE_LPS_DN		17	0.4790173	1.0864146	0.3559322	0.83804804	1	1375	tags=35%, list=12%, signal=40%
KEGG_ENDOCYTOSIS	KEGG_ENDOCYTOSIS		100	0.2848398	1.0862957	0.3529412	0.8363095	1	3210	tags=31%, list=29%, signal=43%
BIOCARTA_INTRINSIC_PATHWAY	BIOCARTA_INTRINSIC_PATHWAY		23	0.44391814	1.0861373	0.34545454	0.834865	1	1648	tags=26%, list=15%, signal=31%
KEGG_RETINOL_METABOLISM	KEGG_RETINOL_METABOLISM		23	0.39150336	1.0831558	0.32258064	0.84021914	1	730	tags=17%, list=7%, signal=19%
REACTOME_AMINE_COMPOUND_SLC_TRANSPORTERS	REACTOME_AMINE_COMPOUND_SLC_TRANSPORTERS		22	0.4464933	1.0828894	0.36	0.8388608	1	2084	tags=32%, list=19%, signal=39%
ACEVEDO_METHYLATED_IN_LIVER_CANCER_DN	ACEVEDO_METHYLATED_IN_LIVER_CANCER_DN		317	0.2964047	1.0822356	0.3137255	0.8385256	1	2366	tags=25%, list=21%, signal=31%
APPIERTO_RESPONSE_TO_FENRETINIDE_UP	APPIERTO_RESPONSE_TO_FENRETINIDE_UP		19	0.42455474	1.0821052	0.39344263	0.8369391	1	3457	tags=37%, list=31%, signal=53%
ODONNELL_TFRC_TARGETS_UP	ODONNELL_TFRC_TARGETS_UP		186	0.30411896	1.0802894	0.32258064	0.84008193	1	2131	tags=27%, list=19%, signal=33%
KEGG_RENAL_CELL_CARCINOMA	KEGG_RENAL_CELL_CARCINOMA		45	0.30952352	1.0799881	0.375	0.8388566	1	3212	tags=31%, list=29%, signal=43%
KRASNOSELSKAYA_ILF3_TARGETS_UP	KRASNOSELSKAYA_ILF3_TARGETS_UP		18	0.48840937	1.0790157	0.33898306	0.83978367	1	2898	tags=44%, list=26%, signal=60%
KEGG_HISTIDINE_METABOLISM	KEGG_HISTIDINE_METABOLISM		20	0.39692307	1.0773195	0.33333334	0.84284806	1	1070	tags=25%, list=10%, signal=28%
REACTOME_POST_NMDA_RECEPTOR_ACTIVATION_EVENTS	REACTOME_POST_NMDA_RECEPTOR_ACTIVATION_EVENTS		22	0.39637503	1.0767858	0.38	0.8424431	1	718	tags=14%, list=6%, signal=15%
GINESTIER_BREAST_CANCER_ZNF217_AMPLIFIED_UP	GINESTIER_BREAST_CANCER_ZNF217_AMPLIFIED_UP		36	0.34697965	1.0767559	0.42307693	0.84052116	1	2541	tags=33%, list=23%, signal=43%
RICKMAN_HEAD_AND_NECK_CANCER_D	RICKMAN_HEAD_AND_NECK_CANCER_D		18	0.50218546	1.076276	0.3275862	0.83984876	1	613	tags=22%, list=5%, signal=23%
REACTOME_TRANSMEMBRANE_TRANSPORT_OF_SMALL_MOLECULES	REACTOME_TRANSMEMBRANE_TRANSPORT_OF_SMALL_MOLECULES		145	0.3111307	1.0755562	0.35849056	0.8398892	1	1338	tags=19%, list=12%, signal=22%
KYNG_DNA_DAMAGE_DN	KYNG_DNA_DAMAGE_DN		68	0.33535486	1.0715016	0.35849056	0.84978765	1	1302	tags=18%, list=12%, signal=20%
CHIANG_LIVER_CANCER_SUBCLASS_INTERFERON_DN	CHIANG_LIVER_CANCER_SUBCLASS_INTERFERON_DN		19	0.4134983	1.0713882	0.36363637	0.8482643	1	872	tags=21%, list=8%, signal=23%
JIANG_HYPOXIA_CANCER	JIANG_HYPOXIA_CANCER		42	0.28068432	1.0706117	0.39583334	0.8486474	1	3734	tags=33%, list=33%, signal=50%
BLALOCK_ALZHEIMERS_DISEASE_INCIPIENT_DN	BLALOCK_ALZHEIMERS_DISEASE_INCIPIENT_DN		111	0.26133835	1.0700854	0.39215687	0.84779876	1	4397	tags=42%, list=39%, signal=69%
PELLICCIOTTA_HDAC_IN_ANTIGEN_PRESENTATION_DN	PELLICCIOTTA_HDAC_IN_ANTIGEN_PRESENTATION_DN		37	0.3563026	1.0678854	0.43636364	0.85214424	1	5628	tags=62%, list=50%, signal=125%
HAN_SATB1_TARGETS_UP	HAN_SATB1_TARGETS_UP		183	0.29929307	1.0674844	0.35	0.85112315	1	1642	tags=22%, list=15%, signal=26%
PACHER_TARGETS_OF_IGF1_AND_IGF2_UP	PACHER_TARGETS_OF_IGF1_AND_IGF2_UP		21	0.3832608	1.0666993	0.4107143	0.85160196	1	2040	tags=33%, list=18%, signal=41%
KEGG_DRUG_METABOLISM_CYTOCHROME_P450	KEGG_DRUG_METABOLISM_CYTOCHROME_P450		30	0.41169816	1.0661343	0.3529412	0.8511845	1	1198	tags=27%, list=11%, signal=30%
LE_EGR2_TARGETS_DN	LE_EGR2_TARGETS_DN		84	0.366902	1.0660958	0.3773585	0.8494017	1	2309	tags=33%, list=21%, signal=42%
CHEMNITZ_RESPONSE_TO_PROSTAGLANDIN_E2_DN	CHEMNITZ_RESPONSE_TO_PROSTAGLANDIN_E2_DN		177	0.29858112	1.0657892	0.33962265	0.8482562	1	2684	tags=32%, list=24%, signal=41%
KEGG_PPAR_SIGNALING_PATHWAY	KEGG_PPAR_SIGNALING_PATHWAY		51	0.40431938	1.0655465	0.39344263	0.84682214	1	1902	tags=33%, list=17%, signal=40%
REACTOME_SLC_MEDIATED_TRANSMEMBRANE_TRANSPORT	REACTOME_SLC_MEDIATED_TRANSMEMBRANE_TRANSPORT		115	0.3347237	1.0654911	0.30769232	0.84501684	1	1338	tags=22%, list=12%, signal=24%
SHEDDEN_LUNG_CANCER_GOOD_SURVIVAL_A12	SHEDDEN_LUNG_CANCER_GOOD_SURVIVAL_A12		166	0.31160873	1.0654233	0.3148148	0.84337306	1	1843	tags=23%, list=16%, signal=27%
KEGG_ECM_RECEPTOR_INTERACTION	KEGG_ECM_RECEPTOR_INTERACTION		53	0.42859095	1.0650882	0.4385965	0.84239095	1	764	tags=21%, list=7%, signal=22%
REACTOME_INHIBITION_OF_INSULIN_SECRETION_BY_ADRENALINE_NORADRENALINE	REACTOME_INHIBITION_OF_INSULIN_SECRETION_BY_ADRENALINE_NORADRENALINE		23	0.36141685	1.0642691	0.41509435	0.8430953	1	3552	tags=43%, list=32%, signal=64%
ZHU_CMV_24_HR_UP	ZHU_CMV_24_HR_UP		28	0.38523173	1.0629406	0.47368422	0.8448417	1	1960	tags=25%, list=18%, signal=30%
KEGG_CARDIAC_MUSCLE_CONTRACTION	KEGG_CARDIAC_MUSCLE_CONTRACTION		58	0.34905952	1.0628086	0.42	0.8434371	1	3828	tags=41%, list=34%, signal=63%
BROWNE_HCMV_INFECTION_20HR_UP	BROWNE_HCMV_INFECTION_20HR_UP		136	0.26624686	1.0622666	0.37037036	0.8429072	1	2687	tags=22%, list=24%, signal=29%
RUIZ_TNC_TARGETS_UP	RUIZ_TNC_TARGETS_UP		97	0.35995713	1.0611429	0.43636364	0.84362197	1	2251	tags=29%, list=20%, signal=36%
VALK_AML_CLUSTER_4	VALK_AML_CLUSTER_4		18	0.41384992	1.0609579	0.3859649	0.84236187	1	2820	tags=56%, list=25%, signal=74%
NUTT_GBM_VS_AO_GLIOMA_UP	NUTT_GBM_VS_AO_GLIOMA_UP		30	0.3302332	1.0601896	0.38333333	0.84278756	1	2602	tags=33%, list=23%, signal=43%
RASHI_RESPONSE_TO_IONIZING_RADIATION_5	RASHI_RESPONSE_TO_IONIZING_RADIATION_5		106	0.27716798	1.0597943	0.3773585	0.84209555	1	2936	tags=30%, list=26%, signal=41%
WEST_ADRENOCORTICAL_TUMOR_DN	WEST_ADRENOCORTICAL_TUMOR_DN		341	0.3120039	1.0586665	0.35	0.8436928	1	1998	tags=23%, list=18%, signal=28%
ENGELMANN_CANCER_PROGENITORS_UP	ENGELMANN_CANCER_PROGENITORS_UP		34	0.37256855	1.0582861	0.3207547	0.84261435	1	718	tags=21%, list=6%, signal=22%
SIG_IL4RECEPTOR_IN_B_LYPHOCYTES	SIG_IL4RECEPTOR_IN_B_LYPHOCYTES		16	0.36632514	1.0581487	0.3877551	0.84129465	1	3218	tags=44%, list=29%, signal=61%
ST_MYOCYTE_AD_PATHWAY	ST_MYOCYTE_AD_PATHWAY		15	0.4251368	1.0577483	0.37037036	0.8406148	1	353	tags=13%, list=3%, signal=14%
REACTOME_MAPK_TARGETS_NUCLEAR_EVENTS_MEDIATED_BY_MAP_KINASES	REACTOME_MAPK_TARGETS_NUCLEAR_EVENTS_MEDIATED_BY_MAP_KINASES		18	0.3671373	1.057737	0.36666667	0.83883405	1	1546	tags=17%, list=14%, signal=19%
MORI_IMMATURE_B_LYMPHOCYTE_UP	MORI_IMMATURE_B_LYMPHOCYTE_UP		36	0.39243993	1.057693	0.36065573	0.83712417	1	1889	tags=22%, list=17%, signal=27%
IVANOVA_HEMATOPOIESIS_MATURE_CELL	IVANOVA_HEMATOPOIESIS_MATURE_CELL		88	0.33982614	1.0570824	0.46153846	0.8369459	1	1911	tags=27%, list=17%, signal=33%
RIZKI_TUMOR_INVASIVENESS_2D_DN	RIZKI_TUMOR_INVASIVENESS_2D_DN		46	0.2906661	1.0566573	0.34615386	0.83632743	1	1359	tags=15%, list=12%, signal=17%
KEGG_CALCIUM_SIGNALING_PATHWAY	KEGG_CALCIUM_SIGNALING_PATHWAY		117	0.33961332	1.0559771	0.42857143	0.83658165	1	2498	tags=26%, list=22%, signal=33%
MCBRYAN_PUBERTAL_BREAST_5_6WK_DN	MCBRYAN_PUBERTAL_BREAST_5_6WK_DN		85	0.3021437	1.0542561	0.3090909	0.83945125	1	2623	tags=29%, list=23%, signal=38%
CHARAFE_BREAST_CANCER_BASAL_VS_MESENCHYMAL_UP	CHARAFE_BREAST_CANCER_BASAL_VS_MESENCHYMAL_UP		67	0.42622906	1.0536582	0.38	0.8390804	1	1265	tags=36%, list=11%, signal=40%
KOYAMA_SEMA3B_TARGETS_DN	KOYAMA_SEMA3B_TARGETS_DN		152	0.26957798	1.0531919	0.36842105	0.838558	1	1544	tags=20%, list=14%, signal=23%
IIZUKA_LIVER_CANCER_PROGRESSION_G2_G3_UP	IIZUKA_LIVER_CANCER_PROGRESSION_G2_G3_UP		15	0.37539804	1.0531045	0.3859649	0.83697015	1	2804	tags=47%, list=25%, signal=62%
GOTTWEIN_TARGETS_OF_KSHV_MIR_K12_11	GOTTWEIN_TARGETS_OF_KSHV_MIR_K12_11		32	0.28549582	1.0524205	0.42592594	0.8368575	1	3233	tags=34%, list=29%, signal=48%
CROONQUIST_NRAS_VS_STROMAL_STIMULATION_UP	CROONQUIST_NRAS_VS_STROMAL_STIMULATION_UP		20	0.472051	1.0521847	0.44	0.8355507	1	2066	tags=35%, list=18%, signal=43%
SPIRA_SMOKERS_LUNG_CANCER_UP	SPIRA_SMOKERS_LUNG_CANCER_UP		24	0.37799972	1.0511038	0.39285713	0.83645225	1	238	tags=13%, list=2%, signal=13%
LEE_LIVER_CANCER_MYC_E2F1_DN	LEE_LIVER_CANCER_MYC_E2F1_DN		45	0.40013012	1.0509881	0.4	0.8349987	1	2187	tags=31%, list=20%, signal=39%
WANG_CLIM2_TARGETS_UP	WANG_CLIM2_TARGETS_UP		110	0.27148843	1.0487493	0.4107143	0.83968633	1	2875	tags=30%, list=26%, signal=40%
KEGG_UBIQUITIN_MEDIATED_PROTEOLYSIS	KEGG_UBIQUITIN_MEDIATED_PROTEOLYSIS		77	0.25823045	1.0483934	0.32692307	0.838577	1	2750	tags=25%, list=25%, signal=32%
FIRESTEIN_PROLIFERATION	FIRESTEIN_PROLIFERATION		89	0.28887096	1.0479279	0.42	0.83803785	1	1665	tags=19%, list=15%, signal=22%
TURASHVILI_BREAST_LOBULAR_CARCINOMA_VS_LOBULAR_NORMAL_UP	TURASHVILI_BREAST_LOBULAR_CARCINOMA_VS_LOBULAR_NORMAL_UP		54	0.37679815	1.0469365	0.4074074	0.83902496	1	1656	tags=30%, list=15%, signal=35%
KAYO_AGING_MUSCLE_DN	KAYO_AGING_MUSCLE_DN		82	0.26794547	1.0469064	0.41935483	0.83741254	1	3695	tags=34%, list=33%, signal=51%
YAO_TEMPORAL_RESPONSE_TO_PROGESTERONE_CLUSTER_6	YAO_TEMPORAL_RESPONSE_TO_PROGESTERONE_CLUSTER_6		50	0.3887508	1.046717	0.4	0.83620536	1	1436	tags=28%, list=13%, signal=32%
CAIRO_HEPATOBLASTOMA_CLASSES_DN	CAIRO_HEPATOBLASTOMA_CLASSES_DN		118	0.34569228	1.0460624	0.3275862	0.83627445	1	2573	tags=33%, list=23%, signal=42%
MCBRYAN_PUBERTAL_BREAST_5_6WK_UP	MCBRYAN_PUBERTAL_BREAST_5_6WK_UP		83	0.35512057	1.0457615	0.4107143	0.8352741	1	1367	tags=24%, list=12%, signal=27%
CHIANG_LIVER_CANCER_SUBCLASS_CTNNB1_UP	CHIANG_LIVER_CANCER_SUBCLASS_CTNNB1_UP		93	0.34610516	1.0446005	0.4509804	0.8366805	1	2025	tags=29%, list=18%, signal=35%
SHIPP_DLBCL_CURED_VS_FATAL_UP	SHIPP_DLBCL_CURED_VS_FATAL_UP		22	0.3954879	1.0438486	0.34	0.8368975	1	812	tags=18%, list=7%, signal=20%
YAO_TEMPORAL_RESPONSE_TO_PROGESTERONE_CLUSTER_7	YAO_TEMPORAL_RESPONSE_TO_PROGESTERONE_CLUSTER_7		56	0.28642723	1.0436	0.35185185	0.83586764	1	2927	tags=23%, list=26%, signal=31%
MORI_PRE_BI_LYMPHOCYTE_DN	MORI_PRE_BI_LYMPHOCYTE_DN		49	0.34186316	1.0429735	0.36666667	0.8360173	1	2057	tags=29%, list=18%, signal=35%
REACTOME_SYNTHESIS_AND_INTERCONVERSION_OF_NUCLEOTIDE_DI_AND_TRIPHOSPHATES	REACTOME_SYNTHESIS_AND_INTERCONVERSION_OF_NUCLEOTIDE_DI_AND_TRIPHOSPHATES		15	0.3349098	1.0416359	0.4117647	0.8381902	1	1827	tags=27%, list=16%, signal=32%
MELLMAN_TUT1_TARGETS_DN	MELLMAN_TUT1_TARGETS_DN		31	0.35612518	1.0414466	0.44262296	0.8371972	1	2430	tags=32%, list=22%, signal=41%
DITTMER_PTHLH_TARGETS_UP	DITTMER_PTHLH_TARGETS_UP		84	0.2859167	1.0414373	0.44642857	0.83548856	1	2167	tags=26%, list=19%, signal=32%
WANG_METHYLATED_IN_BREAST_CANCER	WANG_METHYLATED_IN_BREAST_CANCER		23	0.40702832	1.0407476	0.4181818	0.83579564	1	1118	tags=30%, list=10%, signal=34%
KEGG_FRUCTOSE_AND_MANNOSE_METABOLISM	KEGG_FRUCTOSE_AND_MANNOSE_METABOLISM		23	0.36938968	1.040155	0.46551725	0.8356639	1	3009	tags=52%, list=27%, signal=71%
STEARMAN_LUNG_CANCER_EARLY_VS_LATE_UP	STEARMAN_LUNG_CANCER_EARLY_VS_LATE_UP		90	0.28853062	1.0391698	0.42592594	0.83711165	1	2596	tags=28%, list=23%, signal=36%
SIG_INSULIN_RECEPTOR_PATHWAY_IN_CARDIAC_MYOCYTES	SIG_INSULIN_RECEPTOR_PATHWAY_IN_CARDIAC_MYOCYTES		35	0.29498452	1.0390521	0.3653846	0.83556306	1	3335	tags=37%, list=30%, signal=53%
NIKOLSKY_BREAST_CANCER_1Q21_AMPLICON	NIKOLSKY_BREAST_CANCER_1Q21_AMPLICON		26	0.3377152	1.0389816	0.46296296	0.833975	1	3522	tags=38%, list=31%, signal=56%
KEGG_LONG_TERM_POTENTIATION	KEGG_LONG_TERM_POTENTIATION		40	0.29834232	1.0388099	0.3392857	0.83285457	1	2427	tags=25%, list=22%, signal=32%
YAMASHITA_LIVER_CANCER_STEM_CELL_DN	YAMASHITA_LIVER_CANCER_STEM_CELL_DN		54	0.36296713	1.0385798	0.43396226	0.8316867	1	1474	tags=20%, list=13%, signal=23%
KONDO_PROSTATE_CANCER_WITH_H3K27ME3	KONDO_PROSTATE_CANCER_WITH_H3K27ME3		81	0.3569714	1.0378045	0.4107143	0.8320253	1	1891	tags=26%, list=17%, signal=31%
CAIRO_LIVER_DEVELOPMENT_DN	CAIRO_LIVER_DEVELOPMENT_DN		177	0.32674447	1.0372937	0.3898305	0.8316002	1	1874	tags=29%, list=17%, signal=34%
ZHAN_MULTIPLE_MYELOMA_CD1_VS_CD2_UP	ZHAN_MULTIPLE_MYELOMA_CD1_VS_CD2_UP		43	0.34509477	1.0369174	0.42105263	0.8308449	1	2053	tags=33%, list=18%, signal=40%
MARZEC_IL2_SIGNALING_DN	MARZEC_IL2_SIGNALING_DN		21	0.36316654	1.0360017	0.42	0.8315046	1	2842	tags=33%, list=25%, signal=45%
BIOCARTA_PROTEASOME_PATHWAY	BIOCARTA_PROTEASOME_PATHWAY		17	0.38570905	1.0356479	0.3508772	0.8309044	1	800	tags=12%, list=7%, signal=13%
CHIARETTI_ACUTE_LYMPHOBLASTIC_LEUKEMIA_ZAP70	CHIARETTI_ACUTE_LYMPHOBLASTIC_LEUKEMIA_ZAP70		44	0.3114873	1.0330585	0.47368422	0.83652264	1	1936	tags=23%, list=17%, signal=27%
TONG_INTERACT_WITH_PTTG1	TONG_INTERACT_WITH_PTTG1		31	0.2992546	1.0319682	0.4	0.8375395	1	3245	tags=35%, list=29%, signal=50%
KEGG_TRYPTOPHAN_METABOLISM	KEGG_TRYPTOPHAN_METABOLISM		27	0.37715775	1.0299076	0.3529412	0.84077007	1	2336	tags=37%, list=21%, signal=47%
RUGO_STRESS_RESPONSE_SUBSET_G	RUGO_STRESS_RESPONSE_SUBSET_G		19	0.36243308	1.0298392	0.44	0.8392583	1	1192	tags=21%, list=11%, signal=24%
KYNG_DNA_DAMAGE_BY_4NQO_OR_UV	KYNG_DNA_DAMAGE_BY_4NQO_OR_UV		19	0.36243308	1.0298392	0.44	0.8376029	1	1192	tags=21%, list=11%, signal=24%
NIKOLSKY_BREAST_CANCER_20Q12_Q13_AMPLICON	NIKOLSKY_BREAST_CANCER_20Q12_Q13_AMPLICON		70	0.27832618	1.0294815	0.45614034	0.83677316	1	3412	tags=36%, list=30%, signal=51%
LUI_THYROID_CANCER_CLUSTER_2	LUI_THYROID_CANCER_CLUSTER_2		25	0.3783521	1.0288765	0.4375	0.83701926	1	1205	tags=32%, list=11%, signal=36%
ZHAN_MULTIPLE_MYELOMA_SPIKED	ZHAN_MULTIPLE_MYELOMA_SPIKED		15	0.4400116	1.028809	0.4827586	0.83555526	1	1275	tags=33%, list=11%, signal=38%
REACTOME_PHASE_II_CONJUGATION	REACTOME_PHASE_II_CONJUGATION		30	0.33816877	1.0284756	0.46551725	0.83441806	1	3200	tags=47%, list=29%, signal=65%
ACEVEDO_LIVER_TUMOR_VS_NORMAL_ADJACENT_TISSUE_UP	ACEVEDO_LIVER_TUMOR_VS_NORMAL_ADJACENT_TISSUE_UP		488	0.22491506	1.0273402	0.3846154	0.8354827	1	3334	tags=28%, list=30%, signal=38%
REACTOME_RNA_POLYMERASE_III_TRANSCRIPTION	REACTOME_RNA_POLYMERASE_III_TRANSCRIPTION		22	0.32663083	1.0271647	0.47916666	0.8343322	1	3576	tags=32%, list=32%, signal=47%
VECCHI_GASTRIC_CANCER_EARLY_DN	VECCHI_GASTRIC_CANCER_EARLY_DN		188	0.36057973	1.0260278	0.42105263	0.8355036	1	1338	tags=22%, list=12%, signal=24%
MARZEC_IL2_SIGNALING_UP	MARZEC_IL2_SIGNALING_UP		65	0.3050744	1.025895	0.4074074	0.83428043	1	397	tags=11%, list=4%, signal=11%
BIOCARTA_GPCR_PATHWAY	BIOCARTA_GPCR_PATHWAY		18	0.34428495	1.0257103	0.41379312	0.83308023	1	3959	tags=50%, list=35%, signal=77%
DAZARD_UV_RESPONSE_CLUSTER_G6	DAZARD_UV_RESPONSE_CLUSTER_G6		53	0.31156647	1.0254055	0.42857143	0.83236414	1	2224	tags=28%, list=20%, signal=35%
CORRE_MULTIPLE_MYELOMA_DN	CORRE_MULTIPLE_MYELOMA_DN		32	0.38331205	1.0252756	0.5	0.83101505	1	330	tags=13%, list=3%, signal=13%
AMIT_SERUM_RESPONSE_240_MCF10A	AMIT_SERUM_RESPONSE_240_MCF10A		42	0.3839558	1.0248761	0.4509804	0.8301704	1	1425	tags=33%, list=13%, signal=38%
SMID_BREAST_CANCER_ERBB2_UP	SMID_BREAST_CANCER_ERBB2_UP		86	0.31334192	1.0246089	0.4	0.82905936	1	1999	tags=30%, list=18%, signal=37%
REACTOME_SIGNALING_BY_PDGF	REACTOME_SIGNALING_BY_PDGF		48	0.38183296	1.024407	0.3859649	0.82806534	1	1543	tags=23%, list=14%, signal=26%
SMID_BREAST_CANCER_RELAPSE_IN_BONE_UP	SMID_BREAST_CANCER_RELAPSE_IN_BONE_UP		59	0.3465557	1.0242511	0.45454547	0.8268755	1	810	tags=20%, list=7%, signal=22%
DEBIASI_APOPTOSIS_BY_REOVIRUS_INFECTION_DN	DEBIASI_APOPTOSIS_BY_REOVIRUS_INFECTION_DN		151	0.2571122	1.0218567	0.4107143	0.8309863	1	2480	tags=27%, list=22%, signal=34%
ST_DIFFERENTIATION_PATHWAY_IN_PC12_CELLS	ST_DIFFERENTIATION_PATHWAY_IN_PC12_CELLS		23	0.33166417	1.0215515	0.41269842	0.8301608	1	1075	tags=13%, list=10%, signal=14%
YAMASHITA_LIVER_CANCER_WITH_EPCAM_UP	YAMASHITA_LIVER_CANCER_WITH_EPCAM_UP		28	0.3033677	1.019832	0.40384614	0.83344877	1	1418	tags=14%, list=13%, signal=16%
CAMPS_COLON_CANCER_COPY_NUMBER_DN	CAMPS_COLON_CANCER_COPY_NUMBER_DN		18	0.36557484	1.0190592	0.41666666	0.83371395	1	2584	tags=28%, list=23%, signal=36%
AIYAR_COBRA1_TARGETS_UP	AIYAR_COBRA1_TARGETS_UP		26	0.39066666	1.01832	0.43333334	0.8340057	1	889	tags=19%, list=8%, signal=21%
SUNG_METASTASIS_STROMA_UP	SUNG_METASTASIS_STROMA_UP		74	0.32822862	1.0179878	0.47272727	0.83341193	1	1207	tags=23%, list=11%, signal=26%
MARTINEZ_RESPONSE_TO_TRABECTEDIN	MARTINEZ_RESPONSE_TO_TRABECTEDIN		26	0.35760486	1.0174938	0.3617021	0.8330987	1	1371	tags=27%, list=12%, signal=31%
MONNIER_POSTRADIATION_TUMOR_ESCAPE_DN	MONNIER_POSTRADIATION_TUMOR_ESCAPE_DN		228	0.28288546	1.0174437	0.44230768	0.8316258	1	2593	tags=32%, list=23%, signal=40%
ZHU_CMV_8_HR_UP	ZHU_CMV_8_HR_UP		21	0.43599176	1.0168275	0.44642857	0.83143234	1	885	tags=19%, list=8%, signal=21%
REACTOME_CAM_PATHWAY	REACTOME_CAM_PATHWAY		16	0.40869832	1.0166037	0.48214287	0.83046365	1	139	tags=13%, list=1%, signal=13%
MCMURRAY_TP53_HRAS_COOPERATION_RESPONSE_DN	MCMURRAY_TP53_HRAS_COOPERATION_RESPONSE_DN		47	0.38009915	1.0163971	0.44444445	0.8294246	1	1264	tags=26%, list=11%, signal=29%
TAKEDA_TARGETS_OF_NUP98_HOXA9_FUSION_10D_UP	TAKEDA_TARGETS_OF_NUP98_HOXA9_FUSION_10D_UP		89	0.37824583	1.0160016	0.43103448	0.8288754	1	1484	tags=28%, list=13%, signal=32%
HSIAO_LIVER_SPECIFIC_GENES	HSIAO_LIVER_SPECIFIC_GENES		179	0.3376515	1.0157732	0.4642857	0.82786655	1	2683	tags=34%, list=24%, signal=44%
LUI_TARGETS_OF_PAX8_PPARG_FUSION	LUI_TARGETS_OF_PAX8_PPARG_FUSION		23	0.32832667	1.0150293	0.47457626	0.82822764	1	2750	tags=35%, list=25%, signal=46%
DOANE_BREAST_CANCER_ESR1_UP	DOANE_BREAST_CANCER_ESR1_UP		70	0.34082505	1.0148128	0.4516129	0.8271483	1	1535	tags=23%, list=14%, signal=26%
SENESE_HDAC1_TARGETS_DN	SENESE_HDAC1_TARGETS_DN		134	0.31270498	1.014732	0.42307693	0.82586884	1	1000	tags=18%, list=9%, signal=19%
ONDER_CDH1_SIGNALING_VIA_CTNNB1	ONDER_CDH1_SIGNALING_VIA_CTNNB1		52	0.3928386	1.0132368	0.44444445	0.8280635	1	765	tags=21%, list=7%, signal=23%
LI_CISPLATIN_RESISTANCE_UP	LI_CISPLATIN_RESISTANCE_UP		18	0.4274004	1.012923	0.37037036	0.8272589	1	1201	tags=22%, list=11%, signal=25%
REACTOME_METABOLISM_OF_CARBOHYDRATES	REACTOME_METABOLISM_OF_CARBOHYDRATES		80	0.2884436	1.0128504	0.42857143	0.8260156	1	3170	tags=36%, list=28%, signal=50%
BOYLAN_MULTIPLE_MYELOMA_PCA3_DN	BOYLAN_MULTIPLE_MYELOMA_PCA3_DN		44	0.3545993	1.0126734	0.45614034	0.8248968	1	919	tags=16%, list=8%, signal=17%
ALONSO_METASTASIS_UP	ALONSO_METASTASIS_UP		118	0.26061213	1.0125849	0.4107143	0.8236904	1	4023	tags=38%, list=36%, signal=59%
WINNEPENNINCKX_MELANOMA_METASTASIS_DN	WINNEPENNINCKX_MELANOMA_METASTASIS_DN		26	0.38766727	1.0124761	0.42307693	0.8223668	1	1334	tags=31%, list=12%, signal=35%
BONOME_OVARIAN_CANCER_POOR_SURVIVAL_UP	BONOME_OVARIAN_CANCER_POOR_SURVIVAL_UP		20	0.3872372	1.0124074	0.51785713	0.8210815	1	3697	tags=45%, list=33%, signal=67%
REACTOME_G_ALPHA_Q_SIGNALLING_EVENTS	REACTOME_G_ALPHA_Q_SIGNALLING_EVENTS		99	0.31329048	1.0123832	0.47272727	0.81959283	1	2335	tags=25%, list=21%, signal=32%
RUGO_RESPONSE_TO_GAMMA_RADIATION	RUGO_RESPONSE_TO_GAMMA_RADIATION		34	0.34913155	1.0122255	0.43636364	0.8183911	1	1006	tags=15%, list=9%, signal=16%
KYNG_DNA_DAMAGE_BY_GAMMA_RADIATION	KYNG_DNA_DAMAGE_BY_GAMMA_RADIATION		34	0.34913155	1.0122255	0.43636364	0.8168977	1	1006	tags=15%, list=9%, signal=16%
AMIT_SERUM_RESPONSE_60_MCF10A	AMIT_SERUM_RESPONSE_60_MCF10A		38	0.3280931	1.0119407	0.35714287	0.8162941	1	962	tags=18%, list=9%, signal=20%
KUMAR_TARGETS_OF_MLL_AF9_FUSION	KUMAR_TARGETS_OF_MLL_AF9_FUSION		310	0.2818279	1.0103072	0.36065573	0.81871766	1	1899	tags=21%, list=17%, signal=24%
WANG_CLIM2_TARGETS_DN	WANG_CLIM2_TARGETS_DN		102	0.25636184	1.0099505	0.41379312	0.8181557	1	2964	tags=28%, list=26%, signal=38%
KEGG_AMINO_SUGAR_AND_NUCLEOTIDE_SUGAR_METABOLISM	KEGG_AMINO_SUGAR_AND_NUCLEOTIDE_SUGAR_METABOLISM		32	0.34681755	1.0091941	0.44642857	0.81832844	1	1597	tags=22%, list=14%, signal=25%
DORSAM_HOXA9_TARGETS_DN	DORSAM_HOXA9_TARGETS_DN		17	0.38626102	1.0089958	0.44230768	0.81720823	1	1902	tags=29%, list=17%, signal=35%
REACTOME_METABOLISM_OF_LIPIDS_AND_LIPOPROTEINS	REACTOME_METABOLISM_OF_LIPIDS_AND_LIPOPROTEINS		154	0.27298275	1.0085428	0.47272727	0.8165801	1	3370	tags=36%, list=30%, signal=50%
MOREAUX_MULTIPLE_MYELOMA_BY_TACI_UP	MOREAUX_MULTIPLE_MYELOMA_BY_TACI_UP		213	0.27082753	1.0076358	0.38	0.81747425	1	1546	tags=17%, list=14%, signal=19%
SESTO_RESPONSE_TO_UV_C5	SESTO_RESPONSE_TO_UV_C5		29	0.34487873	1.0070256	0.49019608	0.81759304	1	1353	tags=24%, list=12%, signal=27%
CHIANG_LIVER_CANCER_SUBCLASS_INTERFERON_UP	CHIANG_LIVER_CANCER_SUBCLASS_INTERFERON_UP		16	0.44393495	1.0063683	0.45	0.817719	1	2187	tags=44%, list=20%, signal=54%
NAKAJIMA_EOSINOPHIL	NAKAJIMA_EOSINOPHIL		15	0.41804516	1.0058899	0.4827586	0.8174547	1	1972	tags=33%, list=18%, signal=40%
UEDA_CENTRAL_CLOCK	UEDA_CENTRAL_CLOCK		66	0.2821262	1.005431	0.41379312	0.81698865	1	3170	tags=39%, list=28%, signal=55%
SMID_BREAST_CANCER_RELAPSE_IN_LUNG_DN	SMID_BREAST_CANCER_RELAPSE_IN_LUNG_DN		20	0.46634594	1.005127	0.4909091	0.8161294	1	327	tags=20%, list=3%, signal=21%
YAGI_AML_WITH_INV_16_TRANSLOCATION	YAGI_AML_WITH_INV_16_TRANSLOCATION		253	0.23940825	1.0046887	0.4509804	0.8159426	1	2240	tags=18%, list=20%, signal=22%
ALONSO_METASTASIS_EMT_UP	ALONSO_METASTASIS_EMT_UP		23	0.37400943	1.0044335	0.47457626	0.8152072	1	623	tags=13%, list=6%, signal=14%
BIOCARTA_FMLP_PATHWAY	BIOCARTA_FMLP_PATHWAY		25	0.3331831	1.0033917	0.46	0.81631947	1	3380	tags=40%, list=30%, signal=57%
SMID_BREAST_CANCER_LUMINAL_B_UP	SMID_BREAST_CANCER_LUMINAL_B_UP		96	0.3206862	1.0026461	0.43333334	0.8166352	1	955	tags=16%, list=9%, signal=17%
REACTOME_MTOR_SIGNALLING	REACTOME_MTOR_SIGNALLING		15	0.35575968	1.002646	0.5	0.8151898	1	4367	tags=53%, list=39%, signal=87%
ZHAN_MULTIPLE_MYELOMA_LB_DN	ZHAN_MULTIPLE_MYELOMA_LB_DN		21	0.46576443	1.0020336	0.509434	0.8153193	1	1589	tags=33%, list=14%, signal=39%
REACTOME_ADHERENS_JUNCTIONS_INTERACTIONS	REACTOME_ADHERENS_JUNCTIONS_INTERACTIONS		18	0.39013365	1.0015652	0.47368422	0.8150573	1	3011	tags=44%, list=27%, signal=61%
STARK_PREFRONTAL_CORTEX_22Q11_DELETION_UP	STARK_PREFRONTAL_CORTEX_22Q11_DELETION_UP		93	0.2777175	0.999912	0.40384614	0.8173539	1	1459	tags=19%, list=13%, signal=22%
REACTOME_AMINE_LIGAND_BINDING_RECEPTORS	REACTOME_AMINE_LIGAND_BINDING_RECEPTORS		27	0.42601705	0.99958885	0.48076922	0.8165614	1	3097	tags=37%, list=28%, signal=51%
KIM_LRRC3B_TARGETS	KIM_LRRC3B_TARGETS		15	0.5104809	0.99880743	0.5555556	0.8168613	1	2992	tags=47%, list=27%, signal=64%
REACTOME_THE_ROLE_OF_NEF_IN_HIV1_REPLICATION_AND_DISEASE_PATHOGENESIS	REACTOME_THE_ROLE_OF_NEF_IN_HIV1_REPLICATION_AND_DISEASE_PATHOGENESIS		21	0.36251298	0.9986773	0.42592594	0.8156762	1	3118	tags=33%, list=28%, signal=46%
LUI_THYROID_CANCER_PAX8_PPARG_UP	LUI_THYROID_CANCER_PAX8_PPARG_UP		27	0.33838812	0.99692655	0.46296296	0.8189489	1	730	tags=19%, list=7%, signal=20%
KEGG_JAK_STAT_SIGNALING_PATHWAY	KEGG_JAK_STAT_SIGNALING_PATHWAY		88	0.3039839	0.9967822	0.5	0.81785476	1	1679	tags=22%, list=15%, signal=25%
CONCANNON_APOPTOSIS_BY_EPOXOMICIN_DN	CONCANNON_APOPTOSIS_BY_EPOXOMICIN_DN		100	0.27286425	0.99664384	0.5	0.816762	1	591	tags=10%, list=5%, signal=10%
CASORELLI_ACUTE_PROMYELOCYTIC_LEUKEMIA_UP	CASORELLI_ACUTE_PROMYELOCYTIC_LEUKEMIA_UP		97	0.28676304	0.99646735	0.40983605	0.8158386	1	1466	tags=23%, list=13%, signal=26%
KEGG_BIOSYNTHESIS_OF_UNSATURATED_FATTY_ACIDS	KEGG_BIOSYNTHESIS_OF_UNSATURATED_FATTY_ACIDS		18	0.35615328	0.9964573	0.4509804	0.814491	1	3116	tags=50%, list=28%, signal=69%
OUYANG_PROSTATE_CANCER_PROGRESSION_DN	OUYANG_PROSTATE_CANCER_PROGRESSION_DN		15	0.361497	0.99602216	0.5272727	0.81413347	1	4490	tags=60%, list=40%, signal=100%
PAPASPYRIDONOS_UNSTABLE_ATEROSCLEROTIC_PLAQUE_DN	PAPASPYRIDONOS_UNSTABLE_ATEROSCLEROTIC_PLAQUE_DN		27	0.4236181	0.9949903	0.48076922	0.8150146	1	1549	tags=30%, list=14%, signal=34%
KEGG_GAP_JUNCTION	KEGG_GAP_JUNCTION		51	0.31542185	0.9944516	0.44444445	0.81496745	1	623	tags=12%, list=6%, signal=12%
KEGG_O_GLYCAN_BIOSYNTHESIS	KEGG_O_GLYCAN_BIOSYNTHESIS		17	0.40546998	0.99376917	0.44	0.8153528	1	1497	tags=29%, list=13%, signal=34%
WANG_HCP_PROSTATE_CANCER	WANG_HCP_PROSTATE_CANCER		45	0.324721	0.99336606	0.5	0.81469864	1	1195	tags=20%, list=11%, signal=22%
GAL_LEUKEMIC_STEM_CELL_UP	GAL_LEUKEMIC_STEM_CELL_UP		58	0.2974499	0.9931668	0.4814815	0.81371784	1	2052	tags=24%, list=18%, signal=29%
SMITH_TERT_TARGETS_DN	SMITH_TERT_TARGETS_DN		49	0.322809	0.99199265	0.46774194	0.8144888	1	2116	tags=33%, list=19%, signal=40%
BROWNE_HCMV_INFECTION_14HR_DN	BROWNE_HCMV_INFECTION_14HR_DN		164	0.2519493	0.9916888	0.51785713	0.8138645	1	1758	tags=18%, list=16%, signal=21%
REACTOME_GS_ALPHA_MEDIATED_EVENTS_IN_GLUCAGON_SIGNALLING	REACTOME_GS_ALPHA_MEDIATED_EVENTS_IN_GLUCAGON_SIGNALLING		19	0.3825299	0.99047154	0.44230768	0.81507474	1	1027	tags=16%, list=9%, signal=17%
WANG_PROSTATE_CANCER_ANDROGEN_INDEPENDENT	WANG_PROSTATE_CANCER_ANDROGEN_INDEPENDENT		35	0.2897067	0.9902305	0.40983605	0.8143243	1	629	tags=11%, list=6%, signal=12%
KAAB_HEART_ATRIUM_VS_VENTRICLE_DN	KAAB_HEART_ATRIUM_VS_VENTRICLE_DN		169	0.26705673	0.9898379	0.4642857	0.8139182	1	3534	tags=37%, list=32%, signal=54%
KEGG_ARRHYTHMOGENIC_RIGHT_VENTRICULAR_CARDIOMYOPATHY_ARVC	KEGG_ARRHYTHMOGENIC_RIGHT_VENTRICULAR_CARDIOMYOPATHY_ARVC		55	0.34084225	0.9879511	0.5416667	0.81788325	1	2333	tags=29%, list=21%, signal=37%
CAFFAREL_RESPONSE_TO_THC_24HR_5_DN	CAFFAREL_RESPONSE_TO_THC_24HR_5_DN		37	0.29935044	0.98549736	0.5192308	0.82234955	1	1620	tags=19%, list=14%, signal=22%
BYSTRYKH_HEMATOPOIESIS_STEM_CELL_AND_BRAIN_QTL_TRANS	BYSTRYKH_HEMATOPOIESIS_STEM_CELL_AND_BRAIN_QTL_TRANS		138	0.22992268	0.98488164	0.5185185	0.8224519	1	1983	tags=17%, list=18%, signal=21%
MARTORIATI_MDM4_TARGETS_NEUROEPITHELIUM_DN	MARTORIATI_MDM4_TARGETS_NEUROEPITHELIUM_DN		60	0.35885373	0.98340213	0.52	0.82499963	1	1641	tags=18%, list=15%, signal=21%
RASHI_RESPONSE_TO_IONIZING_RADIATION_3	RASHI_RESPONSE_TO_IONIZING_RADIATION_3		34	0.30968556	0.98291373	0.44680852	0.8246191	1	2720	tags=29%, list=24%, signal=39%
ELVIDGE_HIF1A_TARGETS_UP	ELVIDGE_HIF1A_TARGETS_UP		41	0.31728336	0.9828163	0.4716981	0.8235354	1	1730	tags=20%, list=15%, signal=23%
HONMA_DOCETAXEL_RESISTANCE	HONMA_DOCETAXEL_RESISTANCE		23	0.33581007	0.9824823	0.4827586	0.8230362	1	3682	tags=39%, list=33%, signal=58%
TONKS_TARGETS_OF_RUNX1_RUNX1T1_FUSION_SUSTAINED_IN_MONOCYTE_UP	TONKS_TARGETS_OF_RUNX1_RUNX1T1_FUSION_SUSTAINED_IN_MONOCYTE_UP		15	0.4096028	0.9813447	0.4915254	0.8245917	1	753	tags=20%, list=7%, signal=21%
MCCLUNG_CREB1_TARGETS_UP	MCCLUNG_CREB1_TARGETS_UP		76	0.28736174	0.9810166	0.41509435	0.82409185	1	1155	tags=18%, list=10%, signal=20%
HENDRICKS_SMARCA4_TARGETS_UP	HENDRICKS_SMARCA4_TARGETS_UP		28	0.33263227	0.97944826	0.509434	0.8262058	1	564	tags=18%, list=5%, signal=19%
REACTOME_G_ALPHA_S_SIGNALLING_EVENTS	REACTOME_G_ALPHA_S_SIGNALLING_EVENTS		79	0.3258383	0.97923446	0.5185185	0.8255062	1	1052	tags=14%, list=9%, signal=15%
BIOCARTA_PPARA_PATHWAY	BIOCARTA_PPARA_PATHWAY		35	0.3126848	0.9788218	0.47368422	0.82494235	1	2964	tags=34%, list=26%, signal=46%
AMBROSINI_FLAVOPIRIDOL_TREATMENT_TP53	AMBROSINI_FLAVOPIRIDOL_TREATMENT_TP53		60	0.2826235	0.9781607	0.49019608	0.82518256	1	803	tags=10%, list=7%, signal=11%
ICHIBA_GRAFT_VERSUS_HOST_DISEASE_D7_DN	ICHIBA_GRAFT_VERSUS_HOST_DISEASE_D7_DN		34	0.34802642	0.9777418	0.5192308	0.8248556	1	2610	tags=35%, list=23%, signal=46%
KOKKINAKIS_METHIONINE_DEPRIVATION_48HR_DN	KOKKINAKIS_METHIONINE_DEPRIVATION_48HR_DN		45	0.29716164	0.97761375	0.54545456	0.8238529	1	1433	tags=18%, list=13%, signal=20%
KEGG_GNRH_SIGNALING_PATHWAY	KEGG_GNRH_SIGNALING_PATHWAY		71	0.29137045	0.9774139	0.3773585	0.822974	1	2373	tags=23%, list=21%, signal=28%
HOOI_ST7_TARGETS_DN	HOOI_ST7_TARGETS_DN		51	0.32763645	0.9770746	0.5272727	0.8225106	1	1383	tags=22%, list=12%, signal=24%
PUIFFE_INVASION_INHIBITED_BY_ASCITES_UP	PUIFFE_INVASION_INHIBITED_BY_ASCITES_UP		45	0.2910205	0.9768744	0.51724136	0.8215392	1	623	tags=11%, list=6%, signal=12%
KEGG_DILATED_CARDIOMYOPATHY	KEGG_DILATED_CARDIOMYOPATHY		63	0.35796583	0.9761565	0.5869565	0.8217622	1	893	tags=16%, list=8%, signal=17%
DEURIG_T_CELL_PROLYMPHOCYTIC_LEUKEMIA_DN	DEURIG_T_CELL_PROLYMPHOCYTIC_LEUKEMIA_DN		176	0.28760383	0.9755264	0.55172414	0.8224501	1	2262	tags=24%, list=20%, signal=30%
RICKMAN_TUMOR_DIFFERENTIATED_WELL_VS_POORLY_UP	RICKMAN_TUMOR_DIFFERENTIATED_WELL_VS_POORLY_UP		119	0.26608512	0.9755082	0.53061223	0.8211658	1	3351	tags=34%, list=30%, signal=49%
WANG_BARRETTS_ESOPHAGUS_UP	WANG_BARRETTS_ESOPHAGUS_UP		32	0.3446327	0.97515666	0.47540984	0.82055384	1	1788	tags=28%, list=16%, signal=33%
ODONNELL_TARGETS_OF_MYC_AND_TFRC_UP	ODONNELL_TARGETS_OF_MYC_AND_TFRC_UP		38	0.3641533	0.9743437	0.51666665	0.82104474	1	1363	tags=32%, list=12%, signal=36%
DACOSTA_UV_RESPONSE_VIA_ERCC3_TTD_UP	DACOSTA_UV_RESPONSE_VIA_ERCC3_TTD_UP		33	0.3091721	0.97346526	0.5322581	0.82167876	1	2467	tags=27%, list=22%, signal=35%
STREICHER_LSM1_TARGETS_UP	STREICHER_LSM1_TARGETS_UP		25	0.3472041	0.9722044	0.4642857	0.823552	1	407	tags=16%, list=4%, signal=17%
BERNARD_PPAPDC1B_TARGETS_UP	BERNARD_PPAPDC1B_TARGETS_UP		18	0.30129015	0.97188026	0.49122807	0.8230657	1	4813	tags=56%, list=43%, signal=97%
CUI_GLUCOSE_DEPRIVATION	CUI_GLUCOSE_DEPRIVATION		35	0.29557878	0.9716216	0.55	0.8222481	1	3988	tags=54%, list=36%, signal=84%
YAUCH_HEDGEHOG_SIGNALING_PARACRINE_UP	YAUCH_HEDGEHOG_SIGNALING_PARACRINE_UP		88	0.32034814	0.97115666	0.42592594	0.8221662	1	1409	tags=23%, list=13%, signal=26%
KEGG_GLYCEROLIPID_METABOLISM	KEGG_GLYCEROLIPID_METABOLISM		29	0.35684842	0.9707046	0.4642857	0.8221047	1	4354	tags=59%, list=39%, signal=96%
GOZGIT_ESR1_TARGETS_UP	GOZGIT_ESR1_TARGETS_UP		79	0.29699808	0.9703569	0.5	0.82145554	1	1175	tags=19%, list=10%, signal=21%
BOYAULT_LIVER_CANCER_SUBCLASS_G3_DN	BOYAULT_LIVER_CANCER_SUBCLASS_G3_DN		35	0.37837058	0.96977973	0.47272727	0.82175386	1	2511	tags=40%, list=22%, signal=51%
BROWNE_HCMV_INFECTION_4HR_DN	BROWNE_HCMV_INFECTION_4HR_DN		137	0.24970923	0.9692009	0.53061223	0.8219519	1	1906	tags=17%, list=17%, signal=20%
GRABARCZYK_BCL11B_TARGETS_DN	GRABARCZYK_BCL11B_TARGETS_DN		30	0.3358356	0.96790135	0.42857143	0.8237375	1	2060	tags=30%, list=18%, signal=37%
MITSIADES_RESPONSE_TO_APLIDIN_UP	MITSIADES_RESPONSE_TO_APLIDIN_UP		260	0.23475842	0.9672564	0.46875	0.82390964	1	1742	tags=16%, list=16%, signal=18%
ASTON_MAJOR_DEPRESSIVE_DISORDER_UP	ASTON_MAJOR_DEPRESSIVE_DISORDER_UP		25	0.34474543	0.96722513	0.46666667	0.8226685	1	2346	tags=28%, list=21%, signal=35%
HOEBEKE_LYMPHOID_STEM_CELL_DN	HOEBEKE_LYMPHOID_STEM_CELL_DN		63	0.28012502	0.9669425	0.4827586	0.8218808	1	2963	tags=33%, list=26%, signal=45%
RIGGINS_TAMOXIFEN_RESISTANCE_DN	RIGGINS_TAMOXIFEN_RESISTANCE_DN		132	0.276689	0.96672934	0.53125	0.8211445	1	1382	tags=18%, list=12%, signal=20%
ELVIDGE_HYPOXIA_DN	ELVIDGE_HYPOXIA_DN		84	0.26931265	0.9656655	0.4909091	0.8223366	1	1405	tags=13%, list=13%, signal=15%
BANDRES_RESPONSE_TO_CARMUSTIN_WITHOUT_MGMT_48HR_DN	BANDRES_RESPONSE_TO_CARMUSTIN_WITHOUT_MGMT_48HR_DN		20	0.34181166	0.96533036	0.48076922	0.82185745	1	2416	tags=30%, list=22%, signal=38%
JAZAG_TGFB1_SIGNALING_VIA_SMAD4_UP	JAZAG_TGFB1_SIGNALING_VIA_SMAD4_UP		69	0.25510746	0.96412027	0.47058824	0.8233059	1	496	tags=10%, list=4%, signal=11%
BASSO_HAIRY_CELL_LEUKEMIA_DN	BASSO_HAIRY_CELL_LEUKEMIA_DN		50	0.30475077	0.96389043	0.5762712	0.82251817	1	3226	tags=36%, list=29%, signal=50%
CHEN_LVAD_SUPPORT_OF_FAILING_HEART_DN	CHEN_LVAD_SUPPORT_OF_FAILING_HEART_DN		33	0.38004696	0.96323335	0.48387095	0.82271844	1	953	tags=18%, list=9%, signal=20%
REACTOME_G_ALPHA_12_13_SIGNALLING_EVENTS	REACTOME_G_ALPHA_12_13_SIGNALLING_EVENTS		37	0.3013066	0.9628881	0.48979592	0.82233936	1	3411	tags=38%, list=30%, signal=54%
ODONNELL_METASTASIS_UP	ODONNELL_METASTASIS_UP		42	0.35060838	0.96264404	0.5614035	0.82161844	1	2200	tags=29%, list=20%, signal=35%
JISON_SICKLE_CELL_DISEASE_UP	JISON_SICKLE_CELL_DISEASE_UP		121	0.28645384	0.9624856	0.44615385	0.8207381	1	3991	tags=45%, list=36%, signal=69%
BROWNE_HCMV_INFECTION_16HR_UP	BROWNE_HCMV_INFECTION_16HR_UP		123	0.24625997	0.9624624	0.48076922	0.8194715	1	1594	tags=15%, list=14%, signal=17%
ZHAN_MULTIPLE_MYELOMA_PR_DN	ZHAN_MULTIPLE_MYELOMA_PR_DN		19	0.34638384	0.96199644	0.5319149	0.81927115	1	1550	tags=32%, list=14%, signal=37%
NUYTTEN_NIPP1_TARGETS_DN	NUYTTEN_NIPP1_TARGETS_DN		449	0.23136286	0.9617123	0.47272727	0.81852037	1	2643	tags=25%, list=24%, signal=31%
WANG_LMO4_TARGETS_UP	WANG_LMO4_TARGETS_UP		183	0.2358728	0.9612891	0.4909091	0.8179717	1	2712	tags=27%, list=24%, signal=35%
BERENJENO_TRANSFORMED_BY_RHOA_DN	BERENJENO_TRANSFORMED_BY_RHOA_DN		293	0.29913905	0.96077883	0.5272727	0.81803644	1	2243	tags=30%, list=20%, signal=37%
NOUZOVA_TRETINOIN_AND_H4_ACETYLATION	NOUZOVA_TRETINOIN_AND_H4_ACETYLATION		78	0.24731503	0.9598476	0.46153846	0.8189481	1	4896	tags=47%, list=44%, signal=84%
RODRIGUES_NTN1_TARGETS_DN	RODRIGUES_NTN1_TARGETS_DN		94	0.28531173	0.9578347	0.4909091	0.8224031	1	2739	tags=33%, list=24%, signal=43%
BROWNE_HCMV_INFECTION_1HR_DN	BROWNE_HCMV_INFECTION_1HR_DN		121	0.2366842	0.95781165	0.5555556	0.8211994	1	4009	tags=33%, list=36%, signal=51%
KEGG_FOCAL_ADHESION	KEGG_FOCAL_ADHESION		123	0.31019458	0.95769274	0.5409836	0.82009846	1	764	tags=12%, list=7%, signal=13%
SENGUPTA_NASOPHARYNGEAL_CARCINOMA_WITH_LMP1_DN	SENGUPTA_NASOPHARYNGEAL_CARCINOMA_WITH_LMP1_DN		77	0.34828806	0.95357424	0.5	0.8290687	1	1603	tags=25%, list=14%, signal=29%
NAKAMURA_METASTASIS	NAKAMURA_METASTASIS		27	0.3663755	0.95341486	0.49019608	0.82822573	1	391	tags=19%, list=3%, signal=19%
XU_GH1_AUTOCRINE_TARGETS_DN	XU_GH1_AUTOCRINE_TARGETS_DN		68	0.27425686	0.95233715	0.48979592	0.8293723	1	3269	tags=37%, list=29%, signal=52%
REACTOME_IRS_RELATED_EVENTS	REACTOME_IRS_RELATED_EVENTS		52	0.25949508	0.9514374	0.6	0.8304469	1	3145	tags=33%, list=28%, signal=45%
AMIT_EGF_RESPONSE_240_HELA	AMIT_EGF_RESPONSE_240_HELA		42	0.28405577	0.95142025	0.4909091	0.8291726	1	1425	tags=14%, list=13%, signal=16%
CUI_TCF21_TARGETS_DN	CUI_TCF21_TARGETS_DN		21	0.36726728	0.9512201	0.58928573	0.8283216	1	1677	tags=24%, list=15%, signal=28%
XU_GH1_AUTOCRINE_TARGETS_UP	XU_GH1_AUTOCRINE_TARGETS_UP		93	0.27016407	0.9508455	0.5964912	0.82776475	1	769	tags=11%, list=7%, signal=11%
CREIGHTON_ENDOCRINE_THERAPY_RESISTANCE_1	CREIGHTON_ENDOCRINE_THERAPY_RESISTANCE_1		281	0.23461598	0.950503	0.6122449	0.8272368	1	1359	tags=14%, list=12%, signal=16%
BIOCARTA_NFAT_PATHWAY	BIOCARTA_NFAT_PATHWAY		31	0.28682306	0.9490509	0.5531915	0.82932407	1	3380	tags=39%, list=30%, signal=55%
REN_ALVEOLAR_RHABDOMYOSARCOMA_UP	REN_ALVEOLAR_RHABDOMYOSARCOMA_UP		57	0.33771676	0.94767016	0.53571427	0.8312745	1	2265	tags=28%, list=20%, signal=35%
BIOCARTA_IGF1R_PATHWAY	BIOCARTA_IGF1R_PATHWAY		15	0.32613093	0.94685715	0.46153846	0.83203	1	2136	tags=20%, list=19%, signal=25%
MAYBURD_RESPONSE_TO_L663536_UP	MAYBURD_RESPONSE_TO_L663536_UP		15	0.34838474	0.94635594	0.51785713	0.8319399	1	2280	tags=27%, list=20%, signal=33%
ROSS_ACUTE_MYELOID_LEUKEMIA_CBF	ROSS_ACUTE_MYELOID_LEUKEMIA_CBF		50	0.30016443	0.94528097	0.5423729	0.8335443	1	1059	tags=16%, list=9%, signal=18%
BIOCARTA_IL1R_PATHWAY	BIOCARTA_IL1R_PATHWAY		18	0.31222007	0.94475555	0.59322035	0.83359796	1	893	tags=17%, list=8%, signal=18%
LAIHO_COLORECTAL_CANCER_SERRATED_DN	LAIHO_COLORECTAL_CANCER_SERRATED_DN		47	0.25974393	0.94454485	0.5	0.8327669	1	1339	tags=13%, list=12%, signal=14%
HOSHIDA_LIVER_CANCER_SUBCLASS_S3	HOSHIDA_LIVER_CANCER_SUBCLASS_S3		200	0.26667878	0.94426686	0.53333336	0.8323925	1	3927	tags=45%, list=35%, signal=68%
TOMLINS_PROSTATE_CANCER_UP	TOMLINS_PROSTATE_CANCER_UP		21	0.3163066	0.9425792	0.5689655	0.8349386	1	3695	tags=38%, list=33%, signal=57%
SETLUR_PROSTATE_CANCER_TMPRSS2_ERG_FUSION_UP	SETLUR_PROSTATE_CANCER_TMPRSS2_ERG_FUSION_UP		43	0.30159995	0.94182366	0.5	0.83518326	1	2613	tags=33%, list=23%, signal=42%
NIKOLSKY_BREAST_CANCER_17Q11_Q21_AMPLICON	NIKOLSKY_BREAST_CANCER_17Q11_Q21_AMPLICON		53	0.29029796	0.94158095	0.5625	0.83453184	1	2079	tags=21%, list=19%, signal=25%
WANG_SMARCE1_TARGETS_DN	WANG_SMARCE1_TARGETS_DN		205	0.24912353	0.94153726	0.54385966	0.83334637	1	1461	tags=15%, list=13%, signal=17%
YAO_TEMPORAL_RESPONSE_TO_PROGESTERONE_CLUSTER_5	YAO_TEMPORAL_RESPONSE_TO_PROGESTERONE_CLUSTER_5		25	0.35864872	0.94144905	0.55172414	0.832267	1	982	tags=24%, list=9%, signal=26%
BANDRES_RESPONSE_TO_CARMUSTIN_MGMT_24HR_DN	BANDRES_RESPONSE_TO_CARMUSTIN_MGMT_24HR_DN		22	0.32335246	0.9403397	0.53846157	0.83392507	1	2430	tags=27%, list=22%, signal=35%
NAKAYAMA_FRA2_TARGETS	NAKAYAMA_FRA2_TARGETS		22	0.33932388	0.9396533	0.55172414	0.83419883	1	491	tags=14%, list=4%, signal=14%
SENGUPTA_EBNA1_ANTICORRELATED	SENGUPTA_EBNA1_ANTICORRELATED		73	0.282114	0.93961006	0.5652174	0.8330631	1	1174	tags=16%, list=10%, signal=18%
TARTE_PLASMA_CELL_VS_B_LYMPHOCYTE_UP	TARTE_PLASMA_CELL_VS_B_LYMPHOCYTE_UP		60	0.2878409	0.93930364	0.4642857	0.8324783	1	4207	tags=57%, list=38%, signal=90%
ACEVEDO_LIVER_CANCER_WITH_H3K9ME3_UP	ACEVEDO_LIVER_CANCER_WITH_H3K9ME3_UP		46	0.3356142	0.9391886	0.59574467	0.8315131	1	3859	tags=41%, list=34%, signal=63%
RIGGI_EWING_SARCOMA_PROGENITOR_UP	RIGGI_EWING_SARCOMA_PROGENITOR_UP		227	0.29502612	0.9391128	0.6034483	0.83053684	1	2953	tags=34%, list=26%, signal=46%
IVANOVA_HEMATOPOIESIS_STEM_CELL_AND_PROGENITOR	IVANOVA_HEMATOPOIESIS_STEM_CELL_AND_PROGENITOR		152	0.23581214	0.9381052	0.58928573	0.8317151	1	1570	tags=17%, list=14%, signal=20%
WANG_BARRETTS_ESOPHAGUS_AND_ESOPHAGUS_CANCER_UP	WANG_BARRETTS_ESOPHAGUS_AND_ESOPHAGUS_CANCER_UP		19	0.37057266	0.9373258	0.54545456	0.83204126	1	2744	tags=42%, list=25%, signal=56%
JIANG_HYPOXIA_NORMAL	JIANG_HYPOXIA_NORMAL		154	0.22935379	0.93728244	0.53125	0.83092725	1	3670	tags=34%, list=33%, signal=50%
GOLDRATH_HOMEOSTATIC_PROLIFERATION	GOLDRATH_HOMEOSTATIC_PROLIFERATION		122	0.2485394	0.9367911	0.5	0.8308239	1	4172	tags=38%, list=37%, signal=59%
CHEOK_RESPONSE_TO_HD_MTX_DN	CHEOK_RESPONSE_TO_HD_MTX_DN		15	0.34622133	0.9361944	0.47540984	0.830911	1	14	tags=7%, list=0%, signal=7%
YAGI_AML_WITH_T_9_11_TRANSLOCATION	YAGI_AML_WITH_T_9_11_TRANSLOCATION		91	0.25610963	0.9356039	0.5625	0.83077973	1	885	tags=10%, list=8%, signal=11%
GAUSSMANN_MLL_AF4_FUSION_TARGETS_G_UP	GAUSSMANN_MLL_AF4_FUSION_TARGETS_G_UP		108	0.29254436	0.93514204	0.51785713	0.8307279	1	2009	tags=23%, list=18%, signal=28%
REACTOME_GLUCAGON_SIGNALING_IN_METABOLIC_REGULATION	REACTOME_GLUCAGON_SIGNALING_IN_METABOLIC_REGULATION		22	0.33991307	0.93421394	0.5272727	0.8315345	1	1027	tags=14%, list=9%, signal=15%
NADERI_BREAST_CANCER_PROGNOSIS_DN	NADERI_BREAST_CANCER_PROGNOSIS_DN		17	0.39039138	0.93392885	0.5967742	0.8309944	1	825	tags=24%, list=7%, signal=25%
BIOCARTA_NKCELLS_PATHWAY	BIOCARTA_NKCELLS_PATHWAY		15	0.4254834	0.9329696	0.5714286	0.8321045	1	2773	tags=53%, list=25%, signal=71%
WATANABE_COLON_CANCER_MSI_VS_MSS_UP	WATANABE_COLON_CANCER_MSI_VS_MSS_UP		17	0.35787988	0.9328045	0.5645161	0.8311684	1	1999	tags=29%, list=18%, signal=36%
HOFMANN_CELL_LYMPHOMA_DN	HOFMANN_CELL_LYMPHOMA_DN		23	0.31666592	0.93251866	0.55737704	0.8307842	1	355	tags=13%, list=3%, signal=13%
HAHTOLA_SEZARY_SYNDROM_DN	HAHTOLA_SEZARY_SYNDROM_DN		22	0.4271677	0.9324811	0.509434	0.8296123	1	2088	tags=32%, list=19%, signal=39%
SU_LIVER	SU_LIVER		42	0.3626559	0.93097144	0.5576923	0.8314519	1	3249	tags=40%, list=29%, signal=57%
MILI_PSEUDOPODIA_HAPTOTAXIS_UP	MILI_PSEUDOPODIA_HAPTOTAXIS_UP		305	0.2631153	0.9307933	0.46153846	0.8306229	1	2890	tags=26%, list=26%, signal=34%
HAHTOLA_MYCOSIS_FUNGOIDES_SKIN_UP	HAHTOLA_MYCOSIS_FUNGOIDES_SKIN_UP		117	0.2842024	0.9306107	0.5614035	0.8297863	1	1691	tags=18%, list=15%, signal=21%
CHESLER_BRAIN_QTL_CIS	CHESLER_BRAIN_QTL_CIS		56	0.26765564	0.9302358	0.5471698	0.829537	1	1471	tags=20%, list=13%, signal=23%
HOSHIDA_LIVER_CANCER_SURVIVAL_DN	HOSHIDA_LIVER_CANCER_SURVIVAL_DN		82	0.24484582	0.93001926	0.5535714	0.82889336	1	3879	tags=39%, list=35%, signal=59%
OUELLET_CULTURED_OVARIAN_CANCER_INVASIVE_VS_LMP_UP	OUELLET_CULTURED_OVARIAN_CANCER_INVASIVE_VS_LMP_UP		46	0.26421297	0.92957914	0.53846157	0.82864404	1	2057	tags=20%, list=18%, signal=24%
WATTEL_AUTONOMOUS_THYROID_ADENOMA_UP	WATTEL_AUTONOMOUS_THYROID_ADENOMA_UP		15	0.37564343	0.9293349	0.5090909	0.8281359	1	1064	tags=27%, list=10%, signal=29%
JIANG_TIP30_TARGETS_DN	JIANG_TIP30_TARGETS_DN		18	0.31506702	0.9284762	0.5689655	0.82873863	1	3682	tags=33%, list=33%, signal=50%
ST_ADRENERGIC	ST_ADRENERGIC		18	0.31508768	0.92743546	0.61538464	0.82983416	1	1412	tags=17%, list=13%, signal=19%
KEGG_ETHER_LIPID_METABOLISM	KEGG_ETHER_LIPID_METABOLISM		22	0.34355468	0.9269309	0.61403507	0.8299871	1	3852	tags=45%, list=34%, signal=69%
SAKAI_TUMOR_INFILTRATING_MONOCYTES_UP	SAKAI_TUMOR_INFILTRATING_MONOCYTES_UP		18	0.3174081	0.9267901	0.5319149	0.829084	1	2642	tags=28%, list=24%, signal=36%
SCHLOSSER_SERUM_RESPONSE_DN	SCHLOSSER_SERUM_RESPONSE_DN		433	0.23049276	0.9247803	0.56363636	0.8323038	1	4171	tags=37%, list=37%, signal=57%
REACTOME_SIGNALING_BY_EGFR	REACTOME_SIGNALING_BY_EGFR		38	0.25221294	0.9245983	0.48076922	0.8315438	1	3226	tags=26%, list=29%, signal=37%
REACTOME_GLUCOSE_METABOLISM	REACTOME_GLUCOSE_METABOLISM		39	0.34758162	0.9245481	0.6226415	0.8304127	1	3170	tags=46%, list=28%, signal=64%
IZADPANAH_STEM_CELL_ADIPOSE_VS_BONE_DN	IZADPANAH_STEM_CELL_ADIPOSE_VS_BONE_DN		65	0.36449656	0.924156	0.6111111	0.8299771	1	2352	tags=37%, list=21%, signal=46%
STOSSI_RESPONSE_TO_ESTRADIOL	STOSSI_RESPONSE_TO_ESTRADIOL		26	0.32901803	0.9224263	0.57894737	0.8328496	1	984	tags=12%, list=9%, signal=13%
VANTVEER_BREAST_CANCER_POOR_PROGNOSIS	VANTVEER_BREAST_CANCER_POOR_PROGNOSIS		26	0.31503236	0.92231417	0.5714286	0.83175814	1	1198	tags=15%, list=11%, signal=17%
KEGG_STEROID_HORMONE_BIOSYNTHESIS	KEGG_STEROID_HORMONE_BIOSYNTHESIS		24	0.36822492	0.9221185	0.5769231	0.83090866	1	3382	tags=42%, list=30%, signal=60%
TANG_SENESCENCE_TP53_TARGETS_UP	TANG_SENESCENCE_TP53_TARGETS_UP		16	0.39729053	0.9217976	0.5833333	0.8303499	1	684	tags=19%, list=6%, signal=20%
REACTOME_RHO_GTPASE_CYCLE	REACTOME_RHO_GTPASE_CYCLE		70	0.27088863	0.92149794	0.6181818	0.8296935	1	2635	tags=29%, list=24%, signal=37%
DOANE_BREAST_CANCER_CLASSES_UP	DOANE_BREAST_CANCER_CLASSES_UP		41	0.33940646	0.92098045	0.5740741	0.82954186	1	3587	tags=49%, list=32%, signal=72%
ONDER_CDH1_TARGETS_2_DN	ONDER_CDH1_TARGETS_2_DN		264	0.3031746	0.9195287	0.5849057	0.8313097	1	1265	tags=24%, list=11%, signal=26%
TURASHVILI_BREAST_LOBULAR_CARCINOMA_VS_LOBULAR_NORMAL_DN	TURASHVILI_BREAST_LOBULAR_CARCINOMA_VS_LOBULAR_NORMAL_DN		42	0.41556442	0.9186906	0.5614035	0.8316183	1	186	tags=12%, list=2%, signal=12%
MCBRYAN_PUBERTAL_BREAST_6_7WK_UP	MCBRYAN_PUBERTAL_BREAST_6_7WK_UP		133	0.27019715	0.91697115	0.5689655	0.8340983	1	2623	tags=29%, list=23%, signal=37%
ST_INTERLEUKIN_4_PATHWAY	ST_INTERLEUKIN_4_PATHWAY		17	0.3418642	0.9167216	0.54385966	0.8334403	1	2819	tags=41%, list=25%, signal=55%
GRUETZMANN_PANCREATIC_CANCER_DN	GRUETZMANN_PANCREATIC_CANCER_DN		147	0.24236774	0.91593546	0.60655737	0.8339203	1	3259	tags=29%, list=29%, signal=40%
WILCOX_PRESPONSE_TO_ROGESTERONE_DN	WILCOX_PRESPONSE_TO_ROGESTERONE_DN		30	0.37203303	0.9159212	0.5555556	0.8327789	1	975	tags=20%, list=9%, signal=22%
COATES_MACROPHAGE_M1_VS_M2_UP	COATES_MACROPHAGE_M1_VS_M2_UP		47	0.31480962	0.91560596	0.5081967	0.8322729	1	2039	tags=26%, list=18%, signal=31%
HUTTMANN_B_CLL_POOR_SURVIVAL_DN	HUTTMANN_B_CLL_POOR_SURVIVAL_DN		36	0.28927583	0.91476154	0.55172414	0.8327808	1	428	tags=14%, list=4%, signal=14%
VALK_AML_CLUSTER_12	VALK_AML_CLUSTER_12		23	0.32112363	0.91447616	0.66101694	0.83219796	1	493	tags=13%, list=4%, signal=14%
KEGG_TGF_BETA_SIGNALING_PATHWAY	KEGG_TGF_BETA_SIGNALING_PATHWAY		51	0.2902237	0.9137937	0.5576923	0.8325158	1	1805	tags=25%, list=16%, signal=30%
GRADE_COLON_AND_RECTAL_CANCER_DN	GRADE_COLON_AND_RECTAL_CANCER_DN		49	0.28669453	0.9137622	0.57377046	0.8314048	1	2946	tags=33%, list=26%, signal=44%
DACOSTA_UV_RESPONSE_VIA_ERCC3_XPCS_DN	DACOSTA_UV_RESPONSE_VIA_ERCC3_XPCS_DN		31	0.30919364	0.9136914	0.46	0.8304104	1	3655	tags=42%, list=33%, signal=62%
BIOCARTA_P38MAPK_PATHWAY	BIOCARTA_P38MAPK_PATHWAY		26	0.29862365	0.91357756	0.43396226	0.82949775	1	2842	tags=23%, list=25%, signal=31%
DAZARD_UV_RESPONSE_CLUSTER_G1	DAZARD_UV_RESPONSE_CLUSTER_G1		28	0.2879309	0.91341114	0.64	0.82887197	1	239	tags=7%, list=2%, signal=7%
BROWNE_HCMV_INFECTION_12HR_UP	BROWNE_HCMV_INFECTION_12HR_UP		58	0.26539594	0.9125653	0.6226415	0.829598	1	872	tags=10%, list=8%, signal=11%
BIOCARTA_STRESS_PATHWAY	BIOCARTA_STRESS_PATHWAY		15	0.31375322	0.91249216	0.5576923	0.82856077	1	1466	tags=13%, list=13%, signal=15%
REACTOME_P75_NTR_RECEPTOR_MEDIATED_SIGNALLING	REACTOME_P75_NTR_RECEPTOR_MEDIATED_SIGNALLING		53	0.24070889	0.9112291	0.6363636	0.8303238	1	3728	tags=36%, list=33%, signal=53%
OKUMURA_INFLAMMATORY_RESPONSE_LPS	OKUMURA_INFLAMMATORY_RESPONSE_LPS		109	0.25066197	0.9102273	0.62711865	0.8314671	1	1612	tags=18%, list=14%, signal=21%
REACTOME_CELL_DEATH_SIGNALLING_VIA_NRAGE_NRIF_AND_NADE	REACTOME_CELL_DEATH_SIGNALLING_VIA_NRAGE_NRIF_AND_NADE		38	0.27274367	0.9090614	0.64705884	0.83287185	1	3309	tags=34%, list=30%, signal=48%
MARTORIATI_MDM4_TARGETS_FETAL_LIVER_DN	MARTORIATI_MDM4_TARGETS_FETAL_LIVER_DN		202	0.23886092	0.9090007	0.6111111	0.8318558	1	1471	tags=14%, list=13%, signal=16%
COULOUARN_TEMPORAL_TGFB1_SIGNATURE_UP	COULOUARN_TEMPORAL_TGFB1_SIGNATURE_UP		57	0.2730407	0.90878403	0.54545456	0.83119595	1	958	tags=12%, list=9%, signal=13%
REACTOME_INTRINSIC_PATHWAY_FOR_APOPTOSIS	REACTOME_INTRINSIC_PATHWAY_FOR_APOPTOSIS		16	0.30050007	0.9052994	0.63492066	0.83760595	1	3126	tags=38%, list=28%, signal=52%
MARSON_FOXP3_TARGETS_DN	MARSON_FOXP3_TARGETS_DN		32	0.31291854	0.90500045	0.5762712	0.8372961	1	238	tags=9%, list=2%, signal=10%
JAIN_NFKB_SIGNALING	JAIN_NFKB_SIGNALING		46	0.25895706	0.9038131	0.5777778	0.83893365	1	2872	tags=26%, list=26%, signal=35%
WONG_ENDMETRIUM_CANCER_DN	WONG_ENDMETRIUM_CANCER_DN		26	0.39749315	0.90297604	0.55	0.8392465	1	907	tags=23%, list=8%, signal=25%
MULLIGHAN_NPM1_MUTATED_SIGNATURE_2_DN	MULLIGHAN_NPM1_MUTATED_SIGNATURE_2_DN		43	0.282352	0.9011604	0.6862745	0.84193605	1	1769	tags=19%, list=16%, signal=22%
KEGG_CELL_ADHESION_MOLECULES_CAMS	KEGG_CELL_ADHESION_MOLECULES_CAMS		75	0.3083961	0.900465	0.61403507	0.8422114	1	1700	tags=23%, list=15%, signal=27%
PENG_RAPAMYCIN_RESPONSE_UP	PENG_RAPAMYCIN_RESPONSE_UP		27	0.29645804	0.9002602	0.5769231	0.8415117	1	1390	tags=22%, list=12%, signal=25%
BIOCARTA_AMI_PATHWAY	BIOCARTA_AMI_PATHWAY		19	0.38568258	0.89944565	0.6296296	0.84225965	1	630	tags=16%, list=6%, signal=17%
PODAR_RESPONSE_TO_ADAPHOSTIN_UP	PODAR_RESPONSE_TO_ADAPHOSTIN_UP		87	0.25972682	0.89931357	0.5576923	0.8414076	1	2180	tags=26%, list=19%, signal=33%
REACTOME_DOWNSTREAM_TCR_SIGNALING	REACTOME_DOWNSTREAM_TCR_SIGNALING		20	0.34780425	0.8987561	0.6111111	0.8414508	1	1101	tags=20%, list=10%, signal=22%
MISSIAGLIA_REGULATED_BY_METHYLATION_UP	MISSIAGLIA_REGULATED_BY_METHYLATION_UP		68	0.3178506	0.8985921	0.60784316	0.8407221	1	1377	tags=25%, list=12%, signal=28%
ST_GAQ_PATHWAY	ST_GAQ_PATHWAY		17	0.32584733	0.89850694	0.60784316	0.83979994	1	1412	tags=18%, list=13%, signal=20%
REACTOME_TRAF6_MEDIATED_INDUCTION_OF_THE_ANTIVIRAL_CYTOKINE_IFN_ALPHA_BETA_CASCADE	REACTOME_TRAF6_MEDIATED_INDUCTION_OF_THE_ANTIVIRAL_CYTOKINE_IFN_ALPHA_BETA_CASCADE		31	0.2945542	0.8982618	0.627451	0.83916634	1	1546	tags=13%, list=14%, signal=15%
KEGG_METABOLISM_OF_XENOBIOTICS_BY_CYTOCHROME_P450	KEGG_METABOLISM_OF_XENOBIOTICS_BY_CYTOCHROME_P450		28	0.34477332	0.8981088	0.6041667	0.8383915	1	1198	tags=25%, list=11%, signal=28%
SATO_SILENCED_EPIGENETICALLY_IN_PANCREATIC_CANCER	SATO_SILENCED_EPIGENETICALLY_IN_PANCREATIC_CANCER		27	0.3301825	0.8977508	0.6551724	0.83801204	1	1127	tags=26%, list=10%, signal=29%
REACTOME_INORGANIC_CATION_ANION_SLC_TRANSPORTERS	REACTOME_INORGANIC_CATION_ANION_SLC_TRANSPORTERS		64	0.31101483	0.8972865	0.64705884	0.83780086	1	2084	tags=30%, list=19%, signal=36%
GALLUZZI_PERMEABILIZE_MITOCHONDRIA	GALLUZZI_PERMEABILIZE_MITOCHONDRIA		26	0.26686093	0.8968947	0.61538464	0.8374843	1	2440	tags=23%, list=22%, signal=29%
KEGG_PROSTATE_CANCER	KEGG_PROSTATE_CANCER		50	0.24392085	0.89619434	0.56666666	0.83805573	1	2022	tags=18%, list=18%, signal=22%
KEGG_MELANOMA	KEGG_MELANOMA		40	0.2711453	0.895926	0.61538464	0.8375243	1	343	tags=8%, list=3%, signal=8%
ENGELMANN_CANCER_PROGENITORS_DN	ENGELMANN_CANCER_PROGENITORS_DN		34	0.32289648	0.8958436	0.61538464	0.83652645	1	1599	tags=29%, list=14%, signal=34%
MARTINEZ_RB1_TARGETS_DN	MARTINEZ_RB1_TARGETS_DN		394	0.2238232	0.8941118	0.6333333	0.83929396	1	2358	tags=23%, list=21%, signal=28%
IGARASHI_ATF4_TARGETS_DN	IGARASHI_ATF4_TARGETS_DN		48	0.2610378	0.8931575	0.71428573	0.8401429	1	2199	tags=27%, list=20%, signal=34%
BIOCARTA_CDC42RAC_PATHWAY	BIOCARTA_CDC42RAC_PATHWAY		15	0.3482576	0.89290124	0.59322035	0.8395255	1	3444	tags=40%, list=31%, signal=58%
BIOCARTA_FCER1_PATHWAY	BIOCARTA_FCER1_PATHWAY		24	0.3196657	0.89134157	0.6779661	0.842005	1	3332	tags=38%, list=30%, signal=53%
SASSON_RESPONSE_TO_FORSKOLIN_DN	SASSON_RESPONSE_TO_FORSKOLIN_DN		46	0.2955207	0.8909084	0.5192308	0.8419005	1	1072	tags=15%, list=10%, signal=17%
SASSON_RESPONSE_TO_FORSKOLIN_UP	SASSON_RESPONSE_TO_FORSKOLIN_UP		49	0.26155785	0.8905461	0.6	0.84168166	1	4154	tags=43%, list=37%, signal=68%
BIOCARTA_IL12_PATHWAY	BIOCARTA_IL12_PATHWAY		15	0.39001915	0.89001745	0.5762712	0.8416449	1	3926	tags=47%, list=35%, signal=72%
HUPER_BREAST_BASAL_VS_LUMINAL_DN	HUPER_BREAST_BASAL_VS_LUMINAL_DN		39	0.34355715	0.889861	0.58181816	0.8407758	1	1128	tags=26%, list=10%, signal=28%
BREDEMEYER_RAG_SIGNALING_VIA_ATM_NOT_VIA_NFKB_UP	BREDEMEYER_RAG_SIGNALING_VIA_ATM_NOT_VIA_NFKB_UP		26	0.35073274	0.88888866	0.6041667	0.84210896	1	1637	tags=23%, list=15%, signal=27%
DELLA_RESPONSE_TO_TSA_AND_BUTYRATE	DELLA_RESPONSE_TO_TSA_AND_BUTYRATE		15	0.31887868	0.88537467	0.6666667	0.84888196	1	457	tags=13%, list=4%, signal=14%
RIGGINS_TAMOXIFEN_RESISTANCE_UP	RIGGINS_TAMOXIFEN_RESISTANCE_UP		45	0.30485648	0.88511556	0.76086956	0.8483129	1	848	tags=16%, list=8%, signal=17%
BANDRES_RESPONSE_TO_CARMUSTIN_MGMT_48HR_DN	BANDRES_RESPONSE_TO_CARMUSTIN_MGMT_48HR_DN		101	0.2525185	0.8850239	0.5689655	0.8474101	1	3102	tags=32%, list=28%, signal=43%
WATANABE_RECTAL_CANCER_RADIOTHERAPY_RESPONSIVE_UP	WATANABE_RECTAL_CANCER_RADIOTHERAPY_RESPONSIVE_UP		66	0.23847893	0.88475424	0.53571427	0.84685874	1	4025	tags=35%, list=36%, signal=54%
RORIE_TARGETS_OF_EWSR1_FLI1_FUSION_DN	RORIE_TARGETS_OF_EWSR1_FLI1_FUSION_DN		17	0.3631667	0.8846829	0.6333333	0.8459399	1	1627	tags=29%, list=15%, signal=34%
BOYLAN_MULTIPLE_MYELOMA_C_CLUSTER_DN	BOYLAN_MULTIPLE_MYELOMA_C_CLUSTER_DN		20	0.33926216	0.88417727	0.6440678	0.8460288	1	2200	tags=30%, list=20%, signal=37%
REACTOME_PURINE_METABOLISM	REACTOME_PURINE_METABOLISM		22	0.26885805	0.8823373	0.6037736	0.84881085	1	935	tags=14%, list=8%, signal=15%
MISHRA_CARCINOMA_ASSOCIATED_FIBROBLAST_DN	MISHRA_CARCINOMA_ASSOCIATED_FIBROBLAST_DN		17	0.36413038	0.88212264	0.6851852	0.84829414	1	2760	tags=47%, list=25%, signal=62%
BROWNE_HCMV_INFECTION_48HR_UP	BROWNE_HCMV_INFECTION_48HR_UP		117	0.24429612	0.88125116	0.7118644	0.84873086	1	2303	tags=25%, list=21%, signal=31%
KEGG_NATURAL_KILLER_CELL_MEDIATED_CYTOTOXICITY	KEGG_NATURAL_KILLER_CELL_MEDIATED_CYTOTOXICITY		64	0.29252958	0.8807618	0.6101695	0.848875	1	2773	tags=30%, list=25%, signal=39%
KEGG_LEUKOCYTE_TRANSENDOTHELIAL_MIGRATION	KEGG_LEUKOCYTE_TRANSENDOTHELIAL_MIGRATION		85	0.29077393	0.8804072	0.6393443	0.8484633	1	2244	tags=26%, list=20%, signal=32%
REACTOME_NEF_MEDIATES_DOWN_MODULATION_OF_CELL_SURFACE_RECEPTORS_BY_RECRUITING_THEM_TO_CLATHRIN_ADAPTERS	REACTOME_NEF_MEDIATES_DOWN_MODULATION_OF_CELL_SURFACE_RECEPTORS_BY_RECRUITING_THEM_TO_CLATHRIN_ADAPTERS		15	0.3374035	0.8794824	0.52	0.84916115	1	3118	tags=33%, list=28%, signal=46%
REACTOME_CREB_PHOPHORYLATION_THROUGH_THE_ACTIVATION_OF_RAS	REACTOME_CREB_PHOPHORYLATION_THROUGH_THE_ACTIVATION_OF_RAS		17	0.3011404	0.8792812	0.625	0.84846777	1	718	tags=12%, list=6%, signal=13%
HOSHIDA_LIVER_CANCER_LATE_RECURRENCE_UP	HOSHIDA_LIVER_CANCER_LATE_RECURRENCE_UP		41	0.31981972	0.87764645	0.66071427	0.85063094	1	1175	tags=17%, list=10%, signal=19%
TIEN_INTESTINE_PROBIOTICS_6HR_DN	TIEN_INTESTINE_PROBIOTICS_6HR_DN		107	0.21216185	0.8756774	0.64	0.8536934	1	2297	tags=20%, list=21%, signal=24%
TAKEDA_TARGETS_OF_NUP98_HOXA9_FUSION_16D_DN	TAKEDA_TARGETS_OF_NUP98_HOXA9_FUSION_16D_DN		63	0.28405666	0.87470835	0.6515151	0.8546467	1	505	tags=8%, list=5%, signal=8%
WELCSH_BRCA1_TARGETS_1_UP	WELCSH_BRCA1_TARGETS_1_UP		125	0.23754287	0.8744048	0.56	0.8540089	1	3523	tags=36%, list=31%, signal=52%
AMIT_SERUM_RESPONSE_480_MCF10A	AMIT_SERUM_RESPONSE_480_MCF10A		21	0.31132817	0.87421316	0.5689655	0.85329366	1	1810	tags=24%, list=16%, signal=28%
AIGNER_ZEB1_TARGETS	AIGNER_ZEB1_TARGETS		25	0.39884624	0.8737038	0.5283019	0.8531849	1	1360	tags=40%, list=12%, signal=45%
UDAYAKUMAR_MED1_TARGETS_UP	UDAYAKUMAR_MED1_TARGETS_UP		75	0.24205339	0.8732697	0.6037736	0.8531427	1	2023	tags=21%, list=18%, signal=26%
SETLUR_PROSTATE_CANCER_TMPRSS2_ERG_FUSION_DN	SETLUR_PROSTATE_CANCER_TMPRSS2_ERG_FUSION_DN		15	0.37230638	0.87261456	0.6585366	0.8536361	1	2672	tags=40%, list=24%, signal=52%
SIG_CHEMOTAXIS	SIG_CHEMOTAXIS		31	0.284163	0.87210876	0.6458333	0.8536093	1	2233	tags=23%, list=20%, signal=28%
SMID_BREAST_CANCER_RELAPSE_IN_BONE_DN	SMID_BREAST_CANCER_RELAPSE_IN_BONE_DN		183	0.26246545	0.87163836	0.7368421	0.8535367	1	2240	tags=25%, list=20%, signal=30%
BOYLAN_MULTIPLE_MYELOMA_D_DN	BOYLAN_MULTIPLE_MYELOMA_D_DN		51	0.2946475	0.8706625	0.7017544	0.85403764	1	2112	tags=25%, list=19%, signal=31%
SASSON_RESPONSE_TO_GONADOTROPHINS_DN	SASSON_RESPONSE_TO_GONADOTROPHINS_DN		46	0.29113197	0.87035406	0.61538464	0.8535369	1	1072	tags=15%, list=10%, signal=17%
PROVENZANI_METASTASIS_UP	PROVENZANI_METASTASIS_UP		116	0.22067685	0.8684325	0.63793105	0.8566375	1	462	tags=8%, list=4%, signal=8%
HAHTOLA_SEZARY_SYNDROM_UP	HAHTOLA_SEZARY_SYNDROM_UP		60	0.24531718	0.8679457	0.6545454	0.85655165	1	1375	tags=13%, list=12%, signal=15%
ROSS_AML_WITH_AML1_ETO_FUSION	ROSS_AML_WITH_AML1_ETO_FUSION		45	0.2685388	0.8677262	0.62711865	0.8557986	1	1099	tags=13%, list=10%, signal=15%
BOYLAN_MULTIPLE_MYELOMA_D_CLUSTER_UP	BOYLAN_MULTIPLE_MYELOMA_D_CLUSTER_UP		18	0.3298763	0.86769134	0.6603774	0.854753	1	349	tags=11%, list=3%, signal=11%
WANG_SMARCE1_TARGETS_UP	WANG_SMARCE1_TARGETS_UP		106	0.3352989	0.86752766	0.6315789	0.85398364	1	1384	tags=24%, list=12%, signal=27%
AMIT_EGF_RESPONSE_40_HELA	AMIT_EGF_RESPONSE_40_HELA		26	0.30486077	0.8670336	0.65	0.8537253	1	775	tags=15%, list=7%, signal=16%
GRADE_COLON_VS_RECTAL_CANCER_DN	GRADE_COLON_VS_RECTAL_CANCER_DN		27	0.29999757	0.8670093	0.6792453	0.8526962	1	753	tags=15%, list=7%, signal=16%
REACTOME_CLASS_B2_SECRETIN_FAMILY_RECEPTORS	REACTOME_CLASS_B2_SECRETIN_FAMILY_RECEPTORS		63	0.29288927	0.86578614	0.6666667	0.85421574	1	1243	tags=16%, list=11%, signal=18%
BIOCARTA_RAC1_PATHWAY	BIOCARTA_RAC1_PATHWAY		18	0.3489453	0.86573637	0.625	0.85331124	1	1175	tags=28%, list=10%, signal=31%
GENTILE_RESPONSE_CLUSTER_D3	GENTILE_RESPONSE_CLUSTER_D3		35	0.2855238	0.8655444	0.65217394	0.8525861	1	664	tags=11%, list=6%, signal=12%
RASHI_RESPONSE_TO_IONIZING_RADIATION_4	RASHI_RESPONSE_TO_IONIZING_RADIATION_4		46	0.25725237	0.86408466	0.74	0.85436696	1	1354	tags=15%, list=12%, signal=17%
GRABARCZYK_BCL11B_TARGETS_UP	GRABARCZYK_BCL11B_TARGETS_UP		41	0.27389142	0.8631123	0.6721311	0.85521054	1	1607	tags=22%, list=14%, signal=26%
SEITZ_NEOPLASTIC_TRANSFORMATION_BY_8P_DELETION_UP	SEITZ_NEOPLASTIC_TRANSFORMATION_BY_8P_DELETION_UP		47	0.35061243	0.861958	0.6181818	0.85648376	1	1114	tags=23%, list=10%, signal=26%
KEGG_LONG_TERM_DEPRESSION	KEGG_LONG_TERM_DEPRESSION		42	0.2687053	0.8616767	0.6981132	0.85596144	1	2790	tags=29%, list=25%, signal=38%
BREDEMEYER_RAG_SIGNALING_NOT_VIA_ATM_DN	BREDEMEYER_RAG_SIGNALING_NOT_VIA_ATM_DN		42	0.27152538	0.8614082	0.71929824	0.8555083	1	3677	tags=36%, list=33%, signal=53%
TOOKER_GEMCITABINE_RESISTANCE_UP	TOOKER_GEMCITABINE_RESISTANCE_UP		53	0.2078793	0.860896	0.6415094	0.8553633	1	3251	tags=30%, list=29%, signal=42%
TOOKER_RESPONSE_TO_BEXAROTENE_DN	TOOKER_RESPONSE_TO_BEXAROTENE_DN		53	0.2078793	0.860896	0.6415094	0.8542861	1	3251	tags=30%, list=29%, signal=42%
BIOCARTA_TCR_PATHWAY	BIOCARTA_TCR_PATHWAY		29	0.3091215	0.8606661	0.6	0.8536658	1	3926	tags=48%, list=35%, signal=74%
ZHONG_RESPONSE_TO_AZACITIDINE_AND_TSA_DN	ZHONG_RESPONSE_TO_AZACITIDINE_AND_TSA_DN		32	0.261048	0.860387	0.53333336	0.85314953	1	3690	tags=38%, list=33%, signal=56%
REACTOME_REGULATION_OF_BETA_CELL_DEVELOPMENT	REACTOME_REGULATION_OF_BETA_CELL_DEVELOPMENT		68	0.2186308	0.8586537	0.6136364	0.8554533	1	3818	tags=22%, list=34%, signal=33%
REACTOME_REGULATION_OF_LIPID_METABOLISM_BY_PEROXISOME_PROLIFERATOR_ACTIVATED_RECEPTOR_ALPHA	REACTOME_REGULATION_OF_LIPID_METABOLISM_BY_PEROXISOME_PROLIFERATOR_ACTIVATED_RECEPTOR_ALPHA		40	0.2855387	0.8581287	0.6666667	0.85541856	1	3822	tags=50%, list=34%, signal=76%
BROWNE_HCMV_INFECTION_12HR_DN	BROWNE_HCMV_INFECTION_12HR_DN		52	0.26790166	0.858011	0.7446808	0.85457665	1	2680	tags=29%, list=24%, signal=38%
ZHANG_ANTIVIRAL_RESPONSE_TO_RIBAVIRIN_UP	ZHANG_ANTIVIRAL_RESPONSE_TO_RIBAVIRIN_UP		16	0.40687284	0.8572878	0.6851852	0.854857	1	1708	tags=38%, list=15%, signal=44%
SIG_CD40PATHWAYMAP	SIG_CD40PATHWAYMAP		23	0.29710683	0.8571161	0.6451613	0.8540942	1	2494	tags=22%, list=22%, signal=28%
GAUSSMANN_MLL_AF4_FUSION_TARGETS_F_UP	GAUSSMANN_MLL_AF4_FUSION_TARGETS_F_UP		105	0.29899335	0.85673916	0.6440678	0.853665	1	1592	tags=24%, list=14%, signal=27%
KEGG_ENDOMETRIAL_CANCER	KEGG_ENDOMETRIAL_CANCER		31	0.27711925	0.85667753	0.64	0.8527128	1	2022	tags=23%, list=18%, signal=27%
SCHLESINGER_H3K27ME3_IN_NORMAL_AND_METHYLATED_IN_CANCER	SCHLESINGER_H3K27ME3_IN_NORMAL_AND_METHYLATED_IN_CANCER		15	0.40027076	0.8560896	0.64912283	0.85299766	1	2933	tags=40%, list=26%, signal=54%
EBAUER_TARGETS_OF_PAX3_FOXO1_FUSION_DN	EBAUER_TARGETS_OF_PAX3_FOXO1_FUSION_DN		18	0.3168394	0.8560191	0.61538464	0.85199755	1	1249	tags=22%, list=11%, signal=25%
REACTOME_TIE2_SIGNALING	REACTOME_TIE2_SIGNALING		16	0.31158367	0.8545454	0.74	0.8539767	1	2136	tags=25%, list=19%, signal=31%
TURASHVILI_BREAST_DUCTAL_CARCINOMA_VS_DUCTAL_NORMAL_DN	TURASHVILI_BREAST_DUCTAL_CARCINOMA_VS_DUCTAL_NORMAL_DN		92	0.29442823	0.85435146	0.6727273	0.8532277	1	1446	tags=24%, list=13%, signal=27%
LI_WILMS_TUMOR_VS_FETAL_KIDNEY_1_UP	LI_WILMS_TUMOR_VS_FETAL_KIDNEY_1_UP		121	0.25841326	0.85396826	0.6363636	0.8530892	1	2095	tags=26%, list=19%, signal=31%
SIG_PIP3_SIGNALING_IN_CARDIAC_MYOCTES	SIG_PIP3_SIGNALING_IN_CARDIAC_MYOCTES		42	0.24081512	0.85376555	0.63461536	0.852354	1	3218	tags=33%, list=29%, signal=47%
TONKS_TARGETS_OF_RUNX1_RUNX1T1_FUSION_HSC_UP	TONKS_TARGETS_OF_RUNX1_RUNX1T1_FUSION_HSC_UP		109	0.2746019	0.8535672	0.6666667	0.8515845	1	1763	tags=23%, list=16%, signal=27%
BROWNE_HCMV_INFECTION_48HR_DN	BROWNE_HCMV_INFECTION_48HR_DN		276	0.22407423	0.85270786	0.66129035	0.85214543	1	1728	tags=17%, list=15%, signal=19%
YAO_TEMPORAL_RESPONSE_TO_PROGESTERONE_CLUSTER_10	YAO_TEMPORAL_RESPONSE_TO_PROGESTERONE_CLUSTER_10		52	0.23017307	0.8521236	0.537037	0.8523851	1	4147	tags=38%, list=37%, signal=61%
REACTOME_STEROID_HORMONES	REACTOME_STEROID_HORMONES		17	0.3501623	0.85154647	0.6666667	0.8526171	1	2805	tags=29%, list=25%, signal=39%
BILD_MYC_ONCOGENIC_SIGNATURE	BILD_MYC_ONCOGENIC_SIGNATURE		107	0.22529654	0.85136294	0.64285713	0.8519238	1	2458	tags=23%, list=22%, signal=30%
DUTTA_APOPTOSIS_VIA_NFKB	DUTTA_APOPTOSIS_VIA_NFKB		16	0.33827344	0.85112315	0.6037736	0.85140526	1	1489	tags=25%, list=13%, signal=29%
CHENG_IMPRINTED_BY_ESTRADIOL	CHENG_IMPRINTED_BY_ESTRADIOL		54	0.23998374	0.84983855	0.71428573	0.85280603	1	5334	tags=63%, list=48%, signal=120%
SAMOLS_TARGETS_OF_KHSV_MIRNAS_DN	SAMOLS_TARGETS_OF_KHSV_MIRNAS_DN		31	0.29175654	0.84939736	0.7118644	0.8526036	1	3247	tags=42%, list=29%, signal=59%
BILD_E2F3_ONCOGENIC_SIGNATURE	BILD_E2F3_ONCOGENIC_SIGNATURE		119	0.22296374	0.8491764	0.68421054	0.8521297	1	772	tags=11%, list=7%, signal=12%
CAIRO_HEPATOBLASTOMA_UP	CAIRO_HEPATOBLASTOMA_UP		121	0.22676621	0.84911615	0.7358491	0.85122305	1	2287	tags=21%, list=20%, signal=26%
ABE_INNER_EAR	ABE_INNER_EAR		18	0.32509628	0.84904134	0.67241377	0.8503082	1	1984	tags=28%, list=18%, signal=34%
REACTOME_PLATELET_ACTIVATION_TRIGGERS	REACTOME_PLATELET_ACTIVATION_TRIGGERS		42	0.27983922	0.8476349	0.6785714	0.85188764	1	1075	tags=14%, list=10%, signal=16%
BROWNE_INTERFERON_RESPONSIVE_GENES	BROWNE_INTERFERON_RESPONSIVE_GENES		44	0.39612386	0.8470517	0.6923077	0.85202193	1	1395	tags=27%, list=12%, signal=31%
KEGG_NEUROACTIVE_LIGAND_RECEPTOR_INTERACTION	KEGG_NEUROACTIVE_LIGAND_RECEPTOR_INTERACTION		183	0.29310948	0.84701055	0.6363636	0.8510215	1	3780	tags=35%, list=34%, signal=52%
KEGG_HEMATOPOIETIC_CELL_LINEAGE	KEGG_HEMATOPOIETIC_CELL_LINEAGE		53	0.30732056	0.8452792	0.6034483	0.8535552	1	2685	tags=26%, list=24%, signal=35%
WOTTON_RUNX_TARGETS_DN	WOTTON_RUNX_TARGETS_DN		19	0.33920893	0.8448572	0.6603774	0.8534185	1	1021	tags=26%, list=9%, signal=29%
IZADPANAH_STEM_CELL_ADIPOSE_VS_BONE_UP	IZADPANAH_STEM_CELL_ADIPOSE_VS_BONE_UP		76	0.27034873	0.844814	0.75	0.85243195	1	1515	tags=21%, list=14%, signal=24%
ELVIDGE_HIF1A_AND_HIF2A_TARGETS_DN	ELVIDGE_HIF1A_AND_HIF2A_TARGETS_DN		63	0.30306134	0.8447409	0.6333333	0.85151684	1	807	tags=16%, list=7%, signal=17%
BILD_CTNNB1_ONCOGENIC_SIGNATURE	BILD_CTNNB1_ONCOGENIC_SIGNATURE		33	0.26971093	0.8445399	0.66	0.85087967	1	2458	tags=27%, list=22%, signal=35%
KAYO_CALORIE_RESTRICTION_MUSCLE_DN	KAYO_CALORIE_RESTRICTION_MUSCLE_DN		47	0.25788814	0.84208935	0.68	0.85481644	1	2868	tags=34%, list=26%, signal=46%
NUYTTEN_EZH2_TARGETS_DN	NUYTTEN_EZH2_TARGETS_DN		496	0.19884905	0.84206647	0.6530612	0.8538833	1	2688	tags=23%, list=24%, signal=29%
VERRECCHIA_RESPONSE_TO_TGFB1_C5	VERRECCHIA_RESPONSE_TO_TGFB1_C5		16	0.32302597	0.84149337	0.6666667	0.85386384	1	3834	tags=50%, list=34%, signal=76%
REACTOME_PLATELET_ACTIVATION	REACTOME_PLATELET_ACTIVATION		110	0.2704509	0.8414495	0.74545455	0.85294557	1	2048	tags=23%, list=18%, signal=28%
HOFFMANN_LARGE_TO_SMALL_PRE_BII_LYMPHOCYTE_DN	HOFFMANN_LARGE_TO_SMALL_PRE_BII_LYMPHOCYTE_DN		31	0.27332175	0.8411838	0.6296296	0.85252947	1	1573	tags=16%, list=14%, signal=19%
BRUECKNER_TARGETS_OF_MIRLET7A3_DN	BRUECKNER_TARGETS_OF_MIRLET7A3_DN		46	0.29262495	0.84044474	0.6545454	0.8529095	1	1275	tags=20%, list=11%, signal=22%
KEGG_REGULATION_OF_ACTIN_CYTOSKELETON	KEGG_REGULATION_OF_ACTIN_CYTOSKELETON		137	0.22514375	0.83808196	0.7288136	0.8567228	1	1433	tags=12%, list=13%, signal=14%
KEGG_INTESTINAL_IMMUNE_NETWORK_FOR_IGA_PRODUCTION	KEGG_INTESTINAL_IMMUNE_NETWORK_FOR_IGA_PRODUCTION		26	0.33487725	0.83716637	0.6111111	0.8575006	1	1164	tags=19%, list=10%, signal=21%
BAELDE_DIABETIC_NEPHROPATHY_DN	BAELDE_DIABETIC_NEPHROPATHY_DN		22	0.35978064	0.8368253	0.7627119	0.8570437	1	347	tags=14%, list=3%, signal=14%
YOSHIOKA_LIVER_CANCER_EARLY_RECURRENCE_UP	YOSHIOKA_LIVER_CANCER_EARLY_RECURRENCE_UP		20	0.28710738	0.83668137	0.7169811	0.85627246	1	2187	tags=25%, list=20%, signal=31%
SPIELMAN_LYMPHOBLAST_EUROPEAN_VS_ASIAN_DN	SPIELMAN_LYMPHOBLAST_EUROPEAN_VS_ASIAN_DN		419	0.2085421	0.83596027	0.6415094	0.856552	1	4666	tags=41%, list=42%, signal=68%
JIANG_VHL_TARGETS	JIANG_VHL_TARGETS		52	0.22990996	0.8353105	0.7368421	0.85664386	1	3999	tags=40%, list=36%, signal=63%
DAUER_STAT3_TARGETS_UP	DAUER_STAT3_TARGETS_UP		21	0.33072641	0.8351949	0.73770493	0.8558309	1	1648	tags=24%, list=15%, signal=28%
REACTOME_DOWN_STREAM_SIGNAL_TRANSDUCTION	REACTOME_DOWN_STREAM_SIGNAL_TRANSDUCTION		25	0.27962944	0.83476084	0.6666667	0.8556529	1	2847	tags=32%, list=25%, signal=43%
REACTOME_METABOLISM_OF_PROTEINS	REACTOME_METABOLISM_OF_PROTEINS		128	0.18224175	0.8335535	0.5769231	0.8568614	1	3058	tags=17%, list=27%, signal=23%
WANG_ESOPHAGUS_CANCER_VS_NORMAL_DN	WANG_ESOPHAGUS_CANCER_VS_NORMAL_DN		57	0.23228544	0.8334393	0.70689654	0.8559996	1	3927	tags=44%, list=35%, signal=67%
GARGALOVIC_RESPONSE_TO_OXIDIZED_PHOSPHOLIPIDS_BLUE_UP	GARGALOVIC_RESPONSE_TO_OXIDIZED_PHOSPHOLIPIDS_BLUE_UP		56	0.25194502	0.8333231	0.5964912	0.8553454	1	964	tags=13%, list=9%, signal=14%
YAO_TEMPORAL_RESPONSE_TO_PROGESTERONE_CLUSTER_12	YAO_TEMPORAL_RESPONSE_TO_PROGESTERONE_CLUSTER_12		62	0.24629329	0.8312427	0.71428573	0.85850227	1	3033	tags=32%, list=27%, signal=44%
XU_CREBBP_TARGETS_UP	XU_CREBBP_TARGETS_UP		20	0.30978787	0.83109826	0.6603774	0.8579113	1	232	tags=10%, list=2%, signal=10%
GARGALOVIC_RESPONSE_TO_OXIDIZED_PHOSPHOLIPIDS_TURQUOISE_UP	GARGALOVIC_RESPONSE_TO_OXIDIZED_PHOSPHOLIPIDS_TURQUOISE_UP		33	0.29767114	0.8310179	0.64444447	0.8570458	1	3226	tags=42%, list=29%, signal=59%
CHIARADONNA_NEOPLASTIC_TRANSFORMATION_KRAS_DN	CHIARADONNA_NEOPLASTIC_TRANSFORMATION_KRAS_DN		120	0.29388747	0.829404	0.71929824	0.85882103	1	1730	tags=23%, list=15%, signal=27%
TURASHVILI_BREAST_NORMAL_DUCTAL_VS_LOBULAR_UP	TURASHVILI_BREAST_NORMAL_DUCTAL_VS_LOBULAR_UP		28	0.2760053	0.82925236	0.64912283	0.8580648	1	119	tags=7%, list=1%, signal=7%
HARRIS_HYPOXIA	HARRIS_HYPOXIA		53	0.2776567	0.82911795	0.7457627	0.8573736	1	3019	tags=32%, list=27%, signal=44%
RIZ_ERYTHROID_DIFFERENTIATION_APOBEC2	RIZ_ERYTHROID_DIFFERENTIATION_APOBEC2		18	0.34324655	0.8282929	0.78	0.858164	1	2065	tags=28%, list=18%, signal=34%
CASTELLANO_NRAS_TARGETS_UP	CASTELLANO_NRAS_TARGETS_UP		54	0.3070177	0.82737815	0.75438595	0.8589823	1	1733	tags=24%, list=15%, signal=28%
GAJATE_RESPONSE_TO_TRABECTEDIN_UP	GAJATE_RESPONSE_TO_TRABECTEDIN_UP		35	0.3066261	0.8268321	0.73333335	0.8592346	1	1972	tags=26%, list=18%, signal=31%
KONDO_PROSTATE_CANCER_HCP_WITH_H3K27ME3	KONDO_PROSTATE_CANCER_HCP_WITH_H3K27ME3		47	0.2613381	0.8246324	0.8	0.86232084	1	1735	tags=21%, list=15%, signal=25%
FRASOR_RESPONSE_TO_ESTRADIOL_UP	FRASOR_RESPONSE_TO_ESTRADIOL_UP		24	0.29242998	0.8232777	0.8113208	0.86395085	1	629	tags=13%, list=6%, signal=13%
LIEN_BREAST_CARCINOMA_METAPLASTIC_VS_DUCTAL_UP	LIEN_BREAST_CARCINOMA_METAPLASTIC_VS_DUCTAL_UP		48	0.30258024	0.82321405	0.7368421	0.8630994	1	910	tags=19%, list=8%, signal=20%
KEGG_PROGESTERONE_MEDIATED_OOCYTE_MATURATION	KEGG_PROGESTERONE_MEDIATED_OOCYTE_MATURATION		56	0.23279902	0.8227111	0.7446808	0.86309934	1	1957	tags=14%, list=17%, signal=17%
SASSON_RESPONSE_TO_GONADOTROPHINS_UP	SASSON_RESPONSE_TO_GONADOTROPHINS_UP		49	0.2467881	0.82146657	0.73333335	0.8641722	1	4154	tags=41%, list=37%, signal=65%
DAIRKEE_TERT_TARGETS_UP	DAIRKEE_TERT_TARGETS_UP		212	0.17863916	0.81995755	0.6964286	0.86575854	1	3721	tags=31%, list=33%, signal=45%
KEGG_AXON_GUIDANCE	KEGG_AXON_GUIDANCE		89	0.25032112	0.819926	0.7037037	0.86480683	1	2790	tags=28%, list=25%, signal=37%
SEMENZA_HIF1_TARGETS	SEMENZA_HIF1_TARGETS		25	0.3044685	0.8196072	0.67241377	0.86443615	1	1871	tags=28%, list=17%, signal=34%
PENG_RAPAMYCIN_RESPONSE_DN	PENG_RAPAMYCIN_RESPONSE_DN		51	0.2187609	0.8193583	0.7169811	0.8638529	1	1727	tags=14%, list=15%, signal=16%
BIOCARTA_NKT_PATHWAY	BIOCARTA_NKT_PATHWAY		21	0.35490382	0.81894463	0.7169811	0.8634422	1	2262	tags=29%, list=20%, signal=36%
IWANAGA_CARCINOGENESIS_BY_KRAS_DN	IWANAGA_CARCINOGENESIS_BY_KRAS_DN		71	0.23866333	0.8181338	0.7894737	0.86386794	1	2817	tags=30%, list=25%, signal=39%
KEGG_TYROSINE_METABOLISM	KEGG_TYROSINE_METABOLISM		27	0.290336	0.8175358	0.73333335	0.8639826	1	1202	tags=15%, list=11%, signal=17%
KEGG_T_CELL_RECEPTOR_SIGNALING_PATHWAY	KEGG_T_CELL_RECEPTOR_SIGNALING_PATHWAY		68	0.23995887	0.81668997	0.67241377	0.864764	1	3541	tags=28%, list=32%, signal=41%
NATSUME_RESPONSE_TO_INTERFERON_BETA_UP	NATSUME_RESPONSE_TO_INTERFERON_BETA_UP		42	0.25410375	0.8155358	0.7692308	0.8658511	1	856	tags=14%, list=8%, signal=15%
LUI_THYROID_CANCER_CLUSTER_3	LUI_THYROID_CANCER_CLUSTER_3		20	0.26601174	0.81321937	0.6363636	0.869767	1	4720	tags=50%, list=42%, signal=86%
REACTOME_DOWNSTREAM_EVENTS_IN_GPCR_SIGNALING	REACTOME_DOWNSTREAM_EVENTS_IN_GPCR_SIGNALING		289	0.24680519	0.81201524	0.7037037	0.87063736	1	2344	tags=21%, list=21%, signal=26%
KORKOLA_YOLK_SAC_TUMOR	KORKOLA_YOLK_SAC_TUMOR		32	0.31897345	0.8118926	0.6851852	0.8699207	1	528	tags=13%, list=5%, signal=13%
BOYLAN_MULTIPLE_MYELOMA_D_CLUSTER_DN	BOYLAN_MULTIPLE_MYELOMA_D_CLUSTER_DN		24	0.2914194	0.81172454	0.65	0.86919606	1	3566	tags=46%, list=32%, signal=67%
MOHANKUMAR_TLX1_TARGETS_UP	MOHANKUMAR_TLX1_TARGETS_UP		243	0.1890085	0.8098916	0.72	0.8718115	1	3267	tags=26%, list=29%, signal=36%
KEGG_SPHINGOLIPID_METABOLISM	KEGG_SPHINGOLIPID_METABOLISM		22	0.30233687	0.8092739	0.7592593	0.87184846	1	3369	tags=41%, list=30%, signal=58%
BENPORATH_SOX2_TARGETS	BENPORATH_SOX2_TARGETS		399	0.17760475	0.8085863	0.7735849	0.87196416	1	2373	tags=19%, list=21%, signal=23%
YAGI_AML_WITH_11Q23_REARRANGED	YAGI_AML_WITH_11Q23_REARRANGED		231	0.19991848	0.80851394	0.75438595	0.8710939	1	2410	tags=19%, list=22%, signal=24%
GEORGES_TARGETS_OF_MIR192_AND_MIR215	GEORGES_TARGETS_OF_MIR192_AND_MIR215		415	0.20556298	0.8079921	0.7659575	0.8713889	1	3240	tags=29%, list=29%, signal=39%
BUYTAERT_PHOTODYNAMIC_THERAPY_STRESS_DN	BUYTAERT_PHOTODYNAMIC_THERAPY_STRESS_DN		353	0.19000033	0.806855	0.76785713	0.8725828	1	3111	tags=27%, list=28%, signal=36%
WILCOX_PRESPONSE_TO_ROGESTERONE_UP	WILCOX_PRESPONSE_TO_ROGESTERONE_UP		82	0.2490947	0.80626005	0.78	0.8728003	1	2309	tags=23%, list=21%, signal=29%
TAKEDA_TARGETS_OF_NUP98_HOXA9_FUSION_16D_UP	TAKEDA_TARGETS_OF_NUP98_HOXA9_FUSION_16D_UP		82	0.29847416	0.80405766	0.75438595	0.8759434	1	1114	tags=15%, list=10%, signal=16%
DAIRKEE_CANCER_PRONE_RESPONSE_BPA_E2	DAIRKEE_CANCER_PRONE_RESPONSE_BPA_E2		82	0.22257473	0.80255824	0.7222222	0.87781364	1	1020	tags=10%, list=9%, signal=11%
BROWNE_HCMV_INFECTION_2HR_UP	BROWNE_HCMV_INFECTION_2HR_UP		21	0.32273653	0.80144054	0.6779661	0.8787385	1	582	tags=14%, list=5%, signal=15%
MARTORIATI_MDM4_TARGETS_NEUROEPITHELIUM_UP	MARTORIATI_MDM4_TARGETS_NEUROEPITHELIUM_UP		76	0.24682873	0.79958236	0.6935484	0.8815069	1	3046	tags=29%, list=27%, signal=39%
KEGG_TASTE_TRANSDUCTION	KEGG_TASTE_TRANSDUCTION		21	0.3105697	0.7988159	0.6730769	0.8820453	1	4178	tags=48%, list=37%, signal=76%
REACTOME_REGULATION_OF_ORNITHINE_DECARBOXYLASE	REACTOME_REGULATION_OF_ORNITHINE_DECARBOXYLASE		40	0.26062563	0.798788	0.71929824	0.8810763	1	5780	tags=55%, list=52%, signal=113%
REACTOME_RNA_POLYMERASE_I_III_AND_MITOCHONDRIAL_TRANSCRIPTION	REACTOME_RNA_POLYMERASE_I_III_AND_MITOCHONDRIAL_TRANSCRIPTION		47	0.21954328	0.79864854	0.6956522	0.88031346	1	5166	tags=51%, list=46%, signal=94%
REACTOME_SMOOTH_MUSCLE_CONTRACTION	REACTOME_SMOOTH_MUSCLE_CONTRACTION		17	0.31201336	0.7976021	0.75	0.88151574	1	2670	tags=35%, list=24%, signal=46%
BREDEMEYER_RAG_SIGNALING_VIA_ATM_NOT_VIA_NFKB_DN	BREDEMEYER_RAG_SIGNALING_VIA_ATM_NOT_VIA_NFKB_DN		28	0.25778908	0.79727787	0.77272725	0.8812146	1	2118	tags=29%, list=19%, signal=35%
RAMASWAMY_METASTASIS_DN	RAMASWAMY_METASTASIS_DN		38	0.2632771	0.7960081	0.8039216	0.88256115	1	1852	tags=21%, list=17%, signal=25%
KEGG_HYPERTROPHIC_CARDIOMYOPATHY_HCM	KEGG_HYPERTROPHIC_CARDIOMYOPATHY_HCM		55	0.28890842	0.79581916	0.8181818	0.8820327	1	3565	tags=36%, list=32%, signal=53%
BIOCARTA_MET_PATHWAY	BIOCARTA_MET_PATHWAY		23	0.2746006	0.7957067	0.8113208	0.8811416	1	1353	tags=17%, list=12%, signal=20%
REACTOME_G_PROTEIN_ACTIVATION	REACTOME_G_PROTEIN_ACTIVATION		21	0.2715066	0.7936404	0.779661	0.8843527	1	1777	tags=19%, list=16%, signal=23%
REACTOME_SPHINGOLIPID_METABOLISM	REACTOME_SPHINGOLIPID_METABOLISM		15	0.3075063	0.79335755	0.754717	0.88385606	1	3369	tags=40%, list=30%, signal=57%
LIANG_HEMATOPOIESIS_STEM_CELL_NUMBER_LARGE_VS_TINY_DN	LIANG_HEMATOPOIESIS_STEM_CELL_NUMBER_LARGE_VS_TINY_DN		33	0.2527012	0.79317564	0.70212764	0.8832315	1	2868	tags=30%, list=26%, signal=41%
LASTOWSKA_NEUROBLASTOMA_COPY_NUMBER_DN	LASTOWSKA_NEUROBLASTOMA_COPY_NUMBER_DN		387	0.18617447	0.7923171	0.7209302	0.8840501	1	3577	tags=28%, list=32%, signal=39%
HANN_RESISTANCE_TO_BCL2_INHIBITOR_UP	HANN_RESISTANCE_TO_BCL2_INHIBITOR_UP		21	0.29237893	0.79206085	0.7719298	0.8835981	1	1558	tags=19%, list=14%, signal=22%
MORI_EMU_MYC_LYMPHOMA_BY_ONSET_TIME_DN	MORI_EMU_MYC_LYMPHOMA_BY_ONSET_TIME_DN		16	0.31563732	0.7912732	0.70689654	0.88395476	1	4099	tags=50%, list=37%, signal=79%
REACTOME_DARPP32_EVENTS	REACTOME_DARPP32_EVENTS		17	0.26397777	0.7905476	0.73333335	0.88425463	1	3370	tags=35%, list=30%, signal=50%
NING_CHRONIC_OBSTRUCTIVE_PULMONARY_DISEASE_UP	NING_CHRONIC_OBSTRUCTIVE_PULMONARY_DISEASE_UP		53	0.23074895	0.7902292	0.8269231	0.8836749	1	291	tags=6%, list=3%, signal=6%
LIU_SOX4_TARGETS_DN	LIU_SOX4_TARGETS_DN		187	0.18837318	0.7901576	0.6792453	0.8828327	1	4603	tags=39%, list=41%, signal=64%
PASQUALUCCI_LYMPHOMA_BY_GC_STAGE_DN	PASQUALUCCI_LYMPHOMA_BY_GC_STAGE_DN		94	0.26071262	0.7896992	0.73214287	0.88278925	1	619	tags=10%, list=6%, signal=10%
NIKOLSKY_BREAST_CANCER_8P12_P11_AMPLICON	NIKOLSKY_BREAST_CANCER_8P12_P11_AMPLICON		25	0.290944	0.7895878	0.7	0.88199794	1	1906	tags=24%, list=17%, signal=29%
FLECHNER_BIOPSY_KIDNEY_TRANSPLANT_OK_VS_DONOR_UP	FLECHNER_BIOPSY_KIDNEY_TRANSPLANT_OK_VS_DONOR_UP		340	0.21343102	0.7894042	0.7413793	0.88138705	1	3858	tags=33%, list=34%, signal=49%
MULLIGHAN_MLL_SIGNATURE_1_UP	MULLIGHAN_MLL_SIGNATURE_1_UP		233	0.19059783	0.78798217	0.62903225	0.8826448	1	2753	tags=24%, list=25%, signal=31%
CHNG_MULTIPLE_MYELOMA_HYPERPLOID_DN	CHNG_MULTIPLE_MYELOMA_HYPERPLOID_DN		24	0.23880358	0.7870793	0.6666667	0.88320774	1	4821	tags=46%, list=43%, signal=80%
DUNNE_TARGETS_OF_AML1_MTG8_FUSION_DN	DUNNE_TARGETS_OF_AML1_MTG8_FUSION_DN		15	0.38422728	0.7868919	0.73333335	0.8826496	1	249	tags=20%, list=2%, signal=20%
OSMAN_BLADDER_CANCER_UP	OSMAN_BLADDER_CANCER_UP		203	0.20086332	0.78688824	0.71428573	0.8817171	1	2772	tags=23%, list=25%, signal=30%
ST_WNT_CA2_CYCLIC_GMP_PATHWAY	ST_WNT_CA2_CYCLIC_GMP_PATHWAY		15	0.31964934	0.7851091	0.78846157	0.8842634	1	2887	tags=27%, list=26%, signal=36%
BIOCARTA_ALK_PATHWAY	BIOCARTA_ALK_PATHWAY		22	0.2715035	0.7842354	0.7906977	0.884835	1	1025	tags=14%, list=9%, signal=15%
ZHANG_BREAST_CANCER_PROGENITORS_DN	ZHANG_BREAST_CANCER_PROGENITORS_DN		88	0.20433535	0.7836352	0.72131145	0.8849068	1	1307	tags=11%, list=12%, signal=13%
MUELLER_METHYLATED_IN_GLIOBLASTOMA	MUELLER_METHYLATED_IN_GLIOBLASTOMA		26	0.30733907	0.78343236	0.7966102	0.8843131	1	1127	tags=23%, list=10%, signal=26%
DAZARD_RESPONSE_TO_UV_NHEK_DN	DAZARD_RESPONSE_TO_UV_NHEK_DN		118	0.21368125	0.78342366	0.7446808	0.88338155	1	2224	tags=19%, list=20%, signal=24%
AGUIRRE_PANCREATIC_CANCER_COPY_NUMBER_UP	AGUIRRE_PANCREATIC_CANCER_COPY_NUMBER_UP		168	0.18250291	0.7822705	0.7924528	0.88458514	1	3552	tags=31%, list=32%, signal=45%
ZHAN_MULTIPLE_MYELOMA_CD1_AND_CD2_UP	ZHAN_MULTIPLE_MYELOMA_CD1_AND_CD2_UP		37	0.25572494	0.7822133	0.84313726	0.8837703	1	3525	tags=41%, list=31%, signal=59%
LINDSTEDT_DENDRITIC_CELL_MATURATION_C	LINDSTEDT_DENDRITIC_CELL_MATURATION_C		39	0.26027328	0.78191394	0.8545455	0.8832246	1	550	tags=10%, list=5%, signal=11%
HAN_SATB1_TARGETS_DN	HAN_SATB1_TARGETS_DN		199	0.2105406	0.7815809	0.8666667	0.88271457	1	2328	tags=22%, list=21%, signal=27%
MMS_MOUSE_LYMPH_HIGH_4HRS_UP	MMS_MOUSE_LYMPH_HIGH_4HRS_UP		31	0.27779675	0.77966535	0.6545454	0.8850391	1	2881	tags=32%, list=26%, signal=43%
ZHONG_RESPONSE_TO_AZACITIDINE_AND_TSA_UP	ZHONG_RESPONSE_TO_AZACITIDINE_AND_TSA_UP		100	0.23081581	0.7791692	0.8679245	0.8848682	1	2467	tags=25%, list=22%, signal=32%
GOLDRATH_IMMUNE_MEMORY	GOLDRATH_IMMUNE_MEMORY		52	0.26869127	0.77892643	0.78333336	0.8843465	1	2249	tags=27%, list=20%, signal=34%
APPIERTO_RESPONSE_TO_FENRETINIDE_DN	APPIERTO_RESPONSE_TO_FENRETINIDE_DN		23	0.2478841	0.77879804	0.7058824	0.8835389	1	3512	tags=39%, list=31%, signal=57%
TAKEDA_TARGETS_OF_NUP98_HOXA9_FUSION_6HR_DN	TAKEDA_TARGETS_OF_NUP98_HOXA9_FUSION_6HR_DN		23	0.3240232	0.7786184	0.78431374	0.88293284	1	574	tags=13%, list=5%, signal=14%
TIEN_INTESTINE_PROBIOTICS_2HR_DN	TIEN_INTESTINE_PROBIOTICS_2HR_DN		42	0.23728187	0.7785212	0.75	0.8820857	1	2272	tags=21%, list=20%, signal=27%
ACEVEDO_LIVER_CANCER_WITH_H3K27ME3_DN	ACEVEDO_LIVER_CANCER_WITH_H3K27ME3_DN		67	0.2186781	0.7771698	0.8703704	0.883651	1	2849	tags=24%, list=25%, signal=32%
JAERVINEN_AMPLIFIED_IN_LARYNGEAL_CANCER	JAERVINEN_AMPLIFIED_IN_LARYNGEAL_CANCER		20	0.24174139	0.77638614	0.8043478	0.88373965	1	3419	tags=40%, list=31%, signal=57%
IVANOVA_HEMATOPOIESIS_INTERMEDIATE_PROGENITOR	IVANOVA_HEMATOPOIESIS_INTERMEDIATE_PROGENITOR		25	0.22608176	0.7747907	0.8245614	0.8856249	1	519	tags=8%, list=5%, signal=8%
COATES_MACROPHAGE_M1_VS_M2_DN	COATES_MACROPHAGE_M1_VS_M2_DN		48	0.26676095	0.7730376	0.8305085	0.8876903	1	2865	tags=35%, list=26%, signal=47%
REACTOME_TOLL_LIKE_RECEPTOR_3_CASCADE	REACTOME_TOLL_LIKE_RECEPTOR_3_CASCADE		37	0.2424702	0.77172816	0.64285713	0.8888413	1	1546	tags=14%, list=14%, signal=16%
TARTE_PLASMA_CELL_VS_B_LYMPHOCYTE_DN	TARTE_PLASMA_CELL_VS_B_LYMPHOCYTE_DN		26	0.3168658	0.76961875	0.8360656	0.89154387	1	1025	tags=15%, list=9%, signal=17%
KEGG_APOPTOSIS	KEGG_APOPTOSIS		43	0.20913836	0.7672685	0.75	0.89449203	1	1075	tags=12%, list=10%, signal=13%
CHIANG_LIVER_CANCER_SUBCLASS_UNANNOTATED_DN	CHIANG_LIVER_CANCER_SUBCLASS_UNANNOTATED_DN		117	0.21782197	0.7657662	0.6730769	0.89586705	1	3464	tags=29%, list=31%, signal=42%
JI_RESPONSE_TO_FSH_UP	JI_RESPONSE_TO_FSH_UP		44	0.24324532	0.76504683	0.7818182	0.89615095	1	3078	tags=32%, list=27%, signal=44%
REACTOME_SIGNALING_BY_WNT	REACTOME_SIGNALING_BY_WNT		47	0.234635	0.7638797	0.6315789	0.89715177	1	5780	tags=51%, list=52%, signal=105%
HOEBEKE_LYMPHOID_STEM_CELL_UP	HOEBEKE_LYMPHOID_STEM_CELL_UP		49	0.24426605	0.76381224	0.8214286	0.89636576	1	2251	tags=22%, list=20%, signal=28%
MAHADEVAN_IMATINIB_RESISTANCE_DN	MAHADEVAN_IMATINIB_RESISTANCE_DN		16	0.34803692	0.76325035	0.8030303	0.8963581	1	2787	tags=31%, list=25%, signal=42%
SENESE_HDAC3_TARGETS_UP	SENESE_HDAC3_TARGETS_UP		258	0.21341592	0.7623487	0.8181818	0.8970766	1	2602	tags=25%, list=23%, signal=32%
FLECHNER_PBL_KIDNEY_TRANSPLANT_OK_VS_DONOR_DN	FLECHNER_PBL_KIDNEY_TRANSPLANT_OK_VS_DONOR_DN		28	0.24901201	0.76144886	0.7719298	0.8976303	1	4533	tags=50%, list=40%, signal=84%
CERVERA_SDHB_TARGETS_1_UP	CERVERA_SDHB_TARGETS_1_UP		55	0.29345852	0.76107615	0.88	0.89726484	1	2357	tags=31%, list=21%, signal=39%
AKL_HTLV1_INFECTION_DN	AKL_HTLV1_INFECTION_DN		33	0.27598274	0.7608001	0.8596491	0.8967772	1	1889	tags=21%, list=17%, signal=25%
RHEIN_ALL_GLUCOCORTICOID_THERAPY_UP	RHEIN_ALL_GLUCOCORTICOID_THERAPY_UP		47	0.26504526	0.75977784	0.8196721	0.8975578	1	2053	tags=26%, list=18%, signal=31%
STEARMAN_TUMOR_FIELD_EFFECT_UP	STEARMAN_TUMOR_FIELD_EFFECT_UP		34	0.32444292	0.759119	0.7413793	0.89788294	1	844	tags=18%, list=8%, signal=19%
KEGG_CYTOSOLIC_DNA_SENSING_PATHWAY	KEGG_CYTOSOLIC_DNA_SENSING_PATHWAY		28	0.28619123	0.7590262	0.7818182	0.8971472	1	3080	tags=36%, list=28%, signal=49%
REACTOME_NRAGE_SIGNALS_DEATH_THROUGH_JNK	REACTOME_NRAGE_SIGNALS_DEATH_THROUGH_JNK		30	0.24777047	0.75822073	0.84313726	0.8974519	1	1433	tags=17%, list=13%, signal=19%
ROSS_AML_WITH_MLL_FUSIONS	ROSS_AML_WITH_MLL_FUSIONS		53	0.24492835	0.7580745	0.78571427	0.8967211	1	906	tags=9%, list=8%, signal=10%
BROWNE_HCMV_INFECTION_14HR_UP	BROWNE_HCMV_INFECTION_14HR_UP		86	0.20979616	0.75468844	0.84	0.90198874	1	3276	tags=24%, list=29%, signal=34%
HATADA_METHYLATED_IN_LUNG_CANCER_UP	HATADA_METHYLATED_IN_LUNG_CANCER_UP		178	0.22215319	0.7491668	0.90384614	0.91077197	1	2798	tags=27%, list=25%, signal=35%
MULLIGHAN_MLL_SIGNATURE_2_UP	MULLIGHAN_MLL_SIGNATURE_2_UP		242	0.18670705	0.7486867	0.7627119	0.9104611	1	1975	tags=17%, list=18%, signal=20%
JAZAG_TGFB1_SIGNALING_DN	JAZAG_TGFB1_SIGNALING_DN		26	0.23704946	0.748566	0.7966102	0.9097446	1	3237	tags=31%, list=29%, signal=43%
ST_ERK1_ERK2_MAPK_PATHWAY	ST_ERK1_ERK2_MAPK_PATHWAY		18	0.25835073	0.7484081	0.7647059	0.90904075	1	2136	tags=17%, list=19%, signal=21%
DAVICIONI_TARGETS_OF_PAX_FOXO1_FUSIONS_DN	DAVICIONI_TARGETS_OF_PAX_FOXO1_FUSIONS_DN		38	0.27613923	0.74823964	0.84745765	0.90839213	1	2224	tags=24%, list=20%, signal=29%
ZHOU_INFLAMMATORY_RESPONSE_LPS_UP	ZHOU_INFLAMMATORY_RESPONSE_LPS_UP		197	0.22391163	0.7481846	0.8867925	0.9074772	1	2266	tags=20%, list=20%, signal=25%
HAMAI_APOPTOSIS_VIA_TRAIL_UP	HAMAI_APOPTOSIS_VIA_TRAIL_UP		209	0.20764071	0.7480113	0.8703704	0.9066948	1	2472	tags=22%, list=22%, signal=27%
REACTOME_SIGNALING_BY_ROBO_RECEPTOR	REACTOME_SIGNALING_BY_ROBO_RECEPTOR		21	0.27510867	0.7473869	0.8032787	0.9067833	1	2773	tags=29%, list=25%, signal=38%
REACTOME_MYOGENESSIS	REACTOME_MYOGENESSIS		19	0.29299876	0.7473096	0.8245614	0.9059647	1	2842	tags=26%, list=25%, signal=35%
DACOSTA_UV_RESPONSE_VIA_ERCC3_COMMON_DN	DACOSTA_UV_RESPONSE_VIA_ERCC3_COMMON_DN		220	0.1976779	0.746452	0.7708333	0.90617085	1	2398	tags=20%, list=21%, signal=24%
SWEET_KRAS_TARGETS_DN	SWEET_KRAS_TARGETS_DN		15	0.3046804	0.7460448	0.8103448	0.90591055	1	2136	tags=27%, list=19%, signal=33%
DER_IFN_BETA_RESPONSE_UP	DER_IFN_BETA_RESPONSE_UP		61	0.23105621	0.7460158	0.8	0.9050226	1	3080	tags=34%, list=28%, signal=47%
AUNG_GASTRIC_CANCER	AUNG_GASTRIC_CANCER		26	0.25045443	0.74475414	0.86538464	0.9060341	1	788	tags=12%, list=7%, signal=12%
HOFFMANN_IMMATURE_TO_MATURE_B_LYMPHOCYTE_UP	HOFFMANN_IMMATURE_TO_MATURE_B_LYMPHOCYTE_UP		19	0.31493667	0.74461114	0.78333336	0.9054125	1	1956	tags=21%, list=17%, signal=25%
TONKS_TARGETS_OF_RUNX1_RUNX1T1_FUSION_GRANULOCYTE_UP	TONKS_TARGETS_OF_RUNX1_RUNX1T1_FUSION_GRANULOCYTE_UP		35	0.28675932	0.7445632	0.84	0.9045279	1	844	tags=14%, list=8%, signal=15%
COLDREN_GEFITINIB_RESISTANCE_UP	COLDREN_GEFITINIB_RESISTANCE_UP		41	0.23002478	0.74403685	0.7755102	0.90459514	1	1727	tags=17%, list=15%, signal=20%
KEGG_DORSO_VENTRAL_AXIS_FORMATION	KEGG_DORSO_VENTRAL_AXIS_FORMATION		15	0.323725	0.74348295	0.7826087	0.904738	1	1433	tags=27%, list=13%, signal=31%
VANHARANTA_UTERINE_FIBROID_UP	VANHARANTA_UTERINE_FIBROID_UP		26	0.30772468	0.7420175	0.7592593	0.9062883	1	790	tags=12%, list=7%, signal=12%
VERHAAK_AML_WITH_NPM1_MUTATED_UP	VERHAAK_AML_WITH_NPM1_MUTATED_UP		113	0.24751417	0.741611	0.8245614	0.9060093	1	1275	tags=17%, list=11%, signal=19%
KEGG_NOD_LIKE_RECEPTOR_SIGNALING_PATHWAY	KEGG_NOD_LIKE_RECEPTOR_SIGNALING_PATHWAY		30	0.26627216	0.74012065	0.7407407	0.9074165	1	1244	tags=13%, list=11%, signal=15%
MORI_EMU_MYC_LYMPHOMA_BY_ONSET_TIME_UP	MORI_EMU_MYC_LYMPHOMA_BY_ONSET_TIME_UP		68	0.21223792	0.73981684	0.7924528	0.9068436	1	1364	tags=12%, list=12%, signal=13%
BERTUCCI_MEDULLARY_VS_DUCTAL_BREAST_CANCER_DN	BERTUCCI_MEDULLARY_VS_DUCTAL_BREAST_CANCER_DN		78	0.26228136	0.7395905	0.8076923	0.9062288	1	2366	tags=28%, list=21%, signal=36%
REACTOME_CITRIC_ACID_CYCLE	REACTOME_CITRIC_ACID_CYCLE		16	0.27345112	0.7392404	0.6964286	0.905651	1	4425	tags=44%, list=40%, signal=72%
ZHAN_MULTIPLE_MYELOMA_UP	ZHAN_MULTIPLE_MYELOMA_UP		31	0.20709589	0.7383341	0.8035714	0.9061555	1	1549	tags=13%, list=14%, signal=15%
CHIBA_RESPONSE_TO_TSA	CHIBA_RESPONSE_TO_TSA		31	0.21202953	0.7343323	0.8947368	0.9121497	1	4317	tags=39%, list=39%, signal=63%
CUI_TCF21_TARGETS_UP	CUI_TCF21_TARGETS_UP		22	0.3478178	0.7338873	0.8076923	0.9118308	1	274	tags=14%, list=2%, signal=14%
KUNINGER_IGF1_VS_PDGFB_TARGETS_UP	KUNINGER_IGF1_VS_PDGFB_TARGETS_UP		32	0.32992887	0.7334364	0.7118644	0.911787	1	396	tags=9%, list=4%, signal=10%
KEGG_ALPHA_LINOLENIC_ACID_METABOLISM	KEGG_ALPHA_LINOLENIC_ACID_METABOLISM		15	0.29290947	0.732534	0.82758623	0.9123689	1	3852	tags=47%, list=34%, signal=71%
POMEROY_MEDULLOBLASTOMA_DESMOPLASIC_VS_CLASSIC_UP	POMEROY_MEDULLOBLASTOMA_DESMOPLASIC_VS_CLASSIC_UP		33	0.23424403	0.7324567	0.86440676	0.9115781	1	3324	tags=27%, list=30%, signal=39%
POMEROY_MEDULLOBLASTOMA_DESMOPLASIC_VS_CLASSIC_DN	POMEROY_MEDULLOBLASTOMA_DESMOPLASIC_VS_CLASSIC_DN		33	0.23424403	0.7324567	0.86440676	0.9106422	1	3324	tags=27%, list=30%, signal=39%
KAAB_HEART_ATRIUM_VS_VENTRICLE_UP	KAAB_HEART_ATRIUM_VS_VENTRICLE_UP		158	0.22728045	0.73244727	0.84210527	0.90971726	1	1839	tags=19%, list=16%, signal=22%
LI_AMPLIFIED_IN_LUNG_CANCER	LI_AMPLIFIED_IN_LUNG_CANCER		123	0.1804185	0.7301156	0.877193	0.9124609	1	2203	tags=15%, list=20%, signal=19%
KEGG_FC_EPSILON_RI_SIGNALING_PATHWAY	KEGG_FC_EPSILON_RI_SIGNALING_PATHWAY		56	0.22227046	0.7298427	0.91071427	0.9120207	1	1957	tags=16%, list=17%, signal=19%
DAUER_STAT3_TARGETS_DN	DAUER_STAT3_TARGETS_DN		23	0.35347405	0.7278306	0.8	0.91379213	1	3213	tags=57%, list=29%, signal=79%
KEGG_PYRIMIDINE_METABOLISM	KEGG_PYRIMIDINE_METABOLISM		68	0.2071719	0.7252695	0.7659575	0.91659755	1	1299	tags=12%, list=12%, signal=13%
BARIS_THYROID_CANCER_UP	BARIS_THYROID_CANCER_UP		15	0.24992535	0.72435117	0.7708333	0.9172604	1	1649	tags=20%, list=15%, signal=23%
RICKMAN_HEAD_AND_NECK_CANCER_E	RICKMAN_HEAD_AND_NECK_CANCER_E		44	0.2888172	0.7220639	0.8695652	0.9196219	1	2040	tags=27%, list=18%, signal=33%
WOOD_EBV_EBNA1_TARGETS_DN	WOOD_EBV_EBNA1_TARGETS_DN		32	0.26217896	0.72185266	0.9122807	0.91891134	1	33	tags=6%, list=0%, signal=6%
REACTOME_FORMATION_OF_PLATELET_PLUG	REACTOME_FORMATION_OF_PLATELET_PLUG		125	0.22589414	0.72181094	0.85714287	0.9180558	1	2223	tags=22%, list=20%, signal=27%
REACTOME_CHOLESTEROL_BIOSYNTHESIS	REACTOME_CHOLESTEROL_BIOSYNTHESIS		17	0.30040953	0.72177964	0.7446808	0.91721	1	2116	tags=24%, list=19%, signal=29%
DACOSTA_UV_RESPONSE_VIA_ERCC3_TTD_DN	DACOSTA_UV_RESPONSE_VIA_ERCC3_TTD_DN		25	0.23239872	0.7217584	0.9259259	0.916311	1	4543	tags=44%, list=41%, signal=74%
KIM_GASTRIC_CANCER_CHEMOSENSITIVITY	KIM_GASTRIC_CANCER_CHEMOSENSITIVITY		60	0.2065056	0.7201266	1	0.9179324	1	888	tags=10%, list=8%, signal=11%
REACTOME_INSULIN_SYNTHESIS_AND_SECRETION	REACTOME_INSULIN_SYNTHESIS_AND_SECRETION		87	0.16989368	0.71980506	0.85714287	0.917822	1	4159	tags=25%, list=37%, signal=40%
BERENJENO_ROCK_SIGNALING_NOT_VIA_RHOA_DN	BERENJENO_ROCK_SIGNALING_NOT_VIA_RHOA_DN		29	0.2625453	0.719389	0.78431374	0.9176466	1	639	tags=10%, list=6%, signal=11%
ZHAN_MULTIPLE_MYELOMA_HP_UP	ZHAN_MULTIPLE_MYELOMA_HP_UP		26	0.24882668	0.71898764	0.84615386	0.91729677	1	3104	tags=27%, list=28%, signal=37%
LOCKWOOD_AMPLIFIED_IN_LUNG_CANCER	LOCKWOOD_AMPLIFIED_IN_LUNG_CANCER		117	0.16996253	0.71846795	0.78	0.91702646	1	4402	tags=38%, list=39%, signal=61%
PENG_GLUTAMINE_DEPRIVATION_DN	PENG_GLUTAMINE_DEPRIVATION_DN		53	0.18558483	0.7156018	0.71153843	0.92018723	1	2202	tags=13%, list=20%, signal=16%
ST_INTEGRIN_SIGNALING_PATHWAY	ST_INTEGRIN_SIGNALING_PATHWAY		52	0.20963559	0.7154876	0.8965517	0.9194112	1	2773	tags=23%, list=25%, signal=31%
DACOSTA_UV_RESPONSE_VIA_ERCC3_DN	DACOSTA_UV_RESPONSE_VIA_ERCC3_DN		438	0.17880431	0.7151647	0.82	0.91887224	1	2377	tags=17%, list=21%, signal=21%
REACTOME_FORMATION_OF_FIBRIN_CLOT_CLOTTING_CASCADE	REACTOME_FORMATION_OF_FIBRIN_CLOT_CLOTTING_CASCADE		29	0.29447132	0.7143857	0.85106385	0.9191724	1	1648	tags=21%, list=15%, signal=24%
REACTOME_BIOLOGICAL_OXIDATIONS	REACTOME_BIOLOGICAL_OXIDATIONS		65	0.23591337	0.713261	0.9622642	0.9199005	1	2615	tags=28%, list=23%, signal=36%
REACTOME_STABILIZATION_OF_P53	REACTOME_STABILIZATION_OF_P53		36	0.24371125	0.713151	0.7777778	0.9191071	1	5780	tags=53%, list=52%, signal=109%
BIOCARTA_CHREBP2_PATHWAY	BIOCARTA_CHREBP2_PATHWAY		26	0.21450642	0.7128627	0.8214286	0.9185203	1	4032	tags=38%, list=36%, signal=60%
VANHARANTA_UTERINE_FIBROID_WITH_7Q_DELETION_DN	VANHARANTA_UTERINE_FIBROID_WITH_7Q_DELETION_DN		17	0.26139367	0.7114397	0.78431374	0.91969794	1	4173	tags=47%, list=37%, signal=75%
KORKOLA_SEMINOMA_UP	KORKOLA_SEMINOMA_UP		31	0.21316019	0.7096718	0.8518519	0.9211949	1	2519	tags=26%, list=22%, signal=33%
DITTMER_PTHLH_TARGETS_DN	DITTMER_PTHLH_TARGETS_DN		50	0.1957889	0.70850635	0.88235295	0.9218143	1	1313	tags=12%, list=12%, signal=14%
ENK_UV_RESPONSE_KERATINOCYTE_DN	ENK_UV_RESPONSE_KERATINOCYTE_DN		307	0.180756	0.7082668	0.7692308	0.9211374	1	3292	tags=28%, list=29%, signal=39%
LIANG_HEMATOPOIESIS_STEM_CELL_NUMBER_SMALL_VS_HUGE_UP	LIANG_HEMATOPOIESIS_STEM_CELL_NUMBER_SMALL_VS_HUGE_UP		27	0.22170109	0.7074469	0.9056604	0.9213554	1	3633	tags=44%, list=32%, signal=66%
REACTOME_VIF_MEDIATED_DEGRADATION_OF_APOBEC3G	REACTOME_VIF_MEDIATED_DEGRADATION_OF_APOBEC3G		39	0.24082528	0.70672905	0.7735849	0.9213412	1	5780	tags=51%, list=52%, signal=106%
PAL_PRMT5_TARGETS_DN	PAL_PRMT5_TARGETS_DN		28	0.24359605	0.7061229	0.8360656	0.92135584	1	1880	tags=18%, list=17%, signal=21%
REACTOME_TCR_SIGNALING	REACTOME_TCR_SIGNALING		32	0.27814162	0.7053903	0.7962963	0.9214337	1	1101	tags=16%, list=10%, signal=17%
THUM_SYSTOLIC_HEART_FAILURE_UP	THUM_SYSTOLIC_HEART_FAILURE_UP		251	0.22132544	0.70469546	0.79310346	0.9213601	1	2226	tags=19%, list=20%, signal=23%
BARRIER_COLON_CANCER_RECURRENCE_UP	BARRIER_COLON_CANCER_RECURRENCE_UP		23	0.22277991	0.7035464	0.8636364	0.9220146	1	4873	tags=61%, list=44%, signal=108%
YU_MYC_TARGETS_DN	YU_MYC_TARGETS_DN		42	0.28128424	0.70311654	0.8148148	0.92171955	1	1250	tags=17%, list=11%, signal=19%
REACTOME_TRANSLATION	REACTOME_TRANSLATION		67	0.19501293	0.7018768	0.72	0.922432	1	16	tags=1%, list=0%, signal=1%
LIU_COMMON_CANCER_GENES	LIU_COMMON_CANCER_GENES		21	0.23856117	0.7015242	0.8135593	0.9220365	1	2467	tags=29%, list=22%, signal=37%
STEARMAN_LUNG_CANCER_EARLY_VS_LATE_DN	STEARMAN_LUNG_CANCER_EARLY_VS_LATE_DN		46	0.2639269	0.70131093	0.7894737	0.9214665	1	899	tags=13%, list=8%, signal=14%
CHUNG_BLISTER_CYTOTOXICITY_UP	CHUNG_BLISTER_CYTOTOXICITY_UP		86	0.19631279	0.700483	0.84313726	0.9217439	1	2397	tags=16%, list=21%, signal=21%
NIKOLSKY_MUTATED_AND_AMPLIFIED_IN_BREAST_CANCER	NIKOLSKY_MUTATED_AND_AMPLIFIED_IN_BREAST_CANCER		38	0.24230143	0.70030946	0.8363636	0.9210431	1	4594	tags=55%, list=41%, signal=93%
REACTOME_AUTODEGRADATION_OF_CDH1_BY_CDH1_APC	REACTOME_AUTODEGRADATION_OF_CDH1_BY_CDH1_APC		46	0.20688482	0.7000869	0.76785713	0.92036706	1	5628	tags=46%, list=50%, signal=91%
KEGG_GLYCOSPHINGOLIPID_BIOSYNTHESIS_LACTO_AND_NEOLACTO_SERIES	KEGG_GLYCOSPHINGOLIPID_BIOSYNTHESIS_LACTO_AND_NEOLACTO_SERIES		20	0.28005517	0.6994518	0.8703704	0.920308	1	1731	tags=25%, list=15%, signal=30%
KORKOLA_CORRELATED_WITH_POU5F1	KORKOLA_CORRELATED_WITH_POU5F1		16	0.27261096	0.69871294	0.8604651	0.9205076	1	2552	tags=31%, list=23%, signal=40%
EBAUER_TARGETS_OF_PAX3_FOXO1_FUSION_UP	EBAUER_TARGETS_OF_PAX3_FOXO1_FUSION_UP		124	0.24075818	0.69865835	0.85714287	0.9197257	1	1558	tags=15%, list=14%, signal=18%
REACTOME_INTEGRIN_CELL_SURFACE_INTERACTIONS	REACTOME_INTEGRIN_CELL_SURFACE_INTERACTIONS		53	0.27039912	0.6965235	0.8703704	0.92127323	1	2333	tags=26%, list=21%, signal=33%
KEGG_FC_GAMMA_R_MEDIATED_PHAGOCYTOSIS	KEGG_FC_GAMMA_R_MEDIATED_PHAGOCYTOSIS		63	0.22970419	0.69371	0.8518519	0.9243604	1	2194	tags=19%, list=20%, signal=24%
CAFFAREL_RESPONSE_TO_THC_24HR_5_UP	CAFFAREL_RESPONSE_TO_THC_24HR_5_UP		18	0.21834628	0.69364125	0.8780488	0.92352957	1	428	tags=6%, list=4%, signal=6%
MCBRYAN_PUBERTAL_BREAST_4_5WK_DN	MCBRYAN_PUBERTAL_BREAST_4_5WK_DN		148	0.21591689	0.69335824	0.9	0.923074	1	2490	tags=22%, list=22%, signal=28%
KEGG_VASCULAR_SMOOTH_MUSCLE_CONTRACTION	KEGG_VASCULAR_SMOOTH_MUSCLE_CONTRACTION		74	0.21399668	0.69196206	0.90384614	0.9240266	1	623	tags=8%, list=6%, signal=9%
REACTOME_AXON_GUIDANCE	REACTOME_AXON_GUIDANCE		109	0.21142206	0.691618	0.86440676	0.9236135	1	1056	tags=10%, list=9%, signal=11%
BECKER_TAMOXIFEN_RESISTANCE_UP	BECKER_TAMOXIFEN_RESISTANCE_UP		28	0.26552433	0.6912106	0.88135594	0.92331773	1	1098	tags=21%, list=10%, signal=24%
REACTOME_METAL_ION_SLC_TRANSPORTERS	REACTOME_METAL_ION_SLC_TRANSPORTERS		16	0.25967857	0.69091237	0.85714287	0.9228389	1	1652	tags=19%, list=15%, signal=22%
KAAB_FAILED_HEART_ATRIUM_DN	KAAB_FAILED_HEART_ATRIUM_DN		96	0.18466361	0.69014937	0.8333333	0.9229804	1	3853	tags=31%, list=34%, signal=47%
REACTOME_GLUCONEOGENESIS	REACTOME_GLUCONEOGENESIS		19	0.29758114	0.6900399	0.85714287	0.9222326	1	1871	tags=32%, list=17%, signal=38%
LIU_CDX2_TARGETS_UP	LIU_CDX2_TARGETS_UP		31	0.2631455	0.6884346	0.9298246	0.9234765	1	2252	tags=32%, list=20%, signal=40%
KEGG_LYSOSOME	KEGG_LYSOSOME		82	0.18815394	0.6871431	0.8095238	0.92430305	1	3758	tags=33%, list=34%, signal=49%
ONDER_CDH1_TARGETS_2_UP	ONDER_CDH1_TARGETS_2_UP		159	0.26804143	0.6867298	0.8888889	0.9241212	1	929	tags=14%, list=8%, signal=16%
KEGG_ABC_TRANSPORTERS	KEGG_ABC_TRANSPORTERS		27	0.2345707	0.68631744	0.88	0.9237832	1	2698	tags=26%, list=24%, signal=34%
KINSEY_TARGETS_OF_EWSR1_FLII_FUSION_DN	KINSEY_TARGETS_OF_EWSR1_FLII_FUSION_DN		171	0.21402578	0.68628764	0.8545455	0.9229277	1	1461	tags=14%, list=13%, signal=16%
DUNNE_TARGETS_OF_AML1_MTG8_FUSION_UP	DUNNE_TARGETS_OF_AML1_MTG8_FUSION_UP		32	0.27864188	0.68571705	0.79310346	0.9227038	1	428	tags=9%, list=4%, signal=10%
KEGG_PATHOGENIC_ESCHERICHIA_COLI_INFECTION	KEGG_PATHOGENIC_ESCHERICHIA_COLI_INFECTION		37	0.23018473	0.68462723	0.8518519	0.92329264	1	1246	tags=14%, list=11%, signal=15%
RIZ_ERYTHROID_DIFFERENTIATION_CCNE1	RIZ_ERYTHROID_DIFFERENTIATION_CCNE1		32	0.20838411	0.68208545	0.9056604	0.92551386	1	1699	tags=16%, list=15%, signal=18%
TONKS_TARGETS_OF_RUNX1_RUNX1T1_FUSION_SUSTAINDED_IN_ERYTHROCYTE_UP	TONKS_TARGETS_OF_RUNX1_RUNX1T1_FUSION_SUSTAINDED_IN_ERYTHROCYTE_UP		30	0.26951462	0.68098074	0.9137931	0.92609566	1	844	tags=17%, list=8%, signal=18%
KEGG_PROTEASOME	KEGG_PROTEASOME		36	0.22206275	0.6799021	0.8245614	0.92653537	1	5780	tags=50%, list=52%, signal=103%
BIOCARTA_BCR_PATHWAY	BIOCARTA_BCR_PATHWAY		20	0.27557337	0.67950517	0.89285713	0.9260026	1	3768	tags=45%, list=34%, signal=68%
GUENTHER_GROWTH_SPHERICAL_VS_ADHERENT_UP	GUENTHER_GROWTH_SPHERICAL_VS_ADHERENT_UP		16	0.26557353	0.67746556	0.87931037	0.9275707	1	2202	tags=31%, list=20%, signal=39%
REACTOME_ADP_SIGNALLING_THROUGH_P2Y_PURINOCEPTOR_12	REACTOME_ADP_SIGNALLING_THROUGH_P2Y_PURINOCEPTOR_12		17	0.23947226	0.67521644	0.9433962	0.92942643	1	1578	tags=18%, list=14%, signal=21%
CASORELLI_APL_SECONDARY_VS_DE_NOVO_UP	CASORELLI_APL_SECONDARY_VS_DE_NOVO_UP		19	0.30040586	0.67465127	0.92727274	0.9291652	1	907	tags=16%, list=8%, signal=17%
MOOTHA_GLYCOLYSIS	MOOTHA_GLYCOLYSIS		15	0.29059002	0.6745445	0.8867925	0.9283656	1	2440	tags=33%, list=22%, signal=43%
THEILGAARD_NEUTROPHIL_AT_SKIN_WOUND_DN	THEILGAARD_NEUTROPHIL_AT_SKIN_WOUND_DN		150	0.18819232	0.67377275	0.8888889	0.92833644	1	3959	tags=35%, list=35%, signal=53%
NAKAYAMA_SOFT_TISSUE_TUMORS_PCA2_DN	NAKAYAMA_SOFT_TISSUE_TUMORS_PCA2_DN		52	0.2890744	0.6646584	0.9166667	0.9379438	1	1998	tags=27%, list=18%, signal=33%
PROVENZANI_METASTASIS_DN	PROVENZANI_METASTASIS_DN		94	0.19178937	0.66232294	0.9	0.93957627	1	3580	tags=38%, list=32%, signal=56%
BIOCARTA_RHO_PATHWAY	BIOCARTA_RHO_PATHWAY		27	0.21369831	0.6621398	0.828125	0.93880725	1	3834	tags=37%, list=34%, signal=56%
REACTOME_MUSCLE_CONTRACTION	REACTOME_MUSCLE_CONTRACTION		36	0.28019547	0.66059345	0.82758623	0.93966925	1	4226	tags=44%, list=38%, signal=71%
WATANABE_COLON_CANCER_MSI_VS_MSS_DN	WATANABE_COLON_CANCER_MSI_VS_MSS_DN		38	0.22345808	0.6603069	0.9811321	0.9390547	1	2330	tags=26%, list=21%, signal=33%
SCHLOSSER_SERUM_RESPONSE_UP	SCHLOSSER_SERUM_RESPONSE_UP		77	0.17059277	0.6601881	0.89285713	0.9382957	1	3612	tags=27%, list=32%, signal=40%
STARK_HYPPOCAMPUS_22Q11_DELETION_UP	STARK_HYPPOCAMPUS_22Q11_DELETION_UP		24	0.23316748	0.65940064	0.8679245	0.9382502	1	493	tags=8%, list=4%, signal=9%
REACTOME_P53_INDEPENDENT_DNA_DAMAGE_RESPONSE	REACTOME_P53_INDEPENDENT_DNA_DAMAGE_RESPONSE		37	0.2188874	0.65836275	0.8	0.93854743	1	5780	tags=51%, list=52%, signal=106%
ACEVEDO_LIVER_CANCER_WITH_H3K9ME3_DN	ACEVEDO_LIVER_CANCER_WITH_H3K9ME3_DN		36	0.20861074	0.65726185	0.96428573	0.93875194	1	1708	tags=14%, list=15%, signal=16%
RUTELLA_RESPONSE_TO_HGF_VS_CSF2RB_AND_IL4_UP	RUTELLA_RESPONSE_TO_HGF_VS_CSF2RB_AND_IL4_UP		248	0.2062596	0.65667015	0.9245283	0.93846476	1	2181	tags=19%, list=19%, signal=24%
REACTOME_INTRINSIC_PATHWAY	REACTOME_INTRINSIC_PATHWAY		15	0.2890349	0.655994	0.9111111	0.93810976	1	3249	tags=33%, list=29%, signal=47%
WILLERT_WNT_SIGNALING	WILLERT_WNT_SIGNALING		15	0.24212436	0.6557326	0.94545454	0.93762	1	1257	tags=20%, list=11%, signal=22%
NIKOLSKY_BREAST_CANCER_17Q21_Q25_AMPLICON	NIKOLSKY_BREAST_CANCER_17Q21_Q25_AMPLICON		179	0.16469274	0.6546546	0.9433962	0.9380891	1	1832	tags=12%, list=16%, signal=14%
BENPORATH_PRC2_TARGETS	BENPORATH_PRC2_TARGETS		355	0.20639285	0.65426594	0.962963	0.93765223	1	2156	tags=19%, list=19%, signal=22%
ST_GA12_PATHWAY	ST_GA12_PATHWAY		16	0.24672334	0.65151	0.8867925	0.93950117	1	3390	tags=38%, list=30%, signal=54%
CHESLER_BRAIN_HIGHEST_GENETIC_VARIANCE	CHESLER_BRAIN_HIGHEST_GENETIC_VARIANCE		27	0.21930096	0.65120256	0.9	0.9390305	1	3633	tags=37%, list=32%, signal=55%
HOFFMANN_PRE_BI_TO_LARGE_PRE_BII_LYMPHOCYTE_DN	HOFFMANN_PRE_BI_TO_LARGE_PRE_BII_LYMPHOCYTE_DN		51	0.23810545	0.64938915	0.92727274	0.9402191	1	539	tags=8%, list=5%, signal=8%
REACTOME_TOLL_RECEPTOR_CASCADES	REACTOME_TOLL_RECEPTOR_CASCADES		53	0.2061929	0.6475364	0.91071427	0.941245	1	1546	tags=11%, list=14%, signal=13%
WILENSKY_RESPONSE_TO_DARAPLADIB	WILENSKY_RESPONSE_TO_DARAPLADIB		18	0.32120854	0.6461347	0.79310346	0.94186246	1	1458	tags=22%, list=13%, signal=26%
REACTOME_REGULATION_OF_GENE_EXPRESSION_IN_BETA_CELLS	REACTOME_REGULATION_OF_GENE_EXPRESSION_IN_BETA_CELLS		61	0.17365533	0.64494723	0.7906977	0.94212013	1	2997	tags=13%, list=27%, signal=18%
DING_LUNG_CANCER_EXPRESSION_BY_COPY_NUMBER	DING_LUNG_CANCER_EXPRESSION_BY_COPY_NUMBER		55	0.19958603	0.6448071	0.84313726	0.94137394	1	4397	tags=42%, list=39%, signal=69%
VERRECCHIA_DELAYED_RESPONSE_TO_TGFB1	VERRECCHIA_DELAYED_RESPONSE_TO_TGFB1		26	0.23087357	0.64184684	0.89285713	0.94341815	1	3088	tags=31%, list=28%, signal=42%
REACTOME_GENES_INVOLVED_IN_APOPTOTIC_CLEAVAGE_OF_CELLULAR_PROTEINS	REACTOME_GENES_INVOLVED_IN_APOPTOTIC_CLEAVAGE_OF_CELLULAR_PROTEINS		24	0.22536184	0.63766176	0.9259259	0.946575	1	4812	tags=46%, list=43%, signal=80%
SCIAN_INVERSED_TARGETS_OF_TP53_AND_TP73_DN	SCIAN_INVERSED_TARGETS_OF_TP53_AND_TP73_DN		20	0.2307744	0.6357245	0.8958333	0.9475554	1	1489	tags=15%, list=13%, signal=17%
SANA_RESPONSE_TO_IFNG_UP	SANA_RESPONSE_TO_IFNG_UP		33	0.28185728	0.6327558	0.8727273	0.9496361	1	1744	tags=24%, list=16%, signal=29%
DER_IFN_ALPHA_RESPONSE_UP	DER_IFN_ALPHA_RESPONSE_UP		43	0.2101808	0.6308017	0.9074074	0.95051533	1	3080	tags=33%, list=28%, signal=45%
YAO_TEMPORAL_RESPONSE_TO_PROGESTERONE_CLUSTER_13	YAO_TEMPORAL_RESPONSE_TO_PROGESTERONE_CLUSTER_13		135	0.17683189	0.6307846	0.7916667	0.949643	1	4854	tags=47%, list=43%, signal=83%
WONG_PROTEASOME_GENE_MODULE	WONG_PROTEASOME_GENE_MODULE		35	0.20217246	0.62989897	0.85106385	0.9495615	1	1100	tags=9%, list=10%, signal=9%
KAAB_FAILED_HEART_ATRIUM_UP	KAAB_FAILED_HEART_ATRIUM_UP		23	0.21503957	0.6295627	0.8913044	0.9489683	1	1993	tags=17%, list=18%, signal=21%
PENG_LEUCINE_DEPRIVATION_UP	PENG_LEUCINE_DEPRIVATION_UP		18	0.21584906	0.6291149	0.94827586	0.9483707	1	2225	tags=22%, list=20%, signal=28%
HOFFMANN_PRE_BI_TO_LARGE_PRE_BII_LYMPHOCYTE_UP	HOFFMANN_PRE_BI_TO_LARGE_PRE_BII_LYMPHOCYTE_UP		15	0.24090837	0.6290235	0.92	0.9475769	1	4224	tags=53%, list=38%, signal=86%
REACTOME_HEMOSTASIS	REACTOME_HEMOSTASIS		194	0.20748347	0.6281593	0.9807692	0.94733673	1	2244	tags=21%, list=20%, signal=26%
HOSHIDA_LIVER_CANCER_LATE_RECURRENCE_DN	HOSHIDA_LIVER_CANCER_LATE_RECURRENCE_DN		48	0.1928655	0.6215995	0.96	0.9518344	1	986	tags=10%, list=9%, signal=11%
KEGG_NEUROTROPHIN_SIGNALING_PATHWAY	KEGG_NEUROTROPHIN_SIGNALING_PATHWAY		68	0.1619823	0.62041765	0.91525424	0.9520008	1	2847	tags=18%, list=25%, signal=24%
FLECHNER_BIOPSY_KIDNEY_TRANSPLANT_OK_VS_DONOR_DN	FLECHNER_BIOPSY_KIDNEY_TRANSPLANT_OK_VS_DONOR_DN		15	0.19790474	0.6156806	0.87234044	0.95476234	1	856	tags=7%, list=8%, signal=7%
SHIPP_DLBCL_VS_FOLLICULAR_LYMPHOMA_DN	SHIPP_DLBCL_VS_FOLLICULAR_LYMPHOMA_DN		29	0.2436389	0.6118628	0.9649123	0.95699453	1	2347	tags=24%, list=21%, signal=30%
HOSHIDA_LIVER_CANCER_SUBCLASS_S2	HOSHIDA_LIVER_CANCER_SUBCLASS_S2		80	0.15964298	0.6096181	0.96	0.9575497	1	3846	tags=28%, list=34%, signal=42%
HEDENFALK_BREAST_CANCER_BRACX_UP	HEDENFALK_BREAST_CANCER_BRACX_UP		15	0.20346354	0.6086591	0.9259259	0.95721453	1	4985	tags=53%, list=45%, signal=96%
SMID_BREAST_CANCER_LUMINAL_A_UP	SMID_BREAST_CANCER_LUMINAL_A_UP		52	0.25815386	0.60694313	0.95	0.95756894	1	1253	tags=13%, list=11%, signal=15%
REACTOME_SIGNALLING_TO_ERKS	REACTOME_SIGNALLING_TO_ERKS		21	0.20649493	0.6032951	0.96	0.959425	1	3368	tags=24%, list=30%, signal=34%
BORCZUK_MALIGNANT_MESOTHELIOMA_DN	BORCZUK_MALIGNANT_MESOTHELIOMA_DN		63	0.19648243	0.6020428	0.9491525	0.95938534	1	4005	tags=35%, list=36%, signal=54%
SENESE_HDAC1_TARGETS_UP	SENESE_HDAC1_TARGETS_UP		219	0.1692805	0.60014534	1	0.9598365	1	2780	tags=21%, list=25%, signal=28%
GAZDA_DIAMOND_BLACKFAN_ANEMIA_PROGENITOR_UP	GAZDA_DIAMOND_BLACKFAN_ANEMIA_PROGENITOR_UP		22	0.20127246	0.5999012	0.9444444	0.9591188	1	954	tags=9%, list=9%, signal=10%
REACTOME_ACTIVATED_TLR4_SIGNALLING	REACTOME_ACTIVATED_TLR4_SIGNALLING		15	0.2323026	0.5970497	0.98214287	0.96037006	1	4993	tags=47%, list=45%, signal=84%
NIKOLSKY_BREAST_CANCER_11Q12_Q14_AMPLICON	NIKOLSKY_BREAST_CANCER_11Q12_Q14_AMPLICON		74	0.15652959	0.5941907	0.9830508	0.9617117	1	3419	tags=24%, list=31%, signal=35%
RAMALHO_STEMNESS_UP	RAMALHO_STEMNESS_UP		148	0.17120603	0.59067136	0.88372093	0.9631578	1	2350	tags=16%, list=21%, signal=19%
KEGG_MAPK_SIGNALING_PATHWAY	KEGG_MAPK_SIGNALING_PATHWAY		172	0.16452587	0.5881527	1	0.9639386	1	1027	tags=9%, list=9%, signal=9%
EBAUER_MYOGENIC_TARGETS_OF_PAX3_FOXO1_FUSION	EBAUER_MYOGENIC_TARGETS_OF_PAX3_FOXO1_FUSION		38	0.25481933	0.5879141	0.91525424	0.96333647	1	1786	tags=16%, list=16%, signal=19%
REACTOME_SCF_BETA_TRCP_MEDIATED_DEGRADATION_OF_EMI1	REACTOME_SCF_BETA_TRCP_MEDIATED_DEGRADATION_OF_EMI1		40	0.18201357	0.5837666	0.8245614	0.9649502	1	5628	tags=50%, list=50%, signal=100%
REACTOME_GPCR_LIGAND_BINDING	REACTOME_GPCR_LIGAND_BINDING		257	0.18876423	0.5823409	1	0.96488935	1	2335	tags=18%, list=21%, signal=23%
KEGG_TOLL_LIKE_RECEPTOR_SIGNALING_PATHWAY	KEGG_TOLL_LIKE_RECEPTOR_SIGNALING_PATHWAY		60	0.19262701	0.5784836	0.9807692	0.9665654	1	1957	tags=15%, list=17%, signal=18%
TAVAZOIE_METASTASIS	TAVAZOIE_METASTASIS		49	0.19408049	0.57746476	0.9818182	0.96636444	1	2618	tags=22%, list=23%, signal=29%
JIANG_HYPOXIA_VIA_VHL	JIANG_HYPOXIA_VIA_VHL		16	0.20025411	0.57167554	0.94545454	0.9687234	1	3907	tags=44%, list=35%, signal=67%
CAMPS_COLON_CANCER_COPY_NUMBER_UP	CAMPS_COLON_CANCER_COPY_NUMBER_UP		46	0.14671595	0.5699991	0.98	0.9687465	1	515	tags=4%, list=5%, signal=5%
ST_GA13_PATHWAY	ST_GA13_PATHWAY		19	0.19605817	0.5695382	0.96	0.9680966	1	2494	tags=21%, list=22%, signal=27%
YAO_TEMPORAL_RESPONSE_TO_PROGESTERONE_CLUSTER_17	YAO_TEMPORAL_RESPONSE_TO_PROGESTERONE_CLUSTER_17		143	0.13944905	0.56779104	0.8888889	0.9682471	1	5151	tags=44%, list=46%, signal=81%
SPIELMAN_LYMPHOBLAST_EUROPEAN_VS_ASIAN_UP	SPIELMAN_LYMPHOBLAST_EUROPEAN_VS_ASIAN_UP		324	0.12060492	0.56297004	0.9433962	0.9701079	1	4225	tags=31%, list=38%, signal=48%
HEIDENBLAD_AMPLIFIED_IN_PANCREATIC_CANCER	HEIDENBLAD_AMPLIFIED_IN_PANCREATIC_CANCER		20	0.19284786	0.5572227	0.96363634	0.97192454	1	4303	tags=40%, list=38%, signal=65%
REACTOME_G_ALPHA_I_SIGNALLING_EVENTS	REACTOME_G_ALPHA_I_SIGNALLING_EVENTS		118	0.18583278	0.55659395	1	0.971252	1	1994	tags=17%, list=18%, signal=20%
BROWNE_HCMV_INFECTION_30MIN_UP	BROWNE_HCMV_INFECTION_30MIN_UP		34	0.21135843	0.53715694	0.9811321	0.9791858	1	2575	tags=26%, list=23%, signal=34%
REACTOME_CLASS_A1_RHODOPSIN_LIKE_RECEPTORS	REACTOME_CLASS_A1_RHODOPSIN_LIKE_RECEPTORS		186	0.18304357	0.5368921	1	0.97837824	1	2335	tags=19%, list=21%, signal=23%
RADAEVA_RESPONSE_TO_IFNA1_UP	RADAEVA_RESPONSE_TO_IFNA1_UP		22	0.2539468	0.5366779	0.9245283	0.9775817	1	3080	tags=36%, list=28%, signal=50%
REACTOME_PLATELET_DEGRANULATION	REACTOME_PLATELET_DEGRANULATION		58	0.19407819	0.5349487	0.9818182	0.9773789	1	3980	tags=38%, list=36%, signal=59%
DACOSTA_ERCC3_ALLELE_XPCS_VS_TTD_UP	DACOSTA_ERCC3_ALLELE_XPCS_VS_TTD_UP		16	0.24627605	0.5304007	1	0.97819495	1	1250	tags=13%, list=11%, signal=14%
ZHU_CMV_8_HR_DN	ZHU_CMV_8_HR_DN		19	0.19443962	0.51918066	0.98214287	0.98154587	1	4088	tags=37%, list=37%, signal=58%
REACTOME_METABOLISM_OF_MRNA	REACTOME_METABOLISM_OF_MRNA		27	0.16470921	0.51889443	0.9183673	0.9807199	1	1520	tags=11%, list=14%, signal=13%
CHEN_NEUROBLASTOMA_COPY_NUMBER_GAINS	CHEN_NEUROBLASTOMA_COPY_NUMBER_GAINS		30	0.18535177	0.51886714	0.97959185	0.9798549	1	2408	tags=23%, list=22%, signal=30%
REACTOME_TOLL_LIKE_RECEPTOR_4_CASCADE	REACTOME_TOLL_LIKE_RECEPTOR_4_CASCADE		18	0.18968332	0.4789907	1	0.9896392	1	4993	tags=44%, list=45%, signal=80%
REACTOME_RNA_POLYMERASE_I_PROMOTER_CLEARANCE	REACTOME_RNA_POLYMERASE_I_PROMOTER_CLEARANCE		24	0.1326043	0.428393	1	0.9967075	1	5166	tags=54%, list=46%, signal=100%
XU_GH1_EXOGENOUS_TARGETS_UP	XU_GH1_EXOGENOUS_TARGETS_UP		18	0.15566877	0.37037614	1	1	1	3504	tags=22%, list=31%, signal=32%
KEGG_RNA_POLYMERASE	KEGG_RNA_POLYMERASE		20	0.121124186	0.34495518	1	0.9999385	1	2714	tags=15%, list=24%, signal=20%
REACTOME_REGULATION_OF_APC_ACTIVATORS_BETWEEN_G1_S_AND_EARLY_ANAPHASE	REACTOME_REGULATION_OF_APC_ACTIVATORS_BETWEEN_G1_S_AND_EARLY_ANAPHASE		55	0.08722714	0.2934492	1	0.9997739	1	5628	tags=44%, list=50%, signal=87%
