# Supplementary material for: A genomic analysis of mouse models of breast cancer reveals molecular features of mouse models and relationships to human breast cancer
Source: Breast Cancer Res. 2014 Jun 5;16(3):R59. doi: 10.1186/bcr3672 (PMC4078930; doi:10.1186/bcr3672)
Supplement: Additional file 11 — GSEA for mouse models compared to all other models or to mammary gland development. Listed by model. [file bcr3672-S11.zip › AdditionalFile11/Neu/Vs_other_models/C3/Downregulated_in_neu_vs_otherModels.txt]

NAME	GS<br> follow link to MSigDB	GS DETAILS	SIZE	ES	NES	NOM p-val	FDR q-val	FWER p-val	RANK AT MAX	LEADING EDGE
KTGGYRSGAA_UNKNOWN	KTGGYRSGAA_UNKNOWN	Details ...	42	-0.606164	-1.8988514	0.018518519	0.01736843	0.04	1392	tags=38%, list=12%, signal=43%
V$E2F_Q3	V$E2F_Q3	Details ...	107	-0.4254325	-1.5665956	0	0.8991822	0.7	1953	tags=37%, list=17%, signal=45%
V$E2F1DP1RB_01	V$E2F1DP1RB_01	Details ...	100	-0.42496875	-1.5509903	0.03773585	0.7077005	0.71	1953	tags=36%, list=17%, signal=43%
V$E2F1_Q6	V$E2F1_Q6	Details ...	103	-0.4092582	-1.521172	0.074074075	0.68526393	0.74	2467	tags=41%, list=22%, signal=52%
V$TAXCREB_02	V$TAXCREB_02	Details ...	15	-0.62542194	-1.5161722	0.037037037	0.56199366	0.74	1115	tags=40%, list=10%, signal=44%
V$E2F_Q4_01	V$E2F_Q4_01	Details ...	108	-0.40858766	-1.4947408	0.05882353	0.5671396	0.77	2235	tags=39%, list=20%, signal=48%
V$E2F_Q6_01	V$E2F_Q6_01	Details ...	110	-0.40383628	-1.4775174	0.03846154	0.5666464	0.78	2235	tags=37%, list=20%, signal=46%
CCAGGTT,MIR-490	CCAGGTT,MIR-490	Details ...	27	-0.41620216	-1.4731203	0.055555556	0.5122925	0.78	761	tags=19%, list=7%, signal=20%
V$E2F_03	V$E2F_03	Details ...	115	-0.3946373	-1.4291304	0.08163265	0.65382326	0.79	1685	tags=30%, list=15%, signal=34%
V$E2F_Q3_01	V$E2F_Q3_01	Details ...	106	-0.38246724	-1.417347	0.094339624	0.6492378	0.81	2254	tags=38%, list=20%, signal=47%
V$E2F_Q6	V$E2F_Q6	Details ...	101	-0.39286977	-1.4061643	0.07692308	0.64122397	0.82	2947	tags=50%, list=26%, signal=68%
V$E2F4DP1_01	V$E2F4DP1_01	Details ...	101	-0.38078216	-1.3926095	0.08	0.65212953	0.82	2467	tags=39%, list=22%, signal=49%
V$E2F_Q4	V$E2F_Q4	Details ...	102	-0.38442013	-1.3699396	0.09615385	0.7129154	0.82	2947	tags=50%, list=26%, signal=67%
SGCGSSAAA_V$E2F1DP2_01	SGCGSSAAA_V$E2F1DP2_01	Details ...	75	-0.39081374	-1.3571057	0.1923077	0.7261198	0.84	1214	tags=25%, list=11%, signal=28%
V$E2F1_Q4_01	V$E2F1_Q4_01	Details ...	105	-0.36436307	-1.3339317	0.07692308	0.8015844	0.88	2298	tags=38%, list=21%, signal=47%
GGGNNTTTCC_V$NFKB_Q6_01	GGGNNTTTCC_V$NFKB_Q6_01	Details ...	69	-0.4186357	-1.3152046	0.08064516	0.84877974	0.89	2281	tags=51%, list=20%, signal=63%
V$E2F1_Q3	V$E2F1_Q3	Details ...	105	-0.3438689	-1.3053944	0.16	0.85741425	0.89	1953	tags=33%, list=17%, signal=40%
V$E2F1_Q6_01	V$E2F1_Q6_01	Details ...	112	-0.3357358	-1.2812495	0.20754717	0.9379219	0.91	1638	tags=27%, list=15%, signal=31%
V$MYCMAX_01	V$MYCMAX_01	Details ...	121	-0.28768173	-1.2418749	0.2037037	1	0.92	1443	tags=24%, list=13%, signal=27%
TCTAGAG,MIR-517	TCTAGAG,MIR-517	Details ...	29	-0.42752454	-1.2228891	0.20338982	1	0.92	1028	tags=24%, list=9%, signal=27%
V$HIF1_Q3	V$HIF1_Q3	Details ...	116	-0.30743554	-1.21128	0.18367347	1	0.92	2185	tags=32%, list=20%, signal=39%
V$E2F1DP1_01	V$E2F1DP1_01	Details ...	96	-0.3420808	-1.2097818	0.31111112	1	0.92	2467	tags=38%, list=22%, signal=48%
V$E2F1DP2_01	V$E2F1DP2_01	Details ...	96	-0.3420808	-1.2097818	0.31111112	1	0.92	2467	tags=38%, list=22%, signal=48%
V$E2F4DP2_01	V$E2F4DP2_01	Details ...	96	-0.3420808	-1.2097818	0.31111112	1	0.92	2467	tags=38%, list=22%, signal=48%
V$E2F_02	V$E2F_02	Details ...	97	-0.33874768	-1.1964631	0.29545453	1	0.93	2467	tags=37%, list=22%, signal=47%
TAGGTCA,MIR-192,MIR-215	TAGGTCA,MIR-192,MIR-215	Details ...	23	-0.42664254	-1.1944641	0.2	1	0.93	2054	tags=43%, list=18%, signal=53%
ACTWSNACTNY_UNKNOWN	ACTWSNACTNY_UNKNOWN	Details ...	40	-0.30951756	-1.1913528	0.15517241	1	0.94	2303	tags=35%, list=21%, signal=44%
V$MYC_Q2	V$MYC_Q2	Details ...	97	-0.28265244	-1.1818361	0.23529412	1	0.95	1577	tags=26%, list=14%, signal=30%
V$ZF5_01	V$ZF5_01	Details ...	123	-0.2966629	-1.151611	0.25454545	1	0.97	1535	tags=25%, list=14%, signal=29%
V$STAT3_02	V$STAT3_02	Details ...	63	-0.32911	-1.1488374	0.25	1	0.97	1796	tags=33%, list=16%, signal=39%
V$MYCMAX_B	V$MYCMAX_B	Details ...	133	-0.25947773	-1.1360124	0.23636363	1	0.98	1850	tags=29%, list=17%, signal=34%
V$E2F_01	V$E2F_01	Details ...	36	-0.30455834	-1.1274258	0.33333334	1	0.98	1370	tags=25%, list=12%, signal=28%
V$SRF_Q6	V$SRF_Q6	Details ...	133	-0.33488065	-1.126939	0.2962963	1	0.98	2144	tags=35%, list=19%, signal=43%
AAGGGAT,MIR-188	AAGGGAT,MIR-188	Details ...	41	-0.31879905	-1.1217214	0.26530612	1	0.98	2139	tags=39%, list=19%, signal=48%
V$SP1_01	V$SP1_01	Details ...	126	-0.27860266	-1.109684	0.32608697	1	0.99	1282	tags=20%, list=11%, signal=22%
GGCAGCT,MIR-22	GGCAGCT,MIR-22	Details ...	107	-0.2788465	-1.1066782	0.26923078	1	0.99	1110	tags=18%, list=10%, signal=20%
GAGCTGG,MIR-337	GAGCTGG,MIR-337	Details ...	76	-0.29287413	-1.0930841	0.29090908	1	0.99	1397	tags=24%, list=12%, signal=27%
V$HIF1_Q5	V$HIF1_Q5	Details ...	121	-0.27298868	-1.0875005	0.32692307	1	0.99	1847	tags=27%, list=16%, signal=32%
V$NFKAPPAB_01	V$NFKAPPAB_01	Details ...	125	-0.32402036	-1.0866479	0.3508772	1	0.99	2561	tags=50%, list=23%, signal=65%
V$SRF_01	V$SRF_01	Details ...	37	-0.37569788	-1.0732397	0.42857143	1	0.99	2023	tags=35%, list=18%, signal=43%
YYCATTCAWW_UNKNOWN	YYCATTCAWW_UNKNOWN	Details ...	91	-0.30155396	-1.062607	0.35185185	1	0.99	1317	tags=21%, list=12%, signal=23%
V$USF2_Q6	V$USF2_Q6	Details ...	126	-0.22775398	-1.021304	0.4181818	1	1	1577	tags=23%, list=14%, signal=26%
CTCNANGTGNY_UNKNOWN	CTCNANGTGNY_UNKNOWN	Details ...	40	-0.33586213	-1.0204514	0.47058824	1	1	2143	tags=35%, list=19%, signal=43%
CATTTCA,MIR-203	CATTTCA,MIR-203	Details ...	129	-0.24539717	-1.014109	0.42307693	1	1	2085	tags=26%, list=19%, signal=32%
V$EGR3_01	V$EGR3_01	Details ...	34	-0.28927922	-1.0048448	0.41269842	1	1	2467	tags=38%, list=22%, signal=49%
V$AP1_Q4	V$AP1_Q4	Details ...	137	-0.2782015	-1.0002352	0.4528302	1	1	1104	tags=19%, list=10%, signal=21%
V$AP1_Q6_01	V$AP1_Q6_01	Details ...	134	-0.28896132	-0.99507976	0.49122807	1	1	1104	tags=18%, list=10%, signal=20%
V$E2F1_Q3_01	V$E2F1_Q3_01	Details ...	123	-0.241902	-0.9901493	0.49122807	1	1	2507	tags=36%, list=22%, signal=46%
AACYNNNNTTCCS_UNKNOWN	AACYNNNNTTCCS_UNKNOWN	Details ...	44	-0.2729371	-0.97796136	0.5102041	1	1	932	tags=18%, list=8%, signal=20%
V$NFKB_Q6	V$NFKB_Q6	Details ...	130	-0.27799204	-0.9769454	0.47692308	1	1	2548	tags=43%, list=23%, signal=55%
V$TATA_01	V$TATA_01	Details ...	144	-0.30196783	-0.97387207	0.51785713	1	1	1838	tags=27%, list=16%, signal=32%
V$SRF_C	V$SRF_C	Details ...	116	-0.27964413	-0.97041154	0.509434	1	1	2023	tags=33%, list=18%, signal=40%
TTTGCAG,MIR-518A-2	TTTGCAG,MIR-518A-2	Details ...	98	-0.2624561	-0.96849555	0.5283019	1	1	2172	tags=32%, list=19%, signal=39%
V$SP1_Q6	V$SP1_Q6	Details ...	128	-0.22549951	-0.961556	0.4074074	1	1	772	tags=12%, list=7%, signal=12%
WWTAAGGC_UNKNOWN	WWTAAGGC_UNKNOWN	Details ...	73	-0.28003576	-0.95710874	0.4716981	1	1	2228	tags=38%, list=20%, signal=48%
V$AP1_Q2	V$AP1_Q2	Details ...	142	-0.26816806	-0.95556104	0.5283019	1	1	1104	tags=19%, list=10%, signal=21%
V$PAX8_B	V$PAX8_B	Details ...	45	-0.31008056	-0.9537045	0.54901963	1	1	789	tags=18%, list=7%, signal=19%
V$EN1_01	V$EN1_01	Details ...	51	-0.30365264	-0.9430073	0.5849057	1	1	2537	tags=41%, list=23%, signal=53%
AACWWCAANK_UNKNOWN	AACWWCAANK_UNKNOWN	Details ...	70	-0.26531285	-0.9364771	0.6166667	1	1	746	tags=17%, list=7%, signal=18%
TCTGATA,MIR-361	TCTGATA,MIR-361	Details ...	47	-0.29445598	-0.92958236	0.5531915	1	1	2281	tags=30%, list=20%, signal=37%
V$SPZ1_01	V$SPZ1_01		127	-0.22250512	-0.92598945	0.62068963	1	1	1648	tags=24%, list=15%, signal=27%
RAAGNYNNCTTY_UNKNOWN	RAAGNYNNCTTY_UNKNOWN		71	-0.29052415	-0.9259287	0.6111111	1	1	1592	tags=28%, list=14%, signal=33%
V$CREL_01	V$CREL_01		136	-0.25248662	-0.9200427	0.6	1	1	2009	tags=31%, list=18%, signal=37%
RRCCGTTA_UNKNOWN	RRCCGTTA_UNKNOWN		35	-0.25428152	-0.91620994	0.5833333	1	1	2409	tags=37%, list=22%, signal=47%
V$GATA2_01	V$GATA2_01		59	-0.25437188	-0.90813464	0.60784316	1	1	1943	tags=24%, list=17%, signal=29%
V$PAX3_B	V$PAX3_B		44	-0.2627236	-0.9060903	0.5714286	1	1	1370	tags=23%, list=12%, signal=26%
V$P53_02	V$P53_02		112	-0.26036867	-0.90465117	0.59183675	1	1	1378	tags=24%, list=12%, signal=27%
V$SRF_Q5_01	V$SRF_Q5_01		116	-0.25721106	-0.903085	0.6111111	1	1	2190	tags=30%, list=20%, signal=37%
V$BACH1_01	V$BACH1_01		142	-0.25224325	-0.8984428	0.58181816	1	1	2224	tags=30%, list=20%, signal=37%
V$TFIIA_Q6	V$TFIIA_Q6		137	-0.24172522	-0.89742076	0.6551724	1	1	1892	tags=30%, list=17%, signal=36%
CTTGTAT,MIR-381	CTTGTAT,MIR-381		96	-0.25417018	-0.894338	0.61538464	1	1	923	tags=15%, list=8%, signal=16%
TCTGGAC,MIR-198	TCTGGAC,MIR-198		39	-0.25179562	-0.890256	0.64705884	1	1	1477	tags=15%, list=13%, signal=18%
V$NFKAPPAB65_01	V$NFKAPPAB65_01		123	-0.25564364	-0.88503385	0.6666667	1	1	2009	tags=32%, list=18%, signal=38%
V$EGR2_01	V$EGR2_01		85	-0.23996352	-0.8836408	0.6666667	1	1	2145	tags=27%, list=19%, signal=33%
V$PAX6_01	V$PAX6_01		50	-0.254026	-0.879981	0.6851852	1	1	1215	tags=22%, list=11%, signal=25%
V$E2F1_Q4	V$E2F1_Q4		115	-0.22503754	-0.8768736	0.627451	1	1	2523	tags=34%, list=23%, signal=43%
CACTGTG,MIR-128A,MIR-128B	CACTGTG,MIR-128A,MIR-128B		168	-0.20734617	-0.8763975	0.7659575	1	1	826	tags=11%, list=7%, signal=12%
CTAGGAA,MIR-384	CTAGGAA,MIR-384		31	-0.28761175	-0.8757675	0.7222222	1	1	1336	tags=23%, list=12%, signal=26%
V$AP1_Q6	V$AP1_Q6		130	-0.25363532	-0.8739168	0.68085104	1	1	1104	tags=18%, list=10%, signal=19%
ATGGYGGA_UNKNOWN	ATGGYGGA_UNKNOWN		43	-0.23104574	-0.8725852	0.5740741	1	1	1269	tags=16%, list=11%, signal=18%
TAANNYSGCG_UNKNOWN	TAANNYSGCG_UNKNOWN		40	-0.23288704	-0.8678151	0.6666667	1	1	2920	tags=35%, list=26%, signal=47%
CTACCTC,LET-7A,LET-7B,LET-7C,LET-7D,LET-7E,LET-7F,MIR-98,LET-7G,LET-7I	CTACCTC,LET-7A,LET-7B,LET-7C,LET-7D,LET-7E,LET-7F,MIR-98,LET-7G,LET-7I		184	-0.21109547	-0.8659704	0.74509805	1	1	1772	tags=22%, list=16%, signal=25%
V$SREBP_Q3	V$SREBP_Q3		116	-0.24180882	-0.86346674	0.64285713	1	1	1370	tags=19%, list=12%, signal=21%
V$HMX1_01	V$HMX1_01		20	-0.32870352	-0.85671145	0.65384614	1	1	539	tags=15%, list=5%, signal=16%
V$SRF_Q4	V$SRF_Q4		115	-0.24749754	-0.85591066	0.5833333	1	1	1153	tags=17%, list=10%, signal=19%
V$NFKB_Q6_01	V$NFKB_Q6_01		113	-0.24577771	-0.8531632	0.73770493	1	1	2561	tags=44%, list=23%, signal=57%
GGGGCCC,MIR-296	GGGGCCC,MIR-296		37	-0.25911698	-0.8469222	0.6666667	1	1	1911	tags=27%, list=17%, signal=32%
V$CIZ_01	V$CIZ_01		104	-0.25077254	-0.8448471	0.754717	1	1	1826	tags=25%, list=16%, signal=30%
AAGCACT,MIR-520F	AAGCACT,MIR-520F		102	-0.1991303	-0.8416361	0.6875	1	1	2088	tags=26%, list=19%, signal=32%
AGGGCCA,MIR-328	AGGGCCA,MIR-328		44	-0.24326536	-0.8413251	0.71666664	1	1	1761	tags=27%, list=16%, signal=32%
V$VDR_Q3	V$VDR_Q3		112	-0.22353849	-0.8373996	0.72727275	1	1	2413	tags=33%, list=22%, signal=42%
RACTNNRTTTNC_UNKNOWN	RACTNNRTTTNC_UNKNOWN		58	-0.21791887	-0.83552486	0.6909091	1	1	1730	tags=21%, list=15%, signal=24%
GCGSCMNTTT_UNKNOWN	GCGSCMNTTT_UNKNOWN		30	-0.23968053	-0.83544356	0.7090909	1	1	2627	tags=33%, list=23%, signal=43%
GTTAAAG,MIR-302B	GTTAAAG,MIR-302B		38	-0.2577716	-0.834313	0.6666667	1	1	1492	tags=21%, list=13%, signal=24%
V$CREB_Q2_01	V$CREB_Q2_01		101	-0.2219237	-0.8297663	0.8076923	1	1	821	tags=15%, list=7%, signal=16%
ATGTTTC,MIR-494	ATGTTTC,MIR-494		79	-0.21796732	-0.82833767	0.75	1	1	525	tags=11%, list=5%, signal=12%
CTTTGCA,MIR-527	CTTTGCA,MIR-527		129	-0.2117528	-0.82780355	0.7407407	1	1	2172	tags=30%, list=19%, signal=37%
V$PAX8_01	V$PAX8_01		15	-0.3044155	-0.8263093	0.7111111	1	1	1354	tags=27%, list=12%, signal=30%
V$E4F1_Q6	V$E4F1_Q6		131	-0.20138662	-0.823021	0.8039216	1	1	1298	tags=17%, list=12%, signal=19%
ACCAAAG,MIR-9	ACCAAAG,MIR-9		255	-0.1983841	-0.82241577	0.74509805	1	1	755	tags=12%, list=7%, signal=12%
V$VDR_Q6	V$VDR_Q6		125	-0.21987422	-0.81881195	0.7586207	1	1	983	tags=14%, list=9%, signal=16%
ATGTCAC,MIR-489	ATGTCAC,MIR-489		42	-0.25251985	-0.8153032	0.6851852	1	1	1430	tags=24%, list=13%, signal=27%
V$FOXO4_01	V$FOXO4_01		108	-0.23176758	-0.8128343	0.7358491	1	1	1032	tags=18%, list=9%, signal=19%
V$NFKB_C	V$NFKB_C		136	-0.22335194	-0.8117834	0.8596491	1	1	2023	tags=32%, list=18%, signal=39%
V$AP1FJ_Q2	V$AP1FJ_Q2		145	-0.22652873	-0.8077136	0.7826087	1	1	1079	tags=17%, list=10%, signal=19%
V$CDP_02	V$CDP_02		54	-0.26922908	-0.79813004	0.76	1	1	1826	tags=26%, list=16%, signal=31%
CCAWWNAAGG_V$SRF_Q4	CCAWWNAAGG_V$SRF_Q4		48	-0.2847586	-0.797817	0.7307692	1	1	2298	tags=33%, list=21%, signal=42%
V$P53_DECAMER_Q2	V$P53_DECAMER_Q2		126	-0.22127496	-0.7970796	0.88	1	1	864	tags=14%, list=8%, signal=15%
AACATTC,MIR-409-3P	AACATTC,MIR-409-3P		63	-0.23206833	-0.79666406	0.69491524	1	1	862	tags=16%, list=8%, signal=17%
V$ETS1_B	V$ETS1_B		128	-0.22363302	-0.79522556	0.7118644	1	1	852	tags=14%, list=8%, signal=15%
V$PPAR_DR1_Q2	V$PPAR_DR1_Q2		127	-0.22064154	-0.79372925	0.74509805	1	1	1920	tags=27%, list=17%, signal=32%
V$PPARA_02	V$PPARA_02		61	-0.23931769	-0.79047924	0.8235294	1	1	1907	tags=25%, list=17%, signal=29%
V$AHRARNT_01	V$AHRARNT_01		72	-0.22390273	-0.78437585	0.86	1	1	2261	tags=35%, list=20%, signal=43%
V$AP1_C	V$AP1_C		157	-0.21902388	-0.7826738	0.8148148	1	1	1948	tags=27%, list=17%, signal=32%
YGCGYRCGC_UNKNOWN	YGCGYRCGC_UNKNOWN		139	-0.17806204	-0.78007525	0.88461536	1	1	1800	tags=20%, list=16%, signal=24%
YRCCAKNNGNCGC_UNKNOWN	YRCCAKNNGNCGC_UNKNOWN		29	-0.27133548	-0.77682406	0.79591835	1	1	1526	tags=28%, list=14%, signal=32%
V$ZF5_B	V$ZF5_B		117	-0.19841038	-0.7736499	0.8235294	1	1	1797	tags=23%, list=16%, signal=27%
CCAWNWWNNNGGC_UNKNOWN	CCAWNWWNNNGGC_UNKNOWN		32	-0.21955705	-0.7704609	0.82758623	1	1	936	tags=13%, list=8%, signal=14%
ATAACCT,MIR-154	ATAACCT,MIR-154		35	-0.23846829	-0.76815635	0.75	1	1	1111	tags=14%, list=10%, signal=16%
RYCACNNRNNRNCAG_UNKNOWN	RYCACNNRNNRNCAG_UNKNOWN		34	-0.24110588	-0.76578045	0.7407407	1	1	2305	tags=38%, list=21%, signal=48%
GGTGTGT,MIR-329	GGTGTGT,MIR-329		44	-0.21689521	-0.7654811	0.86538464	1	1	2314	tags=36%, list=21%, signal=46%
V$GATA1_04	V$GATA1_04		118	-0.254695	-0.7608068	0.7924528	1	1	799	tags=14%, list=7%, signal=15%
WCTCNATGGY_UNKNOWN	WCTCNATGGY_UNKNOWN		30	-0.2248947	-0.75599027	0.74	1	1	93	tags=7%, list=1%, signal=7%
AGGAAGC,MIR-516-3P	AGGAAGC,MIR-516-3P		51	-0.22415926	-0.7553861	0.91071427	1	1	1323	tags=20%, list=12%, signal=22%
V$NERF_Q2	V$NERF_Q2		125	-0.21857549	-0.75157654	0.84210527	1	1	2484	tags=32%, list=22%, signal=41%
V$HTF_01	V$HTF_01		28	-0.22985488	-0.7511599	0.8913044	1	1	981	tags=14%, list=9%, signal=16%
V$MZF1_01	V$MZF1_01		111	-0.21542183	-0.7449236	0.9444444	1	1	1972	tags=29%, list=18%, signal=35%
CCGNMNNTNACG_UNKNOWN	CCGNMNNTNACG_UNKNOWN		38	-0.18826956	-0.74266815	0.79591835	1	1	992	tags=11%, list=9%, signal=12%
V$AHR_Q5	V$AHR_Q5		105	-0.18408	-0.7386931	0.9019608	1	1	1034	tags=12%, list=9%, signal=14%
V$MAZR_01	V$MAZR_01		109	-0.18686219	-0.7374336	0.8909091	1	1	1439	tags=18%, list=13%, signal=21%
ARGGGTTAA_UNKNOWN	ARGGGTTAA_UNKNOWN		69	-0.20512743	-0.7326257	0.94	1	1	1538	tags=23%, list=14%, signal=27%
V$MYB_Q6	V$MYB_Q6		116	-0.21513188	-0.73187643	0.96363634	1	1	1035	tags=16%, list=9%, signal=18%
V$BACH2_01	V$BACH2_01		140	-0.19687384	-0.73066825	0.8909091	1	1	2006	tags=24%, list=18%, signal=29%
V$TAXCREB_01	V$TAXCREB_01		70	-0.20146263	-0.728509	0.8727273	1	1	1892	tags=27%, list=17%, signal=32%
GAGCCAG,MIR-149	GAGCCAG,MIR-149		73	-0.19617836	-0.7207799	0.8604651	1	1	1382	tags=19%, list=12%, signal=22%
V$ZIC3_01	V$ZIC3_01		137	-0.22306414	-0.718579	0.93877554	1	1	2144	tags=29%, list=19%, signal=36%
V$PAX_Q6	V$PAX_Q6		128	-0.19289586	-0.7167745	0.96363634	1	1	1235	tags=17%, list=11%, signal=19%
CAGGTCC,MIR-492	CAGGTCC,MIR-492		28	-0.23336467	-0.71542525	0.91071427	1	1	393	tags=11%, list=4%, signal=11%
GGGACCA,MIR-133A,MIR-133B	GGGACCA,MIR-133A,MIR-133B		101	-0.17377225	-0.7151405	0.9230769	1	1	2281	tags=26%, list=20%, signal=32%
V$HNF4_Q6	V$HNF4_Q6		125	-0.20911103	-0.71464795	0.92	1	1	1618	tags=24%, list=14%, signal=28%
ACAWNRNSRCGG_UNKNOWN	ACAWNRNSRCGG_UNKNOWN		41	-0.17252068	-0.7143062	0.8979592	1	1	3098	tags=41%, list=28%, signal=57%
V$E2A_Q2	V$E2A_Q2		107	-0.21106055	-0.7126112	0.8867925	1	1	1579	tags=20%, list=14%, signal=23%
V$RORA2_01	V$RORA2_01		74	-0.2193797	-0.7106387	0.9508197	1	1	1370	tags=18%, list=12%, signal=20%
CGTSACG_V$PAX3_B	CGTSACG_V$PAX3_B		61	-0.18326423	-0.7095602	0.92156863	1	1	663	tags=10%, list=6%, signal=10%
RGAGGAARY_V$PU1_Q6	RGAGGAARY_V$PU1_Q6		237	-0.20253094	-0.7072796	0.9047619	1	1	1367	tags=18%, list=12%, signal=20%
V$LFA1_Q6	V$LFA1_Q6		123	-0.19037691	-0.7020509	0.94545454	1	1	1452	tags=17%, list=13%, signal=19%
V$MTF1_Q4	V$MTF1_Q4		125	-0.18854153	-0.7016322	0.98214287	1	1	2299	tags=27%, list=21%, signal=34%
TAAYNRNNTCC_UNKNOWN	TAAYNRNNTCC_UNKNOWN		78	-0.211341	-0.6967792	0.92727274	1	1	1535	tags=21%, list=14%, signal=24%
V$ETS2_B	V$ETS2_B		144	-0.20437057	-0.6959815	0.8947368	1	1	1353	tags=16%, list=12%, signal=18%
V$NGFIC_01	V$NGFIC_01		113	-0.17202748	-0.6862212	0.98039216	1	1	2179	tags=24%, list=19%, signal=29%
TATCTGG,MIR-488	TATCTGG,MIR-488		32	-0.22688192	-0.6811447	0.98	1	1	2181	tags=31%, list=19%, signal=39%
V$ZIC1_01	V$ZIC1_01		124	-0.19747809	-0.68042994	0.9230769	1	1	1660	tags=22%, list=15%, signal=25%
KCCGNSWTTT_UNKNOWN	KCCGNSWTTT_UNKNOWN		48	-0.18571325	-0.6751075	0.8076923	1	1	2463	tags=35%, list=22%, signal=45%
V$GR_01	V$GR_01		100	-0.18459041	-0.6733757	0.9649123	1	1	1936	tags=24%, list=17%, signal=29%
ACATATC,MIR-190	ACATATC,MIR-190		26	-0.23539683	-0.6701277	0.8888889	1	1	460	tags=12%, list=4%, signal=12%
V$CHX10_01	V$CHX10_01		108	-0.2064636	-0.6679382	1	1	1	1115	tags=19%, list=10%, signal=20%
TCCCCAC,MIR-491	TCCCCAC,MIR-491		31	-0.22250806	-0.66727287	0.9464286	1	1	462	tags=10%, list=4%, signal=10%
V$MZF1_02	V$MZF1_02		110	-0.18127458	-0.6656235	0.9591837	1	1	2720	tags=34%, list=24%, signal=44%
ATGCAGT,MIR-217	ATGCAGT,MIR-217		51	-0.19752939	-0.66310483	0.93442625	1	1	1489	tags=20%, list=13%, signal=23%
TTANWNANTGGM_UNKNOWN	TTANWNANTGGM_UNKNOWN		29	-0.21835838	-0.6630541	0.9137931	1	1	220	tags=7%, list=2%, signal=7%
V$GCM_Q2	V$GCM_Q2		111	-0.18404908	-0.66072166	1	1	1	1955	tags=25%, list=17%, signal=30%
V$AP1_01	V$AP1_01		147	-0.18935426	-0.6599846	0.9423077	1	1	892	tags=12%, list=8%, signal=13%
V$AP2_Q3	V$AP2_Q3		130	-0.17990685	-0.65828633	0.94545454	1	1	1523	tags=18%, list=14%, signal=21%
TCCCRNNRTGC_UNKNOWN	TCCCRNNRTGC_UNKNOWN		80	-0.16620193	-0.6581893	0.81632656	1	1	1808	tags=24%, list=16%, signal=28%
V$CEBPA_01	V$CEBPA_01		119	-0.18677565	-0.65758455	0.9811321	1	1	591	tags=10%, list=5%, signal=11%
V$FOX_Q2	V$FOX_Q2		102	-0.18951154	-0.6560584	0.98275864	1	1	578	tags=10%, list=5%, signal=10%
V$MYB_Q3	V$MYB_Q3		111	-0.1862166	-0.6529164	0.96363634	0.99898505	1	1868	tags=24%, list=17%, signal=29%
V$LEF1_Q6	V$LEF1_Q6		126	-0.18682624	-0.6452028	0.962963	1	1	1851	tags=21%, list=17%, signal=25%
V$SMAD3_Q6	V$SMAD3_Q6		104	-0.19391374	-0.63785803	1	1	1	1370	tags=19%, list=12%, signal=22%
TGASTMAGC_V$NFE2_01	TGASTMAGC_V$NFE2_01		106	-0.1723526	-0.63695043	0.9807692	0.99652857	1	548	tags=8%, list=5%, signal=9%
V$LXR_Q3	V$LXR_Q3		34	-0.20378503	-0.6340937	0.9318182	0.99365944	1	2289	tags=29%, list=20%, signal=37%
V$TEL2_Q6	V$TEL2_Q6		109	-0.14698675	-0.61888605	0.95	0.99860114	1	539	tags=6%, list=5%, signal=7%
V$AR_03	V$AR_03		33	-0.17992267	-0.6113431	1	0.9961686	1	503	tags=9%, list=4%, signal=9%
V$AP2_Q6	V$AP2_Q6		127	-0.14342475	-0.5976867	1	0.9962386	1	1523	tags=14%, list=14%, signal=16%
V$RP58_01	V$RP58_01		115	-0.17999795	-0.5903352	1	0.99395245	1	1598	tags=19%, list=14%, signal=22%
ACTGCAG,MIR-17-3P	ACTGCAG,MIR-17-3P		51	-0.16338074	-0.5581953	0.9807692	0.99946856	1	2636	tags=31%, list=24%, signal=41%
V$ATF4_Q2	V$ATF4_Q2		120	-0.14731774	-0.5530647	1	0.9951356	1	1739	tags=18%, list=16%, signal=20%
V$NFMUE1_Q6	V$NFMUE1_Q6		118	-0.11465302	-0.4948123	1	0.9998698	1	2523	tags=24%, list=23%, signal=30%
ACCAATC,MIR-509	ACCAATC,MIR-509		19	-0.14826743	-0.40174285	1	0.99952036	1	759	tags=11%, list=7%, signal=11%
