# Supplementary material for: A genomic analysis of mouse models of breast cancer reveals molecular features of mouse models and relationships to human breast cancer
Source: Breast Cancer Res. 2014 Jun 5;16(3):R59. doi: 10.1186/bcr3672 (PMC4078930; doi:10.1186/bcr3672)
Supplement: Additional file 11 — GSEA for mouse models compared to all other models or to mammary gland development. Listed by model. [file bcr3672-S11.zip › AdditionalFile11/Neu/Vs_other_models/C3/Upregulated_in_neu_vs_otherModels.txt]

NAME	GS<br> follow link to MSigDB	GS DETAILS	SIZE	ES	NES	NOM p-val	FDR q-val	FWER p-val	RANK AT MAX	LEADING EDGE
CAGCCTC,MIR-485-5P	CAGCCTC,MIR-485-5P	Details ...	73	0.48636615	1.7838525	0	0.91214687	0.31	2788	tags=40%, list=25%, signal=53%
GACAATC,MIR-219	GACAATC,MIR-219	Details ...	74	0.49729288	1.7762874	0	0.46963465	0.32	1515	tags=27%, list=14%, signal=31%
CAGCACT,MIR-512-3P	CAGCACT,MIR-512-3P	Details ...	62	0.4308312	1.7002712	0.021276595	0.6885178	0.52	2788	tags=32%, list=25%, signal=43%
CGGAARNGGCNG_UNKNOWN	CGGAARNGGCNG_UNKNOWN	Details ...	25	0.46157163	1.6805077	0.022727273	0.6394405	0.55	2776	tags=32%, list=25%, signal=42%
YTCCCRNNAGGY_UNKNOWN	YTCCCRNNAGGY_UNKNOWN	Details ...	32	0.50216997	1.6543236	0	0.6120716	0.56	1671	tags=28%, list=15%, signal=33%
TCCAGAT,MIR-516-5P	TCCAGAT,MIR-516-5P	Details ...	50	0.43471202	1.6195198	0	0.7228649	0.67	686	tags=16%, list=6%, signal=17%
V$SF1_Q6	V$SF1_Q6	Details ...	127	0.38724434	1.6079376	0	0.68336314	0.69	2355	tags=28%, list=21%, signal=35%
ACTGTAG,MIR-139	ACTGTAG,MIR-139	Details ...	66	0.41971064	1.5901656	0.023255814	0.6877679	0.7	734	tags=15%, list=7%, signal=16%
AATGGAG,MIR-136	AATGGAG,MIR-136	Details ...	41	0.48063603	1.5403899	0.020833334	0.95369285	0.74	2144	tags=37%, list=19%, signal=45%
GTTGNYNNRGNAAC_UNKNOWN	GTTGNYNNRGNAAC_UNKNOWN	Details ...	44	0.45671797	1.529548	0.020833334	0.94539666	0.77	2460	tags=32%, list=22%, signal=41%
TCANNTGAY_V$SREBP1_01	TCANNTGAY_V$SREBP1_01	Details ...	246	0.33834666	1.5239738	0	0.8996083	0.77	3141	tags=31%, list=28%, signal=42%
GGAMTNNNNNTCCY_UNKNOWN	GGAMTNNNNNTCCY_UNKNOWN	Details ...	55	0.41724738	1.5127672	0.04255319	0.902981	0.77	1568	tags=24%, list=14%, signal=27%
TGACCTTG_V$SF1_Q6	TGACCTTG_V$SF1_Q6	Details ...	122	0.3847916	1.5091877	0	0.8524441	0.77	2150	tags=25%, list=19%, signal=31%
V$SREBP1_01	V$SREBP1_01	Details ...	87	0.33037552	1.5083658	0.037037037	0.7939681	0.77	2367	tags=22%, list=21%, signal=27%
CAGCAGG,MIR-370	CAGCAGG,MIR-370	Details ...	74	0.39523947	1.5077249	0	0.743931	0.77	3389	tags=46%, list=30%, signal=65%
V$MEIS1_01	V$MEIS1_01	Details ...	117	0.4205042	1.4972498	0	0.7570388	0.78	2192	tags=28%, list=20%, signal=35%
V$MEIS1AHOXA9_01	V$MEIS1AHOXA9_01	Details ...	55	0.48977682	1.4854761	0	0.77916145	0.78	1441	tags=27%, list=13%, signal=31%
CAGGGTC,MIR-504	CAGGGTC,MIR-504	Details ...	44	0.42827627	1.4615312	0.04	0.88924617	0.78	2406	tags=32%, list=21%, signal=40%
V$OCT1_06	V$OCT1_06	Details ...	128	0.42092764	1.4546188	0.06666667	0.8873173	0.78	1348	tags=25%, list=12%, signal=28%
V$RFX1_02	V$RFX1_02	Details ...	120	0.3881497	1.4535687	0.020408163	0.8465916	0.78	2645	tags=31%, list=24%, signal=40%
CTCTAGA,MIR-526C,MIR-518F,MIR-526A	CTCTAGA,MIR-526C,MIR-518F,MIR-526A	Details ...	25	0.45212394	1.4478656	0.05882353	0.8420971	0.8	887	tags=20%, list=8%, signal=22%
CAGCTTT,MIR-320	CAGCTTT,MIR-320	Details ...	121	0.35251597	1.446552	0.03846154	0.8110597	0.8	1449	tags=19%, list=13%, signal=22%
TAATGTG,MIR-323	TAATGTG,MIR-323	Details ...	78	0.3566789	1.4459182	0.020833334	0.7830916	0.81	3471	tags=36%, list=31%, signal=52%
ACTAYRNNNCCCR_UNKNOWN	ACTAYRNNNCCCR_UNKNOWN	Details ...	184	0.28524667	1.444202	0.06122449	0.758722	0.81	3218	tags=32%, list=29%, signal=44%
AGGAGTG,MIR-483	AGGAGTG,MIR-483	Details ...	32	0.39638576	1.4232845	0.020833334	0.8525387	0.84	1308	tags=16%, list=12%, signal=18%
V$PPARG_01	V$PPARG_01	Details ...	21	0.4420965	1.4204714	0.13207547	0.8358144	0.84	2121	tags=29%, list=19%, signal=35%
V$PPARA_01	V$PPARA_01	Details ...	21	0.50683254	1.4052988	0.03846154	0.8855865	0.84	193	tags=14%, list=2%, signal=15%
GTTRYCATRR_UNKNOWN	GTTRYCATRR_UNKNOWN	Details ...	67	0.3829144	1.4035404	0.05882353	0.86171705	0.84	1955	tags=24%, list=17%, signal=29%
CTATGCA,MIR-153	CTATGCA,MIR-153	Details ...	107	0.34780198	1.4004668	0.022222223	0.8506727	0.84	1690	tags=21%, list=15%, signal=25%
AGTCTTA,MIR-499	AGTCTTA,MIR-499	Details ...	34	0.43305308	1.3958466	0.083333336	0.84839743	0.84	2242	tags=29%, list=20%, signal=37%
V$CREBP1_01	V$CREBP1_01	Details ...	77	0.35800618	1.3883905	0.018867925	0.85705525	0.84	2378	tags=32%, list=21%, signal=41%
V$GABP_B	V$GABP_B	Details ...	114	0.2937817	1.3860303	0.10869565	0.8440977	0.84	3958	tags=34%, list=35%, signal=52%
V$DBP_Q6	V$DBP_Q6	Details ...	120	0.40848243	1.3808405	0.022727273	0.8537688	0.84	1637	tags=23%, list=15%, signal=27%
CAATGCA,MIR-33	CAATGCA,MIR-33	Details ...	55	0.4068589	1.3801378	0.08510638	0.83216923	0.84	1637	tags=24%, list=15%, signal=28%
WYAAANNRNNNGCG_UNKNOWN	WYAAANNRNNNGCG_UNKNOWN	Details ...	25	0.4456307	1.3799412	0.15555556	0.8095465	0.84	996	tags=20%, list=9%, signal=22%
GCACTTT,MIR-17-5P,MIR-20A,MIR-106A,MIR-106B,MIR-20B,MIR-519D	GCACTTT,MIR-17-5P,MIR-20A,MIR-106A,MIR-106B,MIR-20B,MIR-519D	Details ...	272	0.3265394	1.3792166	0.10869565	0.7913108	0.85	2687	tags=29%, list=24%, signal=37%
V$NRF2_01	V$NRF2_01	Details ...	121	0.28445107	1.3733137	0.11363637	0.80198836	0.86	3973	tags=32%, list=35%, signal=49%
V$POU6F1_01	V$POU6F1_01	Details ...	117	0.44494054	1.372269	0.06382979	0.7839952	0.86	1745	tags=23%, list=16%, signal=27%
V$DR4_Q2	V$DR4_Q2	Details ...	118	0.37032914	1.3665178	0.04347826	0.78996634	0.86	1821	tags=25%, list=16%, signal=29%
V$USF_02	V$USF_02	Details ...	121	0.31081405	1.366183	0.02173913	0.7712977	0.86	2431	tags=25%, list=22%, signal=31%
AGGTGCA,MIR-500	AGGTGCA,MIR-500	Details ...	46	0.3987896	1.3654284	0.05	0.7575923	0.86	3907	tags=41%, list=35%, signal=63%
GTTNYYNNGGTNA_UNKNOWN	GTTNYYNNGGTNA_UNKNOWN	Details ...	33	0.3935303	1.3599385	0.041666668	0.7663727	0.86	4297	tags=58%, list=38%, signal=93%
GCATTTG,MIR-105	GCATTTG,MIR-105	Details ...	85	0.34238562	1.3574029	0.069767445	0.75893927	0.86	2444	tags=27%, list=22%, signal=34%
CCAATNNSNNNGCG_UNKNOWN	CCAATNNSNNNGCG_UNKNOWN	Details ...	28	0.39695323	1.3572496	0.104166664	0.74254733	0.86	766	tags=14%, list=7%, signal=15%
AAGCAAT,MIR-137	AAGCAAT,MIR-137	Details ...	94	0.357482	1.338685	0.04255319	0.80733067	0.87	2445	tags=29%, list=22%, signal=36%
RNCTGNYNRNCTGNY_UNKNOWN	RNCTGNYNRNCTGNY_UNKNOWN	Details ...	31	0.45216948	1.3333621	0.10714286	0.81823236	0.87	1451	tags=32%, list=13%, signal=37%
V$FOXM1_01	V$FOXM1_01	Details ...	120	0.35197493	1.3289802	0.11363637	0.82386035	0.87	2279	tags=27%, list=20%, signal=33%
TNCATNTCCYR_UNKNOWN	TNCATNTCCYR_UNKNOWN	Details ...	53	0.33474967	1.327255	0.14	0.81789625	0.87	5066	tags=58%, list=45%, signal=106%
CTCCAAG,MIR-432	CTCCAAG,MIR-432	Details ...	44	0.37036487	1.3241361	0.04347826	0.81733024	0.87	2678	tags=34%, list=24%, signal=45%
V$EVI1_05	V$EVI1_05	Details ...	89	0.46186814	1.3127403	0.04347826	0.8573889	0.87	1759	tags=26%, list=16%, signal=30%
TCATCTC,MIR-143	TCATCTC,MIR-143	Details ...	70	0.35406023	1.311741	0.036363635	0.8476304	0.87	2750	tags=31%, list=25%, signal=41%
AAGCACA,MIR-218	AAGCACA,MIR-218	Details ...	166	0.3337291	1.3114586	0.05882353	0.8331209	0.87	2193	tags=25%, list=20%, signal=30%
CCTGAGT,MIR-510	CCTGAGT,MIR-510	Details ...	22	0.3846311	1.306149	0.12244898	0.842798	0.87	2104	tags=32%, list=19%, signal=39%
AATGTGA,MIR-23A,MIR-23B	AATGTGA,MIR-23A,MIR-23B	Details ...	213	0.31359	1.3037287	0.08695652	0.84158	0.87	2470	tags=26%, list=22%, signal=32%
V$TCF1P_Q6	V$TCF1P_Q6	Details ...	112	0.34461206	1.3031393	0.06122449	0.8290436	0.87	1075	tags=17%, list=10%, signal=19%
GGCACTT,MIR-519E	GGCACTT,MIR-519E	Details ...	68	0.35950148	1.3019439	0.14583333	0.81971806	0.88	1847	tags=25%, list=16%, signal=30%
TMTCGCGANR_UNKNOWN	TMTCGCGANR_UNKNOWN	Details ...	72	0.31992742	1.3009741	0.19148937	0.8087536	0.88	4395	tags=43%, list=39%, signal=70%
RYAAAKNNNNNNTTGW_UNKNOWN	RYAAAKNNNNNNTTGW_UNKNOWN	Details ...	44	0.43473423	1.2938873	0.1632653	0.8335039	0.89	2588	tags=41%, list=23%, signal=53%
YGTCCTTGR_UNKNOWN	YGTCCTTGR_UNKNOWN	Details ...	43	0.3969725	1.2938477	0.11764706	0.8193767	0.89	1802	tags=30%, list=16%, signal=36%
ACACTAC,MIR-142-3P	ACACTAC,MIR-142-3P	Details ...	60	0.3272834	1.286921	0.13461539	0.83432645	0.89	2947	tags=33%, list=26%, signal=45%
V$SOX9_B1	V$SOX9_B1		114	0.35554197	1.283555	0.08888889	0.8373994	0.89	2280	tags=32%, list=20%, signal=40%
AAAGACA,MIR-511	AAAGACA,MIR-511		103	0.34183714	1.2832651	0.06382979	0.8259666	0.89	2102	tags=23%, list=19%, signal=28%
GTGTGAG,MIR-342	GTGTGAG,MIR-342		29	0.37476912	1.2824665	0.22222222	0.81689835	0.89	2121	tags=31%, list=19%, signal=38%
CYTAGCAAY_UNKNOWN	CYTAGCAAY_UNKNOWN		63	0.3403357	1.2812533	0.2	0.8120791	0.89	2927	tags=35%, list=26%, signal=47%
TTTNNANAGCYR_UNKNOWN	TTTNNANAGCYR_UNKNOWN		55	0.41307235	1.2698777	0.1590909	0.85641426	0.9	938	tags=22%, list=8%, signal=24%
TTTGCAC,MIR-19A,MIR-19B	TTTGCAC,MIR-19A,MIR-19B		245	0.2964205	1.269325	0.13043478	0.8462934	0.9	1261	tags=16%, list=11%, signal=18%
MYAATNNNNNNNGGC_UNKNOWN	MYAATNNNNNNNGGC_UNKNOWN		56	0.35884812	1.268275	0.12765957	0.8381865	0.9	2606	tags=30%, list=23%, signal=39%
V$CP2_02	V$CP2_02		122	0.34247094	1.2656101	0.13333334	0.83767194	0.9	3335	tags=38%, list=30%, signal=53%
CAGTGTT,MIR-141,MIR-200A	CAGTGTT,MIR-141,MIR-200A		160	0.31252563	1.2639462	0.11111111	0.8335884	0.9	1890	tags=21%, list=17%, signal=24%
TGGNNNNNNKCCAR_UNKNOWN	TGGNNNNNNKCCAR_UNKNOWN		208	0.35917747	1.2575487	0.17777778	0.85474306	0.91	1664	tags=24%, list=15%, signal=28%
TGCACTT,MIR-519C,MIR-519B,MIR-519A	TGCACTT,MIR-519C,MIR-519B,MIR-519A		209	0.30857784	1.2571167	0.13043478	0.84507316	0.91	2265	tags=24%, list=20%, signal=30%
GTGTCAA,MIR-514	GTGTCAA,MIR-514		28	0.39491642	1.2502322	0.1875	0.8680248	0.91	3417	tags=39%, list=31%, signal=56%
ATCATGA,MIR-433	ATCATGA,MIR-433		55	0.30826393	1.245086	0.21428572	0.88004005	0.92	3020	tags=24%, list=27%, signal=32%
SMTTTTGT_UNKNOWN	SMTTTTGT_UNKNOWN		196	0.3241579	1.2447753	0.12195122	0.86972255	0.92	1687	tags=19%, list=15%, signal=22%
RTTTNNNYTGGM_UNKNOWN	RTTTNNNYTGGM_UNKNOWN		84	0.38330457	1.2445705	0.11363637	0.85866195	0.92	2842	tags=38%, list=25%, signal=51%
V$HSF1_01	V$HSF1_01		126	0.36648214	1.2430778	0.09090909	0.85431933	0.92	1441	tags=18%, list=13%, signal=21%
V$IRF1_01	V$IRF1_01		122	0.33371213	1.2416836	0.15789473	0.8482941	0.92	2280	tags=28%, list=20%, signal=35%
AGCYRWTTC_UNKNOWN	AGCYRWTTC_UNKNOWN		56	0.37559676	1.2414987	0.14893617	0.83786625	0.92	2541	tags=34%, list=23%, signal=44%
V$IK3_01	V$IK3_01		112	0.3516027	1.2374216	0.06666667	0.8483929	0.92	2087	tags=24%, list=19%, signal=29%
V$SRY_02	V$SRY_02		121	0.35097134	1.2371563	0.08888889	0.839341	0.92	2240	tags=26%, list=20%, signal=32%
ATGAAGG,MIR-205	ATGAAGG,MIR-205		75	0.33568224	1.23695	0.15384616	0.8295853	0.92	2233	tags=21%, list=20%, signal=26%
V$PBX1_01	V$PBX1_01		121	0.3582624	1.2348561	0.18367347	0.8278049	0.92	2279	tags=31%, list=20%, signal=38%
V$PTF1BETA_Q6	V$PTF1BETA_Q6		115	0.32343268	1.2335052	0.14893617	0.82450366	0.92	2228	tags=24%, list=20%, signal=30%
V$ERR1_Q2	V$ERR1_Q2		124	0.31475055	1.2312993	0.17391305	0.82798904	0.92	1406	tags=18%, list=13%, signal=20%
V$RORA1_01	V$RORA1_01		136	0.3418063	1.2297708	0.1521739	0.8261367	0.92	1462	tags=19%, list=13%, signal=22%
V$AR_01	V$AR_01		72	0.34914622	1.2283456	0.18181819	0.82364637	0.92	2037	tags=25%, list=18%, signal=30%
ATGTAGC,MIR-221,MIR-222	ATGTAGC,MIR-221,MIR-222		56	0.37423646	1.2264483	0.1627907	0.82283396	0.92	1451	tags=21%, list=13%, signal=24%
V$AREB6_02	V$AREB6_02		129	0.35085437	1.2236222	0.12765957	0.8266997	0.92	1559	tags=22%, list=14%, signal=25%
V$STAT1_01	V$STAT1_01		37	0.3399328	1.2153902	0.12244898	0.84661084	0.92	3498	tags=46%, list=31%, signal=67%
V$CEBP_01	V$CEBP_01		120	0.35129687	1.2124654	0.17777778	0.8509072	0.92	709	tags=14%, list=6%, signal=15%
TTAYRTAA_V$E4BP4_01	TTAYRTAA_V$E4BP4_01		107	0.3277504	1.2102175	0.1632653	0.8526347	0.92	2378	tags=31%, list=21%, signal=39%
V$CEBPGAMMA_Q6	V$CEBPGAMMA_Q6		119	0.33876747	1.2080189	0.17777778	0.85211676	0.92	2280	tags=24%, list=20%, signal=29%
ACTTTAT,MIR-142-5P	ACTTTAT,MIR-142-5P		150	0.29863715	1.2060856	0.26666668	0.85083026	0.92	3329	tags=33%, list=30%, signal=46%
V$OCT1_04	V$OCT1_04		122	0.3636705	1.2051644	0.10869565	0.84661365	0.92	2444	tags=30%, list=22%, signal=38%
CTGRYYYNATT_UNKNOWN	CTGRYYYNATT_UNKNOWN		34	0.38898513	1.2050607	0.17857143	0.8381027	0.92	1487	tags=21%, list=13%, signal=24%
TTTTGAG,MIR-373	TTTTGAG,MIR-373		116	0.27897274	1.2032063	0.16666667	0.8383672	0.92	3018	tags=28%, list=27%, signal=39%
GTGGTGA,MIR-197	GTGGTGA,MIR-197		34	0.36791646	1.2026643	0.2	0.8327063	0.92	2922	tags=35%, list=26%, signal=48%
TATTATA,MIR-374	TATTATA,MIR-374		145	0.30734396	1.2019475	0.1875	0.8266581	0.92	3231	tags=33%, list=29%, signal=46%
TACTTGA,MIR-26A,MIR-26B	TACTTGA,MIR-26A,MIR-26B		144	0.30717793	1.2019049	0.24444444	0.8184895	0.92	1406	tags=17%, list=13%, signal=20%
GCGNNANTTCC_UNKNOWN	GCGNNANTTCC_UNKNOWN		63	0.2807394	1.2018112	0.27272728	0.81085336	0.92	3316	tags=30%, list=30%, signal=43%
V$OCT1_Q6	V$OCT1_Q6		124	0.34570494	1.2005253	0.1632653	0.8105471	0.92	1484	tags=20%, list=13%, signal=23%
ATGTTAA,MIR-302C	ATGTTAA,MIR-302C		126	0.3029428	1.1948566	0.18	0.8276156	0.92	1911	tags=21%, list=17%, signal=26%
GCCNNNWTAAR_UNKNOWN	GCCNNNWTAAR_UNKNOWN		68	0.38566068	1.1945267	0.21428572	0.8207798	0.92	1093	tags=18%, list=10%, signal=19%
V$GATA1_05	V$GATA1_05		134	0.36560512	1.1887907	0.23529412	0.8364279	0.92	1443	tags=21%, list=13%, signal=24%
V$MIF1_01	V$MIF1_01		75	0.31088245	1.1883793	0.25531915	0.8300759	0.92	2144	tags=20%, list=19%, signal=25%
V$AR_Q2	V$AR_Q2		55	0.35344288	1.1835809	0.17073171	0.84007716	0.92	2193	tags=24%, list=20%, signal=29%
GGCKCATGS_UNKNOWN	GGCKCATGS_UNKNOWN		29	0.3411153	1.1809762	0.26530612	0.8441914	0.92	462	tags=10%, list=4%, signal=11%
GTAAGAT,MIR-200A	GTAAGAT,MIR-200A		24	0.38818735	1.1796013	0.30232558	0.8411863	0.92	2794	tags=29%, list=25%, signal=39%
TGCTGCT,MIR-15A,MIR-16,MIR-15B,MIR-195,MIR-424,MIR-497	TGCTGCT,MIR-15A,MIR-16,MIR-15B,MIR-195,MIR-424,MIR-497		295	0.27307194	1.1782444	0.15555556	0.8405423	0.93	2678	tags=28%, list=24%, signal=36%
YNGTTNNNATT_UNKNOWN	YNGTTNNNATT_UNKNOWN		170	0.34691754	1.177252	0.19148937	0.8373948	0.93	1296	tags=19%, list=12%, signal=21%
V$NKX22_01	V$NKX22_01		79	0.3586193	1.1748536	0.23913044	0.8391092	0.93	3755	tags=44%, list=34%, signal=66%
TGCTGAY_UNKNOWN	TGCTGAY_UNKNOWN		259	0.33465552	1.1739033	0.19565217	0.83503664	0.93	2823	tags=27%, list=25%, signal=36%
V$STAT_Q6	V$STAT_Q6		133	0.30275303	1.1737763	0.14893617	0.8278958	0.93	3528	tags=38%, list=32%, signal=54%
ACAWYAAAG_UNKNOWN	ACAWYAAAG_UNKNOWN		47	0.38460082	1.1732148	0.3148148	0.8231915	0.93	2999	tags=38%, list=27%, signal=52%
TTTGTAG,MIR-520D	TTTGTAG,MIR-520D		174	0.28801256	1.168482	0.26666668	0.83454883	0.93	2144	tags=23%, list=19%, signal=28%
V$HNF4ALPHA_Q6	V$HNF4ALPHA_Q6		131	0.34284222	1.1657883	0.27659574	0.83895123	0.93	1550	tags=21%, list=14%, signal=25%
V$SMAD4_Q6	V$SMAD4_Q6		112	0.3203274	1.1650125	0.2	0.83583933	0.93	3011	tags=33%, list=27%, signal=45%
V$COMP1_01	V$COMP1_01		64	0.37542078	1.1627493	0.24444444	0.8380608	0.93	2279	tags=33%, list=20%, signal=41%
V$AREB6_01	V$AREB6_01		127	0.31426656	1.162337	0.27083334	0.8323632	0.93	2376	tags=31%, list=21%, signal=39%
WCAANNNYCAG_UNKNOWN	WCAANNNYCAG_UNKNOWN		121	0.2831245	1.1580862	0.28846154	0.8412139	0.93	2793	tags=28%, list=25%, signal=37%
V$CART1_01	V$CART1_01		97	0.37411147	1.1579393	0.25	0.8349854	0.93	2444	tags=32%, list=22%, signal=41%
GTGCAAA,MIR-507	GTGCAAA,MIR-507		58	0.33674812	1.1541617	0.2264151	0.8433553	0.94	2771	tags=31%, list=25%, signal=41%
AAAYRNCTG_UNKNOWN	AAAYRNCTG_UNKNOWN		182	0.3203147	1.1524259	0.25	0.84527653	0.94	1704	tags=19%, list=15%, signal=22%
SNACANNNYSYAGA_UNKNOWN	SNACANNNYSYAGA_UNKNOWN		30	0.33970356	1.149756	0.3478261	0.85086	0.94	3542	tags=43%, list=32%, signal=63%
V$STAT_01	V$STAT_01		133	0.29623404	1.1477779	0.25581396	0.85348594	0.94	1999	tags=23%, list=18%, signal=27%
GGCCAGT,MIR-193A,MIR-193B	GGCCAGT,MIR-193A,MIR-193B		42	0.30576354	1.1463475	0.25581396	0.85224634	0.94	3804	tags=43%, list=34%, signal=65%
GGATTA_V$PITX2_Q2	GGATTA_V$PITX2_Q2		284	0.30619556	1.1425881	0.29411766	0.86155975	0.96	2174	tags=23%, list=19%, signal=28%
V$PIT1_Q6	V$PIT1_Q6		110	0.35863078	1.140758	0.27272728	0.8647914	0.96	2550	tags=35%, list=23%, signal=44%
GCTGAGT,MIR-512-5P	GCTGAGT,MIR-512-5P		29	0.3496876	1.139261	0.27659574	0.8653154	0.96	2161	tags=28%, list=19%, signal=34%
YATTNATC_UNKNOWN	YATTNATC_UNKNOWN		162	0.36041185	1.1388102	0.25531915	0.86096	0.96	2219	tags=30%, list=20%, signal=37%
V$OCT1_03	V$OCT1_03		101	0.34671313	1.1365294	0.3255814	0.86520517	0.97	2066	tags=27%, list=18%, signal=32%
GTCTTCC,MIR-7	GTCTTCC,MIR-7		79	0.29654378	1.136357	0.29787233	0.85946	0.97	1419	tags=16%, list=13%, signal=19%
V$FXR_Q3	V$FXR_Q3		48	0.373987	1.1322277	0.29166666	0.86900884	0.97	2151	tags=33%, list=19%, signal=41%
ATACCTC,MIR-202	ATACCTC,MIR-202		88	0.29452586	1.1317064	0.2826087	0.86413914	0.97	1568	tags=18%, list=14%, signal=21%
CTTTAAR_UNKNOWN	CTTTAAR_UNKNOWN		445	0.2939566	1.131285	0.25	0.8599586	0.97	2358	tags=24%, list=21%, signal=29%
CCCNNGGGAR_V$OLF1_01	CCCNNGGGAR_V$OLF1_01		153	0.29539827	1.1306099	0.21276596	0.8552643	0.97	2280	tags=23%, list=20%, signal=28%
GGARNTKYCCA_UNKNOWN	GGARNTKYCCA_UNKNOWN		36	0.36271495	1.1289604	0.27906978	0.85398287	0.97	1434	tags=22%, list=13%, signal=25%
V$CETS1P54_01	V$CETS1P54_01		128	0.23490156	1.1278687	0.29787233	0.8509496	0.97	4337	tags=35%, list=39%, signal=57%
ATCMNTCCGY_UNKNOWN	ATCMNTCCGY_UNKNOWN		23	0.36227095	1.1240207	0.25	0.8587381	0.97	2373	tags=26%, list=21%, signal=33%
V$SREBP1_02	V$SREBP1_02		47	0.34595782	1.1239067	0.24444444	0.8528386	0.97	343	tags=11%, list=3%, signal=11%
V$ATF_B	V$ATF_B		93	0.29322046	1.1223179	0.29166666	0.8546841	0.97	803	tags=13%, list=7%, signal=14%
RGTTAMWNATT_V$HNF1_01	RGTTAMWNATT_V$HNF1_01		43	0.4184342	1.1221244	0.2962963	0.84925765	0.97	1543	tags=23%, list=14%, signal=27%
V$USF_C	V$USF_C		137	0.261112	1.1219198	0.25925925	0.84390014	0.97	869	tags=11%, list=8%, signal=12%
CCCNNNNNNAAGWT_UNKNOWN	CCCNNNNNNAAGWT_UNKNOWN		53	0.29833266	1.1199652	0.27272728	0.84652084	0.97	1781	tags=15%, list=16%, signal=18%
YWATTWNNRGCT_UNKNOWN	YWATTWNNRGCT_UNKNOWN		32	0.40580228	1.117803	0.3181818	0.84822077	0.97	1581	tags=19%, list=14%, signal=22%
AGCACTT,MIR-93,MIR-302A,MIR-302B,MIR-302C,MIR-302D,MIR-372,MIR-373,MIR-520E,MIR-520A,MIR-526B,MIR-520B,MIR-520C,MIR-520D	AGCACTT,MIR-93,MIR-302A,MIR-302B,MIR-302C,MIR-302D,MIR-372,MIR-373,MIR-520E,MIR-520A,MIR-526B,MIR-520B,MIR-520C,MIR-520D		140	0.25912324	1.1166698	0.24489796	0.8467876	0.97	2687	tags=25%, list=24%, signal=32%
CACCAGC,MIR-138	CACCAGC,MIR-138		103	0.26376083	1.1122761	0.3018868	0.85977733	0.97	3177	tags=31%, list=28%, signal=43%
V$SRY_01	V$SRY_01		94	0.31714094	1.110908	0.3137255	0.8576819	0.97	2357	tags=28%, list=21%, signal=35%
YKACATTT_UNKNOWN	YKACATTT_UNKNOWN		121	0.2838722	1.110357	0.26	0.85418904	0.97	3895	tags=43%, list=35%, signal=65%
GTGCCAT,MIR-183	GTGCCAT,MIR-183		100	0.27612644	1.109702	0.28	0.85081303	0.97	3525	tags=35%, list=31%, signal=51%
V$OCT1_01	V$OCT1_01		125	0.31812638	1.1084396	0.31111112	0.8491796	0.97	2951	tags=31%, list=26%, signal=42%
GGGNRMNNYCAT_UNKNOWN	GGGNRMNNYCAT_UNKNOWN		47	0.30053338	1.1079497	0.28	0.8455416	0.97	1173	tags=13%, list=10%, signal=14%
V$TCF4_Q5	V$TCF4_Q5		116	0.33340394	1.1069024	0.27450982	0.8437507	0.97	2288	tags=31%, list=20%, signal=39%
CRGAARNNNNCGA_UNKNOWN	CRGAARNNNNCGA_UNKNOWN		25	0.32887626	1.106637	0.36	0.8389791	0.97	3193	tags=36%, list=29%, signal=50%
YTAAYNGCT_UNKNOWN	YTAAYNGCT_UNKNOWN		77	0.3538196	1.1063915	0.29268292	0.8345233	0.97	3011	tags=32%, list=27%, signal=44%
CACTGCC,MIR-34A,MIR-34C,MIR-449	CACTGCC,MIR-34A,MIR-34C,MIR-449		143	0.27976164	1.1060612	0.21568628	0.83007675	0.97	2551	tags=27%, list=23%, signal=35%
ATAAGCT,MIR-21	ATAAGCT,MIR-21		69	0.30926907	1.1019058	0.2857143	0.83859783	0.97	2317	tags=29%, list=21%, signal=36%
TGACAGNY_V$MEIS1_01	TGACAGNY_V$MEIS1_01		378	0.28361252	1.100473	0.31111112	0.8374817	0.97	2145	tags=21%, list=19%, signal=25%
GGTAACC,MIR-409-5P	GGTAACC,MIR-409-5P		19	0.3533714	1.098786	0.20512821	0.83927447	0.97	2219	tags=32%, list=20%, signal=39%
AAAGGAT,MIR-501	AAAGGAT,MIR-501		72	0.2806271	1.0981082	0.3090909	0.83623326	0.97	3819	tags=39%, list=34%, signal=59%
GTGCCAA,MIR-96	GTGCCAA,MIR-96		160	0.27076006	1.0957835	0.3043478	0.83782864	0.97	2579	tags=29%, list=23%, signal=37%
V$E47_02	V$E47_02		113	0.33116785	1.0957158	0.33333334	0.8328161	0.97	2040	tags=24%, list=18%, signal=29%
YCATTAA_UNKNOWN	YCATTAA_UNKNOWN		277	0.3322735	1.0944666	0.3043478	0.83217335	0.97	2721	tags=30%, list=24%, signal=39%
AGGCACT,MIR-515-3P	AGGCACT,MIR-515-3P		42	0.32311144	1.0941056	0.2173913	0.8285154	0.97	1814	tags=19%, list=16%, signal=23%
GATGKMRGCG_UNKNOWN	GATGKMRGCG_UNKNOWN		31	0.28178418	1.0935525	0.35555556	0.82500994	0.97	5350	tags=48%, list=48%, signal=92%
TGGTGCT,MIR-29A,MIR-29B,MIR-29C	TGGTGCT,MIR-29A,MIR-29B,MIR-29C		251	0.24963106	1.0927118	0.26086956	0.8230445	0.97	2219	tags=20%, list=20%, signal=24%
V$CREB_02	V$CREB_02		122	0.2437836	1.0926341	0.29787233	0.8183819	0.97	1976	tags=16%, list=18%, signal=20%
V$EVI1_04	V$EVI1_04		123	0.30346367	1.0917355	0.3255814	0.8162574	0.97	2253	tags=24%, list=20%, signal=30%
V$CMYB_01	V$CMYB_01		119	0.25667858	1.0917011	0.32	0.81142753	0.97	3259	tags=31%, list=29%, signal=43%
AAGWWRNYGGC_UNKNOWN	AAGWWRNYGGC_UNKNOWN		50	0.2646036	1.090559	0.29166666	0.8114224	0.97	3411	tags=34%, list=30%, signal=49%
V$MEIS1BHOXA9_01	V$MEIS1BHOXA9_01		71	0.35964862	1.0901598	0.31914893	0.8081796	0.97	2130	tags=30%, list=19%, signal=36%
V$E4BP4_01	V$E4BP4_01		94	0.28201163	1.0899402	0.3265306	0.8040195	0.97	2378	tags=27%, list=21%, signal=33%
V$ARNT_01	V$ARNT_01		122	0.24882454	1.0898541	0.33333334	0.7994323	0.97	3272	tags=32%, list=29%, signal=45%
ATCTTGC,MIR-31	ATCTTGC,MIR-31		33	0.3238755	1.0896909	0.3207547	0.7953312	0.97	1248	tags=18%, list=11%, signal=20%
CCACACA,MIR-147	CCACACA,MIR-147		36	0.32642084	1.0894945	0.33333334	0.7918469	0.97	3417	tags=44%, list=31%, signal=64%
TAAWWATAG_V$RSRFC4_Q2	TAAWWATAG_V$RSRFC4_Q2		77	0.36182174	1.0894941	0.2826087	0.7873477	0.97	869	tags=13%, list=8%, signal=14%
GCAAGGA,MIR-502	GCAAGGA,MIR-502		34	0.32299867	1.0883387	0.3255814	0.78568333	0.97	3396	tags=35%, list=30%, signal=51%
V$FOXO1_01	V$FOXO1_01		124	0.3098091	1.0875018	0.3255814	0.78353775	0.97	2362	tags=32%, list=21%, signal=40%
V$PAX4_02	V$PAX4_02		124	0.35510445	1.0873226	0.35714287	0.77977914	0.97	2328	tags=27%, list=21%, signal=34%
V$FREAC2_01	V$FREAC2_01		126	0.29148105	1.0830431	0.22916667	0.791629	0.97	1281	tags=17%, list=11%, signal=19%
V$PXR_Q2	V$PXR_Q2		122	0.2839541	1.0818087	0.30612245	0.79231775	0.97	2924	tags=27%, list=26%, signal=36%
V$HNF4_01_B	V$HNF4_01_B		120	0.3127247	1.0808394	0.32608697	0.7915851	0.97	3411	tags=38%, list=30%, signal=55%
GTACAGG,MIR-486	GTACAGG,MIR-486		33	0.32084736	1.0805438	0.27659574	0.78783786	0.97	2160	tags=27%, list=19%, signal=34%
RYTGCNNRGNAAC_V$MIF1_01	RYTGCNNRGNAAC_V$MIF1_01		33	0.34500617	1.0805284	0.34	0.78355604	0.97	4052	tags=39%, list=36%, signal=62%
V$OCT1_02	V$OCT1_02		100	0.34875244	1.0790117	0.4	0.7846598	0.97	2477	tags=28%, list=22%, signal=36%
RGAANNTTC_V$HSF1_01	RGAANNTTC_V$HSF1_01		209	0.29356986	1.0789518	0.3043478	0.7806619	0.97	1903	tags=18%, list=17%, signal=21%
GGCNNMSMYNTTG_UNKNOWN	GGCNNMSMYNTTG_UNKNOWN		35	0.29484355	1.078425	0.36363637	0.7783248	0.97	4869	tags=57%, list=43%, signal=101%
V$PBX1_02	V$PBX1_02		67	0.35319585	1.0777854	0.23809524	0.7762484	0.97	2121	tags=25%, list=19%, signal=31%
GTAGGCA,MIR-189	GTAGGCA,MIR-189		17	0.35967818	1.0761356	0.37777779	0.77567685	0.97	4472	tags=47%, list=40%, signal=78%
V$AP3_Q6	V$AP3_Q6		122	0.3169603	1.0756727	0.35	0.7728757	0.97	2966	tags=33%, list=26%, signal=44%
V$PAX2_02	V$PAX2_02		122	0.30914694	1.0751911	0.39583334	0.77067614	0.97	2378	tags=25%, list=21%, signal=32%
ATATGCA,MIR-448	ATATGCA,MIR-448		105	0.2875324	1.072971	0.3478261	0.7741568	0.97	2150	tags=21%, list=19%, signal=26%
V$BRN2_01	V$BRN2_01		114	0.32006797	1.0729342	0.3488372	0.7704108	0.97	3185	tags=39%, list=28%, signal=53%
TTGCACT,MIR-130A,MIR-301,MIR-130B	TTGCACT,MIR-130A,MIR-301,MIR-130B		179	0.25952327	1.0724192	0.3478261	0.7676741	0.97	1690	tags=16%, list=15%, signal=19%
V$USF_Q6	V$USF_Q6		119	0.2334073	1.0715579	0.36585367	0.76621586	0.97	2376	tags=21%, list=21%, signal=26%
CCCAGAG,MIR-326	CCCAGAG,MIR-326		78	0.30296558	1.0713137	0.40384614	0.76332194	0.97	2684	tags=29%, list=24%, signal=39%
STTTCRNTTT_V$IRF_Q6	STTTCRNTTT_V$IRF_Q6		92	0.3233391	1.0704843	0.41025642	0.76253194	0.97	2239	tags=26%, list=20%, signal=32%
V$FREAC7_01	V$FREAC7_01		84	0.30394188	1.0704149	0.4	0.75899357	0.97	1271	tags=20%, list=11%, signal=23%
WGTTNNNNNAAA_UNKNOWN	WGTTNNNNNAAA_UNKNOWN		263	0.27262196	1.0693038	0.35555556	0.75991684	0.97	3060	tags=29%, list=27%, signal=39%
V$OLF1_01	V$OLF1_01		132	0.30028692	1.0691983	0.42	0.7565873	0.97	1634	tags=19%, list=15%, signal=22%
TAGAACC,MIR-182	TAGAACC,MIR-182		18	0.35679603	1.0680416	0.40425533	0.756245	0.97	887	tags=22%, list=8%, signal=24%
GTCAGGA,MIR-378	GTCAGGA,MIR-378		28	0.35463682	1.0674238	0.36363637	0.75439006	0.97	1637	tags=21%, list=15%, signal=25%
GTGACGY_V$E4F1_Q6	GTGACGY_V$E4F1_Q6		316	0.22206782	1.0668135	0.40425533	0.7519362	0.97	1451	tags=13%, list=13%, signal=14%
V$CEBPB_02	V$CEBPB_02		137	0.29039368	1.0634172	0.35416666	0.75715995	0.97	924	tags=15%, list=8%, signal=17%
V$PAX4_04	V$PAX4_04		106	0.2960499	1.0611581	0.41860464	0.7621372	0.97	2372	tags=24%, list=21%, signal=30%
TTGCCAA,MIR-182	TTGCCAA,MIR-182		160	0.26304582	1.06111	0.39534885	0.7586608	0.97	1512	tags=16%, list=14%, signal=19%
V$HAND1E47_01	V$HAND1E47_01		127	0.31111127	1.0605537	0.34	0.75718516	0.97	2793	tags=29%, list=25%, signal=38%
GCTCTTG,MIR-335	GCTCTTG,MIR-335		45	0.275445	1.0604632	0.34	0.7536919	0.97	1687	tags=20%, list=15%, signal=23%
RYTGCNWTGGNR_UNKNOWN	RYTGCNWTGGNR_UNKNOWN		52	0.33481038	1.059705	0.30612245	0.75486124	0.98	3552	tags=44%, list=32%, signal=64%
V$HMGIY_Q6	V$HMGIY_Q6		117	0.32102886	1.0574707	0.41860464	0.7569614	0.98	2121	tags=26%, list=19%, signal=32%
TAATAAT,MIR-126	TAATAAT,MIR-126		103	0.28230587	1.057455	0.31707317	0.75388324	0.98	3088	tags=36%, list=28%, signal=49%
GGGYGTGNY_UNKNOWN	GGGYGTGNY_UNKNOWN		325	0.2528418	1.0558217	0.41666666	0.7553184	0.98	1749	tags=17%, list=16%, signal=19%
AAAGGGA,MIR-204,MIR-211	AAAGGGA,MIR-204,MIR-211		119	0.2533306	1.0556525	0.25	0.7525453	0.98	2524	tags=24%, list=23%, signal=30%
V$USF_01	V$USF_01		109	0.22799242	1.0534883	0.3478261	0.75616336	0.98	863	tags=9%, list=8%, signal=10%
V$ATF_01	V$ATF_01		128	0.25907174	1.0534099	0.4509804	0.75290036	0.98	1312	tags=14%, list=12%, signal=16%
V$COREBINDINGFACTOR_Q6	V$COREBINDINGFACTOR_Q6		138	0.322209	1.0531322	0.45	0.75050676	0.98	2163	tags=25%, list=19%, signal=30%
TGATTTRY_V$GFI1_01	TGATTTRY_V$GFI1_01		147	0.3527319	1.0513844	0.47727272	0.7527309	0.98	2161	tags=26%, list=19%, signal=32%
WTTGKCTG_UNKNOWN	WTTGKCTG_UNKNOWN		235	0.26670203	1.050159	0.39215687	0.7537661	0.98	2373	tags=23%, list=21%, signal=29%
CCTGTGA,MIR-513	CCTGTGA,MIR-513		63	0.28294918	1.0491076	0.3846154	0.75255907	0.98	3279	tags=33%, list=29%, signal=47%
V$CEBPB_01	V$CEBPB_01		135	0.30460316	1.0485342	0.39534885	0.7505838	0.98	3411	tags=38%, list=30%, signal=54%
V$YY1_01	V$YY1_01		127	0.2514705	1.0484366	0.41666666	0.7476551	0.98	4032	tags=35%, list=36%, signal=55%
CCTGCTG,MIR-214	CCTGCTG,MIR-214		117	0.26711193	1.0482848	0.4	0.74469304	0.98	2908	tags=29%, list=26%, signal=39%
YNTTTNNNANGCARM_UNKNOWN	YNTTTNNNANGCARM_UNKNOWN		37	0.36846778	1.0478706	0.4509804	0.74338484	0.98	1745	tags=27%, list=16%, signal=32%
V$GATA_C	V$GATA_C		137	0.34252614	1.0478038	0.34042552	0.74013937	0.98	2178	tags=26%, list=19%, signal=32%
TTGCWCAAY_V$CEBPB_02	TTGCWCAAY_V$CEBPB_02		36	0.34351245	1.0446271	0.4	0.7471447	0.98	3411	tags=39%, list=30%, signal=56%
TGAATGT,MIR-181A,MIR-181B,MIR-181C,MIR-181D	TGAATGT,MIR-181A,MIR-181B,MIR-181C,MIR-181D		216	0.2437092	1.0419482	0.35555556	0.752542	0.98	3268	tags=29%, list=29%, signal=40%
CTACTGT,MIR-199A	CTACTGT,MIR-199A		77	0.28804833	1.041206	0.42	0.7519409	0.98	1662	tags=16%, list=15%, signal=18%
TTANTCA_UNKNOWN	TTANTCA_UNKNOWN		429	0.2873574	1.0388896	0.38636363	0.75689423	0.98	2413	tags=24%, list=22%, signal=29%
V$PU1_Q6	V$PU1_Q6		110	0.2768703	1.0378166	0.45	0.75783396	0.98	621	tags=11%, list=6%, signal=11%
V$ATF6_01	V$ATF6_01		63	0.28103074	1.0370576	0.4181818	0.75823104	0.98	1377	tags=14%, list=12%, signal=16%
GAGACTG,MIR-452	GAGACTG,MIR-452		44	0.28480655	1.0362009	0.4375	0.75816655	0.98	2017	tags=18%, list=18%, signal=22%
V$POU3F2_02	V$POU3F2_02		124	0.3029844	1.0346515	0.4318182	0.7593946	0.98	1397	tags=18%, list=12%, signal=20%
V$CEBP_C	V$CEBP_C		93	0.27892977	1.0317197	0.3469388	0.76504207	0.98	3063	tags=30%, list=27%, signal=41%
RCGCANGCGY_V$NRF1_Q6	RCGCANGCGY_V$NRF1_Q6		412	0.18544668	1.0313927	0.41666666	0.76286036	0.98	3245	tags=25%, list=29%, signal=33%
V$IK1_01	V$IK1_01		139	0.29220068	1.031301	0.4	0.75974125	0.98	2326	tags=22%, list=21%, signal=28%
TGACGTCA_V$ATF3_Q6	TGACGTCA_V$ATF3_Q6		107	0.2533867	1.0294045	0.41666666	0.7620496	0.98	1581	tags=15%, list=14%, signal=17%
TTGGGAG,MIR-150	TTGGGAG,MIR-150		49	0.3219914	1.0293303	0.45238096	0.7592536	0.98	2317	tags=29%, list=21%, signal=36%
V$OCT_C	V$OCT_C		129	0.29487872	1.0281236	0.3478261	0.76013166	0.98	1412	tags=16%, list=13%, signal=18%
V$MAF_Q6	V$MAF_Q6		144	0.257125	1.0274075	0.41463414	0.7591736	0.98	1919	tags=19%, list=17%, signal=22%
GTGCAAT,MIR-25,MIR-32,MIR-92,MIR-363,MIR-367	GTGCAAT,MIR-25,MIR-32,MIR-92,MIR-363,MIR-367		159	0.2523008	1.0251997	0.34042552	0.7639449	0.98	2326	tags=25%, list=21%, signal=31%
TAATTA_V$CHX10_01	TAATTA_V$CHX10_01		364	0.2872109	1.0249982	0.42553192	0.7614243	0.98	2378	tags=26%, list=21%, signal=32%
AAACCAC,MIR-140	AAACCAC,MIR-140		54	0.27475792	1.0237721	0.39583334	0.7624213	0.98	665	tags=11%, list=6%, signal=12%
TCTCTCC,MIR-185	TCTCTCC,MIR-185		53	0.27851984	1.0228726	0.45833334	0.7622243	0.98	3000	tags=32%, list=27%, signal=44%
V$STAT6_01	V$STAT6_01		115	0.30155903	1.0225904	0.4651163	0.75983524	0.98	2228	tags=23%, list=20%, signal=28%
V$PITX2_Q2	V$PITX2_Q2		119	0.29760492	1.0222416	0.40384614	0.7576428	0.98	2199	tags=24%, list=20%, signal=29%
TGCAAAC,MIR-452	TGCAAAC,MIR-452		55	0.2985808	1.0207113	0.4	0.7600619	0.98	1891	tags=20%, list=17%, signal=24%
TCTATGA,MIR-376A,MIR-376B	TCTATGA,MIR-376A,MIR-376B		50	0.25002122	1.0206583	0.44186047	0.75761414	0.98	2660	tags=26%, list=24%, signal=34%
V$TST1_01	V$TST1_01		133	0.28690183	1.0202277	0.39583334	0.7556619	0.98	2542	tags=26%, list=23%, signal=33%
GTTTGTT,MIR-495	GTTTGTT,MIR-495		116	0.24874546	1.0194232	0.40425533	0.7550038	0.98	2144	tags=22%, list=19%, signal=27%
V$CEBP_Q2_01	V$CEBP_Q2_01		139	0.28515524	1.017396	0.35	0.7570894	0.98	2842	tags=31%, list=25%, signal=41%
V$HNF1_Q6	V$HNF1_Q6		136	0.33397645	1.013749	0.5	0.765289	0.98	2279	tags=27%, list=20%, signal=34%
TGACATY_UNKNOWN	TGACATY_UNKNOWN		315	0.27015817	1.0119219	0.38297874	0.7680359	0.98	2823	tags=29%, list=25%, signal=38%
GCANCTGNY_V$MYOD_Q6	GCANCTGNY_V$MYOD_Q6		435	0.28829303	1.0109164	0.5	0.7677351	0.98	2069	tags=23%, list=18%, signal=27%
V$SP1_Q6_01	V$SP1_Q6_01		126	0.25322583	1.0105791	0.5	0.7658314	0.98	2467	tags=22%, list=22%, signal=28%
V$TEF_Q6	V$TEF_Q6		111	0.28411204	1.009378	0.4883721	0.7659695	0.98	3787	tags=41%, list=34%, signal=61%
GCTTGAA,MIR-498	GCTTGAA,MIR-498		47	0.30349308	1.009149	0.51111114	0.76382524	0.98	2890	tags=32%, list=26%, signal=43%
V$TGIF_01	V$TGIF_01		107	0.30629775	1.0090636	0.47826087	0.76105773	0.98	1520	tags=16%, list=14%, signal=18%
ACCTGTTG_UNKNOWN	ACCTGTTG_UNKNOWN		72	0.2942617	1.0088317	0.41509435	0.7586959	0.98	2444	tags=26%, list=22%, signal=34%
V$NFAT_Q4_01	V$NFAT_Q4_01		135	0.27543956	1.0071262	0.4	0.76121646	0.98	2721	tags=27%, list=24%, signal=35%
MGGAAGTG_V$GABP_B	MGGAAGTG_V$GABP_B		357	0.20565487	1.0067595	0.4347826	0.7588913	0.98	2948	tags=24%, list=26%, signal=31%
GTACTGT,MIR-101	GTACTGT,MIR-101		130	0.25634342	1.0062296	0.45833334	0.7580298	0.98	2344	tags=22%, list=21%, signal=28%
V$NFAT_Q6	V$NFAT_Q6		125	0.28372285	1.004962	0.35555556	0.7590498	0.98	2372	tags=26%, list=21%, signal=32%
TGTGTGA,MIR-377	TGTGTGA,MIR-377		87	0.25426337	1.0047238	0.42857143	0.75664866	0.98	2444	tags=23%, list=22%, signal=29%
V$PAX5_01	V$PAX5_01		73	0.2730145	1.0032415	0.43396226	0.7586196	0.98	3711	tags=36%, list=33%, signal=53%
V$HSF2_01	V$HSF2_01		116	0.29436606	1.0024817	0.5106383	0.7574984	0.98	2894	tags=27%, list=26%, signal=36%
V$LXR_DR4_Q3	V$LXR_DR4_Q3		46	0.29447898	1.0002685	0.47058824	0.761117	0.98	2260	tags=22%, list=20%, signal=27%
V$HSF_Q6	V$HSF_Q6		96	0.2828584	1.0001601	0.44230768	0.7584762	0.98	2811	tags=28%, list=25%, signal=37%
V$USF_Q6_01	V$USF_Q6_01		103	0.23209819	1.000155	0.4318182	0.75564605	0.98	2434	tags=22%, list=22%, signal=28%
V$CREBP1_Q2	V$CREBP1_Q2		118	0.25738677	1.000083	0.43137255	0.7532244	0.98	1397	tags=15%, list=12%, signal=17%
V$IK2_01	V$IK2_01		140	0.28107512	0.99954087	0.4651163	0.75274915	0.98	3000	tags=29%, list=27%, signal=40%
CCAWYNNGAAR_UNKNOWN	CCAWYNNGAAR_UNKNOWN		61	0.24794653	0.99945325	0.4909091	0.7501665	0.98	3177	tags=31%, list=28%, signal=43%
V$NFY_Q6	V$NFY_Q6		119	0.26108438	0.99810636	0.4680851	0.7514788	0.98	4190	tags=44%, list=37%, signal=69%
V$AML_Q6	V$AML_Q6		135	0.27899346	0.9979115	0.44444445	0.7490727	0.98	3000	tags=33%, list=27%, signal=45%
ATAGGAA,MIR-202	ATAGGAA,MIR-202		52	0.27894124	0.9964577	0.39215687	0.7514419	0.98	1678	tags=17%, list=15%, signal=20%
V$FOXD3_01	V$FOXD3_01		107	0.28498843	0.9945652	0.5106383	0.75472546	0.98	1637	tags=22%, list=15%, signal=26%
CAGGTA_V$AREB6_01	CAGGTA_V$AREB6_01		362	0.27154988	0.99456006	0.40425533	0.7519909	0.98	2645	tags=28%, list=24%, signal=36%
CAGTATT,MIR-200B,MIR-200C,MIR-429	CAGTATT,MIR-200B,MIR-200C,MIR-429		243	0.24198583	0.99171454	0.4888889	0.7580589	0.98	2173	tags=22%, list=19%, signal=26%
V$MYCMAX_03	V$MYCMAX_03		116	0.22624058	0.991399	0.45454547	0.7563625	0.98	2298	tags=21%, list=21%, signal=26%
TTCYRGAA_UNKNOWN	TTCYRGAA_UNKNOWN		144	0.26274148	0.990537	0.53333336	0.7556713	0.98	1397	tags=13%, list=12%, signal=14%
CTGTTAC,MIR-194	CTGTTAC,MIR-194		48	0.2626254	0.987598	0.51111114	0.76287204	0.98	2500	tags=23%, list=22%, signal=29%
GTAAACC,MIR-299-5P	GTAAACC,MIR-299-5P		31	0.3066918	0.9869378	0.5531915	0.7626547	0.98	1178	tags=16%, list=11%, signal=18%
V$GATA1_02	V$GATA1_02		123	0.29962343	0.9863762	0.44680852	0.76199716	0.98	1745	tags=23%, list=16%, signal=27%
V$PR_Q2	V$PR_Q2		117	0.27422887	0.98594946	0.52272725	0.76036614	0.98	3020	tags=30%, list=27%, signal=41%
V$CEBP_Q3	V$CEBP_Q3		123	0.27047405	0.9857121	0.45454547	0.7586571	0.98	3411	tags=35%, list=30%, signal=50%
V$EVI1_03	V$EVI1_03		29	0.39405385	0.98532945	0.52	0.75780815	0.98	2562	tags=31%, list=23%, signal=40%
GGTGAAG,MIR-412	GGTGAAG,MIR-412		34	0.26342064	0.9842337	0.5090909	0.7578582	0.98	2978	tags=32%, list=27%, signal=44%
TCCATTKW_UNKNOWN	TCCATTKW_UNKNOWN		114	0.2606526	0.9839095	0.4528302	0.75654626	0.98	1469	tags=15%, list=13%, signal=17%
V$ALPHACP1_01	V$ALPHACP1_01		127	0.26195002	0.9838838	0.4489796	0.75391936	0.98	4623	tags=50%, list=41%, signal=84%
V$HLF_01	V$HLF_01		113	0.26797748	0.9832358	0.45652175	0.75309664	0.98	2298	tags=23%, list=21%, signal=29%
V$NFY_C	V$NFY_C		112	0.24918664	0.98302585	0.44444445	0.7510154	0.98	3017	tags=28%, list=27%, signal=38%
TGCGCANK_UNKNOWN	TGCGCANK_UNKNOWN		250	0.19400646	0.98289806	0.4888889	0.749292	0.98	3015	tags=22%, list=27%, signal=30%
V$CREB_Q4	V$CREB_Q4		115	0.2493929	0.9820193	0.42857143	0.74952537	0.98	1319	tags=15%, list=12%, signal=17%
CTGCAGY_UNKNOWN	CTGCAGY_UNKNOWN		369	0.26477194	0.98198515	0.4680851	0.74716514	0.98	2052	tags=21%, list=18%, signal=25%
V$MAX_01	V$MAX_01		116	0.23199895	0.98102987	0.5116279	0.7467116	0.98	1426	tags=13%, list=13%, signal=15%
CTTTGTA,MIR-524	CTTTGTA,MIR-524		227	0.23204994	0.98092306	0.5	0.7444764	0.98	3822	tags=36%, list=34%, signal=54%
TGAYRTCA_V$ATF3_Q6	TGAYRTCA_V$ATF3_Q6		259	0.25579906	0.98085564	0.4090909	0.742017	0.98	2193	tags=20%, list=20%, signal=24%
V$OCT1_Q5_01	V$OCT1_Q5_01		122	0.29336458	0.98067695	0.4883721	0.7398763	0.98	1312	tags=15%, list=12%, signal=17%
CATTGTYY_V$SOX9_B1	CATTGTYY_V$SOX9_B1		181	0.25782064	0.9799695	0.42222223	0.739451	0.98	2131	tags=24%, list=19%, signal=29%
V$CP2_01	V$CP2_01		132	0.27969888	0.97991586	0.48979592	0.7370515	0.98	989	tags=14%, list=9%, signal=15%
V$OCT1_05	V$OCT1_05		115	0.292205	0.97941864	0.5208333	0.7363042	0.98	1412	tags=18%, list=13%, signal=21%
V$SP1_Q4_01	V$SP1_Q4_01		131	0.23343118	0.9792771	0.5833333	0.7342115	0.98	2153	tags=20%, list=19%, signal=24%
TGCCTTA,MIR-124A	TGCCTTA,MIR-124A		285	0.21173683	0.9783615	0.4489796	0.73405176	0.98	3500	tags=33%, list=31%, signal=46%
V$CREB_Q3	V$CREB_Q3		115	0.22426535	0.9782319	0.575	0.73190165	0.98	905	tags=9%, list=8%, signal=9%
AAANWWTGC_UNKNOWN	AAANWWTGC_UNKNOWN		104	0.29554388	0.97787803	0.5102041	0.73082167	0.98	1745	tags=19%, list=16%, signal=23%
GTGCCTT,MIR-506	GTGCCTT,MIR-506		359	0.213	0.97705734	0.43396226	0.7308143	0.98	3491	tags=31%, list=31%, signal=43%
V$PAX4_01	V$PAX4_01		135	0.25350225	0.97704	0.5	0.7284534	0.98	2646	tags=23%, list=24%, signal=30%
V$HNF3B_01	V$HNF3B_01		103	0.29466033	0.9767293	0.5	0.72665256	0.98	2716	tags=29%, list=24%, signal=38%
YTAATTAA_V$LHX3_01	YTAATTAA_V$LHX3_01		88	0.29865423	0.9746126	0.44444445	0.7309886	0.98	2593	tags=26%, list=23%, signal=34%
V$DR1_Q3	V$DR1_Q3		125	0.26492205	0.97442114	0.48979592	0.72898316	0.98	1749	tags=18%, list=16%, signal=22%
AACTGGA,MIR-145	AACTGGA,MIR-145		117	0.22685552	0.974347	0.4883721	0.726658	0.98	2049	tags=17%, list=18%, signal=21%
V$AREB6_03	V$AREB6_03		111	0.26787466	0.97378075	0.4489796	0.7253571	0.98	2780	tags=30%, list=25%, signal=39%
V$STAT1_03	V$STAT1_03		116	0.23841445	0.97058713	0.41666666	0.73079485	0.98	2309	tags=22%, list=21%, signal=28%
ATTACAT,MIR-380-3P	ATTACAT,MIR-380-3P		43	0.29588595	0.9669228	0.5121951	0.7386588	0.98	5003	tags=51%, list=45%, signal=92%
V$GATA6_01	V$GATA6_01		138	0.31126788	0.96682006	0.4489796	0.7365848	0.98	1791	tags=21%, list=16%, signal=25%
V$ER_Q6_02	V$ER_Q6_02		130	0.2721454	0.9667276	0.5510204	0.7343428	0.98	2719	tags=28%, list=24%, signal=36%
V$NKX62_Q2	V$NKX62_Q2		108	0.30631146	0.96608466	0.5217391	0.7332477	0.98	2921	tags=32%, list=26%, signal=43%
V$IRF2_01	V$IRF2_01		55	0.2861502	0.96490395	0.51724136	0.7348399	0.98	2279	tags=24%, list=20%, signal=30%
GTGGGTGK_UNKNOWN	GTGGGTGK_UNKNOWN		149	0.27527192	0.9643133	0.5531915	0.7341175	0.98	1397	tags=17%, list=12%, signal=20%
V$TITF1_Q3	V$TITF1_Q3		118	0.27242774	0.9641849	0.4509804	0.7320634	0.98	2121	tags=19%, list=19%, signal=23%
ATGCTGC,MIR-103,MIR-107	ATGCTGC,MIR-103,MIR-107		113	0.25418258	0.9628817	0.5208333	0.73337775	0.98	1590	tags=16%, list=14%, signal=18%
TTGGAGA,MIR-515-5P,MIR-519E	TTGGAGA,MIR-515-5P,MIR-519E		68	0.2647091	0.9607773	0.5116279	0.7360224	0.98	2261	tags=24%, list=20%, signal=29%
GGGCATT,MIR-365	GGGCATT,MIR-365		60	0.2721749	0.96059746	0.48979592	0.73412186	0.98	1372	tags=15%, list=12%, signal=17%
CTGYNNCTYTAA_UNKNOWN	CTGYNNCTYTAA_UNKNOWN		37	0.32049412	0.9585798	0.5365854	0.73980224	0.99	2303	tags=30%, list=21%, signal=37%
V$CREB_Q4_01	V$CREB_Q4_01		103	0.23829064	0.95812345	0.5116279	0.74004656	0.99	2485	tags=24%, list=22%, signal=31%
GCAAAAA,MIR-129	GCAAAAA,MIR-129		76	0.2759363	0.9576106	0.5	0.7392214	0.99	2251	tags=22%, list=20%, signal=28%
GTTATAT,MIR-410	GTTATAT,MIR-410		48	0.2978033	0.9575296	0.5116279	0.73702216	0.99	1280	tags=15%, list=11%, signal=16%
V$NMYC_01	V$NMYC_01		129	0.23062545	0.95234084	0.5208333	0.7511053	0.99	2359	tags=22%, list=21%, signal=28%
V$TCF11MAFG_01	V$TCF11MAFG_01		103	0.26465756	0.95218027	0.5833333	0.7492291	0.99	657	tags=8%, list=6%, signal=8%
GACTGTT,MIR-212,MIR-132	GACTGTT,MIR-212,MIR-132		78	0.24187775	0.950768	0.58	0.7502939	0.99	1685	tags=17%, list=15%, signal=19%
V$NRF1_Q6	V$NRF1_Q6		117	0.19979432	0.9498111	0.5555556	0.7511217	0.99	1697	tags=14%, list=15%, signal=16%
YGACNNYACAR_UNKNOWN	YGACNNYACAR_UNKNOWN		44	0.29880795	0.94901735	0.52	0.75191104	0.99	3888	tags=43%, list=35%, signal=66%
V$ELK1_02	V$ELK1_02		113	0.19075824	0.9486645	0.5294118	0.75079274	0.99	4303	tags=38%, list=38%, signal=61%
V$HEB_Q6	V$HEB_Q6		123	0.27406538	0.9482855	0.52	0.74941885	0.99	2280	tags=24%, list=20%, signal=29%
V$OCT_Q6	V$OCT_Q6		119	0.2829856	0.9472511	0.54761904	0.7504341	0.99	1412	tags=16%, list=13%, signal=18%
TCCAGAG,MIR-518C	TCCAGAG,MIR-518C		69	0.25968042	0.9471249	0.5641026	0.7485719	0.99	3297	tags=35%, list=29%, signal=49%
V$STAT1_02	V$STAT1_02		117	0.21850272	0.9463461	0.54545456	0.7490104	0.99	2279	tags=21%, list=20%, signal=27%
V$LBP1_Q6	V$LBP1_Q6		103	0.28648943	0.9462475	0.49019608	0.7472005	0.99	1406	tags=17%, list=13%, signal=19%
V$HFH4_01	V$HFH4_01		91	0.2885138	0.9462278	0.5681818	0.7450242	0.99	1796	tags=23%, list=16%, signal=27%
V$TEF1_Q6	V$TEF1_Q6		110	0.26860732	0.94601494	0.49019608	0.744261	0.99	2359	tags=24%, list=21%, signal=30%
V$MYOGNF1_01	V$MYOGNF1_01		20	0.35922348	0.9445693	0.54347825	0.74582624	0.99	2794	tags=45%, list=25%, signal=60%
TTCYNRGAA_V$STAT5B_01	TTCYNRGAA_V$STAT5B_01		165	0.2579082	0.9440896	0.57894737	0.7449774	0.99	1995	tags=19%, list=18%, signal=23%
TGTTTGY_V$HNF3_Q6	TGTTTGY_V$HNF3_Q6		356	0.27269372	0.9440161	0.6458333	0.74290836	0.99	2251	tags=22%, list=20%, signal=27%
V$MSX1_01	V$MSX1_01		98	0.3004439	0.9439966	0.54761904	0.7407957	0.99	1947	tags=22%, list=17%, signal=27%
ATGTACA,MIR-493	ATGTACA,MIR-493		142	0.22875811	0.94206715	0.5	0.74475664	0.99	2675	tags=20%, list=24%, signal=26%
V$CREBP1CJUN_01	V$CREBP1CJUN_01		119	0.2305117	0.9412299	0.5625	0.7447879	0.99	803	tags=9%, list=7%, signal=10%
CACGTG_V$MYC_Q2	CACGTG_V$MYC_Q2		482	0.19868937	0.9406441	0.5777778	0.7443402	0.99	2376	tags=18%, list=21%, signal=22%
V$XBP1_01	V$XBP1_01		65	0.24785392	0.9405326	0.51111114	0.7425822	0.99	3393	tags=32%, list=30%, signal=46%
V$GR_Q6_01	V$GR_Q6_01		129	0.25280908	0.9403197	0.5	0.7412228	0.99	3017	tags=29%, list=27%, signal=40%
ACCATTT,MIR-522	ACCATTT,MIR-522		78	0.22698577	0.9372507	0.5510204	0.7473293	0.99	1296	tags=12%, list=12%, signal=13%
V$OSF2_Q6	V$OSF2_Q6		134	0.25375253	0.9371157	0.5777778	0.7454474	0.99	2251	tags=22%, list=20%, signal=28%
V$GR_Q6	V$GR_Q6		122	0.27355033	0.93675435	0.6666667	0.74420774	0.99	2465	tags=25%, list=22%, signal=32%
V$AREB6_04	V$AREB6_04		116	0.2711535	0.93601656	0.5106383	0.74343765	0.99	1637	tags=16%, list=15%, signal=19%
ACAACCT,MIR-453	ACAACCT,MIR-453		18	0.3504259	0.93490595	0.6363636	0.74521375	0.99	1371	tags=28%, list=12%, signal=32%
V$MEF2_Q6_01	V$MEF2_Q6_01		121	0.3023739	0.93400574	0.6	0.7451641	0.99	887	tags=12%, list=8%, signal=12%
V$ICSBP_Q6	V$ICSBP_Q6		119	0.25915745	0.93383443	0.43589744	0.7434449	0.99	3080	tags=34%, list=28%, signal=46%
V$COUP_01	V$COUP_01		135	0.2632374	0.9328409	0.5576923	0.74326855	0.99	3327	tags=34%, list=30%, signal=48%
V$AMEF2_Q6	V$AMEF2_Q6		123	0.3017245	0.9327167	0.6511628	0.7415254	0.99	2240	tags=24%, list=20%, signal=29%
RTAAACA_V$FREAC2_01	RTAAACA_V$FREAC2_01		456	0.24557327	0.93243116	0.575	0.7401437	0.99	3018	tags=29%, list=27%, signal=38%
V$LEF1_Q2	V$LEF1_Q2		104	0.256814	0.93221396	0.5769231	0.73848206	0.99	3535	tags=36%, list=32%, signal=52%
V$LMO2COM_01	V$LMO2COM_01		128	0.25576714	0.9306745	0.6	0.7407547	0.99	2326	tags=25%, list=21%, signal=31%
V$WHN_B	V$WHN_B		121	0.24658874	0.93024737	0.5652174	0.73997694	0.99	3316	tags=32%, list=30%, signal=45%
GGCACAT,MIR-455	GGCACAT,MIR-455		28	0.28125888	0.9292532	0.55813956	0.7409035	0.99	2846	tags=39%, list=25%, signal=53%
YTATTTTNR_V$MEF2_02	YTATTTTNR_V$MEF2_02		334	0.271508	0.92576754	0.52272725	0.7476206	0.99	2361	tags=23%, list=21%, signal=29%
ACTGTGA,MIR-27A,MIR-27B	ACTGTGA,MIR-27A,MIR-27B		229	0.22753187	0.9253835	0.5869565	0.7462699	0.99	2361	tags=20%, list=21%, signal=24%
TACAATC,MIR-508	TACAATC,MIR-508		34	0.2776135	0.924203	0.59090906	0.746315	0.99	2512	tags=26%, list=22%, signal=34%
V$STAT5B_01	V$STAT5B_01		125	0.25401706	0.92355156	0.5121951	0.7461543	0.99	1708	tags=18%, list=15%, signal=21%
V$AP4_01	V$AP4_01		133	0.2570357	0.92106646	0.60784316	0.74987155	0.99	971	tags=12%, list=9%, signal=13%
ACAACTT,MIR-382	ACAACTT,MIR-382		38	0.27847955	0.92097706	0.55813956	0.74814934	0.99	3188	tags=34%, list=28%, signal=48%
V$HNF4_DR1_Q3	V$HNF4_DR1_Q3		139	0.2589091	0.92069656	0.61702126	0.74664974	0.99	2246	tags=22%, list=20%, signal=27%
V$ER_Q6	V$ER_Q6		140	0.25783086	0.9206387	0.54761904	0.7447241	0.99	1671	tags=19%, list=15%, signal=22%
V$CREB_01	V$CREB_01		121	0.21605094	0.91856575	0.5882353	0.7488216	0.99	1607	tags=14%, list=14%, signal=16%
V$TATA_C	V$TATA_C		165	0.27709925	0.91644496	0.5116279	0.7515556	0.99	993	tags=14%, list=9%, signal=15%
V$RFX1_01	V$RFX1_01		105	0.23211728	0.9148731	0.6122449	0.7526408	0.99	3773	tags=30%, list=34%, signal=44%
V$ER_Q6_01	V$ER_Q6_01		122	0.2447326	0.9142584	0.509434	0.7520176	0.99	3088	tags=30%, list=28%, signal=41%
V$AHR_01	V$AHR_01		39	0.24854486	0.9139137	0.5714286	0.751055	0.99	1768	tags=13%, list=16%, signal=15%
V$ARNT_02	V$ARNT_02		115	0.20188925	0.9128624	0.59183675	0.75148267	0.99	3238	tags=25%, list=29%, signal=35%
V$FXR_IR1_Q6	V$FXR_IR1_Q6		61	0.27261522	0.9128358	0.6	0.74959844	0.99	2393	tags=26%, list=21%, signal=33%
V$TCF11_01	V$TCF11_01		102	0.27644163	0.9121142	0.64285713	0.74898386	0.99	2431	tags=25%, list=22%, signal=31%
AAAYWAACM_V$HFH4_01	AAAYWAACM_V$HFH4_01		125	0.25871912	0.9098026	0.6666667	0.7526712	0.99	2470	tags=27%, list=22%, signal=35%
CCATCCA,MIR-432	CCATCCA,MIR-432		32	0.28966138	0.90950847	0.6730769	0.7510515	0.99	154	tags=6%, list=1%, signal=6%
V$E12_Q6	V$E12_Q6		118	0.29023084	0.9077115	0.6304348	0.75442773	0.99	1940	tags=22%, list=17%, signal=26%
AAGCCAT,MIR-135A,MIR-135B	AAGCCAT,MIR-135A,MIR-135B		166	0.21685448	0.9052	0.5882353	0.75841284	0.99	2978	tags=27%, list=27%, signal=36%
V$TAL1BETAE47_01	V$TAL1BETAE47_01		118	0.29475984	0.90437245	0.61702126	0.7591827	0.99	2429	tags=25%, list=22%, signal=32%
V$MMEF2_Q6	V$MMEF2_Q6		139	0.2834727	0.9043447	0.5833333	0.75743437	0.99	2265	tags=22%, list=20%, signal=28%
SYATTGTG_UNKNOWN	SYATTGTG_UNKNOWN		100	0.22381134	0.90395814	0.5660377	0.7562424	0.99	2362	tags=19%, list=21%, signal=24%
AGTTCTC,MIR-146A,MIR-146B	AGTTCTC,MIR-146A,MIR-146B		27	0.27019516	0.9030248	0.56	0.7564264	0.99	3188	tags=30%, list=28%, signal=41%
V$STAT5A_04	V$STAT5A_04		99	0.26924732	0.90285885	0.62222224	0.75465536	0.99	2897	tags=31%, list=26%, signal=42%
GTGACTT,MIR-224	GTGACTT,MIR-224		79	0.23523721	0.90210086	0.6086956	0.7549473	0.99	1590	tags=16%, list=14%, signal=19%
RACCACAR_V$AML_Q6	RACCACAR_V$AML_Q6		138	0.25788614	0.90173376	0.6363636	0.75340897	0.99	2467	tags=24%, list=22%, signal=30%
ACTACCT,MIR-196A,MIR-196B	ACTACCT,MIR-196A,MIR-196B		60	0.25398335	0.9010614	0.625	0.75362897	0.99	2317	tags=25%, list=21%, signal=31%
GAANYNYGACNY_UNKNOWN	GAANYNYGACNY_UNKNOWN		33	0.3072292	0.897466	0.5555556	0.76265144	0.99	2136	tags=21%, list=19%, signal=26%
V$NKX61_01	V$NKX61_01		115	0.29409665	0.8961284	0.56	0.7647876	0.99	2477	tags=23%, list=22%, signal=30%
GATAAGR_V$GATA_C	GATAAGR_V$GATA_C		161	0.289343	0.8948572	0.61538464	0.76705354	0.99	2278	tags=25%, list=20%, signal=32%
V$ELK1_01	V$ELK1_01		124	0.20671056	0.8946972	0.54347825	0.76557314	0.99	2891	tags=26%, list=26%, signal=34%
V$HFH8_01	V$HFH8_01		108	0.26415408	0.89315087	0.60465115	0.7674048	0.99	1021	tags=13%, list=9%, signal=14%
AGCTCCT,MIR-28	AGCTCCT,MIR-28		40	0.24040048	0.8918432	0.5952381	0.7682621	0.99	719	tags=10%, list=6%, signal=11%
RRAGTTGT_UNKNOWN	RRAGTTGT_UNKNOWN		109	0.24659052	0.8914012	0.6363636	0.767492	0.99	2224	tags=22%, list=20%, signal=27%
TGCCAAR_V$NF1_Q6	TGCCAAR_V$NF1_Q6		343	0.2598123	0.8908375	0.5641026	0.7667121	0.99	1554	tags=16%, list=14%, signal=18%
V$STAT5A_02	V$STAT5A_02		66	0.2721858	0.8903578	0.70454544	0.76568896	0.99	2251	tags=30%, list=20%, signal=38%
WGGAATGY_V$TEF1_Q6	WGGAATGY_V$TEF1_Q6		173	0.24938017	0.8897606	0.627451	0.7651209	0.99	2551	tags=26%, list=23%, signal=33%
TGTATGA,MIR-485-3P	TGTATGA,MIR-485-3P		75	0.21930125	0.8896044	0.63461536	0.76370025	0.99	1452	tags=13%, list=13%, signal=15%
V$HNF4_01	V$HNF4_01		136	0.2706478	0.8882083	0.5681818	0.7651658	0.99	2297	tags=21%, list=21%, signal=27%
V$GFI1_01	V$GFI1_01		135	0.25690088	0.8874249	0.71428573	0.76560855	0.99	1558	tags=18%, list=14%, signal=20%
V$IRF1_Q6	V$IRF1_Q6		130	0.2370873	0.8850346	0.6666667	0.76985437	0.99	2650	tags=21%, list=24%, signal=27%
V$SP3_Q3	V$SP3_Q3		110	0.23343493	0.8838732	0.6938776	0.7712087	0.99	1804	tags=16%, list=16%, signal=19%
V$AR_02	V$AR_02		19	0.2814402	0.8833812	0.64	0.7715023	0.99	2746	tags=32%, list=25%, signal=42%
V$GRE_C	V$GRE_C		63	0.2572981	0.8825322	0.6	0.7723473	0.99	2012	tags=24%, list=18%, signal=29%
KMCATNNWGGA_UNKNOWN	KMCATNNWGGA_UNKNOWN		35	0.2513464	0.88056284	0.64705884	0.77560216	0.99	458	tags=9%, list=4%, signal=9%
V$NRSF_01	V$NRSF_01		52	0.36035687	0.87996876	0.6296296	0.77542067	0.99	2037	tags=27%, list=18%, signal=33%
CTCAGGG,MIR-125B,MIR-125A	CTCAGGG,MIR-125B,MIR-125A		177	0.23088415	0.87990016	0.73913044	0.7738133	0.99	2219	tags=19%, list=20%, signal=23%
V$AP2GAMMA_01	V$AP2GAMMA_01		119	0.25445545	0.87975425	0.7111111	0.77206016	0.99	1397	tags=15%, list=12%, signal=17%
V$STAT5A_01	V$STAT5A_01		129	0.24017899	0.8764487	0.6097561	0.7792982	0.99	1974	tags=19%, list=18%, signal=22%
V$E47_01	V$E47_01		133	0.25742036	0.87640977	0.6666667	0.7774835	0.99	1441	tags=17%, list=13%, signal=19%
V$CACCCBINDINGFACTOR_Q6	V$CACCCBINDINGFACTOR_Q6		146	0.2200305	0.87554836	0.6666667	0.77763206	0.99	3023	tags=29%, list=27%, signal=40%
V$CDPCR3HD_01	V$CDPCR3HD_01		112	0.25107256	0.87505454	0.63414633	0.7771696	0.99	2308	tags=23%, list=21%, signal=29%
V$TBP_01	V$TBP_01		115	0.27885208	0.8746775	0.65217394	0.7763101	0.99	2362	tags=23%, list=21%, signal=28%
V$POU1F1_Q6	V$POU1F1_Q6		111	0.25992873	0.8742455	0.63829786	0.77587295	0.99	2279	tags=24%, list=20%, signal=30%
V$GNCF_01	V$GNCF_01		37	0.28288743	0.8740625	0.7111111	0.7743748	0.99	2308	tags=27%, list=21%, signal=34%
V$PEA3_Q6	V$PEA3_Q6		117	0.23696585	0.8727594	0.6086956	0.77563965	0.99	1954	tags=18%, list=17%, signal=22%
TGANNYRGCA_V$TCF11MAFG_01	TGANNYRGCA_V$TCF11MAFG_01		146	0.2170842	0.8705078	0.7	0.78051865	0.99	3938	tags=32%, list=35%, signal=48%
V$MEF2_03	V$MEF2_03		117	0.28288373	0.86923635	0.67391306	0.7821179	0.99	859	tags=14%, list=8%, signal=15%
GKCGCNNNNNNNTGAYG_UNKNOWN	GKCGCNNNNNNNTGAYG_UNKNOWN		32	0.23599662	0.86730814	0.5555556	0.78623974	0.99	3091	tags=28%, list=28%, signal=39%
ACACTGG,MIR-199A,MIR-199B	ACACTGG,MIR-199A,MIR-199B		80	0.22808312	0.86690587	0.71428573	0.7850029	0.99	3088	tags=26%, list=28%, signal=36%
GCACCTT,MIR-18A,MIR-18B	GCACCTT,MIR-18A,MIR-18B		53	0.23852132	0.8666647	0.5714286	0.7839261	0.99	3428	tags=34%, list=31%, signal=49%
GTATTAT,MIR-369-3P	GTATTAT,MIR-369-3P		96	0.23696563	0.86664027	0.64	0.782223	0.99	2144	tags=20%, list=19%, signal=24%
RNTCANNRNNYNATTW_UNKNOWN	RNTCANNRNNYNATTW_UNKNOWN		27	0.3424482	0.86603314	0.6511628	0.7821561	0.99	1568	tags=15%, list=14%, signal=17%
V$T3R_Q6	V$T3R_Q6		117	0.23935248	0.86507905	0.8	0.78228617	0.99	2309	tags=21%, list=21%, signal=27%
V$LMO2COM_02	V$LMO2COM_02		128	0.26592407	0.86442363	0.6530612	0.7830675	0.99	2739	tags=27%, list=24%, signal=35%
CCAGGGG,MIR-331	CCAGGGG,MIR-331		49	0.2807463	0.8641877	0.7111111	0.7822892	0.99	3925	tags=41%, list=35%, signal=63%
V$FOXO4_02	V$FOXO4_02		125	0.26175237	0.86249405	0.71428573	0.78486466	0.99	1971	tags=22%, list=18%, signal=26%
V$CREB_Q2	V$CREB_Q2		124	0.21870357	0.8621599	0.6875	0.7836852	0.99	1112	tags=12%, list=10%, signal=13%
V$FOXO1_02	V$FOXO1_02		113	0.26299933	0.8618773	0.59090906	0.7823592	0.99	3279	tags=36%, list=29%, signal=51%
V$SP1_Q2_01	V$SP1_Q2_01		122	0.21394259	0.8614673	0.7755102	0.7815534	0.99	2251	tags=18%, list=20%, signal=22%
V$NF1_Q6_01	V$NF1_Q6_01		130	0.24266402	0.86129814	0.70731705	0.7802221	0.99	3036	tags=29%, list=27%, signal=40%
V$SOX5_01	V$SOX5_01		113	0.24377425	0.85394317	0.6938776	0.797667	0.99	3063	tags=32%, list=27%, signal=43%
V$RREB1_01	V$RREB1_01		101	0.22163309	0.8537822	0.6888889	0.7964783	0.99	1441	tags=15%, list=13%, signal=17%
V$STAT4_01	V$STAT4_01		133	0.26825333	0.8532904	0.6857143	0.7960149	0.99	1348	tags=14%, list=12%, signal=16%
V$GATA1_01	V$GATA1_01		127	0.22054742	0.85091347	0.68085104	0.7997863	0.99	3214	tags=27%, list=29%, signal=37%
V$ATF3_Q6	V$ATF3_Q6		117	0.20965081	0.84782505	0.74509805	0.8071739	0.99	2431	tags=21%, list=22%, signal=26%
V$NFY_Q6_01	V$NFY_Q6_01		129	0.21166556	0.84509075	0.7291667	0.81418294	0.99	1441	tags=14%, list=13%, signal=16%
V$FAC1_01	V$FAC1_01		106	0.2447741	0.84366095	0.6976744	0.8153985	0.99	2240	tags=23%, list=20%, signal=28%
CATRRAGC_UNKNOWN	CATRRAGC_UNKNOWN		58	0.255085	0.84115696	0.7358491	0.82031524	0.99	3396	tags=29%, list=30%, signal=42%
TGTTTAC,MIR-30A-5P,MIR-30C,MIR-30D,MIR-30B,MIR-30E-5P	TGTTTAC,MIR-30A-5P,MIR-30C,MIR-30D,MIR-30B,MIR-30E-5P		295	0.19875887	0.8405894	0.7234042	0.82000005	0.99	1911	tags=17%, list=17%, signal=20%
V$ISRE_01	V$ISRE_01		109	0.24230056	0.8405134	0.71794873	0.81831783	0.99	2328	tags=23%, list=21%, signal=29%
V$NFE2_01	V$NFE2_01		138	0.22636524	0.83961266	0.64	0.8182833	0.99	1965	tags=16%, list=18%, signal=19%
V$EGR_Q6	V$EGR_Q6		134	0.21362804	0.83907324	0.75	0.81800896	0.99	1956	tags=16%, list=17%, signal=20%
WTGAAAT_UNKNOWN	WTGAAAT_UNKNOWN		282	0.22713804	0.838981	0.7826087	0.8163867	0.99	2900	tags=28%, list=26%, signal=36%
AGGGCAG,MIR-18A	AGGGCAG,MIR-18A		62	0.24256794	0.838786	0.75	0.8151204	0.99	1507	tags=13%, list=13%, signal=15%
V$HNF3_Q6	V$HNF3_Q6		95	0.2492583	0.8367134	0.75510204	0.8182111	0.99	2193	tags=23%, list=20%, signal=29%
V$ZID_01	V$ZID_01		107	0.22337766	0.8353714	0.71428573	0.81960094	0.99	1664	tags=17%, list=15%, signal=20%
V$AFP1_Q6	V$AFP1_Q6		119	0.25743476	0.8347536	0.76086956	0.81990594	0.99	2328	tags=24%, list=21%, signal=29%
V$MYOD_Q6	V$MYOD_Q6		113	0.27987504	0.8316766	0.7659575	0.8254907	0.99	1441	tags=15%, list=13%, signal=17%
V$AP1_Q2_01	V$AP1_Q2_01		141	0.23118632	0.83131593	0.7777778	0.824623	0.99	2376	tags=21%, list=21%, signal=26%
V$CDC5_01	V$CDC5_01		137	0.23719428	0.83114445	0.66	0.82364774	0.99	1268	tags=14%, list=11%, signal=15%
YATGNWAAT_V$OCT_C	YATGNWAAT_V$OCT_C		174	0.24630398	0.8307525	0.8095238	0.8226077	0.99	2847	tags=25%, list=25%, signal=33%
TTCNRGNNNNTTC_V$HSF_Q6	TTCNRGNNNNTTC_V$HSF_Q6		75	0.22650042	0.8297792	0.6888889	0.8266303	1	1837	tags=16%, list=16%, signal=19%
CCANNAGRKGGC_UNKNOWN	CCANNAGRKGGC_UNKNOWN		55	0.26195836	0.82788473	0.7	0.8303084	1	2529	tags=25%, list=23%, signal=33%
GAGCCTG,MIR-484	GAGCCTG,MIR-484		52	0.24138175	0.8266661	0.75510204	0.8358077	1	2326	tags=19%, list=21%, signal=24%
V$HFH3_01	V$HFH3_01		88	0.24571079	0.8265538	0.7777778	0.8341695	1	1930	tags=20%, list=17%, signal=25%
V$MYB_Q5_01	V$MYB_Q5_01		116	0.23580118	0.82640254	0.75	0.8325594	1	2149	tags=22%, list=19%, signal=26%
GGCNKCCATNK_UNKNOWN	GGCNKCCATNK_UNKNOWN		57	0.20502841	0.8258453	0.74418604	0.8325247	1	2052	tags=16%, list=18%, signal=19%
V$AML1_01	V$AML1_01		129	0.24371596	0.82559985	0.775	0.8313831	1	2233	tags=22%, list=20%, signal=27%
V$AML1_Q6	V$AML1_Q6		129	0.24371596	0.82559973	0.775	0.82958746	1	2233	tags=22%, list=20%, signal=27%
V$CEBPDELTA_Q6	V$CEBPDELTA_Q6		122	0.24217448	0.8255571	0.7659575	0.82793015	1	2444	tags=25%, list=22%, signal=31%
V$CDPCR3_01	V$CDPCR3_01		26	0.33334965	0.8252213	0.6730769	0.8275189	1	3235	tags=38%, list=29%, signal=54%
V$NKX3A_01	V$NKX3A_01		101	0.26005366	0.82479465	0.8181818	0.82654345	1	2161	tags=24%, list=19%, signal=29%
AACTGAC,MIR-223	AACTGAC,MIR-223		54	0.23460041	0.8229724	0.7407407	0.8300528	1	2794	tags=30%, list=25%, signal=39%
ACATTCC,MIR-1,MIR-206	ACATTCC,MIR-1,MIR-206		140	0.19247615	0.8228346	0.7708333	0.82874006	1	3436	tags=28%, list=31%, signal=40%
V$LHX3_01	V$LHX3_01		109	0.27074483	0.8226785	0.71428573	0.8273326	1	1777	tags=18%, list=16%, signal=22%
V$YY1_Q6	V$YY1_Q6		113	0.18081251	0.82257825	0.7291667	0.82593626	1	1820	tags=10%, list=16%, signal=12%
V$STAT5A_03	V$STAT5A_03		122	0.24316813	0.819455	0.71428573	0.83160216	1	2251	tags=21%, list=20%, signal=26%
CAAGGAT,MIR-362	CAAGGAT,MIR-362		33	0.25587875	0.81761175	0.70212764	0.8342751	1	1687	tags=15%, list=15%, signal=18%
CAGNWMCNNNGAC_UNKNOWN	CAGNWMCNNNGAC_UNKNOWN		45	0.3221934	0.816504	0.7	0.83529353	1	2467	tags=27%, list=22%, signal=34%
V$AP4_Q5	V$AP4_Q5		130	0.24798901	0.815889	0.7916667	0.8347587	1	2789	tags=28%, list=25%, signal=37%
GTCNYYATGR_UNKNOWN	GTCNYYATGR_UNKNOWN		36	0.2663626	0.8155139	0.7234042	0.8337273	1	3208	tags=42%, list=29%, signal=58%
CTGAGCC,MIR-24	CTGAGCC,MIR-24		123	0.21003051	0.81348675	0.72	0.83646214	1	1108	tags=12%, list=10%, signal=13%
V$STAT6_02	V$STAT6_02		126	0.23152609	0.8133311	0.7837838	0.8358781	1	1487	tags=14%, list=13%, signal=16%
V$SMAD_Q6	V$SMAD_Q6		128	0.21259741	0.81262666	0.80851066	0.8361492	1	1345	tags=11%, list=12%, signal=12%
V$AR_Q6	V$AR_Q6		108	0.23320533	0.81244713	0.7234042	0.83511144	1	1648	tags=15%, list=15%, signal=17%
V$FOXJ2_02	V$FOXJ2_02		101	0.24382648	0.8118896	0.8039216	0.8349979	1	3396	tags=31%, list=30%, signal=44%
V$AP1_Q4_01	V$AP1_Q4_01		145	0.22008517	0.8112091	0.7	0.83476055	1	581	tags=8%, list=5%, signal=9%
CTCTGGA,MIR-520A,MIR-525	CTCTGGA,MIR-520A,MIR-525		80	0.21411519	0.80868864	0.82608694	0.8389291	1	2467	tags=21%, list=22%, signal=27%
GTGTTGA,MIR-505	GTGTTGA,MIR-505		53	0.22968253	0.8082565	0.725	0.83816004	1	1907	tags=17%, list=17%, signal=20%
V$NF1_Q6	V$NF1_Q6		141	0.2427329	0.807157	0.77272725	0.8385203	1	3036	tags=30%, list=27%, signal=40%
V$MYCMAX_02	V$MYCMAX_02		117	0.19854507	0.80497426	0.76086956	0.84224856	1	2477	tags=20%, list=22%, signal=25%
GGGATGC,MIR-324-5P	GGGATGC,MIR-324-5P		24	0.25648314	0.80417246	0.76363635	0.8422333	1	3977	tags=42%, list=36%, signal=64%
V$EFC_Q6	V$EFC_Q6		126	0.21843183	0.80342305	0.8636364	0.84202707	1	3015	tags=25%, list=27%, signal=33%
YTTCCNNNGGAMR_UNKNOWN	YTTCCNNNGGAMR_UNKNOWN		22	0.2687025	0.8031157	0.7708333	0.8411105	1	1126	tags=18%, list=10%, signal=20%
V$AP2ALPHA_01	V$AP2ALPHA_01		113	0.22133361	0.8000612	0.82222223	0.84671795	1	1397	tags=14%, list=12%, signal=16%
V$HMEF2_Q6	V$HMEF2_Q6		63	0.29505908	0.7988703	0.6818182	0.8479875	1	1118	tags=16%, list=10%, signal=18%
V$TAL1BETAITF2_01	V$TAL1BETAITF2_01		120	0.24752003	0.79644966	0.76	0.85111094	1	2429	tags=24%, list=22%, signal=31%
V$OCT1_07	V$OCT1_07		68	0.25914353	0.7955421	0.7692308	0.8521984	1	2160	tags=21%, list=19%, signal=25%
V$CDPCR1_01	V$CDPCR1_01		59	0.23673718	0.7947603	0.7659575	0.8526188	1	3562	tags=36%, list=32%, signal=52%
V$ATF1_Q6	V$ATF1_Q6		124	0.20967883	0.7939099	0.8627451	0.854072	1	3752	tags=40%, list=34%, signal=59%
V$YY1_02	V$YY1_02		113	0.17341688	0.7903308	0.754717	0.8613273	1	3489	tags=23%, list=31%, signal=33%
CCCACAT,MIR-299-3P	CCCACAT,MIR-299-3P		25	0.28699	0.78989375	0.7906977	0.8605445	1	4244	tags=48%, list=38%, signal=77%
V$TFIII_Q6	V$TFIII_Q6		104	0.21044332	0.7895661	0.76	0.8597504	1	3843	tags=37%, list=34%, signal=55%
CAGTCAC,MIR-134	CAGTCAC,MIR-134		25	0.22484075	0.7884169	0.7291667	0.86045504	1	3031	tags=28%, list=27%, signal=38%
ATACTGT,MIR-144	ATACTGT,MIR-144		107	0.22573715	0.78811306	0.76744187	0.8590381	1	1372	tags=15%, list=12%, signal=17%
V$MYOD_01	V$MYOD_01		110	0.2401543	0.78763855	0.81632656	0.85868025	1	694	tags=8%, list=6%, signal=9%
V$HP1SITEFACTOR_Q6	V$HP1SITEFACTOR_Q6		113	0.23038986	0.78625685	0.7924528	0.86082906	1	2279	tags=21%, list=20%, signal=26%
V$HEN1_01	V$HEN1_01		92	0.22382282	0.78569233	0.8269231	0.86041147	1	3007	tags=29%, list=27%, signal=40%
V$FOXJ2_01	V$FOXJ2_01		83	0.24161252	0.7854911	0.76086956	0.859243	1	2246	tags=27%, list=20%, signal=33%
V$MEF2_02	V$MEF2_02		115	0.2679105	0.78514194	0.75	0.8583267	1	863	tags=12%, list=8%, signal=13%
V$P300_01	V$P300_01		130	0.21547881	0.7835742	0.84444445	0.8602478	1	2287	tags=20%, list=20%, signal=25%
V$PR_01	V$PR_01		68	0.2297595	0.78310245	0.8636364	0.8596562	1	2975	tags=29%, list=27%, signal=40%
V$EVI1_02	V$EVI1_02		63	0.24626707	0.7817287	0.8181818	0.86117834	1	3535	tags=35%, list=32%, signal=51%
V$FOXO3_01	V$FOXO3_01		107	0.23428006	0.78076607	0.79545456	0.86149204	1	2477	tags=24%, list=22%, signal=31%
TGCACTG,MIR-148A,MIR-152,MIR-148B	TGCACTG,MIR-148A,MIR-152,MIR-148B		125	0.20814626	0.7758864	0.7906977	0.8723724	1	2321	tags=22%, list=21%, signal=27%
V$POU3F2_01	V$POU3F2_01		49	0.24320889	0.7755697	0.8125	0.8712089	1	3396	tags=33%, list=30%, signal=47%
CTCAAGA,MIR-526B	CTCAAGA,MIR-526B		38	0.25440592	0.77430695	0.7777778	0.87179285	1	2408	tags=26%, list=22%, signal=33%
V$HEN1_02	V$HEN1_02		86	0.21450078	0.7686447	0.88235295	0.8832162	1	3912	tags=38%, list=35%, signal=59%
V$MYOD_Q6_01	V$MYOD_Q6_01		104	0.24046971	0.7678457	0.7962963	0.8830232	1	907	tags=12%, list=8%, signal=12%
ACTGAAA,MIR-30A-3P,MIR-30E-3P	ACTGAAA,MIR-30A-3P,MIR-30E-3P		94	0.19639562	0.76652414	0.8958333	0.88389647	1	3469	tags=30%, list=31%, signal=43%
V$PAX4_03	V$PAX4_03		133	0.21953414	0.76538545	0.82978725	0.885567	1	3229	tags=29%, list=29%, signal=40%
V$NKX25_02	V$NKX25_02		115	0.24789278	0.765278	0.9047619	0.8840438	1	1558	tags=18%, list=14%, signal=21%
V$TTF1_Q6	V$TTF1_Q6		126	0.21856558	0.7639194	0.8367347	0.8869088	1	3020	tags=28%, list=27%, signal=38%
V$RSRFC4_Q2	V$RSRFC4_Q2		105	0.24527116	0.7632179	0.82608694	0.8864469	1	842	tags=11%, list=8%, signal=12%
GGAANCGGAANY_UNKNOWN	GGAANCGGAANY_UNKNOWN		52	0.16797309	0.7614068	0.73913044	0.8887922	1	2927	tags=21%, list=26%, signal=29%
V$SREBP1_Q6	V$SREBP1_Q6		129	0.21218301	0.76008296	0.8	0.8898668	1	2241	tags=19%, list=20%, signal=24%
V$OCT1_B	V$OCT1_B		125	0.22273284	0.7594846	0.84210527	0.8891932	1	1827	tags=18%, list=16%, signal=21%
GCAAGAC,MIR-431	GCAAGAC,MIR-431		22	0.24857974	0.7591973	0.8636364	0.8879022	1	3777	tags=41%, list=34%, signal=62%
V$AP4_Q6	V$AP4_Q6		108	0.24082623	0.75918907	0.8490566	0.8862045	1	3023	tags=30%, list=27%, signal=40%
V$HNF1_01	V$HNF1_01		129	0.261012	0.7561453	0.8363636	0.89171827	1	3295	tags=31%, list=29%, signal=43%
CATGTAA,MIR-496	CATGTAA,MIR-496		92	0.19475037	0.75576884	0.8604651	0.89119923	1	3005	tags=23%, list=27%, signal=31%
V$IPF1_Q4	V$IPF1_Q4		117	0.22753246	0.7552107	0.825	0.8904277	1	3231	tags=34%, list=29%, signal=48%
V$HNF3ALPHA_Q6	V$HNF3ALPHA_Q6		105	0.21707194	0.7512507	0.8888889	0.8973398	1	3289	tags=30%, list=29%, signal=41%
V$CHOP_01	V$CHOP_01		115	0.19487363	0.75045246	0.90384614	0.8979177	1	795	tags=8%, list=7%, signal=8%
CACTTTG,MIR-520G,MIR-520H	CACTTTG,MIR-520G,MIR-520H		118	0.20110317	0.7499296	0.8684211	0.8968884	1	3331	tags=26%, list=30%, signal=37%
TCTGATC,MIR-383	TCTGATC,MIR-383		20	0.25080204	0.74825585	0.875	0.90053463	1	649	tags=10%, list=6%, signal=11%
CTAWWWATA_V$RSRFC4_Q2	CTAWWWATA_V$RSRFC4_Q2		180	0.24262007	0.7432611	0.8541667	0.9083992	1	2655	tags=24%, list=24%, signal=31%
YAATNRNNNYNATT_UNKNOWN	YAATNRNNNYNATT_UNKNOWN		51	0.26027134	0.74301577	0.875	0.9073421	1	1637	tags=18%, list=15%, signal=21%
V$HNF1_C	V$HNF1_C		120	0.2463292	0.74280906	0.8148148	0.90606457	1	2391	tags=23%, list=21%, signal=28%
CCTNTMAGA_UNKNOWN	CCTNTMAGA_UNKNOWN		63	0.23214349	0.7421701	0.8780488	0.90593594	1	2355	tags=21%, list=21%, signal=26%
V$S8_01	V$S8_01		120	0.22687668	0.7410594	0.84090906	0.90603334	1	2328	tags=24%, list=21%, signal=30%
V$CRX_Q4	V$CRX_Q4		118	0.22099316	0.7407388	0.8269231	0.90485346	1	2084	tags=17%, list=19%, signal=21%
V$GATA4_Q3	V$GATA4_Q3		113	0.20461868	0.7388086	0.9183673	0.90845245	1	3691	tags=33%, list=33%, signal=48%
V$MYOGENIN_Q6	V$MYOGENIN_Q6		112	0.23869699	0.73856825	0.875	0.90727377	1	649	tags=9%, list=6%, signal=9%
GGCAGTG,MIR-324-3P	GGCAGTG,MIR-324-3P		48	0.21156462	0.7378556	0.7924528	0.90727675	1	1642	tags=15%, list=15%, signal=17%
V$DR3_Q4	V$DR3_Q4		67	0.20607404	0.73697877	0.9130435	0.90665823	1	2531	tags=22%, list=23%, signal=29%
V$ETS_Q4	V$ETS_Q4		130	0.18819065	0.73659426	0.875	0.9054788	1	842	tags=8%, list=8%, signal=9%
V$PR_02	V$PR_02		72	0.20338014	0.7355304	0.94736844	0.90574366	1	2429	tags=22%, list=22%, signal=28%
V$COUP_DR1_Q6	V$COUP_DR1_Q6		124	0.19699946	0.7336849	0.81632656	0.9076098	1	2297	tags=18%, list=21%, signal=22%
GCCATNTTG_V$YY1_Q6	GCCATNTTG_V$YY1_Q6		200	0.14690322	0.73140174	0.89361703	0.91078556	1	4413	tags=29%, list=39%, signal=48%
V$CDX2_Q5	V$CDX2_Q5		111	0.23193647	0.7304263	0.8888889	0.9110215	1	2279	tags=22%, list=20%, signal=27%
V$EGR1_01	V$EGR1_01		131	0.17921253	0.729719	0.88235295	0.91051745	1	1739	tags=12%, list=16%, signal=14%
TGAGATT,MIR-216	TGAGATT,MIR-216		56	0.18872617	0.7294724	0.8181818	0.9091677	1	3297	tags=29%, list=29%, signal=40%
TTCCGTT,MIR-191	TTCCGTT,MIR-191		18	0.24546282	0.7277695	0.9444444	0.9115056	1	2722	tags=28%, list=24%, signal=37%
V$ARP1_01	V$ARP1_01		79	0.23696834	0.72745967	0.8372093	0.9109953	1	2921	tags=27%, list=26%, signal=36%
ACTGCCT,MIR-34B	ACTGCCT,MIR-34B		111	0.18362176	0.7273017	0.9423077	0.9094854	1	2519	tags=21%, list=22%, signal=26%
V$AP2_Q6_01	V$AP2_Q6_01		124	0.18836553	0.7250919	0.95555556	0.91229653	1	2550	tags=20%, list=23%, signal=26%
V$CEBP_Q2	V$CEBP_Q2		112	0.20127831	0.72256947	0.9347826	0.9141794	1	2328	tags=21%, list=21%, signal=26%
V$CACBINDINGPROTEIN_Q6	V$CACBINDINGPROTEIN_Q6		106	0.1974592	0.72201806	0.8541667	0.91395766	1	2978	tags=26%, list=27%, signal=36%
V$AP2REP_01	V$AP2REP_01		85	0.20759715	0.7213916	0.95454544	0.9135163	1	1006	tags=9%, list=9%, signal=10%
GCTNWTTGK_UNKNOWN	GCTNWTTGK_UNKNOWN		135	0.20230809	0.7188854	0.95238096	0.9168664	1	2997	tags=27%, list=27%, signal=37%
RNGTGGGC_UNKNOWN	RNGTGGGC_UNKNOWN		375	0.17992161	0.71872836	0.9787234	0.9155678	1	2153	tags=17%, list=19%, signal=20%
V$LYF1_01	V$LYF1_01		128	0.21743618	0.7180723	0.97619045	0.91512567	1	2193	tags=21%, list=20%, signal=26%
V$RSRFC4_01	V$RSRFC4_01		121	0.24020381	0.7169392	0.8666667	0.91554046	1	863	tags=12%, list=8%, signal=12%
V$ZIC2_01	V$ZIC2_01		124	0.20607463	0.71634394	0.92	0.9152157	1	3012	tags=26%, list=27%, signal=35%
V$MAZ_Q6	V$MAZ_Q6		95	0.19542602	0.713093	0.88	0.9185768	1	2946	tags=25%, list=26%, signal=34%
V$GATA3_01	V$GATA3_01		117	0.22022605	0.7117956	0.9318182	0.91926587	1	1745	tags=19%, list=16%, signal=22%
V$IRF_Q6	V$IRF_Q6		115	0.21416502	0.7109026	0.9285714	0.919729	1	2328	tags=22%, list=21%, signal=27%
AGCATTA,MIR-155	AGCATTA,MIR-155		72	0.19333072	0.7101967	0.93877554	0.9194518	1	1641	tags=15%, list=15%, signal=18%
V$ETF_Q6	V$ETF_Q6		50	0.19940329	0.70952475	0.88	0.9185952	1	3650	tags=30%, list=33%, signal=44%
V$MEF2_01	V$MEF2_01		73	0.2569792	0.70685065	0.87234044	0.92051876	1	2359	tags=26%, list=21%, signal=33%
V$NFY_01	V$NFY_01		126	0.18790495	0.70313406	0.95555556	0.9242105	1	2999	tags=26%, list=27%, signal=35%
GTATGAT,MIR-154,MIR-487	GTATGAT,MIR-154,MIR-487		36	0.2061596	0.6992649	0.9111111	0.9275417	1	19	tags=3%, list=0%, signal=3%
V$AP4_Q6_01	V$AP4_Q6_01		126	0.21529424	0.6986752	0.8666667	0.92663515	1	2280	tags=21%, list=20%, signal=26%
V$ELF1_Q6	V$ELF1_Q6		110	0.19706818	0.6956925	0.9512195	0.92876184	1	2972	tags=25%, list=27%, signal=34%
V$HFH1_01	V$HFH1_01		124	0.19900271	0.6920907	1	0.93185836	1	2716	tags=24%, list=24%, signal=32%
RYTAAWNNNTGAY_UNKNOWN	RYTAAWNNNTGAY_UNKNOWN		37	0.24101068	0.6917614	0.91071427	0.93039507	1	592	tags=11%, list=5%, signal=11%
TGCTTTG,MIR-330	TGCTTTG,MIR-330		145	0.17620622	0.69173837	0.9166667	0.9287685	1	1558	tags=13%, list=14%, signal=15%
GGCNRNWCTTYS_UNKNOWN	GGCNRNWCTTYS_UNKNOWN		39	0.2049836	0.6911496	0.82608694	0.9280841	1	2651	tags=23%, list=24%, signal=30%
V$PAX2_01	V$PAX2_01		20	0.23341122	0.68925655	0.8125	0.92916536	1	1958	tags=20%, list=17%, signal=24%
V$FREAC4_01	V$FREAC4_01		77	0.21435958	0.6873268	0.8666667	0.9300299	1	3030	tags=25%, list=27%, signal=34%
GACAGGG,MIR-339	GACAGGG,MIR-339		31	0.21890925	0.6813592	0.8958333	0.9374905	1	2251	tags=16%, list=20%, signal=20%
AAGTCCA,MIR-422B,MIR-422A	AAGTCCA,MIR-422B,MIR-422A		28	0.22299404	0.6811095	0.9298246	0.93613404	1	2872	tags=29%, list=26%, signal=38%
V$FREAC3_01	V$FREAC3_01		121	0.21262744	0.6809277	0.9318182	0.934776	1	3279	tags=33%, list=29%, signal=46%
V$HOXA4_Q2	V$HOXA4_Q2		125	0.20260796	0.6714106	0.9111111	0.9467148	1	2161	tags=18%, list=19%, signal=22%
V$NRF2_Q4	V$NRF2_Q4		132	0.1724265	0.65809464	0.98039216	0.96092784	1	4699	tags=42%, list=42%, signal=72%
V$HNF6_Q6	V$HNF6_Q6		110	0.19453907	0.6561049	0.9583333	0.96134	1	2130	tags=20%, list=19%, signal=24%
ACACTCC,MIR-122A	ACACTCC,MIR-122A		43	0.16930027	0.65600765	0.88461536	0.9597607	1	3327	tags=26%, list=30%, signal=36%
YAATNANRNNNCAG_UNKNOWN	YAATNANRNNNCAG_UNKNOWN		33	0.19902927	0.64781284	0.9318182	0.96565455	1	2131	tags=21%, list=19%, signal=26%
V$GATA1_03	V$GATA1_03		120	0.19394411	0.64719373	0.95454544	0.96440667	1	2924	tags=23%, list=26%, signal=31%
V$IRF7_01	V$IRF7_01		120	0.18517555	0.64690775	0.9777778	0.96302056	1	2698	tags=21%, list=24%, signal=27%
V$TAL1ALPHAE47_01	V$TAL1ALPHAE47_01		119	0.20972656	0.6431078	1	0.96452785	1	2377	tags=22%, list=21%, signal=27%
TAGCTTT,MIR-9	TAGCTTT,MIR-9		127	0.16860567	0.6403285	1	0.9658675	1	2378	tags=16%, list=21%, signal=20%
CAGNYGKNAAA_UNKNOWN	CAGNYGKNAAA_UNKNOWN		37	0.20839354	0.6373984	0.8913044	0.96568716	1	3417	tags=32%, list=31%, signal=47%
YRTCANNRCGC_UNKNOWN	YRTCANNRCGC_UNKNOWN		35	0.17469704	0.6363277	1	0.9647533	1	4768	tags=31%, list=43%, signal=55%
V$CDP_01	V$CDP_01		37	0.2388487	0.63611865	0.962963	0.9633042	1	2880	tags=27%, list=26%, signal=36%
YGCANTGCR_UNKNOWN	YGCANTGCR_UNKNOWN		52	0.16077517	0.6265459	0.9777778	0.97071606	1	4081	tags=35%, list=36%, signal=54%
ATTCTTT,MIR-186	ATTCTTT,MIR-186		128	0.15596505	0.62553394	0.9767442	0.9696452	1	1313	tags=10%, list=12%, signal=11%
V$NCX_01	V$NCX_01		79	0.19610478	0.6136967	1	0.97531426	1	1998	tags=19%, list=18%, signal=23%
CTCTATG,MIR-368	CTCTATG,MIR-368		24	0.19462372	0.60366946	0.98	0.9829719	1	5161	tags=58%, list=46%, signal=108%
V$E2F_Q2	V$E2F_Q2		79	0.16746378	0.6011969	1	0.98376906	1	2531	tags=18%, list=23%, signal=23%
TGTYNNNNNRGCARM_UNKNOWN	TGTYNNNNNRGCARM_UNKNOWN		27	0.18705359	0.58064514	0.95652175	0.9903808	1	207	tags=4%, list=2%, signal=4%
V$GATA_Q6	V$GATA_Q6		106	0.19853935	0.5577869	1	0.994767	1	2192	tags=18%, list=20%, signal=22%
ACAGGGT,MIR-10A,MIR-10B	ACAGGGT,MIR-10A,MIR-10B		64	0.16329783	0.54089737	1	0.998743	1	4563	tags=41%, list=41%, signal=68%
AGTCAGC,MIR-345	AGTCAGC,MIR-345		27	0.16752538	0.5389294	0.9814815	0.9972325	1	4517	tags=41%, list=40%, signal=68%
V$NKX25_01	V$NKX25_01		71	0.15551983	0.5343079	1	0.99585676	1	3790	tags=34%, list=34%, signal=51%
MCAATNNNNNGCG_UNKNOWN	MCAATNNNNNGCG_UNKNOWN		50	0.13560368	0.49115938	1	0.9979814	1	4365	tags=34%, list=39%, signal=55%
ATGCTGG,MIR-338	ATGCTGG,MIR-338		47	0.12510994	0.43249106	1	0.9995989	1	4368	tags=34%, list=39%, signal=56%
