# Supplementary material for: A genomic analysis of mouse models of breast cancer reveals molecular features of mouse models and relationships to human breast cancer
Source: Breast Cancer Res. 2014 Jun 5;16(3):R59. doi: 10.1186/bcr3672 (PMC4078930; doi:10.1186/bcr3672)
Supplement: Additional file 11 — GSEA for mouse models compared to all other models or to mammary gland development. Listed by model. [file bcr3672-S11.zip › AdditionalFile11/Neu/Vs_other_models/C6/Downregulated_in_neu_vs_otherModels.txt]

NAME	GS<br> follow link to MSigDB	GS DETAILS	SIZE	ES	NES	NOM p-val	FDR q-val	FWER p-val	RANK AT MAX	LEADING EDGE
CSR_LATE_UP.V1_UP	CSR_LATE_UP.V1_UP	Details ...	107	-0.44310793	-1.5906566	0.0390625	0.5797651	0.37	2252	tags=48%, list=20%, signal=59%
CSR_EARLY_UP.V1_UP	CSR_EARLY_UP.V1_UP	Details ...	98	-0.41802585	-1.5157402	0.05576923	0.6005793	0.511	1713	tags=34%, list=15%, signal=39%
RB_P107_DN.V1_UP	RB_P107_DN.V1_UP	Details ...	109	-0.47425917	-1.3808146	0.13926499	1	0.732	1890	tags=45%, list=17%, signal=54%
RPS14_DN.V1_DN	RPS14_DN.V1_DN	Details ...	101	-0.3872731	-1.3670559	0.10795455	1	0.751	2002	tags=46%, list=18%, signal=55%
E2F3_UP.V1_DN	E2F3_UP.V1_DN	Details ...	57	-0.42388868	-1.3602631	0.09143969	0.84493315	0.76	1624	tags=33%, list=15%, signal=39%
ESC_V6.5_UP_LATE.V1_DN	ESC_V6.5_UP_LATE.V1_DN	Details ...	129	-0.40087926	-1.3508133	0.08846154	0.7552672	0.773	2070	tags=43%, list=18%, signal=52%
ESC_V6.5_UP_EARLY.V1_DN	ESC_V6.5_UP_EARLY.V1_DN	Details ...	135	-0.46531555	-1.3317547	0.13819578	0.73510927	0.798	1855	tags=41%, list=17%, signal=49%
BCAT_GDS748_DN	BCAT_GDS748_DN	Details ...	22	-0.41437504	-1.2832296	0.15429688	0.868607	0.84	1032	tags=27%, list=9%, signal=30%
E2F1_UP.V1_UP	E2F1_UP.V1_UP	Details ...	113	-0.33149925	-1.2102064	0.21675774	1	0.892	1447	tags=27%, list=13%, signal=30%
MEK_UP.V1_UP	MEK_UP.V1_UP	Details ...	124	-0.36974287	-1.1940821	0.1851145	1	0.902	1841	tags=35%, list=16%, signal=42%
BMI1_DN_MEL18_DN.V1_UP	BMI1_DN_MEL18_DN.V1_UP	Details ...	99	-0.41265687	-1.1869742	0.23518164	1	0.905	871	tags=30%, list=8%, signal=33%
KRAS.50_UP.V1_DN	KRAS.50_UP.V1_DN	Details ...	23	-0.47921982	-1.1665608	0.26027396	1	0.918	651	tags=30%, list=6%, signal=32%
VEGF_A_UP.V1_DN	VEGF_A_UP.V1_DN	Details ...	122	-0.31578106	-1.1249996	0.27340823	1	0.936	1079	tags=25%, list=10%, signal=28%
LEF1_UP.V1_UP	LEF1_UP.V1_UP	Details ...	124	-0.37331378	-1.1218327	0.29135337	1	0.936	1517	tags=37%, list=14%, signal=42%
GCNP_SHH_UP_LATE.V1_UP	GCNP_SHH_UP_LATE.V1_UP	Details ...	121	-0.30293593	-1.1130328	0.30078125	1	0.939	2055	tags=38%, list=18%, signal=46%
RB_DN.V1_DN	RB_DN.V1_DN	Details ...	86	-0.35091797	-1.0769011	0.34296724	1	0.949	1058	tags=27%, list=9%, signal=29%
ESC_J1_UP_LATE.V1_DN	ESC_J1_UP_LATE.V1_DN	Details ...	133	-0.31012002	-1.0756106	0.33140656	1	0.95	1796	tags=32%, list=16%, signal=37%
BMI1_DN.V1_UP	BMI1_DN.V1_UP	Details ...	102	-0.36133194	-1.0584179	0.38019803	1	0.955	1056	tags=27%, list=9%, signal=30%
AKT_UP_MTOR_DN.V1_UP	AKT_UP_MTOR_DN.V1_UP	Details ...	127	-0.31695873	-1.0558867	0.34790874	1	0.959	1767	tags=32%, list=16%, signal=38%
MEL18_DN.V1_UP	MEL18_DN.V1_UP	Details ...	102	-0.37227544	-1.0523823	0.40239045	1	0.96	796	tags=25%, list=7%, signal=26%
GCNP_SHH_UP_EARLY.V1_UP	GCNP_SHH_UP_EARLY.V1_UP		114	-0.2715923	-1.04965	0.37704918	1	0.96	1485	tags=29%, list=13%, signal=33%
CAMP_UP.V1_DN	CAMP_UP.V1_DN		116	-0.2860187	-1.0485691	0.3662239	1	0.96	1812	tags=30%, list=16%, signal=36%
CORDENONSI_YAP_CONSERVED_SIGNATURE	CORDENONSI_YAP_CONSERVED_SIGNATURE		42	-0.37436846	-1.0157436	0.44400784	1	0.973	856	tags=29%, list=8%, signal=31%
SRC_UP.V1_DN	SRC_UP.V1_DN		81	-0.31057826	-1.0079619	0.4469697	1	0.974	1848	tags=42%, list=17%, signal=50%
HOXA9_DN.V1_DN	HOXA9_DN.V1_DN		111	-0.28184307	-1.0062112	0.43551403	1	0.974	1844	tags=29%, list=16%, signal=34%
TGFB_UP.V1_UP	TGFB_UP.V1_UP		111	-0.3149857	-0.9890111	0.48927876	1	0.98	1411	tags=31%, list=13%, signal=35%
RB_P130_DN.V1_UP	RB_P130_DN.V1_UP		101	-0.28892675	-0.9877858	0.47003746	1	0.981	1601	tags=34%, list=14%, signal=39%
SNF5_DN.V1_UP	SNF5_DN.V1_UP		134	-0.31710568	-0.97688466	0.46679688	1	0.982	1333	tags=27%, list=12%, signal=30%
GLI1_UP.V1_UP	GLI1_UP.V1_UP		16	-0.35289818	-0.9745628	0.4730539	1	0.982	1482	tags=25%, list=13%, signal=29%
TBK1.DN.48HRS_UP	TBK1.DN.48HRS_UP		34	-0.269876	-0.9219287	0.55451125	1	0.987	759	tags=15%, list=7%, signal=16%
KRAS.PROSTATE_UP.V1_DN	KRAS.PROSTATE_UP.V1_DN		80	-0.30717486	-0.8966919	0.60910815	1	0.988	1533	tags=28%, list=14%, signal=32%
PRC2_EDD_UP.V1_UP	PRC2_EDD_UP.V1_UP		111	-0.24830252	-0.8965773	0.61466163	1	0.988	1031	tags=21%, list=9%, signal=23%
KRAS.LUNG.BREAST_UP.V1_UP	KRAS.LUNG.BREAST_UP.V1_UP		73	-0.3227788	-0.88679653	0.66468257	1	0.99	1103	tags=29%, list=10%, signal=32%
CYCLIN_D1_UP.V1_UP	CYCLIN_D1_UP.V1_UP		123	-0.24825932	-0.88600075	0.63825756	1	0.99	1883	tags=28%, list=17%, signal=33%
PIGF_UP.V1_DN	PIGF_UP.V1_DN		105	-0.27160898	-0.8857162	0.634058	1	0.99	2223	tags=39%, list=20%, signal=48%
MYC_UP.V1_UP	MYC_UP.V1_UP		82	-0.24137644	-0.8805927	0.6315789	1	0.991	1763	tags=24%, list=16%, signal=29%
KRAS.300_UP.V1_DN	KRAS.300_UP.V1_DN		74	-0.29237646	-0.8805609	0.6928983	1	0.991	692	tags=18%, list=6%, signal=19%
KRAS.600_UP.V1_DN	KRAS.600_UP.V1_DN		150	-0.27734032	-0.8797563	0.6729323	1	0.991	717	tags=17%, list=6%, signal=18%
KRAS.DF.V1_DN	KRAS.DF.V1_DN		102	-0.2579808	-0.8710129	0.68215615	1	0.991	1934	tags=26%, list=17%, signal=32%
RAPA_EARLY_UP.V1_UP	RAPA_EARLY_UP.V1_UP		105	-0.24369612	-0.86909115	0.6723809	1	0.991	1538	tags=24%, list=14%, signal=27%
AKT_UP.V1_UP	AKT_UP.V1_UP		118	-0.25583783	-0.83967	0.70520234	1	0.992	1539	tags=26%, list=14%, signal=30%
ALK_DN.V1_UP	ALK_DN.V1_UP		89	-0.28246036	-0.8386716	0.737475	1	0.992	1091	tags=24%, list=10%, signal=26%
SNF5_DN.V1_DN	SNF5_DN.V1_DN		119	-0.28787258	-0.83448184	0.70979667	1	0.992	1461	tags=29%, list=13%, signal=33%
ATF2_UP.V1_UP	ATF2_UP.V1_UP		107	-0.2476478	-0.8227247	0.7696629	1	0.993	1614	tags=24%, list=14%, signal=28%
KRAS.LUNG.BREAST_UP.V1_DN	KRAS.LUNG.BREAST_UP.V1_DN		72	-0.2821366	-0.821144	0.78488374	1	0.993	1741	tags=33%, list=16%, signal=39%
LTE2_UP.V1_DN	LTE2_UP.V1_DN		111	-0.27264062	-0.8198517	0.7185629	1	0.994	1015	tags=20%, list=9%, signal=22%
BCAT_GDS748_UP	BCAT_GDS748_UP		33	-0.28528786	-0.8177416	0.7765958	1	0.994	1935	tags=36%, list=17%, signal=44%
MYC_UP.V1_DN	MYC_UP.V1_DN		58	-0.27935192	-0.812999	0.7648184	1	0.994	1031	tags=21%, list=9%, signal=23%
PRC2_EZH2_UP.V1_UP	PRC2_EZH2_UP.V1_UP		112	-0.22140732	-0.80989397	0.8383459	1	0.994	2288	tags=37%, list=20%, signal=46%
NOTCH_DN.V1_DN	NOTCH_DN.V1_DN		110	-0.25625628	-0.80283165	0.82051283	1	0.995	1084	tags=17%, list=10%, signal=19%
PDGF_ERK_DN.V1_DN	PDGF_ERK_DN.V1_DN		88	-0.20038484	-0.8016346	0.77962965	1	0.995	1240	tags=16%, list=11%, signal=18%
MTOR_UP.V1_UP	MTOR_UP.V1_UP		121	-0.23080188	-0.7979013	0.79	1	0.995	1256	tags=21%, list=11%, signal=23%
P53_DN.V1_UP	P53_DN.V1_UP		114	-0.25719094	-0.79638827	0.81835204	1	0.995	1116	tags=25%, list=10%, signal=27%
JAK2_DN.V1_UP	JAK2_DN.V1_UP		87	-0.25556633	-0.7868981	0.8517824	1	0.997	1391	tags=28%, list=12%, signal=31%
BRCA1_DN.V1_UP	BRCA1_DN.V1_UP		70	-0.27364454	-0.78486603	0.808	1	0.997	1421	tags=27%, list=13%, signal=31%
NFE2L2.V2	NFE2L2.V2		212	-0.22108072	-0.7829309	0.8962963	1	0.997	1798	tags=26%, list=16%, signal=30%
PTEN_DN.V2_DN	PTEN_DN.V2_DN		77	-0.23119158	-0.77696115	0.8121442	1	0.997	1517	tags=23%, list=14%, signal=27%
KRAS.BREAST_UP.V1_UP	KRAS.BREAST_UP.V1_UP		74	-0.27599046	-0.7712801	0.8677043	1	0.997	1220	tags=27%, list=11%, signal=30%
IL15_UP.V1_DN	IL15_UP.V1_DN		88	-0.2435935	-0.7556237	0.87103176	1	0.998	1487	tags=26%, list=13%, signal=30%
KRAS.LUNG_UP.V1_UP	KRAS.LUNG_UP.V1_UP		68	-0.26705244	-0.75252527	0.8654618	1	0.998	2300	tags=32%, list=21%, signal=40%
PRC2_SUZ12_UP.V1_DN	PRC2_SUZ12_UP.V1_DN		100	-0.23697868	-0.75146216	0.86015326	1	0.998	846	tags=13%, list=8%, signal=14%
KRAS.LUNG_UP.V1_DN	KRAS.LUNG_UP.V1_DN		75	-0.25671816	-0.740012	0.9358974	1	0.998	875	tags=17%, list=8%, signal=19%
ATF2_S_UP.V1_DN	ATF2_S_UP.V1_DN		107	-0.23142041	-0.71499664	0.95255476	1	0.998	1231	tags=21%, list=11%, signal=23%
E2F1_UP.V1_DN	E2F1_UP.V1_DN		129	-0.21979102	-0.7137779	0.8848485	1	0.998	1935	tags=30%, list=17%, signal=36%
CYCLIN_D1_KE_.V1_DN	CYCLIN_D1_KE_.V1_DN		124	-0.21425231	-0.7107699	0.9526627	1	0.998	2231	tags=29%, list=20%, signal=36%
JNK_DN.V1_UP	JNK_DN.V1_UP		109	-0.21582992	-0.68687665	0.9603025	1	0.998	1857	tags=28%, list=17%, signal=33%
RELA_DN.V1_UP	RELA_DN.V1_UP		86	-0.20766847	-0.6848967	0.98134327	1	0.999	609	tags=13%, list=5%, signal=13%
KRAS.KIDNEY_UP.V1_DN	KRAS.KIDNEY_UP.V1_DN		78	-0.23315398	-0.6809013	0.95694715	1	0.999	1336	tags=19%, list=12%, signal=22%
CYCLIN_D1_UP.V1_DN	CYCLIN_D1_UP.V1_DN		125	-0.187277	-0.67768514	0.96666664	1	0.999	1671	tags=18%, list=15%, signal=21%
GCNP_SHH_UP_LATE.V1_DN	GCNP_SHH_UP_LATE.V1_DN		137	-0.17966376	-0.6754982	0.9677419	0.9918343	0.999	1840	tags=23%, list=16%, signal=27%
JAK2_DN.V1_DN	JAK2_DN.V1_DN		51	-0.20076104	-0.6749457	0.9490566	0.97840446	0.999	516	tags=12%, list=5%, signal=12%
KRAS.600.LUNG.BREAST_UP.V1_UP	KRAS.600.LUNG.BREAST_UP.V1_UP		142	-0.22808395	-0.6643684	0.97642434	0.97542113	0.999	1369	tags=23%, list=12%, signal=26%
STK33_NOMO_UP	STK33_NOMO_UP		146	-0.1958319	-0.59667516	0.9506903	1	0.999	1757	tags=24%, list=16%, signal=28%
CTIP_DN.V1_DN	CTIP_DN.V1_DN		71	-0.17588344	-0.5819704	0.9980315	0.99903405	0.999	2002	tags=25%, list=18%, signal=31%
KRAS.AMP.LUNG_UP.V1_UP	KRAS.AMP.LUNG_UP.V1_UP		67	-0.20506258	-0.5444251	0.98638135	0.9936032	0.999	633	tags=9%, list=6%, signal=9%
