# Supplementary material for: A genomic analysis of mouse models of breast cancer reveals molecular features of mouse models and relationships to human breast cancer
Source: Breast Cancer Res. 2014 Jun 5;16(3):R59. doi: 10.1186/bcr3672 (PMC4078930; doi:10.1186/bcr3672)
Supplement: Additional file 11 — GSEA for mouse models compared to all other models or to mammary gland development. Listed by model. [file bcr3672-S11.zip › AdditionalFile11/Neu/Vs_other_models/C6/Upregulated_in_neu_vs_otherModels.txt]

NAME	GS<br> follow link to MSigDB	GS DETAILS	SIZE	ES	NES	NOM p-val	FDR q-val	FWER p-val	RANK AT MAX	LEADING EDGE
YAP1_DN	YAP1_DN	Details ...	24	0.5713051	1.6737853	0.004255319	0.36883667	0.198	1197	tags=29%, list=11%, signal=33%
LTE2_UP.V1_UP	LTE2_UP.V1_UP	Details ...	120	0.45367762	1.6431929	0.002061856	0.26579085	0.259	2180	tags=36%, list=19%, signal=44%
LEF1_UP.V1_DN	LEF1_UP.V1_DN	Details ...	111	0.47276437	1.5520679	0.010504202	0.43357444	0.43	1704	tags=35%, list=15%, signal=41%
BMI1_DN_MEL18_DN.V1_DN	BMI1_DN_MEL18_DN.V1_DN	Details ...	86	0.47536224	1.5027217	0.013274336	0.4975904	0.513	1536	tags=34%, list=14%, signal=39%
MEK_UP.V1_DN	MEK_UP.V1_DN	Details ...	98	0.4420793	1.4891741	0.040229887	0.45187235	0.538	2912	tags=42%, list=26%, signal=56%
BMI1_DN.V1_DN	BMI1_DN.V1_DN	Details ...	90	0.42682365	1.4338406	0.036480688	0.59335274	0.639	1784	tags=27%, list=16%, signal=31%
KRAS.300_UP.V1_UP	KRAS.300_UP.V1_UP	Details ...	80	0.48951316	1.4274625	0.027659575	0.53399086	0.651	1355	tags=31%, list=12%, signal=35%
AKT_UP_MTOR_DN.V1_DN	AKT_UP_MTOR_DN.V1_DN	Details ...	138	0.40559795	1.4047028	0.05894737	0.557342	0.69	1138	tags=20%, list=10%, signal=22%
EIF4E_UP	EIF4E_UP	Details ...	52	0.3823623	1.3961146	0.09856263	0.5267223	0.708	2793	tags=31%, list=25%, signal=41%
BCAT_BILD_ET_AL_DN	BCAT_BILD_ET_AL_DN	Details ...	22	0.42275417	1.3499217	0.11984283	0.6522428	0.761	2180	tags=36%, list=19%, signal=45%
PIGF_UP.V1_UP	PIGF_UP.V1_UP	Details ...	94	0.3660414	1.3085178	0.13279678	0.7633303	0.802	730	tags=15%, list=7%, signal=16%
KRAS.50_UP.V1_UP	KRAS.50_UP.V1_UP	Details ...	31	0.5068103	1.3062235	0.09657948	0.71122545	0.805	1581	tags=39%, list=14%, signal=45%
MEL18_DN.V1_DN	MEL18_DN.V1_DN	Details ...	89	0.42362902	1.2926149	0.103225805	0.7180306	0.816	1634	tags=31%, list=15%, signal=37%
ERB2_UP.V1_UP	ERB2_UP.V1_UP	Details ...	118	0.35292435	1.2848592	0.09012876	0.6965665	0.818	1844	tags=28%, list=16%, signal=33%
CRX_NRL_DN.V1_DN	CRX_NRL_DN.V1_DN	Details ...	92	0.38084275	1.278403	0.09271523	0.67706996	0.824	2031	tags=25%, list=18%, signal=30%
YAP1_UP	YAP1_UP	Details ...	23	0.38880938	1.265633	0.1655914	0.68720937	0.837	3222	tags=39%, list=29%, signal=55%
KRAS.KIDNEY_UP.V1_UP	KRAS.KIDNEY_UP.V1_UP	Details ...	83	0.44449604	1.2636124	0.12815127	0.6547579	0.839	1713	tags=30%, list=15%, signal=35%
AKT_UP.V1_DN	AKT_UP.V1_DN	Details ...	138	0.3925178	1.2474549	0.13235295	0.6794053	0.853	1034	tags=23%, list=9%, signal=25%
TBK1.DN.48HRS_DN	TBK1.DN.48HRS_DN	Details ...	39	0.35841078	1.2156221	0.21199143	0.7679967	0.871	639	tags=15%, list=6%, signal=16%
STK33_NOMO_DN	STK33_NOMO_DN	Details ...	122	0.3437186	1.2144063	0.13319673	0.73382974	0.872	962	tags=16%, list=9%, signal=18%
BCAT_BILD_ET_AL_UP	BCAT_BILD_ET_AL_UP		29	0.38848892	1.2007047	0.2152174	0.75407994	0.883	1832	tags=28%, list=16%, signal=33%
CRX_DN.V1_UP	CRX_DN.V1_UP		102	0.35797322	1.1982764	0.18410042	0.72834843	0.884	3128	tags=41%, list=28%, signal=57%
BCAT.100_UP.V1_DN	BCAT.100_UP.V1_DN		15	0.4823702	1.1945939	0.2457265	0.71004796	0.886	1288	tags=27%, list=12%, signal=30%
STK33_SKM_DN	STK33_SKM_DN		125	0.34413114	1.18115	0.1656051	0.72988236	0.893	1656	tags=23%, list=15%, signal=27%
PRC2_EZH2_UP.V1_DN	PRC2_EZH2_UP.V1_DN		112	0.36984697	1.1496022	0.25360826	0.81597	0.905	1771	tags=27%, list=16%, signal=31%
RAF_UP.V1_UP	RAF_UP.V1_UP		123	0.34361428	1.1435266	0.2520661	0.8091431	0.909	1512	tags=23%, list=14%, signal=26%
P53_DN.V2_DN	P53_DN.V2_DN		99	0.34753707	1.1390127	0.2413793	0.7980473	0.911	3499	tags=39%, list=31%, signal=57%
RAPA_EARLY_UP.V1_DN	RAPA_EARLY_UP.V1_DN		110	0.30593768	1.1349809	0.26865673	0.7843521	0.912	1436	tags=18%, list=13%, signal=21%
KRAS.600_UP.V1_UP	KRAS.600_UP.V1_UP		149	0.37048417	1.1322019	0.25941423	0.7683609	0.913	1446	tags=21%, list=13%, signal=24%
IL21_UP.V1_DN	IL21_UP.V1_DN		94	0.36304927	1.1209263	0.30705395	0.7824962	0.918	1424	tags=24%, list=13%, signal=28%
IL15_UP.V1_UP	IL15_UP.V1_UP		103	0.3147758	1.1072917	0.28033474	0.80574405	0.924	1706	tags=21%, list=15%, signal=25%
ESC_V6.5_UP_LATE.V1_UP	ESC_V6.5_UP_LATE.V1_UP		135	0.32601148	1.1009967	0.29130435	0.80547845	0.93	3035	tags=38%, list=27%, signal=51%
CAHOY_ASTROGLIAL	CAHOY_ASTROGLIAL		64	0.39840344	1.0987062	0.3436853	0.78926206	0.932	913	tags=22%, list=8%, signal=24%
CSR_EARLY_UP.V1_DN	CSR_EARLY_UP.V1_DN		59	0.32728186	1.0973961	0.30327868	0.7709424	0.932	2949	tags=36%, list=26%, signal=48%
ESC_J1_UP_EARLY.V1_UP	ESC_J1_UP_EARLY.V1_UP		119	0.31041506	1.0908827	0.31236896	0.7682713	0.935	2238	tags=33%, list=20%, signal=41%
CAMP_UP.V1_UP	CAMP_UP.V1_UP		123	0.2503956	1.0845866	0.3547718	0.7665825	0.938	3159	tags=31%, list=28%, signal=43%
P53_DN.V1_DN	P53_DN.V1_DN		122	0.3359927	1.081177	0.3417191	0.7570743	0.94	1270	tags=19%, list=11%, signal=21%
RB_DN.V1_UP	RB_DN.V1_UP		95	0.29360685	1.0729487	0.3620309	0.764214	0.944	2260	tags=25%, list=20%, signal=31%
NRL_DN.V1_DN	NRL_DN.V1_DN		91	0.3078435	1.0624061	0.36325678	0.7793456	0.948	1106	tags=18%, list=10%, signal=19%
WNT_UP.V1_DN	WNT_UP.V1_DN		122	0.3216809	1.0491459	0.3802521	0.8043993	0.953	1457	tags=20%, list=13%, signal=22%
TGFB_UP.V1_DN	TGFB_UP.V1_DN		108	0.29584885	1.0472699	0.37238494	0.7907309	0.953	2605	tags=31%, list=23%, signal=41%
P53_DN.V2_UP	P53_DN.V2_UP		83	0.34179157	1.0469013	0.4004193	0.7729465	0.953	1231	tags=19%, list=11%, signal=21%
ALK_DN.V1_DN	ALK_DN.V1_DN		73	0.34707314	1.0370606	0.4012605	0.7874187	0.955	1693	tags=23%, list=15%, signal=27%
TBK1.DF_DN	TBK1.DF_DN		157	0.25679183	1.0221169	0.42494714	0.8183628	0.961	2688	tags=27%, list=24%, signal=35%
VEGF_A_UP.V1_UP	VEGF_A_UP.V1_UP		115	0.31599435	1.0204113	0.40851063	0.80545837	0.962	1648	tags=22%, list=15%, signal=25%
EGFR_UP.V1_DN	EGFR_UP.V1_DN		105	0.29712644	1.0191672	0.43600866	0.79187936	0.962	1343	tags=21%, list=12%, signal=24%
CSR_LATE_UP.V1_DN	CSR_LATE_UP.V1_DN		74	0.31848913	1.0172079	0.41845495	0.7806553	0.964	1611	tags=22%, list=14%, signal=25%
CAHOY_OLIGODENDROCUTIC	CAHOY_OLIGODENDROCUTIC		52	0.2990239	1.0040097	0.44685465	0.8067587	0.965	2678	tags=35%, list=24%, signal=45%
ATM_DN.V1_DN	ATM_DN.V1_DN		86	0.32689115	0.9989442	0.45010182	0.80633277	0.965	1288	tags=17%, list=12%, signal=20%
PTEN_DN.V1_DN	PTEN_DN.V1_DN		84	0.3264428	0.9980625	0.4699793	0.7930235	0.965	1281	tags=19%, list=11%, signal=21%
MTOR_UP.N4.V1_UP	MTOR_UP.N4.V1_UP		130	0.25520647	0.9913495	0.4547325	0.7980247	0.968	2129	tags=28%, list=19%, signal=34%
E2F3_UP.V1_UP	E2F3_UP.V1_UP		100	0.2891989	0.9893238	0.47357294	0.78846633	0.968	1512	tags=19%, list=14%, signal=22%
IL2_UP.V1_DN	IL2_UP.V1_DN		99	0.31159505	0.97787946	0.48987854	0.8069963	0.97	1268	tags=19%, list=11%, signal=21%
EIF4E_DN	EIF4E_DN		44	0.30492777	0.97145814	0.48	0.8118278	0.971	2472	tags=32%, list=22%, signal=41%
PTEN_DN.V1_UP	PTEN_DN.V1_UP		101	0.3146631	0.9650112	0.5347369	0.81739825	0.971	1690	tags=21%, list=15%, signal=24%
CRX_NRL_DN.V1_UP	CRX_NRL_DN.V1_UP		109	0.27937692	0.9609938	0.52991456	0.8142973	0.971	1259	tags=17%, list=11%, signal=18%
PDGF_UP.V1_DN	PDGF_UP.V1_DN		70	0.3096923	0.95887184	0.505176	0.8057527	0.971	1950	tags=21%, list=17%, signal=26%
PTEN_DN.V2_UP	PTEN_DN.V2_UP		70	0.30084825	0.9559225	0.52868855	0.80008084	0.972	1609	tags=19%, list=14%, signal=22%
STK33_DN	STK33_DN		115	0.2699431	0.9550889	0.5506329	0.78927606	0.972	1698	tags=19%, list=15%, signal=22%
KRAS.AMP.LUNG_UP.V1_DN	KRAS.AMP.LUNG_UP.V1_DN		74	0.30674052	0.951213	0.5505155	0.7873212	0.972	1927	tags=23%, list=17%, signal=28%
EGFR_UP.V1_UP	EGFR_UP.V1_UP		121	0.29342777	0.9474894	0.5093555	0.78560644	0.973	1739	tags=24%, list=16%, signal=28%
CAHOY_NEURONAL	CAHOY_NEURONAL		56	0.35452798	0.94525456	0.57200813	0.778954	0.973	1802	tags=25%, list=16%, signal=30%
RB_P107_DN.V1_DN	RB_P107_DN.V1_DN		86	0.25390622	0.941004	0.5294118	0.77898806	0.973	2849	tags=31%, list=25%, signal=42%
NRL_DN.V1_UP	NRL_DN.V1_UP		111	0.26330003	0.9327643	0.5769231	0.79184616	0.977	1753	tags=20%, list=16%, signal=23%
TBK1.DF_UP	TBK1.DF_UP		166	0.24743824	0.9239647	0.5632653	0.8043894	0.978	1869	tags=20%, list=17%, signal=24%
PKCA_DN.V1_DN	PKCA_DN.V1_DN		117	0.27521688	0.9227553	0.6038544	0.7962742	0.979	1434	tags=19%, list=13%, signal=21%
ERB2_UP.V1_DN	ERB2_UP.V1_DN		92	0.26434994	0.92230487	0.5731959	0.7854826	0.979	1418	tags=18%, list=13%, signal=21%
PRC2_EDD_UP.V1_DN	PRC2_EDD_UP.V1_DN		106	0.27291954	0.9167454	0.5961945	0.7890795	0.979	1228	tags=16%, list=11%, signal=18%
ESC_J1_UP_EARLY.V1_DN	ESC_J1_UP_EARLY.V1_DN		124	0.2573822	0.91331106	0.5882353	0.7867554	0.98	2019	tags=21%, list=18%, signal=25%
ESC_J1_UP_LATE.V1_UP	ESC_J1_UP_LATE.V1_UP		140	0.2808779	0.91285294	0.62017167	0.77652776	0.98	2755	tags=32%, list=25%, signal=42%
SIRNA_EIF4GI_DN	SIRNA_EIF4GI_DN		50	0.2641435	0.9120692	0.5831622	0.7679087	0.981	3292	tags=32%, list=29%, signal=45%
SIRNA_EIF4GI_UP	SIRNA_EIF4GI_UP		65	0.2465874	0.9087227	0.57049894	0.76712865	0.981	3261	tags=31%, list=29%, signal=43%
BCAT.100_UP.V1_UP	BCAT.100_UP.V1_UP		32	0.31909952	0.9075754	0.60625	0.7597918	0.981	1128	tags=22%, list=10%, signal=24%
MTOR_UP.N4.V1_DN	MTOR_UP.N4.V1_DN		82	0.24425139	0.90545154	0.58641976	0.7545186	0.981	3353	tags=34%, list=30%, signal=48%
CYCLIN_D1_KE_.V1_UP	CYCLIN_D1_KE_.V1_UP		115	0.23958093	0.9019499	0.6088795	0.7531014	0.981	2863	tags=30%, list=26%, signal=39%
GCNP_SHH_UP_EARLY.V1_DN	GCNP_SHH_UP_EARLY.V1_DN		120	0.25674805	0.90054905	0.6564417	0.74672204	0.981	2924	tags=30%, list=26%, signal=40%
RAF_UP.V1_DN	RAF_UP.V1_DN		110	0.2758313	0.9004838	0.63238513	0.737154	0.981	1535	tags=22%, list=14%, signal=25%
PRC1_BMI_UP.V1_DN	PRC1_BMI_UP.V1_DN		95	0.2748331	0.8931847	0.6568421	0.74696994	0.982	1417	tags=16%, list=13%, signal=18%
KRAS.BREAST_UP.V1_DN	KRAS.BREAST_UP.V1_DN		77	0.28184912	0.8914263	0.6454918	0.7421183	0.982	3000	tags=36%, list=27%, signal=49%
PKCA_DN.V1_UP	PKCA_DN.V1_UP		115	0.29454958	0.88066316	0.64425164	0.7603019	0.984	2902	tags=37%, list=26%, signal=50%
ESC_V6.5_UP_EARLY.V1_UP	ESC_V6.5_UP_EARLY.V1_UP		118	0.25769415	0.8790913	0.65360826	0.7554514	0.984	2725	tags=29%, list=24%, signal=38%
PRC2_SUZ12_UP.V1_UP	PRC2_SUZ12_UP.V1_UP		114	0.26265976	0.8722671	0.66462165	0.7634816	0.985	1716	tags=17%, list=15%, signal=19%
SRC_UP.V1_UP	SRC_UP.V1_UP		76	0.26821256	0.86401343	0.64065707	0.7744147	0.985	1580	tags=14%, list=14%, signal=17%
KRAS.600.LUNG.BREAST_UP.V1_DN	KRAS.600.LUNG.BREAST_UP.V1_DN		140	0.28080162	0.8569689	0.70149255	0.7849	0.987	1388	tags=18%, list=12%, signal=20%
IL2_UP.V1_UP	IL2_UP.V1_UP		102	0.24833617	0.8421159	0.7464213	0.8150611	0.988	1014	tags=13%, list=9%, signal=14%
DCA_UP.V1_UP	DCA_UP.V1_UP		86	0.25389734	0.841235	0.73175967	0.80815	0.989	2669	tags=26%, list=24%, signal=33%
WNT_UP.V1_UP	WNT_UP.V1_UP		133	0.25053734	0.8399394	0.6969072	0.8018422	0.989	1737	tags=17%, list=16%, signal=20%
HOXA9_DN.V1_UP	HOXA9_DN.V1_UP		90	0.2671346	0.83610487	0.66797644	0.80253035	0.989	2286	tags=26%, list=20%, signal=32%
CRX_DN.V1_DN	CRX_DN.V1_DN		113	0.23846397	0.83013177	0.79617834	0.807934	0.989	1257	tags=16%, list=11%, signal=18%
PRC1_BMI_UP.V1_UP	PRC1_BMI_UP.V1_UP		99	0.23857558	0.8070423	0.79527557	0.8585075	0.995	1716	tags=18%, list=15%, signal=21%
CTIP_DN.V1_UP	CTIP_DN.V1_UP		70	0.2827094	0.79937327	0.80338264	0.8685139	0.997	2793	tags=31%, list=25%, signal=42%
ATF2_S_UP.V1_UP	ATF2_S_UP.V1_UP		108	0.2541448	0.7944304	0.8431772	0.871159	0.997	810	tags=12%, list=7%, signal=13%
MTOR_UP.V1_DN	MTOR_UP.V1_DN		134	0.23487915	0.7903326	0.7936842	0.87213826	0.997	1138	tags=15%, list=10%, signal=16%
BRCA1_DN.V1_DN	BRCA1_DN.V1_DN		70	0.2561949	0.78690207	0.8183716	0.8712583	0.997	1673	tags=17%, list=15%, signal=20%
JNK_DN.V1_DN	JNK_DN.V1_DN		115	0.24095836	0.78569615	0.82572615	0.8652406	0.997	2529	tags=27%, list=23%, signal=34%
KRAS.PROSTATE_UP.V1_UP	KRAS.PROSTATE_UP.V1_UP		77	0.26324666	0.7837767	0.81512606	0.8595276	0.997	953	tags=16%, list=9%, signal=17%
KRAS.DF.V1_UP	KRAS.DF.V1_UP		123	0.23784931	0.7666505	0.82758623	0.8899031	0.998	1355	tags=17%, list=12%, signal=19%
PDGF_UP.V1_UP	PDGF_UP.V1_UP		85	0.19243139	0.7623742	0.8422222	0.8901507	0.998	3902	tags=39%, list=35%, signal=59%
ATM_DN.V1_UP	ATM_DN.V1_UP		90	0.25712937	0.7541537	0.8158996	0.8997028	0.999	2494	tags=21%, list=22%, signal=27%
NOTCH_DN.V1_UP	NOTCH_DN.V1_UP		98	0.22856987	0.753098	0.8893443	0.8927729	0.999	3141	tags=32%, list=28%, signal=44%
RB_P130_DN.V1_DN	RB_P130_DN.V1_DN		81	0.21805307	0.7375221	0.7995868	0.91514856	0.999	1353	tags=11%, list=12%, signal=13%
STK33_UP	STK33_UP		129	0.24000794	0.7254219	0.8436214	0.92869204	0.999	2602	tags=24%, list=23%, signal=31%
CAHOY_ASTROCYTIC	CAHOY_ASTROCYTIC		57	0.23899539	0.72164756	0.9281184	0.92656213	0.999	2623	tags=28%, list=23%, signal=36%
RPS14_DN.V1_UP	RPS14_DN.V1_UP		113	0.26530534	0.7059606	0.83832335	0.9426459	0.999	1250	tags=18%, list=11%, signal=20%
ATF2_UP.V1_DN	ATF2_UP.V1_DN		113	0.22368433	0.6988333	0.9662162	0.94330716	0.999	2498	tags=27%, list=22%, signal=34%
IL21_UP.V1_UP	IL21_UP.V1_UP		118	0.21661475	0.6876757	0.9787686	0.94910884	0.999	3037	tags=31%, list=27%, signal=41%
STK33_SKM_UP	STK33_SKM_UP		129	0.22766668	0.6634038	0.9074803	0.96510535	0.999	1314	tags=14%, list=12%, signal=16%
PDGF_ERK_DN.V1_UP	PDGF_ERK_DN.V1_UP		81	0.17751986	0.6371269	0.99369746	0.97831947	1	3519	tags=28%, list=31%, signal=41%
DCA_UP.V1_DN	DCA_UP.V1_DN		81	0.17280959	0.6132351	0.97330594	0.9829107	1	1298	tags=10%, list=12%, signal=11%
RELA_DN.V1_DN	RELA_DN.V1_DN		95	0.20127396	0.60474706	0.9959596	0.9769965	1	2549	tags=21%, list=23%, signal=27%
