# Supplementary material for: A genomic analysis of mouse models of breast cancer reveals molecular features of mouse models and relationships to human breast cancer
Source: Breast Cancer Res. 2014 Jun 5;16(3):R59. doi: 10.1186/bcr3672 (PMC4078930; doi:10.1186/bcr3672)
Supplement: Additional file 11 — GSEA for mouse models compared to all other models or to mammary gland development. Listed by model. [file bcr3672-S11.zip › AdditionalFile11/Notch/Vs_Normal_Mammary/C2/Downregulated_in_Notch_vs_NormalMammary.txt]

NAME	GS<br> follow link to MSigDB	GS DETAILS	SIZE	ES	NES	NOM p-val	FDR q-val	FWER p-val	RANK AT MAX	LEADING EDGE
STEARMAN_LUNG_CANCER_EARLY_VS_LATE_DN	STEARMAN_LUNG_CANCER_EARLY_VS_LATE_DN	Details ...	46	-0.6181999	-1.8777324	0	1	0.28	734	tags=35%, list=7%, signal=37%
KAAB_FAILED_HEART_VENTRICLE_DN	KAAB_FAILED_HEART_VENTRICLE_DN	Details ...	29	-0.62090385	-1.8277684	0	1	0.38	1510	tags=28%, list=13%, signal=32%
KEGG_FATTY_ACID_METABOLISM	KEGG_FATTY_ACID_METABOLISM	Details ...	28	-0.7491207	-1.8198867	0	1	0.39	1917	tags=71%, list=17%, signal=86%
YAO_TEMPORAL_RESPONSE_TO_PROGESTERONE_CLUSTER_12	YAO_TEMPORAL_RESPONSE_TO_PROGESTERONE_CLUSTER_12	Details ...	62	-0.57576567	-1.8147073	0	0.88601255	0.39	1713	tags=39%, list=15%, signal=45%
CHANG_CORE_SERUM_RESPONSE_DN	CHANG_CORE_SERUM_RESPONSE_DN	Details ...	19	-0.49828902	-1.8117802	0	0.72368723	0.4	693	tags=26%, list=6%, signal=28%
MORI_SMALL_PRE_BII_LYMPHOCYTE_DN	MORI_SMALL_PRE_BII_LYMPHOCYTE_DN	Details ...	46	-0.57060754	-1.8050829	0	0.647719	0.42	1023	tags=28%, list=9%, signal=31%
TSENG_IRS1_TARGETS_DN	TSENG_IRS1_TARGETS_DN	Details ...	102	-0.575308	-1.8026457	0	0.5720087	0.43	1402	tags=35%, list=13%, signal=40%
BIDUS_METASTASIS_DN	BIDUS_METASTASIS_DN	Details ...	76	-0.52329236	-1.777599	0.018867925	0.6566935	0.55	1885	tags=39%, list=17%, signal=47%
ENGELMANN_CANCER_PROGENITORS_UP	ENGELMANN_CANCER_PROGENITORS_UP	Details ...	34	-0.61818457	-1.7712455	0	0.6329248	0.58	1277	tags=32%, list=11%, signal=36%
VALK_AML_CLUSTER_15	VALK_AML_CLUSTER_15	Details ...	17	-0.62760013	-1.7711776	0	0.5709369	0.58	869	tags=29%, list=8%, signal=32%
WIKMAN_ASBESTOS_LUNG_CANCER_DN	WIKMAN_ASBESTOS_LUNG_CANCER_DN	Details ...	16	-0.7434452	-1.7710148	0	0.51903355	0.58	764	tags=50%, list=7%, signal=54%
TAKEDA_TARGETS_OF_NUP98_HOXA9_FUSION_16D_DN	TAKEDA_TARGETS_OF_NUP98_HOXA9_FUSION_16D_DN	Details ...	63	-0.520656	-1.7671611	0	0.49603093	0.59	1541	tags=41%, list=14%, signal=48%
LEE_LIVER_CANCER_CIPROFIBRATE_UP	LEE_LIVER_CANCER_CIPROFIBRATE_UP	Details ...	49	-0.5588726	-1.7631236	0	0.48709273	0.61	1375	tags=31%, list=12%, signal=35%
KAYO_CALORIE_RESTRICTION_MUSCLE_UP	KAYO_CALORIE_RESTRICTION_MUSCLE_UP	Details ...	42	-0.5830475	-1.7559506	0	0.48781526	0.62	1481	tags=36%, list=13%, signal=41%
BERENJENO_TRANSFORMED_BY_RHOA_DN	BERENJENO_TRANSFORMED_BY_RHOA_DN	Details ...	293	-0.4918209	-1.7517111	0.020408163	0.47792947	0.65	1733	tags=30%, list=15%, signal=34%
LANDIS_ERBB2_BREAST_TUMORS_324_DN	LANDIS_ERBB2_BREAST_TUMORS_324_DN	Details ...	115	-0.709696	-1.748121	0	0.46404138	0.65	2040	tags=63%, list=18%, signal=76%
SANA_TNF_SIGNALING_DN	SANA_TNF_SIGNALING_DN	Details ...	58	-0.5198342	-1.7478743	0.018518519	0.4405311	0.65	1837	tags=38%, list=16%, signal=45%
REACTOME_PURINE_METABOLISM	REACTOME_PURINE_METABOLISM	Details ...	22	-0.49851507	-1.7460462	0	0.42407176	0.65	919	tags=18%, list=8%, signal=20%
LINDGREN_BLADDER_CANCER_CLUSTER_2A_DN	LINDGREN_BLADDER_CANCER_CLUSTER_2A_DN	Details ...	80	-0.5674155	-1.7455394	0	0.40275738	0.65	1588	tags=35%, list=14%, signal=40%
TSENG_ADIPOGENIC_POTENTIAL_DN	TSENG_ADIPOGENIC_POTENTIAL_DN	Details ...	34	-0.6957308	-1.7455322	0	0.38261953	0.65	492	tags=32%, list=4%, signal=34%
LANDIS_BREAST_CANCER_PROGRESSION_DN	LANDIS_BREAST_CANCER_PROGRESSION_DN	Details ...	57	-0.7575214	-1.7385778	0.021276595	0.39489877	0.68	1775	tags=67%, list=16%, signal=79%
TURASHVILI_BREAST_DUCTAL_CARCINOMA_VS_DUCTAL_NORMAL_UP	TURASHVILI_BREAST_DUCTAL_CARCINOMA_VS_DUCTAL_NORMAL_UP	Details ...	22	-0.6672647	-1.7351924	0	0.39090425	0.69	738	tags=36%, list=7%, signal=39%
STEARMAN_TUMOR_FIELD_EFFECT_UP	STEARMAN_TUMOR_FIELD_EFFECT_UP	Details ...	34	-0.6764071	-1.7329929	0	0.38281897	0.7	588	tags=44%, list=5%, signal=46%
VANHARANTA_UTERINE_FIBROID_DN	VANHARANTA_UTERINE_FIBROID_DN	Details ...	38	-0.61519384	-1.7290468	0	0.38215157	0.71	1697	tags=50%, list=15%, signal=59%
WANG_ESOPHAGUS_CANCER_VS_NORMAL_UP	WANG_ESOPHAGUS_CANCER_VS_NORMAL_UP	Details ...	82	-0.49011293	-1.7281076	0	0.3699435	0.71	1439	tags=33%, list=13%, signal=38%
DACOSTA_ERCC3_ALLELE_XPCS_VS_TTD_UP	DACOSTA_ERCC3_ALLELE_XPCS_VS_TTD_UP	Details ...	16	-0.7982696	-1.7273736	0	0.3581313	0.71	1375	tags=56%, list=12%, signal=64%
MARKEY_RB1_ACUTE_LOF_UP	MARKEY_RB1_ACUTE_LOF_UP	Details ...	186	-0.6465577	-1.7260627	0	0.3493769	0.73	2151	tags=58%, list=19%, signal=70%
WANG_SMARCE1_TARGETS_UP	WANG_SMARCE1_TARGETS_UP	Details ...	106	-0.5894957	-1.721183	0	0.34745508	0.73	1684	tags=42%, list=15%, signal=49%
LANDIS_ERBB2_BREAST_PRENEOPLASTIC_DN	LANDIS_ERBB2_BREAST_PRENEOPLASTIC_DN	Details ...	45	-0.714242	-1.7196927	0.04255319	0.34123838	0.73	1924	tags=67%, list=17%, signal=80%
URS_ADIPOCYTE_DIFFERENTIATION_DN	URS_ADIPOCYTE_DIFFERENTIATION_DN	Details ...	20	-0.76064926	-1.7184973	0	0.33441505	0.73	1251	tags=55%, list=11%, signal=62%
MCBRYAN_PUBERTAL_BREAST_4_5WK_DN	MCBRYAN_PUBERTAL_BREAST_4_5WK_DN	Details ...	148	-0.59545237	-1.7183833	0.020408163	0.32436594	0.73	2407	tags=53%, list=21%, signal=67%
LEE_LIVER_CANCER_ACOX1_UP	LEE_LIVER_CANCER_ACOX1_UP	Details ...	50	-0.5223168	-1.7159287	0	0.323394	0.74	1100	tags=28%, list=10%, signal=31%
YAO_TEMPORAL_RESPONSE_TO_PROGESTERONE_CLUSTER_0	YAO_TEMPORAL_RESPONSE_TO_PROGESTERONE_CLUSTER_0	Details ...	57	-0.56909776	-1.7152816	0.018867925	0.3147712	0.75	2315	tags=54%, list=21%, signal=68%
MARSON_FOXP3_TARGETS_DN	MARSON_FOXP3_TARGETS_DN	Details ...	32	-0.60518503	-1.7102813	0.018181818	0.31794283	0.77	1347	tags=31%, list=12%, signal=35%
BERTUCCI_INVASIVE_CARCINOMA_DUCTAL_VS_LOBULAR_DN	BERTUCCI_INVASIVE_CARCINOMA_DUCTAL_VS_LOBULAR_DN	Details ...	32	-0.7497661	-1.7092028	0	0.31221914	0.77	1108	tags=59%, list=10%, signal=66%
KEGG_VALINE_LEUCINE_AND_ISOLEUCINE_DEGRADATION	KEGG_VALINE_LEUCINE_AND_ISOLEUCINE_DEGRADATION	Details ...	35	-0.7242452	-1.7085449	0.04255319	0.30597526	0.77	1738	tags=63%, list=16%, signal=74%
BERENJENO_TRANSFORMED_BY_RHOA_FOREVER_UP	BERENJENO_TRANSFORMED_BY_RHOA_FOREVER_UP	Details ...	15	-0.76818097	-1.7049164	0	0.3074172	0.77	703	tags=47%, list=6%, signal=50%
MARTINEZ_TP53_TARGETS_UP	MARTINEZ_TP53_TARGETS_UP	Details ...	467	-0.476454	-1.6975976	0	0.3179644	0.78	1654	tags=30%, list=15%, signal=34%
MARTINEZ_RB1_AND_TP53_TARGETS_UP	MARTINEZ_RB1_AND_TP53_TARGETS_UP	Details ...	471	-0.4853804	-1.6920831	0	0.32386246	0.79	1654	tags=31%, list=15%, signal=35%
BONOME_OVARIAN_CANCER_SURVIVAL_SUBOPTIMAL_DEBULKING	BONOME_OVARIAN_CANCER_SURVIVAL_SUBOPTIMAL_DEBULKING	Details ...	285	-0.40384364	-1.6878885	0.018867925	0.3273411	0.79	2106	tags=31%, list=19%, signal=37%
FLECHNER_BIOPSY_KIDNEY_TRANSPLANT_REJECTED_VS_OK_UP	FLECHNER_BIOPSY_KIDNEY_TRANSPLANT_REJECTED_VS_OK_UP	Details ...	64	-0.6940468	-1.6839722	0.055555556	0.3321831	0.81	1680	tags=55%, list=15%, signal=64%
BECKER_TAMOXIFEN_RESISTANCE_UP	BECKER_TAMOXIFEN_RESISTANCE_UP	Details ...	28	-0.625905	-1.679509	0.02173913	0.340085	0.83	1343	tags=39%, list=12%, signal=45%
HEIDENBLAD_AMPLICON_8Q24_UP	HEIDENBLAD_AMPLICON_8Q24_UP	Details ...	18	-0.64139414	-1.6785656	0	0.3359242	0.83	2571	tags=56%, list=23%, signal=72%
GOLDRATH_IMMUNE_MEMORY	GOLDRATH_IMMUNE_MEMORY	Details ...	52	-0.5483427	-1.6780064	0.01923077	0.32992283	0.83	1150	tags=33%, list=10%, signal=36%
YAO_TEMPORAL_RESPONSE_TO_PROGESTERONE_CLUSTER_15	YAO_TEMPORAL_RESPONSE_TO_PROGESTERONE_CLUSTER_15	Details ...	29	-0.57494384	-1.675762	0	0.33072913	0.83	1624	tags=38%, list=15%, signal=44%
NING_CHRONIC_OBSTRUCTIVE_PULMONARY_DISEASE_DN	NING_CHRONIC_OBSTRUCTIVE_PULMONARY_DISEASE_DN	Details ...	50	-0.59940773	-1.6756068	0	0.32386932	0.83	759	tags=28%, list=7%, signal=30%
SCHUETZ_BREAST_CANCER_DUCTAL_INVASIVE_UP	SCHUETZ_BREAST_CANCER_DUCTAL_INVASIVE_UP	Details ...	223	-0.68451476	-1.6743411	0.021276595	0.32201338	0.83	1624	tags=57%, list=15%, signal=65%
MCBRYAN_PUBERTAL_BREAST_3_4WK_DN	MCBRYAN_PUBERTAL_BREAST_3_4WK_DN	Details ...	33	-0.6042803	-1.6724656	0	0.32123005	0.83	1680	tags=45%, list=15%, signal=53%
HOFFMANN_IMMATURE_TO_MATURE_B_LYMPHOCYTE_DN	HOFFMANN_IMMATURE_TO_MATURE_B_LYMPHOCYTE_DN	Details ...	24	-0.49231586	-1.6676666	0.020833334	0.32859817	0.84	1027	tags=25%, list=9%, signal=27%
LINDSTEDT_DENDRITIC_CELL_MATURATION_D	LINDSTEDT_DENDRITIC_CELL_MATURATION_D	Details ...	43	-0.59966195	-1.664456	0	0.33225653	0.84	1236	tags=37%, list=11%, signal=42%
ICHIBA_GRAFT_VERSUS_HOST_DISEASE_D7_UP	ICHIBA_GRAFT_VERSUS_HOST_DISEASE_D7_UP	Details ...	87	-0.63328797	-1.6614101	0	0.33581924	0.86	1260	tags=40%, list=11%, signal=45%
CASTELLANO_NRAS_TARGETS_UP	CASTELLANO_NRAS_TARGETS_UP	Details ...	54	-0.49761945	-1.660731	0	0.33059907	0.86	1109	tags=30%, list=10%, signal=33%
ICHIBA_GRAFT_VERSUS_HOST_DISEASE_35D_UP	ICHIBA_GRAFT_VERSUS_HOST_DISEASE_35D_UP	Details ...	115	-0.6528642	-1.6603062	0	0.32489178	0.86	1591	tags=49%, list=14%, signal=56%
BAELDE_DIABETIC_NEPHROPATHY_UP	BAELDE_DIABETIC_NEPHROPATHY_UP	Details ...	18	-0.6831568	-1.6577764	0	0.3263346	0.86	1775	tags=50%, list=16%, signal=59%
GAUSSMANN_MLL_AF4_FUSION_TARGETS_E_UP	GAUSSMANN_MLL_AF4_FUSION_TARGETS_E_UP	Details ...	56	-0.58901477	-1.6547523	0	0.3286022	0.87	1644	tags=52%, list=15%, signal=60%
WEST_ADRENOCORTICAL_TUMOR_DN	WEST_ADRENOCORTICAL_TUMOR_DN	Details ...	341	-0.4280098	-1.6541702	0.018867925	0.32345796	0.87	1775	tags=33%, list=16%, signal=38%
CHIARADONNA_NEOPLASTIC_TRANSFORMATION_CDC25_UP	CHIARADONNA_NEOPLASTIC_TRANSFORMATION_CDC25_UP	Details ...	87	-0.5707178	-1.6528968	0	0.32123128	0.87	2211	tags=49%, list=20%, signal=61%
MARKEY_RB1_CHRONIC_LOF_UP	MARKEY_RB1_CHRONIC_LOF_UP	Details ...	95	-0.47388247	-1.6511574	0.021276595	0.32038116	0.87	580	tags=15%, list=5%, signal=15%
HUANG_DASATINIB_RESISTANCE_UP	HUANG_DASATINIB_RESISTANCE_UP	Details ...	52	-0.6360883	-1.6509637	0	0.31568205	0.87	1735	tags=50%, list=15%, signal=59%
VALK_AML_CLUSTER_11	VALK_AML_CLUSTER_11	Details ...	24	-0.59611964	-1.644622	0.021276595	0.3298408	0.89	1330	tags=42%, list=12%, signal=47%
LANDIS_ERBB2_BREAST_TUMORS_65_DN	LANDIS_ERBB2_BREAST_TUMORS_65_DN		30	-0.7067789	-1.6399013	0.020833334	0.33634296	0.89	1924	tags=67%, list=17%, signal=80%
PICCALUGA_ANGIOIMMUNOBLASTIC_LYMPHOMA_UP	PICCALUGA_ANGIOIMMUNOBLASTIC_LYMPHOMA_UP		119	-0.58219117	-1.6393893	0.04255319	0.33363628	0.89	1912	tags=49%, list=17%, signal=58%
LINDGREN_BLADDER_CANCER_HIGH_RECURRENCE	LINDGREN_BLADDER_CANCER_HIGH_RECURRENCE		32	-0.6142829	-1.6385081	0.08	0.33053946	0.89	1562	tags=47%, list=14%, signal=54%
CHIARADONNA_NEOPLASTIC_TRANSFORMATION_KRAS_DN	CHIARADONNA_NEOPLASTIC_TRANSFORMATION_KRAS_DN		120	-0.5375101	-1.6366291	0.020833334	0.32932428	0.89	1824	tags=42%, list=16%, signal=49%
CASORELLI_APL_SECONDARY_VS_DE_NOVO_UP	CASORELLI_APL_SECONDARY_VS_DE_NOVO_UP		19	-0.7012818	-1.6354594	0	0.3275539	0.89	1527	tags=53%, list=14%, signal=61%
SUNG_METASTASIS_STROMA_UP	SUNG_METASTASIS_STROMA_UP		74	-0.54206944	-1.633155	0	0.32787675	0.89	1347	tags=34%, list=12%, signal=38%
HESS_TARGETS_OF_HOXA9_AND_MEIS1_DN	HESS_TARGETS_OF_HOXA9_AND_MEIS1_DN		62	-0.68468493	-1.63189	0.021276595	0.32627258	0.9	1578	tags=50%, list=14%, signal=58%
IWANAGA_CARCINOGENESIS_BY_KRAS_PTEN_DN	IWANAGA_CARCINOGENESIS_BY_KRAS_PTEN_DN		192	-0.47625172	-1.6307181	0.02	0.323449	0.9	1638	tags=36%, list=15%, signal=42%
BROWNE_INTERFERON_RESPONSIVE_GENES	BROWNE_INTERFERON_RESPONSIVE_GENES		44	-0.63049895	-1.6274141	0.04	0.32990155	0.9	1715	tags=43%, list=15%, signal=51%
RUTELLA_RESPONSE_TO_HGF_VS_CSF2RB_AND_IL4_UP	RUTELLA_RESPONSE_TO_HGF_VS_CSF2RB_AND_IL4_UP		248	-0.48089767	-1.6270577	0.02	0.3272246	0.9	1967	tags=38%, list=18%, signal=45%
LINDGREN_BLADDER_CANCER_CLUSTER_2B	LINDGREN_BLADDER_CANCER_CLUSTER_2B		243	-0.5655022	-1.6269891	0.04	0.32261583	0.9	1680	tags=42%, list=15%, signal=49%
YAO_TEMPORAL_RESPONSE_TO_PROGESTERONE_CLUSTER_16	YAO_TEMPORAL_RESPONSE_TO_PROGESTERONE_CLUSTER_16		62	-0.5554925	-1.6259427	0.06122449	0.3213437	0.9	1280	tags=39%, list=11%, signal=43%
TURASHVILI_BREAST_LOBULAR_CARCINOMA_VS_DUCTAL_NORMAL_UP	TURASHVILI_BREAST_LOBULAR_CARCINOMA_VS_DUCTAL_NORMAL_UP		37	-0.7398988	-1.6232278	0	0.32489547	0.9	1383	tags=59%, list=12%, signal=68%
SWEET_LUNG_CANCER_KRAS_DN	SWEET_LUNG_CANCER_KRAS_DN		324	-0.56805265	-1.6193507	0.04347826	0.33087948	0.9	1976	tags=48%, list=18%, signal=56%
MARTORIATI_MDM4_TARGETS_NEUROEPITHELIUM_DN	MARTORIATI_MDM4_TARGETS_NEUROEPITHELIUM_DN		60	-0.6124577	-1.6190836	0.018181818	0.3276972	0.9	1189	tags=40%, list=11%, signal=45%
HORIUCHI_WTAP_TARGETS_UP	HORIUCHI_WTAP_TARGETS_UP		160	-0.5457128	-1.6188663	0	0.32375714	0.9	1942	tags=43%, list=17%, signal=51%
FULCHER_INFLAMMATORY_RESPONSE_LECTIN_VS_LPS_DN	FULCHER_INFLAMMATORY_RESPONSE_LECTIN_VS_LPS_DN		235	-0.53470725	-1.6181479	0	0.32087415	0.9	1976	tags=41%, list=18%, signal=49%
WIELAND_UP_BY_HBV_INFECTION	WIELAND_UP_BY_HBV_INFECTION		67	-0.65452844	-1.6172885	0	0.31960356	0.91	2186	tags=54%, list=20%, signal=66%
ROSS_AML_WITH_MLL_FUSIONS	ROSS_AML_WITH_MLL_FUSIONS		53	-0.48917177	-1.6170548	0.03846154	0.3162542	0.91	2193	tags=43%, list=20%, signal=54%
BIOCARTA_PGC1A_PATHWAY	BIOCARTA_PGC1A_PATHWAY		16	-0.5708833	-1.6163762	0.041666668	0.31499866	0.92	1857	tags=31%, list=17%, signal=37%
REACTOME_REGULATION_OF_LIPID_METABOLISM_BY_PEROXISOME_PROLIFERATOR_ACTIVATED_RECEPTOR_ALPHA	REACTOME_REGULATION_OF_LIPID_METABOLISM_BY_PEROXISOME_PROLIFERATOR_ACTIVATED_RECEPTOR_ALPHA		40	-0.5650416	-1.6161631	0.041666668	0.31121948	0.92	224	tags=20%, list=2%, signal=20%
MARTINEZ_RB1_TARGETS_UP	MARTINEZ_RB1_TARGETS_UP		497	-0.41890025	-1.614915	0	0.31090456	0.92	1701	tags=27%, list=15%, signal=31%
NAKAYAMA_SOFT_TISSUE_TUMORS_PCA2_DN	NAKAYAMA_SOFT_TISSUE_TUMORS_PCA2_DN		52	-0.69526607	-1.6133829	0.021276595	0.31100062	0.92	1201	tags=46%, list=11%, signal=51%
BOYAULT_LIVER_CANCER_SUBCLASS_G1_DN	BOYAULT_LIVER_CANCER_SUBCLASS_G1_DN		25	-0.7208684	-1.6096916	0	0.31651977	0.93	1556	tags=48%, list=14%, signal=56%
IVANOVA_HEMATOPOIESIS_MATURE_CELL	IVANOVA_HEMATOPOIESIS_MATURE_CELL		88	-0.53644055	-1.6089987	0	0.31436035	0.93	2231	tags=47%, list=20%, signal=58%
RUTELLA_RESPONSE_TO_CSF2RB_AND_IL4_DN	RUTELLA_RESPONSE_TO_CSF2RB_AND_IL4_DN		190	-0.51944065	-1.6088198	0	0.31149232	0.93	1967	tags=41%, list=18%, signal=48%
CUI_TCF21_TARGETS_UP	CUI_TCF21_TARGETS_UP		22	-0.67270535	-1.6054177	0	0.31679237	0.93	1181	tags=55%, list=11%, signal=61%
WU_SILENCED_BY_METHYLATION_IN_BLADDER_CANCER	WU_SILENCED_BY_METHYLATION_IN_BLADDER_CANCER		28	-0.67117083	-1.6037425	0	0.3167647	0.93	1188	tags=54%, list=11%, signal=60%
KEGG_PROPANOATE_METABOLISM	KEGG_PROPANOATE_METABOLISM		25	-0.6356108	-1.6034122	0.074074075	0.31453124	0.93	1998	tags=64%, list=18%, signal=78%
KEGG_ECM_RECEPTOR_INTERACTION	KEGG_ECM_RECEPTOR_INTERACTION		53	-0.53181875	-1.602431	0.022222223	0.3133576	0.93	1516	tags=42%, list=14%, signal=48%
CHIARADONNA_NEOPLASTIC_TRANSFORMATION_KRAS_CDC25_DN	CHIARADONNA_NEOPLASTIC_TRANSFORMATION_KRAS_CDC25_DN		39	-0.600207	-1.5997713	0.045454547	0.31678122	0.94	1761	tags=54%, list=16%, signal=64%
YAO_HOXA10_TARGETS_VIA_PROGESTERONE_UP	YAO_HOXA10_TARGETS_VIA_PROGESTERONE_UP		62	-0.5373175	-1.5978496	0.03846154	0.31759807	0.94	1282	tags=35%, list=11%, signal=40%
RHEIN_ALL_GLUCOCORTICOID_THERAPY_UP	RHEIN_ALL_GLUCOCORTICOID_THERAPY_UP		47	-0.6017399	-1.5915494	0	0.330414	0.94	1436	tags=45%, list=13%, signal=51%
COATES_MACROPHAGE_M1_VS_M2_UP	COATES_MACROPHAGE_M1_VS_M2_UP		47	-0.6045732	-1.5907434	0	0.32899788	0.94	1575	tags=45%, list=14%, signal=52%
TAKEDA_TARGETS_OF_NUP98_HOXA9_FUSION_10D_UP	TAKEDA_TARGETS_OF_NUP98_HOXA9_FUSION_10D_UP		89	-0.50538605	-1.5906923	0.01923077	0.32591498	0.94	1955	tags=52%, list=17%, signal=62%
ZHAN_V1_LATE_DIFFERENTIATION_GENES_UP	ZHAN_V1_LATE_DIFFERENTIATION_GENES_UP		25	-0.6248204	-1.5904055	0.021276595	0.32323956	0.94	1481	tags=36%, list=13%, signal=41%
VALK_AML_CLUSTER_9	VALK_AML_CLUSTER_9		21	-0.6072843	-1.5900393	0.02173913	0.321074	0.94	1198	tags=38%, list=11%, signal=43%
REACTOME_CELL_SURFACE_INTERACTIONS_AT_THE_VASCULAR_WALL	REACTOME_CELL_SURFACE_INTERACTIONS_AT_THE_VASCULAR_WALL		66	-0.53727216	-1.5887201	0.022222223	0.32150894	0.94	1521	tags=38%, list=14%, signal=44%
RODWELL_AGING_KIDNEY_NO_BLOOD_UP	RODWELL_AGING_KIDNEY_NO_BLOOD_UP		104	-0.5068839	-1.5886642	0.0625	0.31826138	0.94	1770	tags=41%, list=16%, signal=49%
ROSS_AML_WITH_CBFB_MYH11_FUSION	ROSS_AML_WITH_CBFB_MYH11_FUSION		35	-0.61082834	-1.5882605	0.020833334	0.31654483	0.94	1347	tags=49%, list=12%, signal=55%
TURASHVILI_BREAST_LOBULAR_CARCINOMA_VS_LOBULAR_NORMAL_DN	TURASHVILI_BREAST_LOBULAR_CARCINOMA_VS_LOBULAR_NORMAL_DN		42	-0.65988714	-1.5881404	0	0.31354454	0.94	1724	tags=50%, list=15%, signal=59%
GRADE_COLON_VS_RECTAL_CANCER_UP	GRADE_COLON_VS_RECTAL_CANCER_UP		18	-0.6112468	-1.5879945	0.039215688	0.31110376	0.95	766	tags=33%, list=7%, signal=36%
CADWELL_ATG16L1_TARGETS_UP	CADWELL_ATG16L1_TARGETS_UP		62	-0.5757924	-1.586287	0.05882353	0.31251556	0.95	1254	tags=42%, list=11%, signal=47%
SEKI_INFLAMMATORY_RESPONSE_LPS_DN	SEKI_INFLAMMATORY_RESPONSE_LPS_DN		17	-0.68680423	-1.5855476	0.045454547	0.31128192	0.95	449	tags=35%, list=4%, signal=37%
HOSHIDA_LIVER_CANCER_SUBCLASS_S1	HOSHIDA_LIVER_CANCER_SUBCLASS_S1		184	-0.53585637	-1.5852767	0	0.30859944	0.95	1909	tags=39%, list=17%, signal=46%
LI_WILMS_TUMOR_VS_FETAL_KIDNEY_1_UP	LI_WILMS_TUMOR_VS_FETAL_KIDNEY_1_UP		121	-0.5288086	-1.5837945	0	0.3090553	0.95	1946	tags=49%, list=17%, signal=58%
WILENSKY_RESPONSE_TO_DARAPLADIB	WILENSKY_RESPONSE_TO_DARAPLADIB		18	-0.7809986	-1.5835332	0	0.3067219	0.95	473	tags=44%, list=4%, signal=46%
WINTER_HYPOXIA_DN	WINTER_HYPOXIA_DN		24	-0.7658809	-1.5834572	0	0.30397308	0.95	1188	tags=58%, list=11%, signal=65%
SMITH_TERT_TARGETS_DN	SMITH_TERT_TARGETS_DN		49	-0.50300276	-1.5814484	0	0.3051482	0.95	1347	tags=31%, list=12%, signal=35%
VALK_AML_WITH_CEBPA	VALK_AML_WITH_CEBPA		24	-0.54742146	-1.578497	0	0.30909196	0.95	1247	tags=33%, list=11%, signal=37%
RUIZ_TNC_TARGETS_UP	RUIZ_TNC_TARGETS_UP		97	-0.5350476	-1.578409	0.021276595	0.3065692	0.95	1976	tags=42%, list=18%, signal=51%
COATES_MACROPHAGE_M1_VS_M2_DN	COATES_MACROPHAGE_M1_VS_M2_DN		48	-0.52203095	-1.5783944	0.040816326	0.30383196	0.95	1410	tags=35%, list=13%, signal=40%
LENAOUR_DENDRITIC_CELL_MATURATION_UP	LENAOUR_DENDRITIC_CELL_MATURATION_UP		65	-0.5340543	-1.5781068	0.03846154	0.30193394	0.95	1589	tags=42%, list=14%, signal=48%
TAKEDA_TARGETS_OF_NUP98_HOXA9_FUSION_8D_DN	TAKEDA_TARGETS_OF_NUP98_HOXA9_FUSION_8D_DN		113	-0.5843229	-1.5770454	0	0.30271247	0.95	1527	tags=44%, list=14%, signal=51%
LIU_VAV3_PROSTATE_CARCINOGENESIS_UP	LIU_VAV3_PROSTATE_CARCINOGENESIS_UP		62	-0.6225592	-1.5769889	0.04347826	0.3000802	0.95	1783	tags=56%, list=16%, signal=67%
THUM_SYSTOLIC_HEART_FAILURE_UP	THUM_SYSTOLIC_HEART_FAILURE_UP		251	-0.49994552	-1.5750405	0.020833334	0.3024587	0.95	1992	tags=39%, list=18%, signal=47%
PAPASPYRIDONOS_UNSTABLE_ATEROSCLEROTIC_PLAQUE_UP	PAPASPYRIDONOS_UNSTABLE_ATEROSCLEROTIC_PLAQUE_UP		31	-0.6467754	-1.5746098	0.022222223	0.3010429	0.95	1422	tags=48%, list=13%, signal=55%
ZHANG_ANTIVIRAL_RESPONSE_TO_RIBAVIRIN_UP	ZHANG_ANTIVIRAL_RESPONSE_TO_RIBAVIRIN_UP		16	-0.6053784	-1.5740163	0.041666668	0.29991907	0.95	1444	tags=44%, list=13%, signal=50%
DAUER_STAT3_TARGETS_DN	DAUER_STAT3_TARGETS_DN		23	-0.6103648	-1.5701678	0	0.30595145	0.95	1942	tags=48%, list=17%, signal=58%
RODWELL_AGING_KIDNEY_UP	RODWELL_AGING_KIDNEY_UP		205	-0.50427437	-1.5701288	0.08510638	0.3034839	0.95	1786	tags=40%, list=16%, signal=47%
MORI_MATURE_B_LYMPHOCYTE_DN	MORI_MATURE_B_LYMPHOCYTE_DN		44	-0.4599961	-1.5693139	0.045454547	0.30325553	0.96	794	tags=18%, list=7%, signal=19%
MISHRA_CARCINOMA_ASSOCIATED_FIBROBLAST_DN	MISHRA_CARCINOMA_ASSOCIATED_FIBROBLAST_DN		17	-0.5883782	-1.5655844	0.01923077	0.31000337	0.96	179	tags=24%, list=2%, signal=24%
FARMER_BREAST_CANCER_CLUSTER_5	FARMER_BREAST_CANCER_CLUSTER_5		18	-0.8658873	-1.5654575	0.022222223	0.30769172	0.96	692	tags=78%, list=6%, signal=83%
HOSHIDA_LIVER_CANCER_LATE_RECURRENCE_UP	HOSHIDA_LIVER_CANCER_LATE_RECURRENCE_UP		41	-0.5188093	-1.5647874	0.020833334	0.30650765	0.96	1866	tags=41%, list=17%, signal=50%
YAO_TEMPORAL_RESPONSE_TO_PROGESTERONE_CLUSTER_6	YAO_TEMPORAL_RESPONSE_TO_PROGESTERONE_CLUSTER_6		50	-0.50063425	-1.56173	0.018181818	0.3112278	0.96	1247	tags=34%, list=11%, signal=38%
KINSEY_TARGETS_OF_EWSR1_FLII_FUSION_DN	KINSEY_TARGETS_OF_EWSR1_FLII_FUSION_DN		171	-0.41024658	-1.5594703	0.03846154	0.3149008	0.96	1976	tags=36%, list=18%, signal=43%
LIU_PROSTATE_CANCER_DN	LIU_PROSTATE_CANCER_DN		250	-0.47016928	-1.5574986	0.06122449	0.3182008	0.96	1837	tags=37%, list=16%, signal=43%
SAKAI_CHRONIC_HEPATITIS_VS_LIVER_CANCER_UP	SAKAI_CHRONIC_HEPATITIS_VS_LIVER_CANCER_UP		45	-0.6408198	-1.5571734	0	0.3164486	0.96	2479	tags=51%, list=22%, signal=65%
LENAOUR_DENDRITIC_CELL_MATURATION_DN	LENAOUR_DENDRITIC_CELL_MATURATION_DN		72	-0.56024295	-1.5569139	0.04255319	0.31489938	0.96	1511	tags=42%, list=13%, signal=48%
BONOME_OVARIAN_CANCER_POOR_SURVIVAL_UP	BONOME_OVARIAN_CANCER_POOR_SURVIVAL_UP		20	-0.6174648	-1.5553111	0.022222223	0.31646523	0.96	2091	tags=65%, list=19%, signal=80%
TOMLINS_PROSTATE_CANCER_DN	TOMLINS_PROSTATE_CANCER_DN		19	-0.7432102	-1.5545235	0.06382979	0.31628636	0.96	1549	tags=53%, list=14%, signal=61%
WATTEL_AUTONOMOUS_THYROID_ADENOMA_DN	WATTEL_AUTONOMOUS_THYROID_ADENOMA_DN		16	-0.6196744	-1.5538017	0.01923077	0.31557706	0.96	303	tags=25%, list=3%, signal=26%
RAMALHO_STEMNESS_DN	RAMALHO_STEMNESS_DN		57	-0.58263606	-1.5525966	0.041666668	0.31599912	0.96	1136	tags=39%, list=10%, signal=43%
CHIANG_LIVER_CANCER_SUBCLASS_CTNNB1_DN	CHIANG_LIVER_CANCER_SUBCLASS_CTNNB1_DN		96	-0.55790746	-1.5515229	0.06122449	0.31664398	0.96	1049	tags=33%, list=9%, signal=36%
SMID_BREAST_CANCER_NORMAL_LIKE_UP	SMID_BREAST_CANCER_NORMAL_LIKE_UP		273	-0.56872183	-1.5514252	0.0754717	0.3144768	0.96	1836	tags=44%, list=16%, signal=51%
FONTAINE_FOLLICULAR_THYROID_ADENOMA_DN	FONTAINE_FOLLICULAR_THYROID_ADENOMA_DN		39	-0.56703967	-1.551355	0.022222223	0.31225908	0.96	2338	tags=62%, list=21%, signal=78%
REACTOME_INNATE_IMMUNITY_SIGNALING	REACTOME_INNATE_IMMUNITY_SIGNALING		68	-0.45162994	-1.5513355	0	0.3100537	0.96	2287	tags=41%, list=20%, signal=51%
MORI_MATURE_B_LYMPHOCYTE_UP	MORI_MATURE_B_LYMPHOCYTE_UP		59	-0.60159576	-1.5510638	0.074074075	0.3082415	0.96	2230	tags=47%, list=20%, signal=59%
WAMUNYOKOLI_OVARIAN_CANCER_GRADES_1_2_DN	WAMUNYOKOLI_OVARIAN_CANCER_GRADES_1_2_DN		36	-0.5658553	-1.5508198	0.021276595	0.30658287	0.96	1236	tags=33%, list=11%, signal=37%
HUANG_FOXA2_TARGETS_DN	HUANG_FOXA2_TARGETS_DN		24	-0.62429553	-1.5502758	0.12244898	0.30605754	0.96	2103	tags=67%, list=19%, signal=82%
WALLACE_PROSTATE_CANCER_RACE_UP	WALLACE_PROSTATE_CANCER_RACE_UP		169	-0.5820194	-1.5476364	0.09259259	0.3121088	0.96	1927	tags=49%, list=17%, signal=58%
NAKAYAMA_SOFT_TISSUE_TUMORS_PCA1_UP	NAKAYAMA_SOFT_TISSUE_TUMORS_PCA1_UP		48	-0.7321967	-1.5475976	0.022727273	0.31014425	0.96	965	tags=48%, list=9%, signal=52%
LI_PROSTATE_CANCER_EPIGENETIC	LI_PROSTATE_CANCER_EPIGENETIC		15	-0.62935656	-1.5474294	0.069767445	0.3081807	0.96	1866	tags=53%, list=17%, signal=64%
COLIN_PILOCYTIC_ASTROCYTOMA_VS_GLIOBLASTOMA_DN	COLIN_PILOCYTIC_ASTROCYTOMA_VS_GLIOBLASTOMA_DN		16	-0.56676096	-1.5467113	0.05357143	0.30810162	0.96	1845	tags=38%, list=16%, signal=45%
ZHAN_MULTIPLE_MYELOMA_DN	ZHAN_MULTIPLE_MYELOMA_DN		22	-0.64592427	-1.5447905	0.041666668	0.3105326	0.96	1529	tags=55%, list=14%, signal=63%
BOYLAN_MULTIPLE_MYELOMA_PCA3_DN	BOYLAN_MULTIPLE_MYELOMA_PCA3_DN		44	-0.50077003	-1.5446682	0	0.30854592	0.96	1915	tags=43%, list=17%, signal=52%
KORKOLA_YOLK_SAC_TUMOR	KORKOLA_YOLK_SAC_TUMOR		32	-0.4939472	-1.5436391	0.02173913	0.30881217	0.96	1562	tags=41%, list=14%, signal=47%
HALMOS_CEBPA_TARGETS_UP	HALMOS_CEBPA_TARGETS_UP		29	-0.6042307	-1.5424622	0	0.30903625	0.96	1761	tags=55%, list=16%, signal=65%
WOOD_EBV_EBNA1_TARGETS_DN	WOOD_EBV_EBNA1_TARGETS_DN		32	-0.48864537	-1.5424426	0	0.30711704	0.96	1259	tags=25%, list=11%, signal=28%
SANA_RESPONSE_TO_IFNG_UP	SANA_RESPONSE_TO_IFNG_UP		33	-0.60989296	-1.542034	0.02173913	0.3059686	0.96	2437	tags=61%, list=22%, signal=77%
WAMUNYOKOLI_OVARIAN_CANCER_LMP_DN	WAMUNYOKOLI_OVARIAN_CANCER_LMP_DN		98	-0.5272226	-1.5411807	0.08163265	0.30636775	0.96	1934	tags=41%, list=17%, signal=49%
HOFFMANN_SMALL_PRE_BII_TO_IMMATURE_B_LYMPHOCYTE_UP	HOFFMANN_SMALL_PRE_BII_TO_IMMATURE_B_LYMPHOCYTE_UP		35	-0.55026597	-1.540821	0.017857144	0.30529407	0.96	1949	tags=51%, list=17%, signal=62%
REACTOME_COMPLEMENT_CASCADE	REACTOME_COMPLEMENT_CASCADE		15	-0.635437	-1.5405793	0.04	0.30381158	0.96	514	tags=47%, list=5%, signal=49%
LIAN_LIPA_TARGETS_3M	LIAN_LIPA_TARGETS_3M		59	-0.64763194	-1.5401165	0.06521739	0.30368686	0.96	1207	tags=46%, list=11%, signal=51%
MENSE_HYPOXIA_UP	MENSE_HYPOXIA_UP		57	-0.5670938	-1.5381097	0.06666667	0.30603364	0.96	1556	tags=46%, list=14%, signal=53%
VANHARANTA_UTERINE_FIBROID_UP	VANHARANTA_UTERINE_FIBROID_UP		26	-0.57650435	-1.5380956	0.020833334	0.3040719	0.96	678	tags=23%, list=6%, signal=25%
GRUETZMANN_PANCREATIC_CANCER_UP	GRUETZMANN_PANCREATIC_CANCER_UP		252	-0.44472408	-1.5378388	0.0625	0.3024755	0.96	1762	tags=31%, list=16%, signal=36%
SMID_BREAST_CANCER_RELAPSE_IN_LUNG_DN	SMID_BREAST_CANCER_RELAPSE_IN_LUNG_DN		20	-0.7065235	-1.5377197	0.023255814	0.30082607	0.96	1347	tags=55%, list=12%, signal=62%
MARKEY_RB1_CHRONIC_LOF_DN	MARKEY_RB1_CHRONIC_LOF_DN		90	-0.5649981	-1.5362488	0.041666668	0.3004632	0.96	1359	tags=39%, list=12%, signal=44%
TAYLOR_METHYLATED_IN_ACUTE_LYMPHOBLASTIC_LEUKEMIA	TAYLOR_METHYLATED_IN_ACUTE_LYMPHOBLASTIC_LEUKEMIA		39	-0.45751607	-1.5350113	0	0.30149412	0.96	809	tags=18%, list=7%, signal=19%
BASAKI_YBX1_TARGETS_DN	BASAKI_YBX1_TARGETS_DN		184	-0.4282558	-1.5336094	0	0.30287772	0.96	1681	tags=32%, list=15%, signal=36%
MCLACHLAN_DENTAL_CARIES_DN	MCLACHLAN_DENTAL_CARIES_DN		146	-0.6096107	-1.5330733	0.02173913	0.30242047	0.96	1644	tags=49%, list=15%, signal=57%
MARSON_FOXP3_TARGETS_UP	MARSON_FOXP3_TARGETS_UP		50	-0.5235302	-1.5323375	0.071428575	0.3025322	0.96	1961	tags=40%, list=18%, signal=48%
TAKEDA_TARGETS_OF_NUP98_HOXA9_FUSION_10D_DN	TAKEDA_TARGETS_OF_NUP98_HOXA9_FUSION_10D_DN		81	-0.50062406	-1.5319046	0.035714287	0.30196127	0.96	1348	tags=37%, list=12%, signal=42%
SENESE_HDAC2_TARGETS_DN	SENESE_HDAC2_TARGETS_DN		74	-0.5071633	-1.5305321	0.08888889	0.30322555	0.96	1327	tags=35%, list=12%, signal=40%
MORI_IMMATURE_B_LYMPHOCYTE_UP	MORI_IMMATURE_B_LYMPHOCYTE_UP		36	-0.59812254	-1.5286251	0.06	0.30575606	0.96	1949	tags=42%, list=17%, signal=50%
DAVICIONI_TARGETS_OF_PAX_FOXO1_FUSIONS_DN	DAVICIONI_TARGETS_OF_PAX_FOXO1_FUSIONS_DN		38	-0.54171956	-1.527881	0.045454547	0.3054333	0.96	1244	tags=34%, list=11%, signal=38%
LEE_NEURAL_CREST_STEM_CELL_UP	LEE_NEURAL_CREST_STEM_CELL_UP		88	-0.5200162	-1.5278219	0.023255814	0.3036739	0.96	1624	tags=35%, list=15%, signal=41%
GILDEA_METASTASIS	GILDEA_METASTASIS		19	-0.800244	-1.5266459	0.045454547	0.30516762	0.96	1473	tags=74%, list=13%, signal=85%
LIAN_LIPA_TARGETS_6M	LIAN_LIPA_TARGETS_6M		70	-0.61734784	-1.525291	0.04347826	0.3067878	0.97	1338	tags=44%, list=12%, signal=50%
HAMAI_APOPTOSIS_VIA_TRAIL_UP	HAMAI_APOPTOSIS_VIA_TRAIL_UP		209	-0.4555294	-1.5239291	0	0.30818266	0.97	2016	tags=33%, list=18%, signal=40%
MARTORIATI_MDM4_TARGETS_FETAL_LIVER_UP	MARTORIATI_MDM4_TARGETS_FETAL_LIVER_UP		76	-0.4111404	-1.5185977	0.041666668	0.31766185	0.97	1345	tags=26%, list=12%, signal=30%
NATSUME_RESPONSE_TO_INTERFERON_BETA_DN	NATSUME_RESPONSE_TO_INTERFERON_BETA_DN		35	-0.43136895	-1.5173292	0	0.318685	0.97	929	tags=17%, list=8%, signal=19%
IVANOVA_HEMATOPOIESIS_LATE_PROGENITOR	IVANOVA_HEMATOPOIESIS_LATE_PROGENITOR		110	-0.4719803	-1.5167818	0.021276595	0.31813896	0.97	2006	tags=35%, list=18%, signal=42%
KEGG_PYRUVATE_METABOLISM	KEGG_PYRUVATE_METABOLISM		29	-0.5674002	-1.5150306	0.12	0.31979054	0.97	2531	tags=66%, list=23%, signal=84%
RODWELL_AGING_KIDNEY_DN	RODWELL_AGING_KIDNEY_DN		63	-0.4627134	-1.5134412	0.03773585	0.32105333	0.97	1913	tags=43%, list=17%, signal=51%
LEE_TARGETS_OF_PTCH1_AND_SUFU_DN	LEE_TARGETS_OF_PTCH1_AND_SUFU_DN		39	-0.4448984	-1.5126567	0.02	0.3210418	0.97	1478	tags=26%, list=13%, signal=29%
REACTOME_COLLAGEN_MEDIATED_ACTIVATION_CASCADE	REACTOME_COLLAGEN_MEDIATED_ACTIVATION_CASCADE		15	-0.68755716	-1.5118893	0.11320755	0.3208117	0.97	2093	tags=60%, list=19%, signal=74%
ONDER_CDH1_TARGETS_2_UP	ONDER_CDH1_TARGETS_2_UP		159	-0.50660235	-1.5117537	0.083333336	0.3194291	0.97	1843	tags=42%, list=16%, signal=49%
ZHAN_MULTIPLE_MYELOMA_CD1_UP	ZHAN_MULTIPLE_MYELOMA_CD1_UP		28	-0.5029623	-1.5104293	0	0.32077157	0.97	1181	tags=29%, list=11%, signal=32%
DASU_IL6_SIGNALING_UP	DASU_IL6_SIGNALING_UP		35	-0.49733773	-1.5087396	0.10204082	0.32296622	0.97	2249	tags=40%, list=20%, signal=50%
REACTOME_METAL_ION_SLC_TRANSPORTERS	REACTOME_METAL_ION_SLC_TRANSPORTERS		16	-0.5848684	-1.5081497	0.06896552	0.3224609	0.97	1149	tags=31%, list=10%, signal=35%
BERENJENO_ROCK_SIGNALING_NOT_VIA_RHOA_UP	BERENJENO_ROCK_SIGNALING_NOT_VIA_RHOA_UP		24	-0.56541884	-1.5078851	0.10638298	0.3211855	0.97	2239	tags=54%, list=20%, signal=68%
MOOTHA_FFA_OXYDATION	MOOTHA_FFA_OXYDATION		16	-0.711854	-1.5076776	0.11764706	0.31960374	0.97	2514	tags=75%, list=22%, signal=97%
REACTOME_PYRUVATE_METABOLISM_AND_TCA_CYCLE	REACTOME_PYRUVATE_METABOLISM_AND_TCA_CYCLE		29	-0.6324837	-1.5065879	0.0625	0.32014644	0.97	2611	tags=66%, list=23%, signal=85%
YU_MYC_TARGETS_DN	YU_MYC_TARGETS_DN		42	-0.59919757	-1.5042043	0.055555556	0.32409975	0.97	1964	tags=60%, list=18%, signal=72%
BYSTRYKH_HEMATOPOIESIS_STEM_CELL_QTL_CIS	BYSTRYKH_HEMATOPOIESIS_STEM_CELL_QTL_CIS		105	-0.42920938	-1.5040933	0.055555556	0.322418	0.97	2586	tags=41%, list=23%, signal=53%
LE_EGR2_TARGETS_DN	LE_EGR2_TARGETS_DN		84	-0.48751277	-1.5037457	0.06	0.32113346	0.97	1630	tags=37%, list=15%, signal=43%
WINTER_HYPOXIA_METAGENE	WINTER_HYPOXIA_METAGENE		149	-0.4538862	-1.5035545	0.04347826	0.3197111	0.97	1735	tags=32%, list=15%, signal=38%
KEGG_LYSOSOME	KEGG_LYSOSOME		82	-0.41682243	-1.5029414	0.074074075	0.31987068	0.97	1995	tags=30%, list=18%, signal=37%
MATSUDA_NATURAL_KILLER_DIFFERENTIATION	MATSUDA_NATURAL_KILLER_DIFFERENTIATION		365	-0.375458	-1.5020741	0.018867925	0.31966808	0.97	1770	tags=25%, list=16%, signal=28%
DUNNE_TARGETS_OF_AML1_MTG8_FUSION_DN	DUNNE_TARGETS_OF_AML1_MTG8_FUSION_DN		15	-0.686755	-1.5018578	0.023255814	0.31859973	0.97	1890	tags=53%, list=17%, signal=64%
KIM_MYC_AMPLIFICATION_TARGETS_UP	KIM_MYC_AMPLIFICATION_TARGETS_UP		106	-0.3777206	-1.5007614	0.019607844	0.31941155	0.97	2022	tags=26%, list=18%, signal=32%
MORI_LARGE_PRE_BII_LYMPHOCYTE_DN	MORI_LARGE_PRE_BII_LYMPHOCYTE_DN		34	-0.65137255	-1.5004839	0.09803922	0.31814572	0.97	1199	tags=44%, list=11%, signal=49%
AMUNDSON_GENOTOXIC_SIGNATURE	AMUNDSON_GENOTOXIC_SIGNATURE		63	-0.3959803	-1.4985842	0.020833334	0.32064107	0.97	997	tags=19%, list=9%, signal=21%
VALK_AML_CLUSTER_5	VALK_AML_CLUSTER_5		16	-0.67682433	-1.4981967	0.13333334	0.31999764	0.97	509	tags=38%, list=5%, signal=39%
KEGG_CITRATE_CYCLE_TCA_CYCLE	KEGG_CITRATE_CYCLE_TCA_CYCLE		24	-0.6316031	-1.4981298	0.057692308	0.31859106	0.97	2611	tags=67%, list=23%, signal=87%
REACTOME_NUCLEAR_EVENTS_KINASE_AND_TRANSCRIPTION_FACTOR_ACTIVATION	REACTOME_NUCLEAR_EVENTS_KINASE_AND_TRANSCRIPTION_FACTOR_ACTIVATION		15	-0.51232153	-1.4980352	0	0.31736016	0.97	1595	tags=33%, list=14%, signal=39%
ROY_WOUND_BLOOD_VESSEL_UP	ROY_WOUND_BLOOD_VESSEL_UP		34	-0.5820083	-1.4967184	0.05882353	0.3186415	0.97	1650	tags=41%, list=15%, signal=48%
REACTOME_MAPK_TARGETS_NUCLEAR_EVENTS_MEDIATED_BY_MAP_KINASES	REACTOME_MAPK_TARGETS_NUCLEAR_EVENTS_MEDIATED_BY_MAP_KINASES		18	-0.47834677	-1.4963979	0	0.3178465	0.97	1861	tags=33%, list=17%, signal=40%
CROONQUIST_STROMAL_STIMULATION_UP	CROONQUIST_STROMAL_STIMULATION_UP		34	-0.5346093	-1.4953117	0.08888889	0.31922257	0.97	1516	tags=38%, list=14%, signal=44%
GAJATE_RESPONSE_TO_TRABECTEDIN_UP	GAJATE_RESPONSE_TO_TRABECTEDIN_UP		35	-0.56321	-1.4943492	0.06521739	0.32032016	0.97	1117	tags=31%, list=10%, signal=35%
MARTINEZ_RESPONSE_TO_TRABECTEDIN_UP	MARTINEZ_RESPONSE_TO_TRABECTEDIN_UP		46	-0.4217382	-1.4929336	0.09259259	0.32190365	0.97	2091	tags=28%, list=19%, signal=35%
VERHAAK_AML_WITH_NPM1_MUTATED_DN	VERHAAK_AML_WITH_NPM1_MUTATED_DN		144	-0.45347226	-1.4918056	0.056603774	0.32296234	0.97	1348	tags=29%, list=12%, signal=33%
GEISS_RESPONSE_TO_DSRNA_UP	GEISS_RESPONSE_TO_DSRNA_UP		25	-0.5740587	-1.4912602	0.0625	0.32250947	0.97	1343	tags=40%, list=12%, signal=45%
WATANABE_RECTAL_CANCER_RADIOTHERAPY_RESPONSIVE_DN	WATANABE_RECTAL_CANCER_RADIOTHERAPY_RESPONSIVE_DN		56	-0.47190127	-1.4900436	0.06122449	0.32356897	0.97	1448	tags=29%, list=13%, signal=33%
HAHTOLA_MYCOSIS_FUNGOIDES_SKIN_UP	HAHTOLA_MYCOSIS_FUNGOIDES_SKIN_UP		117	-0.4417493	-1.4899635	0.018867925	0.32213143	0.97	1460	tags=27%, list=13%, signal=31%
HAHTOLA_CTCL_CUTANEOUS	HAHTOLA_CTCL_CUTANEOUS		17	-0.4897325	-1.4880232	0.056603774	0.32562983	0.98	830	tags=18%, list=7%, signal=19%
ELVIDGE_HYPOXIA_BY_DMOG_DN	ELVIDGE_HYPOXIA_BY_DMOG_DN		37	-0.509126	-1.4872013	0.06382979	0.3261792	0.98	2018	tags=32%, list=18%, signal=39%
SWEET_LUNG_CANCER_KRAS_UP	SWEET_LUNG_CANCER_KRAS_UP		371	-0.4320772	-1.4871869	0	0.32467362	0.98	1979	tags=32%, list=18%, signal=37%
CHEN_LVAD_SUPPORT_OF_FAILING_HEART_DN	CHEN_LVAD_SUPPORT_OF_FAILING_HEART_DN		33	-0.5318852	-1.4869485	0.055555556	0.32364446	0.98	1104	tags=33%, list=10%, signal=37%
KEGG_PPAR_SIGNALING_PATHWAY	KEGG_PPAR_SIGNALING_PATHWAY		51	-0.59284616	-1.4867197	0.0625	0.32272202	0.98	1361	tags=39%, list=12%, signal=44%
CROONQUIST_NRAS_VS_STROMAL_STIMULATION_UP	CROONQUIST_NRAS_VS_STROMAL_STIMULATION_UP		20	-0.7321899	-1.4865714	0	0.32138845	0.98	1952	tags=70%, list=17%, signal=85%
DELYS_THYROID_CANCER_DN	DELYS_THYROID_CANCER_DN		153	-0.44369724	-1.4857384	0.0754717	0.32140803	0.98	1614	tags=38%, list=14%, signal=44%
KRASNOSELSKAYA_ILF3_TARGETS_UP	KRASNOSELSKAYA_ILF3_TARGETS_UP		18	-0.6387055	-1.4854441	0.045454547	0.32031602	0.98	1620	tags=44%, list=14%, signal=52%
BOYLAN_MULTIPLE_MYELOMA_C_CLUSTER_DN	BOYLAN_MULTIPLE_MYELOMA_C_CLUSTER_DN		20	-0.55261284	-1.485383	0.037037037	0.31888178	0.98	1023	tags=30%, list=9%, signal=33%
GU_PDEF_TARGETS_UP	GU_PDEF_TARGETS_UP		47	-0.5148499	-1.4795568	0.023255814	0.33019572	0.98	1201	tags=34%, list=11%, signal=38%
VALK_AML_CLUSTER_1	VALK_AML_CLUSTER_1		16	-0.6196762	-1.4784073	0.056603774	0.3315265	0.98	1260	tags=38%, list=11%, signal=42%
CHIANG_LIVER_CANCER_SUBCLASS_INTERFERON_UP	CHIANG_LIVER_CANCER_SUBCLASS_INTERFERON_UP		16	-0.7123886	-1.4746381	0.06382979	0.3391887	0.98	1718	tags=50%, list=15%, signal=59%
APPEL_IMATINIB_RESPONSE	APPEL_IMATINIB_RESPONSE		23	-0.62687176	-1.4738829	0.104166664	0.3393596	0.98	2543	tags=65%, list=23%, signal=84%
MCBRYAN_PUBERTAL_BREAST_5_6WK_UP	MCBRYAN_PUBERTAL_BREAST_5_6WK_UP		83	-0.4991884	-1.4736518	0	0.33829257	0.98	2026	tags=39%, list=18%, signal=47%
WANG_BARRETTS_ESOPHAGUS_AND_ESOPHAGUS_CANCER_DN	WANG_BARRETTS_ESOPHAGUS_AND_ESOPHAGUS_CANCER_DN		24	-0.4542917	-1.4732403	0.09259259	0.33755434	0.98	1102	tags=25%, list=10%, signal=28%
BIOCARTA_CASPASE_PATHWAY	BIOCARTA_CASPASE_PATHWAY		16	-0.56639755	-1.4690329	0.04	0.34554294	0.98	894	tags=25%, list=8%, signal=27%
YAGI_AML_WITH_11Q23_REARRANGED	YAGI_AML_WITH_11Q23_REARRANGED		231	-0.37075624	-1.4689724	0	0.3440874	0.98	2330	tags=34%, list=21%, signal=42%
BERTUCCI_MEDULLARY_VS_DUCTAL_BREAST_CANCER_UP	BERTUCCI_MEDULLARY_VS_DUCTAL_BREAST_CANCER_UP		107	-0.3718652	-1.468438	0.018867925	0.3435275	0.98	1937	tags=27%, list=17%, signal=32%
RUTELLA_RESPONSE_TO_HGF_UP	RUTELLA_RESPONSE_TO_HGF_UP		258	-0.40427557	-1.4679401	0.074074075	0.34357044	0.98	1928	tags=33%, list=17%, signal=38%
KEGG_VIRAL_MYOCARDITIS	KEGG_VIRAL_MYOCARDITIS		26	-0.6220529	-1.4677719	0	0.3424538	0.98	881	tags=35%, list=8%, signal=37%
BIOCARTA_PPARA_PATHWAY	BIOCARTA_PPARA_PATHWAY		35	-0.4698348	-1.4668735	0.020408163	0.34272733	0.98	1872	tags=29%, list=17%, signal=34%
LEE_DIFFERENTIATING_T_LYMPHOCYTE	LEE_DIFFERENTIATING_T_LYMPHOCYTE		77	-0.5854841	-1.4668523	0.094339624	0.3412307	0.98	1715	tags=43%, list=15%, signal=50%
JI_RESPONSE_TO_FSH_UP	JI_RESPONSE_TO_FSH_UP		44	-0.4674185	-1.4662062	0.022727273	0.34159797	0.98	1659	tags=30%, list=15%, signal=35%
SENGUPTA_NASOPHARYNGEAL_CARCINOMA_WITH_LMP1_UP	SENGUPTA_NASOPHARYNGEAL_CARCINOMA_WITH_LMP1_UP		186	-0.4316901	-1.4655826	0.020408163	0.34101674	0.98	1976	tags=38%, list=18%, signal=46%
RICKMAN_HEAD_AND_NECK_CANCER_A	RICKMAN_HEAD_AND_NECK_CANCER_A		49	-0.47805676	-1.4634737	0.025	0.3449271	0.98	1040	tags=31%, list=9%, signal=34%
SHAFFER_IRF4_TARGETS_IN_ACTIVATED_B_LYMPHOCYTE	SHAFFER_IRF4_TARGETS_IN_ACTIVATED_B_LYMPHOCYTE		56	-0.45208845	-1.4615601	0.11627907	0.34757137	0.98	2215	tags=38%, list=20%, signal=47%
CAIRO_HEPATOBLASTOMA_CLASSES_DN	CAIRO_HEPATOBLASTOMA_CLASSES_DN		118	-0.44461915	-1.4599887	0.06521739	0.35035896	0.98	1893	tags=39%, list=17%, signal=46%
RUTELLA_RESPONSE_TO_HGF_DN	RUTELLA_RESPONSE_TO_HGF_DN		141	-0.41647217	-1.4595218	0.05882353	0.34979117	0.98	1967	tags=33%, list=18%, signal=39%
GAUSSMANN_MLL_AF4_FUSION_TARGETS_F_DN	GAUSSMANN_MLL_AF4_FUSION_TARGETS_F_DN		22	-0.6524399	-1.4592065	0.044444446	0.3491322	0.98	1786	tags=64%, list=16%, signal=76%
STOSSI_RESPONSE_TO_ESTRADIOL	STOSSI_RESPONSE_TO_ESTRADIOL		26	-0.4823104	-1.4591835	0.020408163	0.34765905	0.98	919	tags=23%, list=8%, signal=25%
SMID_BREAST_CANCER_LUMINAL_A_UP	SMID_BREAST_CANCER_LUMINAL_A_UP		52	-0.58090043	-1.4576888	0.057692308	0.34954417	0.98	891	tags=38%, list=8%, signal=42%
PAL_PRMT5_TARGETS_DN	PAL_PRMT5_TARGETS_DN		28	-0.5014514	-1.4557903	0.078431375	0.35303637	0.98	1381	tags=36%, list=12%, signal=41%
HENDRICKS_SMARCA4_TARGETS_DN	HENDRICKS_SMARCA4_TARGETS_DN		30	-0.5039706	-1.4554253	0.06666667	0.3521387	0.98	1817	tags=40%, list=16%, signal=48%
SETLUR_PROSTATE_CANCER_TMPRSS2_ERG_FUSION_UP	SETLUR_PROSTATE_CANCER_TMPRSS2_ERG_FUSION_UP		43	-0.44351366	-1.4551455	0.04347826	0.35116455	0.98	1338	tags=30%, list=12%, signal=34%
KRASNOSELSKAYA_ILF3_TARGETS_DN	KRASNOSELSKAYA_ILF3_TARGETS_DN		25	-0.49542552	-1.4548553	0.07317073	0.35032848	0.98	1770	tags=36%, list=16%, signal=43%
RODRIGUES_DCC_TARGETS_DN	RODRIGUES_DCC_TARGETS_DN		74	-0.45927694	-1.4547138	0.055555556	0.34914148	0.98	1954	tags=41%, list=17%, signal=49%
BOYLAN_MULTIPLE_MYELOMA_C_UP	BOYLAN_MULTIPLE_MYELOMA_C_UP		19	-0.50989825	-1.4544115	0.022222223	0.34853086	0.98	673	tags=26%, list=6%, signal=28%
CORRE_MULTIPLE_MYELOMA_DN	CORRE_MULTIPLE_MYELOMA_DN		32	-0.4826565	-1.453772	0.025	0.34866226	0.98	813	tags=28%, list=7%, signal=30%
CHEBOTAEV_GR_TARGETS_UP	CHEBOTAEV_GR_TARGETS_UP		44	-0.42993724	-1.4535335	0.020408163	0.3478259	0.98	1967	tags=32%, list=18%, signal=38%
REACTOME_SIGNALING_BY_PDGF	REACTOME_SIGNALING_BY_PDGF		48	-0.4668267	-1.4522705	0.041666668	0.34924603	0.98	2133	tags=44%, list=19%, signal=54%
KEGG_BETA_ALANINE_METABOLISM	KEGG_BETA_ALANINE_METABOLISM		19	-0.4918823	-1.4514785	0.037037037	0.35016602	0.98	1362	tags=42%, list=12%, signal=48%
BROWNE_HCMV_INFECTION_48HR_DN	BROWNE_HCMV_INFECTION_48HR_DN		276	-0.35606134	-1.4512843	0.0625	0.34954545	0.98	1626	tags=26%, list=15%, signal=29%
LIEN_BREAST_CARCINOMA_METAPLASTIC	LIEN_BREAST_CARCINOMA_METAPLASTIC		19	-0.63272405	-1.4508904	0.12765957	0.34894195	0.98	1624	tags=53%, list=15%, signal=61%
VECCHI_GASTRIC_CANCER_ADVANCED_VS_EARLY_UP	VECCHI_GASTRIC_CANCER_ADVANCED_VS_EARLY_UP		105	-0.5127359	-1.4484056	0.13636364	0.3528829	0.98	1575	tags=38%, list=14%, signal=44%
BOYLAN_MULTIPLE_MYELOMA_D_DN	BOYLAN_MULTIPLE_MYELOMA_D_DN		51	-0.4435906	-1.4480673	0.10204082	0.35248896	0.98	1396	tags=29%, list=12%, signal=33%
MCLACHLAN_DENTAL_CARIES_UP	MCLACHLAN_DENTAL_CARIES_UP		134	-0.5936493	-1.4477934	0.06666667	0.35159487	0.98	1644	tags=48%, list=15%, signal=55%
TAKEDA_TARGETS_OF_NUP98_HOXA9_FUSION_16D_UP	TAKEDA_TARGETS_OF_NUP98_HOXA9_FUSION_16D_UP		82	-0.47263676	-1.4472884	0.03773585	0.35136276	0.98	1307	tags=35%, list=12%, signal=40%
IZADPANAH_STEM_CELL_ADIPOSE_VS_BONE_DN	IZADPANAH_STEM_CELL_ADIPOSE_VS_BONE_DN		65	-0.48977098	-1.4470252	0.0625	0.35065687	0.98	1724	tags=37%, list=15%, signal=43%
ZHU_CMV_ALL_DN	ZHU_CMV_ALL_DN		49	-0.4899894	-1.4451232	0.125	0.35337728	0.98	1720	tags=39%, list=15%, signal=46%
BOYLAN_MULTIPLE_MYELOMA_C_D_DN	BOYLAN_MULTIPLE_MYELOMA_C_D_DN		175	-0.5139094	-1.445008	0.0754717	0.35229984	0.98	1247	tags=34%, list=11%, signal=38%
KEGG_BIOSYNTHESIS_OF_UNSATURATED_FATTY_ACIDS	KEGG_BIOSYNTHESIS_OF_UNSATURATED_FATTY_ACIDS		18	-0.50061685	-1.4446971	0.055555556	0.35149187	0.98	1654	tags=39%, list=15%, signal=46%
AKL_HTLV1_INFECTION_DN	AKL_HTLV1_INFECTION_DN		33	-0.5340917	-1.4431826	0.06382979	0.35390025	0.98	1976	tags=42%, list=18%, signal=51%
BOYAULT_LIVER_CANCER_SUBCLASS_G3_DN	BOYAULT_LIVER_CANCER_SUBCLASS_G3_DN		35	-0.54140127	-1.4414649	0.08695652	0.35617843	0.98	1748	tags=49%, list=16%, signal=57%
RORIE_TARGETS_OF_EWSR1_FLI1_FUSION_UP	RORIE_TARGETS_OF_EWSR1_FLI1_FUSION_UP		16	-0.63159096	-1.4402187	0.10869565	0.35820502	0.98	1236	tags=50%, list=11%, signal=56%
KEGG_SYSTEMIC_LUPUS_ERYTHEMATOSUS	KEGG_SYSTEMIC_LUPUS_ERYTHEMATOSUS		36	-0.43277046	-1.4400994	0.12280702	0.357171	0.98	332	tags=17%, list=3%, signal=17%
GERY_CEBP_TARGETS	GERY_CEBP_TARGETS		94	-0.47798315	-1.439363	0.0625	0.357575	0.98	1862	tags=37%, list=17%, signal=44%
KEGG_ANTIGEN_PROCESSING_AND_PRESENTATION	KEGG_ANTIGEN_PROCESSING_AND_PRESENTATION		34	-0.41755947	-1.4390206	0.054545455	0.35700193	0.98	990	tags=18%, list=9%, signal=19%
GRAHAM_CML_QUIESCENT_VS_NORMAL_QUIESCENT_DN	GRAHAM_CML_QUIESCENT_VS_NORMAL_QUIESCENT_DN		24	-0.5574928	-1.438189	0.1	0.35738868	0.98	1347	tags=42%, list=12%, signal=47%
ZHU_CMV_24_HR_DN	ZHU_CMV_24_HR_DN		39	-0.5117493	-1.4378656	0.12765957	0.35700303	0.98	1720	tags=41%, list=15%, signal=48%
KOKKINAKIS_METHIONINE_DEPRIVATION_96HR_UP	KOKKINAKIS_METHIONINE_DEPRIVATION_96HR_UP		75	-0.4142407	-1.437342	0.0754717	0.35673365	0.98	1865	tags=28%, list=17%, signal=33%
MAHADEVAN_IMATINIB_RESISTANCE_UP	MAHADEVAN_IMATINIB_RESISTANCE_UP		15	-0.5208028	-1.4371563	0.05357143	0.35565296	0.98	1575	tags=47%, list=14%, signal=54%
MCBRYAN_PUBERTAL_BREAST_6_7WK_UP	MCBRYAN_PUBERTAL_BREAST_6_7WK_UP		133	-0.435651	-1.434976	0	0.35979208	0.98	2780	tags=46%, list=25%, signal=60%
VERHAAK_AML_WITH_NPM1_MUTATED_UP	VERHAAK_AML_WITH_NPM1_MUTATED_UP		113	-0.452477	-1.4346603	0.046511628	0.3594076	0.98	2229	tags=39%, list=20%, signal=48%
MULLIGHAN_NPM1_MUTATED_SIGNATURE_2_DN	MULLIGHAN_NPM1_MUTATED_SIGNATURE_2_DN		43	-0.42983946	-1.4346478	0.12244898	0.35808137	0.98	1101	tags=21%, list=10%, signal=23%
NIKOLSKY_BREAST_CANCER_20Q11_AMPLICON	NIKOLSKY_BREAST_CANCER_20Q11_AMPLICON		15	-0.455351	-1.4342926	0.084745765	0.35719427	0.98	674	tags=13%, list=6%, signal=14%
ZHAN_MULTIPLE_MYELOMA_CD1_AND_CD2_UP	ZHAN_MULTIPLE_MYELOMA_CD1_AND_CD2_UP		37	-0.4638358	-1.434163	0.019607844	0.35611314	0.98	1124	tags=24%, list=10%, signal=27%
REACTOME_SIGNALING_IN_IMMUNE_SYSTEM	REACTOME_SIGNALING_IN_IMMUNE_SYSTEM		203	-0.45403162	-1.4341269	0.09803922	0.35484764	0.98	1521	tags=30%, list=14%, signal=34%
WEIGEL_OXIDATIVE_STRESS_BY_HNE_AND_H2O2	WEIGEL_OXIDATIVE_STRESS_BY_HNE_AND_H2O2		28	-0.38396162	-1.4340771	0.06666667	0.35368314	0.98	467	tags=14%, list=4%, signal=15%
VANTVEER_BREAST_CANCER_BRCA1_DN	VANTVEER_BREAST_CANCER_BRCA1_DN		18	-0.6106855	-1.4340279	0.0952381	0.3524797	0.98	2047	tags=50%, list=18%, signal=61%
JAATINEN_HEMATOPOIETIC_STEM_CELL_UP	JAATINEN_HEMATOPOIETIC_STEM_CELL_UP		147	-0.37007996	-1.4297491	0	0.3607936	0.98	1636	tags=23%, list=15%, signal=27%
CHIARADONNA_NEOPLASTIC_TRANSFORMATION_CDC25_DN	CHIARADONNA_NEOPLASTIC_TRANSFORMATION_CDC25_DN		129	-0.4769408	-1.4297456	0.11111111	0.35953388	0.98	1862	tags=34%, list=17%, signal=40%
KRIGE_RESPONSE_TO_TOSEDOSTAT_24HR_UP	KRIGE_RESPONSE_TO_TOSEDOSTAT_24HR_UP		349	-0.4044132	-1.4295434	0.06382979	0.3587439	0.98	2459	tags=37%, list=22%, signal=46%
SANA_TNF_SIGNALING_UP	SANA_TNF_SIGNALING_UP		47	-0.5171459	-1.4281315	0.13461539	0.36035174	0.98	1942	tags=47%, list=17%, signal=56%
KEGG_GLYCOLYSIS_GLUCONEOGENESIS	KEGG_GLYCOLYSIS_GLUCONEOGENESIS		48	-0.4905152	-1.4279178	0.06521739	0.3595194	0.98	2256	tags=58%, list=20%, signal=73%
JAZAG_TGFB1_SIGNALING_UP	JAZAG_TGFB1_SIGNALING_UP		67	-0.36515626	-1.4266868	0.054545455	0.36060637	0.98	1255	tags=18%, list=11%, signal=20%
LEE_LIVER_CANCER_DENA_UP	LEE_LIVER_CANCER_DENA_UP		46	-0.4906825	-1.4264628	0.03846154	0.35969418	0.98	1684	tags=39%, list=15%, signal=46%
KEGG_ARGININE_AND_PROLINE_METABOLISM	KEGG_ARGININE_AND_PROLINE_METABOLISM		38	-0.43409356	-1.4264554	0.055555556	0.35842764	0.98	1709	tags=39%, list=15%, signal=46%
FULCHER_INFLAMMATORY_RESPONSE_LECTIN_VS_LPS_UP	FULCHER_INFLAMMATORY_RESPONSE_LECTIN_VS_LPS_UP		317	-0.3850867	-1.4259831	0.06	0.35828298	0.98	1874	tags=28%, list=17%, signal=32%
YAO_TEMPORAL_RESPONSE_TO_PROGESTERONE_CLUSTER_1	YAO_TEMPORAL_RESPONSE_TO_PROGESTERONE_CLUSTER_1		58	-0.44653493	-1.4250041	0.035714287	0.35888106	0.98	1189	tags=31%, list=11%, signal=35%
DAVICIONI_MOLECULAR_ARMS_VS_ERMS_DN	DAVICIONI_MOLECULAR_ARMS_VS_ERMS_DN		105	-0.4205012	-1.4247977	0.08695652	0.3579303	0.98	1849	tags=34%, list=17%, signal=41%
REACTOME_CITRIC_ACID_CYCLE	REACTOME_CITRIC_ACID_CYCLE		16	-0.6849151	-1.423616	0.03846154	0.35951823	0.99	2611	tags=75%, list=23%, signal=98%
REACTOME_GLUCOSE_METABOLISM	REACTOME_GLUCOSE_METABOLISM		39	-0.58650905	-1.420767	0.08510638	0.36496633	0.99	2465	tags=62%, list=22%, signal=79%
YAGI_AML_WITH_T_9_11_TRANSLOCATION	YAGI_AML_WITH_T_9_11_TRANSLOCATION		91	-0.36184084	-1.420183	0.018518519	0.36512688	0.99	1485	tags=21%, list=13%, signal=24%
DORSAM_HOXA9_TARGETS_UP	DORSAM_HOXA9_TARGETS_UP		23	-0.51178867	-1.4178303	0.12244898	0.3694673	0.99	2757	tags=43%, list=25%, signal=58%
ROSS_ACUTE_MYELOID_LEUKEMIA_CBF	ROSS_ACUTE_MYELOID_LEUKEMIA_CBF		50	-0.44063532	-1.4174032	0.039215688	0.36930937	0.99	1348	tags=20%, list=12%, signal=23%
FARMER_BREAST_CANCER_CLUSTER_1	FARMER_BREAST_CANCER_CLUSTER_1		26	-0.6820805	-1.4165053	0.07692308	0.37020802	0.99	1927	tags=62%, list=17%, signal=74%
RADAEVA_RESPONSE_TO_IFNA1_UP	RADAEVA_RESPONSE_TO_IFNA1_UP		22	-0.5347872	-1.4154932	0.12765957	0.37148708	0.99	1444	tags=32%, list=13%, signal=36%
ONKEN_UVEAL_MELANOMA_UP	ONKEN_UVEAL_MELANOMA_UP		449	-0.40487525	-1.4143615	0.08510638	0.37239918	0.99	2257	tags=33%, list=20%, signal=39%
KEGG_FRUCTOSE_AND_MANNOSE_METABOLISM	KEGG_FRUCTOSE_AND_MANNOSE_METABOLISM		23	-0.51311916	-1.4130646	0.08695652	0.3734299	0.99	2152	tags=48%, list=19%, signal=59%
BOYLAN_MULTIPLE_MYELOMA_C_DN	BOYLAN_MULTIPLE_MYELOMA_C_DN		26	-0.47226104	-1.411112	0.03846154	0.37672728	0.99	863	tags=31%, list=8%, signal=33%
KEGG_O_GLYCAN_BIOSYNTHESIS	KEGG_O_GLYCAN_BIOSYNTHESIS		17	-0.4729839	-1.4102972	0.05882353	0.37712058	0.99	1457	tags=24%, list=13%, signal=27%
ELVIDGE_HIF1A_TARGETS_UP	ELVIDGE_HIF1A_TARGETS_UP		41	-0.4728136	-1.4097153	0.022727273	0.37690628	0.99	2942	tags=41%, list=26%, signal=56%
HOFFMANN_PRE_BI_TO_LARGE_PRE_BII_LYMPHOCYTE_DN	HOFFMANN_PRE_BI_TO_LARGE_PRE_BII_LYMPHOCYTE_DN		51	-0.4820904	-1.4094553	0.06	0.37699345	1	1060	tags=33%, list=9%, signal=37%
KRIGE_RESPONSE_TO_TOSEDOSTAT_6HR_UP	KRIGE_RESPONSE_TO_TOSEDOSTAT_6HR_UP		431	-0.36247957	-1.4093308	0.041666668	0.3760364	1	2324	tags=32%, list=21%, signal=38%
ALCALAY_AML_BY_NPM1_LOCALIZATION_UP	ALCALAY_AML_BY_NPM1_LOCALIZATION_UP		96	-0.35973185	-1.4086008	0.032786883	0.37651515	1	1202	tags=19%, list=11%, signal=21%
CUI_TCF21_TARGETS_DN	CUI_TCF21_TARGETS_DN		21	-0.54492295	-1.407322	0.040816326	0.37829477	1	1241	tags=38%, list=11%, signal=43%
VECCHI_GASTRIC_CANCER_EARLY_DN	VECCHI_GASTRIC_CANCER_EARLY_DN		188	-0.4463298	-1.4069284	0.05	0.3775759	1	1124	tags=29%, list=10%, signal=32%
JIANG_HYPOXIA_NORMAL	JIANG_HYPOXIA_NORMAL		154	-0.36869335	-1.4066544	0.08163265	0.37685102	1	1500	tags=24%, list=13%, signal=27%
TOOKER_GEMCITABINE_RESISTANCE_DN	TOOKER_GEMCITABINE_RESISTANCE_DN		78	-0.4553197	-1.405902	0.11904762	0.37716654	1	2150	tags=36%, list=19%, signal=44%
TOOKER_RESPONSE_TO_BEXAROTENE_UP	TOOKER_RESPONSE_TO_BEXAROTENE_UP		78	-0.4553197	-1.405902	0.11904762	0.375938	1	2150	tags=36%, list=19%, signal=44%
WILLIAMS_ESR1_TARGETS_UP	WILLIAMS_ESR1_TARGETS_UP		15	-0.46925205	-1.4057128	0.13333334	0.37489498	1	468	tags=20%, list=4%, signal=21%
KANG_IMMORTALIZED_BY_TERT_UP	KANG_IMMORTALIZED_BY_TERT_UP		55	-0.42274642	-1.4054159	0.08888889	0.37452015	1	1720	tags=35%, list=15%, signal=41%
BARRIER_CANCER_RELAPSE_NORMAL_SAMPLE_UP	BARRIER_CANCER_RELAPSE_NORMAL_SAMPLE_UP		21	-0.50054616	-1.4048721	0.06	0.3743151	1	702	tags=24%, list=6%, signal=25%
CHARAFE_BREAST_CANCER_LUMINAL_VS_MESENCHYMAL_DN	CHARAFE_BREAST_CANCER_LUMINAL_VS_MESENCHYMAL_DN		258	-0.44418508	-1.4035107	0.15555556	0.37703925	1	1781	tags=36%, list=16%, signal=42%
REACTOME_INTEGRIN_CELL_SURFACE_INTERACTIONS	REACTOME_INTEGRIN_CELL_SURFACE_INTERACTIONS		53	-0.44625777	-1.4024537	0.07272727	0.37851423	1	2086	tags=43%, list=19%, signal=53%
ZHANG_ANTIVIRAL_RESPONSE_TO_RIBAVIRIN_DN	ZHANG_ANTIVIRAL_RESPONSE_TO_RIBAVIRIN_DN		28	-0.5203834	-1.4014467	0.1	0.37963295	1	1575	tags=39%, list=14%, signal=46%
ZHAN_MULTIPLE_MYELOMA_LB_DN	ZHAN_MULTIPLE_MYELOMA_LB_DN		21	-0.58843523	-1.4002364	0.040816326	0.38114086	1	1508	tags=38%, list=13%, signal=44%
NADERI_BREAST_CANCER_PROGNOSIS_DN	NADERI_BREAST_CANCER_PROGNOSIS_DN		17	-0.5386867	-1.4001361	0.10526316	0.3800083	1	865	tags=29%, list=8%, signal=32%
PARK_TRETINOIN_RESPONSE_AND_RARA_PLZF_FUSION	PARK_TRETINOIN_RESPONSE_AND_RARA_PLZF_FUSION		16	-0.55936205	-1.3996708	0.10204082	0.37959638	1	2333	tags=56%, list=21%, signal=71%
RIGGI_EWING_SARCOMA_PROGENITOR_UP	RIGGI_EWING_SARCOMA_PROGENITOR_UP		227	-0.3792022	-1.3988698	0.074074075	0.38034225	1	1511	tags=29%, list=13%, signal=32%
DOUGLAS_BMI1_TARGETS_UP	DOUGLAS_BMI1_TARGETS_UP		331	-0.309562	-1.3981309	0	0.380717	1	2154	tags=30%, list=19%, signal=36%
WU_CELL_MIGRATION	WU_CELL_MIGRATION		120	-0.42728725	-1.3980523	0.057692308	0.3797396	1	1375	tags=28%, list=12%, signal=32%
KAAB_FAILED_HEART_ATRIUM_DN	KAAB_FAILED_HEART_ATRIUM_DN		96	-0.39205244	-1.3977855	0.19148937	0.37896192	1	1794	tags=23%, list=16%, signal=27%
URS_ADIPOCYTE_DIFFERENTIATION_UP	URS_ADIPOCYTE_DIFFERENTIATION_UP		49	-0.42793858	-1.3976227	0.12068965	0.37807748	1	1052	tags=24%, list=9%, signal=27%
FONTAINE_PAPILLARY_THYROID_CARCINOMA_UP	FONTAINE_PAPILLARY_THYROID_CARCINOMA_UP		35	-0.45981416	-1.396907	0.13725491	0.37856543	1	1486	tags=34%, list=13%, signal=39%
MORI_SMALL_PRE_BII_LYMPHOCYTE_UP	MORI_SMALL_PRE_BII_LYMPHOCYTE_UP		49	-0.45793906	-1.396014	0.09259259	0.37926906	1	2537	tags=43%, list=23%, signal=55%
GAUSSMANN_MLL_AF4_FUSION_TARGETS_F_UP	GAUSSMANN_MLL_AF4_FUSION_TARGETS_F_UP		105	-0.44525042	-1.3927822	0.14583333	0.3853485	1	1985	tags=38%, list=18%, signal=46%
FLECHNER_PBL_KIDNEY_TRANSPLANT_REJECTED_VS_OK_DN	FLECHNER_PBL_KIDNEY_TRANSPLANT_REJECTED_VS_OK_DN		33	-0.37760425	-1.3917184	0.14545454	0.38616052	1	936	tags=12%, list=8%, signal=13%
MANALO_HYPOXIA_UP	MANALO_HYPOXIA_UP		128	-0.415935	-1.3915311	0.11764706	0.3853806	1	1697	tags=34%, list=15%, signal=40%
ROSS_LEUKEMIA_WITH_MLL_FUSIONS	ROSS_LEUKEMIA_WITH_MLL_FUSIONS		49	-0.4211344	-1.3913767	0.08	0.38447976	1	2242	tags=41%, list=20%, signal=51%
BHATTACHARYA_EMBRYONIC_STEM_CELL	BHATTACHARYA_EMBRYONIC_STEM_CELL		50	-0.37997726	-1.3908118	0.11111111	0.38446373	1	433	tags=10%, list=4%, signal=10%
NIKOLSKY_BREAST_CANCER_7Q21_Q22_AMPLICON	NIKOLSKY_BREAST_CANCER_7Q21_Q22_AMPLICON		35	-0.46814737	-1.3906857	0.09803922	0.38374063	1	1896	tags=34%, list=17%, signal=41%
FOSTER_INFLAMMATORY_RESPONSE_LPS_UP	FOSTER_INFLAMMATORY_RESPONSE_LPS_UP		119	-0.48732346	-1.3900105	0.078431375	0.38394123	1	1735	tags=33%, list=15%, signal=38%
SCHEIDEREIT_IKK_INTERACTING_PROTEINS	SCHEIDEREIT_IKK_INTERACTING_PROTEINS		15	-0.49956048	-1.3898613	0.13461539	0.3829962	1	1345	tags=33%, list=12%, signal=38%
KEGG_GLUTATHIONE_METABOLISM	KEGG_GLUTATHIONE_METABOLISM		34	-0.46626225	-1.3882592	0.12765957	0.3852653	1	1067	tags=26%, list=10%, signal=29%
OSADA_ASCL1_TARGETS_DN	OSADA_ASCL1_TARGETS_DN		15	-0.58653235	-1.3880911	0.16363636	0.38465777	1	603	tags=33%, list=5%, signal=35%
HOLLMAN_APOPTOSIS_VIA_CD40_DN	HOLLMAN_APOPTOSIS_VIA_CD40_DN		149	-0.37782896	-1.387091	0.020833334	0.38615012	1	2683	tags=38%, list=24%, signal=50%
YAO_TEMPORAL_RESPONSE_TO_PROGESTERONE_CLUSTER_8	YAO_TEMPORAL_RESPONSE_TO_PROGESTERONE_CLUSTER_8		31	-0.42550203	-1.3864659	0.14	0.3863733	1	1437	tags=29%, list=13%, signal=33%
RODWELL_AGING_KIDNEY_NO_BLOOD_DN	RODWELL_AGING_KIDNEY_NO_BLOOD_DN		72	-0.4158901	-1.3860396	0.14814815	0.38660592	1	1642	tags=35%, list=15%, signal=40%
KEGG_AMINO_SUGAR_AND_NUCLEOTIDE_SUGAR_METABOLISM	KEGG_AMINO_SUGAR_AND_NUCLEOTIDE_SUGAR_METABOLISM		32	-0.46345535	-1.3858657	0.10204082	0.3859377	1	2338	tags=47%, list=21%, signal=59%
SEITZ_NEOPLASTIC_TRANSFORMATION_BY_8P_DELETION_UP	SEITZ_NEOPLASTIC_TRANSFORMATION_BY_8P_DELETION_UP		47	-0.47100908	-1.3853896	0.020408163	0.38603154	1	1104	tags=30%, list=10%, signal=33%
STEIN_ESTROGEN_RESPONSE_NOT_VIA_ESRRA	STEIN_ESTROGEN_RESPONSE_NOT_VIA_ESRRA		15	-0.5140848	-1.3850468	0.12962963	0.38577065	1	1296	tags=27%, list=12%, signal=30%
LINDSTEDT_DENDRITIC_CELL_MATURATION_C	LINDSTEDT_DENDRITIC_CELL_MATURATION_C		39	-0.40635964	-1.3829492	0.040816326	0.38949975	1	1445	tags=28%, list=13%, signal=32%
ZHAN_MULTIPLE_MYELOMA_CD2_DN	ZHAN_MULTIPLE_MYELOMA_CD2_DN		22	-0.47398123	-1.3826782	0.14285715	0.38913092	1	2449	tags=50%, list=22%, signal=64%
FLECHNER_BIOPSY_KIDNEY_TRANSPLANT_REJECTED_VS_OK_DN	FLECHNER_BIOPSY_KIDNEY_TRANSPLANT_REJECTED_VS_OK_DN		373	-0.3610065	-1.3815088	0.11320755	0.39024514	1	2116	tags=34%, list=19%, signal=40%
TSENG_IRS1_TARGETS_UP	TSENG_IRS1_TARGETS_UP		86	-0.39748338	-1.3813655	0.14285715	0.38936493	1	2131	tags=34%, list=19%, signal=41%
BOQUEST_STEM_CELL_CULTURED_VS_FRESH_DN	BOQUEST_STEM_CELL_CULTURED_VS_FRESH_DN		18	-0.566841	-1.381046	0.08	0.3887972	1	587	tags=28%, list=5%, signal=29%
ZHAN_LATE_DIFFERENTIATION_GENES_UP	ZHAN_LATE_DIFFERENTIATION_GENES_UP		17	-0.6448431	-1.380224	0.1904762	0.3895094	1	2182	tags=53%, list=19%, signal=66%
WILCOX_PRESPONSE_TO_ROGESTERONE_UP	WILCOX_PRESPONSE_TO_ROGESTERONE_UP		82	-0.40520376	-1.3801011	0.17021276	0.3887009	1	1752	tags=23%, list=16%, signal=27%
DIAZ_CHRONIC_MEYLOGENOUS_LEUKEMIA_DN	DIAZ_CHRONIC_MEYLOGENOUS_LEUKEMIA_DN		80	-0.4869101	-1.3781565	0.03846154	0.39284027	1	1446	tags=35%, list=13%, signal=40%
YAO_TEMPORAL_RESPONSE_TO_PROGESTERONE_CLUSTER_5	YAO_TEMPORAL_RESPONSE_TO_PROGESTERONE_CLUSTER_5		25	-0.5219047	-1.3765408	0.10638298	0.395221	1	1176	tags=28%, list=11%, signal=31%
LEE_LIVER_CANCER_MYC_TGFA_DN	LEE_LIVER_CANCER_MYC_TGFA_DN		50	-0.46829075	-1.3763475	0.10714286	0.39456806	1	835	tags=30%, list=7%, signal=32%
WOO_LIVER_CANCER_RECURRENCE_UP	WOO_LIVER_CANCER_RECURRENCE_UP		73	-0.4461621	-1.3762323	0.15555556	0.39378884	1	1624	tags=34%, list=15%, signal=40%
KEGG_BUTANOATE_METABOLISM	KEGG_BUTANOATE_METABOLISM		24	-0.4921599	-1.3731128	0.10909091	0.40043083	1	1930	tags=54%, list=17%, signal=65%
RASHI_RESPONSE_TO_IONIZING_RADIATION_6	RASHI_RESPONSE_TO_IONIZING_RADIATION_6		70	-0.48808753	-1.3730941	0.1923077	0.39929324	1	1912	tags=39%, list=17%, signal=46%
KEGG_PENTOSE_PHOSPHATE_PATHWAY	KEGG_PENTOSE_PHOSPHATE_PATHWAY		19	-0.46115574	-1.3728245	0.10526316	0.3987713	1	2088	tags=53%, list=19%, signal=65%
SPIRA_SMOKERS_LUNG_CANCER_UP	SPIRA_SMOKERS_LUNG_CANCER_UP		24	-0.57049465	-1.372288	0.25	0.39881754	1	1750	tags=46%, list=16%, signal=54%
KEGG_LYSINE_DEGRADATION	KEGG_LYSINE_DEGRADATION		28	-0.4867711	-1.3720917	0.08163265	0.39826927	1	1740	tags=43%, list=16%, signal=51%
LEE_LIVER_CANCER_E2F1_UP	LEE_LIVER_CANCER_E2F1_UP		48	-0.46450913	-1.3707595	0.06521739	0.40043497	1	1508	tags=31%, list=13%, signal=36%
ONKEN_UVEAL_MELANOMA_DN	ONKEN_UVEAL_MELANOMA_DN		330	-0.35313883	-1.3707542	0.14583333	0.39931327	1	1868	tags=25%, list=17%, signal=29%
CHUNG_BLISTER_CYTOTOXICITY_UP	CHUNG_BLISTER_CYTOTOXICITY_UP		86	-0.35627443	-1.37016	0.09259259	0.39946458	1	2145	tags=27%, list=19%, signal=33%
KAAB_HEART_ATRIUM_VS_VENTRICLE_UP	KAAB_HEART_ATRIUM_VS_VENTRICLE_UP		158	-0.35921672	-1.3698617	0.13461539	0.3991453	1	1530	tags=25%, list=14%, signal=29%
HOSHIDA_LIVER_CANCER_SUBCLASS_S3	HOSHIDA_LIVER_CANCER_SUBCLASS_S3		200	-0.402986	-1.3697668	0.09803922	0.3983778	1	1783	tags=33%, list=16%, signal=38%
KEGG_ADIPOCYTOKINE_SIGNALING_PATHWAY	KEGG_ADIPOCYTOKINE_SIGNALING_PATHWAY		35	-0.42733562	-1.3695116	0.06	0.39799213	1	1493	tags=26%, list=13%, signal=30%
RAGHAVACHARI_PLATELET_SPECIFIC_GENES	RAGHAVACHARI_PLATELET_SPECIFIC_GENES		44	-0.45615476	-1.3682714	0.13461539	0.39969632	1	2205	tags=45%, list=20%, signal=56%
KEGG_FOCAL_ADHESION	KEGG_FOCAL_ADHESION		123	-0.39829105	-1.3674488	0.083333336	0.40021962	1	2133	tags=38%, list=19%, signal=47%
SMID_BREAST_CANCER_LUMINAL_B_DN	SMID_BREAST_CANCER_LUMINAL_B_DN		339	-0.4243934	-1.3671219	0.115384616	0.39977485	1	1396	tags=28%, list=12%, signal=31%
KEGG_NICOTINATE_AND_NICOTINAMIDE_METABOLISM	KEGG_NICOTINATE_AND_NICOTINAMIDE_METABOLISM		16	-0.4960082	-1.3661354	0.11764706	0.40073228	1	1898	tags=38%, list=17%, signal=45%
CHIANG_LIVER_CANCER_SUBCLASS_CTNNB1_UP	CHIANG_LIVER_CANCER_SUBCLASS_CTNNB1_UP		93	-0.38695994	-1.3656774	0.094339624	0.40069097	1	1345	tags=26%, list=12%, signal=29%
BOHN_PRIMARY_IMMUNODEFICIENCY_SYNDROM_DN	BOHN_PRIMARY_IMMUNODEFICIENCY_SYNDROM_DN		18	-0.53672177	-1.362443	0.16363636	0.40708867	1	1337	tags=39%, list=12%, signal=44%
RUGO_STRESS_RESPONSE_SUBSET_H	RUGO_STRESS_RESPONSE_SUBSET_H		26	-0.43346596	-1.3614087	0.054545455	0.40821794	1	1743	tags=31%, list=16%, signal=36%
KYNG_DNA_DAMAGE_BY_GAMMA_AND_UV_RADIATION	KYNG_DNA_DAMAGE_BY_GAMMA_AND_UV_RADIATION		26	-0.43346596	-1.3614087	0.054545455	0.40711164	1	1743	tags=31%, list=16%, signal=36%
ICHIBA_GRAFT_VERSUS_HOST_DISEASE_D7_DN	ICHIBA_GRAFT_VERSUS_HOST_DISEASE_D7_DN		34	-0.445844	-1.3608398	0.12307692	0.4074681	1	976	tags=29%, list=9%, signal=32%
CAIRO_LIVER_DEVELOPMENT_DN	CAIRO_LIVER_DEVELOPMENT_DN		177	-0.42251313	-1.3604542	0.11111111	0.40731657	1	1316	tags=33%, list=12%, signal=37%
TAKEDA_TARGETS_OF_NUP98_HOXA9_FUSION_3D_UP	TAKEDA_TARGETS_OF_NUP98_HOXA9_FUSION_3D_UP		83	-0.43668962	-1.3597692	0.074074075	0.40766466	1	2164	tags=46%, list=19%, signal=56%
ELVIDGE_HIF1A_AND_HIF2A_TARGETS_DN	ELVIDGE_HIF1A_AND_HIF2A_TARGETS_DN		63	-0.47309554	-1.3595352	0.13333334	0.4073457	1	1666	tags=41%, list=15%, signal=48%
REACTOME_METABOLISM_OF_CARBOHYDRATES	REACTOME_METABOLISM_OF_CARBOHYDRATES		80	-0.41550487	-1.3587052	0.125	0.4075719	1	2389	tags=45%, list=21%, signal=57%
APPIERTO_RESPONSE_TO_FENRETINIDE_DN	APPIERTO_RESPONSE_TO_FENRETINIDE_DN		23	-0.46207684	-1.3579916	0.2	0.40809554	1	2856	tags=43%, list=26%, signal=58%
GARGALOVIC_RESPONSE_TO_OXIDIZED_PHOSPHOLIPIDS_BLACK_UP	GARGALOVIC_RESPONSE_TO_OXIDIZED_PHOSPHOLIPIDS_BLACK_UP		20	-0.48081228	-1.3579661	0.12244898	0.40701017	1	576	tags=20%, list=5%, signal=21%
GNATENKO_PLATELET_SIGNATURE	GNATENKO_PLATELET_SIGNATURE		20	-0.49059853	-1.357496	0.125	0.4067982	1	1198	tags=30%, list=11%, signal=34%
LEE_LIVER_CANCER_MYC_E2F1_UP	LEE_LIVER_CANCER_MYC_E2F1_UP		41	-0.46564916	-1.3571931	0.09090909	0.40635827	1	1508	tags=32%, list=13%, signal=37%
BECKER_TAMOXIFEN_RESISTANCE_DN	BECKER_TAMOXIFEN_RESISTANCE_DN		30	-0.49056706	-1.3569989	0.09090909	0.405689	1	1761	tags=43%, list=16%, signal=51%
CROONQUIST_NRAS_SIGNALING_UP	CROONQUIST_NRAS_SIGNALING_UP		20	-0.61049634	-1.3566524	0.14893617	0.40547746	1	1347	tags=45%, list=12%, signal=51%
WEST_ADRENOCORTICAL_TUMOR_MARKERS_DN	WEST_ADRENOCORTICAL_TUMOR_MARKERS_DN		17	-0.5492457	-1.3548933	0.12962963	0.40911946	1	1501	tags=59%, list=13%, signal=68%
SMID_BREAST_CANCER_BASAL_DN	SMID_BREAST_CANCER_BASAL_DN		387	-0.37160978	-1.3540552	0.094339624	0.4100939	1	1416	tags=24%, list=13%, signal=27%
MCBRYAN_PUBERTAL_BREAST_3_4WK_UP	MCBRYAN_PUBERTAL_BREAST_3_4WK_UP		149	-0.40575173	-1.3538474	0.084745765	0.40934688	1	1741	tags=31%, list=16%, signal=36%
DEURIG_T_CELL_PROLYMPHOCYTIC_LEUKEMIA_DN	DEURIG_T_CELL_PROLYMPHOCYTIC_LEUKEMIA_DN		176	-0.40825316	-1.3533319	0.10714286	0.40940684	1	2144	tags=32%, list=19%, signal=39%
FONTAINE_THYROID_TUMOR_UNCERTAIN_MALIGNANCY_DN	FONTAINE_THYROID_TUMOR_UNCERTAIN_MALIGNANCY_DN		18	-0.48815784	-1.3522186	0.1724138	0.4109706	1	1647	tags=44%, list=15%, signal=52%
REACTOME_NCAM1_INTERACTIONS	REACTOME_NCAM1_INTERACTIONS		34	-0.43857807	-1.3482877	0.08	0.4184623	1	1105	tags=29%, list=10%, signal=33%
DUNNE_TARGETS_OF_AML1_MTG8_FUSION_UP	DUNNE_TARGETS_OF_AML1_MTG8_FUSION_UP		32	-0.5131525	-1.3460612	0.22222222	0.42243314	1	2242	tags=47%, list=20%, signal=58%
REACTOME_MTOR_SIGNALLING	REACTOME_MTOR_SIGNALLING		15	-0.5349805	-1.3440427	0.14285715	0.42575493	1	1797	tags=47%, list=16%, signal=56%
NEWMAN_ERCC6_TARGETS_DN	NEWMAN_ERCC6_TARGETS_DN		20	-0.4668148	-1.3438796	0.10638298	0.4249867	1	1128	tags=40%, list=10%, signal=44%
DORSAM_HOXA9_TARGETS_DN	DORSAM_HOXA9_TARGETS_DN		17	-0.5341924	-1.3437607	0.11111111	0.42412755	1	900	tags=29%, list=8%, signal=32%
SENESE_HDAC1_AND_HDAC2_TARGETS_UP	SENESE_HDAC1_AND_HDAC2_TARGETS_UP		117	-0.39443177	-1.3424158	0.125	0.42610523	1	1904	tags=37%, list=17%, signal=44%
ALONSO_METASTASIS_EMT_UP	ALONSO_METASTASIS_EMT_UP		23	-0.5106381	-1.3423833	0.11627907	0.42508417	1	2799	tags=57%, list=25%, signal=75%
SMIRNOV_CIRCULATING_ENDOTHELIOCYTES_IN_CANCER_UP	SMIRNOV_CIRCULATING_ENDOTHELIOCYTES_IN_CANCER_UP		107	-0.3932432	-1.3423167	0.08	0.42406097	1	1511	tags=27%, list=13%, signal=31%
JAATINEN_HEMATOPOIETIC_STEM_CELL_DN	JAATINEN_HEMATOPOIETIC_STEM_CELL_DN		136	-0.49918467	-1.3418124	0.15686275	0.42415917	1	1164	tags=32%, list=10%, signal=35%
REACTOME_INTEGRATION_OF_ENERGY_METABOLISM	REACTOME_INTEGRATION_OF_ENERGY_METABOLISM		160	-0.36346442	-1.3400729	0.2037037	0.42676198	1	2970	tags=43%, list=27%, signal=57%
MORI_EMU_MYC_LYMPHOMA_BY_ONSET_TIME_DN	MORI_EMU_MYC_LYMPHOMA_BY_ONSET_TIME_DN		16	-0.54461676	-1.3371989	0.16666667	0.43157104	1	2574	tags=50%, list=23%, signal=65%
KUNINGER_IGF1_VS_PDGFB_TARGETS_DN	KUNINGER_IGF1_VS_PDGFB_TARGETS_DN		17	-0.61156386	-1.337186	0.11627907	0.43054265	1	1761	tags=53%, list=16%, signal=63%
HAHTOLA_SEZARY_SYNDROM_UP	HAHTOLA_SEZARY_SYNDROM_UP		60	-0.36254457	-1.3370206	0.115384616	0.42978135	1	1211	tags=20%, list=11%, signal=22%
DELYS_THYROID_CANCER_UP	DELYS_THYROID_CANCER_UP		275	-0.3567119	-1.3366295	0.13207547	0.42944735	1	1527	tags=27%, list=14%, signal=30%
RIGGI_EWING_SARCOMA_PROGENITOR_DN	RIGGI_EWING_SARCOMA_PROGENITOR_DN		114	-0.42364505	-1.335928	0.13043478	0.43007812	1	1761	tags=32%, list=16%, signal=37%
BROWNE_HCMV_INFECTION_20HR_DN	BROWNE_HCMV_INFECTION_20HR_DN		61	-0.4206981	-1.3355838	0.11764706	0.42979223	1	2109	tags=39%, list=19%, signal=48%
UEDA_CENTRAL_CLOCK	UEDA_CENTRAL_CLOCK		66	-0.41116518	-1.3343196	0.1764706	0.431265	1	1700	tags=29%, list=15%, signal=34%
ENK_UV_RESPONSE_EPIDERMIS_DN	ENK_UV_RESPONSE_EPIDERMIS_DN		350	-0.37513617	-1.3340935	0.12765957	0.430806	1	1750	tags=26%, list=16%, signal=30%
SESTO_RESPONSE_TO_UV_C6	SESTO_RESPONSE_TO_UV_C6		30	-0.47931248	-1.3339797	0.15555556	0.4299128	1	1560	tags=30%, list=14%, signal=35%
NAKAMURA_METASTASIS_MODEL_UP	NAKAMURA_METASTASIS_MODEL_UP		25	-0.43855608	-1.3331084	0.11111111	0.43079352	1	2617	tags=48%, list=23%, signal=62%
CHARAFE_BREAST_CANCER_LUMINAL_VS_BASAL_DN	CHARAFE_BREAST_CANCER_LUMINAL_VS_BASAL_DN		258	-0.4357453	-1.3329251	0.071428575	0.43020102	1	1965	tags=36%, list=18%, signal=43%
IWANAGA_CARCINOGENESIS_BY_KRAS_PTEN_UP	IWANAGA_CARCINOGENESIS_BY_KRAS_PTEN_UP		117	-0.34963155	-1.3328668	0.06557377	0.42919147	1	1168	tags=21%, list=10%, signal=23%
BOYLAN_MULTIPLE_MYELOMA_PCA1_UP	BOYLAN_MULTIPLE_MYELOMA_PCA1_UP		78	-0.5409079	-1.3326153	0.10204082	0.4285743	1	1247	tags=37%, list=11%, signal=42%
FARMER_BREAST_CANCER_APOCRINE VS LUMINAL	FARMER_BREAST_CANCER_APOCRINE VS LUMINAL		185	-0.35867977	-1.3321308	0.055555556	0.42876184	1	2205	tags=33%, list=20%, signal=40%
MOROSETTI_FACIOSCAPULOHUMERAL_MUSCULAR_DISTROPHY_UP	MOROSETTI_FACIOSCAPULOHUMERAL_MUSCULAR_DISTROPHY_UP		16	-0.54996216	-1.3296858	0.14285715	0.43290138	1	961	tags=38%, list=9%, signal=41%
BRUECKNER_TARGETS_OF_MIRLET7A3_DN	BRUECKNER_TARGETS_OF_MIRLET7A3_DN		46	-0.41139233	-1.3295848	0.13461539	0.43216896	1	1929	tags=37%, list=17%, signal=44%
CLASPER_LYMPHATIC_VESSELS_DURING_METASTASIS_DN	CLASPER_LYMPHATIC_VESSELS_DURING_METASTASIS_DN		29	-0.6154797	-1.329137	0.20454545	0.43220815	1	1843	tags=62%, list=16%, signal=74%
IIZUKA_LIVER_CANCER_PROGRESSION_G2_G3_UP	IIZUKA_LIVER_CANCER_PROGRESSION_G2_G3_UP		15	-0.53170985	-1.3289142	0.14814815	0.43144003	1	1957	tags=47%, list=17%, signal=56%
LUI_THYROID_CANCER_CLUSTER_2	LUI_THYROID_CANCER_CLUSTER_2		25	-0.4403614	-1.3273733	0.10869565	0.43368405	1	1564	tags=32%, list=14%, signal=37%
YAGI_AML_FAB_MARKERS	YAGI_AML_FAB_MARKERS		126	-0.32579136	-1.3265601	0.06779661	0.43387133	1	1461	tags=23%, list=13%, signal=26%
AMUNDSON_POOR_SURVIVAL_AFTER_GAMMA_RADIATION_8G	AMUNDSON_POOR_SURVIVAL_AFTER_GAMMA_RADIATION_8G		53	-0.44507065	-1.3263005	0.09615385	0.43345502	1	2502	tags=43%, list=22%, signal=56%
BROWNE_HCMV_INFECTION_2HR_UP	BROWNE_HCMV_INFECTION_2HR_UP		21	-0.4468107	-1.3257899	0.16071428	0.43315014	1	709	tags=19%, list=6%, signal=20%
BROWNE_HCMV_INFECTION_16HR_DN	BROWNE_HCMV_INFECTION_16HR_DN		50	-0.42449024	-1.325609	0.104166664	0.43259233	1	2029	tags=38%, list=18%, signal=46%
JISON_SICKLE_CELL_DISEASE_UP	JISON_SICKLE_CELL_DISEASE_UP		121	-0.3862877	-1.3254052	0.13207547	0.4319811	1	1786	tags=26%, list=16%, signal=31%
ZHANG_TARGETS_OF_EWSR1_FLI1_FUSION	ZHANG_TARGETS_OF_EWSR1_FLI1_FUSION		57	-0.39185688	-1.3248895	0.054545455	0.4321463	1	2065	tags=37%, list=18%, signal=45%
CHIARADONNA_NEOPLASTIC_TRANSFORMATION_KRAS_UP	CHIARADONNA_NEOPLASTIC_TRANSFORMATION_KRAS_UP		88	-0.4490255	-1.3243741	0.1627907	0.43226907	1	1718	tags=26%, list=15%, signal=31%
BREDEMEYER_RAG_SIGNALING_NOT_VIA_ATM_DN	BREDEMEYER_RAG_SIGNALING_NOT_VIA_ATM_DN		42	-0.39242285	-1.3237544	0.13207547	0.43282425	1	1130	tags=29%, list=10%, signal=32%
POOLA_INVASIVE_BREAST_CANCER_UP	POOLA_INVASIVE_BREAST_CANCER_UP		169	-0.50231606	-1.3236275	0.2	0.43199378	1	1441	tags=34%, list=13%, signal=38%
KONDO_EZH2_TARGETS	KONDO_EZH2_TARGETS		82	-0.4008329	-1.3232764	0.083333336	0.43164086	1	1738	tags=35%, list=16%, signal=42%
ALONSO_METASTASIS_UP	ALONSO_METASTASIS_UP		118	-0.4026573	-1.3228987	0.19565217	0.4314026	1	1344	tags=19%, list=12%, signal=21%
HAN_SATB1_TARGETS_UP	HAN_SATB1_TARGETS_UP		183	-0.34918183	-1.322508	0.12765957	0.43097016	1	1781	tags=27%, list=16%, signal=32%
TONKS_TARGETS_OF_RUNX1_RUNX1T1_FUSION_MONOCYTE_UP	TONKS_TARGETS_OF_RUNX1_RUNX1T1_FUSION_MONOCYTE_UP		128	-0.3742546	-1.3217567	0.08888889	0.43136123	1	2161	tags=38%, list=19%, signal=46%
CUI_GLUCOSE_DEPRIVATION	CUI_GLUCOSE_DEPRIVATION		35	-0.41103166	-1.3199133	0.14583333	0.43393216	1	1770	tags=29%, list=16%, signal=34%
THUM_MIR21_TARGETS_HEART_DISEASE_UP	THUM_MIR21_TARGETS_HEART_DISEASE_UP		15	-0.7050786	-1.319696	0.1	0.43347228	1	2242	tags=73%, list=20%, signal=92%
MARZEC_IL2_SIGNALING_DN	MARZEC_IL2_SIGNALING_DN		21	-0.43356127	-1.3196738	0.15517241	0.43252912	1	1976	tags=48%, list=18%, signal=58%
ROZANOV_MMP14_TARGETS_UP	ROZANOV_MMP14_TARGETS_UP		159	-0.39996395	-1.3190787	0.15384616	0.43239665	1	2005	tags=36%, list=18%, signal=43%
MATTIOLI_MULTIPLE_MYELOMA_WITH_14Q32_TRANSLOCATIONS	MATTIOLI_MULTIPLE_MYELOMA_WITH_14Q32_TRANSLOCATIONS		21	-0.50186175	-1.3176697	0.15555556	0.4347361	1	1098	tags=43%, list=10%, signal=47%
NUYTTEN_NIPP1_TARGETS_UP	NUYTTEN_NIPP1_TARGETS_UP		355	-0.35540134	-1.3173487	0.1521739	0.43445346	1	1693	tags=24%, list=15%, signal=28%
TAKEDA_TARGETS_OF_NUP98_HOXA9_FUSION_3D_DN	TAKEDA_TARGETS_OF_NUP98_HOXA9_FUSION_3D_DN		16	-0.5818875	-1.3171282	0.16	0.4339935	1	1040	tags=44%, list=9%, signal=48%
KUNINGER_IGF1_VS_PDGFB_TARGETS_UP	KUNINGER_IGF1_VS_PDGFB_TARGETS_UP		32	-0.63035035	-1.3169247	0.25490198	0.43330947	1	1537	tags=56%, list=14%, signal=65%
REN_ALVEOLAR_RHABDOMYOSARCOMA_DN	REN_ALVEOLAR_RHABDOMYOSARCOMA_DN		312	-0.44600597	-1.3169222	0.2	0.43231562	1	2242	tags=39%, list=20%, signal=48%
SWEET_KRAS_TARGETS_DN	SWEET_KRAS_TARGETS_DN		15	-0.5608429	-1.3168234	0.13043478	0.4314532	1	610	tags=13%, list=5%, signal=14%
CHIARADONNA_NEOPLASTIC_TRANSFORMATION_KRAS_CDC25_UP	CHIARADONNA_NEOPLASTIC_TRANSFORMATION_KRAS_CDC25_UP		44	-0.4685648	-1.3167058	0.13043478	0.43055457	1	1038	tags=23%, list=9%, signal=25%
CROMER_METASTASIS_DN	CROMER_METASTASIS_DN		43	-0.36383846	-1.316111	0.1632653	0.43065584	1	1653	tags=23%, list=15%, signal=27%
HEIDENBLAD_AMPLICON_12P11_12_DN	HEIDENBLAD_AMPLICON_12P11_12_DN		17	-0.5061402	-1.3158104	0.12698413	0.43029127	1	1909	tags=35%, list=17%, signal=42%
KIM_LRRC3B_TARGETS	KIM_LRRC3B_TARGETS		15	-0.5391855	-1.3149666	0.1	0.4310933	1	1104	tags=27%, list=10%, signal=30%
EHLERS_ANEUPLOIDY_UP	EHLERS_ANEUPLOIDY_UP		27	-0.4995325	-1.3149608	0.21276596	0.43011796	1	1865	tags=37%, list=17%, signal=44%
ELVIDGE_HYPOXIA_BY_DMOG_UP	ELVIDGE_HYPOXIA_BY_DMOG_UP		85	-0.46899158	-1.3146555	0.1590909	0.42967173	1	1735	tags=38%, list=15%, signal=44%
BOYLAN_MULTIPLE_MYELOMA_PCA3_UP	BOYLAN_MULTIPLE_MYELOMA_PCA3_UP		32	-0.47073233	-1.3145114	0.125	0.4291145	1	1824	tags=38%, list=16%, signal=45%
SENESE_HDAC1_AND_HDAC2_TARGETS_DN	SENESE_HDAC1_AND_HDAC2_TARGETS_DN		124	-0.38083094	-1.3145008	0.1632653	0.42817122	1	1504	tags=26%, list=13%, signal=29%
NAKAMURA_TUMOR_ZONE_PERIPHERAL_VS_CENTRAL_DN	NAKAMURA_TUMOR_ZONE_PERIPHERAL_VS_CENTRAL_DN		326	-0.3584644	-1.3140011	0.08888889	0.42801443	1	1936	tags=28%, list=17%, signal=33%
LEE_LIVER_CANCER_ACOX1_DN	LEE_LIVER_CANCER_ACOX1_DN		49	-0.4187407	-1.3127078	0.06779661	0.43003246	1	876	tags=31%, list=8%, signal=33%
SASSON_RESPONSE_TO_GONADOTROPHINS_UP	SASSON_RESPONSE_TO_GONADOTROPHINS_UP		49	-0.32132	-1.3125538	0.10769231	0.42957008	1	1794	tags=27%, list=16%, signal=31%
KESHELAVA_MULTIPLE_DRUG_RESISTANCE	KESHELAVA_MULTIPLE_DRUG_RESISTANCE		46	-0.32677314	-1.3123115	0.14545454	0.42911926	1	1949	tags=28%, list=17%, signal=34%
KOKKINAKIS_METHIONINE_DEPRIVATION_48HR_UP	KOKKINAKIS_METHIONINE_DEPRIVATION_48HR_UP		83	-0.38483056	-1.3121171	0.11764706	0.4284039	1	1865	tags=25%, list=17%, signal=30%
CAVARD_LIVER_CANCER_MALIGNANT_VS_BENIGN	CAVARD_LIVER_CANCER_MALIGNANT_VS_BENIGN		20	-0.5218214	-1.3114929	0.14	0.42884868	1	2232	tags=50%, list=20%, signal=62%
IWANAGA_CARCINOGENESIS_BY_KRAS_UP	IWANAGA_CARCINOGENESIS_BY_KRAS_UP		108	-0.35848582	-1.3089857	0.041666668	0.4336889	1	1311	tags=25%, list=12%, signal=28%
ZHAN_MULTIPLE_MYELOMA_CD1_VS_CD2_UP	ZHAN_MULTIPLE_MYELOMA_CD1_VS_CD2_UP		43	-0.39836875	-1.3087615	0.055555556	0.43325308	1	1862	tags=33%, list=17%, signal=39%
KEGG_COMPLEMENT_AND_COAGULATION_CASCADES	KEGG_COMPLEMENT_AND_COAGULATION_CASCADES		54	-0.478202	-1.3076632	0.13114753	0.43428972	1	514	tags=26%, list=5%, signal=27%
KEGG_LEISHMANIA_INFECTION	KEGG_LEISHMANIA_INFECTION		29	-0.45776117	-1.306774	0.1509434	0.43539506	1	2287	tags=45%, list=20%, signal=56%
KOYAMA_SEMA3B_TARGETS_UP	KOYAMA_SEMA3B_TARGETS_UP		122	-0.3496549	-1.3050666	0.10169491	0.4387953	1	1666	tags=26%, list=15%, signal=30%
REACTOME_METABOLISM_OF_VITAMINS_AND_COFACTORS	REACTOME_METABOLISM_OF_VITAMINS_AND_COFACTORS		28	-0.37582082	-1.3050116	0.10204082	0.43801704	1	2875	tags=46%, list=26%, signal=62%
MOLENAAR_TARGETS_OF_CCND1_AND_CDK4_UP	MOLENAAR_TARGETS_OF_CCND1_AND_CDK4_UP		28	-0.43419555	-1.3033379	0.16666667	0.44057843	1	2196	tags=43%, list=20%, signal=53%
TONKS_TARGETS_OF_RUNX1_RUNX1T1_FUSION_MONOCYTE_DN	TONKS_TARGETS_OF_RUNX1_RUNX1T1_FUSION_MONOCYTE_DN		32	-0.5525315	-1.302894	0.104166664	0.44068345	1	936	tags=28%, list=8%, signal=31%
AMUNDSON_POOR_SURVIVAL_AFTER_GAMMA_RADIATION_2G	AMUNDSON_POOR_SURVIVAL_AFTER_GAMMA_RADIATION_2G		93	-0.33858067	-1.3028349	0.17857143	0.4399051	1	1439	tags=19%, list=13%, signal=22%
GOZGIT_ESR1_TARGETS_UP	GOZGIT_ESR1_TARGETS_UP		79	-0.3717173	-1.3020703	0.11363637	0.44028986	1	1725	tags=30%, list=15%, signal=36%
KEGG_STARCH_AND_SUCROSE_METABOLISM	KEGG_STARCH_AND_SUCROSE_METABOLISM		21	-0.46756694	-1.3020147	0.12280702	0.43943512	1	1259	tags=43%, list=11%, signal=48%
BILD_E2F3_ONCOGENIC_SIGNATURE	BILD_E2F3_ONCOGENIC_SIGNATURE		119	-0.3130293	-1.3018937	0.03508772	0.43858173	1	1922	tags=23%, list=17%, signal=27%
REACTOME_BASIGIN_INTERACTIONS	REACTOME_BASIGIN_INTERACTIONS		21	-0.45132747	-1.3002948	0.0625	0.44110498	1	1179	tags=24%, list=11%, signal=27%
HAHTOLA_MYCOSIS_FUNGOIDES_SKIN_DN	HAHTOLA_MYCOSIS_FUNGOIDES_SKIN_DN		17	-0.47991967	-1.3000424	0.25531915	0.4407393	1	1325	tags=24%, list=12%, signal=27%
DER_IFN_ALPHA_RESPONSE_UP	DER_IFN_ALPHA_RESPONSE_UP		43	-0.39134705	-1.2993923	0.14814815	0.44100946	1	2440	tags=33%, list=22%, signal=41%
DAIRKEE_CANCER_PRONE_RESPONSE_BPA	DAIRKEE_CANCER_PRONE_RESPONSE_BPA		33	-0.4266708	-1.2980242	0.24528302	0.44252738	1	2751	tags=48%, list=25%, signal=64%
BHATI_G2M_ARREST_BY_2METHOXYESTRADIOL_DN	BHATI_G2M_ARREST_BY_2METHOXYESTRADIOL_DN		76	-0.33426026	-1.2974478	0.10714286	0.44275633	1	2417	tags=30%, list=22%, signal=38%
FLECHNER_BIOPSY_KIDNEY_TRANSPLANT_OK_VS_DONOR_UP	FLECHNER_BIOPSY_KIDNEY_TRANSPLANT_OK_VS_DONOR_UP		340	-0.38833207	-1.297253	0.18181819	0.44217575	1	2125	tags=30%, list=19%, signal=36%
FINAK_BREAST_CANCER_SDPP_SIGNATURE	FINAK_BREAST_CANCER_SDPP_SIGNATURE		17	-0.5988132	-1.2966665	0.16666667	0.44243646	1	954	tags=41%, list=9%, signal=45%
BROWNE_HCMV_INFECTION_2HR_DN	BROWNE_HCMV_INFECTION_2HR_DN		31	-0.45040256	-1.2962928	0.17777778	0.44220737	1	1575	tags=32%, list=14%, signal=37%
CHIANG_LIVER_CANCER_SUBCLASS_INTERFERON_DN	CHIANG_LIVER_CANCER_SUBCLASS_INTERFERON_DN		19	-0.42915103	-1.2959481	0.12244898	0.44197118	1	1308	tags=32%, list=12%, signal=36%
HAN_SATB1_TARGETS_DN	HAN_SATB1_TARGETS_DN		199	-0.3443765	-1.2940068	0.16666667	0.44528353	1	1720	tags=25%, list=15%, signal=29%
HOOI_ST7_TARGETS_DN	HOOI_ST7_TARGETS_DN		51	-0.39387253	-1.2935704	0.05882353	0.44515792	1	1500	tags=33%, list=13%, signal=38%
FERRANDO_T_ALL_WITH_MLL_ENL_FUSION_UP	FERRANDO_T_ALL_WITH_MLL_ENL_FUSION_UP		52	-0.41162944	-1.292959	0.19565217	0.44583225	1	716	tags=15%, list=6%, signal=16%
NOJIMA_SFRP2_TARGETS_DN	NOJIMA_SFRP2_TARGETS_DN		15	-0.5325425	-1.292656	0.16	0.4455315	1	1735	tags=53%, list=15%, signal=63%
HOOI_ST7_TARGETS_UP	HOOI_ST7_TARGETS_UP		39	-0.44838798	-1.2914414	0.16363636	0.447201	1	1874	tags=36%, list=17%, signal=43%
BREDEMEYER_RAG_SIGNALING_VIA_ATM_NOT_VIA_NFKB_DN	BREDEMEYER_RAG_SIGNALING_VIA_ATM_NOT_VIA_NFKB_DN		28	-0.43867087	-1.2906514	0.13725491	0.4481959	1	2415	tags=43%, list=22%, signal=55%
SMID_BREAST_CANCER_ERBB2_UP	SMID_BREAST_CANCER_ERBB2_UP		86	-0.3658395	-1.2902267	0.114754096	0.4485261	1	1614	tags=27%, list=14%, signal=31%
EINAV_INTERFERON_SIGNATURE_IN_CANCER	EINAV_INTERFERON_SIGNATURE_IN_CANCER		15	-0.5478255	-1.2895622	0.16363636	0.44902164	1	1932	tags=40%, list=17%, signal=48%
OUILLETTE_CLL_13Q14_DELETION_UP	OUILLETTE_CLL_13Q14_DELETION_UP		33	-0.40418106	-1.2895436	0.15	0.44812843	1	2000	tags=30%, list=18%, signal=37%
RADMACHER_AML_PROGNOSIS	RADMACHER_AML_PROGNOSIS		51	-0.3917174	-1.287728	0.10869565	0.45071968	1	2068	tags=35%, list=18%, signal=43%
THEILGAARD_NEUTROPHIL_AT_SKIN_WOUND_DN	THEILGAARD_NEUTROPHIL_AT_SKIN_WOUND_DN		150	-0.31607702	-1.2872542	0.12280702	0.4506796	1	1626	tags=20%, list=15%, signal=23%
VALK_AML_CLUSTER_6	VALK_AML_CLUSTER_6		19	-0.44811267	-1.2855173	0.083333336	0.45353088	1	1025	tags=21%, list=9%, signal=23%
TARTE_PLASMA_CELL_VS_B_LYMPHOCYTE_DN	TARTE_PLASMA_CELL_VS_B_LYMPHOCYTE_DN		26	-0.52362347	-1.2842208	0.21153846	0.4556697	1	1290	tags=42%, list=12%, signal=48%
REACTOME_TOLL_RECEPTOR_CASCADES	REACTOME_TOLL_RECEPTOR_CASCADES		53	-0.41573036	-1.2825768	0.13636364	0.45842895	1	2287	tags=38%, list=20%, signal=47%
AMIT_SERUM_RESPONSE_40_MCF10A	AMIT_SERUM_RESPONSE_40_MCF10A		22	-0.45551234	-1.2824128	0.23913044	0.4579271	1	568	tags=14%, list=5%, signal=14%
CAIRO_LIVER_DEVELOPMENT_UP	CAIRO_LIVER_DEVELOPMENT_UP		107	-0.42672914	-1.2816248	0.1632653	0.45865518	1	1783	tags=33%, list=16%, signal=39%
REACTOME_NCAM_SIGNALING_FOR_NEURITE_OUT_GROWTH	REACTOME_NCAM_SIGNALING_FOR_NEURITE_OUT_GROWTH		46	-0.37754112	-1.2812417	0.12765957	0.45865217	1	1105	tags=24%, list=10%, signal=26%
REACTOME_PLATELET_DEGRANULATION	REACTOME_PLATELET_DEGRANULATION		58	-0.42605987	-1.2809219	0.13725491	0.4583254	1	1198	tags=24%, list=11%, signal=27%
BASSO_HAIRY_CELL_LEUKEMIA_DN	BASSO_HAIRY_CELL_LEUKEMIA_DN		50	-0.4068256	-1.2796452	0.14	0.45996082	1	2286	tags=40%, list=20%, signal=50%
KHETCHOUMIAN_TRIM24_TARGETS_UP	KHETCHOUMIAN_TRIM24_TARGETS_UP		29	-0.49329624	-1.2794551	0.2173913	0.4594022	1	1386	tags=45%, list=12%, signal=51%
LU_AGING_BRAIN_DN	LU_AGING_BRAIN_DN		155	-0.36276153	-1.279433	0.1521739	0.45851097	1	2108	tags=35%, list=19%, signal=42%
FLECHNER_PBL_KIDNEY_TRANSPLANT_REJECTED_VS_OK_UP	FLECHNER_PBL_KIDNEY_TRANSPLANT_REJECTED_VS_OK_UP		42	-0.43559113	-1.2792463	0.13636364	0.45808592	1	929	tags=17%, list=8%, signal=18%
KEGG_TRYPTOPHAN_METABOLISM	KEGG_TRYPTOPHAN_METABOLISM		27	-0.44651973	-1.2788339	0.13725491	0.45787543	1	1362	tags=37%, list=12%, signal=42%
REACTOME_HEMOSTASIS	REACTOME_HEMOSTASIS		194	-0.37789392	-1.2777522	0.14285715	0.45980698	1	2156	tags=36%, list=19%, signal=43%
KEGG_GLYCINE_SERINE_AND_THREONINE_METABOLISM	KEGG_GLYCINE_SERINE_AND_THREONINE_METABOLISM		22	-0.46527994	-1.2772745	0.16071428	0.46014622	1	1529	tags=45%, list=14%, signal=53%
HOFFMANN_LARGE_TO_SMALL_PRE_BII_LYMPHOCYTE_DN	HOFFMANN_LARGE_TO_SMALL_PRE_BII_LYMPHOCYTE_DN		31	-0.42967016	-1.2767226	0.14285715	0.46037793	1	1199	tags=23%, list=11%, signal=25%
SASSON_RESPONSE_TO_FORSKOLIN_UP	SASSON_RESPONSE_TO_FORSKOLIN_UP		49	-0.32151917	-1.276624	0.114754096	0.4596397	1	1794	tags=29%, list=16%, signal=34%
KUMAR_TARGETS_OF_MLL_AF9_FUSION	KUMAR_TARGETS_OF_MLL_AF9_FUSION		310	-0.37010625	-1.2765661	0.08928572	0.45903587	1	1967	tags=33%, list=18%, signal=39%
REACTOME_FORMATION_OF_FIBRIN_CLOT_CLOTTING_CASCADE	REACTOME_FORMATION_OF_FIBRIN_CLOT_CLOTTING_CASCADE		29	-0.48882103	-1.2760434	0.118644066	0.45931548	1	956	tags=31%, list=9%, signal=34%
PASQUALUCCI_LYMPHOMA_BY_GC_STAGE_DN	PASQUALUCCI_LYMPHOMA_BY_GC_STAGE_DN		94	-0.41924027	-1.2748947	0.27272728	0.46066406	1	2349	tags=39%, list=21%, signal=49%
MARTINEZ_RB1_TARGETS_DN	MARTINEZ_RB1_TARGETS_DN		394	-0.27862364	-1.274526	0.09836066	0.46025193	1	1109	tags=15%, list=10%, signal=17%
COULOUARN_TEMPORAL_TGFB1_SIGNATURE_DN	COULOUARN_TEMPORAL_TGFB1_SIGNATURE_DN		86	-0.3137672	-1.2743368	0.118644066	0.45967844	1	1347	tags=21%, list=12%, signal=24%
VALK_AML_CLUSTER_4	VALK_AML_CLUSTER_4		18	-0.47678572	-1.2743363	0.21818182	0.4587682	1	1263	tags=33%, list=11%, signal=38%
REACTOME_GLUCOSE_REGULATION_OF_INSULIN_SECRETION	REACTOME_GLUCOSE_REGULATION_OF_INSULIN_SECRETION		117	-0.35064366	-1.2741144	0.30357143	0.45850837	1	2970	tags=43%, list=27%, signal=58%
HWANG_PROSTATE_CANCER_MARKERS	HWANG_PROSTATE_CANCER_MARKERS		22	-0.46187875	-1.2735415	0.23076923	0.45904708	1	756	tags=23%, list=7%, signal=24%
MARTINEZ_RESPONSE_TO_TRABECTEDIN	MARTINEZ_RESPONSE_TO_TRABECTEDIN		26	-0.3537405	-1.2728441	0.05882353	0.45972815	1	1038	tags=15%, list=9%, signal=17%
SASSON_RESPONSE_TO_FORSKOLIN_DN	SASSON_RESPONSE_TO_FORSKOLIN_DN		46	-0.41091567	-1.2727524	0.20754717	0.4590047	1	838	tags=17%, list=7%, signal=19%
CONCANNON_APOPTOSIS_BY_EPOXOMICIN_DN	CONCANNON_APOPTOSIS_BY_EPOXOMICIN_DN		100	-0.3338534	-1.2724789	0.114754096	0.4586921	1	1836	tags=29%, list=16%, signal=34%
LIANG_HEMATOPOIESIS_STEM_CELL_NUMBER_LARGE_VS_TINY_UP	LIANG_HEMATOPOIESIS_STEM_CELL_NUMBER_LARGE_VS_TINY_UP		36	-0.42283243	-1.272314	0.08510638	0.4579857	1	2229	tags=42%, list=20%, signal=52%
ELVIDGE_HIF1A_TARGETS_DN	ELVIDGE_HIF1A_TARGETS_DN		58	-0.45812896	-1.269491	0.19565217	0.4622545	1	1666	tags=41%, list=15%, signal=48%
REACTOME_PLATELET_ACTIVATION	REACTOME_PLATELET_ACTIVATION		110	-0.38538027	-1.2693493	0.16071428	0.46166393	1	1065	tags=20%, list=10%, signal=22%
FAELT_B_CLL_WITH_VH_REARRANGEMENTS_UP	FAELT_B_CLL_WITH_VH_REARRANGEMENTS_UP		37	-0.37394395	-1.268837	0.12962963	0.4621466	1	1845	tags=27%, list=16%, signal=32%
BRUECKNER_TARGETS_OF_MIRLET7A3_UP	BRUECKNER_TARGETS_OF_MIRLET7A3_UP		66	-0.37267223	-1.2684113	0.1724138	0.4622011	1	1994	tags=41%, list=18%, signal=49%
LEE_LIVER_CANCER_MYC_DN	LEE_LIVER_CANCER_MYC_DN		38	-0.44949445	-1.2680562	0.15	0.46212196	1	522	tags=24%, list=5%, signal=25%
SESTO_RESPONSE_TO_UV_C8	SESTO_RESPONSE_TO_UV_C8		49	-0.40063953	-1.2679362	0.17021276	0.4614042	1	2530	tags=43%, list=23%, signal=55%
WATTEL_AUTONOMOUS_THYROID_ADENOMA_UP	WATTEL_AUTONOMOUS_THYROID_ADENOMA_UP		15	-0.47577497	-1.2675169	0.18	0.4613105	1	1308	tags=33%, list=12%, signal=38%
NELSON_RESPONSE_TO_ANDROGEN_UP	NELSON_RESPONSE_TO_ANDROGEN_UP		55	-0.41331208	-1.2674478	0.2	0.46049353	1	1167	tags=31%, list=10%, signal=34%
VANHARANTA_UTERINE_FIBROID_WITH_7Q_DELETION_DN	VANHARANTA_UTERINE_FIBROID_WITH_7Q_DELETION_DN		17	-0.567397	-1.2674167	0.18604651	0.45965353	1	1891	tags=47%, list=17%, signal=57%
RUGO_RESPONSE_TO_GAMMA_RADIATION	RUGO_RESPONSE_TO_GAMMA_RADIATION		34	-0.420238	-1.2670103	0.1590909	0.45938092	1	1735	tags=38%, list=15%, signal=45%
KYNG_DNA_DAMAGE_BY_GAMMA_RADIATION	KYNG_DNA_DAMAGE_BY_GAMMA_RADIATION		34	-0.420238	-1.2670103	0.1590909	0.4585009	1	1735	tags=38%, list=15%, signal=45%
BERTUCCI_MEDULLARY_VS_DUCTAL_BREAST_CANCER_DN	BERTUCCI_MEDULLARY_VS_DUCTAL_BREAST_CANCER_DN		78	-0.34853888	-1.2667581	0.11111111	0.4581468	1	2078	tags=33%, list=19%, signal=41%
SHAFFER_IRF4_TARGETS_IN_ACTIVATED_DENDRITIC_CELL	SHAFFER_IRF4_TARGETS_IN_ACTIVATED_DENDRITIC_CELL		43	-0.42075598	-1.2657801	0.17777778	0.45918873	1	2182	tags=40%, list=19%, signal=49%
BROWNE_HCMV_INFECTION_4HR_UP	BROWNE_HCMV_INFECTION_4HR_UP		34	-0.39355195	-1.26554	0.09615385	0.45884174	1	1634	tags=32%, list=15%, signal=38%
VERRECCHIA_EARLY_RESPONSE_TO_TGFB1	VERRECCHIA_EARLY_RESPONSE_TO_TGFB1		39	-0.44216812	-1.2655385	0.25	0.4579889	1	1756	tags=36%, list=16%, signal=42%
POOLA_INVASIVE_BREAST_CANCER_DN	POOLA_INVASIVE_BREAST_CANCER_DN		82	-0.3720558	-1.2653129	0.09615385	0.4575945	1	1929	tags=38%, list=17%, signal=45%
ZHANG_BREAST_CANCER_PROGENITORS_DN	ZHANG_BREAST_CANCER_PROGENITORS_DN		88	-0.33224723	-1.264097	0.14285715	0.45928153	1	1929	tags=30%, list=17%, signal=35%
DACOSTA_ERCC3_ALLELE_XPCS_VS_TTD_DN	DACOSTA_ERCC3_ALLELE_XPCS_VS_TTD_DN		17	-0.46268007	-1.2632095	0.24528302	0.46034765	1	2138	tags=53%, list=19%, signal=65%
HOFFMANN_IMMATURE_TO_MATURE_B_LYMPHOCYTE_UP	HOFFMANN_IMMATURE_TO_MATURE_B_LYMPHOCYTE_UP		19	-0.49917635	-1.2632035	0.18965517	0.45947906	1	1284	tags=37%, list=11%, signal=42%
NAKAYAMA_SOFT_TISSUE_TUMORS_PCA1_DN	NAKAYAMA_SOFT_TISSUE_TUMORS_PCA1_DN		48	-0.4175798	-1.2625768	0.10909091	0.4600203	1	530	tags=17%, list=5%, signal=17%
LIN_NPAS4_TARGETS_UP	LIN_NPAS4_TARGETS_UP		81	-0.3084581	-1.2614453	0.078431375	0.4617416	1	1304	tags=16%, list=12%, signal=18%
RICKMAN_METASTASIS_UP	RICKMAN_METASTASIS_UP		145	-0.30162135	-1.2611386	0.14035088	0.46151453	1	2371	tags=26%, list=21%, signal=32%
HELLER_HDAC_TARGETS_SILENCED_BY_METHYLATION_DN	HELLER_HDAC_TARGETS_SILENCED_BY_METHYLATION_DN		158	-0.33545226	-1.2601991	0.17857143	0.46249288	1	2078	tags=33%, list=19%, signal=40%
TONKS_TARGETS_OF_RUNX1_RUNX1T1_FUSION_HSC_DN	TONKS_TARGETS_OF_RUNX1_RUNX1T1_FUSION_HSC_DN		121	-0.43420166	-1.2599208	0.15384616	0.46250263	1	1481	tags=31%, list=13%, signal=36%
ALCALA_APOPTOSIS	ALCALA_APOPTOSIS		58	-0.4055733	-1.258082	0.20833333	0.46525434	1	1791	tags=26%, list=16%, signal=31%
LEE_LIVER_CANCER_E2F1_DN	LEE_LIVER_CANCER_E2F1_DN		41	-0.4169467	-1.2573277	0.12962963	0.4663029	1	976	tags=29%, list=9%, signal=32%
CHIBA_RESPONSE_TO_TSA_UP	CHIBA_RESPONSE_TO_TSA_UP		32	-0.44903696	-1.2564348	0.22	0.46710816	1	1948	tags=34%, list=17%, signal=41%
KEGG_TYROSINE_METABOLISM	KEGG_TYROSINE_METABOLISM		27	-0.43566182	-1.254202	0.2	0.4712604	1	428	tags=19%, list=4%, signal=19%
KOKKINAKIS_METHIONINE_DEPRIVATION_48HR_DN	KOKKINAKIS_METHIONINE_DEPRIVATION_48HR_DN		45	-0.3506344	-1.2523392	0.1923077	0.47447917	1	2058	tags=33%, list=18%, signal=41%
CERVERA_SDHB_TARGETS_1_UP	CERVERA_SDHB_TARGETS_1_UP		55	-0.39564514	-1.2520605	0.13725491	0.4743923	1	1204	tags=27%, list=11%, signal=30%
VARELA_ZMPSTE24_TARGETS_DN	VARELA_ZMPSTE24_TARGETS_DN		37	-0.4117936	-1.2516732	0.16071428	0.47430158	1	1755	tags=38%, list=16%, signal=45%
KOBAYASHI_EGFR_SIGNALING_24HR_UP	KOBAYASHI_EGFR_SIGNALING_24HR_UP		56	-0.38932863	-1.2516515	0.14545454	0.47346184	1	1446	tags=27%, list=13%, signal=31%
MASSARWEH_TAMOXIFEN_RESISTANCE_UP	MASSARWEH_TAMOXIFEN_RESISTANCE_UP		279	-0.32646653	-1.2497542	0.18181819	0.47623837	1	1902	tags=29%, list=17%, signal=34%
MCBRYAN_PUBERTAL_BREAST_4_5WK_UP	MCBRYAN_PUBERTAL_BREAST_4_5WK_UP		189	-0.39477894	-1.2488713	0.14035088	0.47723892	1	1502	tags=30%, list=13%, signal=34%
FRIDMAN_IMMORTALIZATION_DN	FRIDMAN_IMMORTALIZATION_DN		21	-0.52190155	-1.2480043	0.20454545	0.47840807	1	2242	tags=62%, list=20%, signal=77%
REACTOME_PEROXISOMAL_LIPID_METABOLISM	REACTOME_PEROXISOMAL_LIPID_METABOLISM		15	-0.554938	-1.2477478	0.1923077	0.4781917	1	2690	tags=60%, list=24%, signal=79%
ROSS_AML_WITH_AML1_ETO_FUSION	ROSS_AML_WITH_AML1_ETO_FUSION		45	-0.36919883	-1.2464087	0.12280702	0.4801124	1	1467	tags=22%, list=13%, signal=25%
MULLIGHAN_MLL_SIGNATURE_2_DN	MULLIGHAN_MLL_SIGNATURE_2_DN		166	-0.3076862	-1.2457936	0.13114753	0.48045594	1	1906	tags=26%, list=17%, signal=31%
HOLLMAN_APOPTOSIS_VIA_CD40_UP	HOLLMAN_APOPTOSIS_VIA_CD40_UP		129	-0.31135255	-1.2455945	0.13333334	0.48015457	1	1719	tags=22%, list=15%, signal=25%
EBAUER_MYOGENIC_TARGETS_OF_PAX3_FOXO1_FUSION	EBAUER_MYOGENIC_TARGETS_OF_PAX3_FOXO1_FUSION		38	-0.50494087	-1.2447444	0.25454545	0.4812212	1	851	tags=34%, list=8%, signal=37%
TAKEDA_TARGETS_OF_NUP98_HOXA9_FUSION_8D_UP	TAKEDA_TARGETS_OF_NUP98_HOXA9_FUSION_8D_UP		84	-0.37350753	-1.2446985	0.11320755	0.48040703	1	1991	tags=39%, list=18%, signal=47%
ZHU_CMV_24_HR_UP	ZHU_CMV_24_HR_UP		28	-0.46365094	-1.2446163	0.26	0.47965926	1	2150	tags=32%, list=19%, signal=40%
SENESE_HDAC1_TARGETS_DN	SENESE_HDAC1_TARGETS_DN		134	-0.32678548	-1.2440809	0.09803922	0.47978875	1	1567	tags=25%, list=14%, signal=29%
MCBRYAN_PUBERTAL_BREAST_6_7WK_DN	MCBRYAN_PUBERTAL_BREAST_6_7WK_DN		62	-0.38502184	-1.2427019	0.16981132	0.48151407	1	1467	tags=31%, list=13%, signal=35%
LUCAS_HNF4A_TARGETS_UP	LUCAS_HNF4A_TARGETS_UP		34	-0.3786842	-1.2410576	0.10714286	0.48406103	1	1781	tags=38%, list=16%, signal=45%
MOHANKUMAR_TLX1_TARGETS_DN	MOHANKUMAR_TLX1_TARGETS_DN		82	-0.37440726	-1.2409862	0.12	0.48326644	1	1867	tags=38%, list=17%, signal=45%
ELVIDGE_HYPOXIA_UP	ELVIDGE_HYPOXIA_UP		104	-0.3987141	-1.2396214	0.17021276	0.48560485	1	1735	tags=35%, list=15%, signal=41%
KENNY_CTNNB1_TARGETS_DN	KENNY_CTNNB1_TARGETS_DN		28	-0.403769	-1.2395328	0.18518518	0.48493296	1	2234	tags=46%, list=20%, signal=58%
CROMER_TUMORIGENESIS_DN	CROMER_TUMORIGENESIS_DN		29	-0.44489154	-1.2384816	0.18	0.48625508	1	2006	tags=48%, list=18%, signal=59%
LEE_RECENT_THYMIC_EMIGRANT	LEE_RECENT_THYMIC_EMIGRANT		65	-0.33378997	-1.2379797	0.22807017	0.48635742	1	1656	tags=20%, list=15%, signal=23%
BIOCARTA_CARM_ER_PATHWAY	BIOCARTA_CARM_ER_PATHWAY		19	-0.38529333	-1.2375895	0.29166666	0.48637816	1	14	tags=5%, list=0%, signal=5%
LANDIS_ERBB2_BREAST_PRENEOPLASTIC_UP	LANDIS_ERBB2_BREAST_PRENEOPLASTIC_UP		20	-0.55728453	-1.2364742	0.2962963	0.48808393	1	994	tags=30%, list=9%, signal=33%
ELVIDGE_HIF1A_AND_HIF2A_TARGETS_UP	ELVIDGE_HIF1A_AND_HIF2A_TARGETS_UP		26	-0.45852828	-1.2353076	0.24390244	0.4899342	1	2699	tags=35%, list=24%, signal=46%
SEMENZA_HIF1_TARGETS	SEMENZA_HIF1_TARGETS		25	-0.4756968	-1.2353039	0.21428572	0.48906708	1	2194	tags=52%, list=20%, signal=65%
ZHU_CMV_ALL_UP	ZHU_CMV_ALL_UP		42	-0.4014211	-1.2346303	0.2857143	0.489738	1	2435	tags=38%, list=22%, signal=48%
SENGUPTA_NASOPHARYNGEAL_CARCINOMA_UP	SENGUPTA_NASOPHARYNGEAL_CARCINOMA_UP		146	-0.40900424	-1.2343819	0.24390244	0.48934084	1	1988	tags=31%, list=18%, signal=37%
SAMOLS_TARGETS_OF_KHSV_MIRNAS_DN	SAMOLS_TARGETS_OF_KHSV_MIRNAS_DN		31	-0.41480103	-1.2342988	0.15686275	0.48863542	1	702	tags=23%, list=6%, signal=24%
NAKAMURA_TUMOR_ZONE_PERIPHERAL_VS_CENTRAL_UP	NAKAMURA_TUMOR_ZONE_PERIPHERAL_VS_CENTRAL_UP		163	-0.34363323	-1.2327675	0.19565217	0.49086908	1	1887	tags=23%, list=17%, signal=27%
KANG_IMMORTALIZED_BY_TERT_DN	KANG_IMMORTALIZED_BY_TERT_DN		67	-0.3899913	-1.2327513	0.16363636	0.4900079	1	1047	tags=24%, list=9%, signal=26%
ZHAN_MULTIPLE_MYELOMA_MF_UP	ZHAN_MULTIPLE_MYELOMA_MF_UP		29	-0.4173192	-1.2326661	0.22916667	0.48933324	1	914	tags=24%, list=8%, signal=26%
CHANDRAN_METASTASIS_DN	CHANDRAN_METASTASIS_DN		57	-0.3688763	-1.2326108	0.20689656	0.48864743	1	1799	tags=35%, list=16%, signal=42%
WOOD_EBV_EBNA1_TARGETS_UP	WOOD_EBV_EBNA1_TARGETS_UP		75	-0.30041572	-1.2320586	0.18518518	0.48871318	1	2605	tags=36%, list=23%, signal=47%
TARTE_PLASMA_CELL_VS_B_LYMPHOCYTE_UP	TARTE_PLASMA_CELL_VS_B_LYMPHOCYTE_UP		60	-0.393701	-1.231866	0.29411766	0.48828202	1	2586	tags=38%, list=23%, signal=50%
SASSON_RESPONSE_TO_GONADOTROPHINS_DN	SASSON_RESPONSE_TO_GONADOTROPHINS_DN		46	-0.3917796	-1.2314752	0.21818182	0.4881233	1	838	tags=17%, list=7%, signal=19%
HUTTMANN_B_CLL_POOR_SURVIVAL_DN	HUTTMANN_B_CLL_POOR_SURVIVAL_DN		36	-0.41139072	-1.2307394	0.2	0.48859832	1	2028	tags=33%, list=18%, signal=41%
CROMER_METASTASIS_UP	CROMER_METASTASIS_UP		36	-0.4101368	-1.2296655	0.3409091	0.490455	1	2537	tags=39%, list=23%, signal=50%
MCMURRAY_TP53_HRAS_COOPERATION_RESPONSE_UP	MCMURRAY_TP53_HRAS_COOPERATION_RESPONSE_UP		20	-0.5183479	-1.2292871	0.25531915	0.49033767	1	1530	tags=45%, list=14%, signal=52%
CHESLER_BRAIN_HIGHEST_GENETIC_VARIANCE	CHESLER_BRAIN_HIGHEST_GENETIC_VARIANCE		27	-0.3593916	-1.2290668	0.1875	0.48996052	1	2571	tags=30%, list=23%, signal=38%
MARTORIATI_MDM4_TARGETS_NEUROEPITHELIUM_UP	MARTORIATI_MDM4_TARGETS_NEUROEPITHELIUM_UP		76	-0.35600168	-1.2290542	0.1632653	0.48917153	1	1870	tags=33%, list=17%, signal=39%
REACTOME_MAP_KINASES_ACTIVATION_IN_TLR_CASCADE	REACTOME_MAP_KINASES_ACTIVATION_IN_TLR_CASCADE		26	-0.4161801	-1.2283362	0.32608697	0.49010873	1	1861	tags=31%, list=17%, signal=37%
ROZANOV_MMP14_TARGETS_SUBSET	ROZANOV_MMP14_TARGETS_SUBSET		24	-0.5245884	-1.2281538	0.23404256	0.48985764	1	1720	tags=50%, list=15%, signal=59%
SCHLOSSER_SERUM_RESPONSE_DN	SCHLOSSER_SERUM_RESPONSE_DN		433	-0.35010394	-1.2271956	0.23913044	0.49111384	1	3099	tags=46%, list=28%, signal=61%
VALK_AML_CLUSTER_13	VALK_AML_CLUSTER_13		16	-0.49563473	-1.2269176	0.20754717	0.49065685	1	954	tags=19%, list=9%, signal=20%
LAIHO_COLORECTAL_CANCER_SERRATED_UP	LAIHO_COLORECTAL_CANCER_SERRATED_UP		71	-0.3923673	-1.2267131	0.2888889	0.4902314	1	2448	tags=35%, list=22%, signal=45%
OSMAN_BLADDER_CANCER_UP	OSMAN_BLADDER_CANCER_UP		203	-0.400361	-1.2260532	0.27272728	0.4907696	1	2439	tags=34%, list=22%, signal=43%
YANG_BREAST_CANCER_ESR1_LASER_DN	YANG_BREAST_CANCER_ESR1_LASER_DN		24	-0.3904018	-1.2250409	0.18518518	0.49168417	1	2309	tags=50%, list=21%, signal=63%
BOYAULT_LIVER_CANCER_SUBCLASS_G5_DN	BOYAULT_LIVER_CANCER_SUBCLASS_G5_DN		15	-0.5212438	-1.2248011	0.25454545	0.49147344	1	1591	tags=40%, list=14%, signal=47%
KEGG_SMALL_CELL_LUNG_CANCER	KEGG_SMALL_CELL_LUNG_CANCER		48	-0.33037266	-1.2247784	0.18367347	0.49068424	1	2093	tags=29%, list=19%, signal=36%
KEGG_PRION_DISEASES	KEGG_PRION_DISEASES		20	-0.42383757	-1.2247683	0.1632653	0.48987043	1	225	tags=15%, list=2%, signal=15%
NGUYEN_NOTCH1_TARGETS_UP	NGUYEN_NOTCH1_TARGETS_UP		15	-0.51622444	-1.2238194	0.28	0.4912181	1	1445	tags=33%, list=13%, signal=38%
REACTOME_TOLL_LIKE_RECEPTOR_4_CASCADE	REACTOME_TOLL_LIKE_RECEPTOR_4_CASCADE		18	-0.47803888	-1.223232	0.22	0.49178305	1	2219	tags=44%, list=20%, signal=55%
EBAUER_TARGETS_OF_PAX3_FOXO1_FUSION_UP	EBAUER_TARGETS_OF_PAX3_FOXO1_FUSION_UP		124	-0.3756349	-1.222667	0.22807017	0.49212673	1	865	tags=22%, list=8%, signal=23%
COLDREN_GEFITINIB_RESISTANCE_UP	COLDREN_GEFITINIB_RESISTANCE_UP		41	-0.34195456	-1.2226231	0.12244898	0.49140555	1	1490	tags=27%, list=13%, signal=31%
MOOTHA_PGC	MOOTHA_PGC		263	-0.33907598	-1.2220776	0.33333334	0.49111897	1	2516	tags=30%, list=22%, signal=38%
GAL_LEUKEMIC_STEM_CELL_DN	GAL_LEUKEMIC_STEM_CELL_DN		133	-0.3824636	-1.2208952	0.13333334	0.49273807	1	1809	tags=29%, list=16%, signal=35%
DANG_REGULATED_BY_MYC_DN	DANG_REGULATED_BY_MYC_DN		167	-0.38579962	-1.2198344	0.1590909	0.49432313	1	1701	tags=31%, list=15%, signal=36%
KEGG_PROXIMAL_TUBULE_BICARBONATE_RECLAMATION	KEGG_PROXIMAL_TUBULE_BICARBONATE_RECLAMATION		16	-0.461469	-1.218613	0.16071428	0.49666888	1	1179	tags=38%, list=11%, signal=42%
STEIN_ESR1_TARGETS	STEIN_ESR1_TARGETS		54	-0.34899974	-1.217503	0.15384616	0.4983697	1	2209	tags=26%, list=20%, signal=32%
KAAB_HEART_ATRIUM_VS_VENTRICLE_DN	KAAB_HEART_ATRIUM_VS_VENTRICLE_DN		169	-0.34931612	-1.2172649	0.2264151	0.49823782	1	2762	tags=42%, list=25%, signal=55%
STEIN_ESRRA_TARGETS_UP	STEIN_ESRRA_TARGETS_UP		233	-0.33678675	-1.2169292	0.23404256	0.4981054	1	2726	tags=38%, list=24%, signal=49%
SENESE_HDAC3_TARGETS_UP	SENESE_HDAC3_TARGETS_UP		258	-0.34560853	-1.2162496	0.23404256	0.49934343	1	1961	tags=28%, list=18%, signal=33%
HARRIS_HYPOXIA	HARRIS_HYPOXIA		53	-0.41444373	-1.2160836	0.2244898	0.49879777	1	1499	tags=32%, list=13%, signal=37%
REACTOME_FORMATION_OF_PLATELET_PLUG	REACTOME_FORMATION_OF_PLATELET_PLUG		125	-0.3555456	-1.215167	0.18181819	0.49991283	1	1065	tags=18%, list=10%, signal=20%
HELLER_HDAC_TARGETS_SILENCED_BY_METHYLATION_UP	HELLER_HDAC_TARGETS_SILENCED_BY_METHYLATION_UP		242	-0.29352334	-1.2145568	0.09803922	0.5003884	1	1626	tags=24%, list=15%, signal=27%
HOEBEKE_LYMPHOID_STEM_CELL_DN	HOEBEKE_LYMPHOID_STEM_CELL_DN		63	-0.34469023	-1.2142224	0.1923077	0.50018185	1	1049	tags=17%, list=9%, signal=19%
HINATA_NFKB_TARGETS_KERATINOCYTE_UP	HINATA_NFKB_TARGETS_KERATINOCYTE_UP		48	-0.4015381	-1.2129204	0.18965517	0.5020372	1	1874	tags=33%, list=17%, signal=40%
SUNG_METASTASIS_STROMA_DN	SUNG_METASTASIS_STROMA_DN		26	-0.44480366	-1.2124516	0.25581396	0.5021543	1	703	tags=15%, list=6%, signal=16%
PAL_PRMT5_TARGETS_UP	PAL_PRMT5_TARGETS_UP		157	-0.33236036	-1.2122004	0.25531915	0.50169355	1	434	tags=7%, list=4%, signal=7%
ST_ERK1_ERK2_MAPK_PATHWAY	ST_ERK1_ERK2_MAPK_PATHWAY		18	-0.3634094	-1.2120162	0.18518518	0.50115097	1	1794	tags=28%, list=16%, signal=33%
GAUSSMANN_MLL_AF4_FUSION_TARGETS_G_DN	GAUSSMANN_MLL_AF4_FUSION_TARGETS_G_DN		18	-0.47015116	-1.2117915	0.21428572	0.50070024	1	1094	tags=28%, list=10%, signal=31%
WATANABE_COLON_CANCER_MSI_VS_MSS_DN	WATANABE_COLON_CANCER_MSI_VS_MSS_DN		38	-0.38776216	-1.2115449	0.14035088	0.500609	1	1254	tags=24%, list=11%, signal=27%
MATTIOLI_MGUS_VS_PCL	MATTIOLI_MGUS_VS_PCL		64	-0.33026797	-1.210845	0.20754717	0.50118494	1	1245	tags=13%, list=11%, signal=14%
HEIDENBLAD_AMPLICON_8Q24_DN	HEIDENBLAD_AMPLICON_8Q24_DN		21	-0.43932638	-1.2079946	0.3478261	0.5068622	1	1650	tags=29%, list=15%, signal=33%
KEGG_DRUG_METABOLISM_CYTOCHROME_P450	KEGG_DRUG_METABOLISM_CYTOCHROME_P450		30	-0.47727108	-1.2078872	0.23404256	0.5063624	1	1067	tags=30%, list=10%, signal=33%
RODRIGUES_NTN1_AND_DCC_TARGETS	RODRIGUES_NTN1_AND_DCC_TARGETS		23	-0.3955854	-1.207818	0.14893617	0.5056747	1	1507	tags=22%, list=13%, signal=25%
SENESE_HDAC3_TARGETS_DN	SENESE_HDAC3_TARGETS_DN		256	-0.26774457	-1.2051047	0.115384616	0.5103039	1	2067	tags=24%, list=18%, signal=29%
HUPER_BREAST_BASAL_VS_LUMINAL_UP	HUPER_BREAST_BASAL_VS_LUMINAL_UP		31	-0.46482706	-1.2050736	0.2	0.5095954	1	1084	tags=29%, list=10%, signal=32%
CREIGHTON_ENDOCRINE_THERAPY_RESISTANCE_5	CREIGHTON_ENDOCRINE_THERAPY_RESISTANCE_5		243	-0.34195963	-1.2047852	0.25531915	0.5093745	1	1905	tags=28%, list=17%, signal=33%
TONKS_TARGETS_OF_RUNX1_RUNX1T1_FUSION_ERYTHROCYTE_UP	TONKS_TARGETS_OF_RUNX1_RUNX1T1_FUSION_ERYTHROCYTE_UP		98	-0.36705238	-1.2022585	0.21276596	0.5139526	1	1511	tags=30%, list=13%, signal=34%
LEE_LIVER_CANCER_DENA_DN	LEE_LIVER_CANCER_DENA_DN		57	-0.40303385	-1.201999	0.2	0.51359344	1	1359	tags=35%, list=12%, signal=40%
BIOCARTA_CTCF_PATHWAY	BIOCARTA_CTCF_PATHWAY		15	-0.47842655	-1.2013121	0.30508474	0.5145017	1	2093	tags=40%, list=19%, signal=49%
SHAFFER_IRF4_TARGETS_IN_MYELOMA_VS_MATURE_B_LYMPHOCYTE	SHAFFER_IRF4_TARGETS_IN_MYELOMA_VS_MATURE_B_LYMPHOCYTE		69	-0.38112816	-1.2009567	0.2857143	0.51443124	1	2215	tags=32%, list=20%, signal=40%
CROMER_TUMORIGENESIS_UP	CROMER_TUMORIGENESIS_UP		30	-0.4841707	-1.2005626	0.27906978	0.51433885	1	1198	tags=33%, list=11%, signal=37%
WONG_ENDMETRIUM_CANCER_DN	WONG_ENDMETRIUM_CANCER_DN		26	-0.47689363	-1.2004697	0.25	0.51377183	1	1928	tags=50%, list=17%, signal=60%
REACTOME_TOLL_LIKE_RECEPTOR_3_CASCADE	REACTOME_TOLL_LIKE_RECEPTOR_3_CASCADE		37	-0.40610567	-1.1998122	0.4	0.5143228	1	2287	tags=38%, list=20%, signal=47%
WEI_MIR34A_TARGETS	WEI_MIR34A_TARGETS		76	-0.29696906	-1.198265	0.13333334	0.5163735	1	1145	tags=18%, list=10%, signal=20%
SABATES_COLORECTAL_ADENOMA_UP	SABATES_COLORECTAL_ADENOMA_UP		70	-0.35902864	-1.1977118	0.18644068	0.5167668	1	1352	tags=29%, list=12%, signal=32%
BEGUM_TARGETS_OF_PAX3_FOXO1_FUSION_DN	BEGUM_TARGETS_OF_PAX3_FOXO1_FUSION_DN		24	-0.37277	-1.1976011	0.1923077	0.5161011	1	509	tags=17%, list=5%, signal=17%
NAKAJIMA_MAST_CELL	NAKAJIMA_MAST_CELL		22	-0.43196008	-1.1973149	0.17777778	0.51593125	1	1991	tags=41%, list=18%, signal=50%
GAZDA_DIAMOND_BLACKFAN_ANEMIA_ERYTHROID_DN	GAZDA_DIAMOND_BLACKFAN_ANEMIA_ERYTHROID_DN		240	-0.25203004	-1.1968123	0.08450704	0.5162351	1	1636	tags=21%, list=15%, signal=24%
SENESE_HDAC1_TARGETS_UP	SENESE_HDAC1_TARGETS_UP		219	-0.36138886	-1.1966543	0.21276596	0.515749	1	1904	tags=31%, list=17%, signal=37%
KYNG_DNA_DAMAGE_DN	KYNG_DNA_DAMAGE_DN		68	-0.37065646	-1.1960361	0.20454545	0.5163925	1	1761	tags=32%, list=16%, signal=38%
BROWNE_HCMV_INFECTION_10HR_UP	BROWNE_HCMV_INFECTION_10HR_UP		59	-0.35904184	-1.1959802	0.16	0.51568127	1	2150	tags=34%, list=19%, signal=42%
ALCALAY_AML_BY_NPM1_LOCALIZATION_DN	ALCALAY_AML_BY_NPM1_LOCALIZATION_DN		124	-0.331081	-1.194966	0.1764706	0.5168676	1	1948	tags=26%, list=17%, signal=31%
COLIN_PILOCYTIC_ASTROCYTOMA_VS_GLIOBLASTOMA_UP	COLIN_PILOCYTIC_ASTROCYTOMA_VS_GLIOBLASTOMA_UP		20	-0.41498694	-1.1944035	0.2037037	0.51723564	1	906	tags=20%, list=8%, signal=22%
IZADPANAH_STEM_CELL_ADIPOSE_VS_BONE_UP	IZADPANAH_STEM_CELL_ADIPOSE_VS_BONE_UP		76	-0.32701054	-1.1931117	0.20408164	0.5194146	1	2182	tags=33%, list=19%, signal=41%
YAO_TEMPORAL_RESPONSE_TO_PROGESTERONE_CLUSTER_11	YAO_TEMPORAL_RESPONSE_TO_PROGESTERONE_CLUSTER_11		77	-0.2925326	-1.192279	0.25862068	0.52055013	1	1067	tags=12%, list=10%, signal=13%
NAKAYAMA_FRA2_TARGETS	NAKAYAMA_FRA2_TARGETS		22	-0.46607396	-1.1912553	0.19512194	0.5220432	1	3293	tags=59%, list=29%, signal=84%
YAGI_AML_WITH_T_8_21_TRANSLOCATION	YAGI_AML_WITH_T_8_21_TRANSLOCATION		228	-0.27306536	-1.1909465	0.19354838	0.5218835	1	1490	tags=18%, list=13%, signal=21%
WELCSH_BRCA1_TARGETS_1_UP	WELCSH_BRCA1_TARGETS_1_UP		125	-0.33418077	-1.1903921	0.3181818	0.52237564	1	1998	tags=22%, list=18%, signal=26%
NUTT_GBM_VS_AO_GLIOMA_UP	NUTT_GBM_VS_AO_GLIOMA_UP		30	-0.39070466	-1.1903776	0.2857143	0.52157736	1	2799	tags=43%, list=25%, signal=58%
GAZDA_DIAMOND_BLACKFAN_ANEMIA_MYELOID_DN	GAZDA_DIAMOND_BLACKFAN_ANEMIA_MYELOID_DN		23	-0.33763346	-1.1902363	0.24528302	0.5209448	1	1079	tags=13%, list=10%, signal=14%
MULLIGHAN_NPM1_MUTATED_SIGNATURE_1_UP	MULLIGHAN_NPM1_MUTATED_SIGNATURE_1_UP		148	-0.2642463	-1.1890979	0.1	0.52242243	1	2414	tags=30%, list=22%, signal=38%
BARRIER_COLON_CANCER_RECURRENCE_UP	BARRIER_COLON_CANCER_RECURRENCE_UP		23	-0.42874673	-1.1890967	0.24444444	0.52161247	1	1930	tags=26%, list=17%, signal=31%
HU_ANGIOGENESIS_DN	HU_ANGIOGENESIS_DN		21	-0.42144075	-1.1887972	0.28846154	0.5214994	1	2	tags=5%, list=0%, signal=5%
XU_CREBBP_TARGETS_UP	XU_CREBBP_TARGETS_UP		20	-0.44376722	-1.1886435	0.32142857	0.5211342	1	1060	tags=20%, list=9%, signal=22%
FOSTER_INFLAMMATORY_RESPONSE_LPS_DN	FOSTER_INFLAMMATORY_RESPONSE_LPS_DN		233	-0.32378215	-1.1875557	0.22033899	0.5227033	1	1964	tags=29%, list=18%, signal=34%
BILBAN_B_CLL_LPL_UP	BILBAN_B_CLL_LPL_UP		30	-0.38810748	-1.1873509	0.27450982	0.52213216	1	2502	tags=40%, list=22%, signal=51%
ZHAN_MULTIPLE_MYELOMA_SPIKED	ZHAN_MULTIPLE_MYELOMA_SPIKED		15	-0.48125696	-1.1865288	0.3272727	0.5228371	1	936	tags=33%, list=8%, signal=36%
SENESE_HDAC2_TARGETS_UP	SENESE_HDAC2_TARGETS_UP		66	-0.3520738	-1.1854157	0.20408164	0.52414757	1	2189	tags=39%, list=20%, signal=49%
ZHAN_MULTIPLE_MYELOMA_HP_DN	ZHAN_MULTIPLE_MYELOMA_HP_DN		25	-0.41023958	-1.1850791	0.2244898	0.5242299	1	332	tags=12%, list=3%, signal=12%
BROWNE_HCMV_INFECTION_30MIN_UP	BROWNE_HCMV_INFECTION_30MIN_UP		34	-0.3650187	-1.18502	0.18518518	0.5234839	1	823	tags=21%, list=7%, signal=22%
REACTOME_STRIATED_MUSCLE_CONTRACTION	REACTOME_STRIATED_MUSCLE_CONTRACTION		22	-0.61211914	-1.1848946	0.29166666	0.5230193	1	794	tags=41%, list=7%, signal=44%
ENK_UV_RESPONSE_EPIDERMIS_UP	ENK_UV_RESPONSE_EPIDERMIS_UP		193	-0.29789925	-1.1845845	0.23529412	0.5229566	1	990	tags=12%, list=9%, signal=13%
REACTOME_GS_ALPHA_MEDIATED_EVENTS_IN_GLUCAGON_SIGNALLING	REACTOME_GS_ALPHA_MEDIATED_EVENTS_IN_GLUCAGON_SIGNALLING		19	-0.42917308	-1.1828278	0.26530612	0.5254812	1	817	tags=16%, list=7%, signal=17%
MAHADEVAN_IMATINIB_RESISTANCE_DN	MAHADEVAN_IMATINIB_RESISTANCE_DN		16	-0.5410835	-1.1826115	0.23404256	0.5250057	1	850	tags=38%, list=8%, signal=41%
REACTOME_GLUCONEOGENESIS	REACTOME_GLUCONEOGENESIS		19	-0.47401416	-1.1825205	0.22	0.5243472	1	2643	tags=58%, list=24%, signal=76%
GUENTHER_GROWTH_SPHERICAL_VS_ADHERENT_DN	GUENTHER_GROWTH_SPHERICAL_VS_ADHERENT_DN		21	-0.4982954	-1.1822655	0.33333334	0.5239759	1	1735	tags=43%, list=15%, signal=51%
KEGG_NATURAL_KILLER_CELL_MEDIATED_CYTOTOXICITY	KEGG_NATURAL_KILLER_CELL_MEDIATED_CYTOTOXICITY		64	-0.40291673	-1.1822189	0.3272727	0.5232749	1	2120	tags=38%, list=19%, signal=46%
MCBRYAN_PUBERTAL_BREAST_5_6WK_DN	MCBRYAN_PUBERTAL_BREAST_5_6WK_DN		85	-0.34880173	-1.182108	0.26923078	0.5227775	1	2106	tags=29%, list=19%, signal=36%
ELVIDGE_HYPOXIA_DN	ELVIDGE_HYPOXIA_DN		84	-0.30911338	-1.1820875	0.25	0.5220449	1	2515	tags=26%, list=22%, signal=34%
LIN_MELANOMA_COPY_NUMBER_DN	LIN_MELANOMA_COPY_NUMBER_DN		26	-0.4129388	-1.1816813	0.34615386	0.52193445	1	3052	tags=38%, list=27%, signal=53%
BROWNE_HCMV_INFECTION_24HR_DN	BROWNE_HCMV_INFECTION_24HR_DN		93	-0.33198878	-1.1816291	0.20338982	0.5213132	1	1996	tags=34%, list=18%, signal=42%
JAEGER_METASTASIS_DN	JAEGER_METASTASIS_DN		145	-0.33373228	-1.1814609	0.21568628	0.5208493	1	1247	tags=23%, list=11%, signal=26%
BACOLOD_RESISTANCE_TO_ALKYLATING_AGENTS_DN	BACOLOD_RESISTANCE_TO_ALKYLATING_AGENTS_DN		25	-0.3830913	-1.1807796	0.33333334	0.52181554	1	1535	tags=16%, list=14%, signal=19%
TSUNODA_CISPLATIN_RESISTANCE_DN	TSUNODA_CISPLATIN_RESISTANCE_DN		18	-0.441585	-1.180659	0.17307693	0.52125293	1	1724	tags=33%, list=15%, signal=39%
THEILGAARD_NEUTROPHIL_AT_SKIN_WOUND_UP	THEILGAARD_NEUTROPHIL_AT_SKIN_WOUND_UP		51	-0.3992554	-1.1797806	0.375	0.5218345	1	2150	tags=33%, list=19%, signal=41%
MOOTHA_MITOCHONDRIA	MOOTHA_MITOCHONDRIA		330	-0.27908415	-1.1792293	0.2982456	0.5221292	1	2630	tags=30%, list=23%, signal=38%
VANTVEER_BREAST_CANCER_BRCA1_UP	VANTVEER_BREAST_CANCER_BRCA1_UP		18	-0.39720568	-1.1791167	0.21428572	0.52161425	1	138	tags=11%, list=1%, signal=11%
REACTOME_GLUCAGON_SIGNALING_IN_METABOLIC_REGULATION	REACTOME_GLUCAGON_SIGNALING_IN_METABOLIC_REGULATION		22	-0.38378438	-1.1787437	0.29090908	0.5214106	1	817	tags=14%, list=7%, signal=15%
LIU_TARGETS_OF_VMYB_VS_CMYB_DN	LIU_TARGETS_OF_VMYB_VS_CMYB_DN		26	-0.39498472	-1.1785936	0.1724138	0.52085465	1	886	tags=19%, list=8%, signal=21%
REACTOME_RHO_GTPASE_CYCLE	REACTOME_RHO_GTPASE_CYCLE		70	-0.321472	-1.1785104	0.16129032	0.5202132	1	2148	tags=31%, list=19%, signal=39%
SWEET_KRAS_ONCOGENIC_SIGNATURE	SWEET_KRAS_ONCOGENIC_SIGNATURE		28	-0.4385077	-1.1784312	0.26666668	0.5195841	1	1845	tags=25%, list=16%, signal=30%
SCHLOSSER_SERUM_RESPONSE_UP	SCHLOSSER_SERUM_RESPONSE_UP		77	-0.28936842	-1.1777427	0.23076923	0.5202977	1	1270	tags=17%, list=11%, signal=19%
IVANOVA_HEMATOPOIESIS_STEM_CELL_AND_PROGENITOR	IVANOVA_HEMATOPOIESIS_STEM_CELL_AND_PROGENITOR		152	-0.26637423	-1.1769519	0.114754096	0.52151686	1	1418	tags=21%, list=13%, signal=24%
MULLIGHAN_MLL_SIGNATURE_1_DN	MULLIGHAN_MLL_SIGNATURE_1_DN		140	-0.31276104	-1.176887	0.21052632	0.5208728	1	1762	tags=24%, list=16%, signal=28%
HOSHIDA_LIVER_CANCER_SURVIVAL_DN	HOSHIDA_LIVER_CANCER_SURVIVAL_DN		82	-0.30405572	-1.1755563	0.27272728	0.5227874	1	1642	tags=22%, list=15%, signal=26%
BOYLAN_MULTIPLE_MYELOMA_D_UP	BOYLAN_MULTIPLE_MYELOMA_D_UP		45	-0.3843828	-1.1743749	0.2857143	0.5249452	1	1792	tags=29%, list=16%, signal=34%
KOYAMA_SEMA3B_TARGETS_DN	KOYAMA_SEMA3B_TARGETS_DN		152	-0.26469654	-1.1732979	0.13333334	0.52638286	1	1803	tags=24%, list=16%, signal=28%
SHAFFER_IRF4_MULTIPLE_MYELOMA_PROGRAM	SHAFFER_IRF4_MULTIPLE_MYELOMA_PROGRAM		25	-0.42050362	-1.1729634	0.27450982	0.52625734	1	1206	tags=32%, list=11%, signal=36%
ZHOU_INFLAMMATORY_RESPONSE_LIVE_DN	ZHOU_INFLAMMATORY_RESPONSE_LIVE_DN		165	-0.27827436	-1.1725991	0.24193548	0.5261153	1	2146	tags=27%, list=19%, signal=33%
ZHOU_INFLAMMATORY_RESPONSE_LPS_DN	ZHOU_INFLAMMATORY_RESPONSE_LPS_DN		165	-0.27827436	-1.1725991	0.24193548	0.525345	1	2146	tags=27%, list=19%, signal=33%
JAZAERI_BREAST_CANCER_BRCA1_VS_BRCA2_DN	JAZAERI_BREAST_CANCER_BRCA1_VS_BRCA2_DN		30	-0.37706274	-1.1720859	0.21666667	0.52592325	1	2202	tags=47%, list=20%, signal=58%
MULLIGHAN_MLL_SIGNATURE_1_UP	MULLIGHAN_MLL_SIGNATURE_1_UP		233	-0.260882	-1.1720656	0.29032257	0.5252464	1	2510	tags=29%, list=22%, signal=37%
SHEPARD_BMYB_MORPHOLINO_DN	SHEPARD_BMYB_MORPHOLINO_DN		115	-0.35108238	-1.1716272	0.2244898	0.5253402	1	1620	tags=24%, list=14%, signal=28%
POTTI_CYTOXAN_SENSITIVITY	POTTI_CYTOXAN_SENSITIVITY		24	-0.37025946	-1.1708928	0.24	0.5261323	1	1824	tags=29%, list=16%, signal=35%
BARIS_THYROID_CANCER_DN	BARIS_THYROID_CANCER_DN		43	-0.3476773	-1.1705236	0.27118644	0.526044	1	1570	tags=23%, list=14%, signal=27%
GOZGIT_ESR1_TARGETS_DN	GOZGIT_ESR1_TARGETS_DN		379	-0.29638356	-1.1696775	0.16393442	0.5270234	1	1567	tags=22%, list=14%, signal=24%
RODRIGUES_THYROID_CARCINOMA_ANAPLASTIC_DN	RODRIGUES_THYROID_CARCINOMA_ANAPLASTIC_DN		263	-0.28912637	-1.1687748	0.16949153	0.52808994	1	2176	tags=29%, list=19%, signal=35%
KLEIN_PRIMARY_EFFUSION_LYMPHOMA_DN	KLEIN_PRIMARY_EFFUSION_LYMPHOMA_DN		37	-0.49625102	-1.1684755	0.32	0.5279569	1	1086	tags=30%, list=10%, signal=33%
REACTOME_METABOLISM_OF_LIPIDS_AND_LIPOPROTEINS	REACTOME_METABOLISM_OF_LIPIDS_AND_LIPOPROTEINS		154	-0.33543095	-1.168375	0.26923078	0.5273633	1	1283	tags=19%, list=11%, signal=22%
RIZKI_TUMOR_INVASIVENESS_3D_DN	RIZKI_TUMOR_INVASIVENESS_3D_DN		150	-0.2847652	-1.16752	0.14035088	0.5286056	1	2289	tags=26%, list=20%, signal=32%
ZHAN_V2_LATE_DIFFERENTIATION_GENES	ZHAN_V2_LATE_DIFFERENTIATION_GENES		27	-0.33743784	-1.1669255	0.22916667	0.5293629	1	1179	tags=15%, list=11%, signal=17%
FURUKAWA_DUSP6_TARGETS_PCI35_UP	FURUKAWA_DUSP6_TARGETS_PCI35_UP		37	-0.4046103	-1.1663444	0.26923078	0.5298469	1	1307	tags=27%, list=12%, signal=30%
SEIDEN_ONCOGENESIS_BY_MET	SEIDEN_ONCOGENESIS_BY_MET		59	-0.45590234	-1.1653949	0.36363637	0.5308694	1	3209	tags=63%, list=29%, signal=87%
OSWALD_HEMATOPOIETIC_STEM_CELL_IN_COLLAGEN_GEL_UP	OSWALD_HEMATOPOIETIC_STEM_CELL_IN_COLLAGEN_GEL_UP		124	-0.30838186	-1.1648737	0.21428572	0.5310968	1	1768	tags=24%, list=16%, signal=28%
OSWALD_HEMATOPOIETIC_STEM_CELL_IN_COLLAGEN_GEL_DN	OSWALD_HEMATOPOIETIC_STEM_CELL_IN_COLLAGEN_GEL_DN		124	-0.30838186	-1.1648737	0.21428572	0.53033596	1	1768	tags=24%, list=16%, signal=28%
BERENJENO_TRANSFORMED_BY_RHOA_REVERSIBLY_DN	BERENJENO_TRANSFORMED_BY_RHOA_REVERSIBLY_DN		22	-0.44955814	-1.164673	0.25	0.53010523	1	1347	tags=36%, list=12%, signal=41%
MCCLUNG_CREB1_TARGETS_DN	MCCLUNG_CREB1_TARGETS_DN		42	-0.34473345	-1.1645056	0.28333333	0.5297932	1	1547	tags=31%, list=14%, signal=36%
REACTOME_ACTIVATED_TLR4_SIGNALLING	REACTOME_ACTIVATED_TLR4_SIGNALLING		15	-0.45365232	-1.1639867	0.26415095	0.5300748	1	2153	tags=40%, list=19%, signal=49%
KIM_WT1_TARGETS_8HR_UP	KIM_WT1_TARGETS_8HR_UP		108	-0.35771146	-1.1633205	0.2888889	0.5307068	1	1768	tags=27%, list=16%, signal=32%
PICCALUGA_ANGIOIMMUNOBLASTIC_LYMPHOMA_DN	PICCALUGA_ANGIOIMMUNOBLASTIC_LYMPHOMA_DN		62	-0.3921823	-1.1627241	0.36734694	0.5311302	1	2419	tags=34%, list=22%, signal=43%
UZONYI_RESPONSE_TO_LEUKOTRIENE_AND_THROMBIN	UZONYI_RESPONSE_TO_LEUKOTRIENE_AND_THROMBIN		28	-0.39302593	-1.1621447	0.26	0.53163236	1	1098	tags=25%, list=10%, signal=28%
GRUETZMANN_PANCREATIC_CANCER_DN	GRUETZMANN_PANCREATIC_CANCER_DN		147	-0.28768954	-1.1619507	0.21818182	0.5312727	1	1822	tags=27%, list=16%, signal=32%
MOOTHA_HUMAN_MITODB_6_2002	MOOTHA_HUMAN_MITODB_6_2002		325	-0.28803968	-1.161443	0.33333334	0.53149736	1	2714	tags=34%, list=24%, signal=43%
BASSO_CD40_SIGNALING_UP	BASSO_CD40_SIGNALING_UP		63	-0.38507006	-1.1602855	0.2777778	0.53308463	1	1578	tags=29%, list=14%, signal=33%
SHEDDEN_LUNG_CANCER_GOOD_SURVIVAL_A4	SHEDDEN_LUNG_CANCER_GOOD_SURVIVAL_A4		109	-0.3252699	-1.1602558	0.2777778	0.53243124	1	1943	tags=28%, list=17%, signal=34%
FARMER_BREAST_CANCER_BASAL_VS_LULMINAL	FARMER_BREAST_CANCER_BASAL_VS_LULMINAL		192	-0.2918214	-1.1600864	0.20338982	0.53216803	1	1558	tags=20%, list=14%, signal=23%
CAFFAREL_RESPONSE_TO_THC_UP	CAFFAREL_RESPONSE_TO_THC_UP		18	-0.42314664	-1.1600463	0.3043478	0.5314529	1	2609	tags=56%, list=23%, signal=72%
BYSTRYKH_HEMATOPOIESIS_STEM_CELL_AND_BRAIN_QTL_TRANS	BYSTRYKH_HEMATOPOIESIS_STEM_CELL_AND_BRAIN_QTL_TRANS		138	-0.27608585	-1.1600083	0.23404256	0.53087825	1	2376	tags=31%, list=21%, signal=39%
BIOCARTA_DC_PATHWAY	BIOCARTA_DC_PATHWAY		15	-0.5202126	-1.1595694	0.25	0.5309815	1	1219	tags=40%, list=11%, signal=45%
WANG_HCP_PROSTATE_CANCER	WANG_HCP_PROSTATE_CANCER		45	-0.3334259	-1.1594845	0.21666667	0.5304182	1	896	tags=18%, list=8%, signal=19%
CREIGHTON_ENDOCRINE_THERAPY_RESISTANCE_1	CREIGHTON_ENDOCRINE_THERAPY_RESISTANCE_1		281	-0.23657975	-1.159134	0.19117647	0.53038514	1	1608	tags=17%, list=14%, signal=19%
CHUNG_BLISTER_CYTOTOXICITY_DN	CHUNG_BLISTER_CYTOTOXICITY_DN		21	-0.4262546	-1.1580863	0.31578946	0.53172255	1	691	tags=19%, list=6%, signal=20%
UDAYAKUMAR_MED1_TARGETS_DN	UDAYAKUMAR_MED1_TARGETS_DN		146	-0.30538407	-1.1549839	0.30232558	0.537284	1	1358	tags=18%, list=12%, signal=20%
RASHI_RESPONSE_TO_IONIZING_RADIATION_5	RASHI_RESPONSE_TO_IONIZING_RADIATION_5		106	-0.2661196	-1.1541119	0.18461539	0.5381603	1	844	tags=13%, list=8%, signal=14%
NING_CHRONIC_OBSTRUCTIVE_PULMONARY_DISEASE_UP	NING_CHRONIC_OBSTRUCTIVE_PULMONARY_DISEASE_UP		53	-0.3061195	-1.1526867	0.22	0.540472	1	838	tags=15%, list=7%, signal=16%
ONDER_CDH1_TARGETS_1_UP	ONDER_CDH1_TARGETS_1_UP		80	-0.33787075	-1.1525227	0.24528302	0.54004997	1	1770	tags=29%, list=16%, signal=34%
MULLIGHAN_NPM1_MUTATED_SIGNATURE_1_DN	MULLIGHAN_NPM1_MUTATED_SIGNATURE_1_DN		63	-0.2885452	-1.1515533	0.23214285	0.5414325	1	1101	tags=13%, list=10%, signal=14%
PYEON_CANCER_HEAD_AND_NECK_VS_CERVICAL_DN	PYEON_CANCER_HEAD_AND_NECK_VS_CERVICAL_DN		15	-0.4995946	-1.1510822	0.25	0.5417345	1	1178	tags=33%, list=11%, signal=37%
MONNIER_POSTRADIATION_TUMOR_ESCAPE_DN	MONNIER_POSTRADIATION_TUMOR_ESCAPE_DN		228	-0.31068054	-1.1503508	0.3529412	0.542103	1	2443	tags=34%, list=22%, signal=42%
BREDEMEYER_RAG_SIGNALING_VIA_ATM_NOT_VIA_NFKB_UP	BREDEMEYER_RAG_SIGNALING_VIA_ATM_NOT_VIA_NFKB_UP		26	-0.42772824	-1.149962	0.36842105	0.5419798	1	1456	tags=35%, list=13%, signal=40%
HUANG_FOXA2_TARGETS_UP	HUANG_FOXA2_TARGETS_UP		26	-0.39287654	-1.1489525	0.25	0.5429789	1	1770	tags=27%, list=16%, signal=32%
SEKI_INFLAMMATORY_RESPONSE_LPS_UP	SEKI_INFLAMMATORY_RESPONSE_LPS_UP		52	-0.37931058	-1.1483936	0.32786885	0.5437098	1	1750	tags=29%, list=16%, signal=34%
ST_INTERLEUKIN_4_PATHWAY	ST_INTERLEUKIN_4_PATHWAY		17	-0.39920655	-1.1481938	0.32692307	0.5435237	1	1743	tags=41%, list=16%, signal=49%
PETRETTO_CARDIAC_HYPERTROPHY	PETRETTO_CARDIAC_HYPERTROPHY		23	-0.5018263	-1.1464125	0.34	0.54664445	1	1251	tags=30%, list=11%, signal=34%
ELLWOOD_MYC_TARGETS_DN	ELLWOOD_MYC_TARGETS_DN		31	-0.36709115	-1.1460675	0.31578946	0.546807	1	1779	tags=32%, list=16%, signal=38%
BIOCARTA_TOLL_PATHWAY	BIOCARTA_TOLL_PATHWAY		21	-0.40489888	-1.1451914	0.3	0.5479278	1	2287	tags=38%, list=20%, signal=48%
NAKAMURA_METASTASIS_MODEL_DN	NAKAMURA_METASTASIS_MODEL_DN		23	-0.41119257	-1.1448101	0.2244898	0.5481056	1	1695	tags=35%, list=15%, signal=41%
AIYAR_COBRA1_TARGETS_UP	AIYAR_COBRA1_TARGETS_UP		26	-0.39274555	-1.144626	0.26229507	0.54775393	1	2001	tags=50%, list=18%, signal=61%
PARK_APL_PATHOGENESIS_DN	PARK_APL_PATHOGENESIS_DN		26	-0.41220027	-1.1440253	0.29166666	0.5483268	1	1829	tags=31%, list=16%, signal=37%
MULLIGHAN_NPM1_SIGNATURE_3_UP	MULLIGHAN_NPM1_SIGNATURE_3_UP		188	-0.25994286	-1.1429272	0.16	0.55034983	1	1639	tags=20%, list=15%, signal=23%
BUYTAERT_PHOTODYNAMIC_THERAPY_STRESS_DN	BUYTAERT_PHOTODYNAMIC_THERAPY_STRESS_DN		353	-0.26210257	-1.142309	0.20754717	0.55068177	1	2161	tags=23%, list=19%, signal=27%
KEGG_HEMATOPOIETIC_CELL_LINEAGE	KEGG_HEMATOPOIETIC_CELL_LINEAGE		53	-0.42194974	-1.1420904	0.29411766	0.55035865	1	764	tags=21%, list=7%, signal=22%
CASORELLI_ACUTE_PROMYELOCYTIC_LEUKEMIA_UP	CASORELLI_ACUTE_PROMYELOCYTIC_LEUKEMIA_UP		97	-0.31566828	-1.1420238	0.28070176	0.5496932	1	830	tags=14%, list=7%, signal=15%
WATANABE_RECTAL_CANCER_RADIOTHERAPY_RESPONSIVE_UP	WATANABE_RECTAL_CANCER_RADIOTHERAPY_RESPONSIVE_UP		66	-0.30390134	-1.1416136	0.35416666	0.54978657	1	2963	tags=39%, list=26%, signal=53%
WANG_SMARCE1_TARGETS_DN	WANG_SMARCE1_TARGETS_DN		205	-0.32299197	-1.1410731	0.27659574	0.5500899	1	1999	tags=27%, list=18%, signal=32%
LI_AMPLIFIED_IN_LUNG_CANCER	LI_AMPLIFIED_IN_LUNG_CANCER		123	-0.29187623	-1.1409701	0.34042552	0.54943925	1	1374	tags=20%, list=12%, signal=22%
REACTOME_REGULATION_OF_INSULIN_SECRETION	REACTOME_REGULATION_OF_INSULIN_SECRETION		148	-0.2895492	-1.1408744	0.42857143	0.5488926	1	2970	tags=39%, list=27%, signal=52%
MILI_PSEUDOPODIA_CHEMOTAXIS_DN	MILI_PSEUDOPODIA_CHEMOTAXIS_DN		312	-0.29690772	-1.1406013	0.29411766	0.5486887	1	2318	tags=28%, list=21%, signal=34%
BROWNE_HCMV_INFECTION_12HR_DN	BROWNE_HCMV_INFECTION_12HR_DN		52	-0.31410655	-1.1395795	0.20754717	0.55034244	1	1460	tags=19%, list=13%, signal=22%
CHANG_IMMORTALIZED_BY_HPV31_DN	CHANG_IMMORTALIZED_BY_HPV31_DN		32	-0.35999554	-1.1391824	0.17021276	0.55073243	1	1731	tags=31%, list=15%, signal=37%
ZHU_CMV_8_HR_DN	ZHU_CMV_8_HR_DN		19	-0.42204538	-1.1388856	0.3275862	0.55073583	1	1640	tags=37%, list=15%, signal=43%
SCIBETTA_KDM5B_TARGETS_DN	SCIBETTA_KDM5B_TARGETS_DN		47	-0.32666755	-1.1380163	0.25490198	0.55152416	1	1782	tags=21%, list=16%, signal=25%
MULLIGHAN_MLL_SIGNATURE_2_UP	MULLIGHAN_MLL_SIGNATURE_2_UP		242	-0.24864596	-1.1378548	0.20338982	0.5511043	1	2413	tags=28%, list=22%, signal=35%
GRAHAM_NORMAL_QUIESCENT_VS_NORMAL_DIVIDING_UP	GRAHAM_NORMAL_QUIESCENT_VS_NORMAL_DIVIDING_UP		35	-0.45209014	-1.1377721	0.34615386	0.55046684	1	1863	tags=37%, list=17%, signal=44%
MARTORIATI_MDM4_TARGETS_FETAL_LIVER_DN	MARTORIATI_MDM4_TARGETS_FETAL_LIVER_DN		202	-0.2934202	-1.1374756	0.32692307	0.5502587	1	2127	tags=30%, list=19%, signal=36%
BENPORATH_OCT4_TARGETS	BENPORATH_OCT4_TARGETS		150	-0.26230288	-1.1372092	0.21818182	0.5499469	1	1574	tags=21%, list=14%, signal=24%
JI_METASTASIS_REPRESSED_BY_STK11	JI_METASTASIS_REPRESSED_BY_STK11		17	-0.40143362	-1.1365366	0.2413793	0.55063033	1	956	tags=24%, list=9%, signal=26%
REACTOME_PLATELET_ACTIVATION_TRIGGERS	REACTOME_PLATELET_ACTIVATION_TRIGGERS		42	-0.38783666	-1.1364992	0.3207547	0.549913	1	2093	tags=33%, list=19%, signal=41%
KRIGE_RESPONSE_TO_TOSEDOSTAT_6HR_DN	KRIGE_RESPONSE_TO_TOSEDOSTAT_6HR_DN		462	-0.23340073	-1.1334664	0.3	0.5549304	1	2431	tags=23%, list=22%, signal=29%
BIOCARTA_AMI_PATHWAY	BIOCARTA_AMI_PATHWAY		19	-0.45230904	-1.1333852	0.2631579	0.5543837	1	1684	tags=37%, list=15%, signal=43%
REACTOME_IMMUNOREGULATORY_INTERACTIONS_BETWEEN_A_LYMPHOID_AND_A_NON_LYMPHOID_CELL	REACTOME_IMMUNOREGULATORY_INTERACTIONS_BETWEEN_A_LYMPHOID_AND_A_NON_LYMPHOID_CELL		33	-0.50766814	-1.1333151	0.35714287	0.5537854	1	1520	tags=39%, list=14%, signal=45%
KEGG_INTESTINAL_IMMUNE_NETWORK_FOR_IGA_PRODUCTION	KEGG_INTESTINAL_IMMUNE_NETWORK_FOR_IGA_PRODUCTION		26	-0.46776485	-1.1325873	0.34615386	0.5545522	1	914	tags=27%, list=8%, signal=29%
BIOCARTA_RHO_PATHWAY	BIOCARTA_RHO_PATHWAY		27	-0.38501576	-1.1323318	0.3148148	0.55441326	1	1245	tags=22%, list=11%, signal=25%
DAVICIONI_TARGETS_OF_PAX_FOXO1_FUSIONS_UP	DAVICIONI_TARGETS_OF_PAX_FOXO1_FUSIONS_UP		156	-0.36327738	-1.1317395	0.38297874	0.5546579	1	1735	tags=29%, list=15%, signal=34%
REACTOME_ADP_SIGNALLING_THROUGH_P2Y_PURINOCEPTOR_12	REACTOME_ADP_SIGNALLING_THROUGH_P2Y_PURINOCEPTOR_12		17	-0.39595872	-1.1311032	0.32142857	0.5552682	1	959	tags=18%, list=9%, signal=19%
ACEVEDO_LIVER_CANCER_DN	ACEVEDO_LIVER_CANCER_DN		330	-0.2604984	-1.1294086	0.22580644	0.5580799	1	1437	tags=20%, list=13%, signal=23%
JAIN_NFKB_SIGNALING	JAIN_NFKB_SIGNALING		46	-0.32670093	-1.1283127	0.3529412	0.5594671	1	2561	tags=30%, list=23%, signal=39%
DORN_ADENOVIRUS_INFECTION_12HR_UP	DORN_ADENOVIRUS_INFECTION_12HR_UP		18	-0.39574146	-1.127952	0.2777778	0.5593589	1	1104	tags=22%, list=10%, signal=25%
PARENT_MTOR_SIGNALING_UP	PARENT_MTOR_SIGNALING_UP		328	-0.23885377	-1.1268986	0.35714287	0.5610278	1	1807	tags=20%, list=16%, signal=23%
STEIN_ESRRA_TARGETS	STEIN_ESRRA_TARGETS		308	-0.27784958	-1.1266363	0.36734694	0.56075346	1	2649	tags=33%, list=24%, signal=42%
BIOCARTA_NO1_PATHWAY	BIOCARTA_NO1_PATHWAY		18	-0.42270285	-1.1258385	0.2982456	0.56170654	1	838	tags=22%, list=7%, signal=24%
YAMASHITA_METHYLATED_IN_PROSTATE_CANCER	YAMASHITA_METHYLATED_IN_PROSTATE_CANCER		44	-0.4364724	-1.1256881	0.33333334	0.56119883	1	1473	tags=36%, list=13%, signal=42%
DOANE_RESPONSE_TO_ANDROGEN_DN	DOANE_RESPONSE_TO_ANDROGEN_DN		160	-0.27515036	-1.1244037	0.23636363	0.56257343	1	2108	tags=28%, list=19%, signal=33%
BREDEMEYER_RAG_SIGNALING_NOT_VIA_ATM_UP	BREDEMEYER_RAG_SIGNALING_NOT_VIA_ATM_UP		29	-0.33703753	-1.1242492	0.2923077	0.5623077	1	592	tags=14%, list=5%, signal=15%
XU_GH1_AUTOCRINE_TARGETS_DN	XU_GH1_AUTOCRINE_TARGETS_DN		68	-0.30344617	-1.1234971	0.29787233	0.56290513	1	2001	tags=29%, list=18%, signal=36%
RODRIGUES_THYROID_CARCINOMA_POORLY_DIFFERENTIATED_DN	RODRIGUES_THYROID_CARCINOMA_POORLY_DIFFERENTIATED_DN		385	-0.27535656	-1.1231054	0.27450982	0.5626628	1	2251	tags=27%, list=20%, signal=33%
CREIGHTON_ENDOCRINE_THERAPY_RESISTANCE_3	CREIGHTON_ENDOCRINE_THERAPY_RESISTANCE_3		341	-0.3082237	-1.1230859	0.35555556	0.5619621	1	2288	tags=31%, list=20%, signal=38%
YAO_TEMPORAL_RESPONSE_TO_PROGESTERONE_CLUSTER_9	YAO_TEMPORAL_RESPONSE_TO_PROGESTERONE_CLUSTER_9		59	-0.34919396	-1.1228255	0.3272727	0.5617092	1	1353	tags=25%, list=12%, signal=29%
BIOCARTA_CHREBP2_PATHWAY	BIOCARTA_CHREBP2_PATHWAY		26	-0.32692984	-1.1222267	0.26923078	0.5623869	1	2859	tags=50%, list=26%, signal=67%
MORI_PLASMA_CELL_UP	MORI_PLASMA_CELL_UP		28	-0.42549214	-1.1209042	0.39583334	0.56449723	1	2586	tags=46%, list=23%, signal=60%
NUYTTEN_NIPP1_TARGETS_DN	NUYTTEN_NIPP1_TARGETS_DN		449	-0.28017536	-1.1207975	0.3478261	0.5640575	1	1918	tags=23%, list=17%, signal=27%
HADDAD_B_LYMPHOCYTE_PROGENITOR	HADDAD_B_LYMPHOCYTE_PROGENITOR		144	-0.30848554	-1.1201713	0.3508772	0.5646282	1	1523	tags=22%, list=14%, signal=25%
ST_P38_MAPK_PATHWAY	ST_P38_MAPK_PATHWAY		24	-0.35236648	-1.1196743	0.33962265	0.56499785	1	1761	tags=29%, list=16%, signal=35%
BOYAULT_LIVER_CANCER_SUBCLASS_G12_UP	BOYAULT_LIVER_CANCER_SUBCLASS_G12_UP		24	-0.33016804	-1.118954	0.30952382	0.56565434	1	2309	tags=29%, list=21%, signal=37%
GARY_CD5_TARGETS_UP	GARY_CD5_TARGETS_UP		292	-0.25123227	-1.1172248	0.3508772	0.5682386	1	2079	tags=22%, list=19%, signal=27%
RUTELLA_RESPONSE_TO_CSF2RB_AND_IL4_UP	RUTELLA_RESPONSE_TO_CSF2RB_AND_IL4_UP		209	-0.2903638	-1.1171265	0.2881356	0.5677366	1	1928	tags=25%, list=17%, signal=30%
SHEN_SMARCA2_TARGETS_UP	SHEN_SMARCA2_TARGETS_UP		226	-0.35863808	-1.1163367	0.3809524	0.5687625	1	2829	tags=37%, list=25%, signal=48%
BIOCARTA_MAPK_PATHWAY	BIOCARTA_MAPK_PATHWAY		56	-0.28751117	-1.1160071	0.31111112	0.56885797	1	1872	tags=21%, list=17%, signal=26%
KEGG_PEROXISOME	KEGG_PEROXISOME		57	-0.35236138	-1.1142634	0.29411766	0.57193553	1	2690	tags=40%, list=24%, signal=53%
SPIELMAN_LYMPHOBLAST_EUROPEAN_VS_ASIAN_DN	SPIELMAN_LYMPHOBLAST_EUROPEAN_VS_ASIAN_DN		419	-0.3434679	-1.114224	0.37777779	0.57126856	1	2598	tags=30%, list=23%, signal=37%
BIOCARTA_AT1R_PATHWAY	BIOCARTA_AT1R_PATHWAY		20	-0.3467955	-1.1136642	0.2826087	0.5717238	1	1861	tags=20%, list=17%, signal=24%
MILI_PSEUDOPODIA_HAPTOTAXIS_UP	MILI_PSEUDOPODIA_HAPTOTAXIS_UP		305	-0.38370422	-1.1126169	0.41860464	0.5730291	1	3034	tags=41%, list=27%, signal=55%
IVANOVA_HEMATOPOIESIS_STEM_CELL	IVANOVA_HEMATOPOIESIS_STEM_CELL		61	-0.3066496	-1.1125896	0.28333333	0.572358	1	1523	tags=21%, list=14%, signal=25%
IVANOVA_HEMATOPOIESIS_STEM_CELL_LONG_TERM	IVANOVA_HEMATOPOIESIS_STEM_CELL_LONG_TERM		65	-0.30583262	-1.1123569	0.23214285	0.57202023	1	1278	tags=23%, list=11%, signal=26%
KAYO_AGING_MUSCLE_DN	KAYO_AGING_MUSCLE_DN		82	-0.2912369	-1.1118871	0.33333334	0.5720089	1	1593	tags=18%, list=14%, signal=21%
PODAR_RESPONSE_TO_ADAPHOSTIN_UP	PODAR_RESPONSE_TO_ADAPHOSTIN_UP		87	-0.35198703	-1.1101514	0.375	0.5741701	1	1862	tags=25%, list=17%, signal=30%
TURASHVILI_BREAST_DUCTAL_CARCINOMA_VS_DUCTAL_NORMAL_DN	TURASHVILI_BREAST_DUCTAL_CARCINOMA_VS_DUCTAL_NORMAL_DN		92	-0.3090338	-1.1100881	0.2542373	0.5735755	1	1804	tags=28%, list=16%, signal=33%
BIOCARTA_CXCR4_PATHWAY	BIOCARTA_CXCR4_PATHWAY		17	-0.40074646	-1.1091162	0.4074074	0.5747781	1	2939	tags=47%, list=26%, signal=64%
DITTMER_PTHLH_TARGETS_UP	DITTMER_PTHLH_TARGETS_UP		84	-0.32480547	-1.1088887	0.34146342	0.57446253	1	2044	tags=24%, list=18%, signal=29%
MCCLUNG_CREB1_TARGETS_UP	MCCLUNG_CREB1_TARGETS_UP		76	-0.30295563	-1.1084791	0.28070176	0.5745386	1	2419	tags=30%, list=22%, signal=38%
HELLER_HDAC_TARGETS_DN	HELLER_HDAC_TARGETS_DN		169	-0.29864472	-1.1080576	0.34545454	0.5744266	1	2078	tags=30%, list=19%, signal=36%
RAMALHO_STEMNESS_UP	RAMALHO_STEMNESS_UP		148	-0.29116195	-1.1066989	0.34	0.5764998	1	2967	tags=34%, list=26%, signal=45%
LU_AGING_BRAIN_UP	LU_AGING_BRAIN_UP		88	-0.27141294	-1.1065791	0.22807017	0.5761469	1	2127	tags=24%, list=19%, signal=29%
ONDER_CDH1_SIGNALING_VIA_CTNNB1	ONDER_CDH1_SIGNALING_VIA_CTNNB1		52	-0.36144742	-1.1064795	0.3090909	0.575567	1	2315	tags=40%, list=21%, signal=51%
REACTOME_TRAF6_MEDIATED_INDUCTION_OF_THE_ANTIVIRAL_CYTOKINE_IFN_ALPHA_BETA_CASCADE	REACTOME_TRAF6_MEDIATED_INDUCTION_OF_THE_ANTIVIRAL_CYTOKINE_IFN_ALPHA_BETA_CASCADE		31	-0.35024628	-1.10645	0.38636363	0.5748711	1	2287	tags=32%, list=20%, signal=40%
FARMER_BREAST_CANCER_APOCRINE_VS_BASAL	FARMER_BREAST_CANCER_APOCRINE_VS_BASAL		199	-0.27566907	-1.1060458	0.28333333	0.57500476	1	2164	tags=26%, list=19%, signal=32%
GUTIERREZ_MULTIPLE_MYELOMA_DN	GUTIERREZ_MULTIPLE_MYELOMA_DN		20	-0.4398615	-1.1055981	0.42222223	0.5749839	1	3075	tags=45%, list=27%, signal=62%
FLOTHO_PEDIATRIC_ALL_THERAPY_RESPONSE_UP	FLOTHO_PEDIATRIC_ALL_THERAPY_RESPONSE_UP		35	-0.35289073	-1.1051621	0.40425533	0.57529217	1	1412	tags=14%, list=13%, signal=16%
MCCLUNG_DELTA_FOSB_TARGETS_2WK	MCCLUNG_DELTA_FOSB_TARGETS_2WK		34	-0.37852198	-1.1022996	0.29090908	0.58024424	1	1215	tags=21%, list=11%, signal=23%
RIGGINS_TAMOXIFEN_RESISTANCE_DN	RIGGINS_TAMOXIFEN_RESISTANCE_DN		132	-0.31129083	-1.1012851	0.3265306	0.5811812	1	2108	tags=31%, list=19%, signal=38%
FLECHNER_PBL_KIDNEY_TRANSPLANT_OK_VS_DONOR_UP	FLECHNER_PBL_KIDNEY_TRANSPLANT_OK_VS_DONOR_UP		98	-0.30232522	-1.1012766	0.36	0.58048207	1	2416	tags=26%, list=22%, signal=32%
KERLEY_RESPONSE_TO_CISPLATIN_UP	KERLEY_RESPONSE_TO_CISPLATIN_UP		29	-0.36876172	-1.1005985	0.3469388	0.5814823	1	1964	tags=31%, list=18%, signal=38%
MONNIER_POSTRADIATION_TUMOR_ESCAPE_UP	MONNIER_POSTRADIATION_TUMOR_ESCAPE_UP		215	-0.2709929	-1.0999287	0.29787233	0.58210427	1	2488	tags=28%, list=22%, signal=36%
SHIPP_DLBCL_VS_FOLLICULAR_LYMPHOMA_DN	SHIPP_DLBCL_VS_FOLLICULAR_LYMPHOMA_DN		29	-0.43272677	-1.0986493	0.4117647	0.58407533	1	1719	tags=34%, list=15%, signal=41%
BLALOCK_ALZHEIMERS_DISEASE_INCIPIENT_UP	BLALOCK_ALZHEIMERS_DISEASE_INCIPIENT_UP		221	-0.24548444	-1.0986114	0.296875	0.5834612	1	2428	tags=28%, list=22%, signal=35%
SABATES_COLORECTAL_ADENOMA_DN	SABATES_COLORECTAL_ADENOMA_DN		154	-0.36507726	-1.0983562	0.3559322	0.58324087	1	1093	tags=24%, list=10%, signal=26%
ST_B_CELL_ANTIGEN_RECEPTOR	ST_B_CELL_ANTIGEN_RECEPTOR		26	-0.3372425	-1.0969566	0.36666667	0.5852883	1	2093	tags=31%, list=19%, signal=38%
KAN_RESPONSE_TO_ARSENIC_TRIOXIDE	KAN_RESPONSE_TO_ARSENIC_TRIOXIDE		70	-0.34989882	-1.0965645	0.25490198	0.5853923	1	1874	tags=37%, list=17%, signal=44%
LI_CISPLATIN_RESISTANCE_DN	LI_CISPLATIN_RESISTANCE_DN		19	-0.45338297	-1.095316	0.33333334	0.5870782	1	1956	tags=47%, list=17%, signal=57%
WONG_MITOCHONDRIA_GENE_MODULE	WONG_MITOCHONDRIA_GENE_MODULE		158	-0.2984533	-1.0923139	0.4	0.5926608	1	2783	tags=31%, list=25%, signal=41%
MOOTHA_GLYCOLYSIS	MOOTHA_GLYCOLYSIS		15	-0.46625385	-1.0910127	0.35416666	0.59447724	1	2256	tags=67%, list=20%, signal=83%
PARK_TRETINOIN_RESPONSE_AND_PML_RARA_FUSION	PARK_TRETINOIN_RESPONSE_AND_PML_RARA_FUSION		21	-0.39855856	-1.0909522	0.29787233	0.59385735	1	756	tags=19%, list=7%, signal=20%
CHARAFE_BREAST_CANCER_BASAL_VS_MESENCHYMAL_DN	CHARAFE_BREAST_CANCER_BASAL_VS_MESENCHYMAL_DN		27	-0.37358648	-1.0892117	0.3846154	0.5968043	1	423	tags=15%, list=4%, signal=15%
REACTOME_POST_TRANSLATIONAL_PROTEIN_MODIFICATION	REACTOME_POST_TRANSLATIONAL_PROTEIN_MODIFICATION		28	-0.30650744	-1.0887289	0.3529412	0.5971616	1	1403	tags=18%, list=13%, signal=20%
HUTTMANN_B_CLL_POOR_SURVIVAL_UP	HUTTMANN_B_CLL_POOR_SURVIVAL_UP		167	-0.27839285	-1.0878245	0.31578946	0.59818155	1	1995	tags=26%, list=18%, signal=31%
FRASOR_RESPONSE_TO_ESTRADIOL_DN	FRASOR_RESPONSE_TO_ESTRADIOL_DN		40	-0.3304113	-1.0873414	0.296875	0.5984652	1	2013	tags=40%, list=18%, signal=49%
KEGG_HISTIDINE_METABOLISM	KEGG_HISTIDINE_METABOLISM		20	-0.4035508	-1.0865856	0.34042552	0.5990245	1	1709	tags=35%, list=15%, signal=41%
BYSTRYKH_HEMATOPOIESIS_STEM_CELL_AND_BRAIN_QTL_CIS	BYSTRYKH_HEMATOPOIESIS_STEM_CELL_AND_BRAIN_QTL_CIS		43	-0.3883307	-1.0849756	0.32608697	0.6020436	1	3230	tags=49%, list=29%, signal=68%
ZHAN_MULTIPLE_MYELOMA_HP_UP	ZHAN_MULTIPLE_MYELOMA_HP_UP		26	-0.3511086	-1.0843092	0.3962264	0.60255516	1	1131	tags=19%, list=10%, signal=21%
BILBAN_B_CLL_LPL_DN	BILBAN_B_CLL_LPL_DN		25	-0.4029315	-1.0841516	0.3846154	0.6020658	1	1098	tags=20%, list=10%, signal=22%
ASTON_MAJOR_DEPRESSIVE_DISORDER_DN	ASTON_MAJOR_DEPRESSIVE_DISORDER_DN		106	-0.25348368	-1.0840908	0.32786885	0.60159826	1	2525	tags=32%, list=23%, signal=41%
RICKMAN_HEAD_AND_NECK_CANCER_C	RICKMAN_HEAD_AND_NECK_CANCER_C		47	-0.39872867	-1.0832182	0.3275862	0.60249794	1	1469	tags=30%, list=13%, signal=34%
CHEBOTAEV_GR_TARGETS_DN	CHEBOTAEV_GR_TARGETS_DN		73	-0.34045136	-1.0823468	0.3043478	0.60356575	1	2304	tags=41%, list=21%, signal=51%
WILLIAMS_ESR2_TARGETS_UP	WILLIAMS_ESR2_TARGETS_UP		15	-0.34518287	-1.0821685	0.4107143	0.60314715	1	2252	tags=40%, list=20%, signal=50%
FONTAINE_FOLLICULAR_THYROID_ADENOMA_UP	FONTAINE_FOLLICULAR_THYROID_ADENOMA_UP		40	-0.28240788	-1.0819604	0.36363637	0.6028202	1	1232	tags=15%, list=11%, signal=17%
WILCOX_PRESPONSE_TO_ROGESTERONE_DN	WILCOX_PRESPONSE_TO_ROGESTERONE_DN		30	-0.37687474	-1.0797193	0.2857143	0.606609	1	1599	tags=33%, list=14%, signal=39%
KOKKINAKIS_METHIONINE_DEPRIVATION_96HR_DN	KOKKINAKIS_METHIONINE_DEPRIVATION_96HR_DN		53	-0.30190438	-1.0796776	0.35849056	0.60593367	1	2209	tags=30%, list=20%, signal=37%
DITTMER_PTHLH_TARGETS_DN	DITTMER_PTHLH_TARGETS_DN		50	-0.27897754	-1.0794559	0.33962265	0.6056042	1	2363	tags=26%, list=21%, signal=33%
LOPES_METHYLATED_IN_COLON_CANCER_DN	LOPES_METHYLATED_IN_COLON_CANCER_DN		17	-0.4077746	-1.0777717	0.42	0.60818	1	237	tags=12%, list=2%, signal=12%
VART_KSHV_INFECTION_ANGIOGENIC_MARKERS_UP	VART_KSHV_INFECTION_ANGIOGENIC_MARKERS_UP		122	-0.32775745	-1.0763296	0.35185185	0.6099454	1	1946	tags=31%, list=17%, signal=37%
XU_HGF_TARGETS_REPRESSED_BY_AKT1_DN	XU_HGF_TARGETS_REPRESSED_BY_AKT1_DN		46	-0.31701645	-1.0750135	0.33870968	0.61213326	1	1955	tags=37%, list=17%, signal=45%
WEINMANN_ADAPTATION_TO_HYPOXIA_DN	WEINMANN_ADAPTATION_TO_HYPOXIA_DN		27	-0.41185594	-1.0747849	0.35555556	0.6118468	1	1185	tags=22%, list=11%, signal=25%
BIOCARTA_HIVNEF_PATHWAY	BIOCARTA_HIVNEF_PATHWAY		33	-0.3065237	-1.074508	0.4509804	0.61175126	1	1683	tags=18%, list=15%, signal=21%
DER_IFN_BETA_RESPONSE_UP	DER_IFN_BETA_RESPONSE_UP		61	-0.31298542	-1.073856	0.4	0.6124051	1	1489	tags=18%, list=13%, signal=21%
OUYANG_PROSTATE_CANCER_PROGRESSION_DN	OUYANG_PROSTATE_CANCER_PROGRESSION_DN		15	-0.37561253	-1.0732596	0.3090909	0.6129953	1	1862	tags=40%, list=17%, signal=48%
SIG_PIP3_SIGNALING_IN_B_LYMPHOCYTES	SIG_PIP3_SIGNALING_IN_B_LYMPHOCYTES		21	-0.3470389	-1.0731293	0.37313432	0.61255664	1	2647	tags=48%, list=24%, signal=62%
BIOCARTA_P38MAPK_PATHWAY	BIOCARTA_P38MAPK_PATHWAY		26	-0.36436158	-1.0729954	0.5	0.61206096	1	1861	tags=27%, list=17%, signal=32%
OHM_METHYLATED_IN_ADULT_CANCERS	OHM_METHYLATED_IN_ADULT_CANCERS		17	-0.36079058	-1.0728163	0.42553192	0.61168474	1	320	tags=12%, list=3%, signal=12%
BARIS_THYROID_CANCER_UP	BARIS_THYROID_CANCER_UP		15	-0.37747347	-1.0724105	0.37777779	0.611931	1	2613	tags=33%, list=23%, signal=43%
GAURNIER_PSMD4_TARGETS	GAURNIER_PSMD4_TARGETS		28	-0.44919416	-1.0716811	0.41509435	0.61265135	1	2144	tags=50%, list=19%, signal=62%
MILI_PSEUDOPODIA	MILI_PSEUDOPODIA		22	-0.40903157	-1.0716201	0.39130434	0.6120925	1	1204	tags=18%, list=11%, signal=20%
GARCIA_TARGETS_OF_FLI1_AND_DAX1_UP	GARCIA_TARGETS_OF_FLI1_AND_DAX1_UP		22	-0.35480338	-1.0700527	0.3617021	0.6143939	1	2897	tags=50%, list=26%, signal=67%
GARY_CD5_TARGETS_DN	GARY_CD5_TARGETS_DN		254	-0.30290028	-1.0699732	0.40384614	0.6139037	1	2648	tags=29%, list=24%, signal=37%
CHESLER_BRAIN_HIGHEST_EXPRESSION	CHESLER_BRAIN_HIGHEST_EXPRESSION		25	-0.37110665	-1.0687695	0.40350878	0.6155789	1	1006	tags=20%, list=9%, signal=22%
SHAFFER_IRF4_TARGETS_IN_PLASMA_CELL_VS_MATURE_B_LYMPHOCYTE	SHAFFER_IRF4_TARGETS_IN_PLASMA_CELL_VS_MATURE_B_LYMPHOCYTE		48	-0.33489317	-1.0681384	0.37777779	0.6160852	1	1869	tags=31%, list=17%, signal=37%
LEONARD_HYPOXIA	LEONARD_HYPOXIA		26	-0.4144623	-1.0678761	0.44444445	0.6159427	1	1374	tags=27%, list=12%, signal=31%
ACEVEDO_NORMAL_TISSUE_ADJACENT_TO_LIVER_TUMOR_UP	ACEVEDO_NORMAL_TISSUE_ADJACENT_TO_LIVER_TUMOR_UP		88	-0.292362	-1.0673065	0.4347826	0.6162446	1	1735	tags=20%, list=15%, signal=24%
KORKOLA_EMBRYONAL_CARCINOMA_UP	KORKOLA_EMBRYONAL_CARCINOMA_UP		31	-0.30906454	-1.0671273	0.3888889	0.6158629	1	2739	tags=45%, list=24%, signal=60%
ROSS_AML_OF_FAB_M7_TYPE	ROSS_AML_OF_FAB_M7_TYPE		51	-0.290142	-1.0668122	0.3275862	0.6159124	1	1955	tags=29%, list=17%, signal=35%
KEGG_NOD_LIKE_RECEPTOR_SIGNALING_PATHWAY	KEGG_NOD_LIKE_RECEPTOR_SIGNALING_PATHWAY		30	-0.36685544	-1.0666751	0.38	0.6154881	1	2287	tags=37%, list=20%, signal=46%
HADDAD_T_LYMPHOCYTE_AND_NK_PROGENITOR_UP	HADDAD_T_LYMPHOCYTE_AND_NK_PROGENITOR_UP		44	-0.3120675	-1.0664765	0.39583334	0.61504525	1	1458	tags=18%, list=13%, signal=21%
FRIDMAN_SENESCENCE_UP	FRIDMAN_SENESCENCE_UP		48	-0.3278327	-1.0651914	0.28301886	0.6171252	1	1473	tags=25%, list=13%, signal=29%
MISSIAGLIA_REGULATED_BY_METHYLATION_UP	MISSIAGLIA_REGULATED_BY_METHYLATION_UP		68	-0.3203099	-1.0651561	0.37254903	0.6164513	1	1347	tags=25%, list=12%, signal=28%
BIOCARTA_IL2_PATHWAY	BIOCARTA_IL2_PATHWAY		15	-0.38030234	-1.0650766	0.4385965	0.61598957	1	1794	tags=27%, list=16%, signal=32%
TENEDINI_MEGAKARYOCYTE_MARKERS	TENEDINI_MEGAKARYOCYTE_MARKERS		29	-0.29709554	-1.0614139	0.38181818	0.6228893	1	1458	tags=21%, list=13%, signal=24%
KEGG_CHEMOKINE_SIGNALING_PATHWAY	KEGG_CHEMOKINE_SIGNALING_PATHWAY		129	-0.3128112	-1.0611753	0.42372882	0.6226926	1	2144	tags=28%, list=19%, signal=34%
MASSARWEH_TAMOXIFEN_RESISTANCE_DN	MASSARWEH_TAMOXIFEN_RESISTANCE_DN		122	-0.27445734	-1.0611476	0.39285713	0.62202597	1	1116	tags=16%, list=10%, signal=18%
BIOCARTA_WNT_PATHWAY	BIOCARTA_WNT_PATHWAY		18	-0.35280195	-1.0597327	0.3137255	0.6242654	1	27	tags=6%, list=0%, signal=6%
WEINMANN_ADAPTATION_TO_HYPOXIA_UP	WEINMANN_ADAPTATION_TO_HYPOXIA_UP		18	-0.41555977	-1.0596288	0.42553192	0.6237811	1	2517	tags=50%, list=22%, signal=64%
KENNY_CTNNB1_TARGETS_UP	KENNY_CTNNB1_TARGETS_UP		32	-0.33202016	-1.0591311	0.3018868	0.62399477	1	463	tags=13%, list=4%, signal=13%
HELLER_SILENCED_BY_METHYLATION_UP	HELLER_SILENCED_BY_METHYLATION_UP		158	-0.33211353	-1.0589294	0.32692307	0.6236121	1	1508	tags=27%, list=13%, signal=30%
GARGALOVIC_RESPONSE_TO_OXIDIZED_PHOSPHOLIPIDS_GREY_DN	GARGALOVIC_RESPONSE_TO_OXIDIZED_PHOSPHOLIPIDS_GREY_DN		32	-0.34275818	-1.0587251	0.36842105	0.62324417	1	1377	tags=34%, list=12%, signal=39%
TOOKER_GEMCITABINE_RESISTANCE_UP	TOOKER_GEMCITABINE_RESISTANCE_UP		53	-0.2863083	-1.0571694	0.35416666	0.62570006	1	1721	tags=21%, list=15%, signal=24%
TOOKER_RESPONSE_TO_BEXAROTENE_DN	TOOKER_RESPONSE_TO_BEXAROTENE_DN		53	-0.2863083	-1.0571694	0.35416666	0.6249784	1	1721	tags=21%, list=15%, signal=24%
LEE_LIVER_CANCER_MYC_UP	LEE_LIVER_CANCER_MYC_UP		45	-0.28207138	-1.0567663	0.3653846	0.6248988	1	1280	tags=16%, list=11%, signal=17%
DORN_ADENOVIRUS_INFECTION_24HR_DN	DORN_ADENOVIRUS_INFECTION_24HR_DN		32	-0.31768316	-1.0563272	0.4509804	0.62508863	1	1081	tags=16%, list=10%, signal=17%
ABE_INNER_EAR	ABE_INNER_EAR		18	-0.37522998	-1.056199	0.4	0.6247066	1	292	tags=17%, list=3%, signal=17%
VALK_AML_CLUSTER_8	VALK_AML_CLUSTER_8		15	-0.39548323	-1.0558528	0.3859649	0.6246822	1	1458	tags=33%, list=13%, signal=38%
SMID_BREAST_CANCER_RELAPSE_IN_BRAIN_DN	SMID_BREAST_CANCER_RELAPSE_IN_BRAIN_DN		43	-0.32875243	-1.0552255	0.36206895	0.6252949	1	2201	tags=30%, list=20%, signal=37%
NATSUME_RESPONSE_TO_INTERFERON_BETA_UP	NATSUME_RESPONSE_TO_INTERFERON_BETA_UP		42	-0.28126585	-1.0550796	0.36842105	0.6247806	1	1497	tags=21%, list=13%, signal=25%
CHAUHAN_RESPONSE_TO_METHOXYESTRADIOL_DN	CHAUHAN_RESPONSE_TO_METHOXYESTRADIOL_DN		78	-0.31406787	-1.0531698	0.46938777	0.62768	1	1700	tags=22%, list=15%, signal=26%
IWANAGA_CARCINOGENESIS_BY_KRAS_DN	IWANAGA_CARCINOGENESIS_BY_KRAS_DN		71	-0.30120352	-1.0530437	0.36206895	0.6272875	1	1160	tags=21%, list=10%, signal=23%
ONDER_CDH1_TARGETS_2_DN	ONDER_CDH1_TARGETS_2_DN		264	-0.2955611	-1.0530399	0.33333334	0.6265714	1	1967	tags=28%, list=18%, signal=33%
SESTO_RESPONSE_TO_UV_C7	SESTO_RESPONSE_TO_UV_C7		49	-0.30948606	-1.0526596	0.35555556	0.6265976	1	2274	tags=37%, list=20%, signal=46%
WINTER_HYPOXIA_UP	WINTER_HYPOXIA_UP		49	-0.36354342	-1.051984	0.4883721	0.6272096	1	1253	tags=20%, list=11%, signal=23%
IVANOVA_HEMATOPOIESIS_INTERMEDIATE_PROGENITOR	IVANOVA_HEMATOPOIESIS_INTERMEDIATE_PROGENITOR		25	-0.3170152	-1.0509982	0.42857143	0.6283308	1	1983	tags=24%, list=18%, signal=29%
ENK_UV_RESPONSE_KERATINOCYTE_DN	ENK_UV_RESPONSE_KERATINOCYTE_DN		307	-0.31463608	-1.0497278	0.47727272	0.6301145	1	2435	tags=28%, list=22%, signal=35%
REACTOME_PI3K_AKT_SIGNALLING	REACTOME_PI3K_AKT_SIGNALLING		16	-0.37028548	-1.0483495	0.4181818	0.63230413	1	2267	tags=44%, list=20%, signal=55%
DEBIASI_APOPTOSIS_BY_REOVIRUS_INFECTION_UP	DEBIASI_APOPTOSIS_BY_REOVIRUS_INFECTION_UP		141	-0.2923102	-1.0478358	0.40384614	0.63267976	1	2261	tags=27%, list=20%, signal=33%
UEDA_PERIFERAL_CLOCK	UEDA_PERIFERAL_CLOCK		117	-0.26517105	-1.0474572	0.4	0.6328939	1	2231	tags=27%, list=20%, signal=34%
KEGG_GAP_JUNCTION	KEGG_GAP_JUNCTION		51	-0.28465095	-1.0469781	0.3653846	0.6330186	1	1150	tags=20%, list=10%, signal=22%
HADDAD_T_LYMPHOCYTE_AND_NK_PROGENITOR_DN	HADDAD_T_LYMPHOCYTE_AND_NK_PROGENITOR_DN		47	-0.41180953	-1.0467831	0.44230768	0.63263637	1	1578	tags=36%, list=14%, signal=42%
CHEMNITZ_RESPONSE_TO_PROSTAGLANDIN_E2_DN	CHEMNITZ_RESPONSE_TO_PROSTAGLANDIN_E2_DN		177	-0.25959086	-1.0463624	0.359375	0.6328587	1	1959	tags=26%, list=17%, signal=31%
KEGG_INSULIN_SIGNALING_PATHWAY	KEGG_INSULIN_SIGNALING_PATHWAY		86	-0.2663207	-1.0463505	0.38	0.632158	1	2133	tags=23%, list=19%, signal=29%
GUTIERREZ_CHRONIC_LYMPHOCYTIC_LEUKEMIA_DN	GUTIERREZ_CHRONIC_LYMPHOCYTIC_LEUKEMIA_DN		32	-0.37866482	-1.0457804	0.48979592	0.6324728	1	1709	tags=34%, list=15%, signal=40%
ZHANG_BREAST_CANCER_PROGENITORS_UP	ZHANG_BREAST_CANCER_PROGENITORS_UP		234	-0.30967638	-1.0455298	0.47058824	0.63219494	1	2824	tags=35%, list=25%, signal=46%
PEPPER_CHRONIC_LYMPHOCYTIC_LEUKEMIA_UP	PEPPER_CHRONIC_LYMPHOCYTIC_LEUKEMIA_UP		15	-0.39366466	-1.0454583	0.375	0.63158494	1	1782	tags=33%, list=16%, signal=40%
WANG_CISPLATIN_RESPONSE_AND_XPC_UP	WANG_CISPLATIN_RESPONSE_AND_XPC_UP		92	-0.27918693	-1.0450035	0.4107143	0.6318844	1	1952	tags=26%, list=17%, signal=31%
KIM_WT1_TARGETS_12HR_UP	KIM_WT1_TARGETS_12HR_UP		91	-0.27665743	-1.0439402	0.35714287	0.6338597	1	2109	tags=31%, list=19%, signal=38%
BIOCARTA_MYOSIN_PATHWAY	BIOCARTA_MYOSIN_PATHWAY		16	-0.38166997	-1.0432435	0.4814815	0.63462	1	1160	tags=19%, list=10%, signal=21%
WINNEPENNINCKX_MELANOMA_METASTASIS_DN	WINNEPENNINCKX_MELANOMA_METASTASIS_DN		26	-0.39164913	-1.0431029	0.43396226	0.6341868	1	1775	tags=35%, list=16%, signal=41%
NEWMAN_ERCC6_TARGETS_UP	NEWMAN_ERCC6_TARGETS_UP		15	-0.41631177	-1.042875	0.48214287	0.63394165	1	641	tags=20%, list=6%, signal=21%
TURASHVILI_BREAST_NORMAL_DUCTAL_VS_LOBULAR_UP	TURASHVILI_BREAST_NORMAL_DUCTAL_VS_LOBULAR_UP		28	-0.3487939	-1.0425866	0.4814815	0.63387114	1	41	tags=7%, list=0%, signal=7%
KORKOLA_TERATOMA	KORKOLA_TERATOMA		22	-0.35982078	-1.0422609	0.3529412	0.6335669	1	1684	tags=32%, list=15%, signal=37%
RICKMAN_TUMOR_DIFFERENTIATED_WELL_VS_POORLY_DN	RICKMAN_TUMOR_DIFFERENTIATED_WELL_VS_POORLY_DN		196	-0.30071443	-1.0420704	0.5	0.6332916	1	1437	tags=20%, list=13%, signal=22%
ODONNELL_TARGETS_OF_MYC_AND_TFRC_UP	ODONNELL_TARGETS_OF_MYC_AND_TFRC_UP		38	-0.40331194	-1.040635	0.48076922	0.6351596	1	1459	tags=32%, list=13%, signal=36%
SIG_BCR_SIGNALING_PATHWAY	SIG_BCR_SIGNALING_PATHWAY		30	-0.31597638	-1.040246	0.3898305	0.6353957	1	1493	tags=23%, list=13%, signal=27%
GEORGES_TARGETS_OF_MIR192_AND_MIR215	GEORGES_TARGETS_OF_MIR192_AND_MIR215		415	-0.2447464	-1.0399828	0.375	0.6352261	1	1523	tags=17%, list=14%, signal=19%
TSAI_RESPONSE_TO_IONIZING_RADIATION	TSAI_RESPONSE_TO_IONIZING_RADIATION		84	-0.29508695	-1.0394075	0.42105263	0.63583344	1	1815	tags=25%, list=16%, signal=30%
CHANDRAN_METASTASIS_UP	CHANDRAN_METASTASIS_UP		44	-0.29924074	-1.0370797	0.35849056	0.63956475	1	1411	tags=18%, list=13%, signal=21%
ADDYA_ERYTHROID_DIFFERENTIATION_BY_HEMIN	ADDYA_ERYTHROID_DIFFERENTIATION_BY_HEMIN		46	-0.2848461	-1.0366833	0.39215687	0.6397831	1	2301	tags=33%, list=21%, signal=41%
KEGG_PARKINSONS_DISEASE	KEGG_PARKINSONS_DISEASE		81	-0.28568798	-1.036555	0.48214287	0.6393268	1	2970	tags=36%, list=27%, signal=48%
GRABARCZYK_BCL11B_TARGETS_UP	GRABARCZYK_BCL11B_TARGETS_UP		41	-0.3367133	-1.0362895	0.43548387	0.6391862	1	1636	tags=27%, list=15%, signal=31%
GRADE_COLON_AND_RECTAL_CANCER_UP	GRADE_COLON_AND_RECTAL_CANCER_UP		161	-0.26985332	-1.0354973	0.45652175	0.63988036	1	2377	tags=24%, list=21%, signal=30%
BROWNE_HCMV_INFECTION_48HR_UP	BROWNE_HCMV_INFECTION_48HR_UP		117	-0.25702298	-1.0349382	0.3809524	0.64027876	1	1966	tags=24%, list=18%, signal=29%
TARTE_PLASMA_CELL_VS_PLASMABLAST_UP	TARTE_PLASMA_CELL_VS_PLASMABLAST_UP		240	-0.2822484	-1.0345286	0.3859649	0.6403574	1	1330	tags=20%, list=12%, signal=22%
REACTOME_MUSCLE_CONTRACTION	REACTOME_MUSCLE_CONTRACTION		36	-0.44351578	-1.0345105	0.39583334	0.63966906	1	794	tags=25%, list=7%, signal=27%
KEGG_ERBB_SIGNALING_PATHWAY	KEGG_ERBB_SIGNALING_PATHWAY		48	-0.29118454	-1.0344405	0.375	0.6391239	1	2133	tags=29%, list=19%, signal=36%
MORI_PRE_BI_LYMPHOCYTE_DN	MORI_PRE_BI_LYMPHOCYTE_DN		49	-0.36339703	-1.0340403	0.4827586	0.63923186	1	1199	tags=20%, list=11%, signal=23%
REACTOME_CHEMOKINE_RECEPTORS_BIND_CHEMOKINES	REACTOME_CHEMOKINE_RECEPTORS_BIND_CHEMOKINES		42	-0.43744385	-1.0338672	0.43137255	0.63886905	1	1040	tags=26%, list=9%, signal=29%
DAVIES_MULTIPLE_MYELOMA_VS_MGUS_DN	DAVIES_MULTIPLE_MYELOMA_VS_MGUS_DN		18	-0.453934	-1.0334935	0.47916666	0.6388718	1	2232	tags=50%, list=20%, signal=62%
JI_RESPONSE_TO_FSH_DN	JI_RESPONSE_TO_FSH_DN		32	-0.39670393	-1.0333639	0.475	0.63850766	1	2127	tags=25%, list=19%, signal=31%
ACEVEDO_LIVER_TUMOR_VS_NORMAL_ADJACENT_TISSUE_UP	ACEVEDO_LIVER_TUMOR_VS_NORMAL_ADJACENT_TISSUE_UP		488	-0.23065679	-1.0332735	0.5	0.6379471	1	2737	tags=26%, list=24%, signal=32%
MOREAUX_B_LYMPHOCYTE_MATURATION_BY_TACI_DN	MOREAUX_B_LYMPHOCYTE_MATURATION_BY_TACI_DN		25	-0.3101999	-1.032881	0.35416666	0.63787115	1	32	tags=4%, list=0%, signal=4%
BERENJENO_TRANSFORMED_BY_RHOA_FOREVER_DN	BERENJENO_TRANSFORMED_BY_RHOA_FOREVER_DN		24	-0.37062985	-1.0324239	0.47826087	0.6382658	1	1624	tags=38%, list=15%, signal=44%
DUTTA_APOPTOSIS_VIA_NFKB	DUTTA_APOPTOSIS_VIA_NFKB		16	-0.37140155	-1.0323296	0.4680851	0.63764405	1	373	tags=19%, list=3%, signal=19%
TAKAO_RESPONSE_TO_UVB_RADIATION_DN	TAKAO_RESPONSE_TO_UVB_RADIATION_DN		60	-0.2843787	-1.0322775	0.43396226	0.63703865	1	2382	tags=27%, list=21%, signal=34%
KEGG_B_CELL_RECEPTOR_SIGNALING_PATHWAY	KEGG_B_CELL_RECEPTOR_SIGNALING_PATHWAY		46	-0.33553421	-1.0319794	0.4	0.63706976	1	2267	tags=35%, list=20%, signal=43%
MOHANKUMAR_TLX1_TARGETS_UP	MOHANKUMAR_TLX1_TARGETS_UP		243	-0.25409064	-1.031781	0.37254903	0.6367631	1	2671	tags=30%, list=24%, signal=38%
CERVERA_SDHB_TARGETS_2	CERVERA_SDHB_TARGETS_2		73	-0.29079473	-1.031681	0.3148148	0.63628393	1	1815	tags=32%, list=16%, signal=37%
BROWNE_HCMV_INFECTION_16HR_UP	BROWNE_HCMV_INFECTION_16HR_UP		123	-0.25425658	-1.0300941	0.39583334	0.6391	1	2002	tags=20%, list=18%, signal=24%
REACTOME_DOWNSTREAM_TCR_SIGNALING	REACTOME_DOWNSTREAM_TCR_SIGNALING		20	-0.40356672	-1.0284673	0.45	0.64162964	1	3120	tags=55%, list=28%, signal=76%
REACTOME_INHIBITION_OF_INSULIN_SECRETION_BY_ADRENALINE_NORADRENALINE	REACTOME_INHIBITION_OF_INSULIN_SECRETION_BY_ADRENALINE_NORADRENALINE		23	-0.30581018	-1.0283992	0.38709676	0.64106005	1	817	tags=13%, list=7%, signal=14%
ST_WNT_BETA_CATENIN_PATHWAY	ST_WNT_BETA_CATENIN_PATHWAY		24	-0.37461394	-1.0272708	0.4883721	0.64257616	1	1631	tags=33%, list=15%, signal=39%
CONCANNON_APOPTOSIS_BY_EPOXOMICIN_UP	CONCANNON_APOPTOSIS_BY_EPOXOMICIN_UP		142	-0.27683666	-1.0271183	0.5106383	0.6422681	1	1921	tags=22%, list=17%, signal=26%
RHEIN_ALL_GLUCOCORTICOID_THERAPY_DN	RHEIN_ALL_GLUCOCORTICOID_THERAPY_DN		261	-0.26620093	-1.0270139	0.40425533	0.64183396	1	2245	tags=23%, list=20%, signal=28%
BROWNE_HCMV_INFECTION_14HR_DN	BROWNE_HCMV_INFECTION_14HR_DN		164	-0.23884678	-1.0269661	0.42105263	0.6411958	1	1869	tags=21%, list=17%, signal=25%
LU_TUMOR_VASCULATURE_UP	LU_TUMOR_VASCULATURE_UP		17	-0.4199872	-1.026007	0.4528302	0.64231515	1	1624	tags=47%, list=15%, signal=55%
RICKMAN_HEAD_AND_NECK_CANCER_E	RICKMAN_HEAD_AND_NECK_CANCER_E		44	-0.378094	-1.025417	0.42592594	0.6428144	1	867	tags=25%, list=8%, signal=27%
SEIDEN_MET_SIGNALING	SEIDEN_MET_SIGNALING		16	-0.36933714	-1.0242627	0.42	0.644462	1	3310	tags=50%, list=30%, signal=71%
KEGG_INOSITOL_PHOSPHATE_METABOLISM	KEGG_INOSITOL_PHOSPHATE_METABOLISM		28	-0.3043366	-1.0242102	0.4716981	0.64382386	1	2330	tags=39%, list=21%, signal=49%
AMIT_EGF_RESPONSE_240_HELA	AMIT_EGF_RESPONSE_240_HELA		42	-0.33237535	-1.023897	0.44186047	0.64366883	1	2541	tags=33%, list=23%, signal=43%
BALDWIN_PRKCI_TARGETS_UP	BALDWIN_PRKCI_TARGETS_UP		26	-0.3311639	-1.0237427	0.4074074	0.6434707	1	1843	tags=27%, list=16%, signal=32%
ST_GAQ_PATHWAY	ST_GAQ_PATHWAY		17	-0.32193395	-1.0232602	0.42307693	0.6436883	1	1869	tags=29%, list=17%, signal=35%
GAZDA_DIAMOND_BLACKFAN_ANEMIA_PROGENITOR_DN	GAZDA_DIAMOND_BLACKFAN_ANEMIA_PROGENITOR_DN		35	-0.30020356	-1.0216907	0.46	0.64562535	1	2242	tags=34%, list=20%, signal=43%
LEE_LIVER_CANCER_MYC_E2F1_DN	LEE_LIVER_CANCER_MYC_E2F1_DN		45	-0.36027923	-1.021364	0.48333332	0.64563495	1	1359	tags=29%, list=12%, signal=33%
BILD_HRAS_ONCOGENIC_SIGNATURE	BILD_HRAS_ONCOGENIC_SIGNATURE		140	-0.28978363	-1.020826	0.4375	0.64620316	1	1446	tags=21%, list=13%, signal=23%
LEE_EARLY_T_LYMPHOCYTE_DN	LEE_EARLY_T_LYMPHOCYTE_DN		17	-0.39104664	-1.0198454	0.46296296	0.64793605	1	1307	tags=29%, list=12%, signal=33%
MOOTHA_GLUCONEOGENESIS	MOOTHA_GLUCONEOGENESIS		22	-0.409243	-1.0198354	0.48	0.6472912	1	1924	tags=36%, list=17%, signal=44%
REACTOME_G_BETA_GAMMA_SIGNALLING_THROUGH_PI3KGAMMA	REACTOME_G_BETA_GAMMA_SIGNALLING_THROUGH_PI3KGAMMA		17	-0.3814753	-1.0194353	0.49056605	0.64741474	1	2087	tags=29%, list=19%, signal=36%
FRASOR_RESPONSE_TO_ESTRADIOL_UP	FRASOR_RESPONSE_TO_ESTRADIOL_UP		24	-0.31964687	-1.0192642	0.42	0.64721143	1	505	tags=13%, list=5%, signal=13%
KEGG_ARACHIDONIC_ACID_METABOLISM	KEGG_ARACHIDONIC_ACID_METABOLISM		34	-0.36953735	-1.0187738	0.44642857	0.64750654	1	1056	tags=29%, list=9%, signal=32%
RICKMAN_HEAD_AND_NECK_CANCER_F	RICKMAN_HEAD_AND_NECK_CANCER_F		35	-0.49212027	-1.0171179	0.47058824	0.6498672	1	851	tags=31%, list=8%, signal=34%
SATO_SILENCED_BY_METHYLATION_IN_PANCREATIC_CANCER_1	SATO_SILENCED_BY_METHYLATION_IN_PANCREATIC_CANCER_1		249	-0.282096	-1.0170659	0.41509435	0.6492605	1	1819	tags=28%, list=16%, signal=32%
REACTOME_METABOLISM_OF_AMINO_ACIDS	REACTOME_METABOLISM_OF_AMINO_ACIDS		129	-0.2574776	-1.0166256	0.43103448	0.64932054	1	2232	tags=31%, list=20%, signal=38%
KEGG_FC_EPSILON_RI_SIGNALING_PATHWAY	KEGG_FC_EPSILON_RI_SIGNALING_PATHWAY		56	-0.2814864	-1.0158259	0.3548387	0.65011466	1	1609	tags=25%, list=14%, signal=29%
HOFFMANN_PRE_BI_TO_LARGE_PRE_BII_LYMPHOCYTE_UP	HOFFMANN_PRE_BI_TO_LARGE_PRE_BII_LYMPHOCYTE_UP		15	-0.38963294	-1.0151728	0.47058824	0.650712	1	1140	tags=27%, list=10%, signal=30%
SANA_RESPONSE_TO_IFNG_DN	SANA_RESPONSE_TO_IFNG_DN		56	-0.27973115	-1.0147722	0.35185185	0.6508477	1	2435	tags=21%, list=22%, signal=27%
DAZARD_RESPONSE_TO_UV_SCC_UP	DAZARD_RESPONSE_TO_UV_SCC_UP		57	-0.33737442	-1.0133572	0.42857143	0.6529556	1	1794	tags=28%, list=16%, signal=33%
RUTELLA_RESPONSE_TO_HGF_VS_CSF2RB_AND_IL4_DN	RUTELLA_RESPONSE_TO_HGF_VS_CSF2RB_AND_IL4_DN		151	-0.26408494	-1.0132143	0.45454547	0.65250087	1	1928	tags=23%, list=17%, signal=28%
CORRE_MULTIPLE_MYELOMA_UP	CORRE_MULTIPLE_MYELOMA_UP		38	-0.35584337	-1.0129416	0.41666666	0.6522346	1	1906	tags=45%, list=17%, signal=54%
REACTOME_TCR_SIGNALING	REACTOME_TCR_SIGNALING		32	-0.39227408	-1.0127677	0.4918033	0.6519976	1	3120	tags=47%, list=28%, signal=65%
KEGG_OLFACTORY_TRANSDUCTION	KEGG_OLFACTORY_TRANSDUCTION		17	-0.33850536	-1.0119752	0.43103448	0.6529412	1	580	tags=18%, list=5%, signal=19%
LINDGREN_BLADDER_CANCER_CLUSTER_1_DN	LINDGREN_BLADDER_CANCER_CLUSTER_1_DN		238	-0.26360732	-1.0119418	0.4651163	0.6523248	1	1773	tags=20%, list=16%, signal=23%
GENTILE_UV_RESPONSE_CLUSTER_D4	GENTILE_UV_RESPONSE_CLUSTER_D4		26	-0.32858968	-1.0113554	0.42	0.65263486	1	1482	tags=19%, list=13%, signal=22%
DOUGLAS_BMI1_TARGETS_DN	DOUGLAS_BMI1_TARGETS_DN		153	-0.24479514	-1.0109162	0.4107143	0.6527897	1	2315	tags=25%, list=21%, signal=31%
BIOCARTA_HDAC_PATHWAY	BIOCARTA_HDAC_PATHWAY		18	-0.3307664	-1.0107013	0.4385965	0.6524453	1	2093	tags=33%, list=19%, signal=41%
BEIER_GLIOMA_STEM_CELL_DN	BEIER_GLIOMA_STEM_CELL_DN		33	-0.31285563	-1.0100485	0.4642857	0.6532066	1	2777	tags=42%, list=25%, signal=56%
LU_IL4_SIGNALING	LU_IL4_SIGNALING		46	-0.3359416	-1.0099156	0.42857143	0.65285337	1	1657	tags=24%, list=15%, signal=28%
MARZEC_IL2_SIGNALING_UP	MARZEC_IL2_SIGNALING_UP		65	-0.2591437	-1.0069085	0.40816328	0.6590756	1	285	tags=8%, list=3%, signal=8%
MAHAJAN_RESPONSE_TO_IL1A_UP	MAHAJAN_RESPONSE_TO_IL1A_UP		45	-0.35247153	-1.0062524	0.5106383	0.6597983	1	1943	tags=36%, list=17%, signal=43%
DAZARD_RESPONSE_TO_UV_SCC_DN	DAZARD_RESPONSE_TO_UV_SCC_DN		59	-0.27450177	-1.0052756	0.43137255	0.6608385	1	2477	tags=27%, list=22%, signal=35%
UDAYAKUMAR_MED1_TARGETS_UP	UDAYAKUMAR_MED1_TARGETS_UP		75	-0.30005518	-1.004729	0.5681818	0.66106164	1	2629	tags=33%, list=23%, signal=43%
OSMAN_BLADDER_CANCER_DN	OSMAN_BLADDER_CANCER_DN		175	-0.22362943	-1.0046833	0.43333334	0.6604245	1	1697	tags=15%, list=15%, signal=17%
TURASHVILI_BREAST_LOBULAR_CARCINOMA_VS_LOBULAR_NORMAL_UP	TURASHVILI_BREAST_LOBULAR_CARCINOMA_VS_LOBULAR_NORMAL_UP		54	-0.29018733	-1.0025297	0.4923077	0.66353655	1	1612	tags=22%, list=14%, signal=26%
VALK_AML_CLUSTER_10	VALK_AML_CLUSTER_10		18	-0.3722915	-1.0016738	0.44067797	0.6644605	1	1929	tags=33%, list=17%, signal=40%
DAVICIONI_MOLECULAR_ARMS_VS_ERMS_UP	DAVICIONI_MOLECULAR_ARMS_VS_ERMS_UP		184	-0.22732274	-1.0009944	0.44444445	0.6653165	1	1754	tags=17%, list=16%, signal=20%
LI_WILMS_TUMOR	LI_WILMS_TUMOR		20	-0.37484318	-1.0009662	0.4893617	0.6646512	1	1394	tags=35%, list=12%, signal=40%
CHOI_ATL_STAGE_PREDICTOR	CHOI_ATL_STAGE_PREDICTOR		21	-0.38175696	-1.0003272	0.5531915	0.6652865	1	1701	tags=24%, list=15%, signal=28%
REACTOME_GLUCOSE_AND_OTHER_SUGAR_SLC_TRANSPORTERS	REACTOME_GLUCOSE_AND_OTHER_SUGAR_SLC_TRANSPORTERS		57	-0.3106575	-0.9994492	0.47368422	0.6664932	1	1149	tags=19%, list=10%, signal=21%
PELLICCIOTTA_HDAC_IN_ANTIGEN_PRESENTATION_UP	PELLICCIOTTA_HDAC_IN_ANTIGEN_PRESENTATION_UP		49	-0.30064386	-0.99940777	0.5192308	0.6658485	1	3095	tags=39%, list=28%, signal=53%
PROVENZANI_METASTASIS_UP	PROVENZANI_METASTASIS_UP		116	-0.26655775	-0.9979545	0.42857143	0.668159	1	1909	tags=23%, list=17%, signal=28%
CHENG_RESPONSE_TO_NICKEL_ACETATE	CHENG_RESPONSE_TO_NICKEL_ACETATE		16	-0.32573545	-0.9969028	0.4716981	0.66906667	1	2574	tags=38%, list=23%, signal=49%
KEGG_PORPHYRIN_AND_CHLOROPHYLL_METABOLISM	KEGG_PORPHYRIN_AND_CHLOROPHYLL_METABOLISM		17	-0.35700136	-0.99532026	0.4716981	0.67141104	1	1721	tags=29%, list=15%, signal=35%
BIOCARTA_INTRINSIC_PATHWAY	BIOCARTA_INTRINSIC_PATHWAY		23	-0.37596136	-0.99462813	0.47540984	0.67206806	1	956	tags=26%, list=9%, signal=28%
MULLIGHAN_NPM1_MUTATED_SIGNATURE_2_UP	MULLIGHAN_NPM1_MUTATED_SIGNATURE_2_UP		80	-0.23570637	-0.9942923	0.44262296	0.67199874	1	1639	tags=20%, list=15%, signal=23%
MILI_PSEUDOPODIA_HAPTOTAXIS_DN	MILI_PSEUDOPODIA_HAPTOTAXIS_DN		401	-0.23248544	-0.993128	0.46938777	0.6737086	1	2282	tags=22%, list=20%, signal=27%
KEGG_GLIOMA	KEGG_GLIOMA		32	-0.25218362	-0.9911708	0.43076923	0.676651	1	2093	tags=28%, list=19%, signal=34%
LIU_NASOPHARYNGEAL_CARCINOMA	LIU_NASOPHARYNGEAL_CARCINOMA		34	-0.29061294	-0.990164	0.5192308	0.67811215	1	2586	tags=32%, list=23%, signal=42%
YAO_TEMPORAL_RESPONSE_TO_PROGESTERONE_CLUSTER_10	YAO_TEMPORAL_RESPONSE_TO_PROGESTERONE_CLUSTER_10		52	-0.2861328	-0.98910445	0.45833334	0.67927617	1	1267	tags=15%, list=11%, signal=17%
GRAHAM_CML_DIVIDING_VS_NORMAL_QUIESCENT_DN	GRAHAM_CML_DIVIDING_VS_NORMAL_QUIESCENT_DN		50	-0.33446762	-0.9884281	0.50877196	0.68024707	1	1863	tags=32%, list=17%, signal=38%
MOREAUX_MULTIPLE_MYELOMA_BY_TACI_DN	MOREAUX_MULTIPLE_MYELOMA_BY_TACI_DN		73	-0.26583087	-0.9872273	0.50980395	0.6816343	1	1898	tags=19%, list=17%, signal=23%
WANG_LMO4_TARGETS_UP	WANG_LMO4_TARGETS_UP		183	-0.2514132	-0.98663396	0.5	0.6821093	1	2126	tags=27%, list=19%, signal=33%
DACOSTA_UV_RESPONSE_VIA_ERCC3_UP	DACOSTA_UV_RESPONSE_VIA_ERCC3_UP		222	-0.21217811	-0.9855836	0.51785713	0.6835852	1	2372	tags=23%, list=21%, signal=28%
FLECHNER_PBL_KIDNEY_TRANSPLANT_OK_VS_DONOR_DN	FLECHNER_PBL_KIDNEY_TRANSPLANT_OK_VS_DONOR_DN		28	-0.38728574	-0.9844767	0.525	0.684996	1	2409	tags=43%, list=22%, signal=54%
BIOCARTA_RAC1_PATHWAY	BIOCARTA_RAC1_PATHWAY		18	-0.387918	-0.9838746	0.625	0.6853925	1	2093	tags=39%, list=19%, signal=48%
DAZARD_UV_RESPONSE_CLUSTER_G6	DAZARD_UV_RESPONSE_CLUSTER_G6		53	-0.30328828	-0.9837344	0.50980395	0.6850377	1	2408	tags=36%, list=22%, signal=45%
WANG_CLIM2_TARGETS_DN	WANG_CLIM2_TARGETS_DN		102	-0.2609805	-0.9831869	0.4509804	0.68555063	1	1277	tags=15%, list=11%, signal=16%
REACTOME_G_ALPHA_12_13_SIGNALLING_EVENTS	REACTOME_G_ALPHA_12_13_SIGNALLING_EVENTS		37	-0.29599103	-0.98316616	0.4909091	0.6849407	1	1150	tags=16%, list=10%, signal=18%
PAPASPYRIDONOS_UNSTABLE_ATEROSCLEROTIC_PLAQUE_DN	PAPASPYRIDONOS_UNSTABLE_ATEROSCLEROTIC_PLAQUE_DN		27	-0.33082876	-0.98299116	0.53488374	0.68460774	1	1687	tags=33%, list=15%, signal=39%
KEGG_WNT_SIGNALING_PATHWAY	KEGG_WNT_SIGNALING_PATHWAY		106	-0.23541313	-0.98185164	0.4642857	0.68623954	1	1023	tags=11%, list=9%, signal=12%
REACTOME_NRAGE_SIGNALS_DEATH_THROUGH_JNK	REACTOME_NRAGE_SIGNALS_DEATH_THROUGH_JNK		30	-0.3154568	-0.98155826	0.41379312	0.6860002	1	1150	tags=17%, list=10%, signal=19%
TANAKA_METHYLATED_IN_ESOPHAGEAL_CARCINOMA	TANAKA_METHYLATED_IN_ESOPHAGEAL_CARCINOMA		55	-0.27028382	-0.98067504	0.5084746	0.6870242	1	2071	tags=27%, list=18%, signal=33%
IVANOVA_HEMATOPOIESIS_EARLY_PROGENITOR	IVANOVA_HEMATOPOIESIS_EARLY_PROGENITOR		86	-0.23868684	-0.98006773	0.5185185	0.68765	1	1787	tags=20%, list=16%, signal=23%
REACTOME_DIABETES_PATHWAYS	REACTOME_DIABETES_PATHWAYS		263	-0.2329784	-0.9792549	0.5744681	0.68854314	1	2630	tags=27%, list=23%, signal=35%
LEE_NEURAL_CREST_STEM_CELL_DN	LEE_NEURAL_CREST_STEM_CELL_DN		69	-0.2777229	-0.97895056	0.44827586	0.6885779	1	1921	tags=26%, list=17%, signal=31%
ZHAN_MULTIPLE_MYELOMA_CD1_AND_CD2_DN	ZHAN_MULTIPLE_MYELOMA_CD1_AND_CD2_DN		28	-0.31795642	-0.97734296	0.52	0.6913462	1	1635	tags=25%, list=15%, signal=29%
BENPORATH_NOS_TARGETS	BENPORATH_NOS_TARGETS		91	-0.24141964	-0.97508276	0.57894737	0.69466627	1	1574	tags=22%, list=14%, signal=25%
HELLEBREKERS_SILENCED_DURING_TUMOR_ANGIOGENESIS	HELLEBREKERS_SILENCED_DURING_TUMOR_ANGIOGENESIS		34	-0.3490454	-0.97464406	0.43137255	0.69474113	1	1444	tags=29%, list=13%, signal=34%
OUELLET_CULTURED_OVARIAN_CANCER_INVASIVE_VS_LMP_UP	OUELLET_CULTURED_OVARIAN_CANCER_INVASIVE_VS_LMP_UP		46	-0.28155112	-0.974127	0.5555556	0.6952026	1	1138	tags=13%, list=10%, signal=14%
KEGG_GALACTOSE_METABOLISM	KEGG_GALACTOSE_METABOLISM		21	-0.35387033	-0.9740912	0.47058824	0.6945956	1	2088	tags=43%, list=19%, signal=53%
STEARMAN_LUNG_CANCER_EARLY_VS_LATE_UP	STEARMAN_LUNG_CANCER_EARLY_VS_LATE_UP		90	-0.2684538	-0.9737168	0.5576923	0.69454235	1	1561	tags=20%, list=14%, signal=23%
ST_ADRENERGIC	ST_ADRENERGIC		18	-0.36502957	-0.9735943	0.5	0.69407564	1	2093	tags=28%, list=19%, signal=34%
MILI_PSEUDOPODIA_CHEMOTAXIS_UP	MILI_PSEUDOPODIA_CHEMOTAXIS_UP		36	-0.37556672	-0.9730295	0.5	0.69439876	1	1639	tags=22%, list=15%, signal=26%
RAMASWAMY_METASTASIS_UP	RAMASWAMY_METASTASIS_UP		38	-0.24395359	-0.9730031	0.5	0.6937588	1	766	tags=11%, list=7%, signal=11%
WALLACE_PROSTATE_CANCER_RACE_DN	WALLACE_PROSTATE_CANCER_RACE_DN		42	-0.28185526	-0.9715795	0.47272727	0.6955931	1	1430	tags=21%, list=13%, signal=24%
BILD_MYC_ONCOGENIC_SIGNATURE	BILD_MYC_ONCOGENIC_SIGNATURE		107	-0.22953561	-0.97082084	0.5344828	0.69679457	1	1462	tags=14%, list=13%, signal=16%
REACTOME_AXON_GUIDANCE	REACTOME_AXON_GUIDANCE		109	-0.25138003	-0.97026485	0.4385965	0.69732547	1	1150	tags=16%, list=10%, signal=17%
BUYTAERT_PHOTODYNAMIC_THERAPY_STRESS_UP	BUYTAERT_PHOTODYNAMIC_THERAPY_STRESS_UP		428	-0.2610262	-0.9696843	0.48979592	0.69788545	1	2321	tags=25%, list=21%, signal=31%
DEURIG_T_CELL_PROLYMPHOCYTIC_LEUKEMIA_UP	DEURIG_T_CELL_PROLYMPHOCYTIC_LEUKEMIA_UP		216	-0.21713686	-0.9695795	0.52	0.69733137	1	2188	tags=29%, list=20%, signal=36%
REACTOME_GENERATION_OF_SECOND_MESSENGER_MOLECULES	REACTOME_GENERATION_OF_SECOND_MESSENGER_MOLECULES		16	-0.4944967	-0.9679163	0.58928573	0.6995953	1	3120	tags=50%, list=28%, signal=69%
BOYLAN_MULTIPLE_MYELOMA_C_CLUSTER_UP	BOYLAN_MULTIPLE_MYELOMA_C_CLUSTER_UP		20	-0.3292722	-0.96729285	0.4516129	0.700234	1	1197	tags=30%, list=11%, signal=34%
ZHANG_RESPONSE_TO_IKK_INHIBITOR_AND_TNF_UP	ZHANG_RESPONSE_TO_IKK_INHIBITOR_AND_TNF_UP		120	-0.29493442	-0.9670768	0.5740741	0.69994295	1	2144	tags=30%, list=19%, signal=37%
BROWNE_HCMV_INFECTION_6HR_DN	BROWNE_HCMV_INFECTION_6HR_DN		89	-0.25856775	-0.96677834	0.54385966	0.699775	1	2359	tags=30%, list=21%, signal=38%
ROPERO_HDAC2_TARGETS	ROPERO_HDAC2_TARGETS		53	-0.26844364	-0.9662561	0.4528302	0.699955	1	1056	tags=15%, list=9%, signal=17%
AMIT_SERUM_RESPONSE_240_MCF10A	AMIT_SERUM_RESPONSE_240_MCF10A		42	-0.324408	-0.9638651	0.5849057	0.7038007	1	2124	tags=33%, list=19%, signal=41%
WANG_BARRETTS_ESOPHAGUS_UP	WANG_BARRETTS_ESOPHAGUS_UP		32	-0.32562685	-0.963806	0.5862069	0.7032141	1	823	tags=19%, list=7%, signal=20%
REACTOME_SIGNALLING_BY_NGF	REACTOME_SIGNALLING_BY_NGF		134	-0.20822243	-0.9632232	0.45454547	0.70357126	1	2093	tags=19%, list=19%, signal=24%
REACTOME_G_PROTEIN_BETA_GAMMA_SIGNALLING	REACTOME_G_PROTEIN_BETA_GAMMA_SIGNALLING		19	-0.3376796	-0.96297663	0.53571427	0.70340216	1	2087	tags=26%, list=19%, signal=32%
DACOSTA_UV_RESPONSE_VIA_ERCC3_COMMON_UP	DACOSTA_UV_RESPONSE_VIA_ERCC3_COMMON_UP		43	-0.26546258	-0.961691	0.5208333	0.70540416	1	2291	tags=26%, list=20%, signal=32%
REACTOME_PLC_GAMMA1_SIGNALLING	REACTOME_PLC_GAMMA1_SIGNALLING		19	-0.31742597	-0.95979977	0.43103448	0.70871997	1	706	tags=11%, list=6%, signal=11%
ROME_INSULIN_TARGETS_IN_MUSCLE_UP	ROME_INSULIN_TARGETS_IN_MUSCLE_UP		56	-0.31163478	-0.9595445	0.5	0.7085557	1	2470	tags=27%, list=22%, signal=34%
CHIARETTI_T_ALL_REFRACTORY_TO_THERAPY	CHIARETTI_T_ALL_REFRACTORY_TO_THERAPY		20	-0.37774503	-0.9595218	0.49019608	0.7079324	1	1446	tags=35%, list=13%, signal=40%
BEIER_GLIOMA_STEM_CELL_UP	BEIER_GLIOMA_STEM_CELL_UP		24	-0.32047093	-0.9593529	0.53846157	0.7074948	1	535	tags=17%, list=5%, signal=17%
LUI_THYROID_CANCER_PAX8_PPARG_UP	LUI_THYROID_CANCER_PAX8_PPARG_UP		27	-0.30758017	-0.9584957	0.5	0.70852464	1	1906	tags=33%, list=17%, signal=40%
KEGG_FC_GAMMA_R_MEDIATED_PHAGOCYTOSIS	KEGG_FC_GAMMA_R_MEDIATED_PHAGOCYTOSIS		63	-0.30860868	-0.9584742	0.5882353	0.7078484	1	2133	tags=32%, list=19%, signal=39%
TONKS_TARGETS_OF_RUNX1_RUNX1T1_FUSION_HSC_UP	TONKS_TARGETS_OF_RUNX1_RUNX1T1_FUSION_HSC_UP		109	-0.2776147	-0.958075	0.5769231	0.7079297	1	1414	tags=21%, list=13%, signal=24%
REACTOME_ELECTRON_TRANSPORT_CHAIN	REACTOME_ELECTRON_TRANSPORT_CHAIN		52	-0.33551282	-0.95385677	0.56	0.71585864	1	3757	tags=46%, list=34%, signal=69%
GALLUZZI_PERMEABILIZE_MITOCHONDRIA	GALLUZZI_PERMEABILIZE_MITOCHONDRIA		26	-0.3257164	-0.9538307	0.4883721	0.71524614	1	2799	tags=42%, list=25%, signal=56%
DAZARD_RESPONSE_TO_UV_NHEK_DN	DAZARD_RESPONSE_TO_UV_NHEK_DN		118	-0.26251993	-0.9530423	0.48214287	0.7165899	1	2314	tags=27%, list=21%, signal=34%
NAKAMURA_METASTASIS	NAKAMURA_METASTASIS		27	-0.30345136	-0.9529966	0.5	0.71599984	1	2617	tags=52%, list=23%, signal=68%
AMUNDSON_RESPONSE_TO_ARSENITE	AMUNDSON_RESPONSE_TO_ARSENITE		123	-0.21851899	-0.95192945	0.47368422	0.7178656	1	1288	tags=12%, list=12%, signal=14%
BROWNE_HCMV_INFECTION_18HR_UP	BROWNE_HCMV_INFECTION_18HR_UP		108	-0.24352306	-0.9510655	0.6181818	0.7190103	1	1895	tags=20%, list=17%, signal=24%
LIEN_BREAST_CARCINOMA_METAPLASTIC_VS_DUCTAL_UP	LIEN_BREAST_CARCINOMA_METAPLASTIC_VS_DUCTAL_UP		48	-0.2839023	-0.9509337	0.56363636	0.7185612	1	1178	tags=23%, list=11%, signal=26%
MITSIADES_RESPONSE_TO_APLIDIN_UP	MITSIADES_RESPONSE_TO_APLIDIN_UP		260	-0.24971671	-0.950566	0.5510204	0.71870536	1	2333	tags=26%, list=21%, signal=32%
LUI_THYROID_CANCER_PAX8_PPARG_DN	LUI_THYROID_CANCER_PAX8_PPARG_DN		34	-0.29441586	-0.9504731	0.52	0.7181953	1	2387	tags=24%, list=21%, signal=30%
REACTOME_METABLISM_OF_NUCLEOTIDES	REACTOME_METABLISM_OF_NUCLEOTIDES		52	-0.26266187	-0.9489989	0.52	0.72051156	1	919	tags=12%, list=8%, signal=13%
SCHLOSSER_MYC_TARGETS_REPRESSED_BY_SERUM	SCHLOSSER_MYC_TARGETS_REPRESSED_BY_SERUM		84	-0.25200322	-0.9489623	0.50980395	0.71992797	1	3576	tags=44%, list=32%, signal=64%
KEGG_PHOSPHATIDYLINOSITOL_SIGNALING_SYSTEM	KEGG_PHOSPHATIDYLINOSITOL_SIGNALING_SYSTEM		36	-0.27365375	-0.94856125	0.49122807	0.7200573	1	3082	tags=50%, list=28%, signal=69%
TOMLINS_PROSTATE_CANCER_UP	TOMLINS_PROSTATE_CANCER_UP		21	-0.33074722	-0.94855356	0.4716981	0.7194024	1	1330	tags=29%, list=12%, signal=32%
ST_INTEGRIN_SIGNALING_PATHWAY	ST_INTEGRIN_SIGNALING_PATHWAY		52	-0.25759143	-0.94854236	0.54901963	0.718751	1	1493	tags=21%, list=13%, signal=24%
BONCI_TARGETS_OF_MIR15A_AND_MIR16_1	BONCI_TARGETS_OF_MIR15A_AND_MIR16_1		53	-0.25945714	-0.94824934	0.5	0.7185752	1	1496	tags=19%, list=13%, signal=22%
DAIRKEE_TERT_TARGETS_UP	DAIRKEE_TERT_TARGETS_UP		212	-0.18477145	-0.948095	0.509434	0.71811545	1	1978	tags=15%, list=18%, signal=18%
KYNG_DNA_DAMAGE_UP	KYNG_DNA_DAMAGE_UP		66	-0.27821305	-0.94728714	0.537037	0.718853	1	2272	tags=33%, list=20%, signal=42%
ACEVEDO_LIVER_CANCER_WITH_H3K9ME3_UP	ACEVEDO_LIVER_CANCER_WITH_H3K9ME3_UP		46	-0.31588426	-0.94724935	0.4915254	0.7182798	1	769	tags=20%, list=7%, signal=21%
LINDGREN_BLADDER_CANCER_CLUSTER_3_DN	LINDGREN_BLADDER_CANCER_CLUSTER_3_DN		125	-0.2221414	-0.9468047	0.6034483	0.718373	1	2059	tags=22%, list=18%, signal=27%
SIG_IL4RECEPTOR_IN_B_LYPHOCYTES	SIG_IL4RECEPTOR_IN_B_LYPHOCYTES		16	-0.29899257	-0.94673765	0.48076922	0.71780413	1	2093	tags=31%, list=19%, signal=38%
GOLDRATH_ANTIGEN_RESPONSE	GOLDRATH_ANTIGEN_RESPONSE		270	-0.26154533	-0.94499385	0.5294118	0.7199686	1	2290	tags=25%, list=20%, signal=30%
REACTOME_BIOLOGICAL_OXIDATIONS	REACTOME_BIOLOGICAL_OXIDATIONS		65	-0.3043308	-0.94451	0.5	0.7200988	1	1259	tags=25%, list=11%, signal=28%
BIOCARTA_IL2RB_PATHWAY	BIOCARTA_IL2RB_PATHWAY		23	-0.30198306	-0.9431189	0.6	0.72200716	1	2133	tags=30%, list=19%, signal=38%
ZHU_CMV_8_HR_UP	ZHU_CMV_8_HR_UP		21	-0.33801907	-0.9430529	0.52459013	0.7214711	1	2387	tags=38%, list=21%, signal=48%
SAGIV_CD24_TARGETS_DN	SAGIV_CD24_TARGETS_DN		30	-0.33790785	-0.9417609	0.5471698	0.723212	1	801	tags=17%, list=7%, signal=18%
BIOCARTA_FCER1_PATHWAY	BIOCARTA_FCER1_PATHWAY		24	-0.2956051	-0.94153684	0.5	0.7230124	1	359	tags=8%, list=3%, signal=9%
BOYLAN_MULTIPLE_MYELOMA_D_CLUSTER_UP	BOYLAN_MULTIPLE_MYELOMA_D_CLUSTER_UP		18	-0.37981004	-0.9405003	0.59322035	0.72472715	1	638	tags=22%, list=6%, signal=24%
GAUSSMANN_MLL_AF4_FUSION_TARGETS_B_UP	GAUSSMANN_MLL_AF4_FUSION_TARGETS_B_UP		15	-0.34389707	-0.940351	0.55172414	0.72439754	1	1890	tags=40%, list=17%, signal=48%
MARTINEZ_TP53_TARGETS_DN	MARTINEZ_TP53_TARGETS_DN		406	-0.19917527	-0.9403137	0.6034483	0.7237925	1	1325	tags=15%, list=12%, signal=16%
BIOCARTA_PROTEASOME_PATHWAY	BIOCARTA_PROTEASOME_PATHWAY		17	-0.3652625	-0.9399539	0.5869565	0.7238166	1	7115	tags=100%, list=64%, signal=274%
BARRIER_CANCER_RELAPSE_NORMAL_SAMPLE_DN	BARRIER_CANCER_RELAPSE_NORMAL_SAMPLE_DN		15	-0.30725208	-0.939152	0.53846157	0.7248091	1	7763	tags=100%, list=69%, signal=326%
JISON_SICKLE_CELL_DISEASE_DN	JISON_SICKLE_CELL_DISEASE_DN		103	-0.20801924	-0.9387769	0.5873016	0.7248964	1	1626	tags=15%, list=15%, signal=17%
AMIT_SERUM_RESPONSE_480_MCF10A	AMIT_SERUM_RESPONSE_480_MCF10A		21	-0.3094657	-0.9379038	0.5652174	0.7258779	1	40	tags=5%, list=0%, signal=5%
TIEN_INTESTINE_PROBIOTICS_6HR_DN	TIEN_INTESTINE_PROBIOTICS_6HR_DN		107	-0.24245872	-0.93659854	0.5686275	0.7276047	1	1178	tags=13%, list=11%, signal=14%
YAGI_AML_RELAPSE_PROGNOSIS	YAGI_AML_RELAPSE_PROGNOSIS		27	-0.2747359	-0.9364622	0.58181816	0.7271397	1	2408	tags=37%, list=22%, signal=47%
WAMUNYOKOLI_OVARIAN_CANCER_LMP_UP	WAMUNYOKOLI_OVARIAN_CANCER_LMP_UP		154	-0.23957354	-0.936362	0.4716981	0.7266877	1	1143	tags=12%, list=10%, signal=14%
VANTVEER_BREAST_CANCER_ESR1_DN	VANTVEER_BREAST_CANCER_ESR1_DN		145	-0.250567	-0.9361976	0.57894737	0.72629815	1	2144	tags=26%, list=19%, signal=31%
WAMUNYOKOLI_OVARIAN_CANCER_GRADES_1_2_UP	WAMUNYOKOLI_OVARIAN_CANCER_GRADES_1_2_UP		84	-0.29904783	-0.934915	0.5714286	0.7278336	1	1936	tags=24%, list=17%, signal=29%
TURASHVILI_BREAST_DUCTAL_CARCINOMA_VS_LOBULAR_NORMAL_DN	TURASHVILI_BREAST_DUCTAL_CARCINOMA_VS_LOBULAR_NORMAL_DN		32	-0.31222776	-0.9348285	0.5409836	0.7274436	1	976	tags=19%, list=9%, signal=20%
ZHAN_MULTIPLE_MYELOMA_MS_DN	ZHAN_MULTIPLE_MYELOMA_MS_DN		18	-0.27042955	-0.9342932	0.61904764	0.72778094	1	2108	tags=28%, list=19%, signal=34%
NAKAJIMA_EOSINOPHIL	NAKAJIMA_EOSINOPHIL		15	-0.37094915	-0.93419427	0.52238804	0.7273247	1	906	tags=33%, list=8%, signal=36%
SEITZ_NEOPLASTIC_TRANSFORMATION_BY_8P_DELETION_DN	SEITZ_NEOPLASTIC_TRANSFORMATION_BY_8P_DELETION_DN		20	-0.3396742	-0.93369764	0.52	0.7275766	1	2253	tags=40%, list=20%, signal=50%
BROWNE_HCMV_INFECTION_14HR_UP	BROWNE_HCMV_INFECTION_14HR_UP		86	-0.2411166	-0.93335277	0.5555556	0.7274606	1	3106	tags=40%, list=28%, signal=54%
GOLDRATH_HOMEOSTATIC_PROLIFERATION	GOLDRATH_HOMEOSTATIC_PROLIFERATION		122	-0.27822626	-0.93030536	0.54347825	0.73330295	1	2757	tags=27%, list=25%, signal=35%
BIOCARTA_MPR_PATHWAY	BIOCARTA_MPR_PATHWAY		22	-0.3129602	-0.93006086	0.48	0.732946	1	3676	tags=55%, list=33%, signal=81%
BASSO_CD40_SIGNALING_DN	BASSO_CD40_SIGNALING_DN		40	-0.33593372	-0.92982376	0.537037	0.73267084	1	1701	tags=33%, list=15%, signal=38%
GAUSSMANN_MLL_AF4_FUSION_TARGETS_G_UP	GAUSSMANN_MLL_AF4_FUSION_TARGETS_G_UP		108	-0.24892743	-0.9296893	0.5645161	0.7322161	1	1265	tags=19%, list=11%, signal=22%
HAHTOLA_MYCOSIS_FUNGOIDES_CD4_UP	HAHTOLA_MYCOSIS_FUNGOIDES_CD4_UP		38	-0.29682103	-0.9288762	0.53061223	0.73314214	1	2813	tags=47%, list=25%, signal=63%
TARTE_PLASMA_CELL_VS_PLASMABLAST_DN	TARTE_PLASMA_CELL_VS_PLASMABLAST_DN		212	-0.22023943	-0.92725384	0.5272727	0.73580706	1	2582	tags=24%, list=23%, signal=30%
MORI_PLASMA_CELL_DN	MORI_PLASMA_CELL_DN		15	-0.4857242	-0.9268124	0.48	0.7359883	1	1386	tags=33%, list=12%, signal=38%
WANG_BARRETTS_ESOPHAGUS_DN	WANG_BARRETTS_ESOPHAGUS_DN		22	-0.35887796	-0.9249069	0.63829786	0.7397095	1	1922	tags=36%, list=17%, signal=44%
MULLIGHAN_NPM1_SIGNATURE_3_DN	MULLIGHAN_NPM1_SIGNATURE_3_DN		84	-0.23051591	-0.9243052	0.537037	0.7400434	1	1442	tags=14%, list=13%, signal=16%
REACTOME_G_BETA_GAMMA_SIGNALLING_THROUGH_PLC_BETA	REACTOME_G_BETA_GAMMA_SIGNALLING_THROUGH_PLC_BETA		15	-0.3446176	-0.92416024	0.5925926	0.739629	1	817	tags=13%, list=7%, signal=14%
KEGG_LEUKOCYTE_TRANSENDOTHELIAL_MIGRATION	KEGG_LEUKOCYTE_TRANSENDOTHELIAL_MIGRATION		85	-0.2760202	-0.9239776	0.5873016	0.7392871	1	1804	tags=28%, list=16%, signal=33%
YOSHIOKA_LIVER_CANCER_EARLY_RECURRENCE_UP	YOSHIOKA_LIVER_CANCER_EARLY_RECURRENCE_UP		20	-0.3251055	-0.9237097	0.5849057	0.73907644	1	620	tags=15%, list=6%, signal=16%
CONRAD_STEM_CELL	CONRAD_STEM_CELL		24	-0.31396106	-0.92357653	0.5714286	0.7386207	1	1407	tags=29%, list=13%, signal=33%
LASTOWSKA_NEUROBLASTOMA_COPY_NUMBER_DN	LASTOWSKA_NEUROBLASTOMA_COPY_NUMBER_DN		387	-0.1992252	-0.92288744	0.49056605	0.7393696	1	2875	tags=29%, list=26%, signal=38%
CHEN_LVAD_SUPPORT_OF_FAILING_HEART_UP	CHEN_LVAD_SUPPORT_OF_FAILING_HEART_UP		69	-0.26521084	-0.92251563	0.5614035	0.73938656	1	1116	tags=17%, list=10%, signal=19%
RIZ_ERYTHROID_DIFFERENTIATION_6HR	RIZ_ERYTHROID_DIFFERENTIATION_6HR		29	-0.3224008	-0.92204225	0.4716981	0.73951155	1	1038	tags=17%, list=9%, signal=19%
PROVENZANI_METASTASIS_DN	PROVENZANI_METASTASIS_DN		94	-0.24390139	-0.92160565	0.5208333	0.7397385	1	2161	tags=28%, list=19%, signal=34%
DACOSTA_UV_RESPONSE_VIA_ERCC3_TTD_DN	DACOSTA_UV_RESPONSE_VIA_ERCC3_TTD_DN		25	-0.3187974	-0.921365	0.62	0.73944336	1	1394	tags=20%, list=12%, signal=23%
YEGNASUBRAMANIAN_PROSTATE_CANCER	YEGNASUBRAMANIAN_PROSTATE_CANCER		70	-0.2831107	-0.92111003	0.5740741	0.7392377	1	1369	tags=27%, list=12%, signal=31%
BIOCARTA_NKT_PATHWAY	BIOCARTA_NKT_PATHWAY		21	-0.36595777	-0.9209372	0.5416667	0.738867	1	599	tags=19%, list=5%, signal=20%
HATADA_METHYLATED_IN_LUNG_CANCER_UP	HATADA_METHYLATED_IN_LUNG_CANCER_UP		178	-0.27165857	-0.92034936	0.7407407	0.7392605	1	1336	tags=21%, list=12%, signal=23%
LOCKWOOD_AMPLIFIED_IN_LUNG_CANCER	LOCKWOOD_AMPLIFIED_IN_LUNG_CANCER		117	-0.23238349	-0.92034155	0.5744681	0.738598	1	2150	tags=20%, list=19%, signal=24%
KIM_RESPONSE_TO_TSA_AND_DECITABINE_UP	KIM_RESPONSE_TO_TSA_AND_DECITABINE_UP		76	-0.25084993	-0.92014295	0.5614035	0.7382195	1	1375	tags=17%, list=12%, signal=19%
SENGUPTA_NASOPHARYNGEAL_CARCINOMA_WITH_LMP1_DN	SENGUPTA_NASOPHARYNGEAL_CARCINOMA_WITH_LMP1_DN		77	-0.29743376	-0.92012787	0.58928573	0.73754656	1	1224	tags=23%, list=11%, signal=26%
DAVICIONI_PAX_FOXO1_SIGNATURE_IN_ARMS_UP	DAVICIONI_PAX_FOXO1_SIGNATURE_IN_ARMS_UP		34	-0.31176907	-0.920049	0.59090906	0.73705435	1	599	tags=15%, list=5%, signal=15%
FUJII_YBX1_TARGETS_UP	FUJII_YBX1_TARGETS_UP		16	-0.35285664	-0.91968226	0.5833333	0.7372787	1	2498	tags=50%, list=22%, signal=64%
ACEVEDO_LIVER_TUMOR_VS_NORMAL_ADJACENT_TISSUE_DN	ACEVEDO_LIVER_TUMOR_VS_NORMAL_ADJACENT_TISSUE_DN		160	-0.24171111	-0.9189983	0.62711865	0.7379894	1	1283	tags=19%, list=11%, signal=21%
LEE_LIVER_CANCER_MYC_TGFA_UP	LEE_LIVER_CANCER_MYC_TGFA_UP		46	-0.28390327	-0.9186787	0.63265306	0.7380514	1	1786	tags=28%, list=16%, signal=33%
CHIANG_LIVER_CANCER_SUBCLASS_POLYSOMY7_UP	CHIANG_LIVER_CANCER_SUBCLASS_POLYSOMY7_UP		40	-0.28310233	-0.9174485	0.53846157	0.73969877	1	1147	tags=20%, list=10%, signal=22%
BORCZUK_MALIGNANT_MESOTHELIOMA_UP	BORCZUK_MALIGNANT_MESOTHELIOMA_UP		200	-0.28075546	-0.9171606	0.5319149	0.73973495	1	2590	tags=25%, list=23%, signal=31%
ST_PHOSPHOINOSITIDE_3_KINASE_PATHWAY	ST_PHOSPHOINOSITIDE_3_KINASE_PATHWAY		24	-0.27725345	-0.91692376	0.61538464	0.73946464	1	1910	tags=33%, list=17%, signal=40%
PETRETTO_HEART_MASS_QTL_CIS_UP	PETRETTO_HEART_MASS_QTL_CIS_UP		15	-0.3447101	-0.9163817	0.56363636	0.73991036	1	1198	tags=20%, list=11%, signal=22%
DAIRKEE_TERT_TARGETS_DN	DAIRKEE_TERT_TARGETS_DN		41	-0.28169397	-0.9163546	0.55932206	0.73928714	1	2065	tags=32%, list=18%, signal=39%
REACTOME_TRANSPORT_OF_RIBONUCLEOPROTEINS_INTO_THE_HOST_NUCLEUS	REACTOME_TRANSPORT_OF_RIBONUCLEOPROTEINS_INTO_THE_HOST_NUCLEUS		18	-0.31725988	-0.9149897	0.54385966	0.7415073	1	3255	tags=56%, list=29%, signal=78%
COWLING_MYCN_TARGETS	COWLING_MYCN_TARGETS		26	-0.3171092	-0.91432005	0.6666667	0.7421435	1	1599	tags=23%, list=14%, signal=27%
REN_ALVEOLAR_RHABDOMYOSARCOMA_UP	REN_ALVEOLAR_RHABDOMYOSARCOMA_UP		57	-0.29743487	-0.9120775	0.44444445	0.74584556	1	1380	tags=21%, list=12%, signal=24%
BIOCARTA_GSK3_PATHWAY	BIOCARTA_GSK3_PATHWAY		16	-0.3617864	-0.9107018	0.6041667	0.7477492	1	2939	tags=44%, list=26%, signal=59%
TSAI_RESPONSE_TO_RADIATION_THERAPY	TSAI_RESPONSE_TO_RADIATION_THERAPY		22	-0.35498703	-0.90936756	0.6792453	0.7496693	1	1720	tags=41%, list=15%, signal=48%
FERRANDO_T_ALL_WITH_MLL_ENL_FUSION_DN	FERRANDO_T_ALL_WITH_MLL_ENL_FUSION_DN		54	-0.2500404	-0.90780234	0.5471698	0.75213665	1	2844	tags=37%, list=25%, signal=49%
RHODES_CANCER_META_SIGNATURE	RHODES_CANCER_META_SIGNATURE		41	-0.24498157	-0.90741396	0.54545456	0.7521228	1	858	tags=10%, list=8%, signal=11%
ZHONG_RESPONSE_TO_AZACITIDINE_AND_TSA_DN	ZHONG_RESPONSE_TO_AZACITIDINE_AND_TSA_DN		32	-0.2518446	-0.90708035	0.5714286	0.75197816	1	1915	tags=22%, list=17%, signal=26%
BROWNE_HCMV_INFECTION_18HR_DN	BROWNE_HCMV_INFECTION_18HR_DN		105	-0.24935912	-0.9064599	0.58	0.7525023	1	2049	tags=26%, list=18%, signal=31%
PRAMOONJAGO_SOX4_TARGETS_DN	PRAMOONJAGO_SOX4_TARGETS_DN		31	-0.24699664	-0.9063079	0.56	0.75211567	1	2239	tags=26%, list=20%, signal=32%
FRASOR_TAMOXIFEN_RESPONSE_UP	FRASOR_TAMOXIFEN_RESPONSE_UP		32	-0.2916508	-0.90608764	0.625	0.7518744	1	2103	tags=34%, list=19%, signal=42%
KEGG_TOLL_LIKE_RECEPTOR_SIGNALING_PATHWAY	KEGG_TOLL_LIKE_RECEPTOR_SIGNALING_PATHWAY		60	-0.27815837	-0.90605855	0.5283019	0.75124645	1	2287	tags=35%, list=20%, signal=44%
LEE_LIVER_CANCER_CIPROFIBRATE_DN	LEE_LIVER_CANCER_CIPROFIBRATE_DN		50	-0.34291482	-0.90580755	0.6181818	0.75103945	1	835	tags=28%, list=7%, signal=30%
SOTIRIOU_BREAST_CANCER_GRADE_1_VS_3_DN	SOTIRIOU_BREAST_CANCER_GRADE_1_VS_3_DN		27	-0.26548713	-0.90248656	0.6	0.75697523	1	2065	tags=22%, list=18%, signal=27%
GRESHOCK_CANCER_COPY_NUMBER_UP	GRESHOCK_CANCER_COPY_NUMBER_UP		201	-0.19887292	-0.9020858	0.6911765	0.75712895	1	1922	tags=22%, list=17%, signal=26%
KEGG_BLADDER_CANCER	KEGG_BLADDER_CANCER		19	-0.27123353	-0.9008292	0.6	0.75859827	1	1922	tags=26%, list=17%, signal=32%
DAIRKEE_CANCER_PRONE_RESPONSE_E2	DAIRKEE_CANCER_PRONE_RESPONSE_E2		18	-0.35900182	-0.90064514	0.5283019	0.7582498	1	1595	tags=33%, list=14%, signal=39%
HELLER_HDAC_TARGETS_UP	HELLER_HDAC_TARGETS_UP		163	-0.20329788	-0.9000656	0.6037736	0.758582	1	1824	tags=18%, list=16%, signal=22%
CADWELL_ATG16L1_TARGETS_DN	CADWELL_ATG16L1_TARGETS_DN		36	-0.27090174	-0.8972889	0.56	0.763107	1	2242	tags=28%, list=20%, signal=35%
REACTOME_NEP_NS2_INTERACTS_WITH_THE_CELLULAR_EXPORT_MACHINERY	REACTOME_NEP_NS2_INTERACTS_WITH_THE_CELLULAR_EXPORT_MACHINERY		17	-0.3062753	-0.8970101	0.5535714	0.7628091	1	3255	tags=53%, list=29%, signal=75%
DACOSTA_UV_RESPONSE_VIA_ERCC3_COMMON_DN	DACOSTA_UV_RESPONSE_VIA_ERCC3_COMMON_DN		220	-0.2294742	-0.8966963	0.60784316	0.7627509	1	2585	tags=27%, list=23%, signal=35%
BIOCARTA_CCR3_PATHWAY	BIOCARTA_CCR3_PATHWAY		16	-0.32073683	-0.89542586	0.6333333	0.7645708	1	2745	tags=44%, list=25%, signal=58%
SCHUHMACHER_MYC_TARGETS_UP	SCHUHMACHER_MYC_TARGETS_UP		49	-0.27381462	-0.8945406	0.65957445	0.76556116	1	2064	tags=18%, list=18%, signal=22%
ROSS_AML_WITH_PML_RARA_FUSION	ROSS_AML_WITH_PML_RARA_FUSION		43	-0.3114458	-0.8943697	0.53846157	0.76513237	1	595	tags=14%, list=5%, signal=15%
CHO_NR4A1_TARGETS	CHO_NR4A1_TARGETS		16	-0.33812943	-0.8934926	0.55813956	0.7663215	1	1770	tags=31%, list=16%, signal=37%
BAELDE_DIABETIC_NEPHROPATHY_DN	BAELDE_DIABETIC_NEPHROPATHY_DN		22	-0.35528368	-0.8927844	0.6415094	0.7668688	1	971	tags=27%, list=9%, signal=30%
REACTOME_REV_MEDIATED_NUCLEAR_EXPORT_OF_HIV1_RNA	REACTOME_REV_MEDIATED_NUCLEAR_EXPORT_OF_HIV1_RNA		18	-0.2966651	-0.89221734	0.5614035	0.76736337	1	3255	tags=50%, list=29%, signal=70%
GRAHAM_CML_QUIESCENT_VS_NORMAL_DIVIDING_UP	GRAHAM_CML_QUIESCENT_VS_NORMAL_DIVIDING_UP		35	-0.33217868	-0.8915209	0.57894737	0.7678239	1	2306	tags=40%, list=21%, signal=50%
ODONNELL_TFRC_TARGETS_UP	ODONNELL_TFRC_TARGETS_UP		186	-0.23756266	-0.88936365	0.6440678	0.77145666	1	1976	tags=28%, list=18%, signal=33%
FONTAINE_PAPILLARY_THYROID_CARCINOMA_DN	FONTAINE_PAPILLARY_THYROID_CARCINOMA_DN		47	-0.25925756	-0.888604	0.62068963	0.77229524	1	1829	tags=26%, list=16%, signal=30%
RODRIGUES_NTN1_TARGETS_DN	RODRIGUES_NTN1_TARGETS_DN		94	-0.2283539	-0.8878258	0.61764705	0.77324253	1	1968	tags=26%, list=18%, signal=31%
BHATI_G2M_ARREST_BY_2METHOXYESTRADIOL_UP	BHATI_G2M_ARREST_BY_2METHOXYESTRADIOL_UP		68	-0.25959104	-0.8875617	0.5510204	0.7731165	1	1270	tags=16%, list=11%, signal=18%
GINESTIER_BREAST_CANCER_ZNF217_AMPLIFIED_UP	GINESTIER_BREAST_CANCER_ZNF217_AMPLIFIED_UP		36	-0.29779342	-0.886974	0.6923077	0.7736165	1	2204	tags=31%, list=20%, signal=38%
HAHTOLA_MYCOSIS_FUNGOIDES_CD4_DN	HAHTOLA_MYCOSIS_FUNGOIDES_CD4_DN		67	-0.24103987	-0.88695127	0.5740741	0.7729548	1	2127	tags=19%, list=19%, signal=24%
TANG_SENESCENCE_TP53_TARGETS_UP	TANG_SENESCENCE_TP53_TARGETS_UP		16	-0.33512342	-0.8866505	0.5967742	0.7726495	1	1793	tags=38%, list=16%, signal=45%
KLEIN_PRIMARY_EFFUSION_LYMPHOMA_UP	KLEIN_PRIMARY_EFFUSION_LYMPHOMA_UP		39	-0.24991976	-0.88628465	0.6	0.772608	1	1927	tags=28%, list=17%, signal=34%
GRESHOCK_CANCER_COPY_NUMBER_DN	GRESHOCK_CANCER_COPY_NUMBER_DN		208	-0.19743624	-0.8858683	0.7058824	0.7726441	1	1922	tags=22%, list=17%, signal=26%
HSC_MATURE_FETAL	HSC_MATURE_FETAL		16	-0.33804408	-0.88451535	0.6851852	0.7743133	1	1905	tags=31%, list=17%, signal=38%
YAGI_AML_SURVIVAL	YAGI_AML_SURVIVAL		80	-0.21957108	-0.8838074	0.6034483	0.7749267	1	2454	tags=28%, list=22%, signal=35%
VALK_AML_CLUSTER_3	VALK_AML_CLUSTER_3		23	-0.2915326	-0.88350064	0.5964912	0.7750873	1	1050	tags=17%, list=9%, signal=19%
TIEN_INTESTINE_PROBIOTICS_2HR_UP	TIEN_INTESTINE_PROBIOTICS_2HR_UP		15	-0.27636233	-0.883385	0.60714287	0.77461845	1	1627	tags=27%, list=15%, signal=31%
STREICHER_LSM1_TARGETS_UP	STREICHER_LSM1_TARGETS_UP		25	-0.30129158	-0.88317406	0.74509805	0.7743664	1	265	tags=8%, list=2%, signal=8%
MMS_MOUSE_LYMPH_HIGH_4HRS_UP	MMS_MOUSE_LYMPH_HIGH_4HRS_UP		31	-0.34149182	-0.8820484	0.5833333	0.77586246	1	2895	tags=45%, list=26%, signal=61%
KEGG_DILATED_CARDIOMYOPATHY	KEGG_DILATED_CARDIOMYOPATHY		63	-0.28476393	-0.8820314	0.6603774	0.77521086	1	1105	tags=17%, list=10%, signal=19%
FAELT_B_CLL_WITH_VH_REARRANGEMENTS_DN	FAELT_B_CLL_WITH_VH_REARRANGEMENTS_DN		27	-0.26289067	-0.8816208	0.54901963	0.7752126	1	1657	tags=15%, list=15%, signal=17%
ICHIBA_GRAFT_VERSUS_HOST_DISEASE_35D_DN	ICHIBA_GRAFT_VERSUS_HOST_DISEASE_35D_DN		42	-0.32350624	-0.8802891	0.68421054	0.77721363	1	1254	tags=26%, list=11%, signal=29%
BASSO_B_LYMPHOCYTE_NETWORK	BASSO_B_LYMPHOCYTE_NETWORK		85	-0.25334385	-0.87971914	0.6	0.7779386	1	2516	tags=24%, list=22%, signal=30%
REACTOME_TIE2_SIGNALING	REACTOME_TIE2_SIGNALING		16	-0.306919	-0.8791016	0.65	0.7783427	1	2132	tags=44%, list=19%, signal=54%
KIM_MYCN_AMPLIFICATION_TARGETS_DN	KIM_MYCN_AMPLIFICATION_TARGETS_DN		45	-0.27618363	-0.87895685	0.6730769	0.77791554	1	1541	tags=20%, list=14%, signal=23%
GENTILE_UV_RESPONSE_CLUSTER_D6	GENTILE_UV_RESPONSE_CLUSTER_D6		17	-0.29356825	-0.8786169	0.64285713	0.7779388	1	849	tags=12%, list=8%, signal=13%
BROWNE_HCMV_INFECTION_1HR_UP	BROWNE_HCMV_INFECTION_1HR_UP		32	-0.27292785	-0.87748414	0.66071427	0.77929306	1	236	tags=9%, list=2%, signal=10%
MODY_HIPPOCAMPUS_PRENATAL	MODY_HIPPOCAMPUS_PRENATAL		21	-0.27836525	-0.87701297	0.6181818	0.77939314	1	1023	tags=14%, list=9%, signal=16%
VALK_AML_WITH_FLT3_ITD	VALK_AML_WITH_FLT3_ITD		26	-0.29953066	-0.87642664	0.63461536	0.7797423	1	1050	tags=19%, list=9%, signal=21%
REACTOME_CELL_DEATH_SIGNALLING_VIA_NRAGE_NRIF_AND_NADE	REACTOME_CELL_DEATH_SIGNALLING_VIA_NRAGE_NRIF_AND_NADE		38	-0.2572689	-0.8757033	0.6181818	0.78027236	1	1430	tags=16%, list=13%, signal=18%
ST_GA12_PATHWAY	ST_GA12_PATHWAY		16	-0.29547095	-0.87521565	0.6909091	0.78046876	1	366	tags=13%, list=3%, signal=13%
ZHAN_MULTIPLE_MYELOMA_SUBGROUPS	ZHAN_MULTIPLE_MYELOMA_SUBGROUPS		25	-0.30824935	-0.87375253	0.5319149	0.782567	1	6619	tags=96%, list=59%, signal=234%
SMID_BREAST_CANCER_RELAPSE_IN_BRAIN_UP	SMID_BREAST_CANCER_RELAPSE_IN_BRAIN_UP		28	-0.2940399	-0.87339085	0.67346936	0.78260493	1	1475	tags=21%, list=13%, signal=25%
OKUMURA_INFLAMMATORY_RESPONSE_LPS	OKUMURA_INFLAMMATORY_RESPONSE_LPS		109	-0.21565002	-0.87293434	0.7	0.78269964	1	1560	tags=19%, list=14%, signal=22%
JAZAG_TGFB1_SIGNALING_VIA_SMAD4_DN	JAZAG_TGFB1_SIGNALING_VIA_SMAD4_DN		42	-0.25227544	-0.8724643	0.5769231	0.7829115	1	1560	tags=19%, list=14%, signal=22%
RIZKI_TUMOR_INVASIVENESS_3D_UP	RIZKI_TUMOR_INVASIVENESS_3D_UP		121	-0.21778478	-0.8723306	0.7	0.7824872	1	2624	tags=31%, list=23%, signal=41%
POMEROY_MEDULLOBLASTOMA_PROGNOSIS_UP	POMEROY_MEDULLOBLASTOMA_PROGNOSIS_UP		26	-0.26077783	-0.8710136	0.6545454	0.7842446	1	1954	tags=27%, list=17%, signal=33%
MAHAJAN_RESPONSE_TO_IL1A_DN	MAHAJAN_RESPONSE_TO_IL1A_DN		40	-0.26988044	-0.8700246	0.6511628	0.7854722	1	3408	tags=58%, list=30%, signal=82%
KEGG_GNRH_SIGNALING_PATHWAY	KEGG_GNRH_SIGNALING_PATHWAY		71	-0.2168072	-0.86995435	0.65	0.7849889	1	1609	tags=18%, list=14%, signal=21%
CREIGHTON_ENDOCRINE_THERAPY_RESISTANCE_4	CREIGHTON_ENDOCRINE_THERAPY_RESISTANCE_4		163	-0.2174613	-0.8695831	0.72307694	0.7849519	1	1603	tags=17%, list=14%, signal=20%
DACOSTA_UV_RESPONSE_VIA_ERCC3_DN	DACOSTA_UV_RESPONSE_VIA_ERCC3_DN		438	-0.23107535	-0.8688676	0.65957445	0.7854881	1	2598	tags=29%, list=23%, signal=36%
HOUSTIS_ROS	HOUSTIS_ROS		26	-0.30161387	-0.8686244	0.5869565	0.78512317	1	1668	tags=23%, list=15%, signal=27%
JAERVINEN_AMPLIFIED_IN_LARYNGEAL_CANCER	JAERVINEN_AMPLIFIED_IN_LARYNGEAL_CANCER		20	-0.26083654	-0.86843467	0.68	0.7849178	1	1271	tags=15%, list=11%, signal=17%
CAFFAREL_RESPONSE_TO_THC_DN	CAFFAREL_RESPONSE_TO_THC_DN		19	-0.28267285	-0.868061	0.6226415	0.7850229	1	8039	tags=100%, list=72%, signal=354%
KYNG_ENVIRONMENTAL_STRESS_RESPONSE_UP	KYNG_ENVIRONMENTAL_STRESS_RESPONSE_UP		22	-0.3341157	-0.86687934	0.65957445	0.7867095	1	2502	tags=45%, list=22%, signal=58%
TSENG_ADIPOGENIC_POTENTIAL_UP	TSENG_ADIPOGENIC_POTENTIAL_UP		25	-0.3311423	-0.8648385	0.5714286	0.7897617	1	2131	tags=36%, list=19%, signal=44%
TURASHVILI_BREAST_LOBULAR_CARCINOMA_VS_DUCTAL_NORMAL_DN	TURASHVILI_BREAST_LOBULAR_CARCINOMA_VS_DUCTAL_NORMAL_DN		51	-0.27539846	-0.8638127	0.72727275	0.79092973	1	867	tags=12%, list=8%, signal=13%
REACTOME_CD28_CO_STIMULATION	REACTOME_CD28_CO_STIMULATION		19	-0.3507841	-0.8628141	0.5882353	0.7919854	1	2427	tags=42%, list=22%, signal=54%
RIZ_ERYTHROID_DIFFERENTIATION_HEMGN	RIZ_ERYTHROID_DIFFERENTIATION_HEMGN		25	-0.2770374	-0.86280656	0.7586207	0.7913258	1	1312	tags=28%, list=12%, signal=32%
WEIGEL_OXIDATIVE_STRESS_RESPONSE	WEIGEL_OXIDATIVE_STRESS_RESPONSE		19	-0.27849624	-0.861142	0.6666667	0.7937124	1	1532	tags=16%, list=14%, signal=18%
HESS_TARGETS_OF_HOXA9_AND_MEIS1_UP	HESS_TARGETS_OF_HOXA9_AND_MEIS1_UP		53	-0.24870288	-0.86096126	0.64	0.7932698	1	2449	tags=28%, list=22%, signal=36%
TONG_INTERACT_WITH_PTTG1	TONG_INTERACT_WITH_PTTG1		31	-0.23262182	-0.8596756	0.6666667	0.79485095	1	955	tags=13%, list=9%, signal=14%
DING_LUNG_CANCER_EXPRESSION_BY_COPY_NUMBER	DING_LUNG_CANCER_EXPRESSION_BY_COPY_NUMBER		55	-0.2822712	-0.85947394	0.6041667	0.7946369	1	3608	tags=40%, list=32%, signal=59%
PASQUALUCCI_LYMPHOMA_BY_GC_STAGE_UP	PASQUALUCCI_LYMPHOMA_BY_GC_STAGE_UP		183	-0.20503062	-0.8580904	0.65	0.79615796	1	2635	tags=31%, list=24%, signal=40%
WILLERT_WNT_SIGNALING	WILLERT_WNT_SIGNALING		15	-0.3207634	-0.8567208	0.67346936	0.7980247	1	784	tags=13%, list=7%, signal=14%
BLALOCK_ALZHEIMERS_DISEASE_INCIPIENT_DN	BLALOCK_ALZHEIMERS_DISEASE_INCIPIENT_DN		111	-0.22896278	-0.8564055	0.6458333	0.79802674	1	1954	tags=21%, list=17%, signal=25%
HSIAO_LIVER_SPECIFIC_GENES	HSIAO_LIVER_SPECIFIC_GENES		179	-0.2920842	-0.8558345	0.7017544	0.7984938	1	1316	tags=25%, list=12%, signal=27%
LIAO_METASTASIS	LIAO_METASTASIS		282	-0.18868685	-0.8534046	0.75409836	0.8024051	1	1909	tags=21%, list=17%, signal=24%
MORI_IMMATURE_B_LYMPHOCYTE_DN	MORI_IMMATURE_B_LYMPHOCYTE_DN		40	-0.31649783	-0.85329336	0.5	0.8019229	1	299	tags=8%, list=3%, signal=8%
DAVICIONI_RHABDOMYOSARCOMA_PAX_FOXO1_FUSION_UP	DAVICIONI_RHABDOMYOSARCOMA_PAX_FOXO1_FUSION_UP		34	-0.3161741	-0.8492581	0.6862745	0.8090014	1	458	tags=15%, list=4%, signal=15%
XU_HGF_SIGNALING_NOT_VIA_AKT1_48HR_UP	XU_HGF_SIGNALING_NOT_VIA_AKT1_48HR_UP		25	-0.30610046	-0.8474461	0.7	0.8115921	1	1869	tags=28%, list=17%, signal=34%
HOEBEKE_LYMPHOID_STEM_CELL_UP	HOEBEKE_LYMPHOID_STEM_CELL_UP		49	-0.24470592	-0.8463599	0.66071427	0.8126669	1	1644	tags=24%, list=15%, signal=29%
RUGO_STRESS_RESPONSE_SUBSET_G	RUGO_STRESS_RESPONSE_SUBSET_G		19	-0.32203043	-0.8461111	0.58536583	0.8124962	1	1761	tags=32%, list=16%, signal=37%
KYNG_DNA_DAMAGE_BY_4NQO_OR_UV	KYNG_DNA_DAMAGE_BY_4NQO_OR_UV		19	-0.32203043	-0.8461111	0.58536583	0.81181574	1	1761	tags=32%, list=16%, signal=37%
WENDT_COHESIN_TARGETS_UP	WENDT_COHESIN_TARGETS_UP		19	-0.33961153	-0.8444008	0.6666667	0.8147747	1	2851	tags=42%, list=25%, signal=56%
LIU_VMYB_TARGETS_UP	LIU_VMYB_TARGETS_UP		82	-0.23096155	-0.8443817	0.63265306	0.81412303	1	1424	tags=15%, list=13%, signal=17%
OUILLETTE_CLL_13Q14_DELETION_DN	OUILLETTE_CLL_13Q14_DELETION_DN		35	-0.2691122	-0.84435797	0.6458333	0.813496	1	2926	tags=46%, list=26%, signal=62%
GARGALOVIC_RESPONSE_TO_OXIDIZED_PHOSPHOLIPIDS_TURQUOISE_UP	GARGALOVIC_RESPONSE_TO_OXIDIZED_PHOSPHOLIPIDS_TURQUOISE_UP		33	-0.29660046	-0.8443382	0.625	0.8128607	1	2419	tags=36%, list=22%, signal=46%
BOYAULT_LIVER_CANCER_SUBCLASS_G6_UP	BOYAULT_LIVER_CANCER_SUBCLASS_G6_UP		41	-0.22763215	-0.84410924	0.7692308	0.8125721	1	1241	tags=20%, list=11%, signal=22%
ACEVEDO_NORMAL_TISSUE_ADJACENT_TO_LIVER_TUMOR_DN	ACEVEDO_NORMAL_TISSUE_ADJACENT_TO_LIVER_TUMOR_DN		236	-0.18405527	-0.8432028	0.7407407	0.8138703	1	1185	tags=11%, list=11%, signal=12%
OLSSON_E2F3_TARGETS_DN	OLSSON_E2F3_TARGETS_DN		15	-0.3373269	-0.8430292	0.70212764	0.8135266	1	62	tags=7%, list=1%, signal=7%
CROONQUIST_NRAS_VS_STROMAL_STIMULATION_DN	CROONQUIST_NRAS_VS_STROMAL_STIMULATION_DN		55	-0.28230426	-0.84277153	0.53333336	0.8133243	1	1624	tags=20%, list=15%, signal=23%
BIOCARTA_ALK_PATHWAY	BIOCARTA_ALK_PATHWAY		22	-0.2735523	-0.8422311	0.68	0.8134838	1	1861	tags=23%, list=17%, signal=27%
KEGG_T_CELL_RECEPTOR_SIGNALING_PATHWAY	KEGG_T_CELL_RECEPTOR_SIGNALING_PATHWAY		68	-0.25229254	-0.8416415	0.67741936	0.8137068	1	2287	tags=26%, list=20%, signal=33%
BIOCARTA_ECM_PATHWAY	BIOCARTA_ECM_PATHWAY		17	-0.31114486	-0.84010565	0.6363636	0.81653655	1	2939	tags=47%, list=26%, signal=64%
ROVERSI_GLIOMA_COPY_NUMBER_DN	ROVERSI_GLIOMA_COPY_NUMBER_DN		35	-0.25249833	-0.8377915	0.74626863	0.8201771	1	2026	tags=31%, list=18%, signal=38%
REACTOME_PHASE_II_CONJUGATION	REACTOME_PHASE_II_CONJUGATION		30	-0.2861154	-0.8374122	0.7017544	0.82006526	1	1259	tags=20%, list=11%, signal=22%
RODRIGUES_THYROID_CARCINOMA_ANAPLASTIC_UP	RODRIGUES_THYROID_CARCINOMA_ANAPLASTIC_UP		363	-0.22468849	-0.83714736	0.65957445	0.8198346	1	2342	tags=25%, list=21%, signal=30%
TAKEDA_TARGETS_OF_NUP98_HOXA9_FUSION_6HR_DN	TAKEDA_TARGETS_OF_NUP98_HOXA9_FUSION_6HR_DN		23	-0.28947702	-0.8361187	0.67346936	0.8208259	1	757	tags=17%, list=7%, signal=19%
MELLMAN_TUT1_TARGETS_DN	MELLMAN_TUT1_TARGETS_DN		31	-0.268623	-0.8360982	0.7358491	0.8201786	1	2507	tags=39%, list=22%, signal=50%
BERENJENO_TRANSFORMED_BY_RHOA_UP	BERENJENO_TRANSFORMED_BY_RHOA_UP		385	-0.2318065	-0.8359457	0.62222224	0.81984067	1	2169	tags=19%, list=19%, signal=23%
REACTOME_PHASE_1_FUNCTIONALIZATION_OF_COMPOUNDS	REACTOME_PHASE_1_FUNCTIONALIZATION_OF_COMPOUNDS		35	-0.31803364	-0.8359408	0.6785714	0.819176	1	1194	tags=29%, list=11%, signal=32%
HANN_RESISTANCE_TO_BCL2_INHIBITOR_UP	HANN_RESISTANCE_TO_BCL2_INHIBITOR_UP		21	-0.30458057	-0.8359082	0.74545455	0.81858224	1	133	tags=10%, list=1%, signal=10%
HELLER_SILENCED_BY_METHYLATION_DN	HELLER_SILENCED_BY_METHYLATION_DN		61	-0.24671116	-0.8348533	0.6122449	0.8198705	1	2058	tags=31%, list=18%, signal=38%
LIU_CMYB_TARGETS_UP	LIU_CMYB_TARGETS_UP		102	-0.21281825	-0.83457243	0.7719298	0.8196854	1	1538	tags=13%, list=14%, signal=15%
YAGI_AML_WITH_INV_16_TRANSLOCATION	YAGI_AML_WITH_INV_16_TRANSLOCATION		253	-0.18009596	-0.8322982	0.9104478	0.8233365	1	1978	tags=19%, list=18%, signal=23%
TONKS_TARGETS_OF_RUNX1_RUNX1T1_FUSION_GRANULOCYTE_UP	TONKS_TARGETS_OF_RUNX1_RUNX1T1_FUSION_GRANULOCYTE_UP		35	-0.27479574	-0.8321585	0.7288136	0.8229232	1	256	tags=9%, list=2%, signal=9%
KEGG_HYPERTROPHIC_CARDIOMYOPATHY_HCM	KEGG_HYPERTROPHIC_CARDIOMYOPATHY_HCM		55	-0.2635967	-0.8315415	0.6785714	0.8233369	1	1306	tags=18%, list=12%, signal=20%
RASHI_RESPONSE_TO_IONIZING_RADIATION_4	RASHI_RESPONSE_TO_IONIZING_RADIATION_4		46	-0.2479963	-0.83148277	0.8032787	0.8226984	1	2878	tags=46%, list=26%, signal=61%
TURASHVILI_BREAST_DUCTAL_CARCINOMA_VS_LOBULAR_NORMAL_UP	TURASHVILI_BREAST_DUCTAL_CARCINOMA_VS_LOBULAR_NORMAL_UP		39	-0.2785501	-0.8308565	0.67346936	0.8232507	1	855	tags=13%, list=8%, signal=14%
BLUM_RESPONSE_TO_SALIRASIB_UP	BLUM_RESPONSE_TO_SALIRASIB_UP		169	-0.22224298	-0.83083457	0.5208333	0.8226312	1	3075	tags=37%, list=27%, signal=51%
BIOCARTA_NKCELLS_PATHWAY	BIOCARTA_NKCELLS_PATHWAY		15	-0.35527003	-0.8308077	0.6666667	0.82203776	1	2093	tags=40%, list=19%, signal=49%
BILD_CTNNB1_ONCOGENIC_SIGNATURE	BILD_CTNNB1_ONCOGENIC_SIGNATURE		33	-0.27456915	-0.8307401	0.64705884	0.8215164	1	2422	tags=30%, list=22%, signal=39%
STARK_PREFRONTAL_CORTEX_22Q11_DELETION_UP	STARK_PREFRONTAL_CORTEX_22Q11_DELETION_UP		93	-0.22069308	-0.8295312	0.84126985	0.8230354	1	1650	tags=18%, list=15%, signal=21%
REACTOME_NUCLEAR_IMPORT_OF_REV_PROTEIN	REACTOME_NUCLEAR_IMPORT_OF_REV_PROTEIN		18	-0.27814183	-0.82844514	0.74545455	0.82440835	1	3255	tags=50%, list=29%, signal=70%
BIOCARTA_TCR_PATHWAY	BIOCARTA_TCR_PATHWAY		29	-0.26070535	-0.8273572	0.6515151	0.8256518	1	3178	tags=45%, list=28%, signal=62%
ST_MYOCYTE_AD_PATHWAY	ST_MYOCYTE_AD_PATHWAY		15	-0.36239696	-0.82647806	0.7090909	0.8267681	1	706	tags=20%, list=6%, signal=21%
KEGG_ACUTE_MYELOID_LEUKEMIA	KEGG_ACUTE_MYELOID_LEUKEMIA		36	-0.22848953	-0.82606864	0.61403507	0.82698107	1	2269	tags=33%, list=20%, signal=42%
HOSHIDA_LIVER_CANCER_SURVIVAL_UP	HOSHIDA_LIVER_CANCER_SURVIVAL_UP		50	-0.25128418	-0.8260474	0.7719298	0.8263246	1	1819	tags=28%, list=16%, signal=33%
PELLICCIOTTA_HDAC_IN_ANTIGEN_PRESENTATION_DN	PELLICCIOTTA_HDAC_IN_ANTIGEN_PRESENTATION_DN		37	-0.27081126	-0.8260183	0.5555556	0.82569873	1	3347	tags=46%, list=30%, signal=65%
SCHLESINGER_METHYLATED_DE_NOVO_IN_CANCER	SCHLESINGER_METHYLATED_DE_NOVO_IN_CANCER		60	-0.26291865	-0.82562643	0.8269231	0.8257511	1	1892	tags=28%, list=17%, signal=34%
GENTILE_UV_RESPONSE_CLUSTER_D7	GENTILE_UV_RESPONSE_CLUSTER_D7		25	-0.3141253	-0.82502455	0.675	0.82593644	1	2155	tags=32%, list=19%, signal=40%
CASORELLI_ACUTE_PROMYELOCYTIC_LEUKEMIA_DN	CASORELLI_ACUTE_PROMYELOCYTIC_LEUKEMIA_DN		412	-0.20747612	-0.82500887	0.7291667	0.8253077	1	2672	tags=28%, list=24%, signal=35%
MUNSHI_MULTIPLE_MYELOMA_UP	MUNSHI_MULTIPLE_MYELOMA_UP		44	-0.24896996	-0.8239789	0.75510204	0.8265916	1	1946	tags=23%, list=17%, signal=27%
CHARAFE_BREAST_CANCER_LUMINAL_VS_BASAL_UP	CHARAFE_BREAST_CANCER_LUMINAL_VS_BASAL_UP		162	-0.2124435	-0.8235647	0.7586207	0.8265616	1	1414	tags=14%, list=13%, signal=16%
SENGUPTA_NASOPHARYNGEAL_CARCINOMA_DN	SENGUPTA_NASOPHARYNGEAL_CARCINOMA_DN		130	-0.25244617	-0.82329994	0.79310346	0.8264113	1	1538	tags=21%, list=14%, signal=24%
DAUER_STAT3_TARGETS_UP	DAUER_STAT3_TARGETS_UP		21	-0.30250725	-0.82189506	0.70689654	0.82786375	1	2502	tags=43%, list=22%, signal=55%
WOTTON_RUNX_TARGETS_DN	WOTTON_RUNX_TARGETS_DN		19	-0.30584186	-0.8215086	0.7755102	0.8277255	1	602	tags=16%, list=5%, signal=17%
BEGUM_TARGETS_OF_PAX3_FOXO1_FUSION_UP	BEGUM_TARGETS_OF_PAX3_FOXO1_FUSION_UP		33	-0.3086823	-0.8207828	0.71428573	0.82829446	1	1531	tags=27%, list=14%, signal=31%
WOO_LIVER_CANCER_RECURRENCE_DN	WOO_LIVER_CANCER_RECURRENCE_DN		53	-0.2789951	-0.82037807	0.68421054	0.8283674	1	1709	tags=30%, list=15%, signal=35%
GALE_APL_WITH_FLT3_MUTATED_UP	GALE_APL_WITH_FLT3_MUTATED_UP		23	-0.3019346	-0.8201402	0.71153843	0.8281038	1	3265	tags=43%, list=29%, signal=61%
LIU_SOX4_TARGETS_DN	LIU_SOX4_TARGETS_DN		187	-0.20037034	-0.81979835	0.6981132	0.8279888	1	2411	tags=24%, list=22%, signal=29%
SAKAI_TUMOR_INFILTRATING_MONOCYTES_DN	SAKAI_TUMOR_INFILTRATING_MONOCYTES_DN		47	-0.2259563	-0.8197101	0.78125	0.8275165	1	2408	tags=30%, list=22%, signal=38%
BIOCARTA_IL12_PATHWAY	BIOCARTA_IL12_PATHWAY		15	-0.3749176	-0.8196684	0.66	0.8269377	1	2798	tags=47%, list=25%, signal=62%
KEGG_HUNTINGTONS_DISEASE	KEGG_HUNTINGTONS_DISEASE		115	-0.19579677	-0.8192197	0.61538464	0.8272282	1	3125	tags=30%, list=28%, signal=42%
LEE_METASTASIS_AND_ALTERNATIVE_SPLICING_UP	LEE_METASTASIS_AND_ALTERNATIVE_SPLICING_UP		49	-0.23241977	-0.8170288	0.754717	0.83043814	1	1857	tags=24%, list=17%, signal=29%
REACTOME_MEMBRANE_TRAFFICKING	REACTOME_MEMBRANE_TRAFFICKING		48	-0.26348415	-0.81662	0.627907	0.83052415	1	3125	tags=40%, list=28%, signal=55%
GRAHAM_CML_QUIESCENT_VS_NORMAL_QUIESCENT_UP	GRAHAM_CML_QUIESCENT_VS_NORMAL_QUIESCENT_UP		58	-0.24424136	-0.816291	0.71153843	0.8304228	1	499	tags=7%, list=4%, signal=7%
TAVAZOIE_METASTASIS	TAVAZOIE_METASTASIS		49	-0.26868755	-0.8138292	0.8269231	0.83361936	1	455	tags=12%, list=4%, signal=13%
SHEPARD_BMYB_MORPHOLINO_UP	SHEPARD_BMYB_MORPHOLINO_UP		105	-0.21239881	-0.8137861	0.75510204	0.83303833	1	2442	tags=31%, list=22%, signal=40%
REACTOME_EGFR_DOWNREGULATION	REACTOME_EGFR_DOWNREGULATION		20	-0.26617387	-0.81196856	0.53061223	0.8358729	1	982	tags=10%, list=9%, signal=11%
MARIADASON_RESPONSE_TO_CURCUMIN_SULINDAC_5	MARIADASON_RESPONSE_TO_CURCUMIN_SULINDAC_5		17	-0.2826489	-0.8116341	0.7735849	0.8358248	1	1657	tags=29%, list=15%, signal=34%
RUGO_ENVIRONMENTAL_STRESS_RESPONSE_UP	RUGO_ENVIRONMENTAL_STRESS_RESPONSE_UP		20	-0.31221238	-0.81146073	0.74	0.83543396	1	2102	tags=35%, list=19%, signal=43%
XU_AKT1_TARGETS_6HR	XU_AKT1_TARGETS_6HR		17	-0.26972842	-0.8105136	0.7407407	0.8365089	1	1942	tags=29%, list=17%, signal=36%
KEGG_METABOLISM_OF_XENOBIOTICS_BY_CYTOCHROME_P450	KEGG_METABOLISM_OF_XENOBIOTICS_BY_CYTOCHROME_P450		28	-0.31452882	-0.8100917	0.64705884	0.8364761	1	1067	tags=21%, list=10%, signal=24%
REACTOME_SNRNP_ASSEMBLY	REACTOME_SNRNP_ASSEMBLY		29	-0.23878594	-0.80977684	0.6885246	0.83651817	1	8532	tags=100%, list=76%, signal=419%
SMID_BREAST_CANCER_RELAPSE_IN_BONE_UP	SMID_BREAST_CANCER_RELAPSE_IN_BONE_UP		59	-0.26927492	-0.8087788	0.7719298	0.8375636	1	1601	tags=27%, list=14%, signal=31%
WANG_ESOPHAGUS_CANCER_VS_NORMAL_DN	WANG_ESOPHAGUS_CANCER_VS_NORMAL_DN		57	-0.23241574	-0.807599	0.74	0.8392364	1	2718	tags=33%, list=24%, signal=44%
BOHN_PRIMARY_IMMUNODEFICIENCY_SYNDROM_UP	BOHN_PRIMARY_IMMUNODEFICIENCY_SYNDROM_UP		24	-0.287661	-0.80696315	0.7111111	0.83982563	1	2737	tags=33%, list=24%, signal=44%
KLEIN_TARGETS_OF_BCR_ABL1_FUSION	KLEIN_TARGETS_OF_BCR_ABL1_FUSION		21	-0.31892705	-0.8019353	0.5862069	0.84809935	1	620	tags=19%, list=6%, signal=20%
PENG_RAPAMYCIN_RESPONSE_UP	PENG_RAPAMYCIN_RESPONSE_UP		27	-0.27743182	-0.80176586	0.7368421	0.8476989	1	2456	tags=30%, list=22%, signal=38%
LASTOWSKA_NEUROBLASTOMA_COPY_NUMBER_UP	LASTOWSKA_NEUROBLASTOMA_COPY_NUMBER_UP		111	-0.1742958	-0.80164075	0.78333336	0.84715736	1	2337	tags=21%, list=21%, signal=26%
CHANG_CORE_SERUM_RESPONSE_UP	CHANG_CORE_SERUM_RESPONSE_UP		48	-0.22415853	-0.7970115	0.7592593	0.85540754	1	945	tags=10%, list=8%, signal=11%
CHIANG_LIVER_CANCER_SUBCLASS_PROLIFERATION_DN	CHIANG_LIVER_CANCER_SUBCLASS_PROLIFERATION_DN		103	-0.2749631	-0.796881	0.72727275	0.8549915	1	522	tags=14%, list=5%, signal=14%
KEGG_GLYCOSPHINGOLIPID_BIOSYNTHESIS_GANGLIO_SERIES	KEGG_GLYCOSPHINGOLIPID_BIOSYNTHESIS_GANGLIO_SERIES		15	-0.26885155	-0.7962297	0.8305085	0.8554644	1	1627	tags=27%, list=15%, signal=31%
DANG_MYC_TARGETS_DN	DANG_MYC_TARGETS_DN		24	-0.2842841	-0.7956688	0.70454544	0.8558947	1	1404	tags=21%, list=13%, signal=24%
DOANE_BREAST_CANCER_CLASSES_UP	DOANE_BREAST_CANCER_CLASSES_UP		41	-0.28285486	-0.7953693	0.704918	0.8556387	1	2164	tags=32%, list=19%, signal=39%
PYEON_HPV_POSITIVE_TUMORS_UP	PYEON_HPV_POSITIVE_TUMORS_UP		34	-0.2669909	-0.79491496	0.66	0.8556357	1	227	tags=6%, list=2%, signal=6%
DER_IFN_GAMMA_RESPONSE_UP	DER_IFN_GAMMA_RESPONSE_UP		46	-0.22511686	-0.79466116	0.76785713	0.8553513	1	1343	tags=13%, list=12%, signal=15%
NOUZOVA_METHYLATED_IN_APL	NOUZOVA_METHYLATED_IN_APL		22	-0.28471288	-0.7935924	0.7647059	0.8564607	1	651	tags=14%, list=6%, signal=14%
SIG_CHEMOTAXIS	SIG_CHEMOTAXIS		31	-0.26033893	-0.79238874	0.6923077	0.8576681	1	2751	tags=39%, list=25%, signal=51%
REACTOME_SIGNAL_AMPLIFICATION	REACTOME_SIGNAL_AMPLIFICATION		23	-0.26752776	-0.79225814	0.6730769	0.85727787	1	959	tags=13%, list=9%, signal=14%
RICKMAN_TUMOR_DIFFERENTIATED_WELL_VS_MODERATELY_DN	RICKMAN_TUMOR_DIFFERENTIATED_WELL_VS_MODERATELY_DN		57	-0.22703561	-0.79205817	0.7758621	0.85689676	1	1499	tags=19%, list=13%, signal=22%
BIOCARTA_CTLA4_PATHWAY	BIOCARTA_CTLA4_PATHWAY		15	-0.39840335	-0.79176086	0.7169811	0.8567472	1	3123	tags=60%, list=28%, signal=83%
REACTOME_TRANSPORT_OF_THE_SLBP_INDEPENDENT_MATURE_MRNA	REACTOME_TRANSPORT_OF_THE_SLBP_INDEPENDENT_MATURE_MRNA		19	-0.26297542	-0.79004747	0.6964286	0.85908145	1	3255	tags=47%, list=29%, signal=67%
CHARAFE_BREAST_CANCER_BASAL_VS_MESENCHYMAL_UP	CHARAFE_BREAST_CANCER_BASAL_VS_MESENCHYMAL_UP		67	-0.2762565	-0.789382	0.6938776	0.8592281	1	299	tags=7%, list=3%, signal=8%
KEGG_RETINOL_METABOLISM	KEGG_RETINOL_METABOLISM		23	-0.30175996	-0.7885048	0.7222222	0.8603638	1	668	tags=17%, list=6%, signal=18%
ALONSO_METASTASIS_DN	ALONSO_METASTASIS_DN		15	-0.35179433	-0.78742886	0.7446808	0.86144716	1	906	tags=20%, list=8%, signal=22%
MOOTHA_VOXPHOS	MOOTHA_VOXPHOS		67	-0.24157576	-0.7865253	0.6603774	0.8623899	1	7298	tags=96%, list=65%, signal=273%
KANNAN_TP53_TARGETS_UP	KANNAN_TP53_TARGETS_UP		27	-0.25397423	-0.78600764	0.68	0.8625691	1	2255	tags=41%, list=20%, signal=51%
ROVERSI_GLIOMA_LOH_REGIONS	ROVERSI_GLIOMA_LOH_REGIONS		28	-0.2723948	-0.7856674	0.8135593	0.8624369	1	1786	tags=25%, list=16%, signal=30%
KIM_WT1_TARGETS_UP	KIM_WT1_TARGETS_UP		133	-0.2286739	-0.78528404	0.75555557	0.8624192	1	837	tags=12%, list=7%, signal=13%
VANTVEER_BREAST_CANCER_METASTASIS_DN	VANTVEER_BREAST_CANCER_METASTASIS_DN		60	-0.26316252	-0.78341407	0.67391306	0.86519027	1	1887	tags=22%, list=17%, signal=26%
HOFMANN_CELL_LYMPHOMA_DN	HOFMANN_CELL_LYMPHOMA_DN		23	-0.2523965	-0.78331435	0.85106385	0.8647325	1	480	tags=9%, list=4%, signal=9%
REACTOME_METABOLISM_OF_MRNA	REACTOME_METABOLISM_OF_MRNA		27	-0.24963805	-0.78250796	0.63461536	0.86540836	1	1090	tags=11%, list=10%, signal=12%
REACTOME_CAM_PATHWAY	REACTOME_CAM_PATHWAY		16	-0.2877399	-0.78098613	0.7818182	0.8672604	1	287	tags=6%, list=3%, signal=6%
ST_T_CELL_SIGNAL_TRANSDUCTION	ST_T_CELL_SIGNAL_TRANSDUCTION		33	-0.27282435	-0.7808767	0.73333335	0.8667371	1	1869	tags=21%, list=17%, signal=25%
KEGG_PROSTATE_CANCER	KEGG_PROSTATE_CANCER		50	-0.19257613	-0.78065354	0.9047619	0.8664744	1	1865	tags=20%, list=17%, signal=24%
PRAMOONJAGO_SOX4_TARGETS_UP	PRAMOONJAGO_SOX4_TARGETS_UP		35	-0.28703347	-0.78032327	0.66	0.866484	1	1116	tags=14%, list=10%, signal=16%
KEGG_CYTOKINE_CYTOKINE_RECEPTOR_INTERACTION	KEGG_CYTOKINE_CYTOKINE_RECEPTOR_INTERACTION		155	-0.26823193	-0.77982926	0.7962963	0.86665523	1	1202	tags=21%, list=11%, signal=23%
REACTOME_ABORTIVE_ELONGATION_OF_HIV1_TRANSCRIPT_IN_THE_ABSENCE_OF_TAT	REACTOME_ABORTIVE_ELONGATION_OF_HIV1_TRANSCRIPT_IN_THE_ABSENCE_OF_TAT		19	-0.24088518	-0.77831763	0.63461536	0.86842597	1	2159	tags=21%, list=19%, signal=26%
DIRMEIER_LMP1_RESPONSE_LATE_UP	DIRMEIER_LMP1_RESPONSE_LATE_UP		28	-0.2674473	-0.77815324	0.7169811	0.8679256	1	2849	tags=39%, list=25%, signal=53%
ENGELMANN_CANCER_PROGENITORS_DN	ENGELMANN_CANCER_PROGENITORS_DN		34	-0.23404959	-0.77786344	0.8360656	0.86776936	1	1036	tags=18%, list=9%, signal=19%
VERRECCHIA_DELAYED_RESPONSE_TO_TGFB1	VERRECCHIA_DELAYED_RESPONSE_TO_TGFB1		26	-0.2410018	-0.77782434	0.75	0.86714613	1	1296	tags=19%, list=12%, signal=22%
RUIZ_TNC_TARGETS_DN	RUIZ_TNC_TARGETS_DN		93	-0.26459008	-0.7762787	0.62	0.86913985	1	1874	tags=20%, list=17%, signal=24%
KEGG_REGULATION_OF_ACTIN_CYTOSKELETON	KEGG_REGULATION_OF_ACTIN_CYTOSKELETON		137	-0.19281909	-0.77542824	0.8596491	0.8699037	1	2133	tags=25%, list=19%, signal=30%
SIG_PIP3_SIGNALING_IN_CARDIAC_MYOCTES	SIG_PIP3_SIGNALING_IN_CARDIAC_MYOCTES		42	-0.21704276	-0.7753627	0.68085104	0.86938626	1	1910	tags=24%, list=17%, signal=29%
KEGG_CHRONIC_MYELOID_LEUKEMIA	KEGG_CHRONIC_MYELOID_LEUKEMIA		39	-0.23248237	-0.7745363	0.71153843	0.8700724	1	2267	tags=28%, list=20%, signal=35%
GENTILE_UV_HIGH_DOSE_DN	GENTILE_UV_HIGH_DOSE_DN		158	-0.21548414	-0.77394044	0.76086956	0.87038636	1	2240	tags=22%, list=20%, signal=27%
SA_B_CELL_RECEPTOR_COMPLEXES	SA_B_CELL_RECEPTOR_COMPLEXES		16	-0.26612929	-0.77129793	0.76	0.8739353	1	2647	tags=38%, list=24%, signal=49%
ZHANG_PROLIFERATING_VS_QUIESCENT	ZHANG_PROLIFERATING_VS_QUIESCENT		32	-0.2779889	-0.7699716	0.7173913	0.87526095	1	1756	tags=28%, list=16%, signal=33%
HSIAO_HOUSEKEEPING_GENES	HSIAO_HOUSEKEEPING_GENES		275	-0.19216862	-0.7693022	0.625	0.87581146	1	2983	tags=26%, list=27%, signal=35%
MARSON_FOXP3_TARGETS_STIMULATED_UP	MARSON_FOXP3_TARGETS_STIMULATED_UP		16	-0.35609448	-0.76812065	0.7090909	0.87698543	1	2225	tags=38%, list=20%, signal=47%
KEGG_COLORECTAL_CANCER	KEGG_COLORECTAL_CANCER		36	-0.22116324	-0.7678912	0.9130435	0.87658393	1	1794	tags=22%, list=16%, signal=26%
GARGALOVIC_RESPONSE_TO_OXIDIZED_PHOSPHOLIPIDS_YELLOW_UP	GARGALOVIC_RESPONSE_TO_OXIDIZED_PHOSPHOLIPIDS_YELLOW_UP		15	-0.3080202	-0.765384	0.7307692	0.8798569	1	2408	tags=47%, list=22%, signal=59%
BIOCARTA_MTOR_PATHWAY	BIOCARTA_MTOR_PATHWAY		16	-0.2575568	-0.76390123	0.75409836	0.8814457	1	8319	tags=100%, list=74%, signal=388%
DOANE_RESPONSE_TO_ANDROGEN_UP	DOANE_RESPONSE_TO_ANDROGEN_UP		95	-0.18347234	-0.76240486	0.82539684	0.88334185	1	2064	tags=23%, list=18%, signal=28%
JAZAERI_BREAST_CANCER_BRCA1_VS_BRCA2_UP	JAZAERI_BREAST_CANCER_BRCA1_VS_BRCA2_UP		35	-0.22716683	-0.7623776	0.81632656	0.88269144	1	2782	tags=31%, list=25%, signal=42%
SASAKI_ADULT_T_CELL_LEUKEMIA	SASAKI_ADULT_T_CELL_LEUKEMIA		86	-0.20976867	-0.7607909	0.8035714	0.8847301	1	1408	tags=12%, list=13%, signal=13%
KRIGE_AMINO_ACID_DEPRIVATION	KRIGE_AMINO_ACID_DEPRIVATION		19	-0.27407786	-0.75965303	0.84782606	0.88595355	1	1862	tags=32%, list=17%, signal=38%
KEGG_CARDIAC_MUSCLE_CONTRACTION	KEGG_CARDIAC_MUSCLE_CONTRACTION		58	-0.24549183	-0.758337	0.7758621	0.88745403	1	1226	tags=17%, list=11%, signal=19%
RODRIGUES_THYROID_CARCINOMA_POORLY_DIFFERENTIATED_UP	RODRIGUES_THYROID_CARCINOMA_POORLY_DIFFERENTIATED_UP		336	-0.21692114	-0.75703394	0.67391306	0.8887776	1	2007	tags=19%, list=18%, signal=23%
PENG_LEUCINE_DEPRIVATION_DN	PENG_LEUCINE_DEPRIVATION_DN		36	-0.22287172	-0.75573	0.7083333	0.8903062	1	3010	tags=39%, list=27%, signal=53%
DOANE_BREAST_CANCER_CLASSES_DN	DOANE_BREAST_CANCER_CLASSES_DN		21	-0.2977035	-0.75359446	0.7291667	0.89270365	1	262	tags=10%, list=2%, signal=10%
HUANG_DASATINIB_RESISTANCE_DN	HUANG_DASATINIB_RESISTANCE_DN		37	-0.22927566	-0.7534712	0.76	0.89227253	1	1608	tags=22%, list=14%, signal=25%
LINDSTEDT_DENDRITIC_CELL_MATURATION_A	LINDSTEDT_DENDRITIC_CELL_MATURATION_A		39	-0.2973203	-0.7533392	0.8	0.8919181	1	2144	tags=36%, list=19%, signal=44%
REACTOME_ADP_SIGNALLING_THROUGH_P2Y_PURINOCEPTOR_1	REACTOME_ADP_SIGNALLING_THROUGH_P2Y_PURINOCEPTOR_1		18	-0.27884024	-0.7519177	0.8125	0.8933456	1	2087	tags=22%, list=19%, signal=27%
RODRIGUES_THYROID_CARCINOMA_DN	RODRIGUES_THYROID_CARCINOMA_DN		32	-0.24815708	-0.75167066	0.8518519	0.8930928	1	1377	tags=19%, list=12%, signal=21%
BENPORATH_MYC_TARGETS_WITH_EBOX	BENPORATH_MYC_TARGETS_WITH_EBOX		151	-0.1694271	-0.7498756	0.86538464	0.8952006	1	1735	tags=16%, list=15%, signal=19%
MARCHINI_TRABECTEDIN_RESISTANCE_DN	MARCHINI_TRABECTEDIN_RESISTANCE_DN		33	-0.24500625	-0.74916625	0.82	0.8955158	1	2613	tags=33%, list=23%, signal=43%
BIOCARTA_BIOPEPTIDES_PATHWAY	BIOCARTA_BIOPEPTIDES_PATHWAY		29	-0.23326832	-0.7474796	0.7962963	0.89735895	1	1794	tags=17%, list=16%, signal=20%
ZHOU_INFLAMMATORY_RESPONSE_FIMA_DN	ZHOU_INFLAMMATORY_RESPONSE_FIMA_DN		118	-0.18773177	-0.7461885	0.9402985	0.8986438	1	2176	tags=25%, list=19%, signal=30%
LIANG_HEMATOPOIESIS_STEM_CELL_NUMBER_LARGE_VS_TINY_DN	LIANG_HEMATOPOIESIS_STEM_CELL_NUMBER_LARGE_VS_TINY_DN		33	-0.19668515	-0.7454549	0.86885244	0.89893794	1	878	tags=9%, list=8%, signal=10%
DAZARD_UV_RESPONSE_CLUSTER_G1	DAZARD_UV_RESPONSE_CLUSTER_G1		28	-0.22156121	-0.74435526	0.91071427	0.8999279	1	928	tags=14%, list=8%, signal=16%
BIOCARTA_INTEGRIN_PATHWAY	BIOCARTA_INTEGRIN_PATHWAY		25	-0.26473626	-0.74188507	0.8181818	0.9030417	1	1794	tags=20%, list=16%, signal=24%
JIANG_HYPOXIA_VIA_VHL	JIANG_HYPOXIA_VIA_VHL		16	-0.2693615	-0.739666	0.7291667	0.90594923	1	8187	tags=100%, list=73%, signal=371%
TAVOR_CEBPA_TARGETS_UP	TAVOR_CEBPA_TARGETS_UP		36	-0.24500617	-0.7386978	0.76	0.90673727	1	2124	tags=22%, list=19%, signal=27%
BIOCARTA_BCR_PATHWAY	BIOCARTA_BCR_PATHWAY		20	-0.24391156	-0.738419	0.86440676	0.90645194	1	3029	tags=40%, list=27%, signal=55%
KEGG_ENDOCYTOSIS	KEGG_ENDOCYTOSIS		100	-0.20379841	-0.7381635	0.79591835	0.90618914	1	2076	tags=20%, list=19%, signal=24%
KIM_WT1_TARGETS_8HR_DN	KIM_WT1_TARGETS_8HR_DN		76	-0.18868928	-0.73655236	0.953125	0.90818274	1	1506	tags=18%, list=13%, signal=21%
AUNG_GASTRIC_CANCER	AUNG_GASTRIC_CANCER		26	-0.21848899	-0.7363963	0.77272725	0.90772694	1	1170	tags=15%, list=10%, signal=17%
PYEON_CANCER_HEAD_AND_NECK_VS_CERVICAL_UP	PYEON_CANCER_HEAD_AND_NECK_VS_CERVICAL_UP		86	-0.20291908	-0.7353879	0.74545455	0.90858936	1	1901	tags=15%, list=17%, signal=18%
REACTOME_LIPOPROTEIN_METABOLISM	REACTOME_LIPOPROTEIN_METABOLISM		18	-0.27498513	-0.73326916	0.84745765	0.91115797	1	1644	tags=22%, list=15%, signal=26%
NIKOLSKY_BREAST_CANCER_8Q12_Q22_AMPLICON	NIKOLSKY_BREAST_CANCER_8Q12_Q22_AMPLICON		69	-0.21764179	-0.73037404	0.8596491	0.91481715	1	2580	tags=35%, list=23%, signal=45%
XU_HGF_SIGNALING_NOT_VIA_AKT1_6HR	XU_HGF_SIGNALING_NOT_VIA_AKT1_6HR		17	-0.24423203	-0.7303187	0.85714287	0.9141933	1	1052	tags=18%, list=9%, signal=19%
CHEN_HOXA5_TARGETS_9HR_UP	CHEN_HOXA5_TARGETS_9HR_UP		113	-0.20695974	-0.7292114	0.82	0.9151305	1	2306	tags=24%, list=21%, signal=30%
RIGGINS_TAMOXIFEN_RESISTANCE_UP	RIGGINS_TAMOXIFEN_RESISTANCE_UP		45	-0.22746593	-0.7256956	0.90625	0.919406	1	1049	tags=16%, list=9%, signal=17%
JIANG_TIP30_TARGETS_UP	JIANG_TIP30_TARGETS_UP		34	-0.2385305	-0.7245846	0.8113208	0.9203611	1	2109	tags=26%, list=19%, signal=33%
HEIDENBLAD_AMPLIFIED_IN_PANCREATIC_CANCER	HEIDENBLAD_AMPLIFIED_IN_PANCREATIC_CANCER		20	-0.22728615	-0.72353774	0.8	0.9216069	1	2883	tags=40%, list=26%, signal=54%
REACTOME_THROMBOXANE_SIGNALLING_THROUGH_TP_RECEPTOR	REACTOME_THROMBOXANE_SIGNALLING_THROUGH_TP_RECEPTOR		17	-0.26855093	-0.7227945	0.88	0.9219175	1	817	tags=12%, list=7%, signal=13%
FERREIRA_EWINGS_SARCOMA_UNSTABLE_VS_STABLE_DN	FERREIRA_EWINGS_SARCOMA_UNSTABLE_VS_STABLE_DN		56	-0.21217857	-0.7223714	0.8490566	0.92205155	1	2053	tags=21%, list=18%, signal=26%
REACTOME_VPR_MEDIATED_NUCLEAR_IMPORT_OF_PICS	REACTOME_VPR_MEDIATED_NUCLEAR_IMPORT_OF_PICS		20	-0.24158114	-0.72204983	0.86440676	0.9218043	1	3255	tags=45%, list=29%, signal=63%
RIZ_ERYTHROID_DIFFERENTIATION_HBZ	RIZ_ERYTHROID_DIFFERENTIATION_HBZ		29	-0.24048516	-0.72129816	0.9259259	0.92194885	1	1532	tags=28%, list=14%, signal=32%
BROCKE_APOPTOSIS_REVERSED_BY_IL6	BROCKE_APOPTOSIS_REVERSED_BY_IL6		78	-0.21594726	-0.7181318	0.82	0.9260227	1	2993	tags=40%, list=27%, signal=54%
LINDGREN_BLADDER_CANCER_CLUSTER_1_UP	LINDGREN_BLADDER_CANCER_CLUSTER_1_UP		65	-0.20261149	-0.71773815	0.8181818	0.9259069	1	1695	tags=15%, list=15%, signal=18%
WONG_PROTEASOME_GENE_MODULE	WONG_PROTEASOME_GENE_MODULE		35	-0.20377685	-0.71771467	0.7735849	0.9252827	1	6703	tags=94%, list=60%, signal=234%
KEGG_JAK_STAT_SIGNALING_PATHWAY	KEGG_JAK_STAT_SIGNALING_PATHWAY		88	-0.20368224	-0.71669996	0.85	0.925895	1	1521	tags=18%, list=14%, signal=21%
BOYLAN_MULTIPLE_MYELOMA_C_D_UP	BOYLAN_MULTIPLE_MYELOMA_C_D_UP		73	-0.1833161	-0.71497667	0.95652175	0.92747796	1	1694	tags=14%, list=15%, signal=16%
CHNG_MULTIPLE_MYELOMA_HYPERPLOID_UP	CHNG_MULTIPLE_MYELOMA_HYPERPLOID_UP		34	-0.23053397	-0.7135249	0.80851066	0.9288407	1	1664	tags=15%, list=15%, signal=17%
KEGG_CYTOSOLIC_DNA_SENSING_PATHWAY	KEGG_CYTOSOLIC_DNA_SENSING_PATHWAY		28	-0.24246417	-0.71349895	0.84615386	0.9281877	1	2905	tags=46%, list=26%, signal=63%
ROYLANCE_BREAST_CANCER_16Q_COPY_NUMBER_UP	ROYLANCE_BREAST_CANCER_16Q_COPY_NUMBER_UP		25	-0.20351785	-0.7121093	0.8541667	0.92912227	1	1541	tags=16%, list=14%, signal=19%
REACTOME_INTEGRIN_ALPHAIIBBETA3_SIGNALING	REACTOME_INTEGRIN_ALPHAIIBBETA3_SIGNALING		17	-0.27269202	-0.7111781	0.8181818	0.9295016	1	2054	tags=29%, list=18%, signal=36%
GRADE_COLON_CANCER_UP	GRADE_COLON_CANCER_UP		410	-0.13874368	-0.70922923	0.74545455	0.9314219	1	1937	tags=13%, list=17%, signal=15%
BORCZUK_MALIGNANT_MESOTHELIOMA_DN	BORCZUK_MALIGNANT_MESOTHELIOMA_DN		63	-0.21284214	-0.7061081	0.80701756	0.9351247	1	1943	tags=24%, list=17%, signal=29%
REACTOME_PLC_BETA_MEDIATED_EVENTS	REACTOME_PLC_BETA_MEDIATED_EVENTS		24	-0.22979663	-0.7060732	0.89285713	0.9344346	1	706	tags=8%, list=6%, signal=9%
ST_G_ALPHA_I_PATHWAY	ST_G_ALPHA_I_PATHWAY		20	-0.23992291	-0.70570344	0.84615386	0.9342195	1	1869	tags=30%, list=17%, signal=36%
REACTOME_GAP_JUNCTION_TRAFFICKING	REACTOME_GAP_JUNCTION_TRAFFICKING		19	-0.24831572	-0.7055237	0.8333333	0.9337066	1	2130	tags=32%, list=19%, signal=39%
BOYAULT_LIVER_CANCER_SUBCLASS_G1_UP	BOYAULT_LIVER_CANCER_SUBCLASS_G1_UP		68	-0.19807632	-0.7038774	0.93333334	0.93530154	1	762	tags=10%, list=7%, signal=11%
LEE_LIVER_CANCER_SURVIVAL_DN	LEE_LIVER_CANCER_SURVIVAL_DN		83	-0.19896637	-0.7038171	0.92	0.934729	1	1739	tags=14%, list=16%, signal=17%
KEGG_PROTEIN_EXPORT	KEGG_PROTEIN_EXPORT		18	-0.29230767	-0.7036955	0.74358976	0.93421924	1	7931	tags=100%, list=71%, signal=342%
VANHARANTA_UTERINE_FIBROID_WITH_7Q_DELETION_UP	VANHARANTA_UTERINE_FIBROID_WITH_7Q_DELETION_UP		40	-0.18627086	-0.7026522	0.80701756	0.9347798	1	2836	tags=28%, list=25%, signal=37%
TIEN_INTESTINE_PROBIOTICS_24HR_DN	TIEN_INTESTINE_PROBIOTICS_24HR_DN		128	-0.19300276	-0.7020937	0.73333335	0.9349081	1	2079	tags=18%, list=19%, signal=22%
DELLA_RESPONSE_TO_TSA_AND_BUTYRATE	DELLA_RESPONSE_TO_TSA_AND_BUTYRATE		15	-0.27397	-0.70112145	0.85714287	0.9355589	1	2895	tags=47%, list=26%, signal=63%
LE_EGR2_TARGETS_UP	LE_EGR2_TARGETS_UP		75	-0.24258676	-0.7006269	0.71428573	0.9354225	1	587	tags=9%, list=5%, signal=10%
JIANG_VHL_TARGETS	JIANG_VHL_TARGETS		52	-0.21152182	-0.69768447	0.82222223	0.93838376	1	8187	tags=98%, list=73%, signal=363%
SETLUR_PROSTATE_CANCER_TMPRSS2_ERG_FUSION_DN	SETLUR_PROSTATE_CANCER_TMPRSS2_ERG_FUSION_DN		15	-0.26592162	-0.69742906	0.8965517	0.9379794	1	702	tags=20%, list=6%, signal=21%
RICKMAN_TUMOR_DIFFERENTIATED_WELL_VS_MODERATELY_UP	RICKMAN_TUMOR_DIFFERENTIATED_WELL_VS_MODERATELY_UP		55	-0.19775407	-0.6964982	0.86206895	0.938452	1	3134	tags=44%, list=28%, signal=60%
TIEN_INTESTINE_PROBIOTICS_24HR_UP	TIEN_INTESTINE_PROBIOTICS_24HR_UP		343	-0.16863866	-0.69492406	0.84313726	0.9399081	1	2707	tags=24%, list=24%, signal=31%
SESTO_RESPONSE_TO_UV_C2	SESTO_RESPONSE_TO_UV_C2		33	-0.2533811	-0.6947189	0.7209302	0.9394638	1	8370	tags=100%, list=75%, signal=395%
BIOCARTA_PTDINS_PATHWAY	BIOCARTA_PTDINS_PATHWAY		16	-0.2627405	-0.6899126	0.8490566	0.94474065	1	2044	tags=31%, list=18%, signal=38%
DEBIASI_APOPTOSIS_BY_REOVIRUS_INFECTION_DN	DEBIASI_APOPTOSIS_BY_REOVIRUS_INFECTION_DN		151	-0.17099182	-0.6894088	0.9347826	0.9447668	1	2864	tags=32%, list=26%, signal=43%
CHESLER_BRAIN_QTL_CIS	CHESLER_BRAIN_QTL_CIS		56	-0.20007518	-0.6886616	0.84	0.94495016	1	3055	tags=41%, list=27%, signal=56%
LI_WILMS_TUMOR_VS_FETAL_KIDNEY_1_DN	LI_WILMS_TUMOR_VS_FETAL_KIDNEY_1_DN		111	-0.20572707	-0.68692446	0.6666667	0.946409	1	1233	tags=13%, list=11%, signal=14%
VERNELL_RETINOBLASTOMA_PATHWAY_UP	VERNELL_RETINOBLASTOMA_PATHWAY_UP		29	-0.25692308	-0.6855869	0.79591835	0.94720805	1	1532	tags=17%, list=14%, signal=20%
KEGG_ALZHEIMERS_DISEASE	KEGG_ALZHEIMERS_DISEASE		109	-0.16325776	-0.6852794	0.7457627	0.94705266	1	2970	tags=27%, list=27%, signal=36%
YAMASHITA_LIVER_CANCER_WITH_EPCAM_UP	YAMASHITA_LIVER_CANCER_WITH_EPCAM_UP		28	-0.18518333	-0.6849686	0.9402985	0.9466087	1	2253	tags=21%, list=20%, signal=27%
ONDER_CDH1_TARGETS_1_DN	ONDER_CDH1_TARGETS_1_DN		88	-0.19950943	-0.68437684	0.9122807	0.94675183	1	2672	tags=32%, list=24%, signal=41%
SCHLESINGER_H3K27ME3_IN_NORMAL_AND_METHYLATED_IN_CANCER	SCHLESINGER_H3K27ME3_IN_NORMAL_AND_METHYLATED_IN_CANCER		15	-0.3291338	-0.6827591	0.86	0.94796604	1	455	tags=20%, list=4%, signal=21%
RIZ_ERYTHROID_DIFFERENTIATION_CCNE1	RIZ_ERYTHROID_DIFFERENTIATION_CCNE1		32	-0.19095518	-0.6826915	0.92156863	0.947392	1	1156	tags=13%, list=10%, signal=14%
MIDORIKAWA_AMPLIFIED_IN_LIVER_CANCER	MIDORIKAWA_AMPLIFIED_IN_LIVER_CANCER		26	-0.22568983	-0.67974514	0.8958333	0.9502962	1	1868	tags=23%, list=17%, signal=28%
BIOCARTA_MCM_PATHWAY	BIOCARTA_MCM_PATHWAY		16	-0.30209267	-0.67860514	0.7659575	0.95132285	1	7821	tags=100%, list=70%, signal=331%
GENTILE_RESPONSE_CLUSTER_D3	GENTILE_RESPONSE_CLUSTER_D3		35	-0.2177858	-0.67793894	0.88461536	0.9513792	1	2240	tags=29%, list=20%, signal=36%
ST_GRANULE_CELL_SURVIVAL_PATHWAY	ST_GRANULE_CELL_SURVIVAL_PATHWAY		15	-0.2239547	-0.67536324	0.9166667	0.953928	1	1869	tags=27%, list=17%, signal=32%
REACTOME_COSTIMULATION_BY_THE_CD28_FAMILY	REACTOME_COSTIMULATION_BY_THE_CD28_FAMILY		39	-0.24783711	-0.67514277	0.8979592	0.95355386	1	2093	tags=28%, list=19%, signal=35%
REACTOME_TAT_MEDIATED_HIV1_ELONGATION_ARREST_AND_RECOVERY	REACTOME_TAT_MEDIATED_HIV1_ELONGATION_ARREST_AND_RECOVERY		27	-0.20615882	-0.67457163	0.7659575	0.9534709	1	8896	tags=100%, list=79%, signal=485%
KEGG_RNA_POLYMERASE	KEGG_RNA_POLYMERASE		20	-0.2037037	-0.6738511	0.8305085	0.9536136	1	8922	tags=100%, list=80%, signal=491%
VALK_AML_CLUSTER_7	VALK_AML_CLUSTER_7		17	-0.27067024	-0.67335993	0.91935486	0.95335335	1	1948	tags=35%, list=17%, signal=43%
REACTOME_DARPP32_EVENTS	REACTOME_DARPP32_EVENTS		17	-0.21358007	-0.6729613	0.84615386	0.9532474	1	3029	tags=41%, list=27%, signal=56%
CHAUHAN_RESPONSE_TO_METHOXYESTRADIOL_UP	CHAUHAN_RESPONSE_TO_METHOXYESTRADIOL_UP		31	-0.17659175	-0.6728878	0.82051283	0.9526704	1	9227	tags=100%, list=82%, signal=567%
ZHAN_VARIABLE_EARLY_DIFFERENTIATION_GENES_DN	ZHAN_VARIABLE_EARLY_DIFFERENTIATION_GENES_DN		20	-0.20102115	-0.6725067	0.85714287	0.9523543	1	3745	tags=50%, list=33%, signal=75%
STEIN_ESRRA_TARGETS_RESPONSIVE_TO_ESTROGEN_DN	STEIN_ESRRA_TARGETS_RESPONSIVE_TO_ESTROGEN_DN		24	-0.24895768	-0.6713405	0.81632656	0.9528579	1	2209	tags=25%, list=20%, signal=31%
KEGG_VASCULAR_SMOOTH_MUSCLE_CONTRACTION	KEGG_VASCULAR_SMOOTH_MUSCLE_CONTRACTION		74	-0.19466993	-0.6710821	0.88135594	0.95249116	1	1118	tags=14%, list=10%, signal=15%
ZHANG_RESPONSE_TO_IKK_INHIBITOR_AND_TNF_DN	ZHANG_RESPONSE_TO_IKK_INHIBITOR_AND_TNF_DN		36	-0.18738613	-0.6707336	0.9433962	0.95219815	1	2540	tags=31%, list=23%, signal=39%
FURUKAWA_DUSP6_TARGETS_PCI35_DN	FURUKAWA_DUSP6_TARGETS_PCI35_DN		41	-0.24614228	-0.67058295	0.78723407	0.9516959	1	518	tags=7%, list=5%, signal=8%
FAELT_B_CLL_WITH_VH3_21_DN	FAELT_B_CLL_WITH_VH3_21_DN		36	-0.20063291	-0.6702519	0.82	0.9512488	1	2722	tags=31%, list=24%, signal=40%
BOYLAN_MULTIPLE_MYELOMA_D_CLUSTER_DN	BOYLAN_MULTIPLE_MYELOMA_D_CLUSTER_DN		24	-0.21037352	-0.66761047	0.9166667	0.9535213	1	2161	tags=29%, list=19%, signal=36%
WANG_CLIM2_TARGETS_UP	WANG_CLIM2_TARGETS_UP		110	-0.16301154	-0.6649798	0.98245615	0.9557729	1	1968	tags=20%, list=18%, signal=24%
PUIFFE_INVASION_INHIBITED_BY_ASCITES_DN	PUIFFE_INVASION_INHIBITED_BY_ASCITES_DN		85	-0.19269316	-0.66465276	0.8269231	0.95537955	1	1879	tags=18%, list=17%, signal=21%
JIANG_HYPOXIA_CANCER	JIANG_HYPOXIA_CANCER		42	-0.16656262	-0.661692	0.9047619	0.9581125	1	2737	tags=26%, list=24%, signal=35%
REACTOME_NEF_MEDIATES_DOWN_MODULATION_OF_CELL_SURFACE_RECEPTORS_BY_RECRUITING_THEM_TO_CLATHRIN_ADAPTERS	REACTOME_NEF_MEDIATES_DOWN_MODULATION_OF_CELL_SURFACE_RECEPTORS_BY_RECRUITING_THEM_TO_CLATHRIN_ADAPTERS		15	-0.2247161	-0.66145176	0.86206895	0.95772016	1	8686	tags=100%, list=78%, signal=445%
PENG_RAPAMYCIN_RESPONSE_DN	PENG_RAPAMYCIN_RESPONSE_DN		51	-0.19468121	-0.6603922	0.8076923	0.9585114	1	3365	tags=45%, list=30%, signal=64%
KEGG_NEUROTROPHIN_SIGNALING_PATHWAY	KEGG_NEUROTROPHIN_SIGNALING_PATHWAY		68	-0.16078426	-0.6563067	0.8703704	0.9618352	1	2153	tags=22%, list=19%, signal=27%
KEGG_GLYCEROLIPID_METABOLISM	KEGG_GLYCEROLIPID_METABOLISM		29	-0.23546293	-0.6547407	0.8888889	0.96284556	1	2171	tags=28%, list=19%, signal=34%
YAO_TEMPORAL_RESPONSE_TO_PROGESTERONE_CLUSTER_13	YAO_TEMPORAL_RESPONSE_TO_PROGESTERONE_CLUSTER_13		135	-0.16475315	-0.65386105	0.8888889	0.96308726	1	2575	tags=21%, list=23%, signal=28%
GENTILE_UV_RESPONSE_CLUSTER_D2	GENTILE_UV_RESPONSE_CLUSTER_D2		16	-0.21955857	-0.6536154	0.92727274	0.96269184	1	1394	tags=13%, list=12%, signal=14%
LINDGREN_BLADDER_CANCER_WITH_LOH_IN_CHR9Q	LINDGREN_BLADDER_CANCER_WITH_LOH_IN_CHR9Q		62	-0.15703577	-0.6535374	0.9285714	0.9621117	1	2145	tags=18%, list=19%, signal=22%
SLEBOS_HEAD_AND_NECK_CANCER_WITH_HPV_UP	SLEBOS_HEAD_AND_NECK_CANCER_WITH_HPV_UP		41	-0.20874499	-0.6532114	0.877551	0.9617732	1	1752	tags=17%, list=16%, signal=20%
GRAHAM_CML_DIVIDING_VS_NORMAL_QUIESCENT_UP	GRAHAM_CML_DIVIDING_VS_NORMAL_QUIESCENT_UP		123	-0.21104945	-0.6467526	0.8367347	0.9681378	1	869	tags=7%, list=8%, signal=8%
PUJANA_BRCA2_PCC_NETWORK	PUJANA_BRCA2_PCC_NETWORK		263	-0.17411509	-0.6444909	0.84	0.969657	1	2094	tags=14%, list=19%, signal=17%
PUIFFE_INVASION_INHIBITED_BY_ASCITES_UP	PUIFFE_INVASION_INHIBITED_BY_ASCITES_UP		45	-0.16175425	-0.644157	0.95	0.9693315	1	1781	tags=16%, list=16%, signal=18%
TAKEDA_TARGETS_OF_NUP98_HOXA9_FUSION_6HR_UP	TAKEDA_TARGETS_OF_NUP98_HOXA9_FUSION_6HR_UP		47	-0.2303686	-0.6436643	0.9491525	0.9691245	1	1609	tags=26%, list=14%, signal=30%
RICKMAN_TUMOR_DIFFERENTIATED_WELL_VS_POORLY_UP	RICKMAN_TUMOR_DIFFERENTIATED_WELL_VS_POORLY_UP		119	-0.15875137	-0.6409935	0.9677419	0.9711143	1	1523	tags=13%, list=14%, signal=14%
HENDRICKS_SMARCA4_TARGETS_UP	HENDRICKS_SMARCA4_TARGETS_UP		28	-0.20799425	-0.64093775	0.8867925	0.97047174	1	1556	tags=21%, list=14%, signal=25%
KORKOLA_CORRELATED_WITH_POU5F1	KORKOLA_CORRELATED_WITH_POU5F1		16	-0.255864	-0.6404947	0.9411765	0.97025925	1	463	tags=13%, list=4%, signal=13%
REACTOME_P75_NTR_RECEPTOR_MEDIATED_SIGNALLING	REACTOME_P75_NTR_RECEPTOR_MEDIATED_SIGNALLING		53	-0.1716504	-0.6382441	0.96363634	0.9719836	1	1430	tags=11%, list=13%, signal=13%
DAIRKEE_CANCER_PRONE_RESPONSE_BPA_E2	DAIRKEE_CANCER_PRONE_RESPONSE_BPA_E2		82	-0.18778022	-0.63672113	0.8235294	0.97268516	1	2374	tags=24%, list=21%, signal=31%
REACTOME_CLATHRIN_DERIVED_VESICLE_BUDDING	REACTOME_CLATHRIN_DERIVED_VESICLE_BUDDING		37	-0.19263755	-0.6329449	0.82608694	0.9759899	1	3125	tags=35%, list=28%, signal=49%
REACTOME_PLATELET_AGGREGATION_PLUG_FORMATION	REACTOME_PLATELET_AGGREGATION_PLUG_FORMATION		19	-0.24095613	-0.6295801	0.90909094	0.9783955	1	956	tags=16%, list=9%, signal=17%
SESTO_RESPONSE_TO_UV_C0	SESTO_RESPONSE_TO_UV_C0		80	-0.20166877	-0.62950224	0.73913044	0.97777694	1	2417	tags=23%, list=22%, signal=28%
GINESTIER_BREAST_CANCER_20Q13_AMPLIFICATION_UP	GINESTIER_BREAST_CANCER_20Q13_AMPLIFICATION_UP		49	-0.1826359	-0.6288025	0.86538464	0.9776945	1	3064	tags=33%, list=27%, signal=45%
GARCIA_TARGETS_OF_FLI1_AND_DAX1_DN	GARCIA_TARGETS_OF_FLI1_AND_DAX1_DN		82	-0.17313105	-0.6283804	0.9411765	0.977367	1	2470	tags=21%, list=22%, signal=26%
WANG_LMO4_TARGETS_DN	WANG_LMO4_TARGETS_DN		163	-0.15522048	-0.62801784	0.86538464	0.97702336	1	3040	tags=31%, list=27%, signal=42%
SPIELMAN_LYMPHOBLAST_EUROPEAN_VS_ASIAN_UP	SPIELMAN_LYMPHOBLAST_EUROPEAN_VS_ASIAN_UP		324	-0.1254116	-0.6268469	0.9310345	0.97740906	1	1828	tags=12%, list=16%, signal=14%
KIM_WT1_TARGETS_DN	KIM_WT1_TARGETS_DN		255	-0.15260871	-0.6249373	0.98214287	0.97856987	1	2331	tags=20%, list=21%, signal=24%
OSADA_ASCL1_TARGETS_UP	OSADA_ASCL1_TARGETS_UP		31	-0.21986449	-0.62481797	0.9574468	0.97806275	1	1832	tags=29%, list=16%, signal=35%
ODONNELL_TARGETS_OF_MYC_AND_TFRC_DN	ODONNELL_TARGETS_OF_MYC_AND_TFRC_DN		23	-0.29124925	-0.62463903	0.8780488	0.9774938	1	133	tags=4%, list=1%, signal=4%
SHIPP_DLBCL_VS_FOLLICULAR_LYMPHOMA_UP	SHIPP_DLBCL_VS_FOLLICULAR_LYMPHOMA_UP		35	-0.20337206	-0.6242886	0.88235295	0.9771996	1	1172	tags=11%, list=10%, signal=13%
BASAKI_YBX1_TARGETS_UP	BASAKI_YBX1_TARGETS_UP		168	-0.17544332	-0.6221965	0.82	0.9784032	1	2007	tags=19%, list=18%, signal=23%
LANDIS_BREAST_CANCER_PROGRESSION_UP	LANDIS_BREAST_CANCER_PROGRESSION_UP		42	-0.26362595	-0.6196318	0.8235294	0.97991365	1	2006	tags=24%, list=18%, signal=29%
REACTOME_HIV_LIFE_CYCLE	REACTOME_HIV_LIFE_CYCLE		75	-0.1628279	-0.6192247	0.8596491	0.979474	1	8896	tags=99%, list=79%, signal=477%
SCHLOSSER_MYC_TARGETS_AND_SERUM_RESPONSE_UP	SCHLOSSER_MYC_TARGETS_AND_SERUM_RESPONSE_UP		31	-0.16930832	-0.61776775	0.9056604	0.97981465	1	2840	tags=29%, list=25%, signal=39%
ST_DIFFERENTIATION_PATHWAY_IN_PC12_CELLS	ST_DIFFERENTIATION_PATHWAY_IN_PC12_CELLS		23	-0.18654403	-0.61699486	0.9830508	0.97994316	1	2167	tags=26%, list=19%, signal=32%
REACTOME_RNA_POLYMERASE_III_TRANSCRIPTION	REACTOME_RNA_POLYMERASE_III_TRANSCRIPTION		22	-0.19770542	-0.6155013	0.90384614	0.98050934	1	2118	tags=27%, list=19%, signal=34%
ST_TUMOR_NECROSIS_FACTOR_PATHWAY	ST_TUMOR_NECROSIS_FACTOR_PATHWAY		18	-0.19895424	-0.61245084	0.9148936	0.98259026	1	2391	tags=28%, list=21%, signal=35%
BILD_SRC_ONCOGENIC_SIGNATURE	BILD_SRC_ONCOGENIC_SIGNATURE		24	-0.19290397	-0.6124178	0.962963	0.98192793	1	2480	tags=29%, list=22%, signal=37%
BIOCARTA_GH_PATHWAY	BIOCARTA_GH_PATHWAY		19	-0.21765848	-0.6110283	0.96	0.98225063	1	2093	tags=32%, list=19%, signal=39%
SMITH_TERT_TARGETS_UP	SMITH_TERT_TARGETS_UP		85	-0.17193072	-0.60806435	0.85106385	0.9836697	1	2079	tags=19%, list=19%, signal=23%
KEGG_SNARE_INTERACTIONS_IN_VESICULAR_TRANSPORT	KEGG_SNARE_INTERACTIONS_IN_VESICULAR_TRANSPORT		29	-0.18676068	-0.6080547	0.9148936	0.9829856	1	8085	tags=97%, list=72%, signal=346%
REACTOME_LATE_PHASE_OF_HIV_LIFE_CYCLE	REACTOME_LATE_PHASE_OF_HIV_LIFE_CYCLE		66	-0.15730286	-0.60121024	0.8596491	0.9881671	1	8896	tags=98%, list=79%, signal=476%
LAU_APOPTOSIS_CDKN2A_UP	LAU_APOPTOSIS_CDKN2A_UP		36	-0.17656286	-0.60020316	0.93877554	0.9884337	1	392	tags=6%, list=4%, signal=6%
REACTOME_OPIOID_SIGNALLING	REACTOME_OPIOID_SIGNALLING		57	-0.16123869	-0.59457815	0.9661017	0.99157566	1	817	tags=7%, list=7%, signal=8%
REACTOME_TRKA_SIGNALLING_FROM_THE_PLASMA_MEMBRANE	REACTOME_TRKA_SIGNALLING_FROM_THE_PLASMA_MEMBRANE		58	-0.13968995	-0.5899355	0.9649123	0.9949144	1	2781	tags=28%, list=25%, signal=37%
BIOCARTA_AGR_PATHWAY	BIOCARTA_AGR_PATHWAY		20	-0.20457081	-0.58949196	0.95652175	0.994498	1	2177	tags=35%, list=19%, signal=43%
MOREIRA_RESPONSE_TO_TSA_UP	MOREIRA_RESPONSE_TO_TSA_UP		21	-0.20084462	-0.5879391	0.9814815	0.99502647	1	1732	tags=19%, list=15%, signal=22%
HAHTOLA_SEZARY_SYNDROM_DN	HAHTOLA_SEZARY_SYNDROM_DN		22	-0.24161136	-0.5854801	0.9491525	0.99601614	1	962	tags=18%, list=9%, signal=20%
KEGG_APOPTOSIS	KEGG_APOPTOSIS		43	-0.16205104	-0.58450496	0.95652175	0.99597913	1	2267	tags=23%, list=20%, signal=29%
REACTOME_CDC20_PHOSPHO_APC_MEDIATED_DEGRADATION_OF_CYCLIN_A	REACTOME_CDC20_PHOSPHO_APC_MEDIATED_DEGRADATION_OF_CYCLIN_A		51	-0.16237552	-0.582247	0.9122807	0.9965926	1	9389	tags=100%, list=84%, signal=616%
GAZDA_DIAMOND_BLACKFAN_ANEMIA_PROGENITOR_UP	GAZDA_DIAMOND_BLACKFAN_ANEMIA_PROGENITOR_UP		22	-0.21044494	-0.5798429	0.9583333	0.99770373	1	1439	tags=18%, list=13%, signal=21%
AKL_HTLV1_INFECTION_UP	AKL_HTLV1_INFECTION_UP		21	-0.18839058	-0.57825375	0.9622642	0.99792445	1	2194	tags=24%, list=20%, signal=30%
FERREIRA_EWINGS_SARCOMA_UNSTABLE_VS_STABLE_UP	FERREIRA_EWINGS_SARCOMA_UNSTABLE_VS_STABLE_UP		74	-0.16867797	-0.5776412	0.8490566	0.9976153	1	800	tags=7%, list=7%, signal=7%
KEGG_NON_SMALL_CELL_LUNG_CANCER	KEGG_NON_SMALL_CELL_LUNG_CANCER		29	-0.16236442	-0.5775014	0.9516129	0.9970802	1	2093	tags=21%, list=19%, signal=25%
REACTOME_AUTODEGRADATION_OF_CDH1_BY_CDH1_APC	REACTOME_AUTODEGRADATION_OF_CDH1_BY_CDH1_APC		46	-0.16230273	-0.57381314	0.8245614	0.9985508	1	9389	tags=100%, list=84%, signal=616%
REACTOME_DOWN_STREAM_SIGNAL_TRANSDUCTION	REACTOME_DOWN_STREAM_SIGNAL_TRANSDUCTION		25	-0.17460038	-0.5728588	0.9285714	0.99858254	1	2133	tags=28%, list=19%, signal=35%
REACTOME_LYSOSOME_VESICLE_BIOGENESIS	REACTOME_LYSOSOME_VESICLE_BIOGENESIS		16	-0.17947538	-0.57228965	0.9583333	0.9982622	1	451	tags=6%, list=4%, signal=7%
REACTOME_REGULATION_OF_ORNITHINE_DECARBOXYLASE	REACTOME_REGULATION_OF_ORNITHINE_DECARBOXYLASE		40	-0.19175024	-0.57149476	0.86	0.99814355	1	2665	tags=23%, list=24%, signal=29%
RHODES_UNDIFFERENTIATED_CANCER	RHODES_UNDIFFERENTIATED_CANCER		50	-0.19090413	-0.57006186	0.8695652	0.998391	1	408	tags=4%, list=4%, signal=4%
WANG_CISPLATIN_RESPONSE_AND_XPC_DN	WANG_CISPLATIN_RESPONSE_AND_XPC_DN		87	-0.15620612	-0.5651427	0.9777778	1	1	1761	tags=14%, list=16%, signal=16%
BIOCARTA_PAR1_PATHWAY	BIOCARTA_PAR1_PATHWAY		23	-0.18483557	-0.5645954	0.9661017	1	1	2562	tags=26%, list=23%, signal=34%
STARK_PREFRONTAL_CORTEX_22Q11_DELETION_DN	STARK_PREFRONTAL_CORTEX_22Q11_DELETION_DN		345	-0.12375149	-0.56314677	0.94545454	1	1	2648	tags=19%, list=24%, signal=24%
REACTOME_DUAL_INCISION_REACTION_IN_GG_NER	REACTOME_DUAL_INCISION_REACTION_IN_GG_NER		20	-0.19433984	-0.562704	0.80701756	1	1	384	tags=5%, list=3%, signal=5%
BERENJENO_ROCK_SIGNALING_NOT_VIA_RHOA_DN	BERENJENO_ROCK_SIGNALING_NOT_VIA_RHOA_DN		29	-0.19009311	-0.56166023	0.9166667	1	1	2274	tags=28%, list=20%, signal=35%
REACTOME_CELL_CYCLE_CHECKPOINTS	REACTOME_CELL_CYCLE_CHECKPOINTS		85	-0.16287231	-0.5600888	0.8333333	1	1	9389	tags=100%, list=84%, signal=614%
REACTOME_DOUBLE_STRAND_BREAK_REPAIR	REACTOME_DOUBLE_STRAND_BREAK_REPAIR		16	-0.21785012	-0.55504256	0.8367347	1	1	8763	tags=100%, list=78%, signal=459%
MARKEY_RB1_ACUTE_LOF_DN	MARKEY_RB1_ACUTE_LOF_DN		172	-0.15862066	-0.5508565	0.8979592	1	1	2045	tags=15%, list=18%, signal=18%
REACTOME_M_G1_TRANSITION	REACTOME_M_G1_TRANSITION		52	-0.16685134	-0.54745966	0.8867925	1	1	7233	tags=92%, list=65%, signal=259%
REACTOME_GOLGI_ASSOCIATED_VESICLE_BIOGENESIS	REACTOME_GOLGI_ASSOCIATED_VESICLE_BIOGENESIS		32	-0.16335304	-0.54493886	0.8979592	1	1	9375	tags=100%, list=84%, signal=613%
MANN_RESPONSE_TO_AMIFOSTINE_UP	MANN_RESPONSE_TO_AMIFOSTINE_UP		15	-0.18935472	-0.5446635	0.9444444	1	1	3039	tags=33%, list=27%, signal=46%
REACTOME_METABOLISM_OF_RNA	REACTOME_METABOLISM_OF_RNA		56	-0.15236677	-0.5396916	0.94545454	1	1	8532	tags=96%, list=76%, signal=403%
MISSIAGLIA_REGULATED_BY_METHYLATION_DN	MISSIAGLIA_REGULATED_BY_METHYLATION_DN		66	-0.17680104	-0.5394712	0.9375	1	1	236	tags=3%, list=2%, signal=3%
REACTOME_ORC1_REMOVAL_FROM_CHROMATIN	REACTOME_ORC1_REMOVAL_FROM_CHROMATIN		54	-0.16241924	-0.5392215	0.90909094	1	1	9389	tags=100%, list=84%, signal=616%
REACTOME_CYCLIN_E_ASSOCIATED_EVENTS_DURING_G1_S_TRANSITION_	REACTOME_CYCLIN_E_ASSOCIATED_EVENTS_DURING_G1_S_TRANSITION_		49	-0.1623464	-0.53531057	0.8727273	1	1	9389	tags=100%, list=84%, signal=616%
CHIANG_LIVER_CANCER_SUBCLASS_UNANNOTATED_DN	CHIANG_LIVER_CANCER_SUBCLASS_UNANNOTATED_DN		117	-0.14729287	-0.5333975	0.9245283	1	1	1876	tags=14%, list=17%, signal=16%
HORIUCHI_WTAP_TARGETS_DN	HORIUCHI_WTAP_TARGETS_DN		179	-0.14030541	-0.53154796	0.9245283	1	1	2399	tags=21%, list=21%, signal=27%
BIOCARTA_STRESS_PATHWAY	BIOCARTA_STRESS_PATHWAY		15	-0.18074253	-0.5311611	0.9787234	1	1	1514	tags=20%, list=14%, signal=23%
REACTOME_SIGNALING_BY_EGFR	REACTOME_SIGNALING_BY_EGFR		38	-0.16226655	-0.53087753	0.9347826	1	1	1061	tags=8%, list=9%, signal=9%
FOURNIER_ACINAR_DEVELOPMENT_LATE_2	FOURNIER_ACINAR_DEVELOPMENT_LATE_2		179	-0.15308048	-0.5299788	0.9318182	1	1	2442	tags=21%, list=22%, signal=27%
KEGG_AMINOACYL_TRNA_BIOSYNTHESIS	KEGG_AMINOACYL_TRNA_BIOSYNTHESIS		18	-0.18318425	-0.5282674	0.9607843	1	1	9151	tags=100%, list=82%, signal=546%
YAO_TEMPORAL_RESPONSE_TO_PROGESTERONE_CLUSTER_17	YAO_TEMPORAL_RESPONSE_TO_PROGESTERONE_CLUSTER_17		143	-0.14390871	-0.52820057	0.9583333	1	1	2699	tags=24%, list=24%, signal=31%
REACTOME_CDT1_ASSOCIATION_WITH_THE_CDC6_ORC_ORIGIN_COMPLEX	REACTOME_CDT1_ASSOCIATION_WITH_THE_CDC6_ORC_ORIGIN_COMPLEX		45	-0.16228817	-0.5268642	0.8888889	1	1	9389	tags=100%, list=84%, signal=617%
REACTOME_INSULIN_SYNTHESIS_AND_SECRETION	REACTOME_INSULIN_SYNTHESIS_AND_SECRETION		87	-0.14753732	-0.5229895	0.9574468	1	1	1412	tags=9%, list=13%, signal=10%
KEGG_PURINE_METABOLISM	KEGG_PURINE_METABOLISM		110	-0.13482107	-0.5213597	1	1	1	548	tags=5%, list=5%, signal=6%
REACTOME_SCF_SKP2_MEDIATED_DEGRADATION_OF_P27_P21	REACTOME_SCF_SKP2_MEDIATED_DEGRADATION_OF_P27_P21		44	-0.16227362	-0.5169742	0.8867925	1	1	9389	tags=100%, list=84%, signal=617%
FAELT_B_CLL_WITH_VH3_21_UP	FAELT_B_CLL_WITH_VH3_21_UP		30	-0.13857841	-0.5159686	0.97619045	1	1	2268	tags=23%, list=20%, signal=29%
CHOW_RASSF1_TARGETS_DN	CHOW_RASSF1_TARGETS_DN		18	-0.17245369	-0.514224	0.962963	1	1	2137	tags=22%, list=19%, signal=27%
REACTOME_DNA_REPLICATION_PRE_INITIATION	REACTOME_DNA_REPLICATION_PRE_INITIATION		63	-0.16693287	-0.5134811	0.877551	1	1	8763	tags=98%, list=78%, signal=450%
BIOCARTA_TNFR1_PATHWAY	BIOCARTA_TNFR1_PATHWAY		19	-0.15609625	-0.5125755	1	1	1	9454	tags=100%, list=84%, signal=641%
LANDIS_ERBB2_BREAST_TUMORS_324_UP	LANDIS_ERBB2_BREAST_TUMORS_324_UP		122	-0.19213295	-0.51101	0.9130435	1	1	2006	tags=20%, list=18%, signal=25%
KEGG_OXIDATIVE_PHOSPHORYLATION	KEGG_OXIDATIVE_PHOSPHORYLATION		89	-0.13326234	-0.5092868	0.89830506	1	1	3554	tags=36%, list=32%, signal=52%
REACTOME_NUCLEOTIDE_EXCISION_REPAIR	REACTOME_NUCLEOTIDE_EXCISION_REPAIR		45	-0.14613646	-0.5090329	0.8727273	1	1	488	tags=4%, list=4%, signal=5%
MARTINEZ_RESPONSE_TO_TRABECTEDIN_DN	MARTINEZ_RESPONSE_TO_TRABECTEDIN_DN		141	-0.13380685	-0.50797445	0.9607843	1	1	1683	tags=12%, list=15%, signal=14%
REACTOME_VIF_MEDIATED_DEGRADATION_OF_APOBEC3G	REACTOME_VIF_MEDIATED_DEGRADATION_OF_APOBEC3G		39	-0.16220091	-0.5059086	0.88235295	1	1	9389	tags=100%, list=84%, signal=617%
REACTOME_HIV_INFECTION	REACTOME_HIV_INFECTION		139	-0.11850511	-0.5025482	0.91525424	1	1	8896	tags=97%, list=79%, signal=467%
REACTOME_STABILIZATION_OF_P53	REACTOME_STABILIZATION_OF_P53		36	-0.16215733	-0.5015714	0.9056604	1	1	9389	tags=100%, list=84%, signal=617%
REACTOME_ACTIVATION_OF_THE_PRE_REPLICATIVE_COMPLEX	REACTOME_ACTIVATION_OF_THE_PRE_REPLICATIVE_COMPLEX		25	-0.2180256	-0.5013473	0.9130435	1	1	8763	tags=100%, list=78%, signal=459%
ZHANG_RESPONSE_TO_CANTHARIDIN_DN	ZHANG_RESPONSE_TO_CANTHARIDIN_DN		40	-0.14435776	-0.497201	0.89361703	1	1	3040	tags=28%, list=27%, signal=38%
AGUIRRE_PANCREATIC_CANCER_COPY_NUMBER_UP	AGUIRRE_PANCREATIC_CANCER_COPY_NUMBER_UP		168	-0.11559851	-0.49594638	1	1	1	1780	tags=12%, list=16%, signal=14%
REACTOME_P53_INDEPENDENT_DNA_DAMAGE_RESPONSE	REACTOME_P53_INDEPENDENT_DNA_DAMAGE_RESPONSE		37	-0.16217186	-0.49452585	0.9	1	1	9389	tags=100%, list=84%, signal=617%
WEI_MYCN_TARGETS_WITH_E_BOX	WEI_MYCN_TARGETS_WITH_E_BOX		426	-0.12157096	-0.49441653	0.9814815	1	1	2470	tags=19%, list=22%, signal=23%
KEGG_PROTEASOME	KEGG_PROTEASOME		36	-0.16215733	-0.49287438	0.96153843	1	1	9389	tags=100%, list=84%, signal=617%
REACTOME_SYNTHESIS_OF_DNA	REACTOME_SYNTHESIS_OF_DNA		72	-0.16268201	-0.4913102	0.89361703	1	1	9389	tags=100%, list=84%, signal=615%
REACTOME_S_PHASE	REACTOME_S_PHASE		84	-0.15844882	-0.49063915	0.8958333	1	1	9438	tags=100%, list=84%, signal=631%
REACTOME_MITOTIC_M_M_G1_PHASES	REACTOME_MITOTIC_M_M_G1_PHASES		102	-0.1437455	-0.4879363	0.88	1	1	9604	tags=100%, list=86%, signal=696%
BIOCARTA_KERATINOCYTE_PATHWAY	BIOCARTA_KERATINOCYTE_PATHWAY		25	-0.1462052	-0.48760656	1	1	1	2562	tags=28%, list=23%, signal=36%
GARGALOVIC_RESPONSE_TO_OXIDIZED_PHOSPHOLIPIDS_TURQUOISE_DN	GARGALOVIC_RESPONSE_TO_OXIDIZED_PHOSPHOLIPIDS_TURQUOISE_DN		23	-0.16369969	-0.4868019	0.9375	1	1	905	tags=9%, list=8%, signal=9%
GOTTWEIN_TARGETS_OF_KSHV_MIR_K12_11	GOTTWEIN_TARGETS_OF_KSHV_MIR_K12_11		32	-0.14329214	-0.4811538	1	1	1	9599	tags=100%, list=86%, signal=698%
MARCHINI_TRABECTEDIN_RESISTANCE_UP	MARCHINI_TRABECTEDIN_RESISTANCE_UP		16	-0.18592869	-0.48049036	0.98	1	1	2879	tags=38%, list=26%, signal=50%
WEST_ADRENOCORTICAL_TUMOR_UP	WEST_ADRENOCORTICAL_TUMOR_UP		199	-0.11564891	-0.47824442	1	1	1	3040	tags=29%, list=27%, signal=39%
REACTOME_HOST_INTERACTIONS_OF_HIV_FACTORS	REACTOME_HOST_INTERACTIONS_OF_HIV_FACTORS		89	-0.11907779	-0.47715127	0.9818182	1	1	2665	tags=22%, list=24%, signal=29%
KEGG_N_GLYCAN_BIOSYNTHESIS	KEGG_N_GLYCAN_BIOSYNTHESIS		28	-0.13990064	-0.47506356	1	1	1	2920	tags=32%, list=26%, signal=43%
PUJANA_BREAST_CANCER_WITH_BRCA1_MUTATED_UP	PUJANA_BREAST_CANCER_WITH_BRCA1_MUTATED_UP		39	-0.16363473	-0.4750589	0.9607843	1	1	9373	tags=100%, list=84%, signal=611%
MITSIADES_RESPONSE_TO_APLIDIN_DN	MITSIADES_RESPONSE_TO_APLIDIN_DN		128	-0.13449447	-0.4701303	1	1	1	2077	tags=16%, list=19%, signal=19%
REACTOME_TRANSPORT_OF_MATURE_MRNA_DERIVED_FROM_AN_INTRON_CONTAINING_TRANSCRIPT	REACTOME_TRANSPORT_OF_MATURE_MRNA_DERIVED_FROM_AN_INTRON_CONTAINING_TRANSCRIPT		33	-0.14174458	-0.46994996	0.98214287	1	1	8681	tags=97%, list=78%, signal=430%
REACTOME_INFLUENZA_LIFE_CYCLE	REACTOME_INFLUENZA_LIFE_CYCLE		91	-0.1239852	-0.46793786	0.9230769	1	1	2075	tags=13%, list=19%, signal=16%
REACTOME_THE_ROLE_OF_NEF_IN_HIV1_REPLICATION_AND_DISEASE_PATHOGENESIS	REACTOME_THE_ROLE_OF_NEF_IN_HIV1_REPLICATION_AND_DISEASE_PATHOGENESIS		21	-0.16174325	-0.4611121	0.9818182	1	1	2427	tags=24%, list=22%, signal=30%
REACTOME_ACTIVATION_OF_ATR_IN_RESPONSE_TO_REPLICATION_STRESS	REACTOME_ACTIVATION_OF_ATR_IN_RESPONSE_TO_REPLICATION_STRESS		31	-0.1635175	-0.45266476	1	1	1	9373	tags=100%, list=84%, signal=612%
BLUM_RESPONSE_TO_SALIRASIB_DN	BLUM_RESPONSE_TO_SALIRASIB_DN		253	-0.12618314	-0.44927615	0.9782609	1	1	2347	tags=18%, list=21%, signal=22%
YAO_TEMPORAL_RESPONSE_TO_PROGESTERONE_CLUSTER_14	YAO_TEMPORAL_RESPONSE_TO_PROGESTERONE_CLUSTER_14		97	-0.11887862	-0.44879952	0.97959185	1	1	2351	tags=18%, list=21%, signal=22%
MAYBURD_RESPONSE_TO_L663536_DN	MAYBURD_RESPONSE_TO_L663536_DN		34	-0.15569532	-0.44672826	0.97619045	1	1	3422	tags=47%, list=31%, signal=68%
LANDIS_ERBB2_BREAST_TUMORS_65_UP	LANDIS_ERBB2_BREAST_TUMORS_65_UP		19	-0.1991428	-0.43982744	1	1	1	1822	tags=21%, list=16%, signal=25%
REACTOME_G2_M_CHECKPOINTS	REACTOME_G2_M_CHECKPOINTS		34	-0.16356145	-0.43577045	1	1	1	9373	tags=100%, list=84%, signal=612%
SCHLOSSER_MYC_TARGETS_AND_SERUM_RESPONSE_DN	SCHLOSSER_MYC_TARGETS_AND_SERUM_RESPONSE_DN		31	-0.14979407	-0.4349114	0.97959185	1	1	8429	tags=97%, list=75%, signal=390%
PUJANA_XPRSS_INT_NETWORK	PUJANA_XPRSS_INT_NETWORK		107	-0.12697126	-0.43417203	0.96153843	1	1	2949	tags=25%, list=26%, signal=34%
PUJANA_BRCA_CENTERED_NETWORK	PUJANA_BRCA_CENTERED_NETWORK		72	-0.12926042	-0.42723307	0.9622642	1	1	8863	tags=97%, list=79%, signal=463%
LINDGREN_BLADDER_CANCER_CLUSTER_3_UP	LINDGREN_BLADDER_CANCER_CLUSTER_3_UP		191	-0.121554345	-0.42479923	1	0.9996588	1	1752	tags=12%, list=16%, signal=13%
REACTOME_MITOTIC_PROMETAPHASE	REACTOME_MITOTIC_PROMETAPHASE		47	-0.1430365	-0.41993964	0.9782609	0.9993983	1	9604	tags=100%, list=86%, signal=700%
GRAHAM_NORMAL_QUIESCENT_VS_NORMAL_DIVIDING_DN	GRAHAM_NORMAL_QUIESCENT_VS_NORMAL_DIVIDING_DN		57	-0.15678397	-0.4134357	0.9361702	0.99944055	1	19	tags=2%, list=0%, signal=2%
LUI_TARGETS_OF_PAX8_PPARG_FUSION	LUI_TARGETS_OF_PAX8_PPARG_FUSION		23	-0.12975277	-0.4032036	1	0.9996983	1	7198	tags=91%, list=64%, signal=255%
REACTOME_SIGNALING_BY_WNT	REACTOME_SIGNALING_BY_WNT		47	-0.12151376	-0.39866143	0.9791667	0.99935293	1	9844	tags=100%, list=88%, signal=824%
REACTOME_SCF_BETA_TRCP_MEDIATED_DEGRADATION_OF_EMI1	REACTOME_SCF_BETA_TRCP_MEDIATED_DEGRADATION_OF_EMI1		40	-0.121437535	-0.39684433	0.9444444	0.99887437	1	9844	tags=100%, list=88%, signal=824%
MANALO_HYPOXIA_DN	MANALO_HYPOXIA_DN		173	-0.117978066	-0.39000824	1	0.99888587	1	2886	tags=23%, list=26%, signal=31%
REACTOME_FORMATION_OF_THE_EARLY_ELONGATION_COMPLEX	REACTOME_FORMATION_OF_THE_EARLY_ELONGATION_COMPLEX		28	-0.113624945	-0.38235122	1	0.9988911	1	488	tags=4%, list=4%, signal=4%
EGUCHI_CELL_CYCLE_RB1_TARGETS	EGUCHI_CELL_CYCLE_RB1_TARGETS		15	-0.19842619	-0.3573689	0.9756098	0.9995455	1	8980	tags=100%, list=80%, signal=504%
BIDUS_METASTASIS_UP	BIDUS_METASTASIS_UP		107	-0.08100109	-0.2608538	1	0.99994963	1	9197	tags=97%, list=82%, signal=539%
