# Supplementary material for: A genomic analysis of mouse models of breast cancer reveals molecular features of mouse models and relationships to human breast cancer
Source: Breast Cancer Res. 2014 Jun 5;16(3):R59. doi: 10.1186/bcr3672 (PMC4078930; doi:10.1186/bcr3672)
Supplement: Additional file 11 — GSEA for mouse models compared to all other models or to mammary gland development. Listed by model. [file bcr3672-S11.zip › AdditionalFile11/Notch/Vs_Normal_Mammary/C2/Upregulated_in_Notch_vs_NormalMammary.txt]

NAME	GS<br> follow link to MSigDB	GS DETAILS	SIZE	ES	NES	NOM p-val	FDR q-val	FWER p-val	RANK AT MAX	LEADING EDGE
WANG_BARRETTS_ESOPHAGUS_AND_ESOPHAGUS_CANCER_UP	WANG_BARRETTS_ESOPHAGUS_AND_ESOPHAGUS_CANCER_UP	Details ...	19	0.6213944	1.721073	0	1	0.68	1488	tags=47%, list=13%, signal=55%
BIOCARTA_IL1R_PATHWAY	BIOCARTA_IL1R_PATHWAY	Details ...	18	0.47918412	1.6916201	0.022727273	1	0.74	2538	tags=39%, list=23%, signal=50%
SAKAI_TUMOR_INFILTRATING_MONOCYTES_UP	SAKAI_TUMOR_INFILTRATING_MONOCYTES_UP	Details ...	18	0.5293727	1.6422812	0	1	0.82	2094	tags=39%, list=19%, signal=48%
KIM_MYC_AMPLIFICATION_TARGETS_DN	KIM_MYC_AMPLIFICATION_TARGETS_DN	Details ...	37	0.56420493	1.5993057	0	1	0.9	2623	tags=54%, list=23%, signal=70%
SU_PLACENTA	SU_PLACENTA	Details ...	16	0.6793739	1.5356873	0	1	0.95	2167	tags=63%, list=19%, signal=77%
ASGHARZADEH_NEUROBLASTOMA_POOR_SURVIVAL_DN	ASGHARZADEH_NEUROBLASTOMA_POOR_SURVIVAL_DN	Details ...	20	0.58209205	1.5155064	0.11904762	1	0.95	3197	tags=65%, list=29%, signal=91%
SMID_BREAST_CANCER_RELAPSE_IN_LUNG_UP	SMID_BREAST_CANCER_RELAPSE_IN_LUNG_UP	Details ...	15	0.57504356	1.5148283	0.055555556	1	0.96	680	tags=33%, list=6%, signal=35%
SU_LIVER	SU_LIVER	Details ...	42	0.6171324	1.5028023	0.048780486	1	0.96	1195	tags=40%, list=11%, signal=45%
MAYBURD_RESPONSE_TO_L663536_UP	MAYBURD_RESPONSE_TO_L663536_UP	Details ...	15	0.5101761	1.5026648	0.04761905	1	0.96	3938	tags=47%, list=35%, signal=72%
REACTOME_CELL_CELL_ADHESION_SYSTEMS	REACTOME_CELL_CELL_ADHESION_SYSTEMS	Details ...	42	0.49826103	1.45402	0.045454547	1	0.99	2443	tags=50%, list=22%, signal=64%
BANDRES_RESPONSE_TO_CARMUSTIN_MGMT_24HR_DN	BANDRES_RESPONSE_TO_CARMUSTIN_MGMT_24HR_DN	Details ...	22	0.45423028	1.4278842	0.040816326	1	1	1550	tags=32%, list=14%, signal=37%
REACTOME_DOWNSTREAM_SIGNALING_OF_ACTIVATED_FGFR	REACTOME_DOWNSTREAM_SIGNALING_OF_ACTIVATED_FGFR	Details ...	29	0.51975954	1.4241307	0.10526316	1	1	3058	tags=55%, list=27%, signal=76%
STARK_HYPPOCAMPUS_22Q11_DELETION_UP	STARK_HYPPOCAMPUS_22Q11_DELETION_UP	Details ...	24	0.45227575	1.4110638	0.0952381	1	1	2513	tags=33%, list=22%, signal=43%
SMITH_LIVER_CANCER	SMITH_LIVER_CANCER	Details ...	22	0.45898953	1.3795066	0.023809524	1	1	820	tags=27%, list=7%, signal=29%
EBAUER_TARGETS_OF_PAX3_FOXO1_FUSION_DN	EBAUER_TARGETS_OF_PAX3_FOXO1_FUSION_DN	Details ...	18	0.44801524	1.375984	0.1	1	1	1734	tags=33%, list=15%, signal=39%
SIG_CD40PATHWAYMAP	SIG_CD40PATHWAYMAP	Details ...	23	0.41132507	1.3735299	0.125	1	1	4612	tags=57%, list=41%, signal=96%
REACTOME_NUCLEAR_RECEPTOR_TRANSCRIPTION_PATHWAY	REACTOME_NUCLEAR_RECEPTOR_TRANSCRIPTION_PATHWAY	Details ...	38	0.46586376	1.3678635	0.13953489	1	1	3147	tags=50%, list=28%, signal=69%
GINESTIER_BREAST_CANCER_ZNF217_AMPLIFIED_DN	GINESTIER_BREAST_CANCER_ZNF217_AMPLIFIED_DN	Details ...	158	0.3160515	1.3663073	0.10869565	1	1	4535	tags=53%, list=40%, signal=87%
REACTOME_PI3K_CASCADE	REACTOME_PI3K_CASCADE	Details ...	26	0.49931717	1.3609687	0.07692308	1	1	3058	tags=54%, list=27%, signal=74%
BANDRES_RESPONSE_TO_CARMUSTIN_WITHOUT_MGMT_48HR_DN	BANDRES_RESPONSE_TO_CARMUSTIN_WITHOUT_MGMT_48HR_DN	Details ...	20	0.5194671	1.3459336	0.051282052	1	1	1315	tags=35%, list=12%, signal=40%
BENPORATH_ES_2	BENPORATH_ES_2	Details ...	22	0.5096765	1.342239	0.10869565	1	1	3160	tags=41%, list=28%, signal=57%
YAMASHITA_LIVER_CANCER_STEM_CELL_UP	YAMASHITA_LIVER_CANCER_STEM_CELL_UP	Details ...	32	0.4151962	1.3363024	0.11111111	1	1	2717	tags=41%, list=24%, signal=53%
PACHER_TARGETS_OF_IGF1_AND_IGF2_UP	PACHER_TARGETS_OF_IGF1_AND_IGF2_UP	Details ...	21	0.449886	1.3323754	0.125	1	1	2036	tags=38%, list=18%, signal=46%
HUMMEL_BURKITTS_LYMPHOMA_UP	HUMMEL_BURKITTS_LYMPHOMA_UP	Details ...	18	0.5558824	1.323348	0.18181819	1	1	2628	tags=44%, list=23%, signal=58%
REACTOME_TRAFFICKING_OF_AMPA_RECEPTORS	REACTOME_TRAFFICKING_OF_AMPA_RECEPTORS	Details ...	20	0.4939805	1.3104627	0.15384616	1	1	2686	tags=45%, list=24%, signal=59%
HEDENFALK_BREAST_CANCER_BRACX_UP	HEDENFALK_BREAST_CANCER_BRACX_UP	Details ...	15	0.42286056	1.3097631	0.22222222	1	1	2632	tags=27%, list=24%, signal=35%
REACTOME_AMINE_LIGAND_BINDING_RECEPTORS	REACTOME_AMINE_LIGAND_BINDING_RECEPTORS	Details ...	27	0.5686799	1.3060061	0.17948718	1	1	3190	tags=70%, list=28%, signal=98%
REACTOME_FRS2MEDIATED_CASCADE	REACTOME_FRS2MEDIATED_CASCADE	Details ...	19	0.5389204	1.301071	0.13953489	1	1	2834	tags=58%, list=25%, signal=77%
KEGG_NEUROACTIVE_LIGAND_RECEPTOR_INTERACTION	KEGG_NEUROACTIVE_LIGAND_RECEPTOR_INTERACTION	Details ...	183	0.49754375	1.3005242	0.15	1	1	2730	tags=57%, list=24%, signal=74%
REACTOME_STEROID_HORMONES	REACTOME_STEROID_HORMONES	Details ...	17	0.56071836	1.2997224	0.14634146	1	1	2172	tags=53%, list=19%, signal=66%
KEGG_NOTCH_SIGNALING_PATHWAY	KEGG_NOTCH_SIGNALING_PATHWAY	Details ...	31	0.48028544	1.285641	0.2195122	1	1	4244	tags=65%, list=38%, signal=104%
HOFMANN_MYELODYSPLASTIC_SYNDROM_LOW_RISK_DN	HOFMANN_MYELODYSPLASTIC_SYNDROM_LOW_RISK_DN	Details ...	17	0.44934192	1.2813458	0.26	1	1	1810	tags=24%, list=16%, signal=28%
NIKOLSKY_BREAST_CANCER_16Q24_AMPLICON	NIKOLSKY_BREAST_CANCER_16Q24_AMPLICON	Details ...	24	0.40019646	1.2765621	0.13636364	1	1	4113	tags=46%, list=37%, signal=72%
RIZ_ERYTHROID_DIFFERENTIATION_12HR	RIZ_ERYTHROID_DIFFERENTIATION_12HR	Details ...	31	0.4232655	1.2736512	0.16666667	1	1	2547	tags=42%, list=23%, signal=54%
REACTOME_SIGNALLING_TO_ERKS	REACTOME_SIGNALLING_TO_ERKS	Details ...	21	0.35776523	1.2714095	0.2	1	1	3322	tags=38%, list=30%, signal=54%
ROME_INSULIN_TARGETS_IN_MUSCLE_DN	ROME_INSULIN_TARGETS_IN_MUSCLE_DN	Details ...	27	0.45914572	1.2703334	0.20454545	1	1	984	tags=30%, list=9%, signal=32%
JIANG_TIP30_TARGETS_DN	JIANG_TIP30_TARGETS_DN	Details ...	18	0.44981405	1.2695785	0.21428572	1	1	3037	tags=44%, list=27%, signal=61%
DORN_ADENOVIRUS_INFECTION_32HR_DN	DORN_ADENOVIRUS_INFECTION_32HR_DN	Details ...	27	0.39535397	1.2695309	0.15686275	1	1	2801	tags=37%, list=25%, signal=49%
NIKOLSKY_BREAST_CANCER_16P13_AMPLICON	NIKOLSKY_BREAST_CANCER_16P13_AMPLICON	Details ...	57	0.42589116	1.2686781	0.31578946	1	1	4579	tags=65%, list=41%, signal=109%
RASHI_RESPONSE_TO_IONIZING_RADIATION_2	RASHI_RESPONSE_TO_IONIZING_RADIATION_2	Details ...	92	0.32664013	1.2685994	0.125	1	1	3062	tags=37%, list=27%, signal=50%
AMIT_EGF_RESPONSE_60_MCF10A	AMIT_EGF_RESPONSE_60_MCF10A	Details ...	28	0.4614636	1.2661312	0.22222222	1	1	3263	tags=57%, list=29%, signal=80%
TCGA_GLIOBLASTOMA_COPY_NUMBER_UP	TCGA_GLIOBLASTOMA_COPY_NUMBER_UP	Details ...	34	0.3263604	1.2647454	0.11111111	1	1	704	tags=15%, list=6%, signal=16%
REACTOME_NEURORANSMITTER_RECEPTOR_BINDING_AND_DOWNSTREAM_TRANSMISSION_IN_THE_POSTSYNAPTIC_CELL	REACTOME_NEURORANSMITTER_RECEPTOR_BINDING_AND_DOWNSTREAM_TRANSMISSION_IN_THE_POSTSYNAPTIC_CELL	Details ...	59	0.37032846	1.2617835	0.15151516	1	1	3177	tags=36%, list=28%, signal=49%
REACTOME_TIGHT_JUNCTION_INTERACTIONS	REACTOME_TIGHT_JUNCTION_INTERACTIONS	Details ...	24	0.5438739	1.2593257	0.15	1	1	2443	tags=54%, list=22%, signal=69%
BIOCARTA_ERK_PATHWAY	BIOCARTA_ERK_PATHWAY	Details ...	16	0.4331413	1.2562344	0.20930232	1	1	1873	tags=19%, list=17%, signal=22%
REACTOME_SHCMEDIATED_CASCADE	REACTOME_SHCMEDIATED_CASCADE	Details ...	16	0.49382597	1.2509086	0.2826087	1	1	2834	tags=50%, list=25%, signal=67%
POMEROY_MEDULLOBLASTOMA_PROGNOSIS_DN	POMEROY_MEDULLOBLASTOMA_PROGNOSIS_DN	Details ...	30	0.40193042	1.2499106	0.28	1	1	1281	tags=17%, list=11%, signal=19%
REACTOME_ADHERENS_JUNCTIONS_INTERACTIONS	REACTOME_ADHERENS_JUNCTIONS_INTERACTIONS	Details ...	18	0.44591823	1.2496822	0.20833333	1	1	2244	tags=44%, list=20%, signal=55%
REACTOME_CELL_JUNCTION_ORGANIZATION	REACTOME_CELL_JUNCTION_ORGANIZATION	Details ...	57	0.37892008	1.249039	0.125	1	1	2244	tags=40%, list=20%, signal=50%
KEGG_STEROID_HORMONE_BIOSYNTHESIS	KEGG_STEROID_HORMONE_BIOSYNTHESIS	Details ...	24	0.47714218	1.2483244	0.20588236	1	1	2853	tags=54%, list=25%, signal=73%
REACTOME_HORMONE_BIOSYNTHESIS	REACTOME_HORMONE_BIOSYNTHESIS	Details ...	36	0.4582984	1.2471886	0.23809524	1	1	2172	tags=47%, list=19%, signal=58%
COULOUARN_TEMPORAL_TGFB1_SIGNATURE_UP	COULOUARN_TEMPORAL_TGFB1_SIGNATURE_UP	Details ...	57	0.38568577	1.2414428	0.15	1	1	2100	tags=28%, list=19%, signal=34%
SILIGAN_BOUND_BY_EWS_FLT1_FUSION	SILIGAN_BOUND_BY_EWS_FLT1_FUSION	Details ...	28	0.43005407	1.240727	0.14634146	1	1	3888	tags=61%, list=35%, signal=93%
CERVERA_SDHB_TARGETS_1_DN	CERVERA_SDHB_TARGETS_1_DN	Details ...	20	0.56162447	1.238331	0.17948718	1	1	680	tags=35%, list=6%, signal=37%
WEIGEL_OXIDATIVE_STRESS_BY_TBH_AND_H2O2	WEIGEL_OXIDATIVE_STRESS_BY_TBH_AND_H2O2	Details ...	24	0.35189706	1.2379788	0.25	1	1	2271	tags=29%, list=20%, signal=37%
CAMPS_COLON_CANCER_COPY_NUMBER_UP	CAMPS_COLON_CANCER_COPY_NUMBER_UP	Details ...	46	0.30322272	1.2375455	0.17948718	1	1	4450	tags=50%, list=40%, signal=83%
SHEN_SMARCA2_TARGETS_DN	SHEN_SMARCA2_TARGETS_DN	Details ...	181	0.43140715	1.2361271	0.22727273	1	1	2414	tags=46%, list=22%, signal=58%
REACTOME_GLUCAGON_TYPE_LIGAND_RECEPTORS	REACTOME_GLUCAGON_TYPE_LIGAND_RECEPTORS	Details ...	23	0.42360035	1.2357255	0.12820514	1	1	2273	tags=39%, list=20%, signal=49%
KEGG_GLYCOSPHINGOLIPID_BIOSYNTHESIS_LACTO_AND_NEOLACTO_SERIES	KEGG_GLYCOSPHINGOLIPID_BIOSYNTHESIS_LACTO_AND_NEOLACTO_SERIES	Details ...	20	0.44487485	1.2350473	0.175	1	1	2064	tags=40%, list=18%, signal=49%
KEGG_ALDOSTERONE_REGULATED_SODIUM_REABSORPTION	KEGG_ALDOSTERONE_REGULATED_SODIUM_REABSORPTION	Details ...	25	0.4226908	1.2273947	0.175	1	1	1305	tags=32%, list=12%, signal=36%
VARELA_ZMPSTE24_TARGETS_UP	VARELA_ZMPSTE24_TARGETS_UP		27	0.39766338	1.2265179	0.26666668	1	1	2358	tags=41%, list=21%, signal=51%
NIKOLSKY_BREAST_CANCER_17Q11_Q21_AMPLICON	NIKOLSKY_BREAST_CANCER_17Q11_Q21_AMPLICON		53	0.3849626	1.2221183	0.26666668	1	1	2991	tags=42%, list=27%, signal=56%
SHEDDEN_LUNG_CANCER_GOOD_SURVIVAL_A5	SHEDDEN_LUNG_CANCER_GOOD_SURVIVAL_A5		34	0.40880018	1.2212763	0.275	1	1	3805	tags=53%, list=34%, signal=80%
BROWNE_HCMV_INFECTION_10HR_DN	BROWNE_HCMV_INFECTION_10HR_DN		32	0.37145475	1.2203074	0.15789473	1	1	3592	tags=41%, list=32%, signal=60%
LASTOWSKA_COAMPLIFIED_WITH_MYCN	LASTOWSKA_COAMPLIFIED_WITH_MYCN		22	0.45594767	1.2158262	0.23913044	1	1	4523	tags=59%, list=40%, signal=99%
REACTOME_PHOSPHOLIPASE_CMEDIATED_CASCADE	REACTOME_PHOSPHOLIPASE_CMEDIATED_CASCADE		16	0.52064306	1.2155349	0.29545453	1	1	2834	tags=56%, list=25%, signal=75%
KEGG_LONG_TERM_DEPRESSION	KEGG_LONG_TERM_DEPRESSION		42	0.34942088	1.2152156	0.20930232	1	1	3587	tags=45%, list=32%, signal=66%
REACTOME_FGFR_LIGAND_BINDING_AND_ACTIVATION	REACTOME_FGFR_LIGAND_BINDING_AND_ACTIVATION		20	0.48609632	1.2146114	0.19512194	1	1	2834	tags=50%, list=25%, signal=67%
AMIT_DELAYED_EARLY_GENES	AMIT_DELAYED_EARLY_GENES		15	0.43535098	1.2134473	0.2173913	1	1	3856	tags=53%, list=34%, signal=81%
WATANABE_COLON_CANCER_MSI_VS_MSS_UP	WATANABE_COLON_CANCER_MSI_VS_MSS_UP		17	0.38835293	1.2075455	0.14893617	1	1	555	tags=18%, list=5%, signal=19%
HOSHIDA_LIVER_CANCER_LATE_RECURRENCE_DN	HOSHIDA_LIVER_CANCER_LATE_RECURRENCE_DN		48	0.38760257	1.2073754	0.2	1	1	2191	tags=33%, list=20%, signal=41%
KEGG_AXON_GUIDANCE	KEGG_AXON_GUIDANCE		89	0.3403863	1.2073591	0.21052632	1	1	3322	tags=46%, list=30%, signal=65%
REACTOME_RNA_POLYMERASE_I_PROMOTER_CLEARANCE	REACTOME_RNA_POLYMERASE_I_PROMOTER_CLEARANCE		24	0.41964212	1.204771	0.25	1	1	4124	tags=54%, list=37%, signal=86%
REACTOME_RNA_POLYMERASE_I_TRANSCRIPTION_INITIATION	REACTOME_RNA_POLYMERASE_I_TRANSCRIPTION_INITIATION		18	0.456846	1.2047321	0.22727273	1	1	4124	tags=56%, list=37%, signal=88%
WAKASUGI_HAVE_ZNF143_BINDING_SITES	WAKASUGI_HAVE_ZNF143_BINDING_SITES		43	0.39400122	1.2023402	0.2777778	1	1	5132	tags=70%, list=46%, signal=128%
REACTOME_ACTIVATION_OF_NMDA_RECEPTOR_UPON_GLUTAMATE_BINDING_AND_POSTSYNAPTIC_EVENTS	REACTOME_ACTIVATION_OF_NMDA_RECEPTOR_UPON_GLUTAMATE_BINDING_AND_POSTSYNAPTIC_EVENTS		26	0.38583302	1.1988995	0.22727273	1	1	3177	tags=35%, list=28%, signal=48%
FONTAINE_THYROID_TUMOR_UNCERTAIN_MALIGNANCY_UP	FONTAINE_THYROID_TUMOR_UNCERTAIN_MALIGNANCY_UP		18	0.44667608	1.1957988	0.14583333	1	1	1563	tags=33%, list=14%, signal=39%
REACTOME_STEROID_METABOLISM	REACTOME_STEROID_METABOLISM		50	0.35110867	1.194676	0.13513513	1	1	1556	tags=22%, list=14%, signal=25%
ACEVEDO_LIVER_CANCER_WITH_H3K9ME3_DN	ACEVEDO_LIVER_CANCER_WITH_H3K9ME3_DN		36	0.43688172	1.1931678	0.3	1	1	3349	tags=53%, list=30%, signal=75%
REACTOME_AMINO_ACID_TRANSPORT_ACROSS_THE_PLASMA_MEMBRANE	REACTOME_AMINO_ACID_TRANSPORT_ACROSS_THE_PLASMA_MEMBRANE		23	0.4943517	1.1895682	0.20930232	1	1	1703	tags=39%, list=15%, signal=46%
TCGA_GLIOBLASTOMA_COPY_NUMBER_DN	TCGA_GLIOBLASTOMA_COPY_NUMBER_DN		17	0.4241565	1.1867968	0.27906978	1	1	1628	tags=29%, list=15%, signal=34%
YOSHIOKA_LIVER_CANCER_EARLY_RECURRENCE_DN	YOSHIOKA_LIVER_CANCER_EARLY_RECURRENCE_DN		33	0.31098524	1.1854355	0.22222222	1	1	1597	tags=18%, list=14%, signal=21%
REACTOME_TRANSMISSION_ACROSS_CHEMICAL_SYNAPSES	REACTOME_TRANSMISSION_ACROSS_CHEMICAL_SYNAPSES		92	0.331173	1.180815	0.14285715	1	1	2717	tags=34%, list=24%, signal=44%
AMIT_SERUM_RESPONSE_60_MCF10A	AMIT_SERUM_RESPONSE_60_MCF10A		38	0.33529338	1.1799016	0.18	1	1	2750	tags=37%, list=25%, signal=49%
REACTOME_RNA_POLYMERASE_I_TRANSCRIPTION_TERMINATION	REACTOME_RNA_POLYMERASE_I_TRANSCRIPTION_TERMINATION		17	0.44314247	1.1796992	0.25581396	1	1	4124	tags=53%, list=37%, signal=84%
TONKS_TARGETS_OF_RUNX1_RUNX1T1_FUSION_SUSTAINDED_IN_ERYTHROCYTE_UP	TONKS_TARGETS_OF_RUNX1_RUNX1T1_FUSION_SUSTAINDED_IN_ERYTHROCYTE_UP		30	0.3745478	1.1736969	0.20454545	1	1	3140	tags=47%, list=28%, signal=65%
MUELLER_METHYLATED_IN_GLIOBLASTOMA	MUELLER_METHYLATED_IN_GLIOBLASTOMA		26	0.3890069	1.1711997	0.18	1	1	2165	tags=42%, list=19%, signal=52%
KAYO_AGING_MUSCLE_UP	KAYO_AGING_MUSCLE_UP		116	0.30992764	1.1709188	0.27272728	1	1	1276	tags=21%, list=11%, signal=23%
NAGASHIMA_EGF_SIGNALING_UP	NAGASHIMA_EGF_SIGNALING_UP		41	0.3762954	1.1675988	0.26530612	1	1	2632	tags=39%, list=24%, signal=51%
HINATA_NFKB_TARGETS_FIBROBLAST_UP	HINATA_NFKB_TARGETS_FIBROBLAST_UP		43	0.3142236	1.1642301	0.19565217	1	1	1593	tags=26%, list=14%, signal=30%
BANDRES_RESPONSE_TO_CARMUSTIN_MGMT_48HR_DN	BANDRES_RESPONSE_TO_CARMUSTIN_MGMT_48HR_DN		101	0.34791324	1.1632556	0.25	1	1	2489	tags=38%, list=22%, signal=48%
WEBER_METHYLATED_HCP_IN_FIBROBLAST_DN	WEBER_METHYLATED_HCP_IN_FIBROBLAST_DN		16	0.43863714	1.1599962	0.25581396	1	1	3342	tags=56%, list=30%, signal=80%
SU_PANCREAS	SU_PANCREAS		29	0.44060954	1.154609	0.275	1	1	4023	tags=66%, list=36%, signal=102%
NIKOLSKY_MUTATED_AND_AMPLIFIED_IN_BREAST_CANCER	NIKOLSKY_MUTATED_AND_AMPLIFIED_IN_BREAST_CANCER		38	0.33744404	1.1494439	0.23529412	1	1	1777	tags=24%, list=16%, signal=28%
DORN_ADENOVIRUS_INFECTION_12HR_DN	DORN_ADENOVIRUS_INFECTION_12HR_DN		21	0.36133894	1.1469191	0.27906978	1	1	2462	tags=38%, list=22%, signal=49%
SAKAI_CHRONIC_HEPATITIS_VS_LIVER_CANCER_DN	SAKAI_CHRONIC_HEPATITIS_VS_LIVER_CANCER_DN		21	0.39621568	1.140794	0.26086956	1	1	2129	tags=33%, list=19%, signal=41%
GENTILE_UV_RESPONSE_CLUSTER_D5	GENTILE_UV_RESPONSE_CLUSTER_D5		19	0.32542324	1.1392285	0.2857143	1	1	4877	tags=53%, list=44%, signal=93%
YAMASHITA_LIVER_CANCER_STEM_CELL_DN	YAMASHITA_LIVER_CANCER_STEM_CELL_DN		54	0.3678769	1.1388428	0.23255815	1	1	1856	tags=43%, list=17%, signal=51%
BROWNE_HCMV_INFECTION_8HR_DN	BROWNE_HCMV_INFECTION_8HR_DN		26	0.36955276	1.1376592	0.22222222	1	1	4422	tags=62%, list=39%, signal=101%
ROVERSI_GLIOMA_COPY_NUMBER_UP	ROVERSI_GLIOMA_COPY_NUMBER_UP		60	0.32188138	1.1363244	0.33333334	1	1	2350	tags=27%, list=21%, signal=34%
KEGG_EPITHELIAL_CELL_SIGNALING_IN_HELICOBACTER_PYLORI_INFECTION	KEGG_EPITHELIAL_CELL_SIGNALING_IN_HELICOBACTER_PYLORI_INFECTION		42	0.34648323	1.1346914	0.2820513	1	1	4699	tags=60%, list=42%, signal=102%
KEGG_BASAL_TRANSCRIPTION_FACTORS	KEGG_BASAL_TRANSCRIPTION_FACTORS		22	0.38663092	1.1317635	0.3478261	1	1	5312	tags=59%, list=47%, signal=112%
BIOCARTA_IGF1_PATHWAY	BIOCARTA_IGF1_PATHWAY		15	0.3661529	1.1297108	0.3617021	1	1	3347	tags=33%, list=30%, signal=47%
LIU_LIVER_CANCER	LIU_LIVER_CANCER		18	0.4116048	1.1267391	0.33333334	1	1	3840	tags=61%, list=34%, signal=93%
REACTOME_G_ALPHA_S_SIGNALLING_EVENTS	REACTOME_G_ALPHA_S_SIGNALLING_EVENTS		79	0.32291582	1.1259426	0.24324325	1	1	2273	tags=30%, list=20%, signal=38%
LIN_NPAS4_TARGETS_DN	LIN_NPAS4_TARGETS_DN		38	0.3513664	1.1255479	0.29545453	1	1	3117	tags=37%, list=28%, signal=51%
HUPER_BREAST_BASAL_VS_LUMINAL_DN	HUPER_BREAST_BASAL_VS_LUMINAL_DN		39	0.3280426	1.1252811	0.2826087	1	1	1396	tags=28%, list=12%, signal=32%
GAL_LEUKEMIC_STEM_CELL_UP	GAL_LEUKEMIC_STEM_CELL_UP		58	0.3024936	1.1232835	0.22727273	1	1	3062	tags=31%, list=27%, signal=42%
REACTOME_REGULATION_OF_BETA_CELL_DEVELOPMENT	REACTOME_REGULATION_OF_BETA_CELL_DEVELOPMENT		68	0.3110671	1.1204919	0.3265306	1	1	5387	tags=60%, list=48%, signal=115%
BOGNI_TREATMENT_RELATED_MYELOID_LEUKEMIA_DN	BOGNI_TREATMENT_RELATED_MYELOID_LEUKEMIA_DN		18	0.4061754	1.1202315	0.2826087	1	1	2684	tags=33%, list=24%, signal=44%
REACTOME_RNA_POLYMERASE_I_CHAIN_ELONGATION	REACTOME_RNA_POLYMERASE_I_CHAIN_ELONGATION		18	0.42314455	1.1193492	0.3902439	1	1	4124	tags=50%, list=37%, signal=79%
APPIERTO_RESPONSE_TO_FENRETINIDE_UP	APPIERTO_RESPONSE_TO_FENRETINIDE_UP		19	0.36592463	1.117959	0.35555556	1	1	1342	tags=21%, list=12%, signal=24%
KEGG_LINOLEIC_ACID_METABOLISM	KEGG_LINOLEIC_ACID_METABOLISM		15	0.44227183	1.1121951	0.36585367	1	1	1602	tags=40%, list=14%, signal=47%
MCCABE_HOXC6_TARGETS_CANCER_UP	MCCABE_HOXC6_TARGETS_CANCER_UP		19	0.36634725	1.1071365	0.2777778	1	1	4763	tags=47%, list=43%, signal=82%
CHENG_IMPRINTED_BY_ESTRADIOL	CHENG_IMPRINTED_BY_ESTRADIOL		54	0.29831293	1.1058853	0.32608697	1	1	2487	tags=30%, list=22%, signal=38%
NIKOLSKY_BREAST_CANCER_1Q21_AMPLICON	NIKOLSKY_BREAST_CANCER_1Q21_AMPLICON		26	0.3217316	1.1058167	0.42553192	1	1	2630	tags=23%, list=23%, signal=30%
REACTOME_INORGANIC_CATION_ANION_SLC_TRANSPORTERS	REACTOME_INORGANIC_CATION_ANION_SLC_TRANSPORTERS		64	0.39995515	1.1057458	0.28947368	1	1	1898	tags=34%, list=17%, signal=41%
LIANG_SILENCED_BY_METHYLATION_2	LIANG_SILENCED_BY_METHYLATION_2		22	0.38693297	1.10513	0.3243243	1	1	1702	tags=36%, list=15%, signal=43%
KONDO_PROSTATE_CANCER_WITH_H3K27ME3	KONDO_PROSTATE_CANCER_WITH_H3K27ME3		81	0.3768064	1.1039501	0.29545453	1	1	2248	tags=40%, list=20%, signal=49%
SCHLOSSER_SERUM_RESPONSE_AUGMENTED_BY_MYC	SCHLOSSER_SERUM_RESPONSE_AUGMENTED_BY_MYC		72	0.25781074	1.1036465	0.39583334	1	1	5329	tags=56%, list=48%, signal=105%
VANTVEER_BREAST_CANCER_POOR_PROGNOSIS	VANTVEER_BREAST_CANCER_POOR_PROGNOSIS		26	0.38854367	1.1024796	0.38297874	1	1	2094	tags=23%, list=19%, signal=28%
GUENTHER_GROWTH_SPHERICAL_VS_ADHERENT_UP	GUENTHER_GROWTH_SPHERICAL_VS_ADHERENT_UP		16	0.46190304	1.1009629	0.41025642	1	1	1425	tags=38%, list=13%, signal=43%
KEGG_CYSTEINE_AND_METHIONINE_METABOLISM	KEGG_CYSTEINE_AND_METHIONINE_METABOLISM		25	0.33569413	1.1004609	0.3488372	1	1	1583	tags=20%, list=14%, signal=23%
REACTOME_SPHINGOLIPID_METABOLISM	REACTOME_SPHINGOLIPID_METABOLISM		15	0.32489875	1.09654	0.29545453	1	1	589	tags=13%, list=5%, signal=14%
REACTOME_GLUCOSE_TRANSPORT	REACTOME_GLUCOSE_TRANSPORT		25	0.33809367	1.0962799	0.28947368	1	1	767	tags=16%, list=7%, signal=17%
REACTOME_SIGNALLING_TO_RAS	REACTOME_SIGNALLING_TO_RAS		18	0.31413177	1.0961357	0.32	1	1	3322	tags=39%, list=30%, signal=55%
KEGG_ADHERENS_JUNCTION	KEGG_ADHERENS_JUNCTION		52	0.33057314	1.0943496	0.32608697	1	1	2589	tags=35%, list=23%, signal=45%
LIU_SOX4_TARGETS_UP	LIU_SOX4_TARGETS_UP		65	0.2975377	1.0917138	0.3529412	1	1	2718	tags=28%, list=24%, signal=36%
GINESTIER_BREAST_CANCER_20Q13_AMPLIFICATION_DN	GINESTIER_BREAST_CANCER_20Q13_AMPLIFICATION_DN		80	0.2618185	1.0906962	0.3529412	1	1	4535	tags=48%, list=40%, signal=79%
GESERICK_TERT_TARGETS_DN	GESERICK_TERT_TARGETS_DN		17	0.41489384	1.0904812	0.36956522	1	1	1835	tags=35%, list=16%, signal=42%
SESTO_RESPONSE_TO_UV_C1	SESTO_RESPONSE_TO_UV_C1		53	0.2898801	1.0870149	0.3773585	1	1	1544	tags=17%, list=14%, signal=20%
DACOSTA_UV_RESPONSE_VIA_ERCC3_TTD_UP	DACOSTA_UV_RESPONSE_VIA_ERCC3_TTD_UP		33	0.3064243	1.0864108	0.34615386	1	1	3974	tags=45%, list=35%, signal=70%
CHUANG_OXIDATIVE_STRESS_RESPONSE_UP	CHUANG_OXIDATIVE_STRESS_RESPONSE_UP		18	0.36644223	1.0850672	0.42222223	1	1	2531	tags=33%, list=23%, signal=43%
REACTOME_AMINE_COMPOUND_SLC_TRANSPORTERS	REACTOME_AMINE_COMPOUND_SLC_TRANSPORTERS		22	0.50316286	1.081382	0.42105263	1	1	2829	tags=64%, list=25%, signal=85%
AMIT_EGF_RESPONSE_60_HELA	AMIT_EGF_RESPONSE_60_HELA		26	0.3600508	1.0778921	0.39534885	1	1	1590	tags=27%, list=14%, signal=31%
ST_FAS_SIGNALING_PATHWAY	ST_FAS_SIGNALING_PATHWAY		39	0.30348316	1.0761313	0.375	1	1	4612	tags=54%, list=41%, signal=91%
REACTOME_RNA_POLYMERASE_I_PROMOTER_ESCAPE	REACTOME_RNA_POLYMERASE_I_PROMOTER_ESCAPE		16	0.41879398	1.0749646	0.36585367	1	1	4124	tags=50%, list=37%, signal=79%
ASTON_MAJOR_DEPRESSIVE_DISORDER_UP	ASTON_MAJOR_DEPRESSIVE_DISORDER_UP		25	0.32506967	1.0715116	0.3043478	1	1	3217	tags=44%, list=29%, signal=62%
LEE_METASTASIS_AND_ALTERNATIVE_SPLICING_DN	LEE_METASTASIS_AND_ALTERNATIVE_SPLICING_DN		29	0.3162432	1.0714409	0.38297874	1	1	3543	tags=34%, list=32%, signal=50%
REACTOME_G_ALPHA_Q_SIGNALLING_EVENTS	REACTOME_G_ALPHA_Q_SIGNALLING_EVENTS		99	0.36000597	1.0692321	0.41860464	1	1	3278	tags=49%, list=29%, signal=69%
DAZARD_UV_RESPONSE_CLUSTER_G2	DAZARD_UV_RESPONSE_CLUSTER_G2		15	0.41522378	1.068681	0.3255814	1	1	2358	tags=33%, list=21%, signal=42%
NOJIMA_SFRP2_TARGETS_UP	NOJIMA_SFRP2_TARGETS_UP		18	0.35794893	1.0678875	0.43589744	1	1	900	tags=28%, list=8%, signal=30%
KEGG_TASTE_TRANSDUCTION	KEGG_TASTE_TRANSDUCTION		21	0.4501823	1.0627177	0.42857143	1	1	4576	tags=62%, list=41%, signal=104%
REACTOME_GPCR_LIGAND_BINDING	REACTOME_GPCR_LIGAND_BINDING		257	0.33801785	1.0614511	0.4090909	1	1	2735	tags=45%, list=24%, signal=58%
REACTOME_THROMBIN_SIGNALLING_THROUGH_PROTEINASE_ACTIVATED_RECEPTORS	REACTOME_THROMBIN_SIGNALLING_THROUGH_PROTEINASE_ACTIVATED_RECEPTORS		20	0.36048138	1.0583516	0.4680851	1	1	1735	tags=25%, list=15%, signal=30%
MOREAUX_MULTIPLE_MYELOMA_BY_TACI_UP	MOREAUX_MULTIPLE_MYELOMA_BY_TACI_UP		213	0.27458224	1.0571755	0.35897437	1	1	3147	tags=36%, list=28%, signal=49%
LIN_SILENCED_BY_TUMOR_MICROENVIRONMENT	LIN_SILENCED_BY_TUMOR_MICROENVIRONMENT		51	0.34350887	1.0570511	0.3488372	1	1	2902	tags=41%, list=26%, signal=55%
SIG_REGULATION_OF_THE_ACTIN_CYTOSKELETON_BY_RHO_GTPASES	SIG_REGULATION_OF_THE_ACTIN_CYTOSKELETON_BY_RHO_GTPASES		25	0.3609857	1.0547942	0.375	1	1	2589	tags=32%, list=23%, signal=42%
KEGG_RIG_I_LIKE_RECEPTOR_SIGNALING_PATHWAY	KEGG_RIG_I_LIKE_RECEPTOR_SIGNALING_PATHWAY		34	0.27074566	1.0547817	0.42105263	1	1	3218	tags=32%, list=29%, signal=45%
KEGG_TIGHT_JUNCTION	KEGG_TIGHT_JUNCTION		89	0.3149065	1.0544132	0.3488372	1	1	3322	tags=44%, list=30%, signal=62%
AMIT_EGF_RESPONSE_480_HELA	AMIT_EGF_RESPONSE_480_HELA		99	0.28961265	1.0537	0.33333334	1	1	4487	tags=45%, list=40%, signal=75%
REACTOME_AMINO_ACID_AND_OLIGOPEPTIDE_SLC_TRANSPORTERS	REACTOME_AMINO_ACID_AND_OLIGOPEPTIDE_SLC_TRANSPORTERS		36	0.3861866	1.0528059	0.41463414	1	1	1898	tags=36%, list=17%, signal=43%
BROWNE_HCMV_INFECTION_30MIN_DN	BROWNE_HCMV_INFECTION_30MIN_DN		60	0.2945121	1.0519668	0.3809524	1	1	2021	tags=28%, list=18%, signal=34%
VANTVEER_BREAST_CANCER_METASTASIS_UP	VANTVEER_BREAST_CANCER_METASTASIS_UP		27	0.3062656	1.0495182	0.45238096	1	1	1991	tags=30%, list=18%, signal=36%
KEGG_P53_SIGNALING_PATHWAY	KEGG_P53_SIGNALING_PATHWAY		41	0.3291153	1.0494303	0.44680852	1	1	2023	tags=27%, list=18%, signal=33%
RASHI_RESPONSE_TO_IONIZING_RADIATION_3	RASHI_RESPONSE_TO_IONIZING_RADIATION_3		34	0.31340122	1.0487314	0.3469388	1	1	4480	tags=53%, list=40%, signal=88%
REACTOME_DOWNSTREAM_EVENTS_IN_GPCR_SIGNALING	REACTOME_DOWNSTREAM_EVENTS_IN_GPCR_SIGNALING		289	0.30747828	1.0462847	0.30952382	1	1	2735	tags=40%, list=24%, signal=51%
ZHOU_INFLAMMATORY_RESPONSE_LPS_UP	ZHOU_INFLAMMATORY_RESPONSE_LPS_UP		197	0.26054716	1.0433409	0.35135135	1	1	3199	tags=40%, list=29%, signal=55%
KONDO_PROSTATE_CANCER_HCP_WITH_H3K27ME3	KONDO_PROSTATE_CANCER_HCP_WITH_H3K27ME3		47	0.31495526	1.0431584	0.31914893	1	1	2682	tags=36%, list=24%, signal=47%
TONKS_TARGETS_OF_RUNX1_RUNX1T1_FUSION_SUSTAINED_IN_MONOCYTE_UP	TONKS_TARGETS_OF_RUNX1_RUNX1T1_FUSION_SUSTAINED_IN_MONOCYTE_UP		15	0.37094074	1.0409039	0.40425533	1	1	3030	tags=47%, list=27%, signal=64%
STEIN_ESRRA_TARGETS_DN	STEIN_ESRRA_TARGETS_DN		58	0.27464285	1.039009	0.4871795	1	1	3325	tags=33%, list=30%, signal=46%
KEGG_PRIMARY_BILE_ACID_BIOSYNTHESIS	KEGG_PRIMARY_BILE_ACID_BIOSYNTHESIS		15	0.3662815	1.0382328	0.46666667	1	1	1556	tags=40%, list=14%, signal=46%
HAMAI_APOPTOSIS_VIA_TRAIL_DN	HAMAI_APOPTOSIS_VIA_TRAIL_DN		91	0.29102573	1.0357231	0.4651163	1	1	2093	tags=30%, list=19%, signal=36%
CHEN_NEUROBLASTOMA_COPY_NUMBER_GAINS	CHEN_NEUROBLASTOMA_COPY_NUMBER_GAINS		30	0.36562863	1.0340323	0.39534885	1	1	4146	tags=57%, list=37%, signal=90%
KEGG_BASAL_CELL_CARCINOMA	KEGG_BASAL_CELL_CARCINOMA		39	0.31489953	1.033904	0.36956522	1	1	3562	tags=49%, list=32%, signal=71%
BOYAULT_LIVER_CANCER_SUBCLASS_G123_UP	BOYAULT_LIVER_CANCER_SUBCLASS_G123_UP		26	0.39586517	1.0328732	0.39130434	1	1	4199	tags=62%, list=37%, signal=98%
AMIT_EGF_RESPONSE_120_MCF10A	AMIT_EGF_RESPONSE_120_MCF10A		26	0.32490554	1.0309298	0.36734694	1	1	3989	tags=42%, list=36%, signal=66%
BROWNE_HCMV_INFECTION_6HR_UP	BROWNE_HCMV_INFECTION_6HR_UP		42	0.3079764	1.0303301	0.39534885	1	1	1594	tags=21%, list=14%, signal=25%
AMIT_EGF_RESPONSE_480_MCF10A	AMIT_EGF_RESPONSE_480_MCF10A		26	0.3111476	1.025023	0.45652175	1	1	3806	tags=42%, list=34%, signal=64%
AMIT_EGF_RESPONSE_40_HELA	AMIT_EGF_RESPONSE_40_HELA		26	0.31353804	1.0249146	0.45238096	1	1	3856	tags=50%, list=34%, signal=76%
KIM_MYCN_AMPLIFICATION_TARGETS_UP	KIM_MYCN_AMPLIFICATION_TARGETS_UP		42	0.28924644	1.024138	0.4390244	1	1	3362	tags=40%, list=30%, signal=58%
KEGG_MELANOMA	KEGG_MELANOMA		40	0.29716346	1.0215453	0.43589744	1	1	2834	tags=38%, list=25%, signal=50%
SATO_SILENCED_EPIGENETICALLY_IN_PANCREATIC_CANCER	SATO_SILENCED_EPIGENETICALLY_IN_PANCREATIC_CANCER		27	0.34021956	1.0201421	0.42424244	1	1	2665	tags=44%, list=24%, signal=58%
LEE_LIVER_CANCER	LEE_LIVER_CANCER		21	0.4015491	1.0198761	0.41860464	1	1	2451	tags=43%, list=22%, signal=55%
LEE_LIVER_CANCER_TOP50	LEE_LIVER_CANCER_TOP50		21	0.4015491	1.0198761	0.41860464	1	1	2451	tags=43%, list=22%, signal=55%
ACEVEDO_METHYLATED_IN_LIVER_CANCER_DN	ACEVEDO_METHYLATED_IN_LIVER_CANCER_DN		317	0.25237885	1.0190277	0.425	1	1	1849	tags=24%, list=17%, signal=28%
BIOCARTA_INSULIN_PATHWAY	BIOCARTA_INSULIN_PATHWAY		15	0.34919113	1.0170602	0.41304347	1	1	3347	tags=33%, list=30%, signal=47%
JAZAG_TGFB1_SIGNALING_DN	JAZAG_TGFB1_SIGNALING_DN		26	0.32624906	1.017056	0.40816328	1	1	2155	tags=27%, list=19%, signal=33%
HOSHIDA_LIVER_CANCER_SUBCLASS_S2	HOSHIDA_LIVER_CANCER_SUBCLASS_S2		80	0.26469353	1.0169924	0.38636363	1	1	4500	tags=40%, list=40%, signal=66%
REACTOME_METABOLISM_OF_BILE_ACIDS_AND_BILE_SALTS	REACTOME_METABOLISM_OF_BILE_ACIDS_AND_BILE_SALTS		21	0.3354564	1.0150534	0.38297874	1	1	1556	tags=29%, list=14%, signal=33%
LIU_CDX2_TARGETS_UP	LIU_CDX2_TARGETS_UP		31	0.3654172	1.0124743	0.4722222	1	1	3538	tags=61%, list=32%, signal=89%
BROWNE_HCMV_INFECTION_1HR_DN	BROWNE_HCMV_INFECTION_1HR_DN		121	0.26346758	1.0114102	0.43589744	1	1	3182	tags=35%, list=28%, signal=48%
NIKOLSKY_BREAST_CANCER_17Q21_Q25_AMPLICON	NIKOLSKY_BREAST_CANCER_17Q21_Q25_AMPLICON		179	0.26391074	1.0109062	0.52380955	1	1	3303	tags=34%, list=29%, signal=48%
NUTT_GBM_VS_AO_GLIOMA_DN	NUTT_GBM_VS_AO_GLIOMA_DN		28	0.30395773	1.009218	0.4680851	1	1	4655	tags=54%, list=42%, signal=91%
DOANE_BREAST_CANCER_ESR1_DN	DOANE_BREAST_CANCER_ESR1_DN		31	0.3668919	1.005475	0.44186047	1	1	1651	tags=42%, list=15%, signal=49%
REACTOME_CYTOCHROME_P450_ARRANGED_BY_SUBSTRATE_TYPE	REACTOME_CYTOCHROME_P450_ARRANGED_BY_SUBSTRATE_TYPE		22	0.41344965	1.0041621	0.41463414	1	1	1846	tags=41%, list=16%, signal=49%
RIZ_ERYTHROID_DIFFERENTIATION_APOBEC2	RIZ_ERYTHROID_DIFFERENTIATION_APOBEC2		18	0.37258407	1.0034143	0.5121951	1	1	1890	tags=44%, list=17%, signal=53%
BIOCARTA_EDG1_PATHWAY	BIOCARTA_EDG1_PATHWAY		16	0.36742043	1.0033317	0.47619048	1	1	978	tags=19%, list=9%, signal=21%
REACTOME_SIGNALING_BY_ROBO_RECEPTOR	REACTOME_SIGNALING_BY_ROBO_RECEPTOR		21	0.37312403	0.9996859	0.44	1	1	2240	tags=29%, list=20%, signal=36%
REACTOME_E2F_MEDIATED_REGULATION_OF_DNA_REPLICATION	REACTOME_E2F_MEDIATED_REGULATION_OF_DNA_REPLICATION		20	0.3917805	0.99964184	0.43137255	1	1	2213	tags=15%, list=20%, signal=19%
LEE_LIVER_CANCER_SURVIVAL_UP	LEE_LIVER_CANCER_SURVIVAL_UP		94	0.31877494	0.999496	0.44186047	1	1	1323	tags=27%, list=12%, signal=30%
LI_CISPLATIN_RESISTANCE_UP	LI_CISPLATIN_RESISTANCE_UP		18	0.38236484	0.9988268	0.44230768	1	1	1953	tags=44%, list=17%, signal=54%
REACTOME_G_PROTEIN_ACTIVATION	REACTOME_G_PROTEIN_ACTIVATION		21	0.28929135	0.99849993	0.4	1	1	2996	tags=33%, list=27%, signal=45%
BENPORATH_ES_CORE_NINE_CORRELATED	BENPORATH_ES_CORE_NINE_CORRELATED		65	0.28105325	0.9974562	0.41463414	1	1	4421	tags=43%, list=39%, signal=71%
ZHAN_MULTIPLE_MYELOMA_MF_DN	ZHAN_MULTIPLE_MYELOMA_MF_DN		16	0.32817432	0.99724656	0.45454547	1	1	100	tags=13%, list=1%, signal=13%
POMEROY_MEDULLOBLASTOMA_DESMOPLASIC_VS_CLASSIC_UP	POMEROY_MEDULLOBLASTOMA_DESMOPLASIC_VS_CLASSIC_UP		33	0.2953293	0.99715084	0.3809524	1	1	2713	tags=30%, list=24%, signal=40%
POMEROY_MEDULLOBLASTOMA_DESMOPLASIC_VS_CLASSIC_DN	POMEROY_MEDULLOBLASTOMA_DESMOPLASIC_VS_CLASSIC_DN		33	0.2953293	0.99715084	0.3809524	1	1	2713	tags=30%, list=24%, signal=40%
LU_TUMOR_ANGIOGENESIS_UP	LU_TUMOR_ANGIOGENESIS_UP		15	0.36759835	0.9958591	0.5106383	1	1	3199	tags=47%, list=29%, signal=65%
SMID_BREAST_CANCER_LUMINAL_B_UP	SMID_BREAST_CANCER_LUMINAL_B_UP		96	0.28334388	0.9953851	0.6122449	1	1	1894	tags=29%, list=17%, signal=35%
SENGUPTA_EBNA1_ANTICORRELATED	SENGUPTA_EBNA1_ANTICORRELATED		73	0.25292075	0.99433905	0.4883721	1	1	3426	tags=37%, list=31%, signal=53%
VART_KSHV_INFECTION_ANGIOGENIC_MARKERS_DN	VART_KSHV_INFECTION_ANGIOGENIC_MARKERS_DN		92	0.29009143	0.9937767	0.4390244	1	1	2040	tags=35%, list=18%, signal=42%
VECCHI_GASTRIC_CANCER_ADVANCED_VS_EARLY_DN	VECCHI_GASTRIC_CANCER_ADVANCED_VS_EARLY_DN		78	0.27632073	0.99147624	0.4888889	1	1	2638	tags=29%, list=24%, signal=38%
DORN_ADENOVIRUS_INFECTION_48HR_DN	DORN_ADENOVIRUS_INFECTION_48HR_DN		28	0.3128949	0.9908752	0.47916666	1	1	2632	tags=36%, list=24%, signal=47%
GRADE_COLON_AND_RECTAL_CANCER_DN	GRADE_COLON_AND_RECTAL_CANCER_DN		49	0.25554666	0.98719645	0.44	1	1	2948	tags=35%, list=26%, signal=47%
KIM_GASTRIC_CANCER_CHEMOSENSITIVITY	KIM_GASTRIC_CANCER_CHEMOSENSITIVITY		60	0.28229287	0.98638374	0.48	1	1	1916	tags=22%, list=17%, signal=26%
ODONNELL_METASTASIS_UP	ODONNELL_METASTASIS_UP		42	0.3132149	0.9861061	0.44186047	1	1	2999	tags=43%, list=27%, signal=58%
REACTOME_CLASS_A1_RHODOPSIN_LIKE_RECEPTORS	REACTOME_CLASS_A1_RHODOPSIN_LIKE_RECEPTORS		186	0.33733788	0.98574424	0.52272725	1	1	2888	tags=49%, list=26%, signal=65%
VANTVEER_BREAST_CANCER_ESR1_UP	VANTVEER_BREAST_CANCER_ESR1_UP		73	0.26210237	0.9855821	0.4878049	1	1	2430	tags=30%, list=22%, signal=38%
NIKOLSKY_BREAST_CANCER_8Q23_Q24_AMPLICON	NIKOLSKY_BREAST_CANCER_8Q23_Q24_AMPLICON		71	0.23664568	0.9851496	0.5416667	1	1	2441	tags=25%, list=22%, signal=32%
KEGG_RENAL_CELL_CARCINOMA	KEGG_RENAL_CELL_CARCINOMA		45	0.27613568	0.984422	0.5090909	1	1	3634	tags=40%, list=32%, signal=59%
ONDER_CDH1_TARGETS_3_DN	ONDER_CDH1_TARGETS_3_DN		28	0.3686427	0.9833108	0.47916666	1	1	2379	tags=36%, list=21%, signal=45%
XU_GH1_EXOGENOUS_TARGETS_DN	XU_GH1_EXOGENOUS_TARGETS_DN		56	0.27564237	0.98197603	0.4489796	1	1	952	tags=16%, list=9%, signal=17%
REACTOME_SYNTHESIS_OF_BILE_ACIDS_AND_BILE_SALTS	REACTOME_SYNTHESIS_OF_BILE_ACIDS_AND_BILE_SALTS		18	0.3513475	0.98088056	0.4347826	1	1	1556	tags=33%, list=14%, signal=39%
REACTOME_CLASS_B2_SECRETIN_FAMILY_RECEPTORS	REACTOME_CLASS_B2_SECRETIN_FAMILY_RECEPTORS		63	0.30860242	0.97883373	0.44827586	1	1	2579	tags=35%, list=23%, signal=45%
AMIT_EGF_RESPONSE_120_HELA	AMIT_EGF_RESPONSE_120_HELA		47	0.28365827	0.9778939	0.5102041	1	1	3291	tags=40%, list=29%, signal=57%
WANG_PROSTATE_CANCER_ANDROGEN_INDEPENDENT	WANG_PROSTATE_CANCER_ANDROGEN_INDEPENDENT		35	0.2834397	0.9776184	0.525	1	1	1717	tags=23%, list=15%, signal=27%
FALVELLA_SMOKERS_WITH_LUNG_CANCER	FALVELLA_SMOKERS_WITH_LUNG_CANCER		47	0.24487174	0.97409105	0.53846157	1	1	1963	tags=21%, list=18%, signal=26%
KEGG_ALPHA_LINOLENIC_ACID_METABOLISM	KEGG_ALPHA_LINOLENIC_ACID_METABOLISM		15	0.37704033	0.9740513	0.58536583	1	1	1661	tags=33%, list=15%, signal=39%
REACTOME_SLC_MEDIATED_TRANSMEMBRANE_TRANSPORT	REACTOME_SLC_MEDIATED_TRANSMEMBRANE_TRANSPORT		115	0.28963307	0.97284895	0.53846157	1	1	2952	tags=42%, list=26%, signal=56%
XU_GH1_EXOGENOUS_TARGETS_UP	XU_GH1_EXOGENOUS_TARGETS_UP		18	0.38126358	0.97264254	0.5116279	1	1	2296	tags=44%, list=21%, signal=56%
MCGARVEY_SILENCED_BY_METHYLATION_IN_COLON_CANCER	MCGARVEY_SILENCED_BY_METHYLATION_IN_COLON_CANCER		33	0.32192686	0.97165465	0.5102041	1	1	345	tags=21%, list=3%, signal=22%
LY_AGING_PREMATURE_DN	LY_AGING_PREMATURE_DN		19	0.40324485	0.9699476	0.5	1	1	2129	tags=26%, list=19%, signal=32%
BONOME_OVARIAN_CANCER_SURVIVAL_OPTIMAL_DEBULKING	BONOME_OVARIAN_CANCER_SURVIVAL_OPTIMAL_DEBULKING		128	0.22100978	0.9682306	0.5675676	1	1	3908	tags=38%, list=35%, signal=57%
REACTOME_TRANSMEMBRANE_TRANSPORT_OF_SMALL_MOLECULES	REACTOME_TRANSMEMBRANE_TRANSPORT_OF_SMALL_MOLECULES		145	0.26376078	0.967378	0.5833333	1	1	1898	tags=26%, list=17%, signal=30%
REACTOME_INTRINSIC_PATHWAY	REACTOME_INTRINSIC_PATHWAY		15	0.41539413	0.966214	0.51282054	1	1	1820	tags=47%, list=16%, signal=56%
BROWNE_HCMV_INFECTION_24HR_UP	BROWNE_HCMV_INFECTION_24HR_UP		99	0.23156573	0.9658835	0.53333336	1	1	2794	tags=27%, list=25%, signal=36%
PEREZ_TP63_TARGETS	PEREZ_TP63_TARGETS		184	0.2548333	0.9603055	0.5116279	1	1	3346	tags=43%, list=30%, signal=61%
BERNARD_PPAPDC1B_TARGETS_UP	BERNARD_PPAPDC1B_TARGETS_UP		18	0.27416772	0.9590667	0.4893617	1	1	4137	tags=44%, list=37%, signal=70%
KEGG_THYROID_CANCER	KEGG_THYROID_CANCER		16	0.29204527	0.95865065	0.5217391	1	1	3895	tags=44%, list=35%, signal=67%
XU_GH1_AUTOCRINE_TARGETS_UP	XU_GH1_AUTOCRINE_TARGETS_UP		93	0.2517421	0.95832676	0.52380955	1	1	2081	tags=27%, list=19%, signal=33%
AMBROSINI_FLAVOPIRIDOL_TREATMENT_TP53	AMBROSINI_FLAVOPIRIDOL_TREATMENT_TP53		60	0.25715342	0.95637745	0.5609756	1	1	2458	tags=23%, list=22%, signal=30%
BIOCARTA_TPO_PATHWAY	BIOCARTA_TPO_PATHWAY		17	0.319371	0.9553858	0.50980395	1	1	439	tags=12%, list=4%, signal=12%
BERNARD_PPAPDC1B_TARGETS_DN	BERNARD_PPAPDC1B_TARGETS_DN		23	0.29403576	0.9549228	0.5777778	1	1	4314	tags=48%, list=39%, signal=78%
PARENT_MTOR_SIGNALING_DN	PARENT_MTOR_SIGNALING_DN		26	0.3142317	0.9537588	0.57894737	1	1	2834	tags=35%, list=25%, signal=46%
BENPORATH_PRC2_TARGETS	BENPORATH_PRC2_TARGETS		355	0.28757232	0.9528137	0.47619048	1	1	2836	tags=40%, list=25%, signal=52%
ZHOU_INFLAMMATORY_RESPONSE_LIVE_UP	ZHOU_INFLAMMATORY_RESPONSE_LIVE_UP		219	0.22476901	0.95276046	0.5609756	1	1	2843	tags=34%, list=25%, signal=44%
NAGASHIMA_NRG1_SIGNALING_UP	NAGASHIMA_NRG1_SIGNALING_UP		125	0.24930383	0.952127	0.5833333	1	1	2799	tags=33%, list=25%, signal=43%
GAUSSMANN_MLL_AF4_FUSION_TARGETS_D_UP	GAUSSMANN_MLL_AF4_FUSION_TARGETS_D_UP		18	0.320504	0.9515022	0.5294118	1	1	1653	tags=44%, list=15%, signal=52%
SCHLOSSER_MYC_AND_SERUM_RESPONSE_SYNERGY	SCHLOSSER_MYC_AND_SERUM_RESPONSE_SYNERGY		21	0.3037288	0.95057535	0.5319149	1	1	4219	tags=43%, list=38%, signal=69%
IGARASHI_ATF4_TARGETS_DN	IGARASHI_ATF4_TARGETS_DN		48	0.26657465	0.9504277	0.575	1	1	893	tags=17%, list=8%, signal=18%
ODONNELL_METASTASIS_DN	ODONNELL_METASTASIS_DN		16	0.34791604	0.95003355	0.5576923	1	1	2021	tags=25%, list=18%, signal=30%
REACTOME_SEMA4D_INDUCED_CELL_MIGRATION_AND_GROWTH_CONE_COLLAPSE	REACTOME_SEMA4D_INDUCED_CELL_MIGRATION_AND_GROWTH_CONE_COLLAPSE		16	0.2719787	0.9496911	0.4347826	1	1	3826	tags=44%, list=34%, signal=66%
SIG_INSULIN_RECEPTOR_PATHWAY_IN_CARDIAC_MYOCYTES	SIG_INSULIN_RECEPTOR_PATHWAY_IN_CARDIAC_MYOCYTES		35	0.2404414	0.94876814	0.6296296	1	1	1873	tags=17%, list=17%, signal=21%
OUELLET_CULTURED_OVARIAN_CANCER_INVASIVE_VS_LMP_DN	OUELLET_CULTURED_OVARIAN_CANCER_INVASIVE_VS_LMP_DN		15	0.35045984	0.94803685	0.5555556	1	1	1008	tags=27%, list=9%, signal=29%
MCCLUNG_DELTA_FOSB_TARGETS_8WK	MCCLUNG_DELTA_FOSB_TARGETS_8WK		33	0.31460357	0.9473415	0.61904764	1	1	3581	tags=39%, list=32%, signal=58%
WONG_ENDMETRIUM_CANCER_UP	WONG_ENDMETRIUM_CANCER_UP		15	0.34598678	0.946432	0.5555556	1	1	1423	tags=33%, list=13%, signal=38%
SATO_SILENCED_BY_METHYLATION_IN_PANCREATIC_CANCER_2	SATO_SILENCED_BY_METHYLATION_IN_PANCREATIC_CANCER_2		30	0.3200263	0.9462086	0.5208333	1	1	1895	tags=30%, list=17%, signal=36%
RICKMAN_HEAD_AND_NECK_CANCER_B	RICKMAN_HEAD_AND_NECK_CANCER_B		23	0.37094048	0.9444143	0.6097561	1	1	3141	tags=48%, list=28%, signal=66%
SHEDDEN_LUNG_CANCER_GOOD_SURVIVAL_A12	SHEDDEN_LUNG_CANCER_GOOD_SURVIVAL_A12		166	0.23703302	0.9442954	0.5675676	1	1	3348	tags=36%, list=30%, signal=51%
TIAN_TNF_SIGNALING_VIA_NFKB	TIAN_TNF_SIGNALING_VIA_NFKB		16	0.37081903	0.9442079	0.4651163	1	1	2801	tags=50%, list=25%, signal=67%
REACTOME_CREB_PHOPHORYLATION_THROUGH_THE_ACTIVATION_OF_RAS	REACTOME_CREB_PHOPHORYLATION_THROUGH_THE_ACTIVATION_OF_RAS		17	0.32615137	0.9439812	0.4864865	1	1	694	tags=12%, list=6%, signal=13%
FRASOR_RESPONSE_TO_SERM_OR_FULVESTRANT_DN	FRASOR_RESPONSE_TO_SERM_OR_FULVESTRANT_DN		35	0.40890524	0.94179344	0.54545456	1	1	5267	tags=69%, list=47%, signal=129%
REACTOME_NEUROTRANSMITTER_RELEASE_CYCLE	REACTOME_NEUROTRANSMITTER_RELEASE_CYCLE		18	0.36605886	0.93812287	0.62222224	1	1	1489	tags=33%, list=13%, signal=38%
BROWNE_HCMV_INFECTION_20HR_UP	BROWNE_HCMV_INFECTION_20HR_UP		136	0.20367184	0.9377838	0.54347825	1	1	3553	tags=32%, list=32%, signal=47%
LAIHO_COLORECTAL_CANCER_SERRATED_DN	LAIHO_COLORECTAL_CANCER_SERRATED_DN		47	0.23174825	0.93719745	0.59574467	1	1	4219	tags=45%, list=38%, signal=71%
REACTOME_REGULATION_OF_GENE_EXPRESSION_IN_BETA_CELLS	REACTOME_REGULATION_OF_GENE_EXPRESSION_IN_BETA_CELLS		61	0.25970665	0.9368376	0.50980395	1	1	5387	tags=57%, list=48%, signal=110%
REACTOME_PEPTIDE_LIGAND_BINDING_RECEPTORS	REACTOME_PEPTIDE_LIGAND_BINDING_RECEPTORS		119	0.32524496	0.9357525	0.5	1	1	2816	tags=48%, list=25%, signal=63%
SHIPP_DLBCL_CURED_VS_FATAL_DN	SHIPP_DLBCL_CURED_VS_FATAL_DN		26	0.29433802	0.93170166	0.54761904	1	1	1586	tags=15%, list=14%, signal=18%
MARTINEZ_RB1_AND_TP53_TARGETS_DN	MARTINEZ_RB1_AND_TP53_TARGETS_DN		399	0.18931475	0.9296343	0.8095238	1	1	3645	tags=34%, list=33%, signal=48%
REACTOME_CHAPERONIN_MEDIATED_PROTEIN_FOLDING	REACTOME_CHAPERONIN_MEDIATED_PROTEIN_FOLDING		29	0.31538865	0.92808574	0.5319149	1	1	3293	tags=38%, list=29%, signal=54%
GRADE_COLON_VS_RECTAL_CANCER_DN	GRADE_COLON_VS_RECTAL_CANCER_DN		27	0.26501313	0.92644167	0.6818182	1	1	2628	tags=33%, list=23%, signal=43%
BENPORATH_SOX2_TARGETS	BENPORATH_SOX2_TARGETS		399	0.20624088	0.9263647	0.54761904	1	1	3777	tags=32%, list=34%, signal=46%
CAIRO_HEPATOBLASTOMA_DN	CAIRO_HEPATOBLASTOMA_DN		174	0.25596517	0.9256184	0.53488374	1	1	1856	tags=25%, list=17%, signal=30%
HEDENFALK_BREAST_CANCER_BRCA1_VS_BRCA2	HEDENFALK_BREAST_CANCER_BRCA1_VS_BRCA2		21	0.27943665	0.92402023	0.5686275	1	1	2751	tags=29%, list=25%, signal=38%
REACTOME_SYNTHESIS_OF_GPI_ANCHORED_PROTEINS	REACTOME_SYNTHESIS_OF_GPI_ANCHORED_PROTEINS		15	0.3026065	0.9235516	0.56363636	1	1	3397	tags=47%, list=30%, signal=67%
KEGG_ARRHYTHMOGENIC_RIGHT_VENTRICULAR_CARDIOMYOPATHY_ARVC	KEGG_ARRHYTHMOGENIC_RIGHT_VENTRICULAR_CARDIOMYOPATHY_ARVC		55	0.26950806	0.9232791	0.53061223	1	1	2564	tags=31%, list=23%, signal=40%
WNT_SIGNALING	WNT_SIGNALING		67	0.23443753	0.91958094	0.61538464	1	1	2186	tags=22%, list=20%, signal=28%
CREIGHTON_AKT1_SIGNALING_VIA_MTOR_UP	CREIGHTON_AKT1_SIGNALING_VIA_MTOR_UP		29	0.3076148	0.9194765	0.5882353	1	1	4309	tags=48%, list=38%, signal=78%
SMID_BREAST_CANCER_RELAPSE_IN_BONE_DN	SMID_BREAST_CANCER_RELAPSE_IN_BONE_DN		183	0.24150828	0.91711533	0.5681818	1	1	2255	tags=28%, list=20%, signal=35%
ZHONG_RESPONSE_TO_AZACITIDINE_AND_TSA_UP	ZHONG_RESPONSE_TO_AZACITIDINE_AND_TSA_UP		100	0.2317504	0.9140097	0.63829786	1	1	2956	tags=37%, list=26%, signal=50%
ZHAN_MULTIPLE_MYELOMA_LB_UP	ZHAN_MULTIPLE_MYELOMA_LB_UP		21	0.32266662	0.9134815	0.5869565	1	1	1888	tags=33%, list=17%, signal=40%
MOREAUX_B_LYMPHOCYTE_MATURATION_BY_TACI_UP	MOREAUX_B_LYMPHOCYTE_MATURATION_BY_TACI_UP		41	0.25830245	0.91335976	0.72727275	1	1	1642	tags=22%, list=15%, signal=26%
LINDSTEDT_DENDRITIC_CELL_MATURATION_B	LINDSTEDT_DENDRITIC_CELL_MATURATION_B		35	0.3017554	0.9133564	0.6097561	1	1	2801	tags=40%, list=25%, signal=53%
BROWNE_HCMV_INFECTION_4HR_DN	BROWNE_HCMV_INFECTION_4HR_DN		137	0.22079737	0.9132105	0.55	1	1	3394	tags=35%, list=30%, signal=50%
NAGASHIMA_NRG1_SIGNALING_DN	NAGASHIMA_NRG1_SIGNALING_DN		23	0.29768708	0.91245437	0.6111111	1	1	1406	tags=17%, list=13%, signal=20%
ACEVEDO_LIVER_CANCER_WITH_H3K27ME3_DN	ACEVEDO_LIVER_CANCER_WITH_H3K27ME3_DN		67	0.25851578	0.9100714	0.54285717	1	1	2859	tags=33%, list=26%, signal=44%
LEE_TARGETS_OF_PTCH1_AND_SUFU_UP	LEE_TARGETS_OF_PTCH1_AND_SUFU_UP		65	0.28272927	0.9099368	0.6	1	1	3774	tags=49%, list=34%, signal=74%
BOYAULT_LIVER_CANCER_SUBCLASS_G123_DN	BOYAULT_LIVER_CANCER_SUBCLASS_G123_DN		34	0.30607212	0.90977305	0.625	1	1	1291	tags=21%, list=12%, signal=23%
KEGG_GLYCOSAMINOGLYCAN_BIOSYNTHESIS_HEPARAN_SULFATE	KEGG_GLYCOSAMINOGLYCAN_BIOSYNTHESIS_HEPARAN_SULFATE		19	0.3186031	0.90794086	0.6666667	1	1	3149	tags=47%, list=28%, signal=66%
KAUFFMANN_DNA_REPAIR_GENES	KAUFFMANN_DNA_REPAIR_GENES		148	0.2745597	0.90779376	0.5714286	1	1	5037	tags=54%, list=45%, signal=97%
REACTOME_POST_NMDA_RECEPTOR_ACTIVATION_EVENTS	REACTOME_POST_NMDA_RECEPTOR_ACTIVATION_EVENTS		22	0.28992873	0.9073205	0.59090906	1	1	4396	tags=41%, list=39%, signal=67%
KEGG_PATHWAYS_IN_CANCER	KEGG_PATHWAYS_IN_CANCER		208	0.2069044	0.9070439	0.53488374	1	1	3634	tags=37%, list=32%, signal=54%
YAUCH_HEDGEHOG_SIGNALING_PARACRINE_DN	YAUCH_HEDGEHOG_SIGNALING_PARACRINE_DN		142	0.28772542	0.90700614	0.53488374	1	1	1638	tags=27%, list=15%, signal=31%
KEGG_BASE_EXCISION_REPAIR	KEGG_BASE_EXCISION_REPAIR		21	0.35991988	0.90663004	0.5	1	1	5294	tags=76%, list=47%, signal=144%
CHNG_MULTIPLE_MYELOMA_HYPERPLOID_DN	CHNG_MULTIPLE_MYELOMA_HYPERPLOID_DN		24	0.25444597	0.90404534	0.5	1	1	1246	tags=13%, list=11%, signal=14%
WU_HBX_TARGETS_2_UP	WU_HBX_TARGETS_2_UP		17	0.2929891	0.9020642	0.63414633	1	1	1322	tags=24%, list=12%, signal=27%
KEGG_AMYOTROPHIC_LATERAL_SCLEROSIS_ALS	KEGG_AMYOTROPHIC_LATERAL_SCLEROSIS_ALS		29	0.2943434	0.90168947	0.525	1	1	2962	tags=31%, list=26%, signal=42%
LIU_COMMON_CANCER_GENES	LIU_COMMON_CANCER_GENES		21	0.2784308	0.899848	0.64285713	1	1	1143	tags=19%, list=10%, signal=21%
DOANE_BREAST_CANCER_ESR1_UP	DOANE_BREAST_CANCER_ESR1_UP		70	0.26249483	0.89905185	0.70731705	1	1	2435	tags=33%, list=22%, signal=42%
ST_WNT_CA2_CYCLIC_GMP_PATHWAY	ST_WNT_CA2_CYCLIC_GMP_PATHWAY		15	0.33532935	0.897597	0.6585366	1	1	1959	tags=40%, list=17%, signal=48%
KEGG_TGF_BETA_SIGNALING_PATHWAY	KEGG_TGF_BETA_SIGNALING_PATHWAY		51	0.26122305	0.8966452	0.6744186	1	1	2257	tags=29%, list=20%, signal=37%
REACTOME_IRS_RELATED_EVENTS	REACTOME_IRS_RELATED_EVENTS		52	0.22191648	0.8962597	0.62857145	1	1	3322	tags=37%, list=30%, signal=52%
DACOSTA_UV_RESPONSE_VIA_ERCC3_XPCS_DN	DACOSTA_UV_RESPONSE_VIA_ERCC3_XPCS_DN		31	0.2729329	0.8941551	0.6744186	1	1	169	tags=10%, list=2%, signal=10%
BIOCARTA_NFAT_PATHWAY	BIOCARTA_NFAT_PATHWAY		31	0.263078	0.89093834	0.62222224	1	1	1926	tags=26%, list=17%, signal=31%
PEREZ_TP53_AND_TP63_TARGETS	PEREZ_TP53_AND_TP63_TARGETS		100	0.22767402	0.89026386	0.74418604	1	1	2209	tags=30%, list=20%, signal=37%
PENG_LEUCINE_DEPRIVATION_UP	PENG_LEUCINE_DEPRIVATION_UP		18	0.31014493	0.8900701	0.5813953	1	1	2811	tags=33%, list=25%, signal=44%
KEGG_CALCIUM_SIGNALING_PATHWAY	KEGG_CALCIUM_SIGNALING_PATHWAY		117	0.24469991	0.8892923	0.6363636	1	1	3105	tags=35%, list=28%, signal=48%
VERRECCHIA_RESPONSE_TO_TGFB1_C5	VERRECCHIA_RESPONSE_TO_TGFB1_C5		16	0.32244125	0.88779956	0.5744681	1	1	2231	tags=38%, list=20%, signal=47%
KEGG_DORSO_VENTRAL_AXIS_FORMATION	KEGG_DORSO_VENTRAL_AXIS_FORMATION		15	0.32177415	0.8870755	0.64444447	1	1	1977	tags=33%, list=18%, signal=40%
NGUYEN_NOTCH1_TARGETS_DN	NGUYEN_NOTCH1_TARGETS_DN		47	0.24279612	0.886762	0.5813953	1	1	2623	tags=28%, list=23%, signal=36%
ZHOU_INFLAMMATORY_RESPONSE_FIMA_UP	ZHOU_INFLAMMATORY_RESPONSE_FIMA_UP		235	0.22121641	0.88564605	0.6571429	1	1	2801	tags=34%, list=25%, signal=44%
CAFFAREL_RESPONSE_TO_THC_24HR_5_DN	CAFFAREL_RESPONSE_TO_THC_24HR_5_DN		37	0.2661908	0.88266444	0.47727272	1	1	3507	tags=32%, list=31%, signal=47%
REACTOME_UNFOLDED_PROTEIN_RESPONSE	REACTOME_UNFOLDED_PROTEIN_RESPONSE		15	0.3599764	0.8814172	0.6730769	1	1	2358	tags=40%, list=21%, signal=51%
KEGG_LONG_TERM_POTENTIATION	KEGG_LONG_TERM_POTENTIATION		40	0.23404665	0.88103	0.6585366	1	1	4312	tags=43%, list=39%, signal=69%
KEGG_VEGF_SIGNALING_PATHWAY	KEGG_VEGF_SIGNALING_PATHWAY		46	0.24324712	0.87883306	0.65217394	1	1	3431	tags=39%, list=31%, signal=56%
DAZARD_RESPONSE_TO_UV_NHEK_UP	DAZARD_RESPONSE_TO_UV_NHEK_UP		108	0.22631437	0.8784167	0.65957445	1	1	1423	tags=17%, list=13%, signal=19%
AIYAR_COBRA1_TARGETS_DN	AIYAR_COBRA1_TARGETS_DN		16	0.30637276	0.8755297	0.6458333	1	1	2082	tags=19%, list=19%, signal=23%
KEGG_MAPK_SIGNALING_PATHWAY	KEGG_MAPK_SIGNALING_PATHWAY		172	0.21604238	0.87229013	0.7058824	1	1	2187	tags=23%, list=20%, signal=28%
KEGG_MELANOGENESIS	KEGG_MELANOGENESIS		70	0.22599912	0.8714823	0.7	1	1	4107	tags=43%, list=37%, signal=67%
KEGG_CELL_ADHESION_MOLECULES_CAMS	KEGG_CELL_ADHESION_MOLECULES_CAMS		75	0.2586924	0.87019503	0.6458333	1	1	2260	tags=32%, list=20%, signal=40%
REACTOME_ACTIVATION_OF_KAINATE_RECEPTORS_UPON_GLUTAMATE_BINDING	REACTOME_ACTIVATION_OF_KAINATE_RECEPTORS_UPON_GLUTAMATE_BINDING		22	0.26343864	0.87010217	0.64102566	1	1	958	tags=14%, list=9%, signal=15%
KEGG_HOMOLOGOUS_RECOMBINATION	KEGG_HOMOLOGOUS_RECOMBINATION		24	0.3368226	0.8694321	0.5686275	1	1	4899	tags=58%, list=44%, signal=103%
REACTOME_G_ALPHA_I_SIGNALLING_EVENTS	REACTOME_G_ALPHA_I_SIGNALLING_EVENTS		118	0.2707195	0.8693675	0.6904762	1	1	2816	tags=42%, list=25%, signal=55%
SOTIRIOU_BREAST_CANCER_GRADE_1_VS_3_UP	SOTIRIOU_BREAST_CANCER_GRADE_1_VS_3_UP		88	0.36547142	0.8693146	0.5740741	1	1	5153	tags=59%, list=46%, signal=109%
BENPORATH_ES_1	BENPORATH_ES_1		237	0.23931094	0.8661904	0.5869565	1	1	2262	tags=22%, list=20%, signal=27%
KEGG_SPLICEOSOME	KEGG_SPLICEOSOME		72	0.24272348	0.86288774	0.5416667	1	1	5458	tags=47%, list=49%, signal=92%
GARGALOVIC_RESPONSE_TO_OXIDIZED_PHOSPHOLIPIDS_BLUE_DN	GARGALOVIC_RESPONSE_TO_OXIDIZED_PHOSPHOLIPIDS_BLUE_DN		31	0.25599346	0.8620588	0.8055556	1	1	4230	tags=48%, list=38%, signal=78%
REACTOME_GENES_INVOLVED_IN_APOPTOTIC_CLEAVAGE_OF_CELLULAR_PROTEINS	REACTOME_GENES_INVOLVED_IN_APOPTOTIC_CLEAVAGE_OF_CELLULAR_PROTEINS		24	0.28150657	0.8620297	0.6956522	1	1	4514	tags=50%, list=40%, signal=84%
REACTOME_GENE_EXPRESSION	REACTOME_GENE_EXPRESSION		250	0.21289544	0.8616645	0.54545456	1	1	4800	tags=40%, list=43%, signal=69%
KEGG_ALANINE_ASPARTATE_AND_GLUTAMATE_METABOLISM	KEGG_ALANINE_ASPARTATE_AND_GLUTAMATE_METABOLISM		21	0.32272536	0.8587041	0.64285713	1	1	769	tags=19%, list=7%, signal=20%
REACTOME_FORMATION_AND_MATURATION_OF_MRNA_TRANSCRIPT	REACTOME_FORMATION_AND_MATURATION_OF_MRNA_TRANSCRIPT		99	0.23876481	0.85753065	0.46938777	1	1	5868	tags=64%, list=52%, signal=133%
RASHI_RESPONSE_TO_IONIZING_RADIATION_1	RASHI_RESPONSE_TO_IONIZING_RADIATION_1		31	0.24343278	0.8546686	0.65909094	1	1	2531	tags=29%, list=23%, signal=37%
NIKOLSKY_BREAST_CANCER_8P12_P11_AMPLICON	NIKOLSKY_BREAST_CANCER_8P12_P11_AMPLICON		25	0.2892361	0.8545971	0.63829786	1	1	4222	tags=52%, list=38%, signal=83%
TIEN_INTESTINE_PROBIOTICS_2HR_DN	TIEN_INTESTINE_PROBIOTICS_2HR_DN		42	0.26139024	0.8540321	0.6458333	1	1	2262	tags=31%, list=20%, signal=39%
REACTOME_ASSOCIATION_OF_TRIC_CCT_WITH_TARGET_PROTEINS_DURING_BIOSYNTHESIS	REACTOME_ASSOCIATION_OF_TRIC_CCT_WITH_TARGET_PROTEINS_DURING_BIOSYNTHESIS		20	0.27721873	0.8534285	0.63829786	1	1	3293	tags=30%, list=29%, signal=42%
REACTOME_SEMAPHORIN_INTERACTIONS	REACTOME_SEMAPHORIN_INTERACTIONS		47	0.24854302	0.851251	0.675	1	1	3974	tags=47%, list=35%, signal=72%
WEIGEL_OXIDATIVE_STRESS_BY_HNE_AND_TBH	WEIGEL_OXIDATIVE_STRESS_BY_HNE_AND_TBH		38	0.23554896	0.8496622	0.68292683	1	1	1279	tags=13%, list=11%, signal=15%
ZHAN_MULTIPLE_MYELOMA_PR_DN	ZHAN_MULTIPLE_MYELOMA_PR_DN		19	0.27729514	0.8475263	0.64444447	1	1	3010	tags=37%, list=27%, signal=50%
RIZKI_TUMOR_INVASIVENESS_2D_DN	RIZKI_TUMOR_INVASIVENESS_2D_DN		46	0.2166665	0.8467195	0.65217394	1	1	667	tags=9%, list=6%, signal=9%
CHIARETTI_ACUTE_LYMPHOBLASTIC_LEUKEMIA_ZAP70	CHIARETTI_ACUTE_LYMPHOBLASTIC_LEUKEMIA_ZAP70		44	0.22705595	0.84629536	0.6938776	1	1	4337	tags=48%, list=39%, signal=78%
VALK_AML_CLUSTER_2	VALK_AML_CLUSTER_2		17	0.28199512	0.8459903	0.70731705	1	1	1756	tags=24%, list=16%, signal=28%
ASTIER_INTEGRIN_SIGNALING	ASTIER_INTEGRIN_SIGNALING		36	0.21921688	0.84246016	0.75609756	1	1	2586	tags=28%, list=23%, signal=36%
HALMOS_CEBPA_TARGETS_DN	HALMOS_CEBPA_TARGETS_DN		23	0.26912484	0.8406108	0.7234042	1	1	1301	tags=22%, list=12%, signal=25%
SESTO_RESPONSE_TO_UV_C5	SESTO_RESPONSE_TO_UV_C5		29	0.26638523	0.83928984	0.7241379	1	1	1722	tags=17%, list=15%, signal=20%
SHEPARD_CRUSH_AND_BURN_MUTANT_DN	SHEPARD_CRUSH_AND_BURN_MUTANT_DN		100	0.2584688	0.8391661	0.7346939	1	1	2852	tags=34%, list=25%, signal=45%
DIRMEIER_LMP1_RESPONSE_EARLY	DIRMEIER_LMP1_RESPONSE_EARLY		36	0.2518475	0.83850163	0.7307692	1	1	2934	tags=42%, list=26%, signal=56%
RICKMAN_HEAD_AND_NECK_CANCER_D	RICKMAN_HEAD_AND_NECK_CANCER_D		18	0.3199737	0.8384324	0.6944444	1	1	1874	tags=33%, list=17%, signal=40%
MUELLER_PLURINET	MUELLER_PLURINET		208	0.25606257	0.83782315	0.62222224	1	1	5153	tags=52%, list=46%, signal=94%
HOFMANN_CELL_LYMPHOMA_UP	HOFMANN_CELL_LYMPHOMA_UP		26	0.26162446	0.83560765	0.65909094	1	1	3322	tags=38%, list=30%, signal=55%
MASSARWEH_RESPONSE_TO_ESTRADIOL	MASSARWEH_RESPONSE_TO_ESTRADIOL		37	0.23810948	0.83515924	0.73913044	1	1	1642	tags=22%, list=15%, signal=25%
ACEVEDO_LIVER_CANCER_WITH_H3K27ME3_UP	ACEVEDO_LIVER_CANCER_WITH_H3K27ME3_UP		121	0.2473335	0.83460164	0.8	1	1	2238	tags=32%, list=20%, signal=40%
REACTOME_REGULATION_OF_INSULIN_SECRETION_BY_GLUCAGON_LIKE_PEPTIDE_1	REACTOME_REGULATION_OF_INSULIN_SECRETION_BY_GLUCAGON_LIKE_PEPTIDE_1		40	0.2187637	0.83417934	0.85294116	1	1	1200	tags=15%, list=11%, signal=17%
MCCABE_BOUND_BY_HOXC6	MCCABE_BOUND_BY_HOXC6		180	0.19970737	0.8336914	0.8181818	1	1	3122	tags=29%, list=28%, signal=39%
ENK_UV_RESPONSE_KERATINOCYTE_UP	ENK_UV_RESPONSE_KERATINOCYTE_UP		379	0.18017225	0.83354545	0.76086956	1	1	2093	tags=18%, list=19%, signal=22%
MCMURRAY_TP53_HRAS_COOPERATION_RESPONSE_DN	MCMURRAY_TP53_HRAS_COOPERATION_RESPONSE_DN		47	0.27417114	0.8329048	0.71794873	1	1	2387	tags=36%, list=21%, signal=46%
LIEN_BREAST_CARCINOMA_METAPLASTIC_VS_DUCTAL_DN	LIEN_BREAST_CARCINOMA_METAPLASTIC_VS_DUCTAL_DN		49	0.2775568	0.8288477	0.7804878	1	1	2319	tags=39%, list=21%, signal=49%
REACTOME_FORMATION_OF_THE_TERNARY_COMPLEX_AND_SUBSEQUENTLY_THE_43S_COMPLEX	REACTOME_FORMATION_OF_THE_TERNARY_COMPLEX_AND_SUBSEQUENTLY_THE_43S_COMPLEX		22	0.30127165	0.8281834	0.5714286	1	1	5342	tags=55%, list=48%, signal=104%
RAMASWAMY_METASTASIS_DN	RAMASWAMY_METASTASIS_DN		38	0.25225875	0.8261688	0.85	1	1	3168	tags=39%, list=28%, signal=55%
GRADE_METASTASIS_DN	GRADE_METASTASIS_DN		33	0.22891146	0.82496524	0.6	1	1	5255	tags=45%, list=47%, signal=85%
REACTOME_PREFOLDIN_MEDIATED_TRANSFER_OF_SUBSTRATE_TO_CCT_TRIC	REACTOME_PREFOLDIN_MEDIATED_TRANSFER_OF_SUBSTRATE_TO_CCT_TRIC		17	0.32192618	0.8245015	0.6666667	1	1	2822	tags=29%, list=25%, signal=39%
SHIPP_DLBCL_CURED_VS_FATAL_UP	SHIPP_DLBCL_CURED_VS_FATAL_UP		22	0.29895553	0.82390034	0.84444445	1	1	3273	tags=50%, list=29%, signal=71%
CHARAFE_BREAST_CANCER_LUMINAL_VS_MESENCHYMAL_UP	CHARAFE_BREAST_CANCER_LUMINAL_VS_MESENCHYMAL_UP		237	0.24370618	0.8229574	0.7209302	1	1	3520	tags=41%, list=31%, signal=59%
OUYANG_PROSTATE_CANCER_MARKERS	OUYANG_PROSTATE_CANCER_MARKERS		15	0.31422487	0.8225352	0.7619048	1	1	373	tags=13%, list=3%, signal=14%
REACTOME_CENTROSOME_MATURATION	REACTOME_CENTROSOME_MATURATION		35	0.26684305	0.82198966	0.625	1	1	4468	tags=43%, list=40%, signal=71%
BIOCARTA_SPPA_PATHWAY	BIOCARTA_SPPA_PATHWAY		17	0.276271	0.82159203	0.8269231	1	1	3170	tags=35%, list=28%, signal=49%
RORIE_TARGETS_OF_EWSR1_FLI1_FUSION_DN	RORIE_TARGETS_OF_EWSR1_FLI1_FUSION_DN		17	0.33829048	0.82102215	0.6875	1	1	1891	tags=47%, list=17%, signal=57%
BROWNE_HCMV_INFECTION_12HR_UP	BROWNE_HCMV_INFECTION_12HR_UP		58	0.20778917	0.82073236	0.6818182	1	1	3432	tags=28%, list=31%, signal=40%
KEGG_PATHOGENIC_ESCHERICHIA_COLI_INFECTION	KEGG_PATHOGENIC_ESCHERICHIA_COLI_INFECTION		37	0.26956773	0.82024235	0.6875	1	1	1642	tags=19%, list=15%, signal=22%
VALK_AML_CLUSTER_12	VALK_AML_CLUSTER_12		23	0.23500273	0.81955886	0.8043478	1	1	3329	tags=35%, list=30%, signal=49%
REACTOME_G2_M_TRANSITION	REACTOME_G2_M_TRANSITION		47	0.2622765	0.8195478	0.6666667	1	1	4468	tags=40%, list=40%, signal=67%
BIOCARTA_FAS_PATHWAY	BIOCARTA_FAS_PATHWAY		18	0.3022963	0.8195324	0.6976744	1	1	5344	tags=67%, list=48%, signal=127%
SMID_BREAST_CANCER_BASAL_UP	SMID_BREAST_CANCER_BASAL_UP		390	0.21940039	0.81823826	0.76744187	1	1	2255	tags=26%, list=20%, signal=31%
BIOCARTA_PDGF_PATHWAY	BIOCARTA_PDGF_PATHWAY		22	0.24999619	0.81822056	0.6904762	1	1	3347	tags=27%, list=30%, signal=39%
COLDREN_GEFITINIB_RESISTANCE_DN	COLDREN_GEFITINIB_RESISTANCE_DN		123	0.26889023	0.8177573	0.7826087	1	1	3580	tags=46%, list=32%, signal=66%
BOYAULT_LIVER_CANCER_SUBCLASS_G23_UP	BOYAULT_LIVER_CANCER_SUBCLASS_G23_UP		27	0.3225196	0.81760734	0.67346936	1	1	4567	tags=52%, list=41%, signal=87%
SATO_SILENCED_BY_DEACETYLATION_IN_PANCREATIC_CANCER	SATO_SILENCED_BY_DEACETYLATION_IN_PANCREATIC_CANCER		28	0.27516082	0.81684476	0.7209302	1	1	3307	tags=50%, list=30%, signal=71%
ZHAN_MULTIPLE_MYELOMA_UP	ZHAN_MULTIPLE_MYELOMA_UP		31	0.23127294	0.8166287	0.75	1	1	2358	tags=16%, list=21%, signal=20%
KAYO_CALORIE_RESTRICTION_MUSCLE_DN	KAYO_CALORIE_RESTRICTION_MUSCLE_DN		47	0.22688878	0.81657124	0.75609756	1	1	4023	tags=36%, list=36%, signal=56%
KEGG_HEDGEHOG_SIGNALING_PATHWAY	KEGG_HEDGEHOG_SIGNALING_PATHWAY		34	0.2392955	0.8165502	0.84615386	1	1	2806	tags=32%, list=25%, signal=43%
REN_BOUND_BY_E2F	REN_BOUND_BY_E2F		36	0.36380896	0.813993	0.62	1	1	4432	tags=47%, list=40%, signal=78%
AIGNER_ZEB1_TARGETS	AIGNER_ZEB1_TARGETS		25	0.32320058	0.81366163	0.6923077	1	1	3484	tags=52%, list=31%, signal=75%
KEGG_PANCREATIC_CANCER	KEGG_PANCREATIC_CANCER		38	0.2278189	0.8134403	0.78	1	1	1900	tags=18%, list=17%, signal=22%
WHITEHURST_PACLITAXEL_SENSITIVITY	WHITEHURST_PACLITAXEL_SENSITIVITY		18	0.25021583	0.8133104	0.7297297	1	1	4769	tags=56%, list=43%, signal=97%
SONG_TARGETS_OF_IE86_CMV_PROTEIN	SONG_TARGETS_OF_IE86_CMV_PROTEIN		32	0.34989384	0.81076807	0.6415094	1	1	4366	tags=44%, list=39%, signal=72%
ZHAN_MULTIPLE_MYELOMA_CD1_DN	ZHAN_MULTIPLE_MYELOMA_CD1_DN		22	0.2620396	0.808489	0.7234042	1	1	2250	tags=36%, list=20%, signal=45%
REACTOME_ELONGATION_AND_PROCESSING_OF_CAPPED_TRANSCRIPTS	REACTOME_ELONGATION_AND_PROCESSING_OF_CAPPED_TRANSCRIPTS		88	0.22995389	0.80433565	0.5416667	1	1	5819	tags=61%, list=52%, signal=127%
REACTOME_INTRINSIC_PATHWAY_FOR_APOPTOSIS	REACTOME_INTRINSIC_PATHWAY_FOR_APOPTOSIS		16	0.29348868	0.8043023	0.7	1	1	4931	tags=56%, list=44%, signal=100%
REACTOME_REGULATION_OF_GLUCOKINASE_BY_GLUCOKINASE_REGULATORY_PROTEIN	REACTOME_REGULATION_OF_GLUCOKINASE_BY_GLUCOKINASE_REGULATORY_PROTEIN		18	0.28861177	0.79969966	0.65909094	1	1	767	tags=11%, list=7%, signal=12%
MODY_HIPPOCAMPUS_POSTNATAL	MODY_HIPPOCAMPUS_POSTNATAL		22	0.24476625	0.79968435	0.82608694	1	1	2531	tags=27%, list=23%, signal=35%
REACTOME_TRANSLATION_INITIATION_COMPLEX_FORMATION	REACTOME_TRANSLATION_INITIATION_COMPLEX_FORMATION		25	0.2795794	0.7948814	0.627451	1	1	5342	tags=52%, list=48%, signal=99%
FERNANDEZ_BOUND_BY_MYC	FERNANDEZ_BOUND_BY_MYC		125	0.19704932	0.78948736	0.7346939	1	1	2880	tags=26%, list=26%, signal=35%
KORKOLA_SEMINOMA_UP	KORKOLA_SEMINOMA_UP		31	0.19634837	0.78890735	0.877551	1	1	1796	tags=16%, list=16%, signal=19%
BIOCARTA_IGF1R_PATHWAY	BIOCARTA_IGF1R_PATHWAY		15	0.24956737	0.7887091	0.7173913	1	1	4292	tags=40%, list=38%, signal=65%
BIOCARTA_VEGF_PATHWAY	BIOCARTA_VEGF_PATHWAY		17	0.30372348	0.78818476	0.6666667	1	1	3170	tags=29%, list=28%, signal=41%
KEGG_GLYCEROPHOSPHOLIPID_METABOLISM	KEGG_GLYCEROPHOSPHOLIPID_METABOLISM		41	0.19980927	0.78629893	0.9111111	1	1	2824	tags=27%, list=25%, signal=36%
NIKOLSKY_BREAST_CANCER_11Q12_Q14_AMPLICON	NIKOLSKY_BREAST_CANCER_11Q12_Q14_AMPLICON		74	0.2026855	0.78583544	0.7209302	1	1	3534	tags=34%, list=32%, signal=49%
SCHUETZ_BREAST_CANCER_DUCTAL_INVASIVE_DN	SCHUETZ_BREAST_CANCER_DUCTAL_INVASIVE_DN		47	0.23370561	0.78362167	0.877551	1	1	2557	tags=34%, list=23%, signal=44%
BIOCARTA_ATRBRCA_PATHWAY	BIOCARTA_ATRBRCA_PATHWAY		15	0.29960516	0.7830547	0.64285713	1	1	5007	tags=60%, list=45%, signal=108%
LIANG_HEMATOPOIESIS_STEM_CELL_NUMBER_SMALL_VS_HUGE_DN	LIANG_HEMATOPOIESIS_STEM_CELL_NUMBER_SMALL_VS_HUGE_DN		23	0.24559835	0.782898	0.6888889	1	1	2561	tags=26%, list=23%, signal=34%
TIEN_INTESTINE_PROBIOTICS_6HR_UP	TIEN_INTESTINE_PROBIOTICS_6HR_UP		28	0.21665217	0.780917	0.73333335	1	1	4706	tags=36%, list=42%, signal=61%
LIN_MELANOMA_COPY_NUMBER_UP	LIN_MELANOMA_COPY_NUMBER_UP		41	0.22405198	0.78072065	0.8	1	1	1313	tags=12%, list=12%, signal=14%
LIN_APC_TARGETS	LIN_APC_TARGETS		35	0.20204152	0.7797595	0.7058824	1	1	4924	tags=49%, list=44%, signal=86%
BROWNE_HCMV_INFECTION_8HR_UP	BROWNE_HCMV_INFECTION_8HR_UP		63	0.19003503	0.7785501	1	1	1	3129	tags=27%, list=28%, signal=37%
SU_TESTIS	SU_TESTIS		44	0.25529426	0.77777755	0.81632656	1	1	2665	tags=32%, list=24%, signal=42%
DASU_IL6_SIGNALING_SCAR_UP	DASU_IL6_SIGNALING_SCAR_UP		17	0.25297982	0.7777668	0.87096775	1	1	3058	tags=35%, list=27%, signal=48%
KEGG_ETHER_LIPID_METABOLISM	KEGG_ETHER_LIPID_METABOLISM		22	0.23380493	0.7770646	0.8541667	1	1	2728	tags=32%, list=24%, signal=42%
FIRESTEIN_PROLIFERATION	FIRESTEIN_PROLIFERATION		89	0.19238113	0.77592963	0.875	1	1	3021	tags=26%, list=27%, signal=35%
BIOCARTA_PYK2_PATHWAY	BIOCARTA_PYK2_PATHWAY		17	0.26556846	0.77587503	0.7090909	1	1	3516	tags=29%, list=31%, signal=43%
SHEPARD_BMYB_TARGETS	SHEPARD_BMYB_TARGETS		39	0.31514567	0.7726951	0.8	1	1	2852	tags=38%, list=25%, signal=51%
ZUCCHI_METASTASIS_DN	ZUCCHI_METASTASIS_DN		19	0.22445682	0.7702383	0.7380952	1	1	2403	tags=26%, list=21%, signal=33%
KEGG_ENDOMETRIAL_CANCER	KEGG_ENDOMETRIAL_CANCER		31	0.1928317	0.7689541	0.80851066	1	1	3322	tags=29%, list=30%, signal=41%
CHANG_CYCLING_GENES	CHANG_CYCLING_GENES		29	0.32609376	0.76784045	0.6909091	1	1	4632	tags=52%, list=41%, signal=88%
HOQUE_METHYLATED_IN_CANCER	HOQUE_METHYLATED_IN_CANCER		37	0.25235727	0.7652063	0.9	1	1	4233	tags=57%, list=38%, signal=91%
THUM_SYSTOLIC_HEART_FAILURE_DN	THUM_SYSTOLIC_HEART_FAILURE_DN		110	0.17698258	0.76226646	0.8979592	1	1	2685	tags=23%, list=24%, signal=30%
CREIGHTON_ENDOCRINE_THERAPY_RESISTANCE_2	CREIGHTON_ENDOCRINE_THERAPY_RESISTANCE_2		146	0.17930017	0.7565557	0.93333334	1	1	3448	tags=31%, list=31%, signal=44%
REACTOME_APOPTOTIC_EXECUTION_PHASE	REACTOME_APOPTOTIC_EXECUTION_PHASE		31	0.21783862	0.75566804	0.7692308	1	1	5074	tags=52%, list=45%, signal=94%
REACTOME_RNA_POLYMERASE_I_III_AND_MITOCHONDRIAL_TRANSCRIPTION	REACTOME_RNA_POLYMERASE_I_III_AND_MITOCHONDRIAL_TRANSCRIPTION		47	0.23163465	0.75549024	0.67391306	1	1	4316	tags=45%, list=39%, signal=72%
RIZKI_TUMOR_INVASIVENESS_2D_UP	RIZKI_TUMOR_INVASIVENESS_2D_UP		47	0.18943891	0.754935	0.70731705	1	1	4749	tags=45%, list=42%, signal=77%
HANN_RESISTANCE_TO_BCL2_INHIBITOR_DN	HANN_RESISTANCE_TO_BCL2_INHIBITOR_DN		30	0.23214616	0.7538949	0.8333333	1	1	3407	tags=33%, list=30%, signal=48%
CAIRO_HEPATOBLASTOMA_UP	CAIRO_HEPATOBLASTOMA_UP		121	0.19386987	0.75232947	0.775	1	1	2982	tags=27%, list=27%, signal=37%
JAEGER_METASTASIS_UP	JAEGER_METASTASIS_UP		28	0.3082835	0.7517895	0.7407407	1	1	2100	tags=25%, list=19%, signal=31%
CHEN_HOXA5_TARGETS_9HR_DN	CHEN_HOXA5_TARGETS_9HR_DN		29	0.24533348	0.75011563	0.75	1	1	123	tags=7%, list=1%, signal=7%
KEGG_TYPE_II_DIABETES_MELLITUS	KEGG_TYPE_II_DIABETES_MELLITUS		28	0.21827836	0.7491077	0.95454544	1	1	767	tags=14%, list=7%, signal=15%
ROSTY_CERVICAL_CANCER_PROLIFERATION_CLUSTER	ROSTY_CERVICAL_CANCER_PROLIFERATION_CLUSTER		84	0.34243476	0.74853075	0.6181818	1	1	5267	tags=61%, list=47%, signal=114%
SHEPARD_CRUSH_AND_BURN_MUTANT_UP	SHEPARD_CRUSH_AND_BURN_MUTANT_UP		97	0.17596565	0.74345315	0.8627451	1	1	2638	tags=24%, list=24%, signal=31%
RICKMAN_METASTASIS_DN	RICKMAN_METASTASIS_DN		160	0.1697627	0.74101156	0.875	1	1	3208	tags=28%, list=29%, signal=38%
MORI_EMU_MYC_LYMPHOMA_BY_ONSET_TIME_UP	MORI_EMU_MYC_LYMPHOMA_BY_ONSET_TIME_UP		68	0.21245012	0.73993415	0.62	1	1	3899	tags=37%, list=35%, signal=56%
TANG_SENESCENCE_TP53_TARGETS_DN	TANG_SENESCENCE_TP53_TARGETS_DN		29	0.3169872	0.738343	0.6785714	1	1	2683	tags=31%, list=24%, signal=41%
LIAO_HAVE_SOX4_BINDING_SITES	LIAO_HAVE_SOX4_BINDING_SITES		24	0.25807273	0.7370525	0.8636364	1	1	2085	tags=25%, list=19%, signal=31%
REACTOME_RNA_POLYMERASE_III_TRANSCRIPTION_INITIATION	REACTOME_RNA_POLYMERASE_III_TRANSCRIPTION_INITIATION		17	0.21589042	0.7355193	0.71428573	1	1	4673	tags=47%, list=42%, signal=81%
REACTOME_SEMA4D_IN_SEMAPHORIN_SIGNALING	REACTOME_SEMA4D_IN_SEMAPHORIN_SIGNALING		19	0.2187421	0.7344294	0.79545456	1	1	3826	tags=37%, list=34%, signal=56%
KEGG_RIBOSOME	KEGG_RIBOSOME		54	0.23599654	0.7343851	0.65384614	1	1	5387	tags=57%, list=48%, signal=110%
FIRESTEIN_CTNNB1_PATHWAY	FIRESTEIN_CTNNB1_PATHWAY		15	0.25365806	0.7327856	0.88	1	1	3322	tags=40%, list=30%, signal=57%
NIKOLSKY_BREAST_CANCER_20Q12_Q13_AMPLICON	NIKOLSKY_BREAST_CANCER_20Q12_Q13_AMPLICON		70	0.1713914	0.73237693	0.85714287	1	1	4769	tags=49%, list=43%, signal=84%
ZHAN_MULTIPLE_MYELOMA_CD1_VS_CD2_DN	ZHAN_MULTIPLE_MYELOMA_CD1_VS_CD2_DN		23	0.29875392	0.7300227	0.8333333	1	1	2587	tags=39%, list=23%, signal=51%
VECCHI_GASTRIC_CANCER_EARLY_UP	VECCHI_GASTRIC_CANCER_EARLY_UP		231	0.21588048	0.7291568	0.6862745	1	1	2810	tags=25%, list=25%, signal=32%
JAZAG_TGFB1_SIGNALING_VIA_SMAD4_UP	JAZAG_TGFB1_SIGNALING_VIA_SMAD4_UP		69	0.18482906	0.72561014	0.95	1	1	2155	tags=22%, list=19%, signal=27%
DE_YY1_TARGETS_DN	DE_YY1_TARGETS_DN		50	0.21984397	0.7254459	0.875	1	1	1857	tags=16%, list=17%, signal=19%
LI_LUNG_CANCER	LI_LUNG_CANCER		29	0.2127933	0.7250757	0.8043478	1	1	1146	tags=14%, list=10%, signal=15%
CAMPS_COLON_CANCER_COPY_NUMBER_DN	CAMPS_COLON_CANCER_COPY_NUMBER_DN		18	0.23798206	0.7244658	0.81632656	1	1	3476	tags=33%, list=31%, signal=48%
YAUCH_HEDGEHOG_SIGNALING_PARACRINE_UP	YAUCH_HEDGEHOG_SIGNALING_PARACRINE_UP		88	0.2144168	0.72445667	0.95454544	1	1	3368	tags=33%, list=30%, signal=47%
REACTOME_MYOGENESSIS	REACTOME_MYOGENESSIS		19	0.27987617	0.7236308	0.81395346	1	1	3025	tags=47%, list=27%, signal=65%
LUI_THYROID_CANCER_CLUSTER_1	LUI_THYROID_CANCER_CLUSTER_1		34	0.21835694	0.7195062	0.85714287	1	1	4267	tags=44%, list=38%, signal=71%
KEGG_MISMATCH_REPAIR	KEGG_MISMATCH_REPAIR		19	0.30737245	0.717975	0.7058824	1	1	5462	tags=63%, list=49%, signal=123%
NUNODA_RESPONSE_TO_DASATINIB_IMATINIB_UP	NUNODA_RESPONSE_TO_DASATINIB_IMATINIB_UP		21	0.23378819	0.7167127	0.74509805	1	1	2485	tags=19%, list=22%, signal=24%
ZHAN_MULTIPLE_MYELOMA_MS_UP	ZHAN_MULTIPLE_MYELOMA_MS_UP		26	0.2354655	0.7139558	0.84090906	1	1	2778	tags=38%, list=25%, signal=51%
REACTOME_EXTENSION_OF_TELOMERES	REACTOME_EXTENSION_OF_TELOMERES		20	0.3250117	0.7126846	0.75	1	1	5136	tags=50%, list=46%, signal=92%
REACTOME_RNA_POLYMERASE_II_TRANSCRIPTION	REACTOME_RNA_POLYMERASE_II_TRANSCRIPTION		70	0.2094364	0.71075916	0.65217394	1	1	5868	tags=63%, list=52%, signal=131%
AMUNDSON_GAMMA_RADIATION_RESPONSE	AMUNDSON_GAMMA_RADIATION_RESPONSE		25	0.32936952	0.7084721	0.7586207	1	1	5267	tags=64%, list=47%, signal=121%
OUELLET_OVARIAN_CANCER_INVASIVE_VS_LMP_UP	OUELLET_OVARIAN_CANCER_INVASIVE_VS_LMP_UP		85	0.18132319	0.70654666	0.73333335	1	1	1342	tags=9%, list=12%, signal=11%
WANG_METHYLATED_IN_BREAST_CANCER	WANG_METHYLATED_IN_BREAST_CANCER		23	0.25078574	0.705372	0.8867925	1	1	2039	tags=30%, list=18%, signal=37%
ST_GA13_PATHWAY	ST_GA13_PATHWAY		19	0.19939198	0.7046891	0.877193	1	1	4612	tags=47%, list=41%, signal=80%
REACTOME_MRNA_3_END_PROCESSING	REACTOME_MRNA_3_END_PROCESSING		22	0.25767058	0.703617	0.76	1	1	6078	tags=82%, list=54%, signal=179%
LIU_PROSTATE_CANCER_UP	LIU_PROSTATE_CANCER_UP		52	0.19489698	0.69696724	0.97619045	1	1	3270	tags=31%, list=29%, signal=43%
DANG_REGULATED_BY_MYC_UP	DANG_REGULATED_BY_MYC_UP		48	0.19783801	0.6946367	0.8367347	1	1	2843	tags=23%, list=25%, signal=31%
ST_JNK_MAPK_PATHWAY	ST_JNK_MAPK_PATHWAY		24	0.20923428	0.6891112	0.8636364	1	1	1633	tags=17%, list=15%, signal=19%
SCIAN_INVERSED_TARGETS_OF_TP53_AND_TP73_DN	SCIAN_INVERSED_TARGETS_OF_TP53_AND_TP73_DN		20	0.23668605	0.6889331	0.8545455	1	1	2684	tags=20%, list=24%, signal=26%
CHIBA_RESPONSE_TO_TSA	CHIBA_RESPONSE_TO_TSA		31	0.19651634	0.6860616	0.8333333	1	1	977	tags=10%, list=9%, signal=11%
BIOCARTA_MET_PATHWAY	BIOCARTA_MET_PATHWAY		23	0.20767923	0.68431365	0.92	1	1	3516	tags=35%, list=31%, signal=51%
KEGG_DRUG_METABOLISM_OTHER_ENZYMES	KEGG_DRUG_METABOLISM_OTHER_ENZYMES		18	0.23626693	0.67896634	0.95555556	1	1	3179	tags=33%, list=28%, signal=46%
NAKAYAMA_SOFT_TISSUE_TUMORS_PCA2_UP	NAKAYAMA_SOFT_TISSUE_TUMORS_PCA2_UP		59	0.2653025	0.67851824	0.79310346	1	1	2219	tags=25%, list=20%, signal=32%
KAAB_FAILED_HEART_ATRIUM_UP	KAAB_FAILED_HEART_ATRIUM_UP		23	0.23132947	0.6775163	0.85	1	1	3673	tags=39%, list=33%, signal=58%
CHIANG_LIVER_CANCER_SUBCLASS_PROLIFERATION_UP	CHIANG_LIVER_CANCER_SUBCLASS_PROLIFERATION_UP		90	0.23414765	0.6761901	0.72727275	1	1	2557	tags=26%, list=23%, signal=33%
REACTOME_MRNA_SPLICING	REACTOME_MRNA_SPLICING		63	0.21736546	0.6742685	0.7111111	1	1	5868	tags=68%, list=52%, signal=143%
BIOCARTA_FMLP_PATHWAY	BIOCARTA_FMLP_PATHWAY		25	0.20333965	0.67383593	0.95	1	1	3516	tags=28%, list=31%, signal=41%
KEGG_SPHINGOLIPID_METABOLISM	KEGG_SPHINGOLIPID_METABOLISM		22	0.21669084	0.6726245	0.85294116	1	1	3370	tags=36%, list=30%, signal=52%
KEGG_VASOPRESSIN_REGULATED_WATER_REABSORPTION	KEGG_VASOPRESSIN_REGULATED_WATER_REABSORPTION		32	0.18592301	0.6722829	0.9285714	1	1	3659	tags=28%, list=33%, signal=42%
REACTOME_BOTULINUM_NEUROTOXICITY	REACTOME_BOTULINUM_NEUROTOXICITY		15	0.22776975	0.67002517	0.88461536	1	1	159	tags=7%, list=1%, signal=7%
SNIJDERS_AMPLIFIED_IN_HEAD_AND_NECK_TUMORS	SNIJDERS_AMPLIFIED_IN_HEAD_AND_NECK_TUMORS		19	0.24873291	0.6699266	0.9230769	1	1	3516	tags=42%, list=31%, signal=61%
ZHAN_MULTIPLE_MYELOMA_CD2_UP	ZHAN_MULTIPLE_MYELOMA_CD2_UP		20	0.23693852	0.66952693	0.8604651	1	1	3310	tags=40%, list=30%, signal=57%
REACTOME_SMOOTH_MUSCLE_CONTRACTION	REACTOME_SMOOTH_MUSCLE_CONTRACTION		17	0.2599646	0.6690185	0.84782606	1	1	4726	tags=59%, list=42%, signal=102%
KEGG_RNA_DEGRADATION	KEGG_RNA_DEGRADATION		34	0.22015011	0.66892445	0.82978725	1	1	4172	tags=44%, list=37%, signal=70%
REACTOME_PYRIMIDINE_METABOLISM	REACTOME_PYRIMIDINE_METABOLISM		15	0.2636778	0.6662742	0.84	1	1	673	tags=13%, list=6%, signal=14%
RIZ_ERYTHROID_DIFFERENTIATION	RIZ_ERYTHROID_DIFFERENTIATION		60	0.20230404	0.6657028	0.6727273	1	1	4366	tags=45%, list=39%, signal=73%
XU_CREBBP_TARGETS_DN	XU_CREBBP_TARGETS_DN		34	0.21712705	0.6644746	0.78571427	1	1	3971	tags=44%, list=35%, signal=68%
HONMA_DOCETAXEL_RESISTANCE	HONMA_DOCETAXEL_RESISTANCE		23	0.19233538	0.6619439	0.8235294	1	1	725	tags=9%, list=6%, signal=9%
KIM_WT1_TARGETS_12HR_DN	KIM_WT1_TARGETS_12HR_DN		127	0.18482229	0.657117	0.9268293	1	1	2753	tags=24%, list=25%, signal=32%
YAO_TEMPORAL_RESPONSE_TO_PROGESTERONE_CLUSTER_7	YAO_TEMPORAL_RESPONSE_TO_PROGESTERONE_CLUSTER_7		56	0.18804067	0.65620685	0.8909091	1	1	4850	tags=45%, list=43%, signal=78%
REACTOME_LOSS_OF_NLP_FROM_MITOTIC_CENTROSOMES	REACTOME_LOSS_OF_NLP_FROM_MITOTIC_CENTROSOMES		31	0.215244	0.6511531	0.84615386	1	1	4468	tags=39%, list=40%, signal=64%
YU_MYC_TARGETS_UP	YU_MYC_TARGETS_UP		27	0.28156072	0.65002805	0.74509805	1	1	4807	tags=52%, list=43%, signal=91%
REACTOME_TRANSCRIPTION	REACTOME_TRANSCRIPTION		103	0.18037216	0.64751387	0.70454544	1	1	5312	tags=50%, list=47%, signal=95%
REACTOME_FORMATION_OF_A_POOL_OF_FREE_40S_SUBUNITS	REACTOME_FORMATION_OF_A_POOL_OF_FREE_40S_SUBUNITS		51	0.20576273	0.6445836	0.7592593	1	1	5387	tags=55%, list=48%, signal=105%
KEGG_PYRIMIDINE_METABOLISM	KEGG_PYRIMIDINE_METABOLISM		68	0.1994826	0.64432156	0.7708333	1	1	5255	tags=57%, list=47%, signal=107%
REACTOME_TELOMERE_MAINTENANCE	REACTOME_TELOMERE_MAINTENANCE		28	0.24970426	0.63940746	0.7735849	1	1	5136	tags=50%, list=46%, signal=92%
RICKMAN_TUMOR_DIFFERENTIATED_MODERATELY_VS_POORLY_UP	RICKMAN_TUMOR_DIFFERENTIATED_MODERATELY_VS_POORLY_UP		20	0.2410679	0.63717437	0.8979592	1	1	3966	tags=30%, list=35%, signal=46%
RICKMAN_TUMOR_DIFFERENTIATED_MODERATELY_VS_POORLY_DN	RICKMAN_TUMOR_DIFFERENTIATED_MODERATELY_VS_POORLY_DN		20	0.2410679	0.63717437	0.8979592	1	1	3966	tags=30%, list=35%, signal=46%
KAUFFMANN_MELANOMA_RELAPSE_UP	KAUFFMANN_MELANOMA_RELAPSE_UP		44	0.2506707	0.6368339	0.72	1	1	5267	tags=57%, list=47%, signal=107%
KEGG_ABC_TRANSPORTERS	KEGG_ABC_TRANSPORTERS		27	0.20431769	0.63573354	0.9767442	1	1	827	tags=11%, list=7%, signal=12%
SIMBULAN_UV_RESPONSE_IMMORTALIZED_DN	SIMBULAN_UV_RESPONSE_IMMORTALIZED_DN		16	0.23317687	0.6326412	0.8055556	1	1	89	tags=6%, list=1%, signal=6%
CROONQUIST_NRAS_SIGNALING_DN	CROONQUIST_NRAS_SIGNALING_DN		44	0.27331498	0.627743	0.76785713	1	1	5153	tags=55%, list=46%, signal=101%
CHEMNITZ_RESPONSE_TO_PROSTAGLANDIN_E2_UP	CHEMNITZ_RESPONSE_TO_PROSTAGLANDIN_E2_UP		77	0.19914691	0.6274613	0.8214286	1	1	4575	tags=51%, list=41%, signal=85%
KEGG_NUCLEOTIDE_EXCISION_REPAIR	KEGG_NUCLEOTIDE_EXCISION_REPAIR		38	0.20349343	0.62612164	0.8043478	1	1	4181	tags=34%, list=37%, signal=54%
NOUZOVA_TRETINOIN_AND_H4_ACETYLATION	NOUZOVA_TRETINOIN_AND_H4_ACETYLATION		78	0.14921595	0.62517315	0.8679245	1	1	4218	tags=28%, list=38%, signal=45%
REACTOME_PEPTIDE_CHAIN_ELONGATION	REACTOME_PEPTIDE_CHAIN_ELONGATION		53	0.19866133	0.623526	0.7924528	1	1	5387	tags=53%, list=48%, signal=101%
FARMER_BREAST_CANCER_CLUSTER_2	FARMER_BREAST_CANCER_CLUSTER_2		21	0.3208692	0.6201248	0.8076923	1	1	5111	tags=52%, list=46%, signal=96%
REACTOME_APOPTOSIS	REACTOME_APOPTOSIS		88	0.15534309	0.6188777	0.8679245	1	1	5074	tags=42%, list=45%, signal=76%
GOLUB_ALL_VS_AML_UP	GOLUB_ALL_VS_AML_UP		18	0.22690044	0.6119457	0.8292683	1	1	2844	tags=28%, list=25%, signal=37%
BIOCARTA_EGF_PATHWAY	BIOCARTA_EGF_PATHWAY		20	0.18136987	0.6106979	0.9347826	1	1	3347	tags=25%, list=30%, signal=36%
LEE_EARLY_T_LYMPHOCYTE_UP	LEE_EARLY_T_LYMPHOCYTE_UP		43	0.24695978	0.61036986	0.8245614	1	1	2654	tags=26%, list=24%, signal=33%
WHITEFORD_PEDIATRIC_CANCER_MARKERS	WHITEFORD_PEDIATRIC_CANCER_MARKERS		66	0.23038228	0.60924506	0.74545455	1	1	4421	tags=45%, list=39%, signal=75%
REACTOME_SYNTHESIS_AND_INTERCONVERSION_OF_NUCLEOTIDE_DI_AND_TRIPHOSPHATES	REACTOME_SYNTHESIS_AND_INTERCONVERSION_OF_NUCLEOTIDE_DI_AND_TRIPHOSPHATES		15	0.23103519	0.60907286	0.88461536	1	1	2755	tags=27%, list=25%, signal=35%
TOYOTA_TARGETS_OF_MIR34B_AND_MIR34C	TOYOTA_TARGETS_OF_MIR34B_AND_MIR34C		195	0.17131737	0.6071012	0.89361703	1	1	4424	tags=36%, list=40%, signal=59%
NIKOLSKY_BREAST_CANCER_12Q13_Q21_AMPLICON	NIKOLSKY_BREAST_CANCER_12Q13_Q21_AMPLICON		20	0.19666697	0.60633516	0.9756098	1	1	2817	tags=25%, list=25%, signal=33%
ODONNELL_TFRC_TARGETS_DN	ODONNELL_TFRC_TARGETS_DN		63	0.22185312	0.60363877	0.84745765	1	1	2654	tags=24%, list=24%, signal=31%
BIOCARTA_ACTINY_PATHWAY	BIOCARTA_ACTINY_PATHWAY		16	0.24400012	0.59734094	0.9245283	1	1	978	tags=13%, list=9%, signal=14%
GRABARCZYK_BCL11B_TARGETS_DN	GRABARCZYK_BCL11B_TARGETS_DN		30	0.18305089	0.5970615	0.9767442	1	1	3256	tags=33%, list=29%, signal=47%
CREIGHTON_AKT1_SIGNALING_VIA_MTOR_DN	CREIGHTON_AKT1_SIGNALING_VIA_MTOR_DN		18	0.2163813	0.5948452	0.94	1	1	3748	tags=39%, list=33%, signal=58%
MURAKAMI_UV_RESPONSE_6HR_UP	MURAKAMI_UV_RESPONSE_6HR_UP		22	0.21081926	0.5935786	0.9791667	1	1	1900	tags=18%, list=17%, signal=22%
AMIT_SERUM_RESPONSE_120_MCF10A	AMIT_SERUM_RESPONSE_120_MCF10A		45	0.17605752	0.5876098	1	1	1	3307	tags=33%, list=30%, signal=47%
KEGG_PRIMARY_IMMUNODEFICIENCY	KEGG_PRIMARY_IMMUNODEFICIENCY		25	0.2202404	0.58678585	0.9183673	1	1	1753	tags=20%, list=16%, signal=24%
REACTOME_GTP_HYDROLYSIS_AND_JOINING_OF_THE_60S_RIBOSOMAL_SUBUNIT	REACTOME_GTP_HYDROLYSIS_AND_JOINING_OF_THE_60S_RIBOSOMAL_SUBUNIT		56	0.18431783	0.582359	0.8269231	1	1	5387	tags=52%, list=48%, signal=99%
REACTOME_REGULATION_OF_INSULIN_SECRETION_BY_ACETYLCHOLINE	REACTOME_REGULATION_OF_INSULIN_SECRETION_BY_ACETYLCHOLINE		18	0.21430981	0.582346	0.9375	1	1	3587	tags=33%, list=32%, signal=49%
BIOCARTA_RAS_PATHWAY	BIOCARTA_RAS_PATHWAY		17	0.2041968	0.5797676	0.9433962	1	1	1146	tags=12%, list=10%, signal=13%
BIOCARTA_CDC42RAC_PATHWAY	BIOCARTA_CDC42RAC_PATHWAY		15	0.2492861	0.57959026	0.94	1	1	3516	tags=33%, list=31%, signal=49%
CHEOK_RESPONSE_TO_HD_MTX_DN	CHEOK_RESPONSE_TO_HD_MTX_DN		15	0.21936744	0.5781175	0.8301887	1	1	2067	tags=13%, list=18%, signal=16%
TAKAO_RESPONSE_TO_UVB_RADIATION_UP	TAKAO_RESPONSE_TO_UVB_RADIATION_UP		51	0.15177806	0.5748102	0.95652175	1	1	5077	tags=49%, list=45%, signal=89%
LIANG_HEMATOPOIESIS_STEM_CELL_NUMBER_SMALL_VS_HUGE_UP	LIANG_HEMATOPOIESIS_STEM_CELL_NUMBER_SMALL_VS_HUGE_UP		27	0.19109742	0.5725387	0.9375	1	1	4633	tags=41%, list=41%, signal=69%
REACTOME_DNA_REPAIR	REACTOME_DNA_REPAIR		78	0.17319249	0.5678267	0.8541667	1	1	4241	tags=41%, list=38%, signal=66%
REACTOME_MRNA_SPLICING_MINOR_PATHWAY	REACTOME_MRNA_SPLICING_MINOR_PATHWAY		29	0.19893774	0.5672235	0.8	1	1	4800	tags=45%, list=43%, signal=78%
NADERI_BREAST_CANCER_PROGNOSIS_UP	NADERI_BREAST_CANCER_PROGNOSIS_UP		26	0.24368434	0.56349254	0.84210527	1	1	4638	tags=54%, list=41%, signal=92%
WU_HBX_TARGETS_1_DN	WU_HBX_TARGETS_1_DN		15	0.1888076	0.5575681	0.95	1	1	4290	tags=40%, list=38%, signal=65%
KANG_DOXORUBICIN_RESISTANCE_UP	KANG_DOXORUBICIN_RESISTANCE_UP		32	0.24959475	0.55023867	0.91071427	1	1	4870	tags=44%, list=43%, signal=77%
GENTILE_UV_RESPONSE_CLUSTER_D8	GENTILE_UV_RESPONSE_CLUSTER_D8		19	0.19041435	0.54973733	0.94736844	1	1	3058	tags=21%, list=27%, signal=29%
ZHAN_MULTIPLE_MYELOMA_PR_UP	ZHAN_MULTIPLE_MYELOMA_PR_UP		22	0.26167923	0.54916394	0.8103448	1	1	5153	tags=59%, list=46%, signal=109%
REACTOME_METABOLISM_OF_PROTEINS	REACTOME_METABOLISM_OF_PROTEINS		128	0.13380061	0.5411256	0.9444444	1	1	5387	tags=51%, list=48%, signal=97%
NUYTTEN_EZH2_TARGETS_DN	NUYTTEN_EZH2_TARGETS_DN		496	0.13336876	0.5404296	0.9777778	1	1	4243	tags=33%, list=38%, signal=51%
KEGG_CELL_CYCLE	KEGG_CELL_CYCLE		83	0.16501936	0.53851634	0.8490566	1	1	2659	tags=17%, list=24%, signal=22%
REACTOME_VIRAL_MRNA_TRANSLATION	REACTOME_VIRAL_MRNA_TRANSLATION		53	0.17132948	0.5370638	0.8269231	1	1	5387	tags=53%, list=48%, signal=101%
BIOCARTA_GPCR_PATHWAY	BIOCARTA_GPCR_PATHWAY		18	0.1602861	0.5333623	1	1	1	9405	tags=100%, list=84%, signal=624%
KEGG_DNA_REPLICATION	KEGG_DNA_REPLICATION		26	0.24070735	0.5325836	0.7924528	1	1	5136	tags=50%, list=46%, signal=92%
KOBAYASHI_EGFR_SIGNALING_24HR_DN	KOBAYASHI_EGFR_SIGNALING_24HR_DN		166	0.19693485	0.53147215	0.8518519	1	1	4902	tags=48%, list=44%, signal=84%
REACTOME_LAGGING_STRAND_SYNTHESIS	REACTOME_LAGGING_STRAND_SYNTHESIS		15	0.25261813	0.5305521	0.90384614	1	1	5136	tags=47%, list=46%, signal=86%
LUI_THYROID_CANCER_CLUSTER_3	LUI_THYROID_CANCER_CLUSTER_3		20	0.18688488	0.5303425	0.962963	1	1	9108	tags=100%, list=81%, signal=535%
REACTOME_TRANSCRIPTION_OF_THE_HIV_GENOME	REACTOME_TRANSCRIPTION_OF_THE_HIV_GENOME		48	0.16274619	0.52713	0.8780488	1	1	5858	tags=56%, list=52%, signal=117%
REACTOME_PROCESSING_OF_CAPPED_INTRON_CONTAINING_PRE_MRNA	REACTOME_PROCESSING_OF_CAPPED_INTRON_CONTAINING_PRE_MRNA		82	0.16051924	0.52506703	0.8043478	1	1	5868	tags=63%, list=52%, signal=132%
BENPORATH_PROLIFERATION	BENPORATH_PROLIFERATION		89	0.18361434	0.52495533	0.84313726	1	1	5361	tags=48%, list=48%, signal=92%
REACTOME_TRNA_AMINOACYLATION	REACTOME_TRNA_AMINOACYLATION		18	0.18319868	0.52331007	0.90384614	1	1	2110	tags=17%, list=19%, signal=21%
KEGG_PROGESTERONE_MEDIATED_OOCYTE_MATURATION	KEGG_PROGESTERONE_MEDIATED_OOCYTE_MATURATION		56	0.14118321	0.52292466	1	1	1	4736	tags=38%, list=42%, signal=65%
REACTOME_HIV1_TRANSCRIPTION_INITIATION	REACTOME_HIV1_TRANSCRIPTION_INITIATION		32	0.17733961	0.5227081	0.85	1	1	5663	tags=59%, list=51%, signal=120%
REACTOME_HIV1_TRANSCRIPTION_ELONGATION	REACTOME_HIV1_TRANSCRIPTION_ELONGATION		37	0.16157368	0.51982874	0.9285714	1	1	3656	tags=27%, list=33%, signal=40%
LY_AGING_OLD_DN	LY_AGING_OLD_DN		31	0.19507615	0.5130917	0.9259259	1	1	2129	tags=16%, list=19%, signal=20%
KEGG_UBIQUITIN_MEDIATED_PROTEOLYSIS	KEGG_UBIQUITIN_MEDIATED_PROTEOLYSIS		77	0.12736726	0.5110267	1	1	1	4902	tags=45%, list=44%, signal=80%
WINNEPENNINCKX_MELANOMA_METASTASIS_UP	WINNEPENNINCKX_MELANOMA_METASTASIS_UP		88	0.18780315	0.5095869	0.8333333	1	1	4485	tags=32%, list=40%, signal=53%
REACTOME_TRANSCRIPTION_COUPLED_NER	REACTOME_TRANSCRIPTION_COUPLED_NER		40	0.16875966	0.5071381	0.8863636	1	1	5255	tags=48%, list=47%, signal=89%
FLECHNER_BIOPSY_KIDNEY_TRANSPLANT_OK_VS_DONOR_DN	FLECHNER_BIOPSY_KIDNEY_TRANSPLANT_OK_VS_DONOR_DN		15	0.1862478	0.5041502	0.91071427	1	1	3397	tags=27%, list=30%, signal=38%
REACTOME_CELL_CYCLE_MITOTIC	REACTOME_CELL_CYCLE_MITOTIC		194	0.15906344	0.49989706	0.8367347	1	1	5037	tags=37%, list=45%, signal=66%
MOLENAAR_TARGETS_OF_CCND1_AND_CDK4_DN	MOLENAAR_TARGETS_OF_CCND1_AND_CDK4_DN		31	0.2077039	0.49739906	0.86440676	1	1	5267	tags=58%, list=47%, signal=109%
KEGG_OOCYTE_MEIOSIS	KEGG_OOCYTE_MEIOSIS		74	0.12596674	0.49696764	1	1	1	2659	tags=16%, list=24%, signal=21%
DANG_MYC_TARGETS_UP	DANG_MYC_TARGETS_UP		87	0.13245694	0.49448344	0.9591837	1	1	5394	tags=46%, list=48%, signal=88%
KEGG_MTOR_SIGNALING_PATHWAY	KEGG_MTOR_SIGNALING_PATHWAY		27	0.14082104	0.4859673	1	1	1	4463	tags=41%, list=40%, signal=68%
CROONQUIST_IL6_DEPRIVATION_DN	CROONQUIST_IL6_DEPRIVATION_DN		52	0.20729719	0.48396215	0.86440676	1	1	4424	tags=40%, list=40%, signal=66%
WU_APOPTOSIS_BY_CDKN1A_VIA_TP53	WU_APOPTOSIS_BY_CDKN1A_VIA_TP53		19	0.22624141	0.47725296	0.9811321	1	1	5140	tags=58%, list=46%, signal=107%
BIOCARTA_DEATH_PATHWAY	BIOCARTA_DEATH_PATHWAY		21	0.15906908	0.4762275	1	1	1	3887	tags=38%, list=35%, signal=58%
CAFFAREL_RESPONSE_TO_THC_24HR_5_UP	CAFFAREL_RESPONSE_TO_THC_24HR_5_UP		18	0.14769708	0.47614953	1	1	1	601	tags=6%, list=5%, signal=6%
REACTOME_DUAL_INCISION_REACTION_IN_TC_NER	REACTOME_DUAL_INCISION_REACTION_IN_TC_NER		26	0.14958458	0.4711183	0.95	1	1	4241	tags=35%, list=38%, signal=56%
REACTOME_INFLUENZA_VIRAL_RNA_TRANSCRIPTION_AND_REPLICATION	REACTOME_INFLUENZA_VIRAL_RNA_TRANSCRIPTION_AND_REPLICATION		67	0.1401145	0.4701086	0.88461536	1	1	5747	tags=61%, list=51%, signal=125%
REACTOME_GLOBAL_GENOMIC_NER	REACTOME_GLOBAL_GENOMIC_NER		31	0.16717076	0.4698464	0.95652175	1	1	5136	tags=42%, list=46%, signal=77%
AGUIRRE_PANCREATIC_CANCER_COPY_NUMBER_DN	AGUIRRE_PANCREATIC_CANCER_COPY_NUMBER_DN		133	0.11629614	0.4697923	0.975	1	1	4396	tags=35%, list=39%, signal=57%
BENPORATH_CYCLING_GENES	BENPORATH_CYCLING_GENES		352	0.13099086	0.46969885	0.97959185	1	1	4500	tags=37%, list=40%, signal=59%
REACTOME_REGULATION_OF_INSULIN_SECRETION_BY_FREE_FATTY_ACIDS	REACTOME_REGULATION_OF_INSULIN_SECRETION_BY_FREE_FATTY_ACIDS		15	0.17820776	0.46928182	1	1	1	3587	tags=33%, list=32%, signal=49%
REACTOME_CHOLESTEROL_BIOSYNTHESIS	REACTOME_CHOLESTEROL_BIOSYNTHESIS		17	0.16098732	0.4676499	0.98	1	1	9397	tags=100%, list=84%, signal=621%
WELCSH_BRCA1_TARGETS_1_DN	WELCSH_BRCA1_TARGETS_1_DN		74	0.11709787	0.46365035	0.9814815	1	1	3918	tags=27%, list=35%, signal=41%
BOYAULT_LIVER_CANCER_SUBCLASS_G3_UP	BOYAULT_LIVER_CANCER_SUBCLASS_G3_UP		118	0.14489573	0.461457	0.92	1	1	2030	tags=12%, list=18%, signal=14%
GARGALOVIC_RESPONSE_TO_OXIDIZED_PHOSPHOLIPIDS_BLUE_UP	GARGALOVIC_RESPONSE_TO_OXIDIZED_PHOSPHOLIPIDS_BLUE_UP		56	0.12815219	0.45828912	1	1	1	2990	tags=18%, list=27%, signal=24%
GEORGES_CELL_CYCLE_MIR192_TARGETS	GEORGES_CELL_CYCLE_MIR192_TARGETS		39	0.16396242	0.45758042	1	1	1	5140	tags=44%, list=46%, signal=80%
NAKAMURA_CANCER_MICROENVIRONMENT_DN	NAKAMURA_CANCER_MICROENVIRONMENT_DN		33	0.15785657	0.44990185	1	1	1	2753	tags=21%, list=25%, signal=28%
KEGG_VIBRIO_CHOLERAE_INFECTION	KEGG_VIBRIO_CHOLERAE_INFECTION		38	0.14353535	0.4430032	0.98039216	1	1	5106	tags=50%, list=46%, signal=92%
SHEDDEN_LUNG_CANCER_POOR_SURVIVAL_A6	SHEDDEN_LUNG_CANCER_POOR_SURVIVAL_A6		274	0.1326558	0.44192037	1	1	1	4498	tags=37%, list=40%, signal=60%
SCIAN_CELL_CYCLE_TARGETS_OF_TP53_AND_TP73_DN	SCIAN_CELL_CYCLE_TARGETS_OF_TP53_AND_TP73_DN		19	0.20653644	0.43836758	0.9310345	1	1	1109	tags=11%, list=10%, signal=12%
REACTOME_TRANSLATION	REACTOME_TRANSLATION		67	0.13221534	0.4380263	0.94	1	1	5387	tags=46%, list=48%, signal=89%
REACTOME_REGULATION_OF_APC_ACTIVATORS_BETWEEN_G1_S_AND_EARLY_ANAPHASE	REACTOME_REGULATION_OF_APC_ACTIVATORS_BETWEEN_G1_S_AND_EARLY_ANAPHASE		55	0.13298894	0.42611852	0.9777778	1	1	5345	tags=40%, list=48%, signal=76%
ZHAN_EARLY_DIFFERENTIATION_GENES_DN	ZHAN_EARLY_DIFFERENTIATION_GENES_DN		32	0.14517123	0.41555503	1	1	1	3533	tags=31%, list=32%, signal=46%
MORI_LARGE_PRE_BII_LYMPHOCYTE_UP	MORI_LARGE_PRE_BII_LYMPHOCYTE_UP		43	0.14801839	0.41406643	1	1	1	4578	tags=40%, list=41%, signal=67%
REACTOME_RNA_POL_II_CTD_PHOSPHORYLATION_AND_INTERACTION_WITH_CE	REACTOME_RNA_POL_II_CTD_PHOSPHORYLATION_AND_INTERACTION_WITH_CE		24	0.14502326	0.40622166	1	1	1	3489	tags=25%, list=31%, signal=36%
FUJII_YBX1_TARGETS_DN	FUJII_YBX1_TARGETS_DN		94	0.14369403	0.4055361	0.9411765	1	1	5367	tags=49%, list=48%, signal=93%
WONG_EMBRYONIC_STEM_CELL_CORE	WONG_EMBRYONIC_STEM_CELL_CORE		255	0.12304478	0.40543288	0.9811321	1	1	4214	tags=29%, list=38%, signal=46%
REACTOME_DNA_STRAND_ELONGATION	REACTOME_DNA_STRAND_ELONGATION		22	0.19566756	0.40128356	0.96153843	1	1	5136	tags=45%, list=46%, signal=84%
PUJANA_BREAST_CANCER_LIT_INT_NETWORK	PUJANA_BREAST_CANCER_LIT_INT_NETWORK		64	0.12332619	0.40013954	0.9807692	1	1	4424	tags=34%, list=40%, signal=57%
PUJANA_CHEK2_PCC_NETWORK	PUJANA_CHEK2_PCC_NETWORK		481	0.10818194	0.3945828	1	1	1	5205	tags=42%, list=46%, signal=75%
REACTOME_G1_S_TRANSITION	REACTOME_G1_S_TRANSITION		79	0.12945107	0.38556284	0.97959185	1	1	0	tags=1%, list=0%, signal=1%
PENG_GLUTAMINE_DEPRIVATION_DN	PENG_GLUTAMINE_DEPRIVATION_DN		53	0.0998896	0.38319954	1	1	1	2817	tags=15%, list=25%, signal=20%
KAUFFMANN_DNA_REPLICATION_GENES	KAUFFMANN_DNA_REPLICATION_GENES		103	0.12136957	0.37834507	1	1	1	5352	tags=50%, list=48%, signal=94%
REACTOME_MRNA_PROCESSING	REACTOME_MRNA_PROCESSING		28	0.12174194	0.34676832	0.972973	1	1	5255	tags=46%, list=47%, signal=87%
HOFFMANN_LARGE_TO_SMALL_PRE_BII_LYMPHOCYTE_UP	HOFFMANN_LARGE_TO_SMALL_PRE_BII_LYMPHOCYTE_UP		70	0.13298538	0.34423813	1	1	1	5218	tags=59%, list=47%, signal=109%
CAIRO_HEPATOBLASTOMA_CLASSES_UP	CAIRO_HEPATOBLASTOMA_CLASSES_UP		371	0.084309906	0.31290832	1	0.99971473	1	5409	tags=42%, list=48%, signal=79%
