# Supplementary material for: A genomic analysis of mouse models of breast cancer reveals molecular features of mouse models and relationships to human breast cancer
Source: Breast Cancer Res. 2014 Jun 5;16(3):R59. doi: 10.1186/bcr3672 (PMC4078930; doi:10.1186/bcr3672)
Supplement: Additional file 11 — GSEA for mouse models compared to all other models or to mammary gland development. Listed by model. [file bcr3672-S11.zip › AdditionalFile11/Notch/Vs_Normal_Mammary/C3/Downregulated_in_Notch_vs_NormalMammary.txt]

NAME	GS<br> follow link to MSigDB	GS DETAILS	SIZE	ES	NES	NOM p-val	FDR q-val	FWER p-val	RANK AT MAX	LEADING EDGE
CCTGAGT,MIR-510	CCTGAGT,MIR-510	Details ...	22	-0.53935254	-1.6443686	0.002118644	1	0.512	1742	tags=27%, list=16%, signal=32%
ACTGAAA,MIR-30A-3P,MIR-30E-3P	ACTGAAA,MIR-30A-3P,MIR-30E-3P	Details ...	94	-0.44423565	-1.6111354	0	1	0.616	1522	tags=26%, list=14%, signal=29%
KMCATNNWGGA_UNKNOWN	KMCATNNWGGA_UNKNOWN	Details ...	35	-0.48159623	-1.5919439	0.008992806	0.9206538	0.664	1507	tags=29%, list=13%, signal=33%
GATGKMRGCG_UNKNOWN	GATGKMRGCG_UNKNOWN	Details ...	31	-0.48953372	-1.5535738	0.04780115	0.99312645	0.755	1792	tags=32%, list=16%, signal=38%
ATCATGA,MIR-433	ATCATGA,MIR-433	Details ...	55	-0.44063753	-1.5098369	0.042471044	1	0.835	2731	tags=35%, list=24%, signal=45%
V$ISRE_01	V$ISRE_01	Details ...	109	-0.4101668	-1.4570363	0.021621622	1	0.908	1547	tags=26%, list=14%, signal=30%
WCTCNATGGY_UNKNOWN	WCTCNATGGY_UNKNOWN	Details ...	30	-0.41301814	-1.4493535	0.06666667	1	0.915	1431	tags=23%, list=13%, signal=27%
GGGNNTTTCC_V$NFKB_Q6_01	GGGNNTTTCC_V$NFKB_Q6_01	Details ...	69	-0.43389443	-1.4244567	0.066308245	1	0.938	1023	tags=25%, list=9%, signal=27%
V$ICSBP_Q6	V$ICSBP_Q6	Details ...	119	-0.36485437	-1.4000881	0.06306306	1	0.952	1527	tags=24%, list=14%, signal=27%
STTTCRNTTT_V$IRF_Q6	STTTCRNTTT_V$IRF_Q6	Details ...	92	-0.387004	-1.3891287	0.072164945	1	0.961	1785	tags=24%, list=16%, signal=28%
V$IRF_Q6	V$IRF_Q6	Details ...	115	-0.3951973	-1.3631142	0.11785714	1	0.968	1480	tags=24%, list=13%, signal=28%
YAATNANRNNNCAG_UNKNOWN	YAATNANRNNNCAG_UNKNOWN	Details ...	33	-0.40126172	-1.3459637	0.06457242	1	0.972	769	tags=15%, list=7%, signal=16%
CTCCAAG,MIR-432	CTCCAAG,MIR-432	Details ...	44	-0.35056776	-1.3211019	0.07282416	1	0.981	1198	tags=20%, list=11%, signal=23%
ACACTCC,MIR-122A	ACACTCC,MIR-122A	Details ...	43	-0.37447646	-1.3040785	0.13837638	1	0.986	1157	tags=19%, list=10%, signal=21%
GTTTGTT,MIR-495	GTTTGTT,MIR-495	Details ...	116	-0.332154	-1.3009999	0.10076046	1	0.986	1872	tags=27%, list=17%, signal=32%
V$CEBPA_01	V$CEBPA_01	Details ...	119	-0.33220953	-1.2976267	0.07103825	1	0.988	1878	tags=30%, list=17%, signal=36%
CATGTAA,MIR-496	CATGTAA,MIR-496	Details ...	92	-0.37199482	-1.2906644	0.15229358	1	0.991	2091	tags=32%, list=19%, signal=38%
V$ELF1_Q6	V$ELF1_Q6	Details ...	110	-0.34427685	-1.2842594	0.1761658	1	0.991	2000	tags=26%, list=18%, signal=32%
GTGTTGA,MIR-505	GTGTTGA,MIR-505	Details ...	53	-0.37693733	-1.271565	0.14666666	1	0.992	1768	tags=28%, list=16%, signal=33%
ATTCTTT,MIR-186	ATTCTTT,MIR-186	Details ...	128	-0.34511375	-1.2698467	0.20231214	1	0.992	1899	tags=27%, list=17%, signal=33%
TTGCACT,MIR-130A,MIR-301,MIR-130B	TTGCACT,MIR-130A,MIR-301,MIR-130B	Details ...	179	-0.2966249	-1.2630266	0.14625229	1	0.992	1767	tags=23%, list=16%, signal=27%
ATACCTC,MIR-202	ATACCTC,MIR-202	Details ...	88	-0.35849136	-1.2619281	0.1754386	1	0.993	2065	tags=35%, list=18%, signal=43%
V$PR_02	V$PR_02	Details ...	72	-0.3515218	-1.2613091	0.14615385	1	0.993	1516	tags=22%, list=14%, signal=26%
ATGTAGC,MIR-221,MIR-222	ATGTAGC,MIR-221,MIR-222	Details ...	56	-0.36736682	-1.2589041	0.1592233	1	0.993	1970	tags=32%, list=18%, signal=39%
RGAANNTTC_V$HSF1_01	RGAANNTTC_V$HSF1_01	Details ...	209	-0.30092686	-1.2433823	0.12147887	1	0.993	1523	tags=21%, list=14%, signal=23%
V$ETS2_B	V$ETS2_B	Details ...	144	-0.3260629	-1.2407633	0.13826367	1	0.993	2153	tags=31%, list=19%, signal=37%
V$AR_01	V$AR_01	Details ...	72	-0.32171413	-1.2392948	0.14285715	1	0.993	1726	tags=22%, list=15%, signal=26%
V$CEBPB_01	V$CEBPB_01	Details ...	135	-0.32676098	-1.2354987	0.1658031	1	0.994	1609	tags=21%, list=14%, signal=25%
GGCCAGT,MIR-193A,MIR-193B	GGCCAGT,MIR-193A,MIR-193B	Details ...	42	-0.33072993	-1.233994	0.17572464	1	0.994	2044	tags=29%, list=18%, signal=35%
TTTGCAG,MIR-518A-2	TTTGCAG,MIR-518A-2	Details ...	98	-0.3291884	-1.2306825	0.22304833	1	0.994	2565	tags=41%, list=23%, signal=52%
AGTCAGC,MIR-345	AGTCAGC,MIR-345	Details ...	27	-0.36406666	-1.2062641	0.21993127	1	0.998	2109	tags=33%, list=19%, signal=41%
V$ETS_Q4	V$ETS_Q4	Details ...	130	-0.32126078	-1.202713	0.235	1	0.998	1441	tags=18%, list=13%, signal=21%
V$STAT6_02	V$STAT6_02	Details ...	126	-0.3090563	-1.1998278	0.17677642	1	0.998	2092	tags=27%, list=19%, signal=33%
GTGCCAA,MIR-96	GTGCCAA,MIR-96	Details ...	160	-0.2770131	-1.1876035	0.1569343	1	0.999	2310	tags=33%, list=21%, signal=40%
ATTACAT,MIR-380-3P	ATTACAT,MIR-380-3P	Details ...	43	-0.3859135	-1.1810184	0.27142859	1	0.999	1880	tags=35%, list=17%, signal=42%
AAANWWTGC_UNKNOWN	AAANWWTGC_UNKNOWN	Details ...	104	-0.31714392	-1.1731136	0.19064748	1	0.999	906	tags=15%, list=8%, signal=17%
CTCTAGA,MIR-526C,MIR-518F,MIR-526A	CTCTAGA,MIR-526C,MIR-518F,MIR-526A	Details ...	25	-0.3291201	-1.171169	0.2394636	1	0.999	851	tags=16%, list=8%, signal=17%
AAGCCAT,MIR-135A,MIR-135B	AAGCCAT,MIR-135A,MIR-135B	Details ...	166	-0.28769782	-1.1673335	0.21968366	1	0.999	1422	tags=19%, list=13%, signal=22%
ACAACCT,MIR-453	ACAACCT,MIR-453	Details ...	18	-0.40392327	-1.1645105	0.2323049	1	0.999	1743	tags=39%, list=16%, signal=46%
CATTTCA,MIR-203	CATTTCA,MIR-203	Details ...	129	-0.29501235	-1.1639211	0.26079136	1	0.999	1925	tags=25%, list=17%, signal=30%
GKCGCNNNNNNNTGAYG_UNKNOWN	GKCGCNNNNNNNTGAYG_UNKNOWN	Details ...	32	-0.3110689	-1.1617221	0.28545782	1	0.999	3530	tags=47%, list=32%, signal=68%
V$PU1_Q6	V$PU1_Q6	Details ...	110	-0.2829582	-1.1575818	0.21505377	1	0.999	1164	tags=15%, list=10%, signal=16%
GTGTCAA,MIR-514	GTGTCAA,MIR-514	Details ...	28	-0.3265113	-1.1531241	0.2309091	1	0.999	1895	tags=32%, list=17%, signal=39%
TAATAAT,MIR-126	TAATAAT,MIR-126	Details ...	103	-0.2789474	-1.1522819	0.17921147	1	0.999	1286	tags=17%, list=11%, signal=20%
ATACTGT,MIR-144	ATACTGT,MIR-144	Details ...	107	-0.308448	-1.1510332	0.22968198	1	0.999	1895	tags=22%, list=17%, signal=27%
V$MEF2_Q6_01	V$MEF2_Q6_01	Details ...	121	-0.35884607	-1.1504306	0.2574074	1	0.999	1499	tags=28%, list=13%, signal=32%
AAGGGAT,MIR-188	AAGGGAT,MIR-188	Details ...	41	-0.3060319	-1.1493814	0.26297578	1	0.999	1901	tags=29%, list=17%, signal=35%
RGAGGAARY_V$PU1_Q6	RGAGGAARY_V$PU1_Q6	Details ...	237	-0.29878148	-1.1476579	0.2553542	1	0.999	2153	tags=27%, list=19%, signal=33%
AACATTC,MIR-409-3P	AACATTC,MIR-409-3P	Details ...	63	-0.3514341	-1.1476492	0.26996198	1	0.999	2589	tags=41%, list=23%, signal=53%
ATGTTAA,MIR-302C	ATGTTAA,MIR-302C	Details ...	126	-0.30458584	-1.1476414	0.2691552	1	0.999	1783	tags=26%, list=16%, signal=31%
TAATGTG,MIR-323	TAATGTG,MIR-323	Details ...	78	-0.30849862	-1.1428753	0.28099173	1	0.999	2069	tags=29%, list=18%, signal=36%
V$NKX3A_01	V$NKX3A_01	Details ...	101	-0.34302378	-1.1409307	0.24907748	1	0.999	1187	tags=22%, list=11%, signal=24%
AGCATTA,MIR-155	AGCATTA,MIR-155	Details ...	72	-0.3391865	-1.1390922	0.29566854	1	0.999	2731	tags=38%, list=24%, signal=49%
GCAAGAC,MIR-431	GCAAGAC,MIR-431	Details ...	22	-0.36624512	-1.1345583	0.28795812	1	0.999	1317	tags=27%, list=12%, signal=31%
GTGCAAT,MIR-25,MIR-32,MIR-92,MIR-363,MIR-367	GTGCAAT,MIR-25,MIR-32,MIR-92,MIR-363,MIR-367	Details ...	159	-0.27111235	-1.1343932	0.24784854	1	0.999	1880	tags=26%, list=17%, signal=31%
YYCATTCAWW_UNKNOWN	YYCATTCAWW_UNKNOWN	Details ...	91	-0.30294085	-1.1335807	0.24958402	1	0.999	1308	tags=20%, list=12%, signal=22%
ACAACTT,MIR-382	ACAACTT,MIR-382	Details ...	38	-0.32867074	-1.1328729	0.27787307	1	0.999	1648	tags=32%, list=15%, signal=37%
CTCTATG,MIR-368	CTCTATG,MIR-368	Details ...	24	-0.37374467	-1.129585	0.3113402	1	0.999	1620	tags=21%, list=14%, signal=24%
V$MEF2_03	V$MEF2_03	Details ...	117	-0.3286138	-1.1264099	0.2756654	1	0.999	1498	tags=24%, list=13%, signal=27%
CTAGGAA,MIR-384	CTAGGAA,MIR-384	Details ...	31	-0.31210598	-1.1214783	0.27094474	1	0.999	1454	tags=19%, list=13%, signal=22%
V$HOXA4_Q2	V$HOXA4_Q2		125	-0.2964257	-1.1204605	0.2585034	1	0.999	1390	tags=20%, list=12%, signal=23%
GGGACCA,MIR-133A,MIR-133B	GGGACCA,MIR-133A,MIR-133B		101	-0.25394318	-1.1175796	0.27768594	1	0.999	1209	tags=16%, list=11%, signal=18%
V$ETS1_B	V$ETS1_B		128	-0.28112286	-1.1173447	0.2926045	1	0.999	1326	tags=17%, list=12%, signal=19%
V$PEA3_Q6	V$PEA3_Q6		117	-0.29698673	-1.1160048	0.30701753	1	0.999	2866	tags=38%, list=26%, signal=51%
GAANYNYGACNY_UNKNOWN	GAANYNYGACNY_UNKNOWN		33	-0.33112073	-1.1144935	0.30132452	1	0.999	1176	tags=21%, list=11%, signal=24%
CRGAARNNNNCGA_UNKNOWN	CRGAARNNNNCGA_UNKNOWN		25	-0.33835396	-1.1139426	0.3321492	1	1	652	tags=8%, list=6%, signal=8%
V$AR_Q2	V$AR_Q2		55	-0.31526646	-1.1134007	0.26436782	1	1	1880	tags=27%, list=17%, signal=33%
V$TCF11_01	V$TCF11_01		102	-0.26656613	-1.1083258	0.2739965	1	1	1023	tags=13%, list=9%, signal=14%
V$FOX_Q2	V$FOX_Q2		102	-0.2840781	-1.1079235	0.24914676	1	1	1517	tags=21%, list=14%, signal=24%
TACTTGA,MIR-26A,MIR-26B	TACTTGA,MIR-26A,MIR-26B		144	-0.27825922	-1.1052011	0.28896672	1	1	1212	tags=17%, list=11%, signal=18%
TCATCTC,MIR-143	TCATCTC,MIR-143		70	-0.28339627	-1.1002282	0.30612245	1	1	2422	tags=31%, list=22%, signal=40%
TATCTGG,MIR-488	TATCTGG,MIR-488		32	-0.37219873	-1.0996805	0.3388582	1	1	1411	tags=28%, list=13%, signal=32%
TTCYNRGAA_V$STAT5B_01	TTCYNRGAA_V$STAT5B_01		165	-0.25866768	-1.0995779	0.2688356	1	1	1111	tags=15%, list=10%, signal=17%
TGASTMAGC_V$NFE2_01	TGASTMAGC_V$NFE2_01		106	-0.28758925	-1.096858	0.30511463	1	1	955	tags=14%, list=9%, signal=15%
AACTGAC,MIR-223	AACTGAC,MIR-223		54	-0.31458423	-1.0953846	0.29345796	1	1	1859	tags=26%, list=17%, signal=31%
V$HMEF2_Q6	V$HMEF2_Q6		63	-0.36879897	-1.0945469	0.3691756	1	1	1438	tags=33%, list=13%, signal=38%
V$GRE_C	V$GRE_C		63	-0.29464155	-1.0911181	0.31578946	1	1	919	tags=13%, list=8%, signal=14%
ARGGGTTAA_UNKNOWN	ARGGGTTAA_UNKNOWN		69	-0.2805376	-1.0850086	0.3078261	1	1	1752	tags=28%, list=16%, signal=32%
V$IRF1_Q6	V$IRF1_Q6		130	-0.28303316	-1.0842284	0.33389544	1	1	1225	tags=18%, list=11%, signal=20%
V$CEBP_Q2_01	V$CEBP_Q2_01		139	-0.26341963	-1.0805442	0.2963605	1	1	1965	tags=26%, list=18%, signal=31%
MYAATNNNNNNNGGC_UNKNOWN	MYAATNNNNNNNGGC_UNKNOWN		56	-0.277313	-1.0769312	0.3432282	1	1	1235	tags=16%, list=11%, signal=18%
V$IRF2_01	V$IRF2_01		55	-0.3323106	-1.0748001	0.35049504	1	1	1785	tags=27%, list=16%, signal=32%
CTTGTAT,MIR-381	CTTGTAT,MIR-381		96	-0.29562706	-1.0739055	0.33459356	1	1	2527	tags=33%, list=23%, signal=43%
V$HNF3ALPHA_Q6	V$HNF3ALPHA_Q6		105	-0.28374514	-1.0719393	0.33333334	1	1	1517	tags=22%, list=14%, signal=25%
TCANNTGAY_V$SREBP1_01	TCANNTGAY_V$SREBP1_01		246	-0.22759664	-1.0700668	0.33639705	1	1	1461	tags=14%, list=13%, signal=16%
V$SREBP1_02	V$SREBP1_02		47	-0.28594318	-1.0693823	0.33101046	1	1	1324	tags=19%, list=12%, signal=22%
V$HSF1_01	V$HSF1_01		126	-0.27073458	-1.0684412	0.37185928	1	1	1792	tags=21%, list=16%, signal=25%
ATGTTTC,MIR-494	ATGTTTC,MIR-494		79	-0.2747283	-1.0684285	0.3423913	1	1	1904	tags=25%, list=17%, signal=30%
V$SRY_02	V$SRY_02		121	-0.2841585	-1.0655012	0.33574006	1	1	1437	tags=21%, list=13%, signal=23%
V$PPAR_DR1_Q2	V$PPAR_DR1_Q2		127	-0.26076588	-1.0652022	0.35666665	1	1	1290	tags=17%, list=12%, signal=18%
V$CEBPB_02	V$CEBPB_02		137	-0.2675745	-1.0622884	0.33952704	1	1	1609	tags=23%, list=14%, signal=26%
V$ER_Q6	V$ER_Q6		140	-0.2683383	-1.0596869	0.34069982	1	1	1460	tags=19%, list=13%, signal=22%
AATGTGA,MIR-23A,MIR-23B	AATGTGA,MIR-23A,MIR-23B		213	-0.24676433	-1.0579903	0.35676625	1	1	1910	tags=22%, list=17%, signal=26%
CCANNAGRKGGC_UNKNOWN	CCANNAGRKGGC_UNKNOWN		55	-0.29943794	-1.0552537	0.35738832	1	1	1399	tags=22%, list=12%, signal=25%
GCATTTG,MIR-105	GCATTTG,MIR-105		85	-0.2891748	-1.0521826	0.3899821	1	1	2240	tags=28%, list=20%, signal=35%
V$RSRFC4_01	V$RSRFC4_01		121	-0.3290052	-1.0506803	0.3939394	1	1	1481	tags=26%, list=13%, signal=30%
AAAYWAACM_V$HFH4_01	AAAYWAACM_V$HFH4_01		125	-0.26705804	-1.0486804	0.32871974	1	1	1743	tags=23%, list=16%, signal=27%
V$RSRFC4_Q2	V$RSRFC4_Q2		105	-0.32730696	-1.0467324	0.4039855	1	1	1438	tags=26%, list=13%, signal=29%
CCACACA,MIR-147	CCACACA,MIR-147		36	-0.26700607	-1.0463458	0.39184397	1	1	2663	tags=33%, list=24%, signal=44%
V$IK2_01	V$IK2_01		140	-0.25807506	-1.0454153	0.3448276	1	1	1493	tags=21%, list=13%, signal=24%
V$FOXO1_02	V$FOXO1_02		113	-0.25543183	-1.0447887	0.37726524	1	1	1212	tags=17%, list=11%, signal=19%
V$DR1_Q3	V$DR1_Q3		125	-0.25671732	-1.0423	0.38762215	1	1	1358	tags=18%, list=12%, signal=20%
V$FOXM1_01	V$FOXM1_01		120	-0.2656873	-1.0407839	0.39228296	1	1	1478	tags=18%, list=13%, signal=20%
TAAWWATAG_V$RSRFC4_Q2	TAAWWATAG_V$RSRFC4_Q2		77	-0.3026555	-1.0392821	0.39929947	1	1	1358	tags=23%, list=12%, signal=26%
V$NFY_Q6	V$NFY_Q6		119	-0.25418797	-1.0366061	0.3765324	1	1	1872	tags=24%, list=17%, signal=29%
V$TAL1BETAE47_01	V$TAL1BETAE47_01		118	-0.283576	-1.0342182	0.43144423	1	1	686	tags=14%, list=6%, signal=14%
V$PPARA_01	V$PPARA_01		21	-0.36993372	-1.0336025	0.42680413	1	1	922	tags=14%, list=8%, signal=16%
V$GR_Q6	V$GR_Q6		122	-0.27872968	-1.0334209	0.40773287	1	1	1292	tags=18%, list=12%, signal=20%
V$SRF_Q6	V$SRF_Q6		133	-0.29201993	-1.0325578	0.4113475	1	1	1883	tags=26%, list=17%, signal=31%
ATGAAGG,MIR-205	ATGAAGG,MIR-205		75	-0.29152137	-1.0325098	0.40289256	1	1	2429	tags=33%, list=22%, signal=42%
WWTAAGGC_UNKNOWN	WWTAAGGC_UNKNOWN		73	-0.295853	-1.0310218	0.4154104	1	1	1390	tags=19%, list=12%, signal=22%
TGGTGCT,MIR-29A,MIR-29B,MIR-29C	TGGTGCT,MIR-29A,MIR-29B,MIR-29C		251	-0.24174094	-1.0294238	0.3930435	1	1	2438	tags=29%, list=22%, signal=36%
V$PBX1_02	V$PBX1_02		67	-0.28373012	-1.0289106	0.41896552	1	1	1180	tags=18%, list=11%, signal=20%
V$TBP_01	V$TBP_01		115	-0.29812413	-1.0283176	0.43119267	1	1	1512	tags=26%, list=14%, signal=30%
V$PR_Q2	V$PR_Q2		117	-0.25225875	-1.0250471	0.40625	1	1	1225	tags=17%, list=11%, signal=19%
TTCNRGNNNNTTC_V$HSF_Q6	TTCNRGNNNNTTC_V$HSF_Q6		75	-0.26535082	-1.0230023	0.4093458	1	1	834	tags=12%, list=7%, signal=13%
ATAAGCT,MIR-21	ATAAGCT,MIR-21		69	-0.2686757	-1.022808	0.38858196	1	1	1411	tags=17%, list=13%, signal=20%
V$NKX25_01	V$NKX25_01		71	-0.27781752	-1.0221312	0.41426146	1	1	800	tags=14%, list=7%, signal=15%
AGGAAGC,MIR-516-3P	AGGAAGC,MIR-516-3P		51	-0.2921707	-1.0220109	0.41135973	1	1	1831	tags=25%, list=16%, signal=30%
V$MEF2_02	V$MEF2_02		115	-0.327452	-1.0209657	0.42210144	1	1	1481	tags=27%, list=13%, signal=31%
V$BACH1_01	V$BACH1_01		142	-0.24378653	-1.0191861	0.39754817	1	1	1349	tags=16%, list=12%, signal=18%
TGGNNNNNNKCCAR_UNKNOWN	TGGNNNNNNKCCAR_UNKNOWN		208	-0.26768622	-1.0181652	0.41914192	1	1	1883	tags=25%, list=17%, signal=29%
V$OCT1_07	V$OCT1_07		68	-0.29788312	-1.0169389	0.45989305	1	1	1460	tags=22%, list=13%, signal=25%
V$TAL1ALPHAE47_01	V$TAL1ALPHAE47_01		119	-0.27718768	-1.0165079	0.43639576	1	1	702	tags=13%, list=6%, signal=14%
V$CEBP_Q2	V$CEBP_Q2		112	-0.26192272	-1.0163445	0.42756185	1	1	1511	tags=18%, list=13%, signal=20%
V$STAT5A_01	V$STAT5A_01		129	-0.2398055	-1.0141516	0.44618055	1	1	1458	tags=16%, list=13%, signal=19%
GTTATAT,MIR-410	GTTATAT,MIR-410		48	-0.31796715	-1.0113581	0.44656488	1	1	2731	tags=42%, list=24%, signal=55%
GCTCTTG,MIR-335	GCTCTTG,MIR-335		45	-0.25820947	-1.0110359	0.43806103	1	1	2915	tags=40%, list=26%, signal=54%
TGCCTTA,MIR-124A	TGCCTTA,MIR-124A		285	-0.2314432	-1.009482	0.42401502	1	1	1949	tags=23%, list=17%, signal=27%
CTAWWWATA_V$RSRFC4_Q2	CTAWWWATA_V$RSRFC4_Q2		180	-0.32695404	-1.0085068	0.46961325	1	1	1626	tags=25%, list=15%, signal=29%
ACTGCAG,MIR-17-3P	ACTGCAG,MIR-17-3P		51	-0.27538708	-1.0062696	0.45213848	1	1	1640	tags=20%, list=15%, signal=23%
ACCAAAG,MIR-9	ACCAAAG,MIR-9		255	-0.22909513	-1.0062646	0.43495145	1	1	2092	tags=25%, list=19%, signal=30%
V$E4F1_Q6	V$E4F1_Q6		131	-0.22975278	-1.0031799	0.42673993	1	1	1999	tags=20%, list=18%, signal=24%
GTAAACC,MIR-299-5P	GTAAACC,MIR-299-5P		31	-0.3370086	-1.0031207	0.47188756	1	1	2611	tags=42%, list=23%, signal=55%
V$MYB_Q3	V$MYB_Q3		111	-0.24554887	-1.0026497	0.48099172	1	1	1317	tags=16%, list=12%, signal=18%
TGTATGA,MIR-485-3P	TGTATGA,MIR-485-3P		75	-0.27330217	-1.0016072	0.44262296	1	1	1895	tags=24%, list=17%, signal=29%
ATGTACA,MIR-493	ATGTACA,MIR-493		142	-0.2572322	-1.0014155	0.46044624	1	1	1904	tags=25%, list=17%, signal=29%
TTGCCAA,MIR-182	TTGCCAA,MIR-182		160	-0.25759295	-0.9991751	0.46124762	1	1	1970	tags=23%, list=18%, signal=28%
V$TAXCREB_01	V$TAXCREB_01		70	-0.26082474	-0.99831927	0.46655232	1	1	1800	tags=21%, list=16%, signal=25%
V$IRF1_01	V$IRF1_01		122	-0.27937678	-0.99673283	0.4446602	1	1	2206	tags=28%, list=20%, signal=34%
V$FREAC3_01	V$FREAC3_01		121	-0.2664689	-0.9957743	0.47738692	1	1	1123	tags=17%, list=10%, signal=19%
GTATGAT,MIR-154,MIR-487	GTATGAT,MIR-154,MIR-487		36	-0.2839144	-0.9932932	0.48128343	1	1	2125	tags=31%, list=19%, signal=38%
AACTGGA,MIR-145	AACTGGA,MIR-145		117	-0.23115195	-0.9889165	0.48576513	1	1	1999	tags=22%, list=18%, signal=27%
V$VDR_Q3	V$VDR_Q3		112	-0.2447877	-0.98669636	0.47202796	1	1	1493	tags=18%, list=13%, signal=20%
V$USF_02	V$USF_02		121	-0.22946195	-0.98639286	0.4925926	1	1	2688	tags=31%, list=24%, signal=41%
V$STAT4_01	V$STAT4_01		133	-0.27689007	-0.9851102	0.47513813	1	1	1445	tags=20%, list=13%, signal=22%
ATATGCA,MIR-448	ATATGCA,MIR-448		105	-0.28206354	-0.98287636	0.47128713	1	1	1547	tags=20%, list=14%, signal=23%
V$HLF_01	V$HLF_01		113	-0.25615346	-0.9822271	0.4822064	1	1	1965	tags=24%, list=18%, signal=29%
V$HNF3_Q6	V$HNF3_Q6		95	-0.26355925	-0.9760567	0.483165	1	1	1517	tags=22%, list=14%, signal=25%
AGTCTTA,MIR-499	AGTCTTA,MIR-499		34	-0.3245779	-0.97556	0.4743083	1	1	2640	tags=38%, list=24%, signal=50%
ACTACCT,MIR-196A,MIR-196B	ACTACCT,MIR-196A,MIR-196B		60	-0.26189455	-0.97548586	0.48531953	1	1	1665	tags=18%, list=15%, signal=21%
GTGCCTT,MIR-506	GTGCCTT,MIR-506		359	-0.21629049	-0.97400504	0.4788991	1	1	2456	tags=28%, list=22%, signal=34%
V$LEF1_Q6	V$LEF1_Q6		126	-0.2460724	-0.9702703	0.50252104	1	1	1478	tags=20%, list=13%, signal=23%
V$CEBP_C	V$CEBP_C		93	-0.25333682	-0.96888816	0.51486987	1	1	1478	tags=17%, list=13%, signal=20%
V$HEB_Q6	V$HEB_Q6		123	-0.24685545	-0.96847534	0.5355872	1	1	1446	tags=16%, list=13%, signal=18%
GGCAGTG,MIR-324-3P	GGCAGTG,MIR-324-3P		48	-0.25878504	-0.96743435	0.50363636	1	1	1794	tags=23%, list=16%, signal=27%
CCAATNNSNNNGCG_UNKNOWN	CCAATNNSNNNGCG_UNKNOWN		28	-0.30153242	-0.9655342	0.5164076	1	1	1017	tags=18%, list=9%, signal=20%
TAGAACC,MIR-182	TAGAACC,MIR-182		18	-0.34210676	-0.96451163	0.46258503	1	1	1131	tags=22%, list=10%, signal=25%
GCGNNANTTCC_UNKNOWN	GCGNNANTTCC_UNKNOWN		63	-0.23373649	-0.9644429	0.45422536	1	1	2387	tags=22%, list=21%, signal=28%
V$GR_01	V$GR_01		100	-0.25151178	-0.96332556	0.5123675	1	1	1446	tags=15%, list=13%, signal=17%
V$AREB6_01	V$AREB6_01		127	-0.24423312	-0.961696	0.53162396	1	1	1929	tags=24%, list=17%, signal=28%
CTGTTAC,MIR-194	CTGTTAC,MIR-194		48	-0.27919427	-0.96155804	0.50208336	1	1	2472	tags=33%, list=22%, signal=43%
V$MEF2_01	V$MEF2_01		73	-0.3079732	-0.9608391	0.5398671	1	1	1438	tags=27%, list=13%, signal=31%
V$GATA2_01	V$GATA2_01		59	-0.25847766	-0.95971763	0.5449827	1	1	1946	tags=25%, list=17%, signal=31%
V$NKX22_01	V$NKX22_01		79	-0.25980052	-0.9592525	0.5452899	1	1	834	tags=15%, list=7%, signal=16%
CCTGCTG,MIR-214	CCTGCTG,MIR-214		117	-0.23082721	-0.95467275	0.52983725	1	1	2598	tags=29%, list=23%, signal=37%
V$STAT5B_01	V$STAT5B_01		125	-0.23613627	-0.9543114	0.5355372	1	1	1098	tags=14%, list=10%, signal=15%
YTAAYNGCT_UNKNOWN	YTAAYNGCT_UNKNOWN		77	-0.2658829	-0.9535788	0.52355075	1	1	1866	tags=26%, list=17%, signal=31%
V$SRF_Q5_01	V$SRF_Q5_01		116	-0.2682002	-0.95248663	0.5258621	1	1	1478	tags=18%, list=13%, signal=21%
V$NERF_Q2	V$NERF_Q2		125	-0.23916565	-0.95248604	0.5204583	1	1	1521	tags=18%, list=14%, signal=21%
V$MTF1_Q4	V$MTF1_Q4		125	-0.22973277	-0.9518894	0.5277311	1	1	1861	tags=22%, list=17%, signal=27%
GACTGTT,MIR-212,MIR-132	GACTGTT,MIR-212,MIR-132		78	-0.25073865	-0.94879436	0.48118812	1	1	1404	tags=15%, list=13%, signal=17%
V$PAX4_02	V$PAX4_02		124	-0.26705754	-0.9487803	0.5443038	1	1	1506	tags=24%, list=13%, signal=28%
WTGAAAT_UNKNOWN	WTGAAAT_UNKNOWN		282	-0.2317028	-0.9487358	0.5485437	1	1	1527	tags=20%, list=14%, signal=23%
V$EVI1_04	V$EVI1_04		123	-0.24188145	-0.9480746	0.5726795	1	1	1460	tags=18%, list=13%, signal=20%
TGACCTTG_V$SF1_Q6	TGACCTTG_V$SF1_Q6		122	-0.22128746	-0.94666004	0.542517	1	1	1873	tags=21%, list=17%, signal=25%
RTAAACA_V$FREAC2_01	RTAAACA_V$FREAC2_01		456	-0.21600524	-0.9438826	0.60749185	1	1	1644	tags=20%, list=15%, signal=22%
V$PAX3_B	V$PAX3_B		44	-0.2638726	-0.9437149	0.5515464	1	1	966	tags=14%, list=9%, signal=15%
V$AP1_Q6_01	V$AP1_Q6_01		134	-0.23029552	-0.94286615	0.5680272	1	1	1386	tags=16%, list=12%, signal=19%
CAGCACT,MIR-512-3P	CAGCACT,MIR-512-3P		62	-0.24009836	-0.94047	0.51600754	1	1	2109	tags=24%, list=19%, signal=30%
AGCYRWTTC_UNKNOWN	AGCYRWTTC_UNKNOWN		56	-0.2845261	-0.9390463	0.5520661	1	1	951	tags=20%, list=8%, signal=21%
ATCTTGC,MIR-31	ATCTTGC,MIR-31		33	-0.28024885	-0.93857175	0.5638095	1	1	1756	tags=24%, list=16%, signal=29%
V$NRF2_Q4	V$NRF2_Q4		132	-0.22379884	-0.9375674	0.56558776	1	1	970	tags=12%, list=9%, signal=13%
V$LBP1_Q6	V$LBP1_Q6		103	-0.26463366	-0.93661827	0.55454546	1	1	1955	tags=26%, list=17%, signal=31%
V$PAX8_01	V$PAX8_01		15	-0.32776856	-0.93502814	0.54780877	1	1	701	tags=20%, list=6%, signal=21%
V$AP1_01	V$AP1_01		147	-0.23057356	-0.9314525	0.6115843	1	1	1556	tags=18%, list=14%, signal=21%
CCAWNWWNNNGGC_UNKNOWN	CCAWNWWNNNGGC_UNKNOWN		32	-0.24342561	-0.9290997	0.5971223	1	1	2807	tags=38%, list=25%, signal=50%
V$NFAT_Q6	V$NFAT_Q6		125	-0.23128848	-0.92891914	0.6223663	1	1	1326	tags=17%, list=12%, signal=19%
TGACGTCA_V$ATF3_Q6	TGACGTCA_V$ATF3_Q6		107	-0.21686876	-0.9267858	0.6234004	1	1	1358	tags=14%, list=12%, signal=16%
V$MYB_Q5_01	V$MYB_Q5_01		116	-0.24022482	-0.92640215	0.61045533	1	1	1131	tags=15%, list=10%, signal=16%
CTTTGTA,MIR-524	CTTTGTA,MIR-524		227	-0.2347349	-0.9249361	0.55801105	1	1	2117	tags=26%, list=19%, signal=31%
V$IRF7_01	V$IRF7_01		120	-0.21807797	-0.9232304	0.6266892	1	1	1508	tags=18%, list=13%, signal=21%
RAAGNYNNCTTY_UNKNOWN	RAAGNYNNCTTY_UNKNOWN		71	-0.27399635	-0.9229312	0.60588235	1	1	1544	tags=25%, list=14%, signal=29%
V$CREB_Q4_01	V$CREB_Q4_01		103	-0.21434855	-0.9221335	0.6368715	1	1	1358	tags=13%, list=12%, signal=14%
V$HNF4_01_B	V$HNF4_01_B		120	-0.23721187	-0.9210093	0.6079447	1	1	1234	tags=17%, list=11%, signal=19%
V$CEBP_01	V$CEBP_01		120	-0.23606868	-0.9196611	0.6275168	1	1	1928	tags=26%, list=17%, signal=31%
V$SRY_01	V$SRY_01		94	-0.23243019	-0.91908175	0.61713284	1	1	1762	tags=21%, list=16%, signal=25%
V$MAF_Q6	V$MAF_Q6		144	-0.22806108	-0.9190143	0.62765956	0.9971749	1	1722	tags=20%, list=15%, signal=23%
YGCANTGCR_UNKNOWN	YGCANTGCR_UNKNOWN		52	-0.22853227	-0.91886115	0.5883424	0.99276567	1	2272	tags=25%, list=20%, signal=31%
V$CACBINDINGPROTEIN_Q6	V$CACBINDINGPROTEIN_Q6		106	-0.22913808	-0.918222	0.58483756	0.98991394	1	1612	tags=18%, list=14%, signal=21%
V$NFE2_01	V$NFE2_01		138	-0.2154557	-0.91687846	0.6125212	0.9893379	1	1349	tags=15%, list=12%, signal=17%
TAGGTCA,MIR-192,MIR-215	TAGGTCA,MIR-192,MIR-215		23	-0.27907255	-0.9167431	0.6	0.9848878	1	1297	tags=17%, list=12%, signal=20%
V$IK3_01	V$IK3_01		112	-0.23347823	-0.9153428	0.64726025	0.98485774	1	1231	tags=17%, list=11%, signal=19%
YTATTTTNR_V$MEF2_02	YTATTTTNR_V$MEF2_02		334	-0.23793	-0.9143607	0.6271777	0.98332185	1	1517	tags=22%, list=14%, signal=24%
V$AR_Q6	V$AR_Q6		108	-0.2322412	-0.91245455	0.6479592	0.9843426	1	1622	tags=17%, list=14%, signal=19%
V$GNCF_01	V$GNCF_01		37	-0.28774267	-0.90545046	0.6347107	1	1	652	tags=14%, list=6%, signal=14%
V$FOXD3_01	V$FOXD3_01		107	-0.22954996	-0.9054355	0.6915584	0.9964021	1	1446	tags=19%, list=13%, signal=21%
CGGAARNGGCNG_UNKNOWN	CGGAARNGGCNG_UNKNOWN		25	-0.28052503	-0.903079	0.57857144	0.9988572	1	2136	tags=20%, list=19%, signal=25%
V$MYOGNF1_01	V$MYOGNF1_01		20	-0.31201723	-0.8974951	0.6173913	1	1	885	tags=20%, list=8%, signal=22%
MGGAAGTG_V$GABP_B	MGGAAGTG_V$GABP_B		357	-0.18445043	-0.89711666	0.6921986	1	1	2786	tags=26%, list=25%, signal=33%
CAGTATT,MIR-200B,MIR-200C,MIR-429	CAGTATT,MIR-200B,MIR-200C,MIR-429		243	-0.23056653	-0.8965963	0.5691383	1	1	2527	tags=30%, list=23%, signal=38%
GGGCATT,MIR-365	GGGCATT,MIR-365		60	-0.2552664	-0.89645773	0.61121494	1	1	1801	tags=20%, list=16%, signal=24%
GAGACTG,MIR-452	GAGACTG,MIR-452		44	-0.23416479	-0.8954643	0.6199262	0.9991123	1	2692	tags=36%, list=24%, signal=48%
TGCTTTG,MIR-330	TGCTTTG,MIR-330		145	-0.22622985	-0.8954607	0.6073501	0.99446255	1	2126	tags=23%, list=19%, signal=29%
V$NMYC_01	V$NMYC_01		129	-0.19338067	-0.894803	0.7350565	0.9921052	1	1052	tags=11%, list=9%, signal=12%
V$CHOP_01	V$CHOP_01		115	-0.22027104	-0.89235103	0.6942308	0.99516535	1	1858	tags=21%, list=17%, signal=25%
V$SOX9_B1	V$SOX9_B1		114	-0.22654434	-0.8895928	0.7152318	0.99924034	1	1747	tags=22%, list=16%, signal=26%
V$AP1_C	V$AP1_C		157	-0.22235441	-0.88658684	0.6731107	1	1	1735	tags=17%, list=15%, signal=20%
V$PBX1_01	V$PBX1_01		121	-0.23015784	-0.8865262	0.7321131	0.99966943	1	1477	tags=19%, list=13%, signal=22%
TCCAGAG,MIR-518C	TCCAGAG,MIR-518C		69	-0.20407803	-0.8857454	0.6529517	0.99725777	1	620	tags=6%, list=6%, signal=6%
V$GATA1_03	V$GATA1_03		120	-0.2306835	-0.8851852	0.6485569	0.9944745	1	1817	tags=22%, list=16%, signal=26%
TTTGTAG,MIR-520D	TTTGTAG,MIR-520D		174	-0.22864659	-0.8841743	0.6314655	0.9931024	1	1903	tags=22%, list=17%, signal=27%
AAACCAC,MIR-140	AAACCAC,MIR-140		54	-0.22859001	-0.88296384	0.70149255	0.992455	1	1767	tags=22%, list=16%, signal=26%
V$SRF_C	V$SRF_C		116	-0.23864883	-0.87952846	0.63829786	0.99844867	1	2516	tags=33%, list=22%, signal=42%
ACTTTAT,MIR-142-5P	ACTTTAT,MIR-142-5P		150	-0.21221727	-0.87891823	0.6242038	0.9958425	1	1880	tags=20%, list=17%, signal=24%
V$GFI1_01	V$GFI1_01		135	-0.22886105	-0.8761648	0.6672297	0.99937266	1	1946	tags=23%, list=17%, signal=27%
V$TAL1BETAITF2_01	V$TAL1BETAITF2_01		120	-0.26108587	-0.8733123	0.6530612	1	1	1676	tags=24%, list=15%, signal=28%
CTTTGCA,MIR-527	CTTTGCA,MIR-527		129	-0.20935014	-0.8721764	0.7147651	1	1	1880	tags=19%, list=17%, signal=22%
V$PAX_Q6	V$PAX_Q6		128	-0.22350739	-0.87159085	0.70934254	0.9993851	1	1721	tags=20%, list=15%, signal=23%
V$CREBP1CJUN_01	V$CREBP1CJUN_01		119	-0.20134255	-0.8714001	0.7504587	0.99554354	1	1358	tags=13%, list=12%, signal=15%
GGTGTGT,MIR-329	GGTGTGT,MIR-329		44	-0.23369575	-0.8713732	0.66488415	0.991339	1	436	tags=7%, list=4%, signal=7%
AAAGACA,MIR-511	AAAGACA,MIR-511		103	-0.21060085	-0.8661987	0.73344946	1	1	1837	tags=25%, list=16%, signal=30%
ACTGTAG,MIR-139	ACTGTAG,MIR-139		66	-0.2448985	-0.86179185	0.6254902	1	1	2157	tags=21%, list=19%, signal=26%
TGTTTAC,MIR-30A-5P,MIR-30C,MIR-30D,MIR-30B,MIR-30E-5P	TGTTTAC,MIR-30A-5P,MIR-30C,MIR-30D,MIR-30B,MIR-30E-5P		295	-0.1973967	-0.86026424	0.79042906	1	1	2013	tags=20%, list=18%, signal=24%
V$TEL2_Q6	V$TEL2_Q6		109	-0.18785119	-0.85940564	0.68509984	1	1	2249	tags=18%, list=20%, signal=23%
V$ERR1_Q2	V$ERR1_Q2		124	-0.21646202	-0.8586853	0.7180851	1	1	1946	tags=22%, list=17%, signal=26%
V$EN1_01	V$EN1_01		51	-0.25581592	-0.85845375	0.6660305	1	1	920	tags=14%, list=8%, signal=15%
CAGTGTT,MIR-141,MIR-200A	CAGTGTT,MIR-141,MIR-200A		160	-0.20419164	-0.8574793	0.65753424	1	1	1000	tags=10%, list=9%, signal=11%
V$CEBPGAMMA_Q6	V$CEBPGAMMA_Q6		119	-0.20610188	-0.8567118	0.7752212	1	1	1555	tags=18%, list=14%, signal=20%
WGTTNNNNNAAA_UNKNOWN	WGTTNNNNNAAA_UNKNOWN		263	-0.19521153	-0.85597146	0.795082	0.99848926	1	1910	tags=22%, list=17%, signal=26%
AAAGGGA,MIR-204,MIR-211	AAAGGGA,MIR-204,MIR-211		119	-0.21593796	-0.8556562	0.65088755	0.99537355	1	1961	tags=25%, list=18%, signal=30%
V$SP1_Q2_01	V$SP1_Q2_01		122	-0.19752401	-0.85355484	0.75164473	0.997103	1	1768	tags=22%, list=16%, signal=26%
V$PAX2_02	V$PAX2_02		122	-0.22386913	-0.85314804	0.7214286	0.9941423	1	1859	tags=22%, list=17%, signal=26%
V$FOXO4_02	V$FOXO4_02		125	-0.21471749	-0.8521078	0.7826087	0.9929999	1	1433	tags=18%, list=13%, signal=20%
TGCCAAR_V$NF1_Q6	TGCCAAR_V$NF1_Q6		343	-0.21491799	-0.85002315	0.7702703	0.9946508	1	1882	tags=23%, list=17%, signal=27%
AAGCACA,MIR-218	AAGCACA,MIR-218		166	-0.1968293	-0.84891325	0.7900172	0.9935717	1	1872	tags=20%, list=17%, signal=24%
V$HFH1_01	V$HFH1_01		124	-0.22139487	-0.84867615	0.76629573	0.99015003	1	1517	tags=18%, list=14%, signal=20%
V$USF_Q6_01	V$USF_Q6_01		103	-0.18964821	-0.84653664	0.76567656	0.9920022	1	1098	tags=10%, list=10%, signal=11%
V$ATF_B	V$ATF_B		93	-0.20692188	-0.8448498	0.77075815	0.9924736	1	1740	tags=18%, list=16%, signal=21%
V$CEBP_Q3	V$CEBP_Q3		123	-0.22325298	-0.8446171	0.75132275	0.9891643	1	1659	tags=22%, list=15%, signal=25%
V$AP1_Q2	V$AP1_Q2		142	-0.21894206	-0.8427463	0.741533	0.99029773	1	1131	tags=12%, list=10%, signal=13%
V$ALPHACP1_01	V$ALPHACP1_01		127	-0.2062662	-0.84237957	0.81240064	0.98732847	1	1347	tags=15%, list=12%, signal=17%
CTATGCA,MIR-153	CTATGCA,MIR-153		107	-0.20410694	-0.83947444	0.71984434	0.9911706	1	1436	tags=17%, list=13%, signal=19%
V$IPF1_Q4	V$IPF1_Q4		117	-0.21674053	-0.8388982	0.821192	0.9887859	1	1225	tags=15%, list=11%, signal=17%
V$GATA1_04	V$GATA1_04		118	-0.24819453	-0.8383774	0.75243664	0.98630476	1	1795	tags=25%, list=16%, signal=29%
RACTNNRTTTNC_UNKNOWN	RACTNNRTTTNC_UNKNOWN		58	-0.23694842	-0.83745825	0.6942308	0.98478717	1	378	tags=5%, list=3%, signal=5%
TGAATGT,MIR-181A,MIR-181B,MIR-181C,MIR-181D	TGAATGT,MIR-181A,MIR-181B,MIR-181C,MIR-181D		216	-0.20457083	-0.8353951	0.7311609	0.9864664	1	1937	tags=20%, list=17%, signal=24%
CTCAGGG,MIR-125B,MIR-125A	CTCAGGG,MIR-125B,MIR-125A		177	-0.17633484	-0.8345057	0.82746476	0.98490644	1	1448	tags=12%, list=13%, signal=13%
TCCATTKW_UNKNOWN	TCCATTKW_UNKNOWN		114	-0.20338269	-0.8312881	0.8026534	0.989588	1	406	tags=8%, list=4%, signal=8%
V$MAX_01	V$MAX_01		116	-0.19848944	-0.8303601	0.66188526	0.98808146	1	2979	tags=34%, list=27%, signal=46%
TATTATA,MIR-374	TATTATA,MIR-374		145	-0.20648113	-0.8302335	0.7472119	0.98463094	1	433	tags=6%, list=4%, signal=6%
CCTNTMAGA_UNKNOWN	CCTNTMAGA_UNKNOWN		63	-0.21612926	-0.82940036	0.81095403	0.9828448	1	1920	tags=25%, list=17%, signal=30%
V$CREB_01	V$CREB_01		121	-0.19152983	-0.82888436	0.80478823	0.9803476	1	1740	tags=16%, list=16%, signal=18%
TCTGATA,MIR-361	TCTGATA,MIR-361		47	-0.24246447	-0.82797784	0.69960475	0.9790028	1	3039	tags=43%, list=27%, signal=58%
V$PAX8_B	V$PAX8_B		45	-0.23710525	-0.8272431	0.7848101	0.9772821	1	1316	tags=18%, list=12%, signal=20%
AAGCACT,MIR-520F	AAGCACT,MIR-520F		102	-0.20586675	-0.82677245	0.7308448	0.9748029	1	1872	tags=19%, list=17%, signal=22%
TAATTA_V$CHX10_01	TAATTA_V$CHX10_01		364	-0.20736744	-0.8266628	0.8605042	0.9713891	1	1460	tags=17%, list=13%, signal=19%
GTGCCAT,MIR-183	GTGCCAT,MIR-183		100	-0.23742032	-0.8264141	0.67108166	0.9683914	1	2579	tags=32%, list=23%, signal=41%
V$GATA3_01	V$GATA3_01		117	-0.2528494	-0.8243255	0.73887813	0.9702827	1	1282	tags=17%, list=11%, signal=19%
GTACTGT,MIR-101	GTACTGT,MIR-101		130	-0.21607116	-0.8241709	0.74904215	0.96711165	1	1859	tags=22%, list=17%, signal=26%
V$AMEF2_Q6	V$AMEF2_Q6		123	-0.22807796	-0.8235204	0.787931	0.9653322	1	1498	tags=22%, list=13%, signal=25%
V$STAT5A_03	V$STAT5A_03		122	-0.21876037	-0.81995237	0.79935795	0.97068226	1	1711	tags=20%, list=15%, signal=24%
ACATTCC,MIR-1,MIR-206	ACATTCC,MIR-1,MIR-206		140	-0.19861446	-0.8189881	0.7247191	0.9693604	1	2502	tags=26%, list=22%, signal=34%
V$AR_02	V$AR_02		19	-0.29268464	-0.8188808	0.69087136	0.96608305	1	1446	tags=26%, list=13%, signal=30%
V$MYCMAX_01	V$MYCMAX_01		121	-0.19727802	-0.81669915	0.7557932	0.9678919	1	2240	tags=24%, list=20%, signal=30%
ATGCAGT,MIR-217	ATGCAGT,MIR-217		51	-0.24801525	-0.8166386	0.72727275	0.9645371	1	2802	tags=39%, list=25%, signal=52%
TTTGCAC,MIR-19A,MIR-19B	TTTGCAC,MIR-19A,MIR-19B		245	-0.18390442	-0.815662	0.79566	0.96321225	1	2422	tags=25%, list=22%, signal=32%
TGACATY_UNKNOWN	TGACATY_UNKNOWN		315	-0.19637188	-0.8128007	0.8490566	0.96683604	1	2221	tags=24%, list=20%, signal=30%
V$AML_Q6	V$AML_Q6		135	-0.21931925	-0.81221193	0.7826087	0.96459395	1	914	tags=12%, list=8%, signal=13%
V$HSF2_01	V$HSF2_01		116	-0.2136148	-0.81182396	0.7824497	0.961963	1	1976	tags=20%, list=18%, signal=24%
TGCACTG,MIR-148A,MIR-152,MIR-148B	TGCACTG,MIR-148A,MIR-152,MIR-148B		125	-0.18805723	-0.8117534	0.8422939	0.9586964	1	1724	tags=18%, list=15%, signal=22%
V$SP1_Q4_01	V$SP1_Q4_01		131	-0.18344791	-0.80933505	0.8104693	0.96065944	1	1768	tags=19%, list=16%, signal=22%
AGGCACT,MIR-515-3P	AGGCACT,MIR-515-3P		42	-0.22784376	-0.8067259	0.7419355	0.9633288	1	2969	tags=43%, list=27%, signal=58%
RRAGTTGT_UNKNOWN	RRAGTTGT_UNKNOWN		109	-0.21522516	-0.8056892	0.7712177	0.9623472	1	1187	tags=15%, list=11%, signal=16%
V$RORA1_01	V$RORA1_01		136	-0.2052199	-0.80367166	0.83096087	0.96365005	1	1873	tags=23%, list=17%, signal=27%
V$OCT1_Q5_01	V$OCT1_Q5_01		122	-0.21829909	-0.803496	0.8199234	0.96063447	1	1634	tags=19%, list=15%, signal=22%
CATTGTYY_V$SOX9_B1	CATTGTYY_V$SOX9_B1		181	-0.1938199	-0.801541	0.83774835	0.96153224	1	1281	tags=13%, list=11%, signal=14%
V$PXR_Q2	V$PXR_Q2		122	-0.19804855	-0.80117947	0.8280961	0.95902693	1	1722	tags=20%, list=15%, signal=23%
V$HFH8_01	V$HFH8_01		108	-0.2021535	-0.80011326	0.91935486	0.95807725	1	1880	tags=22%, list=17%, signal=26%
V$AP1_Q4	V$AP1_Q4		137	-0.20225117	-0.8000061	0.81884056	0.95503473	1	1108	tags=11%, list=10%, signal=12%
V$HNF4_01	V$HNF4_01		136	-0.2150286	-0.7994915	0.8186813	0.952767	1	1858	tags=21%, list=17%, signal=25%
V$CP2_01	V$CP2_01		132	-0.20655826	-0.7978003	0.83152175	0.95313144	1	1115	tags=12%, list=10%, signal=13%
TGAGATT,MIR-216	TGAGATT,MIR-216		56	-0.2236696	-0.7902653	0.7137255	0.9656183	1	1901	tags=32%, list=17%, signal=39%
CCAWWNAAGG_V$SRF_Q4	CCAWWNAAGG_V$SRF_Q4		48	-0.271018	-0.7897402	0.7798507	0.9634714	1	2041	tags=27%, list=18%, signal=33%
V$ELK1_01	V$ELK1_01		124	-0.18048848	-0.78920984	0.87304074	0.9612783	1	2158	tags=22%, list=19%, signal=27%
V$AP1_Q4_01	V$AP1_Q4_01		145	-0.2051	-0.7878885	0.8180113	0.9608481	1	1326	tags=13%, list=12%, signal=15%
CTCNANGTGNY_UNKNOWN	CTCNANGTGNY_UNKNOWN		40	-0.26541707	-0.7856858	0.7356322	0.962379	1	1836	tags=25%, list=16%, signal=30%
V$FOXJ2_01	V$FOXJ2_01		83	-0.22210366	-0.78516364	0.8686371	0.96026164	1	2223	tags=28%, list=20%, signal=34%
TACAATC,MIR-508	TACAATC,MIR-508		34	-0.22659624	-0.7828335	0.8207024	0.9620672	1	1541	tags=24%, list=14%, signal=27%
TGCACTT,MIR-519C,MIR-519B,MIR-519A	TGCACTT,MIR-519C,MIR-519B,MIR-519A		209	-0.1867657	-0.7827762	0.83931947	0.9589886	1	1851	tags=20%, list=17%, signal=24%
V$PAX2_01	V$PAX2_01		20	-0.25117698	-0.78146654	0.8277228	0.9583996	1	1430	tags=20%, list=13%, signal=23%
AACWWCAANK_UNKNOWN	AACWWCAANK_UNKNOWN		70	-0.19825102	-0.7814166	0.85690516	0.9553469	1	1443	tags=14%, list=13%, signal=16%
V$NFAT_Q4_01	V$NFAT_Q4_01		135	-0.18961746	-0.775823	0.9094139	0.963731	1	2589	tags=30%, list=23%, signal=39%
V$OCT1_Q6	V$OCT1_Q6		124	-0.2138083	-0.7754382	0.875226	0.96129525	1	1764	tags=23%, list=16%, signal=27%
GCACCTT,MIR-18A,MIR-18B	GCACCTT,MIR-18A,MIR-18B		53	-0.21060172	-0.76745737	0.7524178	0.97363293	1	2342	tags=25%, list=21%, signal=31%
V$E2F1_Q3_01	V$E2F1_Q3_01		123	-0.16979218	-0.76652247	0.89341694	0.9722088	1	1887	tags=17%, list=17%, signal=20%
V$CREB_Q2_01	V$CREB_Q2_01		101	-0.17870091	-0.76425034	0.9191176	0.9731996	1	1023	tags=10%, list=9%, signal=11%
V$ATF4_Q2	V$ATF4_Q2		120	-0.17085382	-0.7629199	0.89365673	0.97268957	1	1311	tags=11%, list=12%, signal=12%
CTACTGT,MIR-199A	CTACTGT,MIR-199A		77	-0.207396	-0.75874513	0.8548057	0.9770636	1	1200	tags=13%, list=11%, signal=14%
GTTAAAG,MIR-302B	GTTAAAG,MIR-302B		38	-0.22626518	-0.75811523	0.81461674	0.9751168	1	2378	tags=32%, list=21%, signal=40%
V$BACH2_01	V$BACH2_01		140	-0.18509872	-0.7571022	0.9041096	0.97396934	1	1625	tags=16%, list=15%, signal=19%
V$AP1_Q2_01	V$AP1_Q2_01		141	-0.17904587	-0.75280607	0.93046355	0.97820663	1	1964	tags=18%, list=18%, signal=22%
V$P53_DECAMER_Q2	V$P53_DECAMER_Q2		126	-0.18384942	-0.7493374	0.9173989	0.9811705	1	2003	tags=20%, list=18%, signal=24%
V$SREBP_Q3	V$SREBP_Q3		116	-0.194437	-0.7482887	0.90753424	0.9797872	1	1863	tags=18%, list=17%, signal=21%
V$FXR_Q3	V$FXR_Q3		48	-0.21631743	-0.7441455	0.88560885	0.98355955	1	1394	tags=17%, list=12%, signal=19%
V$STAT6_01	V$STAT6_01		115	-0.19258194	-0.742245	0.9176672	0.9834698	1	1493	tags=17%, list=13%, signal=19%
YRTCANNRCGC_UNKNOWN	YRTCANNRCGC_UNKNOWN		35	-0.20514072	-0.74205273	0.84444445	0.9807445	1	2854	tags=34%, list=25%, signal=46%
RYCACNNRNNRNCAG_UNKNOWN	RYCACNNRNNRNCAG_UNKNOWN		34	-0.22200704	-0.73260725	0.8394834	0.99265033	1	2065	tags=24%, list=18%, signal=29%
GCAAAAA,MIR-129	GCAAAAA,MIR-129		76	-0.20031074	-0.7283139	0.90235084	0.9961349	1	2127	tags=28%, list=19%, signal=34%
V$OCT1_B	V$OCT1_B		125	-0.20993645	-0.7255012	0.9053255	0.99728286	1	1878	tags=22%, list=17%, signal=26%
CCAWYNNGAAR_UNKNOWN	CCAWYNNGAAR_UNKNOWN		61	-0.18088733	-0.71851295	0.92537314	1	1	1868	tags=20%, list=17%, signal=23%
V$SPZ1_01	V$SPZ1_01		127	-0.17009172	-0.7140991	0.96147406	1	1	1722	tags=15%, list=15%, signal=17%
SYATTGTG_UNKNOWN	SYATTGTG_UNKNOWN		100	-0.18318348	-0.71409756	0.9385382	1	1	544	tags=6%, list=5%, signal=6%
V$SREBP1_Q6	V$SREBP1_Q6		129	-0.180421	-0.71148413	0.9548611	1	1	1829	tags=19%, list=16%, signal=22%
V$SP3_Q3	V$SP3_Q3		110	-0.17566371	-0.7075116	0.94280446	1	1	1626	tags=15%, list=15%, signal=18%
V$MEIS1_01	V$MEIS1_01		117	-0.17386776	-0.707252	0.9650735	1	1	2296	tags=23%, list=21%, signal=29%
V$HIF1_Q5	V$HIF1_Q5		121	-0.16547461	-0.7052021	0.9642249	1	1	1544	tags=13%, list=14%, signal=15%
V$AML1_01	V$AML1_01		129	-0.18477398	-0.70022815	0.96763206	1	1	2202	tags=24%, list=20%, signal=30%
V$AML1_Q6	V$AML1_Q6		129	-0.18477398	-0.70022815	0.96763206	1	1	2202	tags=24%, list=20%, signal=30%
V$NFY_Q6_01	V$NFY_Q6_01		129	-0.16609874	-0.69937223	0.9686924	1	1	1017	tags=9%, list=9%, signal=9%
V$SP1_Q6	V$SP1_Q6		128	-0.17197688	-0.69831264	0.9103053	0.9987513	1	1768	tags=19%, list=16%, signal=22%
CGTSACG_V$PAX3_B	CGTSACG_V$PAX3_B		61	-0.16308314	-0.69434583	0.9228007	1	1	1027	tags=10%, list=9%, signal=11%
V$CREB_Q3	V$CREB_Q3		115	-0.14552757	-0.6800425	0.9743178	1	1	1324	tags=10%, list=12%, signal=12%
TCTATGA,MIR-376A,MIR-376B	TCTATGA,MIR-376A,MIR-376B		50	-0.18708578	-0.6793516	0.91148776	1	1	2874	tags=34%, list=26%, signal=46%
TTGCWCAAY_V$CEBPB_02	TTGCWCAAY_V$CEBPB_02		36	-0.19769248	-0.678509	0.966611	1	1	270	tags=6%, list=2%, signal=6%
V$AP2ALPHA_01	V$AP2ALPHA_01		113	-0.161064	-0.67749447	0.9628906	1	1	1118	tags=10%, list=10%, signal=11%
V$NFMUE1_Q6	V$NFMUE1_Q6		118	-0.15835516	-0.67657405	0.81453156	1	1	1433	tags=11%, list=13%, signal=13%
V$USF_01	V$USF_01		109	-0.13899723	-0.6697403	0.9801653	1	1	693	tags=6%, list=6%, signal=7%
TTCCGTT,MIR-191	TTCCGTT,MIR-191		18	-0.2404362	-0.66497165	0.8648148	1	1	1023	tags=17%, list=9%, signal=18%
KTGGYRSGAA_UNKNOWN	KTGGYRSGAA_UNKNOWN		42	-0.21267238	-0.6580163	0.84313726	1	1	709	tags=7%, list=6%, signal=8%
CCGNMNNTNACG_UNKNOWN	CCGNMNNTNACG_UNKNOWN		38	-0.16040555	-0.6507857	0.9166667	1	1	2176	tags=21%, list=19%, signal=26%
V$SRF_01	V$SRF_01		37	-0.21259888	-0.6474248	0.9080882	1	1	613	tags=8%, list=5%, signal=9%
GGTGAAG,MIR-412	GGTGAAG,MIR-412		34	-0.20316306	-0.64660406	0.9063097	1	1	1693	tags=21%, list=15%, signal=24%
V$SREBP1_01	V$SREBP1_01		87	-0.1438237	-0.63979733	0.9753788	1	1	954	tags=7%, list=9%, signal=7%
GTGACGY_V$E4F1_Q6	GTGACGY_V$E4F1_Q6		316	-0.1419077	-0.63943696	0.9796334	1	1	1480	tags=11%, list=13%, signal=13%
ACACTAC,MIR-142-3P	ACACTAC,MIR-142-3P		60	-0.1907262	-0.63399726	0.8893709	1	1	1116	tags=10%, list=10%, signal=11%
AGGTGCA,MIR-500	AGGTGCA,MIR-500		46	-0.1624418	-0.62849885	0.994575	1	1	1789	tags=17%, list=16%, signal=21%
V$USF_Q6	V$USF_Q6		119	-0.13521387	-0.62092775	0.9963437	1	1	766	tags=6%, list=7%, signal=6%
CCAGGTT,MIR-490	CCAGGTT,MIR-490		27	-0.17355186	-0.6204517	0.9587426	1	1	1950	tags=19%, list=17%, signal=22%
GGCNRNWCTTYS_UNKNOWN	GGCNRNWCTTYS_UNKNOWN		39	-0.15638807	-0.62005806	0.92815536	1	1	2387	tags=18%, list=21%, signal=23%
GGCACAT,MIR-455	GGCACAT,MIR-455		28	-0.18627572	-0.6197964	0.93442625	1	1	1687	tags=18%, list=15%, signal=21%
V$SP1_Q6_01	V$SP1_Q6_01		126	-0.14166199	-0.6195568	0.9890311	0.9998044	1	1755	tags=14%, list=16%, signal=17%
ACACTGG,MIR-199A,MIR-199B	ACACTGG,MIR-199A,MIR-199B		80	-0.16740684	-0.61773014	0.9390244	0.99770045	1	1349	tags=11%, list=12%, signal=13%
TTTTGAG,MIR-373	TTTTGAG,MIR-373		116	-0.15712954	-0.61259764	0.9655797	0.9970813	1	1404	tags=12%, list=13%, signal=14%
ATAACCT,MIR-154	ATAACCT,MIR-154		35	-0.20075627	-0.6024379	0.87860084	0.99840593	1	2537	tags=26%, list=23%, signal=33%
YWATTWNNRGCT_UNKNOWN	YWATTWNNRGCT_UNKNOWN		32	-0.19331247	-0.57832146	0.9729272	1	1	1390	tags=19%, list=12%, signal=21%
RCGCANGCGY_V$NRF1_Q6	RCGCANGCGY_V$NRF1_Q6		412	-0.11028312	-0.55966425	0.9907063	1	1	2426	tags=17%, list=22%, signal=21%
GGTAACC,MIR-409-5P	GGTAACC,MIR-409-5P		19	-0.17036286	-0.5069819	0.9776876	1	1	2772	tags=26%, list=25%, signal=35%
GTAGGCA,MIR-189	GTAGGCA,MIR-189		17	-0.15970343	-0.48559353	0.9944238	1	1	3408	tags=47%, list=30%, signal=68%
AAGWWRNYGGC_UNKNOWN	AAGWWRNYGGC_UNKNOWN		50	-0.13334182	-0.46980682	0.99343544	1	1	2789	tags=28%, list=25%, signal=37%
V$ELK1_02	V$ELK1_02		113	-0.105111286	-0.4665365	0.9946043	1	1	2854	tags=22%, list=25%, signal=29%
AGGAGTG,MIR-483	AGGAGTG,MIR-483		32	-0.11370459	-0.40492356	1	1	1	3510	tags=38%, list=31%, signal=54%
TMTCGCGANR_UNKNOWN	TMTCGCGANR_UNKNOWN		72	-0.109910294	-0.39913517	0.99816847	0.99979883	1	2919	tags=31%, list=26%, signal=41%
