# Supplementary material for: A genomic analysis of mouse models of breast cancer reveals molecular features of mouse models and relationships to human breast cancer
Source: Breast Cancer Res. 2014 Jun 5;16(3):R59. doi: 10.1186/bcr3672 (PMC4078930; doi:10.1186/bcr3672)
Supplement: Additional file 11 — GSEA for mouse models compared to all other models or to mammary gland development. Listed by model. [file bcr3672-S11.zip › AdditionalFile11/Notch/Vs_Normal_Mammary/C3/Upregulated_in_Notch_vs_NormalMammary.txt]

NAME	GS<br> follow link to MSigDB	GS DETAILS	SIZE	ES	NES	NOM p-val	FDR q-val	FWER p-val	RANK AT MAX	LEADING EDGE
AAGTCCA,MIR-422B,MIR-422A	AAGTCCA,MIR-422B,MIR-422A	Details ...	28	0.44956186	1.4753419	0.034168564	1	0.788	1691	tags=25%, list=15%, signal=29%
ACCTGTTG_UNKNOWN	ACCTGTTG_UNKNOWN	Details ...	72	0.4640212	1.4430304	0.015283843	1	0.824	1565	tags=36%, list=14%, signal=42%
V$NRSF_01	V$NRSF_01	Details ...	52	0.54841465	1.3946842	0.12526096	1	0.884	3573	tags=69%, list=32%, signal=101%
CAGNWMCNNNGAC_UNKNOWN	CAGNWMCNNNGAC_UNKNOWN	Details ...	45	0.53651756	1.3707507	0.14255765	1	0.904	3573	tags=67%, list=32%, signal=98%
CACTTTG,MIR-520G,MIR-520H	CACTTTG,MIR-520G,MIR-520H	Details ...	118	0.3417809	1.3507644	0.06320542	1	0.917	2777	tags=35%, list=25%, signal=46%
V$EVI1_03	V$EVI1_03	Details ...	29	0.49122742	1.3457435	0.09513742	1	0.923	3445	tags=62%, list=31%, signal=89%
V$GATA4_Q3	V$GATA4_Q3	Details ...	113	0.35675704	1.3435866	0.05909091	1	0.924	3492	tags=46%, list=31%, signal=66%
YRCCAKNNGNCGC_UNKNOWN	YRCCAKNNGNCGC_UNKNOWN	Details ...	29	0.4494284	1.3311238	0.13686535	1	0.928	2495	tags=41%, list=22%, signal=53%
GGGGCCC,MIR-296	GGGGCCC,MIR-296	Details ...	37	0.4068024	1.3173146	0.18438178	1	0.935	2118	tags=30%, list=19%, signal=37%
GTGTGAG,MIR-342	GTGTGAG,MIR-342	Details ...	29	0.38450968	1.3158541	0.14153132	1	0.936	2026	tags=28%, list=18%, signal=34%
GTTGNYNNRGNAAC_UNKNOWN	GTTGNYNNRGNAAC_UNKNOWN	Details ...	44	0.38391405	1.3034837	0.11642411	1	0.945	2890	tags=32%, list=26%, signal=43%
V$ZIC3_01	V$ZIC3_01	Details ...	137	0.35854313	1.2784495	0.077922076	1	0.959	2871	tags=36%, list=26%, signal=48%
CCAGGGG,MIR-331	CCAGGGG,MIR-331	Details ...	49	0.40295288	1.2705742	0.17016807	1	0.962	3356	tags=45%, list=30%, signal=64%
CTGRYYYNATT_UNKNOWN	CTGRYYYNATT_UNKNOWN	Details ...	34	0.4043704	1.270387	0.13865547	1	0.962	3445	tags=47%, list=31%, signal=68%
V$EVI1_02	V$EVI1_02	Details ...	63	0.37011337	1.2695262	0.12638581	1	0.962	1475	tags=24%, list=13%, signal=27%
V$MAZ_Q6	V$MAZ_Q6	Details ...	95	0.3322913	1.2639544	0.16842106	1	0.962	3479	tags=40%, list=31%, signal=58%
CAGGTCC,MIR-492	CAGGTCC,MIR-492	Details ...	28	0.39688358	1.260728	0.1933472	1	0.966	3896	tags=46%, list=35%, signal=71%
V$HNF3B_01	V$HNF3B_01	Details ...	103	0.37039927	1.2604363	0.09381663	1	0.966	2141	tags=35%, list=19%, signal=43%
V$AREB6_02	V$AREB6_02	Details ...	129	0.33341953	1.2577449	0.10660981	1	0.967	3479	tags=45%, list=31%, signal=64%
V$ZID_01	V$ZID_01	Details ...	107	0.3160064	1.2571175	0.10804598	1	0.968	2728	tags=32%, list=24%, signal=42%
RYTGCNNRGNAAC_V$MIF1_01	RYTGCNNRGNAAC_V$MIF1_01	Details ...	33	0.39903295	1.2527452	0.17113402	1	0.968	3754	tags=45%, list=34%, signal=68%
YGACNNYACAR_UNKNOWN	YGACNNYACAR_UNKNOWN	Details ...	44	0.40855932	1.2520074	0.20250522	1	0.968	1803	tags=30%, list=16%, signal=35%
ACAGGGT,MIR-10A,MIR-10B	ACAGGGT,MIR-10A,MIR-10B	Details ...	64	0.35967413	1.2515286	0.12831858	1	0.97	2522	tags=34%, list=23%, signal=44%
V$ER_Q6_02	V$ER_Q6_02	Details ...	130	0.3280141	1.2477084	0.10585585	1	0.973	2265	tags=32%, list=20%, signal=39%
V$MZF1_02	V$MZF1_02	Details ...	110	0.32647985	1.2476723	0.14565217	1	0.973	3037	tags=36%, list=27%, signal=49%
V$FXR_IR1_Q6	V$FXR_IR1_Q6	Details ...	61	0.36577895	1.2462876	0.15090543	1	0.973	2151	tags=34%, list=19%, signal=42%
V$PITX2_Q2	V$PITX2_Q2	Details ...	119	0.346595	1.238632	0.16186252	1	0.975	2738	tags=35%, list=24%, signal=46%
V$HEN1_01	V$HEN1_01	Details ...	92	0.33969903	1.2328728	0.19955654	1	0.978	3433	tags=43%, list=31%, signal=62%
CAAGGAT,MIR-362	CAAGGAT,MIR-362	Details ...	33	0.37993085	1.2322111	0.18534483	1	0.978	2630	tags=36%, list=23%, signal=47%
V$ETF_Q6	V$ETF_Q6	Details ...	50	0.3798811	1.2239004	0.23770492	1	0.98	3976	tags=48%, list=36%, signal=74%
RGTTAMWNATT_V$HNF1_01	RGTTAMWNATT_V$HNF1_01	Details ...	43	0.43610218	1.2225951	0.19254659	1	0.98	2179	tags=44%, list=19%, signal=55%
V$PAX4_03	V$PAX4_03	Details ...	133	0.30983192	1.2210804	0.12734865	1	0.98	2740	tags=32%, list=24%, signal=42%
V$HNF1_01	V$HNF1_01	Details ...	129	0.38584086	1.2160144	0.20299146	1	0.98	2531	tags=43%, list=23%, signal=54%
V$CRX_Q4	V$CRX_Q4	Details ...	118	0.34482846	1.2159843	0.17767654	1	0.98	1091	tags=21%, list=10%, signal=23%
CCATCCA,MIR-432	CCATCCA,MIR-432	Details ...	32	0.34622413	1.2158016	0.1984536	1	0.98	1649	tags=25%, list=15%, signal=29%
V$MYOD_01	V$MYOD_01	Details ...	110	0.34163114	1.2117121	0.18722467	1	0.981	2531	tags=34%, list=23%, signal=43%
RYTGCNWTGGNR_UNKNOWN	RYTGCNWTGGNR_UNKNOWN	Details ...	52	0.38762745	1.2115473	0.18580376	1	0.981	3529	tags=48%, list=32%, signal=70%
V$STAT3_02	V$STAT3_02	Details ...	63	0.33868852	1.2098154	0.18336888	1	0.981	3208	tags=41%, list=29%, signal=58%
V$CP2_02	V$CP2_02	Details ...	122	0.3043437	1.2059003	0.1561086	1	0.982	3633	tags=43%, list=32%, signal=64%
CAGTCAC,MIR-134	CAGTCAC,MIR-134	Details ...	25	0.35631463	1.2057557	0.22222222	1	0.982	3725	tags=44%, list=33%, signal=66%
GTGGGTGK_UNKNOWN	GTGGGTGK_UNKNOWN	Details ...	149	0.31039867	1.2015127	0.17906977	1	0.983	3433	tags=42%, list=31%, signal=59%
V$CREBP1_01	V$CREBP1_01	Details ...	77	0.31387183	1.1994451	0.19088937	1	0.983	3111	tags=34%, list=28%, signal=46%
V$EGR_Q6	V$EGR_Q6	Details ...	134	0.29815835	1.1984938	0.18390805	1	0.983	2617	tags=31%, list=23%, signal=39%
V$ZIC1_01	V$ZIC1_01	Details ...	124	0.32739016	1.19568	0.20408164	1	0.984	3131	tags=40%, list=28%, signal=54%
V$FREAC7_01	V$FREAC7_01	Details ...	84	0.31904328	1.1934958	0.13010204	1	0.984	1789	tags=26%, list=16%, signal=31%
GTGCAAA,MIR-507	GTGCAAA,MIR-507	Details ...	58	0.31059253	1.1855959	0.19026549	1	0.985	1591	tags=24%, list=14%, signal=28%
TCTGATC,MIR-383	TCTGATC,MIR-383	Details ...	20	0.38586864	1.1837964	0.23541667	1	0.985	2314	tags=35%, list=21%, signal=44%
V$EFC_Q6	V$EFC_Q6	Details ...	126	0.31421408	1.1787161	0.21205822	1	0.986	2795	tags=34%, list=25%, signal=45%
V$TGIF_01	V$TGIF_01	Details ...	107	0.31652737	1.1785352	0.2152174	1	0.986	3458	tags=41%, list=31%, signal=59%
CTCAAGA,MIR-526B	CTCAAGA,MIR-526B	Details ...	38	0.37439844	1.177831	0.26859504	1	0.987	2656	tags=32%, list=24%, signal=41%
TCTGGAC,MIR-198	TCTGGAC,MIR-198	Details ...	39	0.3051589	1.1763501	0.18907563	1	0.987	1821	tags=23%, list=16%, signal=27%
GGAMTNNNNNTCCY_UNKNOWN	GGAMTNNNNNTCCY_UNKNOWN	Details ...	55	0.29892442	1.1755688	0.22150537	1	0.987	4386	tags=51%, list=39%, signal=83%
CCTGTGA,MIR-513	CCTGTGA,MIR-513	Details ...	63	0.31288344	1.1746529	0.2	1	0.987	2453	tags=33%, list=22%, signal=42%
ACAWYAAAG_UNKNOWN	ACAWYAAAG_UNKNOWN	Details ...	47	0.361107	1.1715068	0.21396397	1	0.988	3129	tags=43%, list=28%, signal=59%
CCCAGAG,MIR-326	CCCAGAG,MIR-326	Details ...	78	0.31370634	1.1706965	0.2224622	1	0.988	4015	tags=47%, list=36%, signal=73%
V$HMX1_01	V$HMX1_01	Details ...	20	0.41848597	1.1665486	0.27450982	1	0.988	2632	tags=40%, list=24%, signal=52%
V$HNF1_Q6	V$HNF1_Q6	Details ...	136	0.36783653	1.1638262	0.23747277	1	0.989	2531	tags=42%, list=23%, signal=53%
V$ZF5_01	V$ZF5_01	Details ...	123	0.28799546	1.1630574	0.24840765	1	0.989	3990	tags=42%, list=36%, signal=65%
ACTGCCT,MIR-34B	ACTGCCT,MIR-34B	Details ...	111	0.28229457	1.1612604	0.24318182	1	0.989	4216	tags=41%, list=38%, signal=66%
V$HNF1_C	V$HNF1_C	Details ...	120	0.3698751	1.1606978	0.27973568	1	0.989	2225	tags=38%, list=20%, signal=46%
V$CHX10_01	V$CHX10_01		108	0.34286457	1.160485	0.24183007	1	0.989	2749	tags=40%, list=25%, signal=52%
V$GATA_Q6	V$GATA_Q6		106	0.3876965	1.1593878	0.27176222	1	0.989	2846	tags=50%, list=25%, signal=66%
V$MEIS1BHOXA9_01	V$MEIS1BHOXA9_01		71	0.32512477	1.149792	0.24295011	1	0.989	1976	tags=27%, list=18%, signal=32%
GGAANCGGAANY_UNKNOWN	GGAANCGGAANY_UNKNOWN		52	0.30872738	1.1449362	0.32669324	1	0.989	5481	tags=67%, list=49%, signal=131%
CCCACAT,MIR-299-3P	CCCACAT,MIR-299-3P		25	0.36795664	1.143658	0.32617188	1	0.989	4108	tags=48%, list=37%, signal=76%
V$NGFIC_01	V$NGFIC_01		113	0.28597915	1.1405904	0.23608018	1	0.989	3256	tags=35%, list=29%, signal=48%
MCAATNNNNNGCG_UNKNOWN	MCAATNNNNNGCG_UNKNOWN		50	0.32735783	1.1404439	0.29910713	1	0.989	4377	tags=50%, list=39%, signal=82%
TTAYRTAA_V$E4BP4_01	TTAYRTAA_V$E4BP4_01		107	0.27274618	1.1377963	0.23130842	1	0.989	2130	tags=25%, list=19%, signal=31%
GAGCTGG,MIR-337	GAGCTGG,MIR-337		76	0.29418448	1.1313665	0.2920168	1	0.99	3700	tags=37%, list=33%, signal=55%
V$E47_01	V$E47_01		133	0.29676116	1.130543	0.3116592	1	0.991	3592	tags=41%, list=32%, signal=60%
V$OSF2_Q6	V$OSF2_Q6		134	0.2648776	1.1302735	0.18062827	1	0.991	3644	tags=37%, list=33%, signal=55%
CATRRAGC_UNKNOWN	CATRRAGC_UNKNOWN		58	0.32167125	1.1287377	0.25295508	1	0.991	3592	tags=36%, list=32%, signal=53%
CYTAGCAAY_UNKNOWN	CYTAGCAAY_UNKNOWN		63	0.306721	1.128358	0.3254818	1	0.991	3849	tags=38%, list=34%, signal=58%
V$AHRARNT_01	V$AHRARNT_01		72	0.31359023	1.127541	0.25591397	1	0.991	3796	tags=47%, list=34%, signal=71%
V$GATA1_05	V$GATA1_05		134	0.30569825	1.1226021	0.23555556	1	0.991	3356	tags=44%, list=30%, signal=62%
V$FOXJ2_02	V$FOXJ2_02		101	0.30412278	1.1199837	0.27083334	1	0.991	3236	tags=46%, list=29%, signal=63%
AGGGCAG,MIR-18A	AGGGCAG,MIR-18A		62	0.31694323	1.1186692	0.29501083	1	0.991	2240	tags=26%, list=20%, signal=32%
V$CDPCR1_01	V$CDPCR1_01		59	0.326028	1.1167139	0.2832618	1	0.992	2983	tags=41%, list=27%, signal=55%
V$EGR1_01	V$EGR1_01		131	0.28015038	1.1144	0.3265306	1	0.992	4290	tags=48%, list=38%, signal=77%
V$OLF1_01	V$OLF1_01		132	0.30701378	1.1099942	0.3156733	1	0.992	2777	tags=36%, list=25%, signal=48%
V$P300_01	V$P300_01		130	0.26758692	1.1035398	0.27562642	1	0.993	2987	tags=31%, list=27%, signal=41%
V$CDP_01	V$CDP_01		37	0.4039362	1.0957946	0.34557235	1	0.994	3356	tags=54%, list=30%, signal=77%
V$CDPCR3HD_01	V$CDPCR3HD_01		112	0.2946375	1.0936728	0.2883295	1	0.994	3014	tags=37%, list=27%, signal=50%
YAATNRNNNYNATT_UNKNOWN	YAATNRNNNYNATT_UNKNOWN		51	0.3293525	1.088544	0.3135246	1	0.994	3150	tags=45%, list=28%, signal=62%
V$EVI1_05	V$EVI1_05		89	0.32606483	1.0860614	0.34888887	1	0.995	2184	tags=30%, list=20%, signal=37%
GAGCCAG,MIR-149	GAGCCAG,MIR-149		73	0.2665709	1.0859953	0.35476717	1	0.995	3553	tags=40%, list=32%, signal=58%
V$SMAD3_Q6	V$SMAD3_Q6		104	0.30266225	1.0853348	0.34934497	1	0.995	2777	tags=40%, list=25%, signal=53%
TCTCTCC,MIR-185	TCTCTCC,MIR-185		53	0.28511164	1.0853193	0.34888887	1	0.995	3554	tags=40%, list=32%, signal=58%
V$TEF_Q6	V$TEF_Q6		111	0.27859068	1.0845262	0.30785123	1	0.995	2249	tags=28%, list=20%, signal=35%
V$ATF6_01	V$ATF6_01		63	0.29424563	1.0816544	0.35371178	1	0.995	4481	tags=48%, list=40%, signal=79%
SMTTTTGT_UNKNOWN	SMTTTTGT_UNKNOWN		196	0.23067626	1.0802951	0.2927928	1	0.996	2765	tags=29%, list=25%, signal=38%
V$CDC5_01	V$CDC5_01		137	0.27093467	1.0795671	0.32951945	1	0.996	2787	tags=34%, list=25%, signal=45%
V$STAT_Q6	V$STAT_Q6		133	0.2622869	1.0794597	0.34549356	1	0.996	3469	tags=38%, list=31%, signal=54%
V$E2A_Q2	V$E2A_Q2		107	0.3148053	1.0788392	0.3542601	1	0.996	2187	tags=32%, list=20%, signal=39%
ACCAATC,MIR-509	ACCAATC,MIR-509		19	0.3346913	1.0781393	0.35140997	1	0.996	1722	tags=21%, list=15%, signal=25%
GCAAGGA,MIR-502	GCAAGGA,MIR-502		34	0.30889446	1.0768967	0.3482906	1	0.996	1450	tags=18%, list=13%, signal=20%
YGCGYRCGC_UNKNOWN	YGCGYRCGC_UNKNOWN		139	0.22782438	1.0745946	0.32034633	1	0.996	3621	tags=37%, list=32%, signal=54%
GACAGGG,MIR-339	GACAGGG,MIR-339		31	0.32733348	1.0741904	0.3739496	1	0.996	2288	tags=32%, list=20%, signal=40%
V$HP1SITEFACTOR_Q6	V$HP1SITEFACTOR_Q6		113	0.29257002	1.0706514	0.33254156	1	0.996	2130	tags=27%, list=19%, signal=32%
YATTNATC_UNKNOWN	YATTNATC_UNKNOWN		162	0.3074869	1.0694195	0.35730338	1	0.996	2178	tags=32%, list=19%, signal=39%
V$PAX4_01	V$PAX4_01		135	0.27713194	1.0692083	0.37004405	1	0.996	4329	tags=50%, list=39%, signal=81%
GGATTA_V$PITX2_Q2	GGATTA_V$PITX2_Q2		284	0.2535139	1.0680227	0.3202765	1	0.996	2160	tags=25%, list=19%, signal=30%
CTGAGCC,MIR-24	CTGAGCC,MIR-24		123	0.2642714	1.0679839	0.3842795	1	0.996	3864	tags=44%, list=35%, signal=66%
V$T3R_Q6	V$T3R_Q6		117	0.28693026	1.0679255	0.3627907	1	0.996	2331	tags=31%, list=21%, signal=38%
GTGGTGA,MIR-197	GTGGTGA,MIR-197		34	0.30462664	1.0662727	0.37471783	1	0.997	2887	tags=32%, list=26%, signal=43%
CACCAGC,MIR-138	CACCAGC,MIR-138		103	0.27411643	1.065282	0.3722334	1	0.997	3134	tags=32%, list=28%, signal=44%
RRCCGTTA_UNKNOWN	RRCCGTTA_UNKNOWN		35	0.28959346	1.0589385	0.3511111	1	0.997	4278	tags=46%, list=38%, signal=74%
V$AHR_Q5	V$AHR_Q5		105	0.26327232	1.0584741	0.35777777	1	0.997	2867	tags=33%, list=26%, signal=44%
V$AHR_01	V$AHR_01		39	0.31406918	1.0575912	0.38623327	1	0.997	2602	tags=36%, list=23%, signal=47%
V$NFKB_Q6_01	V$NFKB_Q6_01		113	0.26813287	1.0574654	0.33882353	1	0.997	2093	tags=26%, list=19%, signal=31%
V$ZF5_B	V$ZF5_B		117	0.26770887	1.0564704	0.375	1	0.997	3238	tags=37%, list=29%, signal=51%
V$CART1_01	V$CART1_01		97	0.29763177	1.0549412	0.34388185	1	0.997	2121	tags=37%, list=19%, signal=45%
V$HSF_Q6	V$HSF_Q6		96	0.2699946	1.0524163	0.37674418	1	0.997	3173	tags=41%, list=28%, signal=56%
V$NFKAPPAB_01	V$NFKAPPAB_01		125	0.26593456	1.048903	0.35211268	1	0.998	2366	tags=27%, list=21%, signal=34%
ACATATC,MIR-190	ACATATC,MIR-190		26	0.3685894	1.048319	0.38961038	1	0.998	942	tags=19%, list=8%, signal=21%
TGTTTGY_V$HNF3_Q6	TGTTTGY_V$HNF3_Q6		356	0.26876423	1.0465727	0.40666667	1	0.998	3467	tags=42%, list=31%, signal=58%
CAGGTA_V$AREB6_01	CAGGTA_V$AREB6_01		362	0.24934049	1.046081	0.33793104	1	0.998	2765	tags=34%, list=25%, signal=44%
RYTAAWNNNTGAY_UNKNOWN	RYTAAWNNNTGAY_UNKNOWN		37	0.36897534	1.045324	0.40397352	1	0.998	2836	tags=51%, list=25%, signal=69%
V$AP2_Q3	V$AP2_Q3		130	0.22151397	1.0416712	0.39702234	1	0.998	2573	tags=23%, list=23%, signal=30%
V$HMGIY_Q6	V$HMGIY_Q6		117	0.28352675	1.0414053	0.39030024	1	0.998	2765	tags=38%, list=25%, signal=49%
V$OCT1_01	V$OCT1_01		125	0.2756621	1.0401505	0.39915073	1	0.998	3587	tags=50%, list=32%, signal=73%
V$P53_02	V$P53_02		112	0.26386887	1.0400532	0.3883721	1	0.998	3019	tags=36%, list=27%, signal=48%
TGCTGAY_UNKNOWN	TGCTGAY_UNKNOWN		259	0.25039253	1.0385141	0.3860045	1	0.998	3445	tags=37%, list=31%, signal=53%
CTGCAGY_UNKNOWN	CTGCAGY_UNKNOWN		369	0.25628135	1.0384296	0.390625	1	0.998	3478	tags=40%, list=31%, signal=56%
CCCNNNNNNAAGWT_UNKNOWN	CCCNNNNNNAAGWT_UNKNOWN		53	0.27016246	1.0353329	0.4078675	1	0.998	1540	tags=17%, list=14%, signal=20%
YCATTAA_UNKNOWN	YCATTAA_UNKNOWN		277	0.26260015	1.0348505	0.35034803	1	0.998	2199	tags=29%, list=20%, signal=35%
V$FAC1_01	V$FAC1_01		106	0.253119	1.0328066	0.39646465	1	0.998	2820	tags=34%, list=25%, signal=45%
TAAYNRNNTCC_UNKNOWN	TAAYNRNNTCC_UNKNOWN		78	0.2906949	1.0273129	0.4122807	1	0.998	2846	tags=33%, list=25%, signal=44%
YGTCCTTGR_UNKNOWN	YGTCCTTGR_UNKNOWN		43	0.30896944	1.0261408	0.4308617	1	0.998	3579	tags=42%, list=32%, signal=61%
TCCCCAC,MIR-491	TCCCCAC,MIR-491		31	0.32065773	1.0219836	0.44962686	1	0.998	2773	tags=29%, list=25%, signal=38%
V$PIT1_Q6	V$PIT1_Q6		110	0.2868657	1.0204389	0.40666667	1	0.998	2121	tags=32%, list=19%, signal=39%
GTTRYCATRR_UNKNOWN	GTTRYCATRR_UNKNOWN		67	0.27113983	1.0203193	0.45514223	1	0.998	4290	tags=43%, list=38%, signal=70%
V$NFY_C	V$NFY_C		112	0.25010556	1.0194414	0.42299348	1	0.998	1799	tags=19%, list=16%, signal=22%
V$DR4_Q2	V$DR4_Q2		118	0.27179074	1.0179157	0.4375	1	0.998	2846	tags=36%, list=25%, signal=47%
V$AREB6_03	V$AREB6_03		111	0.25568727	1.017438	0.41708544	1	0.998	3398	tags=41%, list=30%, signal=58%
V$PPARA_02	V$PPARA_02		61	0.29017445	1.0162044	0.44175825	1	0.998	2751	tags=30%, list=25%, signal=39%
V$AP2_Q6	V$AP2_Q6		127	0.21758711	1.0145992	0.45183486	1	0.998	2751	tags=26%, list=25%, signal=34%
V$POU3F2_01	V$POU3F2_01		49	0.30254674	1.0131464	0.4013921	1	0.998	2121	tags=29%, list=19%, signal=35%
V$HTF_01	V$HTF_01		28	0.2810622	1.0123949	0.46803653	1	0.998	3064	tags=32%, list=27%, signal=44%
TCTAGAG,MIR-517	TCTAGAG,MIR-517		29	0.3000605	1.010391	0.46544716	1	0.998	2465	tags=28%, list=22%, signal=35%
V$TFIII_Q6	V$TFIII_Q6		104	0.27009496	1.0082016	0.44537815	1	0.998	2694	tags=35%, list=24%, signal=45%
V$E12_Q6	V$E12_Q6		118	0.27239862	1.0081322	0.44392523	1	0.998	2934	tags=31%, list=26%, signal=42%
V$YY1_01	V$YY1_01		127	0.23612678	1.0080149	0.41136363	1	0.998	3485	tags=35%, list=31%, signal=51%
V$E47_02	V$E47_02		113	0.2693886	1.0078785	0.43459916	1	0.998	2723	tags=36%, list=24%, signal=47%
V$EGR2_01	V$EGR2_01		85	0.25285298	1.0067614	0.4801762	1	0.998	3989	tags=42%, list=36%, signal=65%
V$BRN2_01	V$BRN2_01		114	0.2585583	1.0060713	0.43842363	1	0.998	2169	tags=27%, list=19%, signal=33%
V$AP2_Q6_01	V$AP2_Q6_01		124	0.24559732	1.0055797	0.4413793	1	0.998	3182	tags=33%, list=28%, signal=46%
WTTGKCTG_UNKNOWN	WTTGKCTG_UNKNOWN		235	0.22652085	1.0051214	0.45794392	1	0.998	3303	tags=36%, list=29%, signal=50%
V$RFX1_02	V$RFX1_02		120	0.23662503	1.0046605	0.45393258	1	0.998	4292	tags=46%, list=38%, signal=74%
ATGTCAC,MIR-489	ATGTCAC,MIR-489		42	0.2819244	1.0030836	0.47311828	1	0.998	2847	tags=33%, list=25%, signal=45%
V$ARP1_01	V$ARP1_01		79	0.300096	1.0019804	0.46784922	1	0.998	3238	tags=39%, list=29%, signal=55%
V$MEIS1AHOXA9_01	V$MEIS1AHOXA9_01		55	0.3128823	1.0016727	0.46723044	1	0.998	2082	tags=33%, list=19%, signal=40%
CTACCTC,LET-7A,LET-7B,LET-7C,LET-7D,LET-7E,LET-7F,MIR-98,LET-7G,LET-7I	CTACCTC,LET-7A,LET-7B,LET-7C,LET-7D,LET-7E,LET-7F,MIR-98,LET-7G,LET-7I		184	0.23253033	1.0015773	0.4683841	1	0.998	2842	tags=30%, list=25%, signal=40%
V$MYOD_Q6_01	V$MYOD_Q6_01		104	0.2995777	1.0010359	0.47488585	1	0.998	3876	tags=44%, list=35%, signal=67%
V$HNF4ALPHA_Q6	V$HNF4ALPHA_Q6		131	0.2591329	0.99970764	0.44772726	1	0.998	2878	tags=31%, list=26%, signal=41%
V$TITF1_Q3	V$TITF1_Q3		118	0.26241052	0.9989194	0.47346073	1	0.998	2612	tags=31%, list=23%, signal=40%
V$CREL_01	V$CREL_01		136	0.23487969	0.9981335	0.4467005	1	0.998	2118	tags=25%, list=19%, signal=30%
V$GATA_C	V$GATA_C		137	0.28362003	0.99798584	0.44235295	1	0.998	2846	tags=39%, list=25%, signal=51%
V$NFKAPPAB65_01	V$NFKAPPAB65_01		123	0.24064375	0.9971021	0.44852942	1	0.998	2403	tags=27%, list=21%, signal=34%
V$STAT_01	V$STAT_01		133	0.2271433	0.9970124	0.4741573	1	0.998	2384	tags=24%, list=21%, signal=30%
V$IK1_01	V$IK1_01		139	0.24852942	0.9940704	0.50980395	1	0.998	3250	tags=37%, list=29%, signal=52%
V$LXR_Q3	V$LXR_Q3		34	0.27206916	0.9937622	0.45859873	1	0.998	3497	tags=38%, list=31%, signal=55%
RNGTGGGC_UNKNOWN	RNGTGGGC_UNKNOWN		375	0.22223753	0.9919751	0.4868735	1	0.998	2969	tags=31%, list=27%, signal=41%
TGTGTGA,MIR-377	TGTGTGA,MIR-377		87	0.22343928	0.9917956	0.44208038	1	0.998	2765	tags=24%, list=25%, signal=32%
GTCNYYATGR_UNKNOWN	GTCNYYATGR_UNKNOWN		36	0.2621203	0.9908068	0.47084233	1	0.998	1809	tags=19%, list=16%, signal=23%
TGAYRTCA_V$ATF3_Q6	TGAYRTCA_V$ATF3_Q6		259	0.24241668	0.9907329	0.47570333	1	0.998	2772	tags=28%, list=25%, signal=37%
V$RFX1_01	V$RFX1_01		105	0.25103846	0.99006706	0.4888438	1	0.998	3791	tags=39%, list=34%, signal=58%
V$ER_Q6_01	V$ER_Q6_01		122	0.23794444	0.989014	0.44567627	1	0.998	3407	tags=38%, list=30%, signal=54%
V$NKX25_02	V$NKX25_02		115	0.29554528	0.98894817	0.45475113	0.9984605	0.998	2798	tags=40%, list=25%, signal=53%
V$ATF1_Q6	V$ATF1_Q6		124	0.24782245	0.9878967	0.49122807	0.9969489	0.998	1398	tags=19%, list=12%, signal=22%
V$GABP_B	V$GABP_B		114	0.2248527	0.98442936	0.4623218	1	0.998	4863	tags=46%, list=43%, signal=80%
V$STAT5A_04	V$STAT5A_04		99	0.2711821	0.98378694	0.49199083	1	0.998	2053	tags=24%, list=18%, signal=29%
V$GCM_Q2	V$GCM_Q2		111	0.24693142	0.9823892	0.4716981	1	0.998	3105	tags=32%, list=28%, signal=43%
RACCACAR_V$AML_Q6	RACCACAR_V$AML_Q6		138	0.25243375	0.982111	0.4524362	0.99654853	0.998	3046	tags=36%, list=27%, signal=48%
AAAGGAT,MIR-501	AAAGGAT,MIR-501		72	0.21864274	0.97892904	0.5181598	1	0.998	1591	tags=17%, list=14%, signal=19%
TTGGGAG,MIR-150	TTGGGAG,MIR-150		49	0.27393815	0.97886294	0.5	0.99884266	0.998	3348	tags=37%, list=30%, signal=52%
V$FOXO1_01	V$FOXO1_01		124	0.2410163	0.97854304	0.5325	0.99438614	0.998	3592	tags=40%, list=32%, signal=59%
V$NF1_Q6	V$NF1_Q6		141	0.24979192	0.977462	0.48235294	0.9932618	0.999	2871	tags=36%, list=26%, signal=48%
V$OCT1_02	V$OCT1_02		100	0.27659822	0.97700334	0.5113402	0.98942643	0.999	2778	tags=38%, list=25%, signal=50%
TTANTCA_UNKNOWN	TTANTCA_UNKNOWN		429	0.24000226	0.97578233	0.5	0.9887715	0.999	2846	tags=31%, list=25%, signal=40%
V$OCT_C	V$OCT_C		129	0.25371972	0.9754155	0.51403886	0.9846084	0.999	3661	tags=48%, list=33%, signal=71%
V$E2F1_Q4	V$E2F1_Q4		115	0.24031095	0.973594	0.45803356	0.98671734	0.999	3107	tags=27%, list=28%, signal=37%
V$HAND1E47_01	V$HAND1E47_01		127	0.27694005	0.9735879	0.4966443	0.98135	0.999	2130	tags=32%, list=19%, signal=39%
V$CMYB_01	V$CMYB_01		119	0.21493116	0.97340983	0.51121074	0.97663325	0.999	2983	tags=29%, list=27%, signal=40%
V$SOX5_01	V$SOX5_01		113	0.24617757	0.9726315	0.5104895	0.9743925	0.999	2184	tags=23%, list=20%, signal=28%
V$FOXO4_01	V$FOXO4_01		108	0.23724537	0.96955615	0.52884614	0.9805003	0.999	3661	tags=36%, list=33%, signal=53%
AGCTCCT,MIR-28	AGCTCCT,MIR-28		40	0.25969592	0.9691255	0.51898736	0.97655886	0.999	4474	tags=50%, list=40%, signal=83%
V$NFKB_Q6	V$NFKB_Q6		130	0.24073362	0.9684488	0.51758796	0.9739133	0.999	1412	tags=18%, list=13%, signal=21%
V$MYC_Q2	V$MYC_Q2		97	0.22124046	0.9679699	0.54988915	0.9710551	1	2713	tags=27%, list=24%, signal=35%
GGGYGTGNY_UNKNOWN	GGGYGTGNY_UNKNOWN		325	0.21652251	0.9679189	0.5320665	0.96610594	1	2990	tags=29%, list=27%, signal=39%
RYAAAKNNNNNNTTGW_UNKNOWN	RYAAAKNNNNNNTTGW_UNKNOWN		44	0.29406723	0.96755105	0.5272331	0.9623345	1	2239	tags=30%, list=20%, signal=37%
CAATGCA,MIR-33	CAATGCA,MIR-33		55	0.23996016	0.96605265	0.53669727	0.9625807	1	3238	tags=35%, list=29%, signal=48%
TGACAGNY_V$MEIS1_01	TGACAGNY_V$MEIS1_01		378	0.21528347	0.9652446	0.53411764	0.9605996	1	3305	tags=32%, list=30%, signal=44%
AAGCAAT,MIR-137	AAGCAAT,MIR-137		94	0.25474074	0.9651331	0.5256917	0.95615643	1	1278	tags=17%, list=11%, signal=19%
V$CREB_Q2	V$CREB_Q2		124	0.22574337	0.96332043	0.52575105	0.95789623	1	2368	tags=23%, list=21%, signal=29%
V$POU6F1_01	V$POU6F1_01		117	0.28139022	0.9622165	0.4955357	0.9572368	1	3107	tags=45%, list=28%, signal=62%
GATAAGR_V$GATA_C	GATAAGR_V$GATA_C		161	0.2810759	0.9612584	0.4955357	0.9558479	1	2846	tags=42%, list=25%, signal=55%
V$MYOD_Q6	V$MYOD_Q6		113	0.2655883	0.9595891	0.5306604	0.957189	1	3497	tags=42%, list=31%, signal=60%
V$TST1_01	V$TST1_01		133	0.23812899	0.9594997	0.50855744	0.9527175	1	2842	tags=29%, list=25%, signal=38%
RTTTNNNYTGGM_UNKNOWN	RTTTNNNYTGGM_UNKNOWN		84	0.2626745	0.9584499	0.53196347	0.9517109	1	3344	tags=44%, list=30%, signal=62%
V$NKX62_Q2	V$NKX62_Q2		108	0.2464527	0.9574903	0.54366815	0.95051306	1	2842	tags=34%, list=25%, signal=45%
V$MSX1_01	V$MSX1_01		98	0.27148739	0.9574115	0.50473934	0.94604343	1	2121	tags=30%, list=19%, signal=36%
ACTWSNACTNY_UNKNOWN	ACTWSNACTNY_UNKNOWN		40	0.25552657	0.95504624	0.47355163	0.9504958	1	617	tags=10%, list=6%, signal=11%
V$SMAD4_Q6	V$SMAD4_Q6		112	0.23324023	0.9540879	0.52955085	0.9491114	1	3508	tags=38%, list=31%, signal=55%
V$COMP1_01	V$COMP1_01		64	0.25471786	0.9536978	0.54211664	0.9459177	1	2765	tags=34%, list=25%, signal=45%
V$GATA1_02	V$GATA1_02		123	0.2474675	0.95352083	0.5345912	0.94179726	1	2380	tags=31%, list=21%, signal=39%
ACAWNRNSRCGG_UNKNOWN	ACAWNRNSRCGG_UNKNOWN		41	0.22916731	0.9523724	0.48451328	0.9412861	1	4290	tags=39%, list=38%, signal=63%
V$AREB6_04	V$AREB6_04		116	0.24242748	0.95215136	0.51	0.93763715	1	2677	tags=34%, list=24%, signal=45%
V$MIF1_01	V$MIF1_01		75	0.22014184	0.9503846	0.56504065	0.93943095	1	2616	tags=23%, list=23%, signal=29%
YTAATTAA_V$LHX3_01	YTAATTAA_V$LHX3_01		88	0.2602635	0.94854635	0.56	0.9418066	1	1662	tags=23%, list=15%, signal=26%
V$HNF4_Q6	V$HNF4_Q6		125	0.24378493	0.94851327	0.5695067	0.9374515	1	2186	tags=28%, list=20%, signal=34%
V$AP1_Q6	V$AP1_Q6		130	0.23288666	0.9468859	0.54923415	0.9393421	1	3523	tags=37%, list=31%, signal=53%
V$WHN_B	V$WHN_B		121	0.22177623	0.9461612	0.54831463	0.9374482	1	3722	tags=39%, list=33%, signal=58%
V$CIZ_01	V$CIZ_01		104	0.23582055	0.94614697	0.5229759	0.93311846	1	2380	tags=29%, list=21%, signal=36%
V$ZIC2_01	V$ZIC2_01		124	0.24636437	0.9438645	0.56363636	0.9367333	1	2612	tags=27%, list=23%, signal=34%
V$GATA6_01	V$GATA6_01		138	0.27627352	0.9419994	0.576659	0.93911815	1	2846	tags=43%, list=25%, signal=57%
WCAANNNYCAG_UNKNOWN	WCAANNNYCAG_UNKNOWN		121	0.21743684	0.93978155	0.5772532	0.94292486	1	2959	tags=32%, list=26%, signal=43%
ACCATTT,MIR-522	ACCATTT,MIR-522		78	0.24208018	0.9394154	0.52734375	0.9399134	1	2402	tags=24%, list=21%, signal=31%
CTGYNNCTYTAA_UNKNOWN	CTGYNNCTYTAA_UNKNOWN		37	0.27500576	0.9384113	0.5986842	0.9392294	1	3771	tags=49%, list=34%, signal=73%
V$E4BP4_01	V$E4BP4_01		94	0.22601055	0.93678886	0.6053719	0.94060355	1	2798	tags=26%, list=25%, signal=34%
V$NFKB_C	V$NFKB_C		136	0.21579725	0.93624985	0.5531401	0.9381496	1	2088	tags=21%, list=19%, signal=25%
V$LYF1_01	V$LYF1_01		128	0.23940468	0.93595254	0.585	0.9349278	1	2659	tags=30%, list=24%, signal=38%
V$PAX5_01	V$PAX5_01		73	0.24482328	0.93497306	0.58685446	0.93418825	1	3396	tags=38%, list=30%, signal=55%
V$USF2_Q6	V$USF2_Q6		126	0.20221044	0.93190485	0.60045147	0.9401232	1	2053	tags=19%, list=18%, signal=23%
V$LEF1_Q2	V$LEF1_Q2		104	0.23242685	0.9297333	0.5817308	0.9431553	1	3598	tags=38%, list=32%, signal=56%
V$STAT5A_02	V$STAT5A_02		66	0.25463906	0.9294497	0.60956174	0.9399461	1	2612	tags=32%, list=23%, signal=41%
V$HNF6_Q6	V$HNF6_Q6		110	0.2673361	0.92768735	0.5406032	0.9420109	1	2887	tags=36%, list=26%, signal=49%
V$OCT1_05	V$OCT1_05		115	0.24579436	0.92729557	0.60570073	0.93929917	1	2798	tags=36%, list=25%, signal=47%
V$HNF4_DR1_Q3	V$HNF4_DR1_Q3		139	0.2145716	0.9254697	0.6107226	0.9412171	1	1765	tags=19%, list=16%, signal=22%
V$XBP1_01	V$XBP1_01		65	0.23525667	0.92535144	0.5864662	0.93757784	1	2368	tags=20%, list=21%, signal=25%
TGANNYRGCA_V$TCF11MAFG_01	TGANNYRGCA_V$TCF11MAFG_01		146	0.22357008	0.9239773	0.5816555	0.93780947	1	2335	tags=25%, list=21%, signal=32%
YNTTTNNNANGCARM_UNKNOWN	YNTTTNNNANGCARM_UNKNOWN		37	0.29199055	0.9234067	0.6048387	0.93574005	1	2050	tags=35%, list=18%, signal=43%
V$TTF1_Q6	V$TTF1_Q6		126	0.22804567	0.9225934	0.61959	0.93463075	1	3880	tags=45%, list=35%, signal=68%
V$POU1F1_Q6	V$POU1F1_Q6		111	0.25263166	0.9220469	0.6283619	0.9325658	1	2827	tags=36%, list=25%, signal=48%
V$AP1FJ_Q2	V$AP1FJ_Q2		145	0.23130897	0.92201257	0.5690722	0.9287626	1	3690	tags=39%, list=33%, signal=58%
CTTTAAR_UNKNOWN	CTTTAAR_UNKNOWN		445	0.21208824	0.9217038	0.64467007	0.9259704	1	2846	tags=29%, list=25%, signal=37%
V$COUP_DR1_Q6	V$COUP_DR1_Q6		124	0.21953155	0.92044735	0.61926603	0.92639637	1	2160	tags=22%, list=19%, signal=27%
ATGGYGGA_UNKNOWN	ATGGYGGA_UNKNOWN		43	0.2454264	0.91890997	0.587234	0.9276454	1	4340	tags=49%, list=39%, signal=79%
TTGGAGA,MIR-515-5P,MIR-519E	TTGGAGA,MIR-515-5P,MIR-519E		68	0.24486913	0.91878957	0.5862069	0.92407656	1	2040	tags=24%, list=18%, signal=29%
TNCATNTCCYR_UNKNOWN	TNCATNTCCYR_UNKNOWN		53	0.23278451	0.91849846	0.5741127	0.92109233	1	4112	tags=45%, list=37%, signal=71%
RNCTGNYNRNCTGNY_UNKNOWN	RNCTGNYNRNCTGNY_UNKNOWN		31	0.30910334	0.9181883	0.5654102	0.91841024	1	3026	tags=42%, list=27%, signal=57%
V$E2F1_Q3	V$E2F1_Q3		105	0.26518887	0.9128814	0.52087915	0.9327925	1	4028	tags=43%, list=36%, signal=66%
GCTNWTTGK_UNKNOWN	GCTNWTTGK_UNKNOWN		135	0.22271182	0.91258925	0.6943128	0.92988193	1	2082	tags=24%, list=19%, signal=29%
V$LHX3_01	V$LHX3_01		109	0.2662454	0.91167563	0.64069265	0.92895144	1	2141	tags=28%, list=19%, signal=35%
GGGNRMNNYCAT_UNKNOWN	GGGNRMNNYCAT_UNKNOWN		47	0.23946135	0.9111701	0.5984405	0.9265872	1	2694	tags=28%, list=24%, signal=36%
V$NFY_01	V$NFY_01		126	0.22674641	0.9110714	0.62863535	0.9231765	1	2677	tags=28%, list=24%, signal=36%
V$CDX2_Q5	V$CDX2_Q5		111	0.24011543	0.90922076	0.5916473	0.92553055	1	2233	tags=26%, list=20%, signal=32%
V$CDPCR3_01	V$CDPCR3_01		26	0.32573396	0.90906733	0.60692465	0.9223897	1	3788	tags=50%, list=34%, signal=75%
V$LFA1_Q6	V$LFA1_Q6		123	0.2242022	0.90571576	0.6320755	0.92946047	1	2588	tags=28%, list=23%, signal=36%
WGGAATGY_V$TEF1_Q6	WGGAATGY_V$TEF1_Q6		173	0.22728097	0.9029067	0.65837103	0.9348837	1	3307	tags=35%, list=30%, signal=48%
V$AR_03	V$AR_03		33	0.2610935	0.9021635	0.6175115	0.9334065	1	3953	tags=45%, list=35%, signal=70%
TAGCTTT,MIR-9	TAGCTTT,MIR-9		127	0.22525619	0.9005315	0.64915574	0.9349953	1	2178	tags=26%, list=19%, signal=32%
RNTCANNRNNYNATTW_UNKNOWN	RNTCANNRNNYNATTW_UNKNOWN		27	0.30796906	0.8994318	0.54252875	0.93491936	1	2192	tags=30%, list=20%, signal=37%
V$MZF1_01	V$MZF1_01		111	0.21444897	0.89908373	0.66169155	0.9324894	1	3149	tags=34%, list=28%, signal=47%
CAGNYGKNAAA_UNKNOWN	CAGNYGKNAAA_UNKNOWN		37	0.27677143	0.8973256	0.6200417	0.93454367	1	3107	tags=38%, list=28%, signal=52%
V$AFP1_Q6	V$AFP1_Q6		119	0.2315675	0.8960558	0.6682135	0.9351884	1	2894	tags=34%, list=26%, signal=46%
V$AP3_Q6	V$AP3_Q6		122	0.22580656	0.89554805	0.6792035	0.9329739	1	2778	tags=34%, list=25%, signal=44%
TTANWNANTGGM_UNKNOWN	TTANWNANTGGM_UNKNOWN		29	0.27520734	0.8949219	0.6152125	0.9313538	1	1000	tags=17%, list=9%, signal=19%
AGCACTT,MIR-93,MIR-302A,MIR-302B,MIR-302C,MIR-302D,MIR-372,MIR-373,MIR-520E,MIR-520A,MIR-526B,MIR-520B,MIR-520C,MIR-520D	AGCACTT,MIR-93,MIR-302A,MIR-302B,MIR-302C,MIR-302D,MIR-372,MIR-373,MIR-520E,MIR-520A,MIR-526B,MIR-520B,MIR-520C,MIR-520D		140	0.2005166	0.8942195	0.62995595	0.9300592	1	2101	tags=21%, list=19%, signal=25%
V$TCF11MAFG_01	V$TCF11MAFG_01		103	0.20509994	0.89348394	0.6793893	0.9286316	1	2751	tags=28%, list=25%, signal=37%
V$NF1_Q6_01	V$NF1_Q6_01		130	0.2298605	0.89339525	0.63383836	0.92529684	1	2458	tags=27%, list=22%, signal=34%
V$USF_C	V$USF_C		137	0.19325644	0.89323545	0.6964286	0.9222233	1	4197	tags=36%, list=37%, signal=58%
V$AP2REP_01	V$AP2REP_01		85	0.2205185	0.8922635	0.662531	0.9218778	1	2827	tags=31%, list=25%, signal=41%
V$PR_01	V$PR_01		68	0.25965214	0.89074135	0.6468085	0.92330575	1	2847	tags=37%, list=25%, signal=49%
CACTGTG,MIR-128A,MIR-128B	CACTGTG,MIR-128A,MIR-128B		168	0.18571346	0.88858956	0.7060185	0.9264479	1	2991	tags=28%, list=27%, signal=38%
V$HFH4_01	V$HFH4_01		91	0.24812199	0.8847067	0.66810346	0.9350596	1	2169	tags=31%, list=19%, signal=38%
V$PAX6_01	V$PAX6_01		50	0.23011345	0.88463813	0.68636364	0.9317309	1	2755	tags=30%, list=25%, signal=40%
V$COUP_01	V$COUP_01		135	0.21607709	0.8842341	0.6896552	0.9295424	1	1918	tags=21%, list=17%, signal=25%
V$OCT_Q6	V$OCT_Q6		119	0.23155072	0.8841305	0.6970339	0.92638016	1	3587	tags=45%, list=32%, signal=65%
GTCAGGA,MIR-378	GTCAGGA,MIR-378		28	0.2755799	0.88412744	0.622449	0.922952	1	3115	tags=36%, list=28%, signal=49%
CACTGCC,MIR-34A,MIR-34C,MIR-449	CACTGCC,MIR-34A,MIR-34C,MIR-449		143	0.2011238	0.8835867	0.68222225	0.9211472	1	3199	tags=29%, list=29%, signal=41%
V$POU3F2_02	V$POU3F2_02		124	0.22431213	0.8825704	0.73719376	0.9212	1	2795	tags=31%, list=25%, signal=40%
ATAGGAA,MIR-202	ATAGGAA,MIR-202		52	0.2481527	0.8822917	0.6113445	0.9186984	1	3988	tags=38%, list=36%, signal=59%
V$E2F_Q3_01	V$E2F_Q3_01		106	0.25493905	0.8817114	0.56152123	0.9172038	1	1582	tags=16%, list=14%, signal=18%
V$EGR3_01	V$EGR3_01		34	0.23984163	0.88163394	0.6533865	0.9140567	1	3876	tags=41%, list=35%, signal=63%
V$SMAD_Q6	V$SMAD_Q6		128	0.2026	0.8813482	0.7126168	0.9115571	1	2805	tags=27%, list=25%, signal=36%
V$CACCCBINDINGFACTOR_Q6	V$CACCCBINDINGFACTOR_Q6		146	0.20702097	0.8801602	0.67505723	0.91171485	1	3059	tags=32%, list=27%, signal=44%
V$RORA2_01	V$RORA2_01		74	0.23953478	0.8790533	0.66741574	0.91151744	1	2861	tags=31%, list=26%, signal=41%
AATGGAG,MIR-136	AATGGAG,MIR-136		41	0.23818988	0.8778484	0.6599099	0.91172916	1	2006	tags=22%, list=18%, signal=27%
V$OCT1_06	V$OCT1_06		128	0.2333077	0.87778497	0.70251715	0.90871215	1	3107	tags=38%, list=28%, signal=52%
V$HFH3_01	V$HFH3_01		88	0.2261061	0.87660766	0.7235577	0.90925616	1	1664	tags=23%, list=15%, signal=26%
V$VDR_Q6	V$VDR_Q6		125	0.21269694	0.8757959	0.6674938	0.9083812	1	3114	tags=33%, list=28%, signal=45%
CAGCCTC,MIR-485-5P	CAGCCTC,MIR-485-5P		73	0.230719	0.8749428	0.6660118	0.9077532	1	3543	tags=40%, list=32%, signal=58%
GCCNNNWTAAR_UNKNOWN	GCCNNNWTAAR_UNKNOWN		68	0.24247243	0.87301517	0.6462264	0.9105174	1	2948	tags=35%, list=26%, signal=48%
V$HEN1_02	V$HEN1_02		86	0.2110877	0.87221515	0.67874396	0.90954304	1	3433	tags=35%, list=31%, signal=50%
V$AP4_01	V$AP4_01		133	0.21516827	0.8719849	0.6968326	0.90691644	1	3420	tags=35%, list=31%, signal=49%
V$GR_Q6_01	V$GR_Q6_01		129	0.22673993	0.8704873	0.73638344	0.90825385	1	2795	tags=29%, list=25%, signal=38%
V$RREB1_01	V$RREB1_01		101	0.19027992	0.8697415	0.7875289	0.90738064	1	3771	tags=39%, list=34%, signal=58%
WYAAANNRNNNGCG_UNKNOWN	WYAAANNRNNNGCG_UNKNOWN		25	0.25376257	0.8692302	0.6493776	0.9057417	1	4642	tags=48%, list=41%, signal=82%
V$LMO2COM_01	V$LMO2COM_01		128	0.21307394	0.8676123	0.7113924	0.907685	1	2487	tags=23%, list=22%, signal=29%
V$STAT1_03	V$STAT1_03		116	0.19344367	0.8674349	0.78640777	0.9050664	1	3150	tags=29%, list=28%, signal=40%
V$GATA1_01	V$GATA1_01		127	0.2006123	0.8674094	0.8203125	0.9020428	1	1576	tags=16%, list=14%, signal=18%
V$AP4_Q6_01	V$AP4_Q6_01		126	0.24428101	0.8673087	0.69495416	0.8993014	1	3587	tags=42%, list=32%, signal=61%
V$STAT1_02	V$STAT1_02		117	0.18005686	0.8646755	0.7198276	0.9041601	1	3322	tags=28%, list=30%, signal=40%
TGATTTRY_V$GFI1_01	TGATTTRY_V$GFI1_01		147	0.23331854	0.8645644	0.7505423	0.901381	1	2121	tags=29%, list=19%, signal=35%
V$TCF1P_Q6	V$TCF1P_Q6		112	0.21185593	0.86369157	0.7378641	0.90113884	1	1809	tags=18%, list=16%, signal=21%
V$S8_01	V$S8_01		120	0.23073862	0.86331034	0.7264368	0.8990648	1	2842	tags=38%, list=25%, signal=50%
CAGCTTT,MIR-320	CAGCTTT,MIR-320		121	0.22022235	0.8618585	0.69358176	0.89994323	1	2238	tags=23%, list=20%, signal=29%
V$TCF4_Q5	V$TCF4_Q5		116	0.22632594	0.8603314	0.7512563	0.9012034	1	3479	tags=40%, list=31%, signal=57%
V$OCT1_03	V$OCT1_03		101	0.22496216	0.85942304	0.7368421	0.90078217	1	2744	tags=36%, list=25%, signal=47%
V$DBP_Q6	V$DBP_Q6		120	0.21811853	0.8585112	0.77292573	0.900074	1	2833	tags=32%, list=25%, signal=42%
V$RP58_01	V$RP58_01		115	0.22831847	0.85838705	0.67538124	0.89744896	1	3659	tags=44%, list=33%, signal=65%
V$FOXO3_01	V$FOXO3_01		107	0.21354668	0.8583516	0.7483146	0.8945864	1	2778	tags=31%, list=25%, signal=41%
GCANCTGNY_V$MYOD_Q6	GCANCTGNY_V$MYOD_Q6		435	0.20931132	0.8576964	0.7354369	0.8936756	1	3497	tags=38%, list=31%, signal=53%
ACTGTGA,MIR-27A,MIR-27B	ACTGTGA,MIR-27A,MIR-27B		229	0.18492611	0.85643756	0.7276888	0.8943064	1	2778	tags=25%, list=25%, signal=33%
V$FREAC4_01	V$FREAC4_01		77	0.240419	0.85537255	0.6819222	0.8943015	1	3445	tags=43%, list=31%, signal=61%
TTCYRGAA_UNKNOWN	TTCYRGAA_UNKNOWN		144	0.21400474	0.85304207	0.7035294	0.8978302	1	3356	tags=31%, list=30%, signal=43%
KCCGNSWTTT_UNKNOWN	KCCGNSWTTT_UNKNOWN		48	0.22263008	0.85203797	0.60554373	0.8976624	1	1873	tags=15%, list=17%, signal=17%
V$E2F_Q2	V$E2F_Q2		79	0.21206005	0.85091746	0.748	0.89773595	1	2387	tags=24%, list=21%, signal=30%
TGTYNNNNNRGCARM_UNKNOWN	TGTYNNNNNRGCARM_UNKNOWN		27	0.26257512	0.85081404	0.7004219	0.895145	1	3445	tags=48%, list=31%, signal=69%
V$CEBPDELTA_Q6	V$CEBPDELTA_Q6		122	0.21983762	0.85001814	0.764977	0.89455444	1	2778	tags=32%, list=25%, signal=42%
V$NKX61_01	V$NKX61_01		115	0.23465711	0.84842765	0.72930646	0.896302	1	2778	tags=35%, list=25%, signal=46%
V$MYCMAX_02	V$MYCMAX_02		117	0.1927373	0.84840804	0.7716186	0.893474	1	3607	tags=34%, list=32%, signal=50%
GACAATC,MIR-219	GACAATC,MIR-219		74	0.22754611	0.8422054	0.6882353	0.907625	1	2696	tags=26%, list=24%, signal=34%
V$E2F1DP1_01	V$E2F1DP1_01		96	0.25455636	0.8383118	0.6167401	0.91475546	1	2365	tags=24%, list=21%, signal=30%
V$E2F1DP2_01	V$E2F1DP2_01		96	0.25455636	0.8383118	0.6167401	0.91186064	1	2365	tags=24%, list=21%, signal=30%
V$E2F4DP2_01	V$E2F4DP2_01		96	0.25455636	0.8383118	0.6167401	0.90898407	1	2365	tags=24%, list=21%, signal=30%
GCACTTT,MIR-17-5P,MIR-20A,MIR-106A,MIR-106B,MIR-20B,MIR-519D	GCACTTT,MIR-17-5P,MIR-20A,MIR-106A,MIR-106B,MIR-20B,MIR-519D		272	0.18156181	0.8366902	0.76409185	0.91020226	1	2777	tags=24%, list=25%, signal=31%
V$AP2GAMMA_01	V$AP2GAMMA_01		119	0.19519165	0.8364237	0.7478448	0.90797824	1	2871	tags=28%, list=26%, signal=37%
YTCCCRNNAGGY_UNKNOWN	YTCCCRNNAGGY_UNKNOWN		32	0.21394315	0.8349408	0.7511211	0.9091019	1	3836	tags=44%, list=34%, signal=66%
YATGNWAAT_V$OCT_C	YATGNWAAT_V$OCT_C		174	0.21332923	0.834887	0.77324265	0.90644133	1	3356	tags=40%, list=30%, signal=56%
GGARNTKYCCA_UNKNOWN	GGARNTKYCCA_UNKNOWN		36	0.2397332	0.8341519	0.8	0.90535414	1	2983	tags=39%, list=27%, signal=53%
YNGTTNNNATT_UNKNOWN	YNGTTNNNATT_UNKNOWN		170	0.21686287	0.833966	0.79462105	0.90305614	1	2983	tags=34%, list=27%, signal=46%
V$E2F_02	V$E2F_02		97	0.25211224	0.8335827	0.6225166	0.90129596	1	2365	tags=24%, list=21%, signal=30%
V$SP1_01	V$SP1_01		126	0.18206038	0.8333135	0.796748	0.89916277	1	1581	tags=16%, list=14%, signal=18%
V$TATA_01	V$TATA_01		144	0.2376958	0.8329601	0.7352941	0.89753914	1	2169	tags=28%, list=19%, signal=34%
V$ATF3_Q6	V$ATF3_Q6		117	0.20301849	0.83205473	0.75114155	0.8971102	1	2483	tags=25%, list=22%, signal=32%
V$OCT1_04	V$OCT1_04		122	0.20803994	0.831439	0.8594848	0.89583397	1	3592	tags=41%, list=32%, signal=60%
V$MMEF2_Q6	V$MMEF2_Q6		139	0.2327771	0.8314279	0.722973	0.89313865	1	2632	tags=32%, list=24%, signal=41%
V$ATF_01	V$ATF_01		128	0.1980375	0.8299429	0.77330506	0.8939775	1	3825	tags=38%, list=34%, signal=56%
V$PAX4_04	V$PAX4_04		106	0.19888707	0.8278667	0.79262674	0.8967182	1	2983	tags=29%, list=27%, signal=39%
V$DR3_Q4	V$DR3_Q4		67	0.22007622	0.8263518	0.81490386	0.897969	1	2053	tags=25%, list=18%, signal=31%
V$SF1_Q6	V$SF1_Q6		127	0.20340231	0.82614636	0.7253669	0.8957755	1	2335	tags=20%, list=21%, signal=26%
V$PTF1BETA_Q6	V$PTF1BETA_Q6		115	0.20841199	0.82554704	0.78177965	0.894637	1	3046	tags=31%, list=27%, signal=43%
AGGGCCA,MIR-328	AGGGCCA,MIR-328		44	0.20984101	0.8251231	0.7817746	0.8930267	1	2717	tags=23%, list=24%, signal=30%
V$HIF1_Q3	V$HIF1_Q3		116	0.19051866	0.8249496	0.81947744	0.8907799	1	3293	tags=30%, list=29%, signal=42%
GGCAGCT,MIR-22	GGCAGCT,MIR-22		107	0.19328491	0.8226591	0.805726	0.8936607	1	3841	tags=36%, list=34%, signal=55%
ATGCTGC,MIR-103,MIR-107	ATGCTGC,MIR-103,MIR-107		113	0.19172083	0.8209496	0.8224299	0.89549124	1	2615	tags=26%, list=23%, signal=33%
GTACAGG,MIR-486	GTACAGG,MIR-486		33	0.24596812	0.8204192	0.77021277	0.8942808	1	2178	tags=30%, list=19%, signal=38%
GCGSCMNTTT_UNKNOWN	GCGSCMNTTT_UNKNOWN		30	0.21869196	0.8199187	0.7707865	0.8927865	1	1491	tags=13%, list=13%, signal=15%
V$CREBP1_Q2	V$CREBP1_Q2		118	0.19754155	0.81872994	0.8169935	0.8929666	1	3942	tags=39%, list=35%, signal=60%
V$AP4_Q5	V$AP4_Q5		130	0.22492793	0.8177863	0.764574	0.89249974	1	3671	tags=42%, list=33%, signal=61%
AAAYRNCTG_UNKNOWN	AAAYRNCTG_UNKNOWN		182	0.19917601	0.8166166	0.8401937	0.8926908	1	2782	tags=31%, list=25%, signal=40%
V$CREB_Q4	V$CREB_Q4		115	0.1881042	0.8131337	0.8106904	0.89831626	1	3955	tags=38%, list=35%, signal=59%
V$E2F_Q6	V$E2F_Q6		101	0.24384226	0.81219214	0.6283186	0.8979012	1	3252	tags=30%, list=29%, signal=41%
V$E2F_01	V$E2F_01		36	0.24806699	0.80961245	0.70124483	0.9015231	1	468	tags=8%, list=4%, signal=9%
V$NCX_01	V$NCX_01		79	0.23137236	0.8095437	0.76610976	0.8990615	1	1741	tags=23%, list=16%, signal=27%
TGCAAAC,MIR-452	TGCAAAC,MIR-452		55	0.21209237	0.8092812	0.8408602	0.8970227	1	2782	tags=29%, list=25%, signal=39%
V$TEF1_Q6	V$TEF1_Q6		110	0.20507617	0.8082075	0.8277311	0.8969408	1	2903	tags=33%, list=26%, signal=44%
SNACANNNYSYAGA_UNKNOWN	SNACANNNYSYAGA_UNKNOWN		30	0.23767483	0.80763614	0.7259414	0.89545506	1	4613	tags=53%, list=41%, signal=90%
ATGCTGG,MIR-338	ATGCTGG,MIR-338		47	0.20336775	0.8071539	0.7942478	0.8939621	1	2053	tags=17%, list=18%, signal=21%
GTAAGAT,MIR-200A	GTAAGAT,MIR-200A		24	0.29368922	0.8036604	0.70623744	0.89940524	1	1114	tags=13%, list=10%, signal=14%
V$SRF_Q4	V$SRF_Q4		115	0.21971896	0.8033924	0.77156174	0.89735407	1	3556	tags=37%, list=32%, signal=54%
CACGTG_V$MYC_Q2	CACGTG_V$MYC_Q2		482	0.15391381	0.8019382	0.92807424	0.8981299	1	3920	tags=33%, list=35%, signal=49%
CCCNNGGGAR_V$OLF1_01	CCCNNGGGAR_V$OLF1_01		153	0.19006206	0.79578817	0.86966825	0.9091162	1	2743	tags=27%, list=24%, signal=35%
V$FREAC2_01	V$FREAC2_01		126	0.18993968	0.7941138	0.90274316	0.9100406	1	3516	tags=33%, list=31%, signal=48%
V$E2F1_Q4_01	V$E2F1_Q4_01		105	0.227613	0.79379725	0.675	0.9081397	1	3086	tags=25%, list=28%, signal=34%
V$ARNT_01	V$ARNT_01		122	0.16635828	0.7895859	0.9032258	0.9144111	1	3199	tags=28%, list=29%, signal=39%
V$MYB_Q6	V$MYB_Q6		116	0.18960571	0.7891879	0.8930348	0.9128061	1	2040	tags=20%, list=18%, signal=24%
V$MAZR_01	V$MAZR_01		109	0.19074716	0.7880506	0.75476193	0.91272724	1	3507	tags=30%, list=31%, signal=44%
V$AP4_Q6	V$AP4_Q6		108	0.21882443	0.787205	0.82460135	0.91181135	1	3671	tags=42%, list=33%, signal=61%
ACTAYRNNNCCCR_UNKNOWN	ACTAYRNNNCCCR_UNKNOWN		184	0.16106032	0.7859012	0.7888889	0.9120606	1	4361	tags=37%, list=39%, signal=60%
V$MYOGENIN_Q6	V$MYOGENIN_Q6		112	0.20348664	0.7852815	0.84352076	0.91073996	1	2387	tags=27%, list=21%, signal=34%
TCCAGAT,MIR-516-5P	TCCAGAT,MIR-516-5P		50	0.2252371	0.7833539	0.7741313	0.9121143	1	3053	tags=30%, list=27%, signal=41%
V$E2F_Q3	V$E2F_Q3		107	0.21521828	0.7822172	0.68325794	0.91167945	1	4028	tags=35%, list=36%, signal=53%
V$COREBINDINGFACTOR_Q6	V$COREBINDINGFACTOR_Q6		138	0.20260249	0.78075594	0.89269406	0.9121451	1	3046	tags=32%, list=27%, signal=43%
V$TFIIA_Q6	V$TFIIA_Q6		137	0.18073657	0.7795387	0.9222798	0.91208124	1	3645	tags=36%, list=33%, signal=52%
GTCTTCC,MIR-7	GTCTTCC,MIR-7		79	0.19432446	0.7731257	0.81930184	0.9225503	1	2777	tags=23%, list=25%, signal=30%
TTTNNANAGCYR_UNKNOWN	TTTNNANAGCYR_UNKNOWN		55	0.2152425	0.7691945	0.8938679	0.9272663	1	2612	tags=24%, list=23%, signal=31%
SGCGSSAAA_V$E2F1DP2_01	SGCGSSAAA_V$E2F1DP2_01		75	0.2423564	0.76727587	0.66004413	0.92858136	1	2318	tags=21%, list=21%, signal=27%
V$LXR_DR4_Q3	V$LXR_DR4_Q3		46	0.2079507	0.76594335	0.8471074	0.9285849	1	2846	tags=33%, list=25%, signal=44%
V$E2F1DP1RB_01	V$E2F1DP1RB_01		100	0.22222933	0.75988364	0.6756757	0.9370458	1	3252	tags=29%, list=29%, signal=41%
CAGGGTC,MIR-504	CAGGGTC,MIR-504		44	0.22084668	0.75766313	0.8368522	0.93860394	1	2615	tags=30%, list=23%, signal=38%
GTATTAT,MIR-369-3P	GTATTAT,MIR-369-3P		96	0.20383333	0.75534165	0.86503065	0.9400969	1	2178	tags=22%, list=19%, signal=27%
V$E2F_Q6_01	V$E2F_Q6_01		110	0.22208367	0.7529352	0.6883408	0.9415667	1	3105	tags=25%, list=28%, signal=34%
GCTTGAA,MIR-498	GCTTGAA,MIR-498		47	0.20753193	0.7468272	0.84	0.949184	1	1542	tags=15%, list=14%, signal=17%
V$CDP_02	V$CDP_02		54	0.23786823	0.7468085	0.8326271	0.9467068	1	3236	tags=39%, list=29%, signal=54%
V$E2F_Q4	V$E2F_Q4		102	0.2232442	0.7436675	0.7078652	0.9492913	1	3252	tags=29%, list=29%, signal=41%
TGCTGCT,MIR-15A,MIR-16,MIR-15B,MIR-195,MIR-424,MIR-497	TGCTGCT,MIR-15A,MIR-16,MIR-15B,MIR-195,MIR-424,MIR-497		295	0.15720624	0.7424623	0.96976244	0.94868726	1	2757	tags=22%, list=25%, signal=29%
V$ARNT_02	V$ARNT_02		115	0.1534691	0.74052465	0.9392034	0.94937277	1	4723	tags=44%, list=42%, signal=76%
AGTTCTC,MIR-146A,MIR-146B	AGTTCTC,MIR-146A,MIR-146B		27	0.20715873	0.7397288	0.9028926	0.9480606	1	2067	tags=19%, list=18%, signal=23%
V$E2F_03	V$E2F_03		115	0.21666597	0.73822683	0.6984479	0.9481044	1	5023	tags=47%, list=45%, signal=84%
GTGACTT,MIR-224	GTGACTT,MIR-224		79	0.19074179	0.7381668	0.8836735	0.9456958	1	3860	tags=42%, list=34%, signal=63%
V$E2F4DP1_01	V$E2F4DP1_01		101	0.21182063	0.7372184	0.69978404	0.94449717	1	2365	tags=22%, list=21%, signal=27%
CAGCAGG,MIR-370	CAGCAGG,MIR-370		74	0.17477435	0.7350343	0.9551569	0.9449523	1	3042	tags=30%, list=27%, signal=41%
GCTGAGT,MIR-512-5P	GCTGAGT,MIR-512-5P		29	0.22838312	0.73441404	0.8333333	0.94336706	1	2602	tags=28%, list=23%, signal=36%
V$TATA_C	V$TATA_C		165	0.19418788	0.7332224	0.9346247	0.94263345	1	3041	tags=33%, list=27%, signal=44%
TCCCRNNRTGC_UNKNOWN	TCCCRNNRTGC_UNKNOWN		80	0.17633452	0.7325359	0.7764706	0.941091	1	4507	tags=39%, list=40%, signal=64%
GTTNYYNNGGTNA_UNKNOWN	GTTNYYNNGGTNA_UNKNOWN		33	0.19113274	0.72552544	0.8428246	0.94842154	1	1207	tags=12%, list=11%, signal=14%
V$LMO2COM_02	V$LMO2COM_02		128	0.19311427	0.7241497	0.91964287	0.94777775	1	2846	tags=31%, list=25%, signal=41%
V$TAXCREB_02	V$TAXCREB_02		15	0.25232822	0.7167314	0.8447894	0.9555577	1	3199	tags=33%, list=29%, signal=47%
GGGATGC,MIR-324-5P	GGGATGC,MIR-324-5P		24	0.22084847	0.716639	0.9025522	0.95322216	1	2758	tags=29%, list=25%, signal=39%
YKACATTT_UNKNOWN	YKACATTT_UNKNOWN		121	0.1662562	0.71404624	0.9262473	0.95422345	1	3143	tags=28%, list=28%, signal=39%
AACYNNNNTTCCS_UNKNOWN	AACYNNNNTTCCS_UNKNOWN		44	0.17704463	0.7121528	0.89277387	0.9541398	1	4972	tags=50%, list=44%, signal=90%
V$STAT1_01	V$STAT1_01		37	0.18685123	0.70374	0.9234234	0.9614249	1	2093	tags=19%, list=19%, signal=23%
GGCKCATGS_UNKNOWN	GGCKCATGS_UNKNOWN		29	0.18858871	0.70297134	0.92401963	0.9597891	1	1649	tags=14%, list=15%, signal=16%
CTCTGGA,MIR-520A,MIR-525	CTCTGGA,MIR-520A,MIR-525		80	0.16851796	0.7029424	0.9375	0.9573976	1	2402	tags=21%, list=21%, signal=27%
V$E2F_Q4_01	V$E2F_Q4_01		108	0.20197459	0.69930184	0.7400881	0.9592289	1	4891	tags=44%, list=44%, signal=78%
V$E2F1_Q6	V$E2F1_Q6		103	0.20802855	0.69808286	0.76957494	0.9581505	1	3252	tags=28%, list=29%, signal=39%
GGCNKCCATNK_UNKNOWN	GGCNKCCATNK_UNKNOWN		57	0.17254037	0.696144	0.85987264	0.95770055	1	2887	tags=19%, list=26%, signal=26%
V$MYCMAX_B	V$MYCMAX_B		133	0.13711411	0.68637866	0.98039216	0.96496785	1	4187	tags=36%, list=37%, signal=57%
YTTCCNNNGGAMR_UNKNOWN	YTTCCNNNGGAMR_UNKNOWN		22	0.2073145	0.67780894	0.93492407	0.97084653	1	656	tags=9%, list=6%, signal=10%
V$YY1_02	V$YY1_02		113	0.14416215	0.66941226	0.8893204	0.9756332	1	5006	tags=37%, list=45%, signal=67%
GGCACTT,MIR-519E	GGCACTT,MIR-519E		68	0.17693661	0.66881686	0.93459916	0.9737046	1	3090	tags=28%, list=28%, signal=38%
TAANNYSGCG_UNKNOWN	TAANNYSGCG_UNKNOWN		40	0.18651377	0.66261923	0.922	0.9758425	1	4290	tags=40%, list=38%, signal=65%
TGCGCANK_UNKNOWN	TGCGCANK_UNKNOWN		250	0.13122687	0.6606294	0.97180045	0.9749637	1	2882	tags=21%, list=26%, signal=27%
GAGCCTG,MIR-484	GAGCCTG,MIR-484		52	0.1742543	0.658701	0.9573561	0.973947	1	2130	tags=19%, list=19%, signal=24%
V$MYCMAX_03	V$MYCMAX_03		116	0.13888285	0.64941496	0.9855422	0.97770077	1	4002	tags=33%, list=36%, signal=50%
V$CREB_02	V$CREB_02		122	0.14166202	0.6304271	0.97463	0.98615515	1	3942	tags=34%, list=35%, signal=51%
V$E2F1_Q6_01	V$E2F1_Q6_01		112	0.17740679	0.6272295	0.84875846	0.98550206	1	5023	tags=46%, list=45%, signal=83%
V$NRF1_Q6	V$NRF1_Q6		117	0.13900323	0.62349313	0.95427436	0.9848759	1	3893	tags=31%, list=35%, signal=47%
V$NRF2_01	V$NRF2_01		121	0.14116809	0.621551	0.89166665	0.98342896	1	4982	tags=41%, list=44%, signal=74%
V$YY1_Q6	V$YY1_Q6		113	0.12952483	0.59015054	0.9607438	0.993322	1	4470	tags=35%, list=40%, signal=58%
GGCNNMSMYNTTG_UNKNOWN	GGCNNMSMYNTTG_UNKNOWN		35	0.16617393	0.5715235	0.8942116	0.995924	1	9342	tags=100%, list=83%, signal=601%
GCCATNTTG_V$YY1_Q6	GCCATNTTG_V$YY1_Q6		200	0.111880444	0.53645897	0.99002	1	1	4503	tags=32%, list=40%, signal=52%
ATCMNTCCGY_UNKNOWN	ATCMNTCCGY_UNKNOWN		23	0.15955447	0.5325314	0.9909091	0.99824655	1	3303	tags=26%, list=29%, signal=37%
V$CETS1P54_01	V$CETS1P54_01		128	0.11163076	0.5203964	0.9977324	0.99724406	1	4150	tags=30%, list=37%, signal=47%
V$PPARG_01	V$PPARG_01		21	0.15110362	0.49549928	0.9846491	0.9969627	1	4329	tags=33%, list=39%, signal=54%
