# Supplementary material for: A genomic analysis of mouse models of breast cancer reveals molecular features of mouse models and relationships to human breast cancer
Source: Breast Cancer Res. 2014 Jun 5;16(3):R59. doi: 10.1186/bcr3672 (PMC4078930; doi:10.1186/bcr3672)
Supplement: Additional file 11 — GSEA for mouse models compared to all other models or to mammary gland development. Listed by model. [file bcr3672-S11.zip › AdditionalFile11/Notch/Vs_Normal_Mammary/C6/Downregulated_in_Notch_vs_NormalMammary.txt]

NAME	GS<br> follow link to MSigDB	GS DETAILS	SIZE	ES	NES	NOM p-val	FDR q-val	FWER p-val	RANK AT MAX	LEADING EDGE
LTE2_UP.V1_DN	LTE2_UP.V1_DN	Details ...	111	-0.46793398	-1.5734959	0.003738318	1	0.423	1727	tags=34%, list=15%, signal=40%
AKT_UP.V1_DN	AKT_UP.V1_DN	Details ...	138	-0.46925807	-1.5598001	0.013257576	0.7051313	0.451	1773	tags=37%, list=16%, signal=43%
CAMP_UP.V1_UP	CAMP_UP.V1_UP	Details ...	123	-0.41894475	-1.5576583	0.032015067	0.48370573	0.458	2611	tags=38%, list=23%, signal=49%
STK33_SKM_UP	STK33_SKM_UP	Details ...	129	-0.4996168	-1.5505129	0.019855596	0.39353567	0.481	1277	tags=32%, list=11%, signal=35%
RB_P107_DN.V1_DN	RB_P107_DN.V1_DN	Details ...	86	-0.45790035	-1.5488783	0.05984556	0.31970075	0.489	2490	tags=37%, list=22%, signal=47%
KRAS.DF.V1_UP	KRAS.DF.V1_UP	Details ...	123	-0.46636206	-1.5129627	0.01584507	0.38356495	0.572	1799	tags=37%, list=16%, signal=44%
SNF5_DN.V1_UP	SNF5_DN.V1_UP	Details ...	134	-0.48566985	-1.5021812	0.031468533	0.36607414	0.607	1952	tags=38%, list=17%, signal=46%
KRAS.50_UP.V1_UP	KRAS.50_UP.V1_UP	Details ...	31	-0.60213643	-1.5018511	0.013618677	0.32135606	0.608	1564	tags=55%, list=14%, signal=64%
HOXA9_DN.V1_UP	HOXA9_DN.V1_UP	Details ...	90	-0.49674362	-1.4917617	0.04283054	0.31501427	0.639	1590	tags=34%, list=14%, signal=40%
E2F1_UP.V1_DN	E2F1_UP.V1_DN	Details ...	129	-0.43502966	-1.490349	0.03649635	0.28774807	0.644	1761	tags=33%, list=16%, signal=38%
SNF5_DN.V1_DN	SNF5_DN.V1_DN	Details ...	119	-0.43134382	-1.4680734	0.027923211	0.32398158	0.689	1306	tags=29%, list=12%, signal=33%
PIGF_UP.V1_UP	PIGF_UP.V1_UP	Details ...	94	-0.45251083	-1.4618905	0.04537205	0.31497142	0.703	2085	tags=39%, list=19%, signal=48%
ATF2_S_UP.V1_DN	ATF2_S_UP.V1_DN	Details ...	107	-0.4227452	-1.4601914	0.033210333	0.2943348	0.71	1381	tags=28%, list=12%, signal=32%
AKT_UP_MTOR_DN.V1_DN	AKT_UP_MTOR_DN.V1_DN	Details ...	138	-0.39689475	-1.4407024	0.052158274	0.32014075	0.74	1833	tags=33%, list=16%, signal=39%
EGFR_UP.V1_DN	EGFR_UP.V1_DN	Details ...	105	-0.3748211	-1.4382526	0.008605852	0.3054734	0.744	1741	tags=24%, list=16%, signal=28%
RAF_UP.V1_UP	RAF_UP.V1_UP	Details ...	123	-0.42551354	-1.4311346	0.031067962	0.30336207	0.759	1715	tags=35%, list=15%, signal=41%
STK33_NOMO_UP	STK33_NOMO_UP	Details ...	146	-0.41978925	-1.4053113	0.073937155	0.3504244	0.797	1895	tags=32%, list=17%, signal=38%
RPS14_DN.V1_UP	RPS14_DN.V1_UP	Details ...	113	-0.48549774	-1.3991657	0.10638298	0.3478788	0.807	1511	tags=35%, list=13%, signal=41%
MTOR_UP.N4.V1_UP	MTOR_UP.N4.V1_UP	Details ...	130	-0.3881046	-1.3792629	0.08955224	0.38267842	0.836	2664	tags=42%, list=24%, signal=54%
STK33_SKM_DN	STK33_SKM_DN	Details ...	125	-0.3755796	-1.3776081	0.03683241	0.36818802	0.84	1793	tags=30%, list=16%, signal=36%
MEK_UP.V1_DN	MEK_UP.V1_DN		98	-0.3842927	-1.3601668	0.06839187	0.3971022	0.868	1564	tags=27%, list=14%, signal=31%
CSR_EARLY_UP.V1_DN	CSR_EARLY_UP.V1_DN		59	-0.35580465	-1.3551383	0.08127209	0.39406452	0.873	1724	tags=25%, list=15%, signal=30%
CSR_LATE_UP.V1_DN	CSR_LATE_UP.V1_DN		74	-0.41945583	-1.3499124	0.1125	0.3914772	0.88	966	tags=22%, list=9%, signal=24%
RB_P130_DN.V1_DN	RB_P130_DN.V1_DN		81	-0.42114076	-1.3441172	0.14867257	0.39181697	0.886	1909	tags=38%, list=17%, signal=46%
GLI1_UP.V1_UP	GLI1_UP.V1_UP		16	-0.49435338	-1.3327942	0.1793961	0.40417233	0.892	1808	tags=25%, list=16%, signal=30%
STK33_UP	STK33_UP		129	-0.39631674	-1.3274214	0.10526316	0.40219846	0.896	1895	tags=33%, list=17%, signal=40%
MTOR_UP.N4.V1_DN	MTOR_UP.N4.V1_DN		82	-0.35135832	-1.3232636	0.12065814	0.39796007	0.902	1439	tags=20%, list=13%, signal=22%
ATF2_UP.V1_DN	ATF2_UP.V1_DN		113	-0.38547042	-1.3110347	0.07259528	0.4172549	0.912	1872	tags=35%, list=17%, signal=41%
MEK_UP.V1_UP	MEK_UP.V1_UP		124	-0.36602962	-1.302262	0.110535406	0.42593437	0.92	1718	tags=29%, list=15%, signal=34%
STK33_DN	STK33_DN		115	-0.328882	-1.2988378	0.05498282	0.42064837	0.92	1770	tags=30%, list=16%, signal=35%
LEF1_UP.V1_UP	LEF1_UP.V1_UP		124	-0.3998274	-1.298358	0.110912345	0.4082674	0.92	1481	tags=33%, list=13%, signal=38%
RB_DN.V1_DN	RB_DN.V1_DN		86	-0.40523273	-1.2924358	0.17626527	0.4095466	0.922	2314	tags=37%, list=21%, signal=47%
EGFR_UP.V1_UP	EGFR_UP.V1_UP		121	-0.3883523	-1.291644	0.12326389	0.39899892	0.923	2136	tags=38%, list=19%, signal=46%
TGFB_UP.V1_DN	TGFB_UP.V1_DN		108	-0.3467006	-1.2807049	0.102608696	0.41414252	0.933	1482	tags=19%, list=13%, signal=22%
P53_DN.V1_DN	P53_DN.V1_DN		122	-0.3770389	-1.2697104	0.14107142	0.43018502	0.938	1790	tags=30%, list=16%, signal=35%
KRAS.LUNG.BREAST_UP.V1_DN	KRAS.LUNG.BREAST_UP.V1_DN		72	-0.3979641	-1.2619337	0.092057765	0.43838358	0.94	1102	tags=28%, list=10%, signal=31%
CAMP_UP.V1_DN	CAMP_UP.V1_DN		116	-0.31666735	-1.2391981	0.16068377	0.48695028	0.95	1891	tags=25%, list=17%, signal=30%
GCNP_SHH_UP_EARLY.V1_DN	GCNP_SHH_UP_EARLY.V1_DN		120	-0.3341996	-1.2366804	0.13227513	0.48052046	0.952	1794	tags=32%, list=16%, signal=37%
TBK1.DF_DN	TBK1.DF_DN		157	-0.33710253	-1.2180231	0.21769911	0.5166741	0.961	2169	tags=30%, list=19%, signal=37%
VEGF_A_UP.V1_DN	VEGF_A_UP.V1_DN		122	-0.3449791	-1.2142408	0.19900498	0.51390743	0.961	1620	tags=22%, list=14%, signal=26%
P53_DN.V1_UP	P53_DN.V1_UP		114	-0.3451435	-1.2093233	0.14871795	0.5155847	0.962	1325	tags=23%, list=12%, signal=26%
PKCA_DN.V1_DN	PKCA_DN.V1_DN		117	-0.32850853	-1.203742	0.122689076	0.5194558	0.962	2130	tags=34%, list=19%, signal=42%
LEF1_UP.V1_DN	LEF1_UP.V1_DN		111	-0.3415941	-1.1993572	0.17147708	0.5195042	0.963	1538	tags=25%, list=14%, signal=29%
LTE2_UP.V1_UP	LTE2_UP.V1_UP		120	-0.33267078	-1.1983842	0.21375465	0.5106519	0.963	2136	tags=30%, list=19%, signal=37%
CAHOY_ASTROGLIAL	CAHOY_ASTROGLIAL		64	-0.4090474	-1.1841685	0.26702508	0.5345827	0.966	2206	tags=41%, list=20%, signal=50%
STK33_NOMO_DN	STK33_NOMO_DN		122	-0.30597582	-1.176693	0.15463917	0.54259825	0.968	1927	tags=30%, list=17%, signal=35%
BMI1_DN_MEL18_DN.V1_DN	BMI1_DN_MEL18_DN.V1_DN		86	-0.34627396	-1.1731328	0.17109634	0.54157805	0.968	1867	tags=34%, list=17%, signal=40%
ESC_V6.5_UP_EARLY.V1_DN	ESC_V6.5_UP_EARLY.V1_DN		135	-0.37104714	-1.1716666	0.24675325	0.5340163	0.969	1575	tags=33%, list=14%, signal=38%
KRAS.600.LUNG.BREAST_UP.V1_DN	KRAS.600.LUNG.BREAST_UP.V1_DN		140	-0.34840488	-1.1668034	0.20731707	0.53595227	0.97	1102	tags=24%, list=10%, signal=27%
CRX_DN.V1_DN	CRX_DN.V1_DN		113	-0.3162367	-1.1555046	0.20431894	0.55601573	0.977	1099	tags=20%, list=10%, signal=22%
KRAS.KIDNEY_UP.V1_UP	KRAS.KIDNEY_UP.V1_UP		83	-0.37939474	-1.1480154	0.24485981	0.5637202	0.977	1358	tags=33%, list=12%, signal=37%
PTEN_DN.V2_UP	PTEN_DN.V2_UP		70	-0.33686697	-1.138752	0.24675325	0.57722706	0.977	1370	tags=26%, list=12%, signal=29%
ESC_V6.5_UP_LATE.V1_UP	ESC_V6.5_UP_LATE.V1_UP		135	-0.32213697	-1.1291182	0.28076255	0.59213954	0.979	1742	tags=29%, list=16%, signal=34%
CAHOY_OLIGODENDROCUTIC	CAHOY_OLIGODENDROCUTIC		52	-0.29423088	-1.1179091	0.26333907	0.6121342	0.983	1142	tags=15%, list=10%, signal=17%
WNT_UP.V1_DN	WNT_UP.V1_DN		122	-0.3187534	-1.1174601	0.28598484	0.6022924	0.983	1304	tags=20%, list=12%, signal=23%
RAF_UP.V1_DN	RAF_UP.V1_DN		110	-0.29632106	-1.113691	0.26194692	0.601974	0.983	1296	tags=19%, list=12%, signal=21%
ESC_J1_UP_LATE.V1_UP	ESC_J1_UP_LATE.V1_UP		140	-0.3200419	-1.1092066	0.2644628	0.6027886	0.983	1437	tags=26%, list=13%, signal=29%
RB_P107_DN.V1_UP	RB_P107_DN.V1_UP		109	-0.37669984	-1.1020255	0.34734917	0.6107239	0.983	1867	tags=28%, list=17%, signal=34%
BMI1_DN.V1_DN	BMI1_DN.V1_DN		90	-0.31028265	-1.0955125	0.30377668	0.61883634	0.986	1954	tags=37%, list=17%, signal=44%
PTEN_DN.V1_DN	PTEN_DN.V1_DN		84	-0.35176733	-1.0945567	0.33267716	0.61092204	0.987	1437	tags=26%, list=13%, signal=30%
SIRNA_EIF4GI_UP	SIRNA_EIF4GI_UP		65	-0.29891965	-1.0874133	0.3237925	0.62008494	0.988	1937	tags=29%, list=17%, signal=35%
MEL18_DN.V1_DN	MEL18_DN.V1_DN		89	-0.31823945	-1.0838689	0.29575163	0.61928076	0.988	1307	tags=26%, list=12%, signal=29%
MEL18_DN.V1_UP	MEL18_DN.V1_UP		102	-0.32016572	-1.0765578	0.34094903	0.6275412	0.988	1134	tags=23%, list=10%, signal=25%
MYC_UP.V1_DN	MYC_UP.V1_DN		58	-0.3106636	-1.0738013	0.310219	0.6250073	0.988	841	tags=19%, list=8%, signal=20%
MTOR_UP.V1_DN	MTOR_UP.V1_DN		134	-0.28492796	-1.0669353	0.3297491	0.63258064	0.989	1853	tags=25%, list=17%, signal=30%
VEGF_A_UP.V1_UP	VEGF_A_UP.V1_UP		115	-0.29922748	-1.0531373	0.36080587	0.65946025	0.99	1241	tags=20%, list=11%, signal=22%
ERB2_UP.V1_DN	ERB2_UP.V1_DN		92	-0.29008195	-1.0508271	0.3823065	0.655757	0.99	1942	tags=23%, list=17%, signal=27%
ESC_V6.5_UP_LATE.V1_DN	ESC_V6.5_UP_LATE.V1_DN		129	-0.28998864	-1.0495247	0.36491227	0.649145	0.99	1884	tags=26%, list=17%, signal=31%
CYCLIN_D1_KE_.V1_DN	CYCLIN_D1_KE_.V1_DN		124	-0.2884201	-1.0414488	0.39615384	0.6591341	0.992	1485	tags=21%, list=13%, signal=24%
TBK1.DF_UP	TBK1.DF_UP		166	-0.27770048	-1.0261526	0.43367347	0.68811136	0.992	1809	tags=21%, list=16%, signal=25%
IL21_UP.V1_UP	IL21_UP.V1_UP		118	-0.30918613	-1.0146894	0.4216418	0.7082235	0.995	1635	tags=30%, list=15%, signal=34%
PRC2_SUZ12_UP.V1_DN	PRC2_SUZ12_UP.V1_DN		100	-0.30154905	-1.0145699	0.4049904	0.6988884	0.995	1764	tags=31%, list=16%, signal=36%
PDGF_ERK_DN.V1_DN	PDGF_ERK_DN.V1_DN		88	-0.24747585	-1.0091964	0.47516558	0.7028972	0.995	622	tags=9%, list=6%, signal=10%
KRAS.600_UP.V1_UP	KRAS.600_UP.V1_UP		149	-0.30395257	-1.0090015	0.4125874	0.69390917	0.995	1441	tags=26%, list=13%, signal=29%
IL15_UP.V1_UP	IL15_UP.V1_UP		103	-0.26073733	-1.008283	0.43456376	0.68657595	0.995	1115	tags=16%, list=10%, signal=17%
SRC_UP.V1_DN	SRC_UP.V1_DN		81	-0.29349267	-1.0082357	0.40666667	0.6777311	0.995	1996	tags=27%, list=18%, signal=33%
ALK_DN.V1_UP	ALK_DN.V1_UP		89	-0.32710227	-1.0079297	0.43396226	0.6695828	0.995	1867	tags=28%, list=17%, signal=33%
BMI1_DN.V1_UP	BMI1_DN.V1_UP		102	-0.2834378	-0.9958173	0.4624782	0.6925105	0.997	1134	tags=21%, list=10%, signal=23%
P53_DN.V2_DN	P53_DN.V2_DN		99	-0.2857706	-0.9831247	0.47610295	0.71565187	0.998	1467	tags=24%, list=13%, signal=28%
TBK1.DN.48HRS_DN	TBK1.DN.48HRS_DN		39	-0.31248003	-0.9801907	0.51890033	0.71402276	0.998	1903	tags=28%, list=17%, signal=34%
KRAS.300_UP.V1_UP	KRAS.300_UP.V1_UP		80	-0.30069008	-0.9747837	0.51282054	0.71945	0.998	1564	tags=30%, list=14%, signal=35%
E2F3_UP.V1_UP	E2F3_UP.V1_UP		100	-0.2590965	-0.97067356	0.51290876	0.72090477	0.998	1925	tags=26%, list=17%, signal=31%
NOTCH_DN.V1_DN	NOTCH_DN.V1_DN		110	-0.3007897	-0.9675531	0.5009488	0.7199208	0.998	1726	tags=27%, list=15%, signal=32%
KRAS.LUNG_UP.V1_UP	KRAS.LUNG_UP.V1_UP		68	-0.29204196	-0.96035224	0.5502742	0.72938395	0.998	1620	tags=28%, list=14%, signal=32%
EIF4E_DN	EIF4E_DN		44	-0.29287583	-0.9584158	0.53759396	0.7258375	0.998	2425	tags=39%, list=22%, signal=49%
NRL_DN.V1_DN	NRL_DN.V1_DN		91	-0.25062457	-0.94816726	0.5801394	0.7421505	0.998	1564	tags=23%, list=14%, signal=27%
PRC2_EZH2_UP.V1_DN	PRC2_EZH2_UP.V1_DN		112	-0.26460648	-0.94038826	0.57404023	0.75361055	0.998	2060	tags=30%, list=18%, signal=37%
PDGF_UP.V1_DN	PDGF_UP.V1_DN		70	-0.27065438	-0.92542684	0.6038835	0.78257793	0.998	1506	tags=23%, list=13%, signal=26%
PDGF_ERK_DN.V1_UP	PDGF_ERK_DN.V1_UP		81	-0.23535134	-0.92371714	0.61014265	0.7778658	0.998	1546	tags=20%, list=14%, signal=23%
P53_DN.V2_UP	P53_DN.V2_UP		83	-0.29484978	-0.91745216	0.57857144	0.7841532	0.998	1114	tags=18%, list=10%, signal=20%
PTEN_DN.V1_UP	PTEN_DN.V1_UP		101	-0.29801175	-0.91162735	0.6	0.7894633	0.998	1176	tags=24%, list=11%, signal=26%
SIRNA_EIF4GI_DN	SIRNA_EIF4GI_DN		50	-0.25893587	-0.9037773	0.5880282	0.79981655	0.998	2820	tags=38%, list=25%, signal=51%
CRX_NRL_DN.V1_DN	CRX_NRL_DN.V1_DN		92	-0.25777796	-0.90306157	0.66083914	0.7931227	0.998	1127	tags=20%, list=10%, signal=22%
CAHOY_ASTROCYTIC	CAHOY_ASTROCYTIC		57	-0.26619145	-0.8981931	0.6909091	0.7970484	0.999	1922	tags=28%, list=17%, signal=34%
BCAT.100_UP.V1_UP	BCAT.100_UP.V1_UP		32	-0.2900608	-0.8909231	0.6695804	0.8061137	0.999	1500	tags=25%, list=13%, signal=29%
BCAT_GDS748_DN	BCAT_GDS748_DN		22	-0.26147616	-0.8901683	0.64123374	0.7995102	0.999	669	tags=14%, list=6%, signal=14%
PDGF_UP.V1_UP	PDGF_UP.V1_UP		85	-0.22273862	-0.88301903	0.6846543	0.80793047	1	2455	tags=28%, list=22%, signal=36%
E2F3_UP.V1_DN	E2F3_UP.V1_DN		57	-0.24778125	-0.88164514	0.6620553	0.8030476	1	749	tags=11%, list=7%, signal=11%
CTIP_DN.V1_UP	CTIP_DN.V1_UP		70	-0.31087974	-0.88090354	0.624	0.7967182	1	1585	tags=29%, list=14%, signal=33%
KRAS.LUNG.BREAST_UP.V1_UP	KRAS.LUNG.BREAST_UP.V1_UP		73	-0.29326844	-0.8741177	0.6605839	0.8055472	1	1759	tags=33%, list=16%, signal=39%
KRAS.LUNG_UP.V1_DN	KRAS.LUNG_UP.V1_DN		75	-0.26793787	-0.8705506	0.73813707	0.8059184	1	1102	tags=20%, list=10%, signal=22%
IL15_UP.V1_DN	IL15_UP.V1_DN		88	-0.25964242	-0.8664127	0.6876228	0.80755347	1	1012	tags=17%, list=9%, signal=19%
GCNP_SHH_UP_EARLY.V1_UP	GCNP_SHH_UP_EARLY.V1_UP		114	-0.2301068	-0.8620512	0.6314879	0.80979127	1	1656	tags=18%, list=15%, signal=20%
ERB2_UP.V1_UP	ERB2_UP.V1_UP		118	-0.2357447	-0.85369766	0.7082534	0.82122445	1	1898	tags=25%, list=17%, signal=30%
NOTCH_DN.V1_UP	NOTCH_DN.V1_UP		98	-0.2437924	-0.8454826	0.73260075	0.8310629	1	887	tags=14%, list=8%, signal=15%
BMI1_DN_MEL18_DN.V1_UP	BMI1_DN_MEL18_DN.V1_UP		99	-0.2601495	-0.84433925	0.7358156	0.82562464	1	1874	tags=31%, list=17%, signal=37%
RAPA_EARLY_UP.V1_DN	RAPA_EARLY_UP.V1_DN		110	-0.22882168	-0.836767	0.7403035	0.83375585	1	2102	tags=26%, list=19%, signal=32%
ESC_J1_UP_LATE.V1_DN	ESC_J1_UP_LATE.V1_DN		133	-0.22585973	-0.8354738	0.7105263	0.8286294	1	1098	tags=11%, list=10%, signal=12%
MYC_UP.V1_UP	MYC_UP.V1_UP		82	-0.2056485	-0.8322166	0.70934254	0.8282344	1	1800	tags=20%, list=16%, signal=23%
CYCLIN_D1_KE_.V1_UP	CYCLIN_D1_KE_.V1_UP		115	-0.20225547	-0.82684475	0.7584459	0.83268905	1	2301	tags=26%, list=21%, signal=32%
BCAT_BILD_ET_AL_UP	BCAT_BILD_ET_AL_UP		29	-0.24772424	-0.8257291	0.6666667	0.8277059	1	2552	tags=28%, list=23%, signal=36%
GCNP_SHH_UP_LATE.V1_DN	GCNP_SHH_UP_LATE.V1_DN		137	-0.19482943	-0.82252204	0.8774885	0.826766	1	1343	tags=15%, list=12%, signal=16%
KRAS.600_UP.V1_DN	KRAS.600_UP.V1_DN		150	-0.24137908	-0.81657034	0.7982456	0.83189636	1	1115	tags=17%, list=10%, signal=18%
CYCLIN_D1_UP.V1_UP	CYCLIN_D1_UP.V1_UP		123	-0.20413814	-0.81201684	0.77956986	0.8340263	1	1777	tags=19%, list=16%, signal=22%
YAP1_DN	YAP1_DN		24	-0.24417283	-0.8120093	0.79573715	0.8267739	1	1901	tags=29%, list=17%, signal=35%
HOXA9_DN.V1_DN	HOXA9_DN.V1_DN		111	-0.20505163	-0.8077296	0.8462709	0.82755923	1	1411	tags=14%, list=13%, signal=16%
KRAS.PROSTATE_UP.V1_DN	KRAS.PROSTATE_UP.V1_DN		80	-0.2697878	-0.80022675	0.734252	0.83549	1	1799	tags=25%, list=16%, signal=30%
BRCA1_DN.V1_UP	BRCA1_DN.V1_UP		70	-0.28814098	-0.79792917	0.736	0.8326716	1	749	tags=17%, list=7%, signal=18%
CAHOY_NEURONAL	CAHOY_NEURONAL		56	-0.28359935	-0.784358	0.8007246	0.85092634	1	740	tags=20%, list=7%, signal=21%
AKT_UP.V1_UP	AKT_UP.V1_UP		118	-0.21813965	-0.782704	0.840868	0.84677476	1	1420	tags=17%, list=13%, signal=19%
NFE2L2.V2	NFE2L2.V2		212	-0.20710829	-0.78178	0.8832753	0.8412704	1	1857	tags=22%, list=17%, signal=26%
KRAS.600.LUNG.BREAST_UP.V1_UP	KRAS.600.LUNG.BREAST_UP.V1_UP		142	-0.24714617	-0.7736634	0.83639705	0.84847075	1	1889	tags=30%, list=17%, signal=35%
PRC1_BMI_UP.V1_DN	PRC1_BMI_UP.V1_DN		95	-0.23043777	-0.772679	0.87329435	0.8431894	1	1764	tags=22%, list=16%, signal=26%
PRC2_EDD_UP.V1_DN	PRC2_EDD_UP.V1_DN		106	-0.20372172	-0.70095694	0.9578544	0.93729424	1	2116	tags=25%, list=19%, signal=31%
AKT_UP_MTOR_DN.V1_UP	AKT_UP_MTOR_DN.V1_UP		127	-0.19054362	-0.6803019	0.96532845	0.951419	1	1784	tags=19%, list=16%, signal=22%
GCNP_SHH_UP_LATE.V1_UP	GCNP_SHH_UP_LATE.V1_UP		121	-0.18811063	-0.6572809	0.91212654	0.9637972	1	2481	tags=26%, list=22%, signal=33%
YAP1_UP	YAP1_UP		23	-0.18835181	-0.62812513	0.90648854	0.9744052	1	3132	tags=43%, list=28%, signal=60%
RPS14_DN.V1_DN	RPS14_DN.V1_DN		101	-0.18777679	-0.59189415	0.9288321	0.98163396	1	1770	tags=16%, list=16%, signal=19%
