# Supplementary material for: A genomic analysis of mouse models of breast cancer reveals molecular features of mouse models and relationships to human breast cancer
Source: Breast Cancer Res. 2014 Jun 5;16(3):R59. doi: 10.1186/bcr3672 (PMC4078930; doi:10.1186/bcr3672)
Supplement: Additional file 11 — GSEA for mouse models compared to all other models or to mammary gland development. Listed by model. [file bcr3672-S11.zip › AdditionalFile11/Notch/Vs_Normal_Mammary/C6/Upregulated_in_Notch_vs_NormalMammary.txt]

NAME	GS<br> follow link to MSigDB	GS DETAILS	SIZE	ES	NES	NOM p-val	FDR q-val	FWER p-val	RANK AT MAX	LEADING EDGE
SRC_UP.V1_UP	SRC_UP.V1_UP	Details ...	76	0.44805193	1.3315892	0.15899582	1	0.805	3222	tags=47%, list=29%, signal=66%
IL21_UP.V1_DN	IL21_UP.V1_DN	Details ...	94	0.40800834	1.285615	0.11208791	1	0.867	2089	tags=39%, list=19%, signal=48%
DCA_UP.V1_DN	DCA_UP.V1_DN	Details ...	81	0.34557748	1.2509031	0.1764706	1	0.9	2775	tags=35%, list=25%, signal=46%
KRAS.DF.V1_DN	KRAS.DF.V1_DN	Details ...	102	0.3339306	1.2092074	0.16344085	1	0.92	2779	tags=37%, list=25%, signal=49%
TBK1.DN.48HRS_UP	TBK1.DN.48HRS_UP	Details ...	34	0.33333188	1.2060835	0.19093078	1	0.921	1761	tags=21%, list=16%, signal=24%
PTEN_DN.V2_DN	PTEN_DN.V2_DN	Details ...	77	0.31313178	1.1779201	0.21995465	1	0.943	2149	tags=30%, list=19%, signal=37%
MTOR_UP.V1_UP	MTOR_UP.V1_UP	Details ...	121	0.33184105	1.1652586	0.23130842	1	0.951	1689	tags=25%, list=15%, signal=29%
ESC_V6.5_UP_EARLY.V1_UP	ESC_V6.5_UP_EARLY.V1_UP	Details ...	118	0.327867	1.164688	0.2236842	1	0.951	3019	tags=42%, list=27%, signal=56%
DCA_UP.V1_UP	DCA_UP.V1_UP	Details ...	86	0.36420923	1.1624501	0.2628205	1	0.951	2795	tags=45%, list=25%, signal=60%
JAK2_DN.V1_DN	JAK2_DN.V1_DN	Details ...	51	0.32928297	1.1424959	0.28542095	1	0.964	1807	tags=25%, list=16%, signal=30%
ESC_J1_UP_EARLY.V1_UP	ESC_J1_UP_EARLY.V1_UP	Details ...	119	0.31059003	1.1343746	0.2361111	1	0.972	2903	tags=43%, list=26%, signal=57%
KRAS.AMP.LUNG_UP.V1_UP	KRAS.AMP.LUNG_UP.V1_UP	Details ...	67	0.41726738	1.1308519	0.30882353	1	0.972	2324	tags=48%, list=21%, signal=60%
WNT_UP.V1_UP	WNT_UP.V1_UP	Details ...	133	0.32540312	1.1276292	0.3033473	0.9960269	0.973	2209	tags=32%, list=20%, signal=39%
CRX_DN.V1_UP	CRX_DN.V1_UP	Details ...	102	0.33001012	1.0707923	0.37556562	1	0.99	3381	tags=52%, list=30%, signal=74%
ALK_DN.V1_DN	ALK_DN.V1_DN	Details ...	73	0.3351558	1.0633686	0.34135666	1	0.99	2675	tags=44%, list=24%, signal=57%
RELA_DN.V1_UP	RELA_DN.V1_UP	Details ...	86	0.307361	1.061617	0.3618421	1	0.99	3147	tags=47%, list=28%, signal=64%
KRAS.KIDNEY_UP.V1_DN	KRAS.KIDNEY_UP.V1_DN	Details ...	78	0.3150821	1.0612421	0.36086956	1	0.99	2903	tags=49%, list=26%, signal=65%
ATF2_S_UP.V1_UP	ATF2_S_UP.V1_UP	Details ...	108	0.3239001	1.0534031	0.3876652	1	0.991	2184	tags=33%, list=20%, signal=41%
BCAT_BILD_ET_AL_DN	BCAT_BILD_ET_AL_DN	Details ...	22	0.3503829	1.0514561	0.4164905	0.97607267	0.992	3908	tags=36%, list=35%, signal=56%
KRAS.300_UP.V1_DN	KRAS.300_UP.V1_DN	Details ...	74	0.3160089	1.031156	0.39692983	1	0.995	2952	tags=43%, list=26%, signal=58%
TGFB_UP.V1_UP	TGFB_UP.V1_UP		111	0.27140826	1.0146224	0.40603247	1	0.995	2812	tags=39%, list=25%, signal=51%
KRAS.AMP.LUNG_UP.V1_DN	KRAS.AMP.LUNG_UP.V1_DN		74	0.29309034	0.9995669	0.44689378	1	0.998	2260	tags=38%, list=20%, signal=47%
RB_P130_DN.V1_UP	RB_P130_DN.V1_UP		101	0.29960757	0.9986888	0.46013668	1	0.998	2239	tags=27%, list=20%, signal=33%
IL2_UP.V1_DN	IL2_UP.V1_DN		99	0.2984326	0.9971344	0.47390395	0.9744068	0.998	2547	tags=39%, list=23%, signal=51%
EIF4E_UP	EIF4E_UP		52	0.25731725	0.98362494	0.50109893	0.98652387	0.998	3310	tags=35%, list=30%, signal=49%
KRAS.PROSTATE_UP.V1_UP	KRAS.PROSTATE_UP.V1_UP		77	0.31550622	0.97958004	0.5	0.9650935	0.998	1471	tags=29%, list=13%, signal=33%
RAPA_EARLY_UP.V1_UP	RAPA_EARLY_UP.V1_UP		105	0.23780812	0.9554498	0.56278026	1	0.998	3115	tags=35%, list=28%, signal=48%
IL2_UP.V1_UP	IL2_UP.V1_UP		102	0.2557176	0.95355725	0.5762332	0.9924461	0.998	2531	tags=34%, list=23%, signal=44%
RELA_DN.V1_DN	RELA_DN.V1_DN		95	0.29465124	0.94337606	0.5405983	0.99652016	0.998	3037	tags=45%, list=27%, signal=62%
BCAT.100_UP.V1_DN	BCAT.100_UP.V1_DN		15	0.37340933	0.94148636	0.55531454	0.9701924	0.998	2665	tags=53%, list=24%, signal=70%
CTIP_DN.V1_DN	CTIP_DN.V1_DN		71	0.26108325	0.9366384	0.54401803	0.9549662	0.998	2300	tags=35%, list=21%, signal=44%
KRAS.BREAST_UP.V1_DN	KRAS.BREAST_UP.V1_DN		77	0.2818566	0.9363108	0.5664488	0.926423	0.998	2315	tags=38%, list=21%, signal=47%
PIGF_UP.V1_DN	PIGF_UP.V1_DN		105	0.26575777	0.93431944	0.5670996	0.90396005	0.998	3121	tags=43%, list=28%, signal=59%
CRX_NRL_DN.V1_UP	CRX_NRL_DN.V1_UP		109	0.23790398	0.9301424	0.6674365	0.89035314	0.999	2552	tags=33%, list=23%, signal=42%
ATM_DN.V1_DN	ATM_DN.V1_DN		86	0.26523107	0.9199328	0.60084033	0.8970176	1	2836	tags=43%, list=25%, signal=57%
KRAS.50_UP.V1_DN	KRAS.50_UP.V1_DN		23	0.3462912	0.9105659	0.5760649	0.90163195	1	1746	tags=39%, list=16%, signal=46%
CYCLIN_D1_UP.V1_DN	CYCLIN_D1_UP.V1_DN		125	0.23170891	0.90787786	0.6627358	0.88549626	1	2701	tags=30%, list=24%, signal=39%
JNK_DN.V1_UP	JNK_DN.V1_UP		109	0.25126147	0.90099263	0.67818576	0.88304347	1	3310	tags=43%, list=30%, signal=61%
NRL_DN.V1_UP	NRL_DN.V1_UP		111	0.23209833	0.8716574	0.7394366	0.9447771	1	2552	tags=32%, list=23%, signal=42%
PRC2_EZH2_UP.V1_UP	PRC2_EZH2_UP.V1_UP		112	0.24711175	0.8672849	0.6610978	0.9348812	1	2258	tags=27%, list=20%, signal=33%
JAK2_DN.V1_UP	JAK2_DN.V1_UP		87	0.24850193	0.8654035	0.744086	0.917596	1	2875	tags=38%, list=26%, signal=51%
JNK_DN.V1_DN	JNK_DN.V1_DN		115	0.25036842	0.864869	0.71058315	0.897053	1	3012	tags=38%, list=27%, signal=52%
PKCA_DN.V1_UP	PKCA_DN.V1_UP		115	0.25804782	0.8454656	0.7292929	0.92479277	1	2117	tags=30%, list=19%, signal=37%
KRAS.BREAST_UP.V1_UP	KRAS.BREAST_UP.V1_UP		74	0.2691182	0.82631195	0.7738359	0.9523915	1	2033	tags=31%, list=18%, signal=38%
RB_DN.V1_UP	RB_DN.V1_UP		95	0.21785477	0.8021544	0.71925753	0.986768	1	3175	tags=31%, list=28%, signal=42%
PRC2_SUZ12_UP.V1_UP	PRC2_SUZ12_UP.V1_UP		114	0.2253404	0.7987635	0.8329897	0.9729979	1	2581	tags=30%, list=23%, signal=38%
ATM_DN.V1_UP	ATM_DN.V1_UP		90	0.25269789	0.7828928	0.81287724	0.98389775	1	2834	tags=39%, list=25%, signal=52%
PRC1_BMI_UP.V1_UP	PRC1_BMI_UP.V1_UP		99	0.22015877	0.76964134	0.82236844	0.9901183	1	3093	tags=35%, list=28%, signal=48%
ESC_J1_UP_EARLY.V1_DN	ESC_J1_UP_EARLY.V1_DN		124	0.20288743	0.769004	0.8329356	0.9710394	1	4268	tags=48%, list=38%, signal=77%
ATF2_UP.V1_UP	ATF2_UP.V1_UP		107	0.21363075	0.7530865	0.921325	0.9799616	1	3792	tags=48%, list=34%, signal=71%
PRC2_EDD_UP.V1_UP	PRC2_EDD_UP.V1_UP		111	0.1908656	0.7331772	0.8797327	0.99015254	1	4056	tags=44%, list=36%, signal=69%
BRCA1_DN.V1_DN	BRCA1_DN.V1_DN		70	0.20914617	0.7147278	0.91558444	0.9955368	1	2408	tags=27%, list=22%, signal=34%
E2F1_UP.V1_UP	E2F1_UP.V1_UP		113	0.19075519	0.69058716	0.8364055	1	1	2755	tags=23%, list=25%, signal=30%
CSR_EARLY_UP.V1_UP	CSR_EARLY_UP.V1_UP		98	0.17071679	0.67167634	0.8594104	1	1	942	tags=8%, list=8%, signal=9%
BCAT_GDS748_UP	BCAT_GDS748_UP		33	0.1941294	0.657872	0.96575344	0.9924304	1	3935	tags=36%, list=35%, signal=56%
CORDENONSI_YAP_CONSERVED_SIGNATURE	CORDENONSI_YAP_CONSERVED_SIGNATURE		42	0.214407	0.6270948	0.9354839	0.99055994	1	2297	tags=26%, list=21%, signal=33%
CSR_LATE_UP.V1_UP	CSR_LATE_UP.V1_UP		107	0.12994304	0.43860415	0.9884527	0.9993921	1	5186	tags=43%, list=46%, signal=79%
