# Supplementary material for: A genomic analysis of mouse models of breast cancer reveals molecular features of mouse models and relationships to human breast cancer
Source: Breast Cancer Res. 2014 Jun 5;16(3):R59. doi: 10.1186/bcr3672 (PMC4078930; doi:10.1186/bcr3672)
Supplement: Additional file 11 — GSEA for mouse models compared to all other models or to mammary gland development. Listed by model. [file bcr3672-S11.zip › AdditionalFile11/Notch/Vs_other_models/C2/Downregulated_in_Notch_vs_otherModels.txt]

NAME	GS<br> follow link to MSigDB	GS DETAILS	SIZE	ES	NES	NOM p-val	FDR q-val	FWER p-val	RANK AT MAX	LEADING EDGE
SAKAI_CHRONIC_HEPATITIS_VS_LIVER_CANCER_UP	SAKAI_CHRONIC_HEPATITIS_VS_LIVER_CANCER_UP	Details ...	45	-0.6465061	-2.1092846	0	0.31534627	0.04	2018	tags=44%, list=18%, signal=54%
BOYAULT_LIVER_CANCER_SUBCLASS_G1_DN	BOYAULT_LIVER_CANCER_SUBCLASS_G1_DN	Details ...	25	-0.7021206	-1.9167804	0	0.9258687	0.3	1305	tags=44%, list=12%, signal=50%
CROONQUIST_NRAS_VS_STROMAL_STIMULATION_UP	CROONQUIST_NRAS_VS_STROMAL_STIMULATION_UP	Details ...	20	-0.79281056	-1.8366076	0	1	0.52	583	tags=45%, list=5%, signal=47%
WILENSKY_RESPONSE_TO_DARAPLADIB	WILENSKY_RESPONSE_TO_DARAPLADIB	Details ...	18	-0.8501552	-1.8320402	0	0.9430129	0.54	760	tags=50%, list=7%, signal=54%
STEARMAN_TUMOR_FIELD_EFFECT_UP	STEARMAN_TUMOR_FIELD_EFFECT_UP	Details ...	34	-0.7349638	-1.8280551	0.016129032	0.79862547	0.56	1029	tags=56%, list=9%, signal=61%
ICHIBA_GRAFT_VERSUS_HOST_DISEASE_35D_UP	ICHIBA_GRAFT_VERSUS_HOST_DISEASE_35D_UP	Details ...	115	-0.6980452	-1.8198196	0	0.7211102	0.57	1333	tags=47%, list=12%, signal=53%
PAPASPYRIDONOS_UNSTABLE_ATEROSCLEROTIC_PLAQUE_UP	PAPASPYRIDONOS_UNSTABLE_ATEROSCLEROTIC_PLAQUE_UP	Details ...	31	-0.67951214	-1.8098513	0	0.67388326	0.58	1597	tags=52%, list=14%, signal=60%
KAAB_FAILED_HEART_VENTRICLE_DN	KAAB_FAILED_HEART_VENTRICLE_DN	Details ...	29	-0.61164886	-1.7970155	0	0.67663914	0.62	1435	tags=31%, list=13%, signal=36%
GARGALOVIC_RESPONSE_TO_OXIDIZED_PHOSPHOLIPIDS_BLACK_UP	GARGALOVIC_RESPONSE_TO_OXIDIZED_PHOSPHOLIPIDS_BLACK_UP	Details ...	20	-0.6405712	-1.7929282	0	0.62148255	0.64	1138	tags=40%, list=10%, signal=44%
MARKEY_RB1_ACUTE_LOF_UP	MARKEY_RB1_ACUTE_LOF_UP	Details ...	186	-0.6779971	-1.7666242	0.016949153	0.71880955	0.67	1634	tags=49%, list=15%, signal=57%
SUNG_METASTASIS_STROMA_UP	SUNG_METASTASIS_STROMA_UP	Details ...	74	-0.57148176	-1.7379024	0	0.8483498	0.76	755	tags=27%, list=7%, signal=29%
ZHU_CMV_24_HR_UP	ZHU_CMV_24_HR_UP	Details ...	28	-0.5551433	-1.729445	0	0.8356575	0.8	1942	tags=39%, list=17%, signal=47%
STEARMAN_LUNG_CANCER_EARLY_VS_LATE_DN	STEARMAN_LUNG_CANCER_EARLY_VS_LATE_DN	Details ...	46	-0.665066	-1.7259189	0	0.7992126	0.8	1048	tags=41%, list=9%, signal=45%
SWEET_LUNG_CANCER_KRAS_UP	SWEET_LUNG_CANCER_KRAS_UP	Details ...	371	-0.4880123	-1.7132734	0	0.8333454	0.83	2028	tags=37%, list=18%, signal=44%
IVANOVA_HEMATOPOIESIS_MATURE_CELL	IVANOVA_HEMATOPOIESIS_MATURE_CELL	Details ...	88	-0.56199574	-1.7118795	0	0.7893671	0.83	1333	tags=30%, list=12%, signal=33%
KRASNOSELSKAYA_ILF3_TARGETS_UP	KRASNOSELSKAYA_ILF3_TARGETS_UP	Details ...	18	-0.7228853	-1.7044461	0	0.79194665	0.85	545	tags=33%, list=5%, signal=35%
TOOKER_GEMCITABINE_RESISTANCE_DN	TOOKER_GEMCITABINE_RESISTANCE_DN	Details ...	78	-0.4774683	-1.6944492	0	0.8122039	0.88	2912	tags=46%, list=26%, signal=62%
TOOKER_RESPONSE_TO_BEXAROTENE_UP	TOOKER_RESPONSE_TO_BEXAROTENE_UP	Details ...	78	-0.4774683	-1.6944492	0	0.7670815	0.88	2912	tags=46%, list=26%, signal=62%
APPEL_IMATINIB_RESPONSE	APPEL_IMATINIB_RESPONSE	Details ...	23	-0.68620205	-1.6919174	0.05	0.75102586	0.89	2689	tags=74%, list=24%, signal=97%
OSMAN_BLADDER_CANCER_UP	OSMAN_BLADDER_CANCER_UP	Details ...	203	-0.44419697	-1.6907222	0.01724138	0.722541	0.89	2466	tags=40%, list=22%, signal=51%
SPIELMAN_LYMPHOBLAST_EUROPEAN_VS_ASIAN_DN	SPIELMAN_LYMPHOBLAST_EUROPEAN_VS_ASIAN_DN	Details ...	419	-0.37965348	-1.6851014	0.03125	0.72110456	0.89	2774	tags=35%, list=25%, signal=45%
WU_SILENCED_BY_METHYLATION_IN_BLADDER_CANCER	WU_SILENCED_BY_METHYLATION_IN_BLADDER_CANCER	Details ...	28	-0.69598377	-1.6806265	0	0.7125538	0.89	1260	tags=57%, list=11%, signal=64%
MORI_SMALL_PRE_BII_LYMPHOCYTE_DN	MORI_SMALL_PRE_BII_LYMPHOCYTE_DN	Details ...	46	-0.54116446	-1.6804403	0	0.6815732	0.89	2382	tags=48%, list=21%, signal=60%
MARSON_FOXP3_TARGETS_DN	MARSON_FOXP3_TARGETS_DN	Details ...	32	-0.57329893	-1.6734638	0.016949153	0.6889484	0.89	2205	tags=47%, list=20%, signal=58%
LANDIS_ERBB2_BREAST_PRENEOPLASTIC_UP	LANDIS_ERBB2_BREAST_PRENEOPLASTIC_UP	Details ...	20	-0.7465483	-1.6726701	0	0.66510195	0.89	484	tags=30%, list=4%, signal=31%
ICHIBA_GRAFT_VERSUS_HOST_DISEASE_D7_UP	ICHIBA_GRAFT_VERSUS_HOST_DISEASE_D7_UP	Details ...	87	-0.67117167	-1.6671696	0.01724138	0.670683	0.89	1352	tags=45%, list=12%, signal=51%
RUIZ_TNC_TARGETS_UP	RUIZ_TNC_TARGETS_UP	Details ...	97	-0.55693537	-1.6619023	0.016666668	0.6728874	0.89	1366	tags=36%, list=12%, signal=41%
NING_CHRONIC_OBSTRUCTIVE_PULMONARY_DISEASE_DN	NING_CHRONIC_OBSTRUCTIVE_PULMONARY_DISEASE_DN	Details ...	50	-0.58799976	-1.6616299	0	0.650644	0.89	1051	tags=30%, list=9%, signal=33%
FLECHNER_BIOPSY_KIDNEY_TRANSPLANT_REJECTED_VS_OK_UP	FLECHNER_BIOPSY_KIDNEY_TRANSPLANT_REJECTED_VS_OK_UP	Details ...	64	-0.7338755	-1.661519	0.017857144	0.62909776	0.89	1475	tags=55%, list=13%, signal=63%
WIELAND_UP_BY_HBV_INFECTION	WIELAND_UP_BY_HBV_INFECTION	Details ...	67	-0.67878056	-1.6604413	0.015873017	0.6134803	0.89	1279	tags=43%, list=11%, signal=49%
KEGG_LYSOSOME	KEGG_LYSOSOME	Details ...	82	-0.4687549	-1.6595135	0.03448276	0.59964854	0.89	1882	tags=32%, list=17%, signal=38%
HORIUCHI_WTAP_TARGETS_UP	HORIUCHI_WTAP_TARGETS_UP	Details ...	160	-0.52941954	-1.6591944	0	0.5824199	0.89	1928	tags=40%, list=17%, signal=48%
RUTELLA_RESPONSE_TO_CSF2RB_AND_IL4_DN	RUTELLA_RESPONSE_TO_CSF2RB_AND_IL4_DN	Details ...	190	-0.522819	-1.6452844	0.016393442	0.63396275	0.89	1775	tags=36%, list=16%, signal=42%
HOLLMAN_APOPTOSIS_VIA_CD40_DN	HOLLMAN_APOPTOSIS_VIA_CD40_DN	Details ...	149	-0.42764753	-1.6443305	0	0.6206488	0.89	2073	tags=30%, list=19%, signal=37%
LENAOUR_DENDRITIC_CELL_MATURATION_DN	LENAOUR_DENDRITIC_CELL_MATURATION_DN	Details ...	72	-0.5957055	-1.6433554	0.033333335	0.60647076	0.89	1674	tags=42%, list=15%, signal=49%
YAO_TEMPORAL_RESPONSE_TO_PROGESTERONE_CLUSTER_12	YAO_TEMPORAL_RESPONSE_TO_PROGESTERONE_CLUSTER_12	Details ...	62	-0.5386385	-1.6414096	0.016949153	0.60012954	0.89	1999	tags=40%, list=18%, signal=49%
LINDGREN_BLADDER_CANCER_CLUSTER_2A_DN	LINDGREN_BLADDER_CANCER_CLUSTER_2A_DN	Details ...	80	-0.54288405	-1.638913	0.035714287	0.59633636	0.89	2068	tags=41%, list=18%, signal=50%
BOYLAN_MULTIPLE_MYELOMA_C_DN	BOYLAN_MULTIPLE_MYELOMA_C_DN	Details ...	26	-0.59273475	-1.6365786	0	0.5916264	0.89	938	tags=31%, list=8%, signal=34%
HEIDENBLAD_AMPLICON_8Q24_DN	HEIDENBLAD_AMPLICON_8Q24_DN	Details ...	21	-0.5473475	-1.635038	0.018181818	0.5836141	0.9	1655	tags=29%, list=15%, signal=33%
VALK_AML_CLUSTER_1	VALK_AML_CLUSTER_1	Details ...	16	-0.7011176	-1.6326133	0.015384615	0.5834905	0.9	749	tags=38%, list=7%, signal=40%
FULCHER_INFLAMMATORY_RESPONSE_LECTIN_VS_LPS_DN	FULCHER_INFLAMMATORY_RESPONSE_LECTIN_VS_LPS_DN	Details ...	235	-0.5316201	-1.6314776	0.01754386	0.5745683	0.9	2089	tags=42%, list=19%, signal=50%
ONKEN_UVEAL_MELANOMA_UP	ONKEN_UVEAL_MELANOMA_UP	Details ...	449	-0.42515984	-1.6281543	0.017857144	0.5788034	0.92	2311	tags=34%, list=21%, signal=41%
SWEET_KRAS_TARGETS_DN	SWEET_KRAS_TARGETS_DN	Details ...	15	-0.5849606	-1.6189129	0.017857144	0.6040816	0.92	1150	tags=20%, list=10%, signal=22%
MMS_MOUSE_LYMPH_HIGH_4HRS_UP	MMS_MOUSE_LYMPH_HIGH_4HRS_UP	Details ...	31	-0.50285876	-1.617684	0.06122449	0.59571093	0.92	3288	tags=65%, list=29%, signal=91%
MORI_IMMATURE_B_LYMPHOCYTE_UP	MORI_IMMATURE_B_LYMPHOCYTE_UP	Details ...	36	-0.5971854	-1.6168662	0	0.587003	0.92	1852	tags=44%, list=17%, signal=53%
SEIDEN_ONCOGENESIS_BY_MET	SEIDEN_ONCOGENESIS_BY_MET	Details ...	59	-0.5014903	-1.6154212	0.018181818	0.57917845	0.92	3212	tags=59%, list=29%, signal=83%
KRIGE_RESPONSE_TO_TOSEDOSTAT_6HR_UP	KRIGE_RESPONSE_TO_TOSEDOSTAT_6HR_UP	Details ...	431	-0.38929927	-1.6083002	0	0.60355145	0.92	2220	tags=31%, list=20%, signal=37%
COATES_MACROPHAGE_M1_VS_M2_UP	COATES_MACROPHAGE_M1_VS_M2_UP	Details ...	47	-0.61117303	-1.6055007	0	0.60514927	0.92	1727	tags=51%, list=15%, signal=60%
LINDSTEDT_DENDRITIC_CELL_MATURATION_D	LINDSTEDT_DENDRITIC_CELL_MATURATION_D	Details ...	43	-0.6120298	-1.6046265	0.06666667	0.59679157	0.92	1248	tags=40%, list=11%, signal=44%
SPIRA_SMOKERS_LUNG_CANCER_UP	SPIRA_SMOKERS_LUNG_CANCER_UP	Details ...	24	-0.5983876	-1.6013377	0.045454547	0.60080415	0.92	1146	tags=29%, list=10%, signal=32%
WIKMAN_ASBESTOS_LUNG_CANCER_DN	WIKMAN_ASBESTOS_LUNG_CANCER_DN	Details ...	16	-0.71116924	-1.5939283	0	0.62547237	0.92	1880	tags=56%, list=17%, signal=68%
MORI_PLASMA_CELL_UP	MORI_PLASMA_CELL_UP	Details ...	28	-0.5037402	-1.5937451	0.033333335	0.6138044	0.92	2375	tags=43%, list=21%, signal=54%
GAJATE_RESPONSE_TO_TRABECTEDIN_UP	GAJATE_RESPONSE_TO_TRABECTEDIN_UP	Details ...	35	-0.5805921	-1.5928557	0.07272727	0.6054983	0.92	1329	tags=37%, list=12%, signal=42%
XU_CREBBP_TARGETS_UP	XU_CREBBP_TARGETS_UP	Details ...	20	-0.58162665	-1.5895762	0.02	0.6099437	0.92	1890	tags=35%, list=17%, signal=42%
SCHUETZ_BREAST_CANCER_DUCTAL_INVASIVE_UP	SCHUETZ_BREAST_CANCER_DUCTAL_INVASIVE_UP	Details ...	223	-0.66525567	-1.5873312	0.08064516	0.6134284	0.92	1678	tags=54%, list=15%, signal=62%
BIOCARTA_CASPASE_PATHWAY	BIOCARTA_CASPASE_PATHWAY	Details ...	16	-0.61898327	-1.5861797	0.018867925	0.60727865	0.92	798	tags=25%, list=7%, signal=27%
TURASHVILI_BREAST_LOBULAR_CARCINOMA_VS_DUCTAL_NORMAL_UP	TURASHVILI_BREAST_LOBULAR_CARCINOMA_VS_DUCTAL_NORMAL_UP	Details ...	37	-0.7421998	-1.5858958	0.036363635	0.5982283	0.92	1617	tags=68%, list=14%, signal=79%
WANG_ESOPHAGUS_CANCER_VS_NORMAL_UP	WANG_ESOPHAGUS_CANCER_VS_NORMAL_UP	Details ...	82	-0.5150646	-1.5841743	0.032258064	0.5968715	0.92	1433	tags=33%, list=13%, signal=37%
REACTOME_COLLAGEN_MEDIATED_ACTIVATION_CASCADE	REACTOME_COLLAGEN_MEDIATED_ACTIVATION_CASCADE	Details ...	15	-0.74182326	-1.5836604	0.01754386	0.5890492	0.92	1356	tags=53%, list=12%, signal=61%
MORI_MATURE_B_LYMPHOCYTE_UP	MORI_MATURE_B_LYMPHOCYTE_UP	Details ...	59	-0.5797175	-1.5804645	0.03448276	0.5941657	0.92	1624	tags=37%, list=15%, signal=43%
HOSHIDA_LIVER_CANCER_SUBCLASS_S1	HOSHIDA_LIVER_CANCER_SUBCLASS_S1		184	-0.53588957	-1.577348	0.05263158	0.59734595	0.93	1735	tags=38%, list=15%, signal=44%
CASORELLI_APL_SECONDARY_VS_DE_NOVO_UP	CASORELLI_APL_SECONDARY_VS_DE_NOVO_UP		19	-0.6955747	-1.5771855	0	0.5880084	0.93	568	tags=37%, list=5%, signal=39%
COATES_MACROPHAGE_M1_VS_M2_DN	COATES_MACROPHAGE_M1_VS_M2_DN		48	-0.5582914	-1.5765965	0	0.5816384	0.93	1605	tags=40%, list=14%, signal=46%
ZHAN_MULTIPLE_MYELOMA_LB_DN	ZHAN_MULTIPLE_MYELOMA_LB_DN		21	-0.6768398	-1.5752705	0.033898305	0.57756245	0.93	590	tags=38%, list=5%, signal=40%
NAKAYAMA_FRA2_TARGETS	NAKAYAMA_FRA2_TARGETS		22	-0.5710413	-1.5721575	0.022222223	0.5853414	0.94	2481	tags=45%, list=22%, signal=58%
MORI_LARGE_PRE_BII_LYMPHOCYTE_DN	MORI_LARGE_PRE_BII_LYMPHOCYTE_DN		34	-0.61380327	-1.569026	0.11111111	0.5936909	0.94	1936	tags=53%, list=17%, signal=64%
ZHANG_BREAST_CANCER_PROGENITORS_UP	ZHANG_BREAST_CANCER_PROGENITORS_UP		234	-0.4475615	-1.5657797	0.094339624	0.60143214	0.94	2897	tags=49%, list=26%, signal=64%
HEIDENBLAD_AMPLICON_8Q24_UP	HEIDENBLAD_AMPLICON_8Q24_UP		18	-0.54857475	-1.564276	0.08196721	0.6004875	0.94	3175	tags=72%, list=28%, signal=101%
CHIANG_LIVER_CANCER_SUBCLASS_INTERFERON_UP	CHIANG_LIVER_CANCER_SUBCLASS_INTERFERON_UP		16	-0.6966466	-1.5630301	0.03076923	0.5972061	0.94	1694	tags=50%, list=15%, signal=59%
TAKEDA_TARGETS_OF_NUP98_HOXA9_FUSION_16D_DN	TAKEDA_TARGETS_OF_NUP98_HOXA9_FUSION_16D_DN		63	-0.532004	-1.5625358	0	0.5919374	0.94	1384	tags=35%, list=12%, signal=40%
BORCZUK_MALIGNANT_MESOTHELIOMA_UP	BORCZUK_MALIGNANT_MESOTHELIOMA_UP		200	-0.39020705	-1.5620581	0.0877193	0.5863422	0.94	3223	tags=43%, list=29%, signal=59%
VALK_AML_CLUSTER_5	VALK_AML_CLUSTER_5		16	-0.68367267	-1.5620039	0.032258064	0.5787933	0.94	1572	tags=56%, list=14%, signal=65%
MENSE_HYPOXIA_UP	MENSE_HYPOXIA_UP		57	-0.5265984	-1.5568638	0	0.593578	0.95	1451	tags=39%, list=13%, signal=44%
WINTER_HYPOXIA_UP	WINTER_HYPOXIA_UP		49	-0.43191716	-1.556599	0	0.586201	0.95	1735	tags=31%, list=15%, signal=36%
KRIGE_RESPONSE_TO_TOSEDOSTAT_24HR_UP	KRIGE_RESPONSE_TO_TOSEDOSTAT_24HR_UP		349	-0.42471936	-1.5559905	0.03508772	0.58035594	0.95	2121	tags=33%, list=19%, signal=40%
ROSS_AML_WITH_CBFB_MYH11_FUSION	ROSS_AML_WITH_CBFB_MYH11_FUSION		35	-0.61553186	-1.5551484	0.05263158	0.576293	0.95	1678	tags=54%, list=15%, signal=64%
MCLACHLAN_DENTAL_CARIES_DN	MCLACHLAN_DENTAL_CARIES_DN		146	-0.617166	-1.5550728	0.050847456	0.5692085	0.95	1882	tags=53%, list=17%, signal=63%
HAMAI_APOPTOSIS_VIA_TRAIL_UP	HAMAI_APOPTOSIS_VIA_TRAIL_UP		209	-0.42137077	-1.5532365	0.015151516	0.5707526	0.95	2357	tags=38%, list=21%, signal=47%
HALMOS_CEBPA_TARGETS_UP	HALMOS_CEBPA_TARGETS_UP		29	-0.5995164	-1.5509953	0.033333335	0.5720015	0.95	976	tags=34%, list=9%, signal=38%
HUANG_DASATINIB_RESISTANCE_UP	HUANG_DASATINIB_RESISTANCE_UP		52	-0.5891591	-1.5465955	0.018867925	0.5829622	0.95	1678	tags=40%, list=15%, signal=47%
SENGUPTA_NASOPHARYNGEAL_CARCINOMA_UP	SENGUPTA_NASOPHARYNGEAL_CARCINOMA_UP		146	-0.5013164	-1.5459418	0.06896552	0.5790901	0.95	2027	tags=40%, list=18%, signal=48%
HESS_TARGETS_OF_HOXA9_AND_MEIS1_DN	HESS_TARGETS_OF_HOXA9_AND_MEIS1_DN		62	-0.6760909	-1.5440767	0.11111111	0.5793019	0.95	1727	tags=52%, list=15%, signal=61%
BROWNE_INTERFERON_RESPONSIVE_GENES	BROWNE_INTERFERON_RESPONSIVE_GENES		44	-0.66622907	-1.5397933	0.06896552	0.5886569	0.95	1434	tags=45%, list=13%, signal=52%
RHEIN_ALL_GLUCOCORTICOID_THERAPY_UP	RHEIN_ALL_GLUCOCORTICOID_THERAPY_UP		47	-0.55177695	-1.5384108	0.05	0.5865209	0.95	1478	tags=38%, list=13%, signal=44%
OUILLETTE_CLL_13Q14_DELETION_UP	OUILLETTE_CLL_13Q14_DELETION_UP		33	-0.48355484	-1.5345762	0	0.59919906	0.95	1714	tags=33%, list=15%, signal=39%
HAHTOLA_MYCOSIS_FUNGOIDES_SKIN_DN	HAHTOLA_MYCOSIS_FUNGOIDES_SKIN_DN		17	-0.61700404	-1.5345505	0.016949153	0.59223163	0.95	2816	tags=59%, list=25%, signal=78%
BASAKI_YBX1_TARGETS_DN	BASAKI_YBX1_TARGETS_DN		184	-0.43947193	-1.5315261	0.016666668	0.5986096	0.97	1841	tags=33%, list=16%, signal=38%
BERTUCCI_MEDULLARY_VS_DUCTAL_BREAST_CANCER_UP	BERTUCCI_MEDULLARY_VS_DUCTAL_BREAST_CANCER_UP		107	-0.43494743	-1.5310684	0.037037037	0.59325695	0.97	1605	tags=26%, list=14%, signal=30%
HOFFMANN_SMALL_PRE_BII_TO_IMMATURE_B_LYMPHOCYTE_UP	HOFFMANN_SMALL_PRE_BII_TO_IMMATURE_B_LYMPHOCYTE_UP		35	-0.5387286	-1.5294243	0.10169491	0.5929297	0.97	2369	tags=57%, list=21%, signal=72%
MORI_SMALL_PRE_BII_LYMPHOCYTE_UP	MORI_SMALL_PRE_BII_LYMPHOCYTE_UP		49	-0.47563896	-1.5293165	0.015151516	0.58685106	0.97	1512	tags=29%, list=14%, signal=33%
MCLACHLAN_DENTAL_CARIES_UP	MCLACHLAN_DENTAL_CARIES_UP		134	-0.61192715	-1.523568	0.06779661	0.6055847	0.97	1882	tags=53%, list=17%, signal=63%
GILDEA_METASTASIS	GILDEA_METASTASIS		19	-0.7305946	-1.5204532	0.055555556	0.6124107	0.97	1384	tags=68%, list=12%, signal=78%
ZHAN_V1_LATE_DIFFERENTIATION_GENES_UP	ZHAN_V1_LATE_DIFFERENTIATION_GENES_UP		25	-0.58851707	-1.5198445	0.05357143	0.6089227	0.97	1329	tags=36%, list=12%, signal=41%
KEGG_O_GLYCAN_BIOSYNTHESIS	KEGG_O_GLYCAN_BIOSYNTHESIS		17	-0.55198073	-1.5160565	0.03508772	0.6221301	0.97	1433	tags=29%, list=13%, signal=34%
MARKEY_RB1_CHRONIC_LOF_DN	MARKEY_RB1_CHRONIC_LOF_DN		90	-0.5802325	-1.5155232	0.071428575	0.61772823	0.97	1653	tags=49%, list=15%, signal=57%
RUTELLA_RESPONSE_TO_HGF_VS_CSF2RB_AND_IL4_UP	RUTELLA_RESPONSE_TO_HGF_VS_CSF2RB_AND_IL4_UP		248	-0.4713223	-1.5154644	0.033333335	0.6116061	0.97	2278	tags=41%, list=20%, signal=50%
PARK_APL_PATHOGENESIS_DN	PARK_APL_PATHOGENESIS_DN		26	-0.54794407	-1.5123945	0.01754386	0.61753726	0.97	1579	tags=35%, list=14%, signal=40%
ELVIDGE_HYPOXIA_BY_DMOG_UP	ELVIDGE_HYPOXIA_BY_DMOG_UP		85	-0.48838577	-1.5119194	0.035714287	0.61403304	0.97	1439	tags=34%, list=13%, signal=39%
GUTIERREZ_MULTIPLE_MYELOMA_DN	GUTIERREZ_MULTIPLE_MYELOMA_DN		20	-0.45855853	-1.5110241	0.039215688	0.61160874	0.97	2571	tags=40%, list=23%, signal=52%
YAO_TEMPORAL_RESPONSE_TO_PROGESTERONE_CLUSTER_9	YAO_TEMPORAL_RESPONSE_TO_PROGESTERONE_CLUSTER_9		59	-0.45992404	-1.5108196	0.03448276	0.6061593	0.97	884	tags=22%, list=8%, signal=24%
LIAN_LIPA_TARGETS_6M	LIAN_LIPA_TARGETS_6M		70	-0.6791367	-1.507138	0.1	0.61544317	0.97	1143	tags=46%, list=10%, signal=51%
RUTELLA_RESPONSE_TO_HGF_DN	RUTELLA_RESPONSE_TO_HGF_DN		141	-0.47221085	-1.5070766	0.03448276	0.6096847	0.97	1610	tags=29%, list=14%, signal=34%
THUM_SYSTOLIC_HEART_FAILURE_UP	THUM_SYSTOLIC_HEART_FAILURE_UP		251	-0.47443113	-1.5062281	0.078125	0.6075075	0.97	1614	tags=32%, list=14%, signal=36%
TOMLINS_PROSTATE_CANCER_DN	TOMLINS_PROSTATE_CANCER_DN		19	-0.64288205	-1.5048455	0.06896552	0.60792065	0.97	876	tags=37%, list=8%, signal=40%
SCHEIDEREIT_IKK_INTERACTING_PROTEINS	SCHEIDEREIT_IKK_INTERACTING_PROTEINS		15	-0.5716757	-1.5045633	0.06896552	0.6030347	0.97	765	tags=27%, list=7%, signal=29%
LIAN_LIPA_TARGETS_3M	LIAN_LIPA_TARGETS_3M		59	-0.69438297	-1.5041875	0.033333335	0.5991968	0.97	1143	tags=46%, list=10%, signal=51%
LEE_DIFFERENTIATING_T_LYMPHOCYTE	LEE_DIFFERENTIATING_T_LYMPHOCYTE		77	-0.5858094	-1.5030314	0.09836066	0.5988855	0.97	1224	tags=35%, list=11%, signal=39%
BERENJENO_ROCK_SIGNALING_NOT_VIA_RHOA_UP	BERENJENO_ROCK_SIGNALING_NOT_VIA_RHOA_UP		24	-0.60152584	-1.5012373	0.05	0.5990746	0.97	2192	tags=50%, list=20%, signal=62%
HEIDENBLAD_AMPLICON_12P11_12_DN	HEIDENBLAD_AMPLICON_12P11_12_DN		17	-0.5747024	-1.5009636	0.018181818	0.5953514	0.98	1474	tags=41%, list=13%, signal=47%
IVANOVA_HEMATOPOIESIS_LATE_PROGENITOR	IVANOVA_HEMATOPOIESIS_LATE_PROGENITOR		110	-0.46283624	-1.4915658	0.048387095	0.6313441	0.98	2375	tags=40%, list=21%, signal=50%
BECKER_TAMOXIFEN_RESISTANCE_UP	BECKER_TAMOXIFEN_RESISTANCE_UP		28	-0.59346426	-1.4899803	0.054545455	0.6317796	0.98	1203	tags=36%, list=11%, signal=40%
YAO_TEMPORAL_RESPONSE_TO_PROGESTERONE_CLUSTER_0	YAO_TEMPORAL_RESPONSE_TO_PROGESTERONE_CLUSTER_0		57	-0.5360444	-1.4898541	0	0.62656003	0.98	1478	tags=35%, list=13%, signal=40%
WOOD_EBV_EBNA1_TARGETS_DN	WOOD_EBV_EBNA1_TARGETS_DN		32	-0.5167078	-1.4891901	0.06153846	0.6234734	0.98	93	tags=16%, list=1%, signal=16%
GRUETZMANN_PANCREATIC_CANCER_UP	GRUETZMANN_PANCREATIC_CANCER_UP		252	-0.4509432	-1.4830654	0.071428575	0.6442543	0.98	2480	tags=39%, list=22%, signal=49%
KUNINGER_IGF1_VS_PDGFB_TARGETS_DN	KUNINGER_IGF1_VS_PDGFB_TARGETS_DN		17	-0.71709913	-1.4784868	0.05172414	0.66000414	0.99	1031	tags=53%, list=9%, signal=58%
ZHU_CMV_ALL_UP	ZHU_CMV_ALL_UP		42	-0.4852735	-1.475719	0.032786883	0.66631323	0.99	2087	tags=38%, list=19%, signal=47%
REACTOME_INNATE_IMMUNITY_SIGNALING	REACTOME_INNATE_IMMUNITY_SIGNALING		68	-0.47454578	-1.4745142	0.033898305	0.6670619	0.99	1011	tags=26%, list=9%, signal=29%
RODWELL_AGING_KIDNEY_UP	RODWELL_AGING_KIDNEY_UP		205	-0.5177901	-1.4740351	0.12280702	0.66314924	0.99	1904	tags=41%, list=17%, signal=48%
VALK_AML_CLUSTER_15	VALK_AML_CLUSTER_15		17	-0.6145687	-1.4720832	0.04761905	0.66832626	0.99	789	tags=29%, list=7%, signal=32%
BROWNE_HCMV_INFECTION_10HR_UP	BROWNE_HCMV_INFECTION_10HR_UP		59	-0.4262475	-1.4715294	0.033333335	0.66492337	0.99	1552	tags=29%, list=14%, signal=33%
SHAFFER_IRF4_TARGETS_IN_MYELOMA_VS_MATURE_B_LYMPHOCYTE	SHAFFER_IRF4_TARGETS_IN_MYELOMA_VS_MATURE_B_LYMPHOCYTE		69	-0.421253	-1.4703969	0.019607844	0.6634679	0.99	1368	tags=23%, list=12%, signal=26%
CHOI_ATL_STAGE_PREDICTOR	CHOI_ATL_STAGE_PREDICTOR		21	-0.5122528	-1.4693921	0.056603774	0.6631771	0.99	2698	tags=38%, list=24%, signal=50%
DIAZ_CHRONIC_MEYLOGENOUS_LEUKEMIA_DN	DIAZ_CHRONIC_MEYLOGENOUS_LEUKEMIA_DN		80	-0.51644343	-1.4668933	0.033898305	0.66707766	0.99	749	tags=29%, list=7%, signal=31%
LENAOUR_DENDRITIC_CELL_MATURATION_UP	LENAOUR_DENDRITIC_CELL_MATURATION_UP		65	-0.51637703	-1.4664661	0.083333336	0.6636594	0.99	1519	tags=35%, list=14%, signal=41%
ZHAN_MULTIPLE_MYELOMA_CD1_AND_CD2_UP	ZHAN_MULTIPLE_MYELOMA_CD1_AND_CD2_UP		37	-0.48130462	-1.4663831	0.017857144	0.6585834	0.99	2070	tags=38%, list=18%, signal=46%
DACOSTA_ERCC3_ALLELE_XPCS_VS_TTD_UP	DACOSTA_ERCC3_ALLELE_XPCS_VS_TTD_UP		16	-0.6940843	-1.4661187	0.06349207	0.65472144	0.99	1007	tags=44%, list=9%, signal=48%
NAKAYAMA_SOFT_TISSUE_TUMORS_PCA1_UP	NAKAYAMA_SOFT_TISSUE_TUMORS_PCA1_UP		48	-0.7101325	-1.4635226	0.06557377	0.6611348	1	1166	tags=50%, list=10%, signal=56%
MORI_EMU_MYC_LYMPHOMA_BY_ONSET_TIME_DN	MORI_EMU_MYC_LYMPHOMA_BY_ONSET_TIME_DN		16	-0.5829875	-1.4633406	0.018181818	0.6562072	1	2646	tags=63%, list=24%, signal=82%
CUI_GLUCOSE_DEPRIVATION	CUI_GLUCOSE_DEPRIVATION		35	-0.45882952	-1.4630061	0.07017544	0.6525015	1	2495	tags=43%, list=22%, signal=55%
SEIDEN_MET_SIGNALING	SEIDEN_MET_SIGNALING		16	-0.55128825	-1.4611502	0.11111111	0.6558355	1	2853	tags=69%, list=25%, signal=92%
FLECHNER_PBL_KIDNEY_TRANSPLANT_OK_VS_DONOR_UP	FLECHNER_PBL_KIDNEY_TRANSPLANT_OK_VS_DONOR_UP		98	-0.40486595	-1.4603474	0.057692308	0.65445393	1	2714	tags=34%, list=24%, signal=44%
ZHAN_MULTIPLE_MYELOMA_DN	ZHAN_MULTIPLE_MYELOMA_DN		22	-0.64810914	-1.4601542	0.078125	0.64999264	1	855	tags=45%, list=8%, signal=49%
DORSAM_HOXA9_TARGETS_UP	DORSAM_HOXA9_TARGETS_UP		23	-0.47643304	-1.4579434	0.036363635	0.6531819	1	3542	tags=52%, list=32%, signal=76%
BIOCARTA_MCM_PATHWAY	BIOCARTA_MCM_PATHWAY		16	-0.6759394	-1.4566597	0.20833333	0.6541378	1	2876	tags=75%, list=26%, signal=101%
SETLUR_PROSTATE_CANCER_TMPRSS2_ERG_FUSION_UP	SETLUR_PROSTATE_CANCER_TMPRSS2_ERG_FUSION_UP		43	-0.45589232	-1.4554799	0.036363635	0.6551437	1	1195	tags=28%, list=11%, signal=31%
RAMALHO_STEMNESS_DN	RAMALHO_STEMNESS_DN		57	-0.57067806	-1.4554462	0.07936508	0.65047354	1	1143	tags=37%, list=10%, signal=41%
EHLERS_ANEUPLOIDY_UP	EHLERS_ANEUPLOIDY_UP		27	-0.49611637	-1.4548494	0.084745765	0.6488064	1	2310	tags=37%, list=21%, signal=47%
WALLACE_PROSTATE_CANCER_RACE_UP	WALLACE_PROSTATE_CANCER_RACE_UP		169	-0.56141126	-1.4540578	0.0952381	0.6468968	1	1279	tags=37%, list=11%, signal=41%
LINDGREN_BLADDER_CANCER_HIGH_RECURRENCE	LINDGREN_BLADDER_CANCER_HIGH_RECURRENCE		32	-0.6096492	-1.4517568	0.08928572	0.652466	1	2346	tags=53%, list=21%, signal=67%
KEGG_FATTY_ACID_METABOLISM	KEGG_FATTY_ACID_METABOLISM		28	-0.56446624	-1.4490926	0.125	0.6583255	1	2329	tags=54%, list=21%, signal=67%
SCHLOSSER_SERUM_RESPONSE_DN	SCHLOSSER_SERUM_RESPONSE_DN		433	-0.3515681	-1.4479563	0.06666667	0.6589975	1	2760	tags=39%, list=25%, signal=50%
TAKEDA_TARGETS_OF_NUP98_HOXA9_FUSION_8D_DN	TAKEDA_TARGETS_OF_NUP98_HOXA9_FUSION_8D_DN		113	-0.5563665	-1.4476582	0.083333336	0.6561652	1	1570	tags=40%, list=14%, signal=46%
ELVIDGE_HIF1A_TARGETS_UP	ELVIDGE_HIF1A_TARGETS_UP		41	-0.4580131	-1.4456908	0.0952381	0.6597276	1	2216	tags=32%, list=20%, signal=39%
TSENG_IRS1_TARGETS_DN	TSENG_IRS1_TARGETS_DN		102	-0.49949276	-1.4436694	0.08928572	0.66366386	1	1972	tags=38%, list=18%, signal=46%
CHIARADONNA_NEOPLASTIC_TRANSFORMATION_KRAS_UP	CHIARADONNA_NEOPLASTIC_TRANSFORMATION_KRAS_UP		88	-0.52104485	-1.4435753	0.07017544	0.65952665	1	2550	tags=47%, list=23%, signal=60%
WANG_SMARCE1_TARGETS_UP	WANG_SMARCE1_TARGETS_UP		106	-0.5542245	-1.443411	0.11666667	0.65586174	1	789	tags=27%, list=7%, signal=29%
SHEN_SMARCA2_TARGETS_UP	SHEN_SMARCA2_TARGETS_UP		226	-0.34179664	-1.4432722	0.1	0.65192384	1	2745	tags=35%, list=25%, signal=45%
WINTER_HYPOXIA_DN	WINTER_HYPOXIA_DN		24	-0.6957062	-1.4417715	0.092307694	0.6525897	1	1999	tags=54%, list=18%, signal=66%
WINTER_HYPOXIA_METAGENE	WINTER_HYPOXIA_METAGENE		149	-0.42200541	-1.4397637	0.12244898	0.6570723	1	2151	tags=38%, list=19%, signal=47%
TURASHVILI_BREAST_DUCTAL_CARCINOMA_VS_DUCTAL_NORMAL_UP	TURASHVILI_BREAST_DUCTAL_CARCINOMA_VS_DUCTAL_NORMAL_UP		22	-0.6738815	-1.4382834	0.071428575	0.65834016	1	708	tags=36%, list=6%, signal=39%
VERHAAK_AML_WITH_NPM1_MUTATED_UP	VERHAAK_AML_WITH_NPM1_MUTATED_UP		113	-0.48672333	-1.4364558	0.06349207	0.6613841	1	1653	tags=33%, list=15%, signal=38%
CROONQUIST_NRAS_SIGNALING_UP	CROONQUIST_NRAS_SIGNALING_UP		20	-0.6840345	-1.4361461	0.08064516	0.65746737	1	440	tags=40%, list=4%, signal=42%
KEGG_LYSINE_DEGRADATION	KEGG_LYSINE_DEGRADATION		28	-0.48377997	-1.4355037	0.084745765	0.65641576	1	1347	tags=29%, list=12%, signal=32%
CHIARADONNA_NEOPLASTIC_TRANSFORMATION_CDC25_UP	CHIARADONNA_NEOPLASTIC_TRANSFORMATION_CDC25_UP		87	-0.54947984	-1.4349713	0.10344828	0.6538443	1	1756	tags=41%, list=16%, signal=49%
BACOLOD_RESISTANCE_TO_ALKYLATING_AGENTS_DN	BACOLOD_RESISTANCE_TO_ALKYLATING_AGENTS_DN		25	-0.41885883	-1.4349496	0.1	0.6497312	1	1542	tags=20%, list=14%, signal=23%
TSENG_ADIPOGENIC_POTENTIAL_DN	TSENG_ADIPOGENIC_POTENTIAL_DN		34	-0.6301205	-1.4344109	0.094339624	0.6476481	1	1154	tags=38%, list=10%, signal=42%
SWEET_KRAS_ONCOGENIC_SIGNATURE	SWEET_KRAS_ONCOGENIC_SIGNATURE		28	-0.45629746	-1.4338907	0.07017544	0.64543796	1	440	tags=11%, list=4%, signal=11%
GARY_CD5_TARGETS_DN	GARY_CD5_TARGETS_DN		254	-0.37795007	-1.433842	0.14545454	0.6414278	1	3144	tags=42%, list=28%, signal=57%
HAHTOLA_MYCOSIS_FUNGOIDES_SKIN_UP	HAHTOLA_MYCOSIS_FUNGOIDES_SKIN_UP		117	-0.453211	-1.4337782	0.0877193	0.63774824	1	1753	tags=32%, list=16%, signal=37%
CHEBOTAEV_GR_TARGETS_UP	CHEBOTAEV_GR_TARGETS_UP		44	-0.49251294	-1.4331619	0	0.6364944	1	1889	tags=39%, list=17%, signal=46%
MILI_PSEUDOPODIA_HAPTOTAXIS_UP	MILI_PSEUDOPODIA_HAPTOTAXIS_UP		305	-0.38571072	-1.4329511	0.1509434	0.63315505	1	2760	tags=37%, list=25%, signal=48%
REACTOME_METAL_ION_SLC_TRANSPORTERS	REACTOME_METAL_ION_SLC_TRANSPORTERS		16	-0.5870115	-1.4327463	0.074074075	0.63054276	1	932	tags=31%, list=8%, signal=34%
MARTORIATI_MDM4_TARGETS_NEUROEPITHELIUM_DN	MARTORIATI_MDM4_TARGETS_NEUROEPITHELIUM_DN		60	-0.5595851	-1.4295847	0.06153846	0.6398272	1	1166	tags=38%, list=10%, signal=43%
MARSON_FOXP3_TARGETS_UP	MARSON_FOXP3_TARGETS_UP		50	-0.51025987	-1.4291753	0.09090909	0.63747776	1	1709	tags=36%, list=15%, signal=42%
REACTOME_PYRUVATE_METABOLISM_AND_TCA_CYCLE	REACTOME_PYRUVATE_METABOLISM_AND_TCA_CYCLE		29	-0.4301581	-1.4282397	0.2037037	0.63764197	1	2321	tags=34%, list=21%, signal=43%
FLOTHO_PEDIATRIC_ALL_THERAPY_RESPONSE_UP	FLOTHO_PEDIATRIC_ALL_THERAPY_RESPONSE_UP		35	-0.40780604	-1.4279714	0.12244898	0.6348378	1	748	tags=11%, list=7%, signal=12%
SESTO_RESPONSE_TO_UV_C6	SESTO_RESPONSE_TO_UV_C6		30	-0.46200693	-1.4271445	0.084745765	0.6342597	1	1150	tags=20%, list=10%, signal=22%
NAKAMURA_TUMOR_ZONE_PERIPHERAL_VS_CENTRAL_DN	NAKAMURA_TUMOR_ZONE_PERIPHERAL_VS_CENTRAL_DN		326	-0.36484507	-1.424773	0.01754386	0.6384696	1	1836	tags=26%, list=16%, signal=31%
TAYLOR_METHYLATED_IN_ACUTE_LYMPHOBLASTIC_LEUKEMIA	TAYLOR_METHYLATED_IN_ACUTE_LYMPHOBLASTIC_LEUKEMIA		39	-0.40979135	-1.4238802	0.11111111	0.63805974	1	1555	tags=26%, list=14%, signal=30%
AKL_HTLV1_INFECTION_DN	AKL_HTLV1_INFECTION_DN		33	-0.5511403	-1.423842	0.109375	0.6344973	1	1486	tags=36%, list=13%, signal=42%
JAIN_NFKB_SIGNALING	JAIN_NFKB_SIGNALING		46	-0.3858066	-1.4224503	0.020833334	0.63618493	1	3183	tags=50%, list=28%, signal=70%
MARTINEZ_RESPONSE_TO_TRABECTEDIN_UP	MARTINEZ_RESPONSE_TO_TRABECTEDIN_UP		46	-0.40945756	-1.4209299	0.16071428	0.6372159	1	2121	tags=30%, list=19%, signal=37%
REACTOME_PURINE_METABOLISM	REACTOME_PURINE_METABOLISM		22	-0.47891122	-1.4195243	0.03773585	0.6387906	1	1249	tags=23%, list=11%, signal=26%
FONTAINE_FOLLICULAR_THYROID_ADENOMA_DN	FONTAINE_FOLLICULAR_THYROID_ADENOMA_DN		39	-0.5220677	-1.4186163	0.06896552	0.63892907	1	2092	tags=49%, list=19%, signal=60%
KEGG_AMINO_SUGAR_AND_NUCLEOTIDE_SUGAR_METABOLISM	KEGG_AMINO_SUGAR_AND_NUCLEOTIDE_SUGAR_METABOLISM		32	-0.46704504	-1.4176598	0.10714286	0.6386984	1	2337	tags=44%, list=21%, signal=55%
YU_MYC_TARGETS_DN	YU_MYC_TARGETS_DN		42	-0.53815645	-1.415666	0.14925373	0.6428004	1	1004	tags=36%, list=9%, signal=39%
MORI_MATURE_B_LYMPHOCYTE_DN	MORI_MATURE_B_LYMPHOCYTE_DN		44	-0.44697168	-1.4151305	0.125	0.6412077	1	439	tags=14%, list=4%, signal=14%
PELLICCIOTTA_HDAC_IN_ANTIGEN_PRESENTATION_UP	PELLICCIOTTA_HDAC_IN_ANTIGEN_PRESENTATION_UP		49	-0.35790977	-1.4147696	0.2	0.63904375	1	3142	tags=39%, list=28%, signal=54%
FLECHNER_PBL_KIDNEY_TRANSPLANT_OK_VS_DONOR_DN	FLECHNER_PBL_KIDNEY_TRANSPLANT_OK_VS_DONOR_DN		28	-0.4399941	-1.4135351	0.10526316	0.64022493	1	1621	tags=32%, list=14%, signal=37%
GAZDA_DIAMOND_BLACKFAN_ANEMIA_MYELOID_DN	GAZDA_DIAMOND_BLACKFAN_ANEMIA_MYELOID_DN		23	-0.42237827	-1.4126667	0.10909091	0.6397306	1	1360	tags=17%, list=12%, signal=20%
BOYLAN_MULTIPLE_MYELOMA_PCA3_DN	BOYLAN_MULTIPLE_MYELOMA_PCA3_DN		44	-0.49295482	-1.4120109	0.048387095	0.6386509	1	1840	tags=39%, list=16%, signal=46%
VALK_AML_CLUSTER_11	VALK_AML_CLUSTER_11		24	-0.54870737	-1.4118382	0.08064516	0.63561624	1	1978	tags=46%, list=18%, signal=56%
SHAFFER_IRF4_TARGETS_IN_ACTIVATED_B_LYMPHOCYTE	SHAFFER_IRF4_TARGETS_IN_ACTIVATED_B_LYMPHOCYTE		56	-0.43524197	-1.4115164	0.0754717	0.63313925	1	2550	tags=41%, list=23%, signal=53%
WAMUNYOKOLI_OVARIAN_CANCER_LMP_DN	WAMUNYOKOLI_OVARIAN_CANCER_LMP_DN		98	-0.47050703	-1.4113535	0.14545454	0.6300126	1	1627	tags=35%, list=15%, signal=40%
ALCALA_APOPTOSIS	ALCALA_APOPTOSIS		58	-0.42327276	-1.4108698	0.0625	0.6283295	1	1475	tags=22%, list=13%, signal=26%
DER_IFN_ALPHA_RESPONSE_UP	DER_IFN_ALPHA_RESPONSE_UP		43	-0.4897564	-1.4106826	0.07017544	0.62581617	1	2019	tags=33%, list=18%, signal=40%
CHIANG_LIVER_CANCER_SUBCLASS_CTNNB1_DN	CHIANG_LIVER_CANCER_SUBCLASS_CTNNB1_DN		96	-0.5368688	-1.4102105	0.083333336	0.62424946	1	1694	tags=42%, list=15%, signal=49%
TURASHVILI_BREAST_LOBULAR_CARCINOMA_VS_LOBULAR_NORMAL_DN	TURASHVILI_BREAST_LOBULAR_CARCINOMA_VS_LOBULAR_NORMAL_DN		42	-0.6383262	-1.4100653	0.10714286	0.6215396	1	1807	tags=57%, list=16%, signal=68%
KRASNOSELSKAYA_ILF3_TARGETS_DN	KRASNOSELSKAYA_ILF3_TARGETS_DN		25	-0.51832604	-1.4100478	0.118644066	0.6182965	1	2438	tags=52%, list=22%, signal=66%
REACTOME_DOUBLE_STRAND_BREAK_REPAIR	REACTOME_DOUBLE_STRAND_BREAK_REPAIR		16	-0.53215575	-1.4100354	0.21568628	0.61513877	1	2534	tags=44%, list=23%, signal=56%
GRADE_COLON_AND_RECTAL_CANCER_UP	GRADE_COLON_AND_RECTAL_CANCER_UP		161	-0.36698282	-1.4099451	0.2264151	0.6123247	1	2846	tags=38%, list=25%, signal=50%
LIU_VAV3_PROSTATE_CARCINOGENESIS_UP	LIU_VAV3_PROSTATE_CARCINOGENESIS_UP		62	-0.569356	-1.4098136	0.114754096	0.60946417	1	951	tags=37%, list=8%, signal=40%
BOYLAN_MULTIPLE_MYELOMA_C_CLUSTER_DN	BOYLAN_MULTIPLE_MYELOMA_C_CLUSTER_DN		20	-0.54792404	-1.4093491	0.14814815	0.6082451	1	871	tags=25%, list=8%, signal=27%
ENGELMANN_CANCER_PROGENITORS_UP	ENGELMANN_CANCER_PROGENITORS_UP		34	-0.4945196	-1.4088559	0.06557377	0.6069787	1	1721	tags=35%, list=15%, signal=42%
EINAV_INTERFERON_SIGNATURE_IN_CANCER	EINAV_INTERFERON_SIGNATURE_IN_CANCER		15	-0.6784912	-1.4054202	0.094339624	0.6146565	1	2092	tags=67%, list=19%, signal=82%
REACTOME_CELL_SURFACE_INTERACTIONS_AT_THE_VASCULAR_WALL	REACTOME_CELL_SURFACE_INTERACTIONS_AT_THE_VASCULAR_WALL		66	-0.5270145	-1.4042844	0.08196721	0.6155852	1	1549	tags=36%, list=14%, signal=42%
ELVIDGE_HYPOXIA_BY_DMOG_DN	ELVIDGE_HYPOXIA_BY_DMOG_DN		37	-0.48098788	-1.4036636	0.03846154	0.61407495	1	2230	tags=38%, list=20%, signal=47%
IWANAGA_CARCINOGENESIS_BY_KRAS_PTEN_UP	IWANAGA_CARCINOGENESIS_BY_KRAS_PTEN_UP		117	-0.40839082	-1.4023216	0.05172414	0.61606187	1	1414	tags=26%, list=13%, signal=30%
KAAB_FAILED_HEART_ATRIUM_DN	KAAB_FAILED_HEART_ATRIUM_DN		96	-0.3700004	-1.4019313	0.09259259	0.61434346	1	2239	tags=27%, list=20%, signal=34%
BECKER_TAMOXIFEN_RESISTANCE_DN	BECKER_TAMOXIFEN_RESISTANCE_DN		30	-0.49887356	-1.4018877	0.09259259	0.61131847	1	1766	tags=40%, list=16%, signal=47%
ZHAN_MULTIPLE_MYELOMA_SUBGROUPS	ZHAN_MULTIPLE_MYELOMA_SUBGROUPS		25	-0.48863012	-1.401084	0.15384616	0.6111158	1	3253	tags=48%, list=29%, signal=68%
REACTOME_TOLL_RECEPTOR_CASCADES	REACTOME_TOLL_RECEPTOR_CASCADES		53	-0.43305844	-1.4009585	0.10169491	0.60854053	1	2053	tags=36%, list=18%, signal=44%
VALK_AML_CLUSTER_9	VALK_AML_CLUSTER_9		21	-0.53682864	-1.4005342	0.12068965	0.6068957	1	576	tags=24%, list=5%, signal=25%
GEISS_RESPONSE_TO_DSRNA_UP	GEISS_RESPONSE_TO_DSRNA_UP		25	-0.5666081	-1.3992484	0.057692308	0.6089448	1	1065	tags=32%, list=10%, signal=35%
PODAR_RESPONSE_TO_ADAPHOSTIN_UP	PODAR_RESPONSE_TO_ADAPHOSTIN_UP		87	-0.4023818	-1.3967189	0.125	0.615775	1	1609	tags=24%, list=14%, signal=28%
WATANABE_RECTAL_CANCER_RADIOTHERAPY_RESPONSIVE_DN	WATANABE_RECTAL_CANCER_RADIOTHERAPY_RESPONSIVE_DN		56	-0.4496075	-1.3935114	0.071428575	0.62444144	1	1819	tags=34%, list=16%, signal=40%
ROSS_ACUTE_MYELOID_LEUKEMIA_CBF	ROSS_ACUTE_MYELOID_LEUKEMIA_CBF		50	-0.4522838	-1.392411	0.10714286	0.6258414	1	518	tags=16%, list=5%, signal=17%
BONOME_OVARIAN_CANCER_SURVIVAL_SUBOPTIMAL_DEBULKING	BONOME_OVARIAN_CANCER_SURVIVAL_SUBOPTIMAL_DEBULKING		285	-0.38040766	-1.3913269	0.084745765	0.6269554	1	1915	tags=27%, list=17%, signal=32%
POOLA_INVASIVE_BREAST_CANCER_UP	POOLA_INVASIVE_BREAST_CANCER_UP		169	-0.5578814	-1.3913152	0.084745765	0.6239556	1	1535	tags=43%, list=14%, signal=49%
JI_RESPONSE_TO_FSH_UP	JI_RESPONSE_TO_FSH_UP		44	-0.4372148	-1.3898765	0.1	0.6261206	1	1070	tags=18%, list=10%, signal=20%
ONKEN_UVEAL_MELANOMA_DN	ONKEN_UVEAL_MELANOMA_DN		330	-0.3407139	-1.3898661	0.13793103	0.6232004	1	1996	tags=26%, list=18%, signal=31%
REACTOME_TOLL_LIKE_RECEPTOR_3_CASCADE	REACTOME_TOLL_LIKE_RECEPTOR_3_CASCADE		37	-0.4113945	-1.3873017	0.118644066	0.630782	1	2023	tags=35%, list=18%, signal=43%
REACTOME_NUCLEAR_EVENTS_KINASE_AND_TRANSCRIPTION_FACTOR_ACTIVATION	REACTOME_NUCLEAR_EVENTS_KINASE_AND_TRANSCRIPTION_FACTOR_ACTIVATION		15	-0.5333491	-1.3857379	0.10714286	0.6333294	1	791	tags=27%, list=7%, signal=29%
DAVICIONI_TARGETS_OF_PAX_FOXO1_FUSIONS_DN	DAVICIONI_TARGETS_OF_PAX_FOXO1_FUSIONS_DN		38	-0.5379909	-1.3848205	0.072463766	0.634292	1	1714	tags=47%, list=15%, signal=56%
LINDGREN_BLADDER_CANCER_CLUSTER_2B	LINDGREN_BLADDER_CANCER_CLUSTER_2B		243	-0.5186938	-1.3845128	0.15254237	0.63229233	1	1496	tags=37%, list=13%, signal=42%
CUI_TCF21_TARGETS_DN	CUI_TCF21_TARGETS_DN		21	-0.54650444	-1.3843483	0.11111111	0.6297154	1	1779	tags=52%, list=16%, signal=62%
FULCHER_INFLAMMATORY_RESPONSE_LECTIN_VS_LPS_UP	FULCHER_INFLAMMATORY_RESPONSE_LECTIN_VS_LPS_UP		317	-0.40820673	-1.3840423	0.05172414	0.6282399	1	1264	tags=23%, list=11%, signal=25%
REACTOME_ACTIVATION_OF_THE_PRE_REPLICATIVE_COMPLEX	REACTOME_ACTIVATION_OF_THE_PRE_REPLICATIVE_COMPLEX		25	-0.6413479	-1.3837986	0.19565217	0.6261614	1	2805	tags=72%, list=25%, signal=96%
ELVIDGE_HIF1A_AND_HIF2A_TARGETS_UP	ELVIDGE_HIF1A_AND_HIF2A_TARGETS_UP		26	-0.46558964	-1.3832229	0.06349207	0.62580186	1	2156	tags=31%, list=19%, signal=38%
YAGI_AML_WITH_11Q23_REARRANGED	YAGI_AML_WITH_11Q23_REARRANGED		231	-0.36376432	-1.3827177	0.017857144	0.6249095	1	2068	tags=29%, list=18%, signal=34%
BOYLAN_MULTIPLE_MYELOMA_C_UP	BOYLAN_MULTIPLE_MYELOMA_C_UP		19	-0.5385415	-1.3824141	0.09259259	0.623109	1	873	tags=32%, list=8%, signal=34%
REN_ALVEOLAR_RHABDOMYOSARCOMA_DN	REN_ALVEOLAR_RHABDOMYOSARCOMA_DN		312	-0.4534098	-1.3817902	0.0877193	0.62234485	1	1970	tags=34%, list=18%, signal=40%
WATTEL_AUTONOMOUS_THYROID_ADENOMA_DN	WATTEL_AUTONOMOUS_THYROID_ADENOMA_DN		16	-0.6056768	-1.3814393	0.078125	0.6208187	1	152	tags=25%, list=1%, signal=25%
CHIARADONNA_NEOPLASTIC_TRANSFORMATION_KRAS_DN	CHIARADONNA_NEOPLASTIC_TRANSFORMATION_KRAS_DN		120	-0.4731771	-1.3809199	0.19298245	0.62022156	1	1519	tags=34%, list=14%, signal=39%
BYSTRYKH_HEMATOPOIESIS_STEM_CELL_AND_BRAIN_QTL_CIS	BYSTRYKH_HEMATOPOIESIS_STEM_CELL_AND_BRAIN_QTL_CIS		43	-0.41435903	-1.3805709	0.08196721	0.6187607	1	3009	tags=42%, list=27%, signal=57%
LANDIS_BREAST_CANCER_PROGRESSION_DN	LANDIS_BREAST_CANCER_PROGRESSION_DN		57	-0.62904674	-1.3789586	0.16666667	0.6214469	1	1164	tags=33%, list=10%, signal=37%
DUNNE_TARGETS_OF_AML1_MTG8_FUSION_UP	DUNNE_TARGETS_OF_AML1_MTG8_FUSION_UP		32	-0.5543715	-1.3787847	0.07017544	0.6191527	1	1507	tags=41%, list=13%, signal=47%
MCBRYAN_PUBERTAL_BREAST_5_6WK_UP	MCBRYAN_PUBERTAL_BREAST_5_6WK_UP		83	-0.47168446	-1.3769194	0.037037037	0.6234269	1	1302	tags=25%, list=12%, signal=28%
MARTORIATI_MDM4_TARGETS_FETAL_LIVER_UP	MARTORIATI_MDM4_TARGETS_FETAL_LIVER_UP		76	-0.3928362	-1.3757008	0.11111111	0.62440735	1	1471	tags=25%, list=13%, signal=29%
NOJIMA_SFRP2_TARGETS_DN	NOJIMA_SFRP2_TARGETS_DN		15	-0.62430054	-1.3753116	0.09836066	0.6226101	1	2117	tags=67%, list=19%, signal=82%
MARTINEZ_RB1_AND_TP53_TARGETS_UP	MARTINEZ_RB1_AND_TP53_TARGETS_UP		471	-0.4138414	-1.3729603	0.08064516	0.6274531	1	1762	tags=28%, list=16%, signal=32%
LI_AMPLIFIED_IN_LUNG_CANCER	LI_AMPLIFIED_IN_LUNG_CANCER		123	-0.34255517	-1.3713025	0.0862069	0.62934613	1	1797	tags=25%, list=16%, signal=30%
BAELDE_DIABETIC_NEPHROPATHY_UP	BAELDE_DIABETIC_NEPHROPATHY_UP		18	-0.6093763	-1.3699324	0.09836066	0.63137245	1	862	tags=28%, list=8%, signal=30%
JIANG_HYPOXIA_NORMAL	JIANG_HYPOXIA_NORMAL		154	-0.34713966	-1.369528	0.056603774	0.63046384	1	2176	tags=29%, list=19%, signal=35%
KAYO_CALORIE_RESTRICTION_MUSCLE_UP	KAYO_CALORIE_RESTRICTION_MUSCLE_UP		42	-0.5233533	-1.3690875	0.10909091	0.62923694	1	1002	tags=29%, list=9%, signal=31%
GAUSSMANN_MLL_AF4_FUSION_TARGETS_F_DN	GAUSSMANN_MLL_AF4_FUSION_TARGETS_F_DN		22	-0.60746026	-1.3688177	0.13114753	0.6279827	1	1625	tags=55%, list=15%, signal=64%
FARMER_BREAST_CANCER_CLUSTER_5	FARMER_BREAST_CANCER_CLUSTER_5		18	-0.81255424	-1.3678689	0.18518518	0.62743926	1	1384	tags=83%, list=12%, signal=95%
ELVIDGE_HIF1A_AND_HIF2A_TARGETS_DN	ELVIDGE_HIF1A_AND_HIF2A_TARGETS_DN		63	-0.4744883	-1.3673297	0.09803922	0.6265155	1	1674	tags=40%, list=15%, signal=46%
BIOCARTA_CTCF_PATHWAY	BIOCARTA_CTCF_PATHWAY		15	-0.5302685	-1.3665892	0.13793103	0.62624973	1	2316	tags=53%, list=21%, signal=67%
BIOCARTA_TOLL_PATHWAY	BIOCARTA_TOLL_PATHWAY		21	-0.47113717	-1.3638319	0.15384616	0.6341572	1	1733	tags=33%, list=15%, signal=39%
BARIS_THYROID_CANCER_DN	BARIS_THYROID_CANCER_DN		43	-0.43088117	-1.3625349	0.054545455	0.6355317	1	998	tags=21%, list=9%, signal=23%
REACTOME_SIGNALING_BY_PDGF	REACTOME_SIGNALING_BY_PDGF		48	-0.4978356	-1.3625282	0.16981132	0.63290554	1	1585	tags=35%, list=14%, signal=41%
VANHARANTA_UTERINE_FIBROID_DN	VANHARANTA_UTERINE_FIBROID_DN		38	-0.5444921	-1.3614588	0.0754717	0.63447803	1	2162	tags=53%, list=19%, signal=65%
KEGG_NICOTINATE_AND_NICOTINAMIDE_METABOLISM	KEGG_NICOTINATE_AND_NICOTINAMIDE_METABOLISM		16	-0.5284296	-1.3605832	0.10909091	0.6349885	1	1800	tags=44%, list=16%, signal=52%
JISON_SICKLE_CELL_DISEASE_UP	JISON_SICKLE_CELL_DISEASE_UP		121	-0.41860527	-1.3582019	0.08064516	0.6402646	1	1684	tags=28%, list=15%, signal=33%
SANA_RESPONSE_TO_IFNG_UP	SANA_RESPONSE_TO_IFNG_UP		33	-0.5927548	-1.357262	0.15789473	0.64011294	1	1279	tags=33%, list=11%, signal=38%
KEGG_ANTIGEN_PROCESSING_AND_PRESENTATION	KEGG_ANTIGEN_PROCESSING_AND_PRESENTATION		34	-0.41362435	-1.355281	0.12068965	0.643711	1	2277	tags=41%, list=20%, signal=52%
CUI_TCF21_TARGETS_UP	CUI_TCF21_TARGETS_UP		22	-0.6299986	-1.3548189	0.15	0.64236027	1	1191	tags=50%, list=11%, signal=56%
NGUYEN_NOTCH1_TARGETS_UP	NGUYEN_NOTCH1_TARGETS_UP		15	-0.5320768	-1.3525283	0.17307693	0.6478218	1	1144	tags=27%, list=10%, signal=30%
FARMER_BREAST_CANCER_CLUSTER_1	FARMER_BREAST_CANCER_CLUSTER_1		26	-0.70137316	-1.3520243	0.08928572	0.64663464	1	1403	tags=58%, list=13%, signal=66%
ENK_UV_RESPONSE_EPIDERMIS_UP	ENK_UV_RESPONSE_EPIDERMIS_UP		193	-0.3531288	-1.3517301	0.10909091	0.645459	1	1379	tags=19%, list=12%, signal=21%
FLECHNER_PBL_KIDNEY_TRANSPLANT_REJECTED_VS_OK_DN	FLECHNER_PBL_KIDNEY_TRANSPLANT_REJECTED_VS_OK_DN		33	-0.39197332	-1.349203	0.15384616	0.65102935	1	375	tags=9%, list=3%, signal=9%
ROSS_AML_WITH_MLL_FUSIONS	ROSS_AML_WITH_MLL_FUSIONS		53	-0.46115613	-1.3488138	0.050847456	0.64974356	1	2139	tags=38%, list=19%, signal=46%
TARTE_PLASMA_CELL_VS_B_LYMPHOCYTE_UP	TARTE_PLASMA_CELL_VS_B_LYMPHOCYTE_UP		60	-0.40421173	-1.3465902	0.09677419	0.6555613	1	2831	tags=50%, list=25%, signal=67%
JAZAG_TGFB1_SIGNALING_UP	JAZAG_TGFB1_SIGNALING_UP		67	-0.39638892	-1.3464711	0.06349207	0.6535064	1	1760	tags=24%, list=16%, signal=28%
UDAYAKUMAR_MED1_TARGETS_UP	UDAYAKUMAR_MED1_TARGETS_UP		75	-0.37773046	-1.3452125	0.08163265	0.65520525	1	2642	tags=37%, list=24%, signal=49%
ENK_UV_RESPONSE_KERATINOCYTE_DN	ENK_UV_RESPONSE_KERATINOCYTE_DN		307	-0.3376779	-1.3448068	0.071428575	0.6542915	1	2898	tags=37%, list=26%, signal=48%
URS_ADIPOCYTE_DIFFERENTIATION_DN	URS_ADIPOCYTE_DIFFERENTIATION_DN		20	-0.69366956	-1.3446847	0.2244898	0.6522156	1	1405	tags=55%, list=13%, signal=63%
SEMENZA_HIF1_TARGETS	SEMENZA_HIF1_TARGETS		25	-0.47431228	-1.3443941	0.12244898	0.6508367	1	1797	tags=52%, list=16%, signal=62%
KEGG_VALINE_LEUCINE_AND_ISOLEUCINE_DEGRADATION	KEGG_VALINE_LEUCINE_AND_ISOLEUCINE_DEGRADATION		35	-0.5348052	-1.343905	0.16666667	0.65002114	1	2914	tags=57%, list=26%, signal=77%
HOSHIDA_LIVER_CANCER_LATE_RECURRENCE_UP	HOSHIDA_LIVER_CANCER_LATE_RECURRENCE_UP		41	-0.49893138	-1.3437734	0.13114753	0.6477822	1	621	tags=22%, list=6%, signal=23%
KEGG_FRUCTOSE_AND_MANNOSE_METABOLISM	KEGG_FRUCTOSE_AND_MANNOSE_METABOLISM		23	-0.4701864	-1.3427565	0.10344828	0.64817005	1	1826	tags=35%, list=16%, signal=41%
GOLDRATH_IMMUNE_MEMORY	GOLDRATH_IMMUNE_MEMORY		52	-0.47750205	-1.341621	0.16666667	0.64945114	1	1176	tags=29%, list=11%, signal=32%
WAMUNYOKOLI_OVARIAN_CANCER_GRADES_1_2_UP	WAMUNYOKOLI_OVARIAN_CANCER_GRADES_1_2_UP		84	-0.38810825	-1.3394198	0.07272727	0.65541774	1	2016	tags=31%, list=18%, signal=37%
MARTINEZ_TP53_TARGETS_UP	MARTINEZ_TP53_TARGETS_UP		467	-0.40582383	-1.339245	0.06779661	0.65375555	1	1772	tags=27%, list=16%, signal=31%
DELYS_THYROID_CANCER_UP	DELYS_THYROID_CANCER_UP		275	-0.4200439	-1.339079	0.08064516	0.65195346	1	1756	tags=34%, list=16%, signal=39%
VANHARANTA_UTERINE_FIBROID_UP	VANHARANTA_UTERINE_FIBROID_UP		26	-0.5458474	-1.338904	0.14285715	0.65025115	1	1367	tags=31%, list=12%, signal=35%
FLECHNER_PBL_KIDNEY_TRANSPLANT_REJECTED_VS_OK_UP	FLECHNER_PBL_KIDNEY_TRANSPLANT_REJECTED_VS_OK_UP		42	-0.4053121	-1.3387265	0.10526316	0.6486332	1	1705	tags=26%, list=15%, signal=31%
BYSTRYKH_HEMATOPOIESIS_STEM_CELL_QTL_CIS	BYSTRYKH_HEMATOPOIESIS_STEM_CELL_QTL_CIS		105	-0.40358207	-1.3383867	0.17460318	0.6471708	1	2227	tags=30%, list=20%, signal=38%
HUANG_FOXA2_TARGETS_DN	HUANG_FOXA2_TARGETS_DN		24	-0.60380036	-1.3371891	0.13793103	0.64894485	1	1674	tags=46%, list=15%, signal=54%
VANHARANTA_UTERINE_FIBROID_WITH_7Q_DELETION_DN	VANHARANTA_UTERINE_FIBROID_WITH_7Q_DELETION_DN		17	-0.51985025	-1.3367493	0.21052632	0.6478036	1	3143	tags=65%, list=28%, signal=90%
BERENJENO_TRANSFORMED_BY_RHOA_FOREVER_UP	BERENJENO_TRANSFORMED_BY_RHOA_FOREVER_UP		15	-0.6608097	-1.3361107	0.18	0.64854795	1	1327	tags=53%, list=12%, signal=60%
PAL_PRMT5_TARGETS_UP	PAL_PRMT5_TARGETS_UP		157	-0.4215369	-1.3359487	0.18367347	0.64674467	1	2606	tags=36%, list=23%, signal=46%
BERENJENO_TRANSFORMED_BY_RHOA_DN	BERENJENO_TRANSFORMED_BY_RHOA_DN		293	-0.42039305	-1.335913	0.24561404	0.64448506	1	1656	tags=26%, list=15%, signal=30%
VANTVEER_BREAST_CANCER_BRCA1_UP	VANTVEER_BREAST_CANCER_BRCA1_UP		18	-0.46251395	-1.3356771	0.19642857	0.6429299	1	85	tags=11%, list=1%, signal=11%
CASTELLANO_NRAS_TARGETS_UP	CASTELLANO_NRAS_TARGETS_UP		54	-0.48505163	-1.3356205	0.114754096	0.64089715	1	1239	tags=30%, list=11%, signal=33%
SMITH_TERT_TARGETS_DN	SMITH_TERT_TARGETS_DN		49	-0.4861107	-1.3354425	0.13953489	0.63915175	1	1347	tags=29%, list=12%, signal=32%
LI_WILMS_TUMOR_VS_FETAL_KIDNEY_1_UP	LI_WILMS_TUMOR_VS_FETAL_KIDNEY_1_UP		121	-0.42435592	-1.3333418	0.13793103	0.64353365	1	1960	tags=39%, list=18%, signal=47%
CHANG_CORE_SERUM_RESPONSE_DN	CHANG_CORE_SERUM_RESPONSE_DN		19	-0.463514	-1.3333249	0.15254237	0.64139104	1	848	tags=26%, list=8%, signal=28%
SANA_TNF_SIGNALING_UP	SANA_TNF_SIGNALING_UP		47	-0.5495602	-1.3329283	0.20338982	0.6404673	1	1841	tags=43%, list=16%, signal=51%
LIN_MELANOMA_COPY_NUMBER_DN	LIN_MELANOMA_COPY_NUMBER_DN		26	-0.42806795	-1.33238	0.13461539	0.6396614	1	3157	tags=50%, list=28%, signal=69%
EGUCHI_CELL_CYCLE_RB1_TARGETS	EGUCHI_CELL_CYCLE_RB1_TARGETS		15	-0.6732701	-1.332074	0.29411766	0.63830453	1	2606	tags=73%, list=23%, signal=95%
ZHAN_LATE_DIFFERENTIATION_GENES_UP	ZHAN_LATE_DIFFERENTIATION_GENES_UP		17	-0.5716343	-1.3320225	0.16071428	0.63618296	1	1412	tags=29%, list=13%, signal=34%
YAO_TEMPORAL_RESPONSE_TO_PROGESTERONE_CLUSTER_10	YAO_TEMPORAL_RESPONSE_TO_PROGESTERONE_CLUSTER_10		52	-0.33043012	-1.3310196	0.2037037	0.63679224	1	2862	tags=33%, list=26%, signal=44%
AMUNDSON_POOR_SURVIVAL_AFTER_GAMMA_RADIATION_8G	AMUNDSON_POOR_SURVIVAL_AFTER_GAMMA_RADIATION_8G		53	-0.44448215	-1.3302469	0.18333334	0.63716286	1	1144	tags=21%, list=10%, signal=23%
VALK_AML_CLUSTER_13	VALK_AML_CLUSTER_13		16	-0.54705644	-1.3299946	0.12280702	0.6362063	1	919	tags=25%, list=8%, signal=27%
FLECHNER_BIOPSY_KIDNEY_TRANSPLANT_OK_VS_DONOR_UP	FLECHNER_BIOPSY_KIDNEY_TRANSPLANT_OK_VS_DONOR_UP		340	-0.34280032	-1.3293753	0.114754096	0.63541186	1	2760	tags=39%, list=25%, signal=50%
FARMER_BREAST_CANCER_APOCRINE VS LUMINAL	FARMER_BREAST_CANCER_APOCRINE VS LUMINAL		185	-0.36954165	-1.32913	0.0862069	0.6336503	1	1458	tags=22%, list=13%, signal=24%
MOREAUX_MULTIPLE_MYELOMA_BY_TACI_DN	MOREAUX_MULTIPLE_MYELOMA_BY_TACI_DN		73	-0.3737193	-1.32913	0.2777778	0.6314577	1	3229	tags=44%, list=29%, signal=61%
ZHAN_MULTIPLE_MYELOMA_CD2_DN	ZHAN_MULTIPLE_MYELOMA_CD2_DN		22	-0.4551166	-1.32622	0.10526316	0.6386036	1	887	tags=23%, list=8%, signal=25%
DORSAM_HOXA9_TARGETS_DN	DORSAM_HOXA9_TARGETS_DN		17	-0.4938274	-1.3257458	0.14285715	0.63778836	1	1731	tags=41%, list=15%, signal=49%
SENGUPTA_NASOPHARYNGEAL_CARCINOMA_WITH_LMP1_UP	SENGUPTA_NASOPHARYNGEAL_CARCINOMA_WITH_LMP1_UP		186	-0.40834722	-1.3238547	0.033333335	0.6422402	1	2496	tags=48%, list=22%, signal=61%
JI_RESPONSE_TO_FSH_DN	JI_RESPONSE_TO_FSH_DN		32	-0.43968487	-1.3225932	0.12244898	0.64450663	1	2823	tags=44%, list=25%, signal=58%
BOYLAN_MULTIPLE_MYELOMA_D_DN	BOYLAN_MULTIPLE_MYELOMA_D_DN		51	-0.4607458	-1.3225156	0.084745765	0.64275306	1	1634	tags=33%, list=15%, signal=39%
KEGG_PYRUVATE_METABOLISM	KEGG_PYRUVATE_METABOLISM		29	-0.47032103	-1.3218682	0.15625	0.6421963	1	2119	tags=52%, list=19%, signal=64%
RODWELL_AGING_KIDNEY_NO_BLOOD_UP	RODWELL_AGING_KIDNEY_NO_BLOOD_UP		104	-0.48567426	-1.3218092	0.21818182	0.64027375	1	1773	tags=37%, list=16%, signal=43%
KOKKINAKIS_METHIONINE_DEPRIVATION_48HR_DN	KOKKINAKIS_METHIONINE_DEPRIVATION_48HR_DN		45	-0.42148536	-1.3211128	0.11666667	0.6403736	1	2507	tags=44%, list=22%, signal=57%
BIOCARTA_DC_PATHWAY	BIOCARTA_DC_PATHWAY		15	-0.57248396	-1.3210053	0.171875	0.6385841	1	682	tags=40%, list=6%, signal=43%
BOYLAN_MULTIPLE_MYELOMA_C_D_DN	BOYLAN_MULTIPLE_MYELOMA_C_D_DN		175	-0.49212962	-1.3201637	0.12727273	0.63905185	1	1865	tags=44%, list=17%, signal=52%
VALK_AML_WITH_CEBPA	VALK_AML_WITH_CEBPA		24	-0.50762475	-1.3194457	0.083333336	0.63938946	1	1331	tags=33%, list=12%, signal=38%
BIOCARTA_CXCR4_PATHWAY	BIOCARTA_CXCR4_PATHWAY		17	-0.48519304	-1.3192254	0.14035088	0.6380335	1	1893	tags=35%, list=17%, signal=42%
LANDIS_ERBB2_BREAST_TUMORS_324_UP	LANDIS_ERBB2_BREAST_TUMORS_324_UP		122	-0.4531452	-1.3180621	0.23214285	0.6396835	1	1586	tags=25%, list=14%, signal=29%
DUNNE_TARGETS_OF_AML1_MTG8_FUSION_DN	DUNNE_TARGETS_OF_AML1_MTG8_FUSION_DN		15	-0.6389341	-1.3144163	0.14285715	0.64944786	1	974	tags=33%, list=9%, signal=36%
NUYTTEN_NIPP1_TARGETS_UP	NUYTTEN_NIPP1_TARGETS_UP		355	-0.34999016	-1.3140738	0.14516129	0.6483808	1	2745	tags=37%, list=25%, signal=48%
KIM_MYC_AMPLIFICATION_TARGETS_UP	KIM_MYC_AMPLIFICATION_TARGETS_UP		106	-0.34824112	-1.3135778	0.125	0.6484707	1	2624	tags=37%, list=23%, signal=48%
FONTAINE_PAPILLARY_THYROID_CARCINOMA_UP	FONTAINE_PAPILLARY_THYROID_CARCINOMA_UP		35	-0.44392067	-1.3131214	0.09259259	0.6477408	1	1571	tags=34%, list=14%, signal=40%
GINESTIER_BREAST_CANCER_ZNF217_AMPLIFIED_UP	GINESTIER_BREAST_CANCER_ZNF217_AMPLIFIED_UP		36	-0.38757887	-1.31308	0.14545454	0.64570063	1	2898	tags=53%, list=26%, signal=71%
NAKAMURA_METASTASIS_MODEL_UP	NAKAMURA_METASTASIS_MODEL_UP		25	-0.5088496	-1.3116579	0.14545454	0.64909786	1	2575	tags=52%, list=23%, signal=67%
BONOME_OVARIAN_CANCER_POOR_SURVIVAL_UP	BONOME_OVARIAN_CANCER_POOR_SURVIVAL_UP		20	-0.5303797	-1.3099835	0.17307693	0.65267223	1	2158	tags=60%, list=19%, signal=74%
RADAEVA_RESPONSE_TO_IFNA1_UP	RADAEVA_RESPONSE_TO_IFNA1_UP		22	-0.5982139	-1.3096817	0.18	0.6514258	1	2792	tags=64%, list=25%, signal=85%
KEGG_GLYCOLYSIS_GLUCONEOGENESIS	KEGG_GLYCOLYSIS_GLUCONEOGENESIS		48	-0.4360064	-1.3085611	0.125	0.6533569	1	2139	tags=54%, list=19%, signal=67%
THEILGAARD_NEUTROPHIL_AT_SKIN_WOUND_UP	THEILGAARD_NEUTROPHIL_AT_SKIN_WOUND_UP		51	-0.4308981	-1.3082447	0.21052632	0.6526843	1	2021	tags=33%, list=18%, signal=40%
REACTOME_REGULATION_OF_LIPID_METABOLISM_BY_PEROXISOME_PROLIFERATOR_ACTIVATED_RECEPTOR_ALPHA	REACTOME_REGULATION_OF_LIPID_METABOLISM_BY_PEROXISOME_PROLIFERATOR_ACTIVATED_RECEPTOR_ALPHA		40	-0.46733043	-1.3079604	0.12068965	0.6517705	1	463	tags=20%, list=4%, signal=21%
REACTOME_TRANSPORT_OF_THE_SLBP_INDEPENDENT_MATURE_MRNA	REACTOME_TRANSPORT_OF_THE_SLBP_INDEPENDENT_MATURE_MRNA		19	-0.49394965	-1.307857	0.22222222	0.6501168	1	2922	tags=53%, list=26%, signal=71%
KIM_LRRC3B_TARGETS	KIM_LRRC3B_TARGETS		15	-0.62385726	-1.3072486	0.2542373	0.65000623	1	1080	tags=33%, list=10%, signal=37%
MATTIOLI_MGUS_VS_PCL	MATTIOLI_MGUS_VS_PCL		64	-0.37610933	-1.3066292	0.2	0.6496059	1	1301	tags=16%, list=12%, signal=18%
SENESE_HDAC1_TARGETS_UP	SENESE_HDAC1_TARGETS_UP		219	-0.37879902	-1.3035206	0.12068965	0.65765506	1	1625	tags=27%, list=15%, signal=31%
PICCALUGA_ANGIOIMMUNOBLASTIC_LYMPHOMA_UP	PICCALUGA_ANGIOIMMUNOBLASTIC_LYMPHOMA_UP		119	-0.52368575	-1.3026965	0.22807017	0.65835434	1	1807	tags=38%, list=16%, signal=45%
FINAK_BREAST_CANCER_SDPP_SIGNATURE	FINAK_BREAST_CANCER_SDPP_SIGNATURE		17	-0.58450603	-1.3022323	0.171875	0.65826285	1	733	tags=41%, list=7%, signal=44%
KEGG_SYSTEMIC_LUPUS_ERYTHEMATOSUS	KEGG_SYSTEMIC_LUPUS_ERYTHEMATOSUS		36	-0.4655083	-1.3017327	0.1875	0.6581339	1	491	tags=17%, list=4%, signal=17%
GAUSSMANN_MLL_AF4_FUSION_TARGETS_E_UP	GAUSSMANN_MLL_AF4_FUSION_TARGETS_E_UP		56	-0.52838874	-1.3015819	0.19642857	0.6569494	1	1447	tags=39%, list=13%, signal=45%
IWANAGA_CARCINOGENESIS_BY_KRAS_PTEN_DN	IWANAGA_CARCINOGENESIS_BY_KRAS_PTEN_DN		192	-0.4390442	-1.3005611	0.11666667	0.65806264	1	1205	tags=29%, list=11%, signal=32%
HARRIS_HYPOXIA	HARRIS_HYPOXIA		53	-0.4001236	-1.3004848	0.14545454	0.65624475	1	1525	tags=34%, list=14%, signal=39%
TAKEDA_TARGETS_OF_NUP98_HOXA9_FUSION_10D_UP	TAKEDA_TARGETS_OF_NUP98_HOXA9_FUSION_10D_UP		89	-0.47708067	-1.2998686	0.15384616	0.6557921	1	1577	tags=42%, list=14%, signal=48%
MARTINEZ_RB1_TARGETS_UP	MARTINEZ_RB1_TARGETS_UP		497	-0.3659934	-1.2998552	0.109375	0.6537743	1	2123	tags=31%, list=19%, signal=37%
UEDA_CENTRAL_CLOCK	UEDA_CENTRAL_CLOCK		66	-0.37977573	-1.2994851	0.15789473	0.6526604	1	2625	tags=41%, list=23%, signal=53%
CHIARADONNA_NEOPLASTIC_TRANSFORMATION_KRAS_CDC25_DN	CHIARADONNA_NEOPLASTIC_TRANSFORMATION_KRAS_CDC25_DN		39	-0.546678	-1.2993829	0.22033899	0.65091944	1	1490	tags=44%, list=13%, signal=50%
BIDUS_METASTASIS_DN	BIDUS_METASTASIS_DN		76	-0.43521804	-1.2984778	0.1724138	0.65153956	1	1478	tags=25%, list=13%, signal=29%
RASHI_RESPONSE_TO_IONIZING_RADIATION_6	RASHI_RESPONSE_TO_IONIZING_RADIATION_6		70	-0.4810705	-1.2973417	0.1875	0.6536665	1	1153	tags=29%, list=10%, signal=32%
SCHLOSSER_SERUM_RESPONSE_UP	SCHLOSSER_SERUM_RESPONSE_UP		77	-0.35364172	-1.2971408	0.12727273	0.6522453	1	1844	tags=25%, list=16%, signal=29%
KEGG_VIRAL_MYOCARDITIS	KEGG_VIRAL_MYOCARDITIS		26	-0.5648206	-1.29505	0.0877193	0.65598464	1	1046	tags=35%, list=9%, signal=38%
DASU_IL6_SIGNALING_UP	DASU_IL6_SIGNALING_UP		35	-0.4878607	-1.2939655	0.2	0.6579129	1	2407	tags=46%, list=21%, signal=58%
RORIE_TARGETS_OF_EWSR1_FLI1_FUSION_UP	RORIE_TARGETS_OF_EWSR1_FLI1_FUSION_UP		16	-0.5940957	-1.2925109	0.1923077	0.6598224	1	2030	tags=63%, list=18%, signal=76%
VANTVEER_BREAST_CANCER_BRCA1_DN	VANTVEER_BREAST_CANCER_BRCA1_DN		18	-0.5795351	-1.2910286	0.14285715	0.66244745	1	1077	tags=39%, list=10%, signal=43%
CREIGHTON_ENDOCRINE_THERAPY_RESISTANCE_3	CREIGHTON_ENDOCRINE_THERAPY_RESISTANCE_3		341	-0.33307832	-1.2906479	0.06779661	0.6617563	1	2365	tags=32%, list=21%, signal=39%
CHAUHAN_RESPONSE_TO_METHOXYESTRADIOL_DN	CHAUHAN_RESPONSE_TO_METHOXYESTRADIOL_DN		78	-0.34572592	-1.2904936	0.19642857	0.66032386	1	1797	tags=24%, list=16%, signal=29%
ZHAN_MULTIPLE_MYELOMA_CD1_UP	ZHAN_MULTIPLE_MYELOMA_CD1_UP		28	-0.47959515	-1.2894454	0.17741935	0.6614877	1	1216	tags=32%, list=11%, signal=36%
AMIT_EGF_RESPONSE_240_HELA	AMIT_EGF_RESPONSE_240_HELA		42	-0.39463866	-1.2889426	0.115384616	0.6612003	1	2622	tags=40%, list=23%, signal=53%
CHARAFE_BREAST_CANCER_LUMINAL_VS_BASAL_DN	CHARAFE_BREAST_CANCER_LUMINAL_VS_BASAL_DN		258	-0.41482082	-1.288912	0.15384616	0.65931475	1	1389	tags=25%, list=12%, signal=28%
CORRE_MULTIPLE_MYELOMA_DN	CORRE_MULTIPLE_MYELOMA_DN		32	-0.5134273	-1.2881614	0.13207547	0.6598679	1	1346	tags=38%, list=12%, signal=43%
LEE_LIVER_CANCER_SURVIVAL_DN	LEE_LIVER_CANCER_SURVIVAL_DN		83	-0.3815476	-1.2880205	0.28846154	0.65832543	1	2609	tags=36%, list=23%, signal=47%
JIANG_HYPOXIA_VIA_VHL	JIANG_HYPOXIA_VIA_VHL		16	-0.3977568	-1.2878654	0.14814815	0.6568017	1	2011	tags=25%, list=18%, signal=30%
ZHANG_ANTIVIRAL_RESPONSE_TO_RIBAVIRIN_DN	ZHANG_ANTIVIRAL_RESPONSE_TO_RIBAVIRIN_DN		28	-0.53601646	-1.286437	0.14814815	0.65953034	1	1521	tags=32%, list=14%, signal=37%
MONNIER_POSTRADIATION_TUMOR_ESCAPE_UP	MONNIER_POSTRADIATION_TUMOR_ESCAPE_UP		215	-0.34264925	-1.2864013	0.16071428	0.65774083	1	2112	tags=23%, list=19%, signal=28%
MARKEY_RB1_CHRONIC_LOF_UP	MARKEY_RB1_CHRONIC_LOF_UP		95	-0.43345872	-1.2855505	0.17857143	0.6584722	1	1652	tags=23%, list=15%, signal=27%
ZHOU_INFLAMMATORY_RESPONSE_LIVE_DN	ZHOU_INFLAMMATORY_RESPONSE_LIVE_DN		165	-0.33479175	-1.2852353	0.09677419	0.65752345	1	1869	tags=26%, list=17%, signal=31%
ZHOU_INFLAMMATORY_RESPONSE_LPS_DN	ZHOU_INFLAMMATORY_RESPONSE_LPS_DN		165	-0.33479175	-1.2852353	0.09677419	0.65562856	1	1869	tags=26%, list=17%, signal=31%
REACTOME_NUCLEAR_IMPORT_OF_REV_PROTEIN	REACTOME_NUCLEAR_IMPORT_OF_REV_PROTEIN		18	-0.48111737	-1.2842776	0.27272728	0.6565516	1	3528	tags=67%, list=32%, signal=97%
ACEVEDO_NORMAL_TISSUE_ADJACENT_TO_LIVER_TUMOR_UP	ACEVEDO_NORMAL_TISSUE_ADJACENT_TO_LIVER_TUMOR_UP		88	-0.32787716	-1.2835801	0.07272727	0.6572927	1	1183	tags=15%, list=11%, signal=16%
PASQUALUCCI_LYMPHOMA_BY_GC_STAGE_DN	PASQUALUCCI_LYMPHOMA_BY_GC_STAGE_DN		94	-0.4265276	-1.2828041	0.20967741	0.6579144	1	2106	tags=35%, list=19%, signal=43%
LEE_RECENT_THYMIC_EMIGRANT	LEE_RECENT_THYMIC_EMIGRANT		65	-0.38154408	-1.2825767	0.16363636	0.65682894	1	1380	tags=18%, list=12%, signal=21%
ZHANG_ANTIVIRAL_RESPONSE_TO_RIBAVIRIN_UP	ZHANG_ANTIVIRAL_RESPONSE_TO_RIBAVIRIN_UP		16	-0.57295245	-1.2818388	0.22950819	0.65765584	1	491	tags=31%, list=4%, signal=33%
MILI_PSEUDOPODIA_CHEMOTAXIS_UP	MILI_PSEUDOPODIA_CHEMOTAXIS_UP		36	-0.4219066	-1.2816411	0.11290322	0.6563204	1	2480	tags=42%, list=22%, signal=53%
NUTT_GBM_VS_AO_GLIOMA_UP	NUTT_GBM_VS_AO_GLIOMA_UP		30	-0.43029016	-1.2801365	0.18181819	0.6585561	1	2728	tags=47%, list=24%, signal=62%
SENESE_HDAC3_TARGETS_UP	SENESE_HDAC3_TARGETS_UP		258	-0.36252227	-1.279425	0.1904762	0.6587739	1	2117	tags=31%, list=19%, signal=37%
JAATINEN_HEMATOPOIETIC_STEM_CELL_DN	JAATINEN_HEMATOPOIETIC_STEM_CELL_DN		136	-0.48322716	-1.2786185	0.1904762	0.6593368	1	1478	tags=35%, list=13%, signal=40%
PUJANA_BREAST_CANCER_WITH_BRCA1_MUTATED_UP	PUJANA_BREAST_CANCER_WITH_BRCA1_MUTATED_UP		39	-0.52652705	-1.2779036	0.31111112	0.65922457	1	2250	tags=44%, list=20%, signal=54%
YAO_TEMPORAL_RESPONSE_TO_PROGESTERONE_CLUSTER_8	YAO_TEMPORAL_RESPONSE_TO_PROGESTERONE_CLUSTER_8		31	-0.4540096	-1.2777716	0.14285715	0.6578506	1	1293	tags=32%, list=12%, signal=36%
MCBRYAN_PUBERTAL_BREAST_4_5WK_UP	MCBRYAN_PUBERTAL_BREAST_4_5WK_UP		189	-0.45585418	-1.277523	0.2244898	0.6568419	1	1494	tags=31%, list=13%, signal=35%
ALONSO_METASTASIS_UP	ALONSO_METASTASIS_UP		118	-0.3493216	-1.2774312	0.18965517	0.6551229	1	2792	tags=40%, list=25%, signal=53%
ENK_UV_RESPONSE_EPIDERMIS_DN	ENK_UV_RESPONSE_EPIDERMIS_DN		350	-0.34683216	-1.2771773	0.11320755	0.65390897	1	2093	tags=26%, list=19%, signal=31%
YAO_TEMPORAL_RESPONSE_TO_PROGESTERONE_CLUSTER_15	YAO_TEMPORAL_RESPONSE_TO_PROGESTERONE_CLUSTER_15		29	-0.48562944	-1.2761519	0.2264151	0.6553926	1	2506	tags=59%, list=22%, signal=75%
CAVARD_LIVER_CANCER_MALIGNANT_VS_BENIGN	CAVARD_LIVER_CANCER_MALIGNANT_VS_BENIGN		20	-0.5263794	-1.2740545	0.19642857	0.6602357	1	1333	tags=30%, list=12%, signal=34%
RICKMAN_METASTASIS_UP	RICKMAN_METASTASIS_UP		145	-0.3402465	-1.2733616	0.16666667	0.66071033	1	2655	tags=31%, list=24%, signal=40%
SMID_BREAST_CANCER_NORMAL_LIKE_UP	SMID_BREAST_CANCER_NORMAL_LIKE_UP		273	-0.48079398	-1.2729517	0.20634921	0.66017574	1	1312	tags=32%, list=12%, signal=35%
REACTOME_NEP_NS2_INTERACTS_WITH_THE_CELLULAR_EXPORT_MACHINERY	REACTOME_NEP_NS2_INTERACTS_WITH_THE_CELLULAR_EXPORT_MACHINERY		17	-0.4978228	-1.2725681	0.22222222	0.65937275	1	2922	tags=59%, list=26%, signal=79%
SEITZ_NEOPLASTIC_TRANSFORMATION_BY_8P_DELETION_DN	SEITZ_NEOPLASTIC_TRANSFORMATION_BY_8P_DELETION_DN		20	-0.49046353	-1.272527	0.15517241	0.6576702	1	2294	tags=50%, list=20%, signal=63%
GRADE_COLON_VS_RECTAL_CANCER_UP	GRADE_COLON_VS_RECTAL_CANCER_UP		18	-0.51533234	-1.2714471	0.19148937	0.65962034	1	777	tags=28%, list=7%, signal=30%
REACTOME_SIGNALING_IN_IMMUNE_SYSTEM	REACTOME_SIGNALING_IN_IMMUNE_SYSTEM		203	-0.42997697	-1.2714121	0.18032786	0.6579958	1	1368	tags=26%, list=12%, signal=29%
DER_IFN_BETA_RESPONSE_UP	DER_IFN_BETA_RESPONSE_UP		61	-0.394449	-1.2711849	0.16949153	0.6568801	1	2019	tags=26%, list=18%, signal=32%
LANDIS_ERBB2_BREAST_TUMORS_65_UP	LANDIS_ERBB2_BREAST_TUMORS_65_UP		19	-0.5118175	-1.2703444	0.18867925	0.65781474	1	1925	tags=32%, list=17%, signal=38%
REACTOME_MAP_KINASES_ACTIVATION_IN_TLR_CASCADE	REACTOME_MAP_KINASES_ACTIVATION_IN_TLR_CASCADE		26	-0.42642418	-1.2696493	0.19607843	0.6580175	1	2009	tags=35%, list=18%, signal=42%
GALE_APL_WITH_FLT3_MUTATED_UP	GALE_APL_WITH_FLT3_MUTATED_UP		23	-0.43393105	-1.26931	0.12962963	0.6572741	1	3224	tags=48%, list=29%, signal=67%
WAMUNYOKOLI_OVARIAN_CANCER_GRADES_1_2_DN	WAMUNYOKOLI_OVARIAN_CANCER_GRADES_1_2_DN		36	-0.4701124	-1.2692348	0.22413793	0.65587354	1	1569	tags=33%, list=14%, signal=39%
BHATI_G2M_ARREST_BY_2METHOXYESTRADIOL_UP	BHATI_G2M_ARREST_BY_2METHOXYESTRADIOL_UP		68	-0.37740287	-1.268854	0.1724138	0.655335	1	1995	tags=34%, list=18%, signal=41%
TONKS_TARGETS_OF_RUNX1_RUNX1T1_FUSION_MONOCYTE_UP	TONKS_TARGETS_OF_RUNX1_RUNX1T1_FUSION_MONOCYTE_UP		128	-0.3542867	-1.2687206	0.1724138	0.65403706	1	2401	tags=36%, list=21%, signal=45%
KUMAR_TARGETS_OF_MLL_AF9_FUSION	KUMAR_TARGETS_OF_MLL_AF9_FUSION		310	-0.35831398	-1.2683878	0.15714286	0.6534116	1	1938	tags=31%, list=17%, signal=36%
LIANG_HEMATOPOIESIS_STEM_CELL_NUMBER_LARGE_VS_TINY_UP	LIANG_HEMATOPOIESIS_STEM_CELL_NUMBER_LARGE_VS_TINY_UP		36	-0.44254074	-1.2674687	0.16129032	0.6544666	1	2002	tags=36%, list=18%, signal=44%
BASSO_CD40_SIGNALING_UP	BASSO_CD40_SIGNALING_UP		63	-0.4140631	-1.267064	0.23728813	0.6541575	1	1004	tags=22%, list=9%, signal=24%
REACTOME_TOLL_LIKE_RECEPTOR_4_CASCADE	REACTOME_TOLL_LIKE_RECEPTOR_4_CASCADE		18	-0.5085775	-1.2666523	0.16393442	0.6538981	1	2053	tags=44%, list=18%, signal=54%
GAL_LEUKEMIC_STEM_CELL_DN	GAL_LEUKEMIC_STEM_CELL_DN		133	-0.43240038	-1.2659622	0.16666667	0.65397674	1	2305	tags=41%, list=21%, signal=51%
MONNIER_POSTRADIATION_TUMOR_ESCAPE_DN	MONNIER_POSTRADIATION_TUMOR_ESCAPE_DN		228	-0.33631298	-1.2658806	0.11111111	0.65236855	1	2255	tags=32%, list=20%, signal=40%
ELVIDGE_HYPOXIA_UP	ELVIDGE_HYPOXIA_UP		104	-0.39543903	-1.2654256	0.16071428	0.6521939	1	1456	tags=30%, list=13%, signal=34%
YAO_TEMPORAL_RESPONSE_TO_PROGESTERONE_CLUSTER_6	YAO_TEMPORAL_RESPONSE_TO_PROGESTERONE_CLUSTER_6		50	-0.4881285	-1.2644882	0.18181819	0.65292245	1	1646	tags=36%, list=15%, signal=42%
MCBRYAN_PUBERTAL_BREAST_3_4WK_DN	MCBRYAN_PUBERTAL_BREAST_3_4WK_DN		33	-0.4741697	-1.2633107	0.16071428	0.6559357	1	1711	tags=36%, list=15%, signal=43%
BIOCARTA_RHO_PATHWAY	BIOCARTA_RHO_PATHWAY		27	-0.43353254	-1.2625699	0.27272728	0.65640956	1	2635	tags=44%, list=24%, signal=58%
CHIARADONNA_NEOPLASTIC_TRANSFORMATION_CDC25_DN	CHIARADONNA_NEOPLASTIC_TRANSFORMATION_CDC25_DN		129	-0.4039104	-1.260769	0.21818182	0.6598401	1	1960	tags=28%, list=18%, signal=33%
ODONNELL_TARGETS_OF_MYC_AND_TFRC_DN	ODONNELL_TARGETS_OF_MYC_AND_TFRC_DN		23	-0.5686541	-1.2600785	0.24489796	0.66007566	1	3172	tags=74%, list=28%, signal=103%
RUGO_RESPONSE_TO_GAMMA_RADIATION	RUGO_RESPONSE_TO_GAMMA_RADIATION		34	-0.44162145	-1.2592325	0.16176471	0.6615321	1	1002	tags=29%, list=9%, signal=32%
KYNG_DNA_DAMAGE_BY_GAMMA_RADIATION	KYNG_DNA_DAMAGE_BY_GAMMA_RADIATION		34	-0.44162145	-1.2592325	0.16176471	0.65983593	1	1002	tags=29%, list=9%, signal=32%
WILLIAMS_ESR1_TARGETS_UP	WILLIAMS_ESR1_TARGETS_UP		15	-0.52594596	-1.2585543	0.19354838	0.6598942	1	2187	tags=60%, list=20%, signal=74%
ZHAN_MULTIPLE_MYELOMA_HP_DN	ZHAN_MULTIPLE_MYELOMA_HP_DN		25	-0.48872757	-1.2581853	0.2	0.65917563	1	139	tags=12%, list=1%, signal=12%
LOCKWOOD_AMPLIFIED_IN_LUNG_CANCER	LOCKWOOD_AMPLIFIED_IN_LUNG_CANCER		117	-0.29204136	-1.2571591	0.16949153	0.6604004	1	2279	tags=24%, list=20%, signal=30%
PUJANA_BRCA2_PCC_NETWORK	PUJANA_BRCA2_PCC_NETWORK		263	-0.37051088	-1.2559359	0.26	0.6626076	1	2722	tags=34%, list=24%, signal=44%
RHEIN_ALL_GLUCOCORTICOID_THERAPY_DN	RHEIN_ALL_GLUCOCORTICOID_THERAPY_DN		261	-0.32711017	-1.2554536	0.26415095	0.662252	1	2751	tags=36%, list=25%, signal=47%
ONDER_CDH1_TARGETS_2_UP	ONDER_CDH1_TARGETS_2_UP		159	-0.468456	-1.2544459	0.24193548	0.6629663	1	1633	tags=38%, list=15%, signal=44%
DAUER_STAT3_TARGETS_DN	DAUER_STAT3_TARGETS_DN		23	-0.57518643	-1.2537591	0.24528302	0.663396	1	1366	tags=43%, list=12%, signal=49%
GU_PDEF_TARGETS_UP	GU_PDEF_TARGETS_UP		47	-0.4989666	-1.2535512	0.26923078	0.6624577	1	1323	tags=38%, list=12%, signal=43%
MOHANKUMAR_TLX1_TARGETS_UP	MOHANKUMAR_TLX1_TARGETS_UP		243	-0.28920907	-1.2522842	0.11320755	0.66430336	1	2848	tags=36%, list=25%, signal=48%
WU_CELL_MIGRATION	WU_CELL_MIGRATION		120	-0.44254103	-1.252098	0.2264151	0.6632566	1	1152	tags=28%, list=10%, signal=30%
REACTOME_COMPLEMENT_CASCADE	REACTOME_COMPLEMENT_CASCADE		15	-0.5783459	-1.251971	0.27868852	0.6619943	1	1001	tags=47%, list=9%, signal=51%
REACTOME_TRANSPORT_OF_RIBONUCLEOPROTEINS_INTO_THE_HOST_NUCLEUS	REACTOME_TRANSPORT_OF_RIBONUCLEOPROTEINS_INTO_THE_HOST_NUCLEUS		18	-0.47408274	-1.2518196	0.22222222	0.6608854	1	3703	tags=72%, list=33%, signal=108%
AMUNDSON_GENOTOXIC_SIGNATURE	AMUNDSON_GENOTOXIC_SIGNATURE		63	-0.37195158	-1.2517217	0.118644066	0.6595476	1	746	tags=17%, list=7%, signal=19%
OUILLETTE_CLL_13Q14_DELETION_DN	OUILLETTE_CLL_13Q14_DELETION_DN		35	-0.3741146	-1.2512999	0.18644068	0.6591853	1	2517	tags=34%, list=22%, signal=44%
RODRIGUES_DCC_TARGETS_DN	RODRIGUES_DCC_TARGETS_DN		74	-0.38406605	-1.251117	0.24615385	0.6581165	1	1836	tags=32%, list=16%, signal=39%
DING_LUNG_CANCER_EXPRESSION_BY_COPY_NUMBER	DING_LUNG_CANCER_EXPRESSION_BY_COPY_NUMBER		55	-0.3459173	-1.2503812	0.26	0.65791595	1	3811	tags=45%, list=34%, signal=69%
LANDIS_ERBB2_BREAST_PRENEOPLASTIC_DN	LANDIS_ERBB2_BREAST_PRENEOPLASTIC_DN		45	-0.4788531	-1.2499243	0.2542373	0.657737	1	2893	tags=60%, list=26%, signal=81%
HELLER_HDAC_TARGETS_SILENCED_BY_METHYLATION_DN	HELLER_HDAC_TARGETS_SILENCED_BY_METHYLATION_DN		158	-0.3573085	-1.2495272	0.15	0.6571823	1	2408	tags=36%, list=22%, signal=45%
SEITZ_NEOPLASTIC_TRANSFORMATION_BY_8P_DELETION_UP	SEITZ_NEOPLASTIC_TRANSFORMATION_BY_8P_DELETION_UP		47	-0.4988635	-1.2474968	0.22807017	0.6612107	1	1279	tags=36%, list=11%, signal=41%
KEGG_PRION_DISEASES	KEGG_PRION_DISEASES		20	-0.46678847	-1.2473527	0.21428572	0.6600821	1	96	tags=15%, list=1%, signal=15%
CHUNG_BLISTER_CYTOTOXICITY_UP	CHUNG_BLISTER_CYTOTOXICITY_UP		86	-0.35026523	-1.246569	0.24590164	0.6608757	1	2297	tags=29%, list=21%, signal=36%
TONKS_TARGETS_OF_RUNX1_RUNX1T1_FUSION_MONOCYTE_DN	TONKS_TARGETS_OF_RUNX1_RUNX1T1_FUSION_MONOCYTE_DN		32	-0.5205862	-1.2462529	0.1724138	0.6601226	1	2556	tags=53%, list=23%, signal=69%
KINSEY_TARGETS_OF_EWSR1_FLII_FUSION_DN	KINSEY_TARGETS_OF_EWSR1_FLII_FUSION_DN		171	-0.39035362	-1.2455732	0.24561404	0.6608404	1	1625	tags=29%, list=15%, signal=33%
BOHN_PRIMARY_IMMUNODEFICIENCY_SYNDROM_DN	BOHN_PRIMARY_IMMUNODEFICIENCY_SYNDROM_DN		18	-0.48628974	-1.2447174	0.2542373	0.661643	1	1852	tags=50%, list=17%, signal=60%
FOSTER_INFLAMMATORY_RESPONSE_LPS_UP	FOSTER_INFLAMMATORY_RESPONSE_LPS_UP		119	-0.45916176	-1.2445173	0.20689656	0.6608789	1	2057	tags=39%, list=18%, signal=48%
REACTOME_DNA_REPLICATION_PRE_INITIATION	REACTOME_DNA_REPLICATION_PRE_INITIATION		63	-0.4167535	-1.2436519	0.29411766	0.66192394	1	2805	tags=40%, list=25%, signal=53%
ACEVEDO_LIVER_TUMOR_VS_NORMAL_ADJACENT_TISSUE_UP	ACEVEDO_LIVER_TUMOR_VS_NORMAL_ADJACENT_TISSUE_UP		488	-0.2675523	-1.2431161	0.18644068	0.66186655	1	2722	tags=26%, list=24%, signal=33%
REACTOME_REV_MEDIATED_NUCLEAR_EXPORT_OF_HIV1_RNA	REACTOME_REV_MEDIATED_NUCLEAR_EXPORT_OF_HIV1_RNA		18	-0.4856376	-1.2416253	0.26415095	0.664506	1	2922	tags=56%, list=26%, signal=75%
VERRECCHIA_EARLY_RESPONSE_TO_TGFB1	VERRECCHIA_EARLY_RESPONSE_TO_TGFB1		39	-0.48586604	-1.2416105	0.19607843	0.6629617	1	1712	tags=38%, list=15%, signal=45%
NELSON_RESPONSE_TO_ANDROGEN_UP	NELSON_RESPONSE_TO_ANDROGEN_UP		55	-0.3786173	-1.2402276	0.11290322	0.6656872	1	1563	tags=29%, list=14%, signal=34%
RUTELLA_RESPONSE_TO_HGF_UP	RUTELLA_RESPONSE_TO_HGF_UP		258	-0.37796095	-1.2398273	0.19642857	0.66521263	1	2270	tags=35%, list=20%, signal=43%
GUENTHER_GROWTH_SPHERICAL_VS_ADHERENT_DN	GUENTHER_GROWTH_SPHERICAL_VS_ADHERENT_DN		21	-0.5024621	-1.2389425	0.23728813	0.6658232	1	303	tags=19%, list=3%, signal=20%
TAKEDA_TARGETS_OF_NUP98_HOXA9_FUSION_16D_UP	TAKEDA_TARGETS_OF_NUP98_HOXA9_FUSION_16D_UP		82	-0.46103892	-1.238023	0.16923077	0.6670604	1	1459	tags=38%, list=13%, signal=43%
SCHLOSSER_MYC_TARGETS_REPRESSED_BY_SERUM	SCHLOSSER_MYC_TARGETS_REPRESSED_BY_SERUM		84	-0.3311797	-1.2363528	0.24074075	0.6700856	1	3213	tags=39%, list=29%, signal=55%
HOFFMANN_PRE_BI_TO_LARGE_PRE_BII_LYMPHOCYTE_DN	HOFFMANN_PRE_BI_TO_LARGE_PRE_BII_LYMPHOCYTE_DN		51	-0.43479607	-1.2360803	0.20967741	0.6693747	1	1350	tags=31%, list=12%, signal=36%
KEGG_NATURAL_KILLER_CELL_MEDIATED_CYTOTOXICITY	KEGG_NATURAL_KILLER_CELL_MEDIATED_CYTOTOXICITY		64	-0.43554172	-1.2351981	0.20689656	0.6703224	1	1964	tags=38%, list=18%, signal=45%
BIOCARTA_PGC1A_PATHWAY	BIOCARTA_PGC1A_PATHWAY		16	-0.4974466	-1.2346709	0.16949153	0.67071104	1	1470	tags=31%, list=13%, signal=36%
REACTOME_MAPK_TARGETS_NUCLEAR_EVENTS_MEDIATED_BY_MAP_KINASES	REACTOME_MAPK_TARGETS_NUCLEAR_EVENTS_MEDIATED_BY_MAP_KINASES		18	-0.47304946	-1.2344818	0.22	0.6695168	1	791	tags=22%, list=7%, signal=24%
FURUKAWA_DUSP6_TARGETS_PCI35_DN	FURUKAWA_DUSP6_TARGETS_PCI35_DN		41	-0.48386824	-1.2322464	0.26666668	0.6741932	1	2609	tags=54%, list=23%, signal=70%
TAKEDA_TARGETS_OF_NUP98_HOXA9_FUSION_10D_DN	TAKEDA_TARGETS_OF_NUP98_HOXA9_FUSION_10D_DN		81	-0.4910002	-1.2319189	0.12280702	0.67351544	1	1203	tags=32%, list=11%, signal=36%
LEE_TARGETS_OF_PTCH1_AND_SUFU_DN	LEE_TARGETS_OF_PTCH1_AND_SUFU_DN		39	-0.42413116	-1.2309673	0.1904762	0.674221	1	1652	tags=23%, list=15%, signal=27%
BRUECKNER_TARGETS_OF_MIRLET7A3_DN	BRUECKNER_TARGETS_OF_MIRLET7A3_DN		46	-0.44112888	-1.230859	0.22413793	0.67289126	1	1926	tags=33%, list=17%, signal=39%
SEKI_INFLAMMATORY_RESPONSE_LPS_DN	SEKI_INFLAMMATORY_RESPONSE_LPS_DN		17	-0.54443437	-1.2304112	0.24590164	0.67251104	1	1045	tags=41%, list=9%, signal=45%
RAGHAVACHARI_PLATELET_SPECIFIC_GENES	RAGHAVACHARI_PLATELET_SPECIFIC_GENES		44	-0.413149	-1.2288634	0.33333334	0.67586994	1	1545	tags=34%, list=14%, signal=39%
LE_EGR2_TARGETS_DN	LE_EGR2_TARGETS_DN		84	-0.41945502	-1.228825	0.24561404	0.6744696	1	1732	tags=36%, list=15%, signal=42%
TAKEDA_TARGETS_OF_NUP98_HOXA9_FUSION_3D_DN	TAKEDA_TARGETS_OF_NUP98_HOXA9_FUSION_3D_DN		16	-0.5886644	-1.2287856	0.2777778	0.672992	1	430	tags=31%, list=4%, signal=32%
GENTILE_UV_RESPONSE_CLUSTER_D7	GENTILE_UV_RESPONSE_CLUSTER_D7		25	-0.38516918	-1.2271202	0.28846154	0.6762193	1	2687	tags=40%, list=24%, signal=53%
WOO_LIVER_CANCER_RECURRENCE_UP	WOO_LIVER_CANCER_RECURRENCE_UP		73	-0.44012225	-1.226808	0.25	0.67559856	1	1512	tags=34%, list=14%, signal=39%
TIEN_INTESTINE_PROBIOTICS_24HR_DN	TIEN_INTESTINE_PROBIOTICS_24HR_DN		128	-0.28857103	-1.22615	0.3018868	0.6755466	1	2544	tags=29%, list=23%, signal=37%
HOFFMANN_IMMATURE_TO_MATURE_B_LYMPHOCYTE_DN	HOFFMANN_IMMATURE_TO_MATURE_B_LYMPHOCYTE_DN		24	-0.4076021	-1.2255785	0.21052632	0.6752679	1	2511	tags=42%, list=22%, signal=54%
ELVIDGE_HIF1A_TARGETS_DN	ELVIDGE_HIF1A_TARGETS_DN		58	-0.42959476	-1.2243503	0.20408164	0.6771753	1	1674	tags=40%, list=15%, signal=46%
NUYTTEN_NIPP1_TARGETS_DN	NUYTTEN_NIPP1_TARGETS_DN		449	-0.30582625	-1.2231647	0.0862069	0.67855924	1	1535	tags=19%, list=14%, signal=21%
APPIERTO_RESPONSE_TO_FENRETINIDE_DN	APPIERTO_RESPONSE_TO_FENRETINIDE_DN		23	-0.41875088	-1.2231623	0.25	0.67704916	1	2792	tags=39%, list=25%, signal=52%
THUM_MIR21_TARGETS_HEART_DISEASE_UP	THUM_MIR21_TARGETS_HEART_DISEASE_UP		15	-0.68499964	-1.2227575	0.33333334	0.67700106	1	1389	tags=53%, list=12%, signal=61%
JAATINEN_HEMATOPOIETIC_STEM_CELL_UP	JAATINEN_HEMATOPOIETIC_STEM_CELL_UP		147	-0.36917764	-1.2223302	0.21311475	0.6766705	1	1404	tags=20%, list=13%, signal=23%
BIOCARTA_GSK3_PATHWAY	BIOCARTA_GSK3_PATHWAY		16	-0.46745136	-1.2219852	0.22222222	0.6761969	1	1473	tags=31%, list=13%, signal=36%
KOBAYASHI_EGFR_SIGNALING_24HR_UP	KOBAYASHI_EGFR_SIGNALING_24HR_UP		56	-0.4227177	-1.2215581	0.21153846	0.6755695	1	951	tags=23%, list=8%, signal=25%
REACTOME_METABOLISM_OF_VITAMINS_AND_COFACTORS	REACTOME_METABOLISM_OF_VITAMINS_AND_COFACTORS		28	-0.38292545	-1.2214144	0.20338982	0.6745675	1	1154	tags=18%, list=10%, signal=20%
BIOCARTA_MPR_PATHWAY	BIOCARTA_MPR_PATHWAY		22	-0.40712526	-1.2202282	0.33333334	0.67618155	1	3381	tags=59%, list=30%, signal=84%
OSMAN_BLADDER_CANCER_DN	OSMAN_BLADDER_CANCER_DN		175	-0.27955776	-1.2194939	0.2580645	0.6769625	1	2353	tags=22%, list=21%, signal=28%
WANG_SMARCE1_TARGETS_DN	WANG_SMARCE1_TARGETS_DN		205	-0.31789842	-1.2191577	0.22222222	0.6763566	1	2203	tags=30%, list=20%, signal=36%
FURUKAWA_DUSP6_TARGETS_PCI35_UP	FURUKAWA_DUSP6_TARGETS_PCI35_UP		37	-0.4598197	-1.2191353	0.22950819	0.67490786	1	838	tags=22%, list=7%, signal=23%
ROSS_AML_WITH_AML1_ETO_FUSION	ROSS_AML_WITH_AML1_ETO_FUSION		45	-0.38098347	-1.2188824	0.16666667	0.6740494	1	1583	tags=24%, list=14%, signal=28%
TSENG_IRS1_TARGETS_UP	TSENG_IRS1_TARGETS_UP		86	-0.41467872	-1.218872	0.18644068	0.6725647	1	1451	tags=27%, list=13%, signal=30%
KOYAMA_SEMA3B_TARGETS_UP	KOYAMA_SEMA3B_TARGETS_UP		122	-0.37155333	-1.218445	0.11320755	0.6719698	1	1384	tags=23%, list=12%, signal=26%
MARTORIATI_MDM4_TARGETS_NEUROEPITHELIUM_UP	MARTORIATI_MDM4_TARGETS_NEUROEPITHELIUM_UP		76	-0.37242523	-1.2182686	0.1923077	0.67100114	1	1782	tags=30%, list=16%, signal=36%
MILI_PSEUDOPODIA_CHEMOTAXIS_DN	MILI_PSEUDOPODIA_CHEMOTAXIS_DN		312	-0.31915373	-1.2171597	0.18867925	0.6730825	1	2043	tags=26%, list=18%, signal=30%
CAFFAREL_RESPONSE_TO_THC_UP	CAFFAREL_RESPONSE_TO_THC_UP		18	-0.39769578	-1.2156749	0.2244898	0.6752905	1	3097	tags=61%, list=28%, signal=84%
HOOI_ST7_TARGETS_DN	HOOI_ST7_TARGETS_DN		51	-0.41812238	-1.2149043	0.18867925	0.67566955	1	1439	tags=31%, list=13%, signal=36%
RICKMAN_HEAD_AND_NECK_CANCER_A	RICKMAN_HEAD_AND_NECK_CANCER_A		49	-0.4697929	-1.2143217	0.21311475	0.6755442	1	635	tags=27%, list=6%, signal=28%
KEGG_B_CELL_RECEPTOR_SIGNALING_PATHWAY	KEGG_B_CELL_RECEPTOR_SIGNALING_PATHWAY		46	-0.41427547	-1.2127961	0.24561404	0.67924273	1	1964	tags=37%, list=18%, signal=45%
BRUECKNER_TARGETS_OF_MIRLET7A3_UP	BRUECKNER_TARGETS_OF_MIRLET7A3_UP		66	-0.39403456	-1.2124048	0.2	0.67826873	1	1625	tags=35%, list=15%, signal=41%
FRIDMAN_IMMORTALIZATION_DN	FRIDMAN_IMMORTALIZATION_DN		21	-0.5202894	-1.2122152	0.21818182	0.67739373	1	2037	tags=57%, list=18%, signal=70%
NAKAMURA_TUMOR_ZONE_PERIPHERAL_VS_CENTRAL_UP	NAKAMURA_TUMOR_ZONE_PERIPHERAL_VS_CENTRAL_UP		163	-0.36009145	-1.2101482	0.18965517	0.68156946	1	2563	tags=33%, list=23%, signal=42%
RICKMAN_HEAD_AND_NECK_CANCER_C	RICKMAN_HEAD_AND_NECK_CANCER_C		47	-0.47356313	-1.2091932	0.22222222	0.68343616	1	1031	tags=30%, list=9%, signal=33%
HWANG_PROSTATE_CANCER_MARKERS	HWANG_PROSTATE_CANCER_MARKERS		22	-0.46302664	-1.2090311	0.2	0.6827105	1	881	tags=23%, list=8%, signal=25%
IVANOVA_HEMATOPOIESIS_EARLY_PROGENITOR	IVANOVA_HEMATOPOIESIS_EARLY_PROGENITOR		86	-0.27568832	-1.2087493	0.21666667	0.68211234	1	2501	tags=27%, list=22%, signal=34%
LANDIS_ERBB2_BREAST_TUMORS_324_DN	LANDIS_ERBB2_BREAST_TUMORS_324_DN		115	-0.48851937	-1.2080398	0.2631579	0.68222654	1	1327	tags=27%, list=12%, signal=30%
REACTOME_PLATELET_ACTIVATION_TRIGGERS	REACTOME_PLATELET_ACTIVATION_TRIGGERS		42	-0.43164527	-1.2072991	0.22580644	0.68265367	1	1356	tags=29%, list=12%, signal=32%
VECCHI_GASTRIC_CANCER_ADVANCED_VS_EARLY_UP	VECCHI_GASTRIC_CANCER_ADVANCED_VS_EARLY_UP		105	-0.48952672	-1.2072178	0.29310346	0.681442	1	1730	tags=40%, list=15%, signal=47%
CHNG_MULTIPLE_MYELOMA_HYPERPLOID_UP	CHNG_MULTIPLE_MYELOMA_HYPERPLOID_UP		34	-0.36338666	-1.2070341	0.25531915	0.6805678	1	2226	tags=24%, list=20%, signal=29%
KEGG_NOD_LIKE_RECEPTOR_SIGNALING_PATHWAY	KEGG_NOD_LIKE_RECEPTOR_SIGNALING_PATHWAY		30	-0.4325795	-1.2069917	0.28070176	0.6792118	1	788	tags=20%, list=7%, signal=21%
CHARAFE_BREAST_CANCER_LUMINAL_VS_MESENCHYMAL_DN	CHARAFE_BREAST_CANCER_LUMINAL_VS_MESENCHYMAL_DN		258	-0.39075673	-1.2069495	0.26984128	0.6777933	1	1166	tags=23%, list=10%, signal=25%
REACTOME_S_PHASE	REACTOME_S_PHASE		84	-0.4036319	-1.2068568	0.36	0.676556	1	3089	tags=49%, list=28%, signal=67%
BARRIER_CANCER_RELAPSE_NORMAL_SAMPLE_DN	BARRIER_CANCER_RELAPSE_NORMAL_SAMPLE_DN		15	-0.40591905	-1.2066188	0.2888889	0.6758935	1	2306	tags=33%, list=21%, signal=42%
GRAHAM_CML_QUIESCENT_VS_NORMAL_QUIESCENT_DN	GRAHAM_CML_QUIESCENT_VS_NORMAL_QUIESCENT_DN		24	-0.5316264	-1.2062851	0.25925925	0.6754737	1	1121	tags=29%, list=10%, signal=32%
REACTOME_MTOR_SIGNALLING	REACTOME_MTOR_SIGNALLING		15	-0.4124469	-1.206245	0.27450982	0.6742006	1	1905	tags=33%, list=17%, signal=40%
REACTOME_GLUCOSE_METABOLISM	REACTOME_GLUCOSE_METABOLISM		39	-0.45066586	-1.206184	0.2982456	0.6729559	1	3120	tags=59%, list=28%, signal=81%
STOSSI_RESPONSE_TO_ESTRADIOL	STOSSI_RESPONSE_TO_ESTRADIOL		26	-0.4653108	-1.2057157	0.23809524	0.672725	1	1249	tags=27%, list=11%, signal=30%
ODONNELL_TARGETS_OF_MYC_AND_TFRC_UP	ODONNELL_TARGETS_OF_MYC_AND_TFRC_UP		38	-0.45921227	-1.2047031	0.19672132	0.67425567	1	2089	tags=45%, list=19%, signal=55%
HELLER_HDAC_TARGETS_DN	HELLER_HDAC_TARGETS_DN		169	-0.33682933	-1.204383	0.23333333	0.6738555	1	1526	tags=24%, list=14%, signal=28%
SENESE_HDAC2_TARGETS_UP	SENESE_HDAC2_TARGETS_UP		66	-0.40439686	-1.2037534	0.3220339	0.6742389	1	1545	tags=32%, list=14%, signal=37%
FARMER_BREAST_CANCER_CLUSTER_2	FARMER_BREAST_CANCER_CLUSTER_2		21	-0.5667387	-1.2037266	0.40816328	0.6728429	1	2606	tags=52%, list=23%, signal=68%
GOLDRATH_ANTIGEN_RESPONSE	GOLDRATH_ANTIGEN_RESPONSE		270	-0.37895572	-1.2034646	0.2777778	0.6718837	1	2765	tags=42%, list=25%, signal=54%
BERENJENO_TRANSFORMED_BY_RHOA_FOREVER_DN	BERENJENO_TRANSFORMED_BY_RHOA_FOREVER_DN		24	-0.48261043	-1.2031568	0.19642857	0.67096394	1	1036	tags=25%, list=9%, signal=27%
KEGG_ECM_RECEPTOR_INTERACTION	KEGG_ECM_RECEPTOR_INTERACTION		53	-0.5072767	-1.202971	0.28301886	0.6700691	1	1639	tags=43%, list=15%, signal=51%
IVANOVA_HEMATOPOIESIS_INTERMEDIATE_PROGENITOR	IVANOVA_HEMATOPOIESIS_INTERMEDIATE_PROGENITOR		25	-0.37956744	-1.2022256	0.22033899	0.67097723	1	1870	tags=32%, list=17%, signal=38%
THEILGAARD_NEUTROPHIL_AT_SKIN_WOUND_DN	THEILGAARD_NEUTROPHIL_AT_SKIN_WOUND_DN		150	-0.33803016	-1.2021079	0.27118644	0.6698942	1	1654	tags=21%, list=15%, signal=24%
PROVENZANI_METASTASIS_UP	PROVENZANI_METASTASIS_UP		116	-0.2984059	-1.2018349	0.18181819	0.66925347	1	1544	tags=20%, list=14%, signal=23%
AIYAR_COBRA1_TARGETS_UP	AIYAR_COBRA1_TARGETS_UP		26	-0.44897157	-1.2014118	0.19354838	0.6693505	1	2798	tags=62%, list=25%, signal=82%
SHAFFER_IRF4_TARGETS_IN_PLASMA_CELL_VS_MATURE_B_LYMPHOCYTE	SHAFFER_IRF4_TARGETS_IN_PLASMA_CELL_VS_MATURE_B_LYMPHOCYTE		48	-0.37695086	-1.1986455	0.20754717	0.6757786	1	1368	tags=25%, list=12%, signal=28%
SANA_TNF_SIGNALING_DN	SANA_TNF_SIGNALING_DN		58	-0.41687977	-1.1984231	0.26923078	0.6750192	1	2112	tags=36%, list=19%, signal=44%
REACTOME_BASIGIN_INTERACTIONS	REACTOME_BASIGIN_INTERACTIONS		21	-0.44068277	-1.1979849	0.21311475	0.674839	1	1236	tags=29%, list=11%, signal=32%
KEGG_SMALL_CELL_LUNG_CANCER	KEGG_SMALL_CELL_LUNG_CANCER		48	-0.36551774	-1.1977813	0.3	0.67389715	1	1144	tags=21%, list=10%, signal=23%
SMID_BREAST_CANCER_ERBB2_UP	SMID_BREAST_CANCER_ERBB2_UP		86	-0.38572526	-1.19683	0.18333334	0.67540944	1	898	tags=20%, list=8%, signal=21%
HOEBEKE_LYMPHOID_STEM_CELL_DN	HOEBEKE_LYMPHOID_STEM_CELL_DN		63	-0.3789655	-1.1966339	0.22033899	0.67466015	1	2508	tags=37%, list=22%, signal=47%
VALK_AML_CLUSTER_6	VALK_AML_CLUSTER_6		19	-0.46771058	-1.1950451	0.28846154	0.677352	1	1340	tags=26%, list=12%, signal=30%
STEIN_ESR1_TARGETS	STEIN_ESR1_TARGETS		54	-0.41288888	-1.1940635	0.3272727	0.6783508	1	2498	tags=44%, list=22%, signal=57%
MATSUDA_NATURAL_KILLER_DIFFERENTIATION	MATSUDA_NATURAL_KILLER_DIFFERENTIATION		365	-0.35176152	-1.1940372	0.20967741	0.6769914	1	1877	tags=25%, list=17%, signal=29%
MCBRYAN_PUBERTAL_BREAST_4_5WK_DN	MCBRYAN_PUBERTAL_BREAST_4_5WK_DN		148	-0.37166077	-1.1932379	0.26153848	0.6773846	1	1385	tags=20%, list=12%, signal=22%
CREIGHTON_ENDOCRINE_THERAPY_RESISTANCE_5	CREIGHTON_ENDOCRINE_THERAPY_RESISTANCE_5		243	-0.3232523	-1.1917439	0.24193548	0.6803091	1	1790	tags=25%, list=16%, signal=29%
PUJANA_BRCA_CENTERED_NETWORK	PUJANA_BRCA_CENTERED_NETWORK		72	-0.40120277	-1.1913943	0.3125	0.6797093	1	3502	tags=50%, list=31%, signal=72%
ROY_WOUND_BLOOD_VESSEL_UP	ROY_WOUND_BLOOD_VESSEL_UP		34	-0.51077384	-1.1913214	0.22950819	0.6785227	1	1674	tags=38%, list=15%, signal=45%
REACTOME_CELL_CYCLE_CHECKPOINTS	REACTOME_CELL_CYCLE_CHECKPOINTS		85	-0.36501068	-1.1907908	0.3846154	0.67849314	1	2876	tags=41%, list=26%, signal=55%
KEGG_INTESTINAL_IMMUNE_NETWORK_FOR_IGA_PRODUCTION	KEGG_INTESTINAL_IMMUNE_NETWORK_FOR_IGA_PRODUCTION		26	-0.47160006	-1.1896714	0.21311475	0.6803676	1	1312	tags=35%, list=12%, signal=39%
COLIN_PILOCYTIC_ASTROCYTOMA_VS_GLIOBLASTOMA_DN	COLIN_PILOCYTIC_ASTROCYTOMA_VS_GLIOBLASTOMA_DN		16	-0.49098772	-1.1892236	0.27083334	0.6799665	1	226	tags=13%, list=2%, signal=13%
REACTOME_INFLUENZA_LIFE_CYCLE	REACTOME_INFLUENZA_LIFE_CYCLE		91	-0.29342905	-1.1890581	0.3207547	0.6790917	1	2226	tags=20%, list=20%, signal=24%
SHAFFER_IRF4_TARGETS_IN_ACTIVATED_DENDRITIC_CELL	SHAFFER_IRF4_TARGETS_IN_ACTIVATED_DENDRITIC_CELL		43	-0.4021721	-1.1889688	0.27450982	0.67791116	1	2062	tags=35%, list=18%, signal=43%
MISSIAGLIA_REGULATED_BY_METHYLATION_UP	MISSIAGLIA_REGULATED_BY_METHYLATION_UP		68	-0.39191228	-1.1889547	0.18965517	0.6766682	1	1572	tags=29%, list=14%, signal=34%
MANALO_HYPOXIA_UP	MANALO_HYPOXIA_UP		128	-0.40560973	-1.1888384	0.25490198	0.6755831	1	1647	tags=34%, list=15%, signal=40%
CAIRO_LIVER_DEVELOPMENT_DN	CAIRO_LIVER_DEVELOPMENT_DN		177	-0.38362962	-1.1882232	0.20895523	0.6759293	1	740	tags=22%, list=7%, signal=23%
MARZEC_IL2_SIGNALING_DN	MARZEC_IL2_SIGNALING_DN		21	-0.44373044	-1.1881218	0.24590164	0.6747604	1	1042	tags=33%, list=9%, signal=37%
VERHAAK_AML_WITH_NPM1_MUTATED_DN	VERHAAK_AML_WITH_NPM1_MUTATED_DN		144	-0.39650485	-1.1878737	0.18965517	0.6741837	1	1386	tags=24%, list=12%, signal=27%
PICCALUGA_ANGIOIMMUNOBLASTIC_LYMPHOMA_DN	PICCALUGA_ANGIOIMMUNOBLASTIC_LYMPHOMA_DN		62	-0.36866924	-1.1876966	0.2264151	0.6732527	1	2219	tags=27%, list=20%, signal=34%
KORKOLA_EMBRYONAL_CARCINOMA_UP	KORKOLA_EMBRYONAL_CARCINOMA_UP		31	-0.41753167	-1.1871711	0.24489796	0.67335874	1	1925	tags=42%, list=17%, signal=51%
ZHAN_VARIABLE_EARLY_DIFFERENTIATION_GENES_DN	ZHAN_VARIABLE_EARLY_DIFFERENTIATION_GENES_DN		20	-0.34951845	-1.1866325	0.25	0.67353475	1	2645	tags=45%, list=24%, signal=59%
VANTVEER_BREAST_CANCER_ESR1_DN	VANTVEER_BREAST_CANCER_ESR1_DN		145	-0.3321795	-1.1861807	0.24074075	0.67316395	1	2612	tags=37%, list=23%, signal=47%
REACTOME_CD28_CO_STIMULATION	REACTOME_CD28_CO_STIMULATION		19	-0.483286	-1.1855878	0.19607843	0.6735867	1	1138	tags=21%, list=10%, signal=23%
HAN_SATB1_TARGETS_DN	HAN_SATB1_TARGETS_DN		199	-0.33481088	-1.1846374	0.16666667	0.6750599	1	1474	tags=22%, list=13%, signal=24%
BROWNE_HCMV_INFECTION_2HR_DN	BROWNE_HCMV_INFECTION_2HR_DN		31	-0.41670278	-1.1832302	0.1754386	0.67762786	1	1528	tags=29%, list=14%, signal=34%
LEE_LIVER_CANCER_DENA_UP	LEE_LIVER_CANCER_DENA_UP		46	-0.47571373	-1.1829995	0.27272728	0.6770818	1	743	tags=26%, list=7%, signal=28%
HENDRICKS_SMARCA4_TARGETS_DN	HENDRICKS_SMARCA4_TARGETS_DN		30	-0.4478206	-1.1827579	0.31034482	0.6762834	1	1701	tags=40%, list=15%, signal=47%
MASSARWEH_TAMOXIFEN_RESISTANCE_UP	MASSARWEH_TAMOXIFEN_RESISTANCE_UP		279	-0.32587472	-1.1825421	0.20689656	0.6754473	1	1787	tags=27%, list=16%, signal=32%
BOYLAN_MULTIPLE_MYELOMA_PCA1_UP	BOYLAN_MULTIPLE_MYELOMA_PCA1_UP		78	-0.4749102	-1.1824393	0.22950819	0.6745259	1	1925	tags=46%, list=17%, signal=55%
SUNG_METASTASIS_STROMA_DN	SUNG_METASTASIS_STROMA_DN		26	-0.48233256	-1.1823536	0.3125	0.67350245	1	2298	tags=46%, list=21%, signal=58%
HAHTOLA_SEZARY_SYNDROM_UP	HAHTOLA_SEZARY_SYNDROM_UP		60	-0.3717464	-1.1821579	0.2413793	0.67259383	1	1535	tags=25%, list=14%, signal=29%
PYEON_CANCER_HEAD_AND_NECK_VS_CERVICAL_UP	PYEON_CANCER_HEAD_AND_NECK_VS_CERVICAL_UP		86	-0.35755047	-1.1821103	0.25925925	0.6713986	1	2984	tags=43%, list=27%, signal=58%
WANG_LMO4_TARGETS_UP	WANG_LMO4_TARGETS_UP		183	-0.26682067	-1.1820412	0.25490198	0.670268	1	2704	tags=33%, list=24%, signal=43%
LUI_THYROID_CANCER_CLUSTER_2	LUI_THYROID_CANCER_CLUSTER_2		25	-0.43355578	-1.1819153	0.24528302	0.66926557	1	2859	tags=60%, list=26%, signal=80%
MORI_IMMATURE_B_LYMPHOCYTE_DN	MORI_IMMATURE_B_LYMPHOCYTE_DN		40	-0.46170542	-1.1808652	0.3392857	0.6706186	1	3164	tags=60%, list=28%, signal=83%
LEE_LIVER_CANCER_MYC_E2F1_UP	LEE_LIVER_CANCER_MYC_E2F1_UP		41	-0.47030938	-1.1803794	0.3018868	0.6706817	1	1498	tags=34%, list=13%, signal=39%
LEE_LIVER_CANCER_ACOX1_UP	LEE_LIVER_CANCER_ACOX1_UP		50	-0.44329694	-1.1802421	0.23636363	0.66975784	1	939	tags=24%, list=8%, signal=26%
BERTUCCI_INVASIVE_CARCINOMA_DUCTAL_VS_LOBULAR_DN	BERTUCCI_INVASIVE_CARCINOMA_DUCTAL_VS_LOBULAR_DN		32	-0.58257324	-1.1796557	0.3090909	0.6700924	1	1203	tags=47%, list=11%, signal=52%
AMUNDSON_POOR_SURVIVAL_AFTER_GAMMA_RADIATION_2G	AMUNDSON_POOR_SURVIVAL_AFTER_GAMMA_RADIATION_2G		93	-0.3667806	-1.1785388	0.2857143	0.6714207	1	2729	tags=38%, list=24%, signal=49%
KENNY_CTNNB1_TARGETS_UP	KENNY_CTNNB1_TARGETS_UP		32	-0.3937473	-1.1775882	0.22033899	0.6727644	1	2018	tags=41%, list=18%, signal=49%
WANG_BARRETTS_ESOPHAGUS_AND_ESOPHAGUS_CANCER_DN	WANG_BARRETTS_ESOPHAGUS_AND_ESOPHAGUS_CANCER_DN		24	-0.47241583	-1.177354	0.24193548	0.67195314	1	2131	tags=38%, list=19%, signal=46%
BROWNE_HCMV_INFECTION_20HR_DN	BROWNE_HCMV_INFECTION_20HR_DN		61	-0.38332114	-1.1770285	0.23333333	0.67149806	1	2449	tags=46%, list=22%, signal=58%
BILD_E2F3_ONCOGENIC_SIGNATURE	BILD_E2F3_ONCOGENIC_SIGNATURE		119	-0.346563	-1.1765288	0.17857143	0.671161	1	1544	tags=24%, list=14%, signal=27%
KORKOLA_YOLK_SAC_TUMOR	KORKOLA_YOLK_SAC_TUMOR		32	-0.47103944	-1.1761022	0.26666668	0.67081547	1	1091	tags=38%, list=10%, signal=41%
LEONARD_HYPOXIA	LEONARD_HYPOXIA		26	-0.43782568	-1.1745216	0.25454545	0.673461	1	1301	tags=31%, list=12%, signal=35%
RAMALHO_STEMNESS_UP	RAMALHO_STEMNESS_UP		148	-0.3051941	-1.1744627	0.31578946	0.672313	1	2426	tags=24%, list=22%, signal=31%
ZHU_CMV_8_HR_UP	ZHU_CMV_8_HR_UP		21	-0.45968902	-1.1738964	0.3015873	0.67237854	1	884	tags=19%, list=8%, signal=21%
NIKOLSKY_BREAST_CANCER_7Q21_Q22_AMPLICON	NIKOLSKY_BREAST_CANCER_7Q21_Q22_AMPLICON		35	-0.41573983	-1.173826	0.3220339	0.671227	1	1746	tags=34%, list=16%, signal=40%
MISHRA_CARCINOMA_ASSOCIATED_FIBROBLAST_DN	MISHRA_CARCINOMA_ASSOCIATED_FIBROBLAST_DN		17	-0.5027763	-1.1731088	0.3137255	0.6723654	1	2203	tags=53%, list=20%, signal=66%
BOYAULT_LIVER_CANCER_SUBCLASS_G12_UP	BOYAULT_LIVER_CANCER_SUBCLASS_G12_UP		24	-0.37992713	-1.1720715	0.30645162	0.6739153	1	2399	tags=38%, list=21%, signal=48%
KLEIN_PRIMARY_EFFUSION_LYMPHOMA_DN	KLEIN_PRIMARY_EFFUSION_LYMPHOMA_DN		37	-0.44483334	-1.1719886	0.26666668	0.67287946	1	1716	tags=38%, list=15%, signal=45%
CHEN_LVAD_SUPPORT_OF_FAILING_HEART_DN	CHEN_LVAD_SUPPORT_OF_FAILING_HEART_DN		33	-0.44219708	-1.1717186	0.2835821	0.67224723	1	1864	tags=42%, list=17%, signal=51%
DAVIES_MULTIPLE_MYELOMA_VS_MGUS_DN	DAVIES_MULTIPLE_MYELOMA_VS_MGUS_DN		18	-0.4646616	-1.1710007	0.2857143	0.67270416	1	1711	tags=33%, list=15%, signal=39%
ELLWOOD_MYC_TARGETS_DN	ELLWOOD_MYC_TARGETS_DN		31	-0.397407	-1.1709334	0.3	0.6716715	1	2082	tags=35%, list=19%, signal=43%
FOURNIER_ACINAR_DEVELOPMENT_LATE_2	FOURNIER_ACINAR_DEVELOPMENT_LATE_2		179	-0.35603085	-1.1706557	0.3125	0.671177	1	2835	tags=39%, list=25%, signal=51%
KEGG_LEISHMANIA_INFECTION	KEGG_LEISHMANIA_INFECTION		29	-0.47804052	-1.1706352	0.2881356	0.66999745	1	2214	tags=48%, list=20%, signal=60%
CHANDRAN_METASTASIS_DN	CHANDRAN_METASTASIS_DN		57	-0.40048838	-1.1694118	0.22807017	0.67187256	1	2082	tags=42%, list=19%, signal=51%
BILBAN_B_CLL_LPL_UP	BILBAN_B_CLL_LPL_UP		30	-0.38731882	-1.1684225	0.21666667	0.67312247	1	1929	tags=33%, list=17%, signal=40%
DAZARD_UV_RESPONSE_CLUSTER_G6	DAZARD_UV_RESPONSE_CLUSTER_G6		53	-0.37123474	-1.1682676	0.27450982	0.6723394	1	2816	tags=55%, list=25%, signal=73%
LANDIS_BREAST_CANCER_PROGRESSION_UP	LANDIS_BREAST_CANCER_PROGRESSION_UP		42	-0.4574956	-1.1680605	0.26530612	0.67160213	1	1433	tags=26%, list=13%, signal=30%
LAIHO_COLORECTAL_CANCER_SERRATED_UP	LAIHO_COLORECTAL_CANCER_SERRATED_UP		71	-0.3769322	-1.1677094	0.3392857	0.6714177	1	1839	tags=25%, list=16%, signal=30%
ZHU_CMV_24_HR_DN	ZHU_CMV_24_HR_DN		39	-0.43597412	-1.1669388	0.2962963	0.6724169	1	1242	tags=31%, list=11%, signal=34%
DEURIG_T_CELL_PROLYMPHOCYTIC_LEUKEMIA_DN	DEURIG_T_CELL_PROLYMPHOCYTIC_LEUKEMIA_DN		176	-0.35055786	-1.1659105	0.26666668	0.6740345	1	1840	tags=24%, list=16%, signal=29%
ZHANG_TARGETS_OF_EWSR1_FLI1_FUSION	ZHANG_TARGETS_OF_EWSR1_FLI1_FUSION		57	-0.39324585	-1.1656264	0.18867925	0.67333406	1	1877	tags=33%, list=17%, signal=40%
HUTTMANN_B_CLL_POOR_SURVIVAL_UP	HUTTMANN_B_CLL_POOR_SURVIVAL_UP		167	-0.31477222	-1.1655915	0.26229507	0.6723184	1	2022	tags=26%, list=18%, signal=32%
FARMER_BREAST_CANCER_BASAL_VS_LULMINAL	FARMER_BREAST_CANCER_BASAL_VS_LULMINAL		192	-0.3224912	-1.1655458	0.121212125	0.6712916	1	1569	tags=22%, list=14%, signal=25%
SENESE_HDAC3_TARGETS_DN	SENESE_HDAC3_TARGETS_DN		256	-0.29514548	-1.164718	0.23333333	0.67262024	1	2091	tags=28%, list=19%, signal=33%
FAELT_B_CLL_WITH_VH_REARRANGEMENTS_UP	FAELT_B_CLL_WITH_VH_REARRANGEMENTS_UP		37	-0.3855869	-1.1644789	0.38181818	0.6718965	1	1644	tags=22%, list=15%, signal=25%
CHESLER_BRAIN_HIGHEST_EXPRESSION	CHESLER_BRAIN_HIGHEST_EXPRESSION		25	-0.37347105	-1.1642013	0.32786885	0.6713854	1	1678	tags=28%, list=15%, signal=33%
KEGG_PENTOSE_PHOSPHATE_PATHWAY	KEGG_PENTOSE_PHOSPHATE_PATHWAY		19	-0.41145694	-1.1640911	0.29310346	0.6704759	1	1745	tags=42%, list=16%, signal=50%
WILCOX_PRESPONSE_TO_ROGESTERONE_UP	WILCOX_PRESPONSE_TO_ROGESTERONE_UP		82	-0.38895732	-1.1635535	0.25	0.67073846	1	2062	tags=30%, list=18%, signal=37%
TONKS_TARGETS_OF_RUNX1_RUNX1T1_FUSION_HSC_DN	TONKS_TARGETS_OF_RUNX1_RUNX1T1_FUSION_HSC_DN		121	-0.4134317	-1.1633235	0.25	0.6700055	1	1579	tags=33%, list=14%, signal=38%
TARTE_PLASMA_CELL_VS_PLASMABLAST_DN	TARTE_PLASMA_CELL_VS_PLASMABLAST_DN		212	-0.33016807	-1.1632515	0.32692307	0.6689819	1	3293	tags=44%, list=29%, signal=62%
HAHTOLA_CTCL_CUTANEOUS	HAHTOLA_CTCL_CUTANEOUS		17	-0.4448968	-1.1606	0.2982456	0.67431563	1	469	tags=18%, list=4%, signal=18%
VALK_AML_CLUSTER_4	VALK_AML_CLUSTER_4		18	-0.44586387	-1.1602539	0.27586207	0.6739167	1	1001	tags=28%, list=9%, signal=30%
HOFFMANN_LARGE_TO_SMALL_PRE_BII_LYMPHOCYTE_UP	HOFFMANN_LARGE_TO_SMALL_PRE_BII_LYMPHOCYTE_UP		70	-0.4591928	-1.1601323	0.375	0.6729645	1	2662	tags=47%, list=24%, signal=61%
ONDER_CDH1_TARGETS_1_UP	ONDER_CDH1_TARGETS_1_UP		80	-0.35478607	-1.1601272	0.2777778	0.671834	1	2119	tags=35%, list=19%, signal=43%
KENNY_CTNNB1_TARGETS_DN	KENNY_CTNNB1_TARGETS_DN		28	-0.3997237	-1.1589926	0.30769232	0.6739172	1	1524	tags=36%, list=14%, signal=41%
KEGG_FC_GAMMA_R_MEDIATED_PHAGOCYTOSIS	KEGG_FC_GAMMA_R_MEDIATED_PHAGOCYTOSIS		63	-0.4044777	-1.1588815	0.3392857	0.67301905	1	2289	tags=40%, list=20%, signal=50%
WELCSH_BRCA1_TARGETS_1_UP	WELCSH_BRCA1_TARGETS_1_UP		125	-0.307903	-1.1587571	0.20689656	0.67207474	1	2914	tags=36%, list=26%, signal=48%
GERY_CEBP_TARGETS	GERY_CEBP_TARGETS		94	-0.4093451	-1.158687	0.25454545	0.6712084	1	1317	tags=24%, list=12%, signal=27%
WATTEL_AUTONOMOUS_THYROID_ADENOMA_UP	WATTEL_AUTONOMOUS_THYROID_ADENOMA_UP		15	-0.50302935	-1.1585709	0.3	0.67044824	1	419	tags=20%, list=4%, signal=21%
ST_B_CELL_ANTIGEN_RECEPTOR	ST_B_CELL_ANTIGEN_RECEPTOR		26	-0.39864635	-1.1582584	0.31914893	0.6701839	1	1047	tags=19%, list=9%, signal=21%
WANG_CLIM2_TARGETS_DN	WANG_CLIM2_TARGETS_DN		102	-0.30040345	-1.1573651	0.2857143	0.67128676	1	2243	tags=25%, list=20%, signal=32%
KOKKINAKIS_METHIONINE_DEPRIVATION_96HR_DN	KOKKINAKIS_METHIONINE_DEPRIVATION_96HR_DN		53	-0.37960228	-1.1572615	0.29411766	0.6704372	1	2219	tags=34%, list=20%, signal=42%
SHEPARD_BMYB_MORPHOLINO_DN	SHEPARD_BMYB_MORPHOLINO_DN		115	-0.37357926	-1.156833	0.17741935	0.6703666	1	2153	tags=39%, list=19%, signal=48%
FERRANDO_T_ALL_WITH_MLL_ENL_FUSION_UP	FERRANDO_T_ALL_WITH_MLL_ENL_FUSION_UP		52	-0.3837149	-1.155525	0.3018868	0.6725544	1	1329	tags=23%, list=12%, signal=26%
LEE_LIVER_CANCER_CIPROFIBRATE_UP	LEE_LIVER_CANCER_CIPROFIBRATE_UP		49	-0.43909845	-1.1552612	0.26229507	0.67188704	1	939	tags=22%, list=8%, signal=24%
KESHELAVA_MULTIPLE_DRUG_RESISTANCE	KESHELAVA_MULTIPLE_DRUG_RESISTANCE		46	-0.33514827	-1.1549898	0.25	0.671388	1	1808	tags=24%, list=16%, signal=28%
DOUGLAS_BMI1_TARGETS_DN	DOUGLAS_BMI1_TARGETS_DN		153	-0.288812	-1.1542128	0.32258064	0.6720905	1	1643	tags=19%, list=15%, signal=22%
LI_PROSTATE_CANCER_EPIGENETIC	LI_PROSTATE_CANCER_EPIGENETIC		15	-0.53404284	-1.1541348	0.3773585	0.6712007	1	1042	tags=27%, list=9%, signal=29%
BROWNE_HCMV_INFECTION_48HR_DN	BROWNE_HCMV_INFECTION_48HR_DN		276	-0.3244605	-1.153521	0.26229507	0.67148525	1	1389	tags=22%, list=12%, signal=25%
CROONQUIST_IL6_DEPRIVATION_DN	CROONQUIST_IL6_DEPRIVATION_DN		52	-0.4927704	-1.1522917	0.4	0.67358005	1	2597	tags=56%, list=23%, signal=72%
SENESE_HDAC1_AND_HDAC2_TARGETS_UP	SENESE_HDAC1_AND_HDAC2_TARGETS_UP		117	-0.385088	-1.1518168	0.29032257	0.67340195	1	1545	tags=28%, list=14%, signal=32%
BILBAN_B_CLL_LPL_DN	BILBAN_B_CLL_LPL_DN		25	-0.40989172	-1.1513572	0.26785713	0.67367357	1	398	tags=12%, list=4%, signal=12%
CAIRO_LIVER_DEVELOPMENT_UP	CAIRO_LIVER_DEVELOPMENT_UP		107	-0.44841814	-1.1512834	0.22222222	0.6726399	1	1490	tags=29%, list=13%, signal=33%
PUJANA_XPRSS_INT_NETWORK	PUJANA_XPRSS_INT_NETWORK		107	-0.3992553	-1.1508666	0.32608697	0.6724591	1	2719	tags=36%, list=24%, signal=46%
DEBIASI_APOPTOSIS_BY_REOVIRUS_INFECTION_UP	DEBIASI_APOPTOSIS_BY_REOVIRUS_INFECTION_UP		141	-0.31004435	-1.1504056	0.27272728	0.67232645	1	2651	tags=37%, list=24%, signal=48%
MAHADEVAN_IMATINIB_RESISTANCE_UP	MAHADEVAN_IMATINIB_RESISTANCE_UP		15	-0.53540736	-1.1492332	0.35849056	0.67397916	1	733	tags=33%, list=7%, signal=36%
SASSON_RESPONSE_TO_FORSKOLIN_UP	SASSON_RESPONSE_TO_FORSKOLIN_UP		49	-0.33545452	-1.1485236	0.21052632	0.674584	1	1733	tags=27%, list=15%, signal=31%
RODWELL_AGING_KIDNEY_DN	RODWELL_AGING_KIDNEY_DN		63	-0.365369	-1.1481332	0.33870968	0.6744277	1	2311	tags=40%, list=21%, signal=50%
REACTOME_RHO_GTPASE_CYCLE	REACTOME_RHO_GTPASE_CYCLE		70	-0.34243953	-1.14784	0.27272728	0.67395747	1	2112	tags=33%, list=19%, signal=40%
REACTOME_TRAF6_MEDIATED_INDUCTION_OF_THE_ANTIVIRAL_CYTOKINE_IFN_ALPHA_BETA_CASCADE	REACTOME_TRAF6_MEDIATED_INDUCTION_OF_THE_ANTIVIRAL_CYTOKINE_IFN_ALPHA_BETA_CASCADE		31	-0.35216093	-1.147668	0.3018868	0.67323107	1	1733	tags=26%, list=15%, signal=30%
PENG_LEUCINE_DEPRIVATION_DN	PENG_LEUCINE_DEPRIVATION_DN		36	-0.3022611	-1.1463647	0.31666666	0.67547184	1	3284	tags=50%, list=29%, signal=71%
CHIANG_LIVER_CANCER_SUBCLASS_UNANNOTATED_DN	CHIANG_LIVER_CANCER_SUBCLASS_UNANNOTATED_DN		117	-0.30875602	-1.1459237	0.34615386	0.67574805	1	2701	tags=33%, list=24%, signal=43%
RODRIGUES_THYROID_CARCINOMA_POORLY_DIFFERENTIATED_UP	RODRIGUES_THYROID_CARCINOMA_POORLY_DIFFERENTIATED_UP		336	-0.33820733	-1.1455754	0.35416666	0.675634	1	3174	tags=43%, list=28%, signal=59%
FLECHNER_BIOPSY_KIDNEY_TRANSPLANT_OK_VS_DONOR_DN	FLECHNER_BIOPSY_KIDNEY_TRANSPLANT_OK_VS_DONOR_DN		15	-0.35278785	-1.1449592	0.3137255	0.67637146	1	2019	tags=27%, list=18%, signal=32%
REACTOME_MITOTIC_PROMETAPHASE	REACTOME_MITOTIC_PROMETAPHASE		47	-0.43515787	-1.1447499	0.4	0.67589176	1	3592	tags=55%, list=32%, signal=81%
ALONSO_METASTASIS_EMT_UP	ALONSO_METASTASIS_EMT_UP		23	-0.45579812	-1.1445485	0.3275862	0.6753766	1	2062	tags=52%, list=18%, signal=64%
DAZARD_RESPONSE_TO_UV_SCC_UP	DAZARD_RESPONSE_TO_UV_SCC_UP		57	-0.357986	-1.1445386	0.31034482	0.67430526	1	2704	tags=46%, list=24%, signal=60%
MCBRYAN_PUBERTAL_BREAST_3_4WK_UP	MCBRYAN_PUBERTAL_BREAST_3_4WK_UP		149	-0.38931704	-1.1442854	0.3148148	0.67387044	1	2125	tags=37%, list=19%, signal=45%
LIU_TARGETS_OF_VMYB_VS_CMYB_DN	LIU_TARGETS_OF_VMYB_VS_CMYB_DN		26	-0.41551918	-1.1435629	0.32142857	0.67516685	1	867	tags=19%, list=8%, signal=21%
MARCHINI_TRABECTEDIN_RESISTANCE_UP	MARCHINI_TRABECTEDIN_RESISTANCE_UP		16	-0.39898637	-1.1431016	0.26530612	0.67538023	1	2480	tags=31%, list=22%, signal=40%
BOHN_PRIMARY_IMMUNODEFICIENCY_SYNDROM_UP	BOHN_PRIMARY_IMMUNODEFICIENCY_SYNDROM_UP		24	-0.3877163	-1.1422817	0.3090909	0.67648363	1	2705	tags=33%, list=24%, signal=44%
SAMOLS_TARGETS_OF_KHSV_MIRNAS_DN	SAMOLS_TARGETS_OF_KHSV_MIRNAS_DN		31	-0.40343514	-1.14098	0.3275862	0.6784332	1	1380	tags=32%, list=12%, signal=37%
DOANE_RESPONSE_TO_ANDROGEN_DN	DOANE_RESPONSE_TO_ANDROGEN_DN		160	-0.316762	-1.1405717	0.24193548	0.6781231	1	2359	tags=34%, list=21%, signal=43%
REACTOME_DNA_STRAND_ELONGATION	REACTOME_DNA_STRAND_ELONGATION		22	-0.5215604	-1.1389569	0.36734694	0.6812153	1	2603	tags=64%, list=23%, signal=83%
KEGG_PHOSPHATIDYLINOSITOL_SIGNALING_SYSTEM	KEGG_PHOSPHATIDYLINOSITOL_SIGNALING_SYSTEM		36	-0.340672	-1.1381292	0.2881356	0.68234414	1	2358	tags=36%, list=21%, signal=46%
ZHAN_MULTIPLE_MYELOMA_CD1_VS_CD2_UP	ZHAN_MULTIPLE_MYELOMA_CD1_VS_CD2_UP		43	-0.37720627	-1.1376147	0.19354838	0.68237746	1	693	tags=19%, list=6%, signal=20%
ST_ADRENERGIC	ST_ADRENERGIC		18	-0.43183184	-1.1375724	0.2962963	0.68130857	1	1152	tags=22%, list=10%, signal=25%
CAFFAREL_RESPONSE_TO_THC_DN	CAFFAREL_RESPONSE_TO_THC_DN		19	-0.39526063	-1.1367689	0.36	0.6820205	1	3456	tags=53%, list=31%, signal=76%
GAUSSMANN_MLL_AF4_FUSION_TARGETS_F_UP	GAUSSMANN_MLL_AF4_FUSION_TARGETS_F_UP		105	-0.41987488	-1.1357654	0.33962265	0.683754	1	1477	tags=30%, list=13%, signal=34%
SWEET_LUNG_CANCER_KRAS_DN	SWEET_LUNG_CANCER_KRAS_DN		324	-0.43073645	-1.1350627	0.32786885	0.68444455	1	1455	tags=30%, list=13%, signal=34%
SASSON_RESPONSE_TO_GONADOTROPHINS_UP	SASSON_RESPONSE_TO_GONADOTROPHINS_UP		49	-0.33195272	-1.1350572	0.27272728	0.6833388	1	1733	tags=24%, list=15%, signal=29%
SMID_BREAST_CANCER_LUMINAL_B_DN	SMID_BREAST_CANCER_LUMINAL_B_DN		339	-0.38649726	-1.1328119	0.31746033	0.68831366	1	1489	tags=28%, list=13%, signal=32%
BIOCARTA_FCER1_PATHWAY	BIOCARTA_FCER1_PATHWAY		24	-0.4005094	-1.1319243	0.38181818	0.689597	1	2289	tags=29%, list=20%, signal=37%
GOZGIT_ESR1_TARGETS_UP	GOZGIT_ESR1_TARGETS_UP		79	-0.35817152	-1.1306077	0.2631579	0.69230705	1	1807	tags=33%, list=16%, signal=39%
REACTOME_ACTIVATED_TLR4_SIGNALLING	REACTOME_ACTIVATED_TLR4_SIGNALLING		15	-0.46300307	-1.1303403	0.26785713	0.6917576	1	2053	tags=40%, list=18%, signal=49%
DAIRKEE_CANCER_PRONE_RESPONSE_BPA	DAIRKEE_CANCER_PRONE_RESPONSE_BPA		33	-0.3767942	-1.1300788	0.29032257	0.69107556	1	3171	tags=45%, list=28%, signal=63%
JIANG_VHL_TARGETS	JIANG_VHL_TARGETS		52	-0.2840407	-1.1300406	0.3148148	0.6901187	1	2993	tags=31%, list=27%, signal=42%
CROONQUIST_STROMAL_STIMULATION_UP	CROONQUIST_STROMAL_STIMULATION_UP		34	-0.45147654	-1.1299781	0.36842105	0.68917483	1	420	tags=18%, list=4%, signal=18%
FUJII_YBX1_TARGETS_UP	FUJII_YBX1_TARGETS_UP		16	-0.4916552	-1.1293442	0.33898306	0.6898037	1	1890	tags=44%, list=17%, signal=53%
KEGG_PROPANOATE_METABOLISM	KEGG_PROPANOATE_METABOLISM		25	-0.4809425	-1.1289989	0.38	0.6894234	1	2329	tags=52%, list=21%, signal=66%
BROWNE_HCMV_INFECTION_14HR_UP	BROWNE_HCMV_INFECTION_14HR_UP		86	-0.32196644	-1.1288633	0.31034482	0.68869686	1	2488	tags=35%, list=22%, signal=45%
KYNG_DNA_DAMAGE_DN	KYNG_DNA_DAMAGE_DN		68	-0.35619682	-1.1286564	0.3283582	0.6879925	1	1153	tags=24%, list=10%, signal=26%
REACTOME_M_G1_TRANSITION	REACTOME_M_G1_TRANSITION		52	-0.36428744	-1.1262962	0.34615386	0.69237494	1	2744	tags=33%, list=25%, signal=43%
CASORELLI_ACUTE_PROMYELOCYTIC_LEUKEMIA_DN	CASORELLI_ACUTE_PROMYELOCYTIC_LEUKEMIA_DN		412	-0.27085543	-1.1257181	0.33333334	0.6925232	1	2828	tags=35%, list=25%, signal=46%
RUGO_STRESS_RESPONSE_SUBSET_H	RUGO_STRESS_RESPONSE_SUBSET_H		26	-0.42660525	-1.1253824	0.36842105	0.6923173	1	2212	tags=38%, list=20%, signal=48%
KYNG_DNA_DAMAGE_BY_GAMMA_AND_UV_RADIATION	KYNG_DNA_DAMAGE_BY_GAMMA_AND_UV_RADIATION		26	-0.42660525	-1.1253824	0.36842105	0.69122535	1	2212	tags=38%, list=20%, signal=48%
KIM_WT1_TARGETS_8HR_UP	KIM_WT1_TARGETS_8HR_UP		108	-0.34064665	-1.1240332	0.33333334	0.693524	1	2203	tags=31%, list=20%, signal=39%
REACTOME_CELL_DEATH_SIGNALLING_VIA_NRAGE_NRIF_AND_NADE	REACTOME_CELL_DEATH_SIGNALLING_VIA_NRAGE_NRIF_AND_NADE		38	-0.3555664	-1.1239976	0.26923078	0.6925067	1	1356	tags=18%, list=12%, signal=21%
SIG_BCR_SIGNALING_PATHWAY	SIG_BCR_SIGNALING_PATHWAY		30	-0.39118835	-1.1237816	0.35185185	0.691974	1	1047	tags=20%, list=9%, signal=22%
REACTOME_G2_M_CHECKPOINTS	REACTOME_G2_M_CHECKPOINTS		34	-0.47044623	-1.1236488	0.4090909	0.69120395	1	3509	tags=76%, list=31%, signal=111%
TAKEDA_TARGETS_OF_NUP98_HOXA9_FUSION_3D_UP	TAKEDA_TARGETS_OF_NUP98_HOXA9_FUSION_3D_UP		83	-0.4123329	-1.122856	0.27272728	0.6922444	1	1877	tags=42%, list=17%, signal=50%
REACTOME_SYNTHESIS_OF_DNA	REACTOME_SYNTHESIS_OF_DNA		72	-0.383538	-1.1220195	0.3877551	0.6934619	1	2805	tags=42%, list=25%, signal=55%
RODRIGUES_THYROID_CARCINOMA_ANAPLASTIC_UP	RODRIGUES_THYROID_CARCINOMA_ANAPLASTIC_UP		363	-0.3145184	-1.1218234	0.32	0.69284296	1	2819	tags=39%, list=25%, signal=51%
KOKKINAKIS_METHIONINE_DEPRIVATION_48HR_UP	KOKKINAKIS_METHIONINE_DEPRIVATION_48HR_UP		83	-0.36476156	-1.1215525	0.3846154	0.69256574	1	1150	tags=19%, list=10%, signal=21%
PARK_TRETINOIN_RESPONSE_AND_RARA_PLZF_FUSION	PARK_TRETINOIN_RESPONSE_AND_RARA_PLZF_FUSION		16	-0.47683364	-1.1214765	0.3392857	0.69178396	1	1996	tags=38%, list=18%, signal=46%
BIOCARTA_HDAC_PATHWAY	BIOCARTA_HDAC_PATHWAY		18	-0.4214808	-1.1214147	0.36	0.69088453	1	1470	tags=33%, list=13%, signal=38%
GAUSSMANN_MLL_AF4_FUSION_TARGETS_G_DN	GAUSSMANN_MLL_AF4_FUSION_TARGETS_G_DN		18	-0.43825334	-1.1211084	0.26923078	0.69051087	1	2345	tags=50%, list=21%, signal=63%
HOLLMAN_APOPTOSIS_VIA_CD40_UP	HOLLMAN_APOPTOSIS_VIA_CD40_UP		129	-0.30901885	-1.1202292	0.29032257	0.69188213	1	1596	tags=18%, list=14%, signal=21%
TANAKA_METHYLATED_IN_ESOPHAGEAL_CARCINOMA	TANAKA_METHYLATED_IN_ESOPHAGEAL_CARCINOMA		55	-0.33346856	-1.1195985	0.2631579	0.6922132	1	482	tags=13%, list=4%, signal=13%
ELVIDGE_HYPOXIA_DN	ELVIDGE_HYPOXIA_DN		84	-0.2966435	-1.1186697	0.25862068	0.6930439	1	2238	tags=23%, list=20%, signal=28%
IWANAGA_CARCINOGENESIS_BY_KRAS_UP	IWANAGA_CARCINOGENESIS_BY_KRAS_UP		108	-0.33472008	-1.1184535	0.29508197	0.69243	1	1898	tags=30%, list=17%, signal=35%
BROWNE_HCMV_INFECTION_16HR_UP	BROWNE_HCMV_INFECTION_16HR_UP		123	-0.29732904	-1.1184502	0.33333334	0.69136477	1	1944	tags=21%, list=17%, signal=25%
KOKKINAKIS_METHIONINE_DEPRIVATION_96HR_UP	KOKKINAKIS_METHIONINE_DEPRIVATION_96HR_UP		75	-0.36585364	-1.1181833	0.3392857	0.69097924	1	2676	tags=43%, list=24%, signal=56%
BIDUS_METASTASIS_UP	BIDUS_METASTASIS_UP		107	-0.34317964	-1.117996	0.4	0.69023436	1	2765	tags=37%, list=25%, signal=49%
BOYAULT_LIVER_CANCER_SUBCLASS_G3_DN	BOYAULT_LIVER_CANCER_SUBCLASS_G3_DN		35	-0.46440783	-1.117805	0.3442623	0.68970424	1	654	tags=23%, list=6%, signal=24%
LOPES_METHYLATED_IN_COLON_CANCER_DN	LOPES_METHYLATED_IN_COLON_CANCER_DN		17	-0.43512997	-1.1171826	0.29787233	0.6900201	1	1378	tags=24%, list=12%, signal=27%
TONG_INTERACT_WITH_PTTG1	TONG_INTERACT_WITH_PTTG1		31	-0.31521463	-1.1167758	0.36363637	0.6900965	1	1686	tags=23%, list=15%, signal=27%
BIOCARTA_RAC1_PATHWAY	BIOCARTA_RAC1_PATHWAY		18	-0.4876387	-1.1163586	0.3272727	0.68992245	1	1964	tags=50%, list=18%, signal=61%
REACTOME_MITOTIC_M_M_G1_PHASES	REACTOME_MITOTIC_M_M_G1_PHASES		102	-0.3752819	-1.1151539	0.39215687	0.6917455	1	3592	tags=48%, list=32%, signal=70%
YAO_TEMPORAL_RESPONSE_TO_PROGESTERONE_CLUSTER_16	YAO_TEMPORAL_RESPONSE_TO_PROGESTERONE_CLUSTER_16		62	-0.44983956	-1.1144772	0.30645162	0.69224983	1	1459	tags=31%, list=13%, signal=35%
MILI_PSEUDOPODIA_HAPTOTAXIS_DN	MILI_PSEUDOPODIA_HAPTOTAXIS_DN		401	-0.2755385	-1.1144242	0.33333334	0.6913739	1	2270	tags=23%, list=20%, signal=28%
REACTOME_METABLISM_OF_NUCLEOTIDES	REACTOME_METABLISM_OF_NUCLEOTIDES		52	-0.31657	-1.1143866	0.2857143	0.69041926	1	1725	tags=19%, list=15%, signal=23%
KAN_RESPONSE_TO_ARSENIC_TRIOXIDE	KAN_RESPONSE_TO_ARSENIC_TRIOXIDE		70	-0.3810389	-1.1137599	0.25862068	0.69104505	1	1535	tags=34%, list=14%, signal=39%
REACTOME_MEMBRANE_TRAFFICKING	REACTOME_MEMBRANE_TRAFFICKING		48	-0.2722013	-1.1128263	0.3653846	0.6922886	1	3351	tags=40%, list=30%, signal=56%
CLASPER_LYMPHATIC_VESSELS_DURING_METASTASIS_DN	CLASPER_LYMPHATIC_VESSELS_DURING_METASTASIS_DN		29	-0.58427465	-1.1120869	0.3846154	0.6932503	1	1494	tags=52%, list=13%, signal=60%
VANTVEER_BREAST_CANCER_METASTASIS_DN	VANTVEER_BREAST_CANCER_METASTASIS_DN		60	-0.36809576	-1.1118174	0.42553192	0.69288826	1	2603	tags=43%, list=23%, signal=56%
ST_INTERLEUKIN_4_PATHWAY	ST_INTERLEUKIN_4_PATHWAY		17	-0.41485497	-1.1111503	0.3898305	0.69357246	1	1959	tags=35%, list=17%, signal=43%
BALDWIN_PRKCI_TARGETS_UP	BALDWIN_PRKCI_TARGETS_UP		26	-0.38990426	-1.1110739	0.32786885	0.6926673	1	1836	tags=31%, list=16%, signal=37%
AMIT_SERUM_RESPONSE_40_MCF10A	AMIT_SERUM_RESPONSE_40_MCF10A		22	-0.457256	-1.1110317	0.32142857	0.6917451	1	357	tags=14%, list=3%, signal=14%
CONCANNON_APOPTOSIS_BY_EPOXOMICIN_DN	CONCANNON_APOPTOSIS_BY_EPOXOMICIN_DN		100	-0.33177263	-1.1101147	0.27450982	0.6928727	1	2232	tags=32%, list=20%, signal=40%
BUYTAERT_PHOTODYNAMIC_THERAPY_STRESS_DN	BUYTAERT_PHOTODYNAMIC_THERAPY_STRESS_DN		353	-0.2696926	-1.1092174	0.25	0.69381	1	1546	tags=16%, list=14%, signal=18%
SHEDDEN_LUNG_CANCER_GOOD_SURVIVAL_A4	SHEDDEN_LUNG_CANCER_GOOD_SURVIVAL_A4		109	-0.32774994	-1.1090451	0.3090909	0.69330525	1	892	tags=16%, list=8%, signal=17%
MORI_LARGE_PRE_BII_LYMPHOCYTE_UP	MORI_LARGE_PRE_BII_LYMPHOCYTE_UP		43	-0.43260905	-1.109024	0.30612245	0.6922857	1	3120	tags=53%, list=28%, signal=74%
KEGG_ARGININE_AND_PROLINE_METABOLISM	KEGG_ARGININE_AND_PROLINE_METABOLISM		38	-0.3789543	-1.1089201	0.32786885	0.6915416	1	2350	tags=37%, list=21%, signal=46%
BASSO_HAIRY_CELL_LEUKEMIA_DN	BASSO_HAIRY_CELL_LEUKEMIA_DN		50	-0.38109174	-1.1087763	0.36206895	0.69098747	1	1776	tags=32%, list=16%, signal=38%
KEGG_INOSITOL_PHOSPHATE_METABOLISM	KEGG_INOSITOL_PHOSPHATE_METABOLISM		28	-0.34276378	-1.1068504	0.33333334	0.6946346	1	2358	tags=39%, list=21%, signal=50%
FOSTER_INFLAMMATORY_RESPONSE_LPS_DN	FOSTER_INFLAMMATORY_RESPONSE_LPS_DN		233	-0.34456947	-1.1053158	0.34	0.6973525	1	1629	tags=23%, list=15%, signal=26%
CHIARADONNA_NEOPLASTIC_TRANSFORMATION_KRAS_CDC25_UP	CHIARADONNA_NEOPLASTIC_TRANSFORMATION_KRAS_CDC25_UP		44	-0.44519728	-1.1044642	0.37931034	0.69855946	1	1312	tags=23%, list=12%, signal=26%
WU_HBX_TARGETS_2_UP	WU_HBX_TARGETS_2_UP		17	-0.37278783	-1.1037052	0.33870968	0.6995402	1	526	tags=18%, list=5%, signal=18%
GOLDRATH_HOMEOSTATIC_PROLIFERATION	GOLDRATH_HOMEOSTATIC_PROLIFERATION		122	-0.27095196	-1.1037021	0.4107143	0.6985348	1	2869	tags=28%, list=26%, signal=37%
IZADPANAH_STEM_CELL_ADIPOSE_VS_BONE_UP	IZADPANAH_STEM_CELL_ADIPOSE_VS_BONE_UP		76	-0.35197213	-1.1034133	0.32258064	0.6982242	1	2073	tags=36%, list=19%, signal=43%
LEE_LIVER_CANCER_E2F1_UP	LEE_LIVER_CANCER_E2F1_UP		48	-0.4236696	-1.1032943	0.3148148	0.6974464	1	708	tags=21%, list=6%, signal=22%
YANG_BREAST_CANCER_ESR1_LASER_DN	YANG_BREAST_CANCER_ESR1_LASER_DN		24	-0.41076535	-1.1032381	0.30612245	0.69652826	1	2602	tags=54%, list=23%, signal=70%
REACTOME_NRAGE_SIGNALS_DEATH_THROUGH_JNK	REACTOME_NRAGE_SIGNALS_DEATH_THROUGH_JNK		30	-0.3880333	-1.1031271	0.29166666	0.6958496	1	1356	tags=20%, list=12%, signal=23%
ROZANOV_MMP14_TARGETS_UP	ROZANOV_MMP14_TARGETS_UP		159	-0.36622015	-1.1026939	0.33333334	0.69579387	1	1866	tags=30%, list=17%, signal=36%
BREDEMEYER_RAG_SIGNALING_VIA_ATM_NOT_VIA_NFKB_DN	BREDEMEYER_RAG_SIGNALING_VIA_ATM_NOT_VIA_NFKB_DN		28	-0.34563926	-1.1022547	0.2982456	0.6960812	1	2499	tags=32%, list=22%, signal=41%
REACTOME_INSULIN_SYNTHESIS_AND_SECRETION	REACTOME_INSULIN_SYNTHESIS_AND_SECRETION		87	-0.2561582	-1.1013916	0.3275862	0.6973051	1	1686	tags=14%, list=15%, signal=16%
BOYAULT_LIVER_CANCER_SUBCLASS_G5_DN	BOYAULT_LIVER_CANCER_SUBCLASS_G5_DN		15	-0.52217156	-1.1010948	0.39215687	0.6970696	1	1992	tags=47%, list=18%, signal=57%
BROWNE_HCMV_INFECTION_12HR_DN	BROWNE_HCMV_INFECTION_12HR_DN		52	-0.34825498	-1.1005683	0.3898305	0.69742787	1	1656	tags=27%, list=15%, signal=31%
KRIGE_RESPONSE_TO_TOSEDOSTAT_6HR_DN	KRIGE_RESPONSE_TO_TOSEDOSTAT_6HR_DN		462	-0.24166042	-1.1005384	0.3548387	0.69652665	1	2341	tags=22%, list=21%, signal=26%
LIU_NASOPHARYNGEAL_CARCINOMA	LIU_NASOPHARYNGEAL_CARCINOMA		34	-0.32662794	-1.099954	0.36842105	0.69683033	1	2508	tags=35%, list=22%, signal=45%
REACTOME_VPR_MEDIATED_NUCLEAR_IMPORT_OF_PICS	REACTOME_VPR_MEDIATED_NUCLEAR_IMPORT_OF_PICS		20	-0.4199224	-1.09956	0.37037036	0.69680285	1	2922	tags=45%, list=26%, signal=61%
SHIPP_DLBCL_VS_FOLLICULAR_LYMPHOMA_UP	SHIPP_DLBCL_VS_FOLLICULAR_LYMPHOMA_UP		35	-0.3449216	-1.0979465	0.3181818	0.6998158	1	2777	tags=40%, list=25%, signal=53%
BERENJENO_TRANSFORMED_BY_RHOA_UP	BERENJENO_TRANSFORMED_BY_RHOA_UP		385	-0.35262215	-1.0976138	0.42	0.69950706	1	2662	tags=32%, list=24%, signal=41%
STEIN_ESRRA_TARGETS_RESPONSIVE_TO_ESTROGEN_DN	STEIN_ESRRA_TARGETS_RESPONSIVE_TO_ESTROGEN_DN		24	-0.4489132	-1.0972946	0.35714287	0.6991986	1	2262	tags=46%, list=20%, signal=57%
TURASHVILI_BREAST_NORMAL_DUCTAL_VS_LOBULAR_UP	TURASHVILI_BREAST_NORMAL_DUCTAL_VS_LOBULAR_UP		28	-0.35838753	-1.0971177	0.37704918	0.69861495	1	42	tags=7%, list=0%, signal=7%
BARRIER_CANCER_RELAPSE_NORMAL_SAMPLE_UP	BARRIER_CANCER_RELAPSE_NORMAL_SAMPLE_UP		21	-0.4529749	-1.0970155	0.33333334	0.6979679	1	776	tags=24%, list=7%, signal=26%
ROME_INSULIN_TARGETS_IN_MUSCLE_UP	ROME_INSULIN_TARGETS_IN_MUSCLE_UP		56	-0.28257787	-1.0963807	0.390625	0.6983641	1	1563	tags=14%, list=14%, signal=17%
HOFFMANN_PRE_BI_TO_LARGE_PRE_BII_LYMPHOCYTE_UP	HOFFMANN_PRE_BI_TO_LARGE_PRE_BII_LYMPHOCYTE_UP		15	-0.45497748	-1.0959969	0.3018868	0.6984375	1	1301	tags=33%, list=12%, signal=38%
WANG_BARRETTS_ESOPHAGUS_DN	WANG_BARRETTS_ESOPHAGUS_DN		22	-0.4333137	-1.0952033	0.39344263	0.69924366	1	1177	tags=27%, list=11%, signal=30%
BIOCARTA_HIVNEF_PATHWAY	BIOCARTA_HIVNEF_PATHWAY		33	-0.32757708	-1.094872	0.375	0.698907	1	798	tags=12%, list=7%, signal=13%
LEE_NEURAL_CREST_STEM_CELL_UP	LEE_NEURAL_CREST_STEM_CELL_UP		88	-0.4231516	-1.0948576	0.3559322	0.6979315	1	1245	tags=27%, list=11%, signal=30%
ZHAN_MULTIPLE_MYELOMA_CD1_VS_CD2_DN	ZHAN_MULTIPLE_MYELOMA_CD1_VS_CD2_DN		23	-0.37599802	-1.0940206	0.40816328	0.69853216	1	1158	tags=26%, list=10%, signal=29%
BOYLAN_MULTIPLE_MYELOMA_PCA3_UP	BOYLAN_MULTIPLE_MYELOMA_PCA3_UP		32	-0.42288405	-1.0938295	0.3809524	0.6980932	1	884	tags=22%, list=8%, signal=24%
IGARASHI_ATF4_TARGETS_DN	IGARASHI_ATF4_TARGETS_DN		48	-0.33221012	-1.0936193	0.31666666	0.6976506	1	898	tags=19%, list=8%, signal=20%
WEST_ADRENOCORTICAL_TUMOR_DN	WEST_ADRENOCORTICAL_TUMOR_DN		341	-0.33983925	-1.0933242	0.36666667	0.6973933	1	1443	tags=23%, list=13%, signal=25%
IIZUKA_LIVER_CANCER_PROGRESSION_G2_G3_UP	IIZUKA_LIVER_CANCER_PROGRESSION_G2_G3_UP		15	-0.42337763	-1.0925066	0.30645162	0.6984213	1	1203	tags=33%, list=11%, signal=37%
TAVOR_CEBPA_TARGETS_UP	TAVOR_CEBPA_TARGETS_UP		36	-0.380821	-1.0924354	0.3275862	0.69754696	1	1153	tags=19%, list=10%, signal=22%
BIOCARTA_PPARA_PATHWAY	BIOCARTA_PPARA_PATHWAY		35	-0.3744049	-1.0918044	0.35714287	0.6977753	1	2007	tags=31%, list=18%, signal=38%
WEI_MIR34A_TARGETS	WEI_MIR34A_TARGETS		76	-0.29408255	-1.0917709	0.3448276	0.69700843	1	1264	tags=18%, list=11%, signal=21%
DANG_REGULATED_BY_MYC_DN	DANG_REGULATED_BY_MYC_DN		167	-0.33759257	-1.0909812	0.38181818	0.69799	1	1970	tags=31%, list=18%, signal=37%
RUIZ_TNC_TARGETS_DN	RUIZ_TNC_TARGETS_DN		93	-0.42098635	-1.0905204	0.35416666	0.6983167	1	2765	tags=54%, list=25%, signal=71%
RIGGI_EWING_SARCOMA_PROGENITOR_UP	RIGGI_EWING_SARCOMA_PROGENITOR_UP		227	-0.37304	-1.0905087	0.3442623	0.6973345	1	1525	tags=31%, list=14%, signal=35%
CROMER_METASTASIS_UP	CROMER_METASTASIS_UP		36	-0.34646574	-1.0899069	0.36206895	0.6977015	1	2717	tags=42%, list=24%, signal=55%
LIU_PROSTATE_CANCER_DN	LIU_PROSTATE_CANCER_DN		250	-0.38102314	-1.0897157	0.37037036	0.6973812	1	1596	tags=29%, list=14%, signal=33%
DAVICIONI_TARGETS_OF_PAX_FOXO1_FUSIONS_UP	DAVICIONI_TARGETS_OF_PAX_FOXO1_FUSIONS_UP		156	-0.35111904	-1.0893856	0.30357143	0.6970689	1	1569	tags=28%, list=14%, signal=32%
LUI_THYROID_CANCER_PAX8_PPARG_DN	LUI_THYROID_CANCER_PAX8_PPARG_DN		34	-0.29256415	-1.0889668	0.38709676	0.6971185	1	3582	tags=38%, list=32%, signal=56%
MAHAJAN_RESPONSE_TO_IL1A_DN	MAHAJAN_RESPONSE_TO_IL1A_DN		40	-0.32697666	-1.0885936	0.3962264	0.6970087	1	2711	tags=48%, list=24%, signal=62%
BIOCARTA_P38MAPK_PATHWAY	BIOCARTA_P38MAPK_PATHWAY		26	-0.38218448	-1.0882027	0.4117647	0.69698703	1	2023	tags=31%, list=18%, signal=37%
CADWELL_ATG16L1_TARGETS_UP	CADWELL_ATG16L1_TARGETS_UP		62	-0.42635515	-1.0881028	0.3968254	0.6963209	1	1001	tags=26%, list=9%, signal=28%
HOFFMANN_IMMATURE_TO_MATURE_B_LYMPHOCYTE_UP	HOFFMANN_IMMATURE_TO_MATURE_B_LYMPHOCYTE_UP		19	-0.46990886	-1.0852369	0.35849056	0.7028962	1	1788	tags=42%, list=16%, signal=50%
KHETCHOUMIAN_TRIM24_TARGETS_UP	KHETCHOUMIAN_TRIM24_TARGETS_UP		29	-0.49315113	-1.0840138	0.3846154	0.7044333	1	2239	tags=55%, list=20%, signal=69%
TONKS_TARGETS_OF_RUNX1_RUNX1T1_FUSION_ERYTHROCYTE_UP	TONKS_TARGETS_OF_RUNX1_RUNX1T1_FUSION_ERYTHROCYTE_UP		98	-0.37851194	-1.0839446	0.421875	0.7036398	1	1203	tags=26%, list=11%, signal=28%
MITSIADES_RESPONSE_TO_APLIDIN_DN	MITSIADES_RESPONSE_TO_APLIDIN_DN		128	-0.3320461	-1.0834405	0.40816328	0.7035613	1	2878	tags=45%, list=26%, signal=59%
REACTOME_ACTIVATION_OF_ATR_IN_RESPONSE_TO_REPLICATION_STRESS	REACTOME_ACTIVATION_OF_ATR_IN_RESPONSE_TO_REPLICATION_STRESS		31	-0.4639376	-1.0830487	0.38636363	0.7037059	1	2805	tags=61%, list=25%, signal=82%
DORN_ADENOVIRUS_INFECTION_12HR_UP	DORN_ADENOVIRUS_INFECTION_12HR_UP		18	-0.42539844	-1.082012	0.3653846	0.70507735	1	528	tags=17%, list=5%, signal=17%
MARIADASON_RESPONSE_TO_CURCUMIN_SULINDAC_5	MARIADASON_RESPONSE_TO_CURCUMIN_SULINDAC_5		17	-0.36840147	-1.0819634	0.42857143	0.7042404	1	1931	tags=35%, list=17%, signal=43%
MCBRYAN_PUBERTAL_BREAST_6_7WK_DN	MCBRYAN_PUBERTAL_BREAST_6_7WK_DN		62	-0.39300227	-1.0818372	0.3392857	0.70352256	1	2147	tags=37%, list=19%, signal=46%
STEARMAN_LUNG_CANCER_EARLY_VS_LATE_UP	STEARMAN_LUNG_CANCER_EARLY_VS_LATE_UP		90	-0.28573364	-1.0807526	0.3392857	0.70484227	1	2420	tags=30%, list=22%, signal=38%
HAN_SATB1_TARGETS_UP	HAN_SATB1_TARGETS_UP		183	-0.323443	-1.0806535	0.41666666	0.70404476	1	1474	tags=21%, list=13%, signal=24%
NADERI_BREAST_CANCER_PROGNOSIS_DN	NADERI_BREAST_CANCER_PROGNOSIS_DN		17	-0.48316365	-1.0805556	0.3846154	0.7033443	1	1075	tags=29%, list=10%, signal=32%
LAU_APOPTOSIS_CDKN2A_UP	LAU_APOPTOSIS_CDKN2A_UP		36	-0.32179675	-1.0802789	0.42553192	0.7029724	1	1444	tags=19%, list=13%, signal=22%
ZHANG_RESPONSE_TO_IKK_INHIBITOR_AND_TNF_UP	ZHANG_RESPONSE_TO_IKK_INHIBITOR_AND_TNF_UP		120	-0.34954023	-1.08019	0.36	0.702298	1	1489	tags=23%, list=13%, signal=26%
TIEN_INTESTINE_PROBIOTICS_6HR_DN	TIEN_INTESTINE_PROBIOTICS_6HR_DN		107	-0.28039446	-1.079104	0.33333334	0.7034307	1	1480	tags=16%, list=13%, signal=18%
REACTOME_NCAM1_INTERACTIONS	REACTOME_NCAM1_INTERACTIONS		34	-0.4359568	-1.078481	0.45454547	0.70404935	1	1323	tags=32%, list=12%, signal=37%
REACTOME_TRANSPORT_OF_MATURE_MRNA_DERIVED_FROM_AN_INTRON_CONTAINING_TRANSCRIPT	REACTOME_TRANSPORT_OF_MATURE_MRNA_DERIVED_FROM_AN_INTRON_CONTAINING_TRANSCRIPT		33	-0.36515632	-1.0783103	0.39583334	0.70353377	1	2922	tags=36%, list=26%, signal=49%
KEGG_GLYCINE_SERINE_AND_THREONINE_METABOLISM	KEGG_GLYCINE_SERINE_AND_THREONINE_METABOLISM		22	-0.4253413	-1.076983	0.34545454	0.7055237	1	1216	tags=32%, list=11%, signal=36%
BIOCARTA_CARM_ER_PATHWAY	BIOCARTA_CARM_ER_PATHWAY		19	-0.38730088	-1.0762037	0.41509435	0.706501	1	20	tags=5%, list=0%, signal=5%
TOOKER_GEMCITABINE_RESISTANCE_UP	TOOKER_GEMCITABINE_RESISTANCE_UP		53	-0.2803714	-1.0761721	0.34545454	0.7056581	1	2345	tags=30%, list=21%, signal=38%
TOOKER_RESPONSE_TO_BEXAROTENE_DN	TOOKER_RESPONSE_TO_BEXAROTENE_DN		53	-0.2803714	-1.0761721	0.34545454	0.7047019	1	2345	tags=30%, list=21%, signal=38%
ZHU_CMV_8_HR_DN	ZHU_CMV_8_HR_DN		19	-0.39270562	-1.0760702	0.36	0.7038512	1	2639	tags=58%, list=24%, signal=76%
BARRIER_COLON_CANCER_RECURRENCE_UP	BARRIER_COLON_CANCER_RECURRENCE_UP		23	-0.35357088	-1.0754675	0.4107143	0.7043025	1	2813	tags=39%, list=25%, signal=52%
ZHAN_MULTIPLE_MYELOMA_HP_UP	ZHAN_MULTIPLE_MYELOMA_HP_UP		26	-0.3661569	-1.0753855	0.30645162	0.70356286	1	836	tags=15%, list=7%, signal=17%
GEORGES_TARGETS_OF_MIR192_AND_MIR215	GEORGES_TARGETS_OF_MIR192_AND_MIR215		415	-0.27320424	-1.0747594	0.3846154	0.7041797	1	2197	tags=27%, list=20%, signal=32%
PAL_PRMT5_TARGETS_DN	PAL_PRMT5_TARGETS_DN		28	-0.40136728	-1.0740076	0.2962963	0.7054046	1	2350	tags=46%, list=21%, signal=59%
REACTOME_G1_S_TRANSITION	REACTOME_G1_S_TRANSITION		79	-0.34590298	-1.0736127	0.44	0.7053117	1	3089	tags=47%, list=28%, signal=64%
REACTOME_METABOLISM_OF_CARBOHYDRATES	REACTOME_METABOLISM_OF_CARBOHYDRATES		80	-0.31747377	-1.0733718	0.36065573	0.704966	1	2140	tags=36%, list=19%, signal=44%
SIG_PIP3_SIGNALING_IN_B_LYMPHOCYTES	SIG_PIP3_SIGNALING_IN_B_LYMPHOCYTES		21	-0.3764062	-1.0707963	0.37931034	0.70994884	1	2310	tags=38%, list=21%, signal=48%
TSENG_ADIPOGENIC_POTENTIAL_UP	TSENG_ADIPOGENIC_POTENTIAL_UP		25	-0.45409733	-1.0693402	0.36666667	0.7123555	1	1138	tags=28%, list=10%, signal=31%
MCBRYAN_PUBERTAL_BREAST_6_7WK_UP	MCBRYAN_PUBERTAL_BREAST_6_7WK_UP		133	-0.33035564	-1.0692706	0.36065573	0.71162874	1	2624	tags=37%, list=23%, signal=48%
DELLA_RESPONSE_TO_TSA_AND_BUTYRATE	DELLA_RESPONSE_TO_TSA_AND_BUTYRATE		15	-0.40126923	-1.0692035	0.375	0.7107501	1	1956	tags=40%, list=17%, signal=48%
ZHANG_BREAST_CANCER_PROGENITORS_DN	ZHANG_BREAST_CANCER_PROGENITORS_DN		88	-0.2950602	-1.0687417	0.33333334	0.7106765	1	2475	tags=32%, list=22%, signal=41%
KEGG_PPAR_SIGNALING_PATHWAY	KEGG_PPAR_SIGNALING_PATHWAY		51	-0.4038268	-1.0686845	0.42424244	0.70989066	1	917	tags=24%, list=8%, signal=26%
SMIRNOV_CIRCULATING_ENDOTHELIOCYTES_IN_CANCER_UP	SMIRNOV_CIRCULATING_ENDOTHELIOCYTES_IN_CANCER_UP		107	-0.35799706	-1.0683534	0.36206895	0.7097659	1	2131	tags=33%, list=19%, signal=40%
HUTTMANN_B_CLL_POOR_SURVIVAL_DN	HUTTMANN_B_CLL_POOR_SURVIVAL_DN		36	-0.3867698	-1.0680674	0.41509435	0.7095476	1	1421	tags=28%, list=13%, signal=32%
SMID_BREAST_CANCER_RELAPSE_IN_LUNG_DN	SMID_BREAST_CANCER_RELAPSE_IN_LUNG_DN		20	-0.528426	-1.0680009	0.39655173	0.7087254	1	1620	tags=55%, list=14%, signal=64%
MULLIGHAN_MLL_SIGNATURE_2_UP	MULLIGHAN_MLL_SIGNATURE_2_UP		242	-0.28507233	-1.0675881	0.4181818	0.7088597	1	2004	tags=22%, list=18%, signal=27%
PEPPER_CHRONIC_LYMPHOCYTIC_LEUKEMIA_UP	PEPPER_CHRONIC_LYMPHOCYTIC_LEUKEMIA_UP		15	-0.45327795	-1.0673255	0.3275862	0.7083575	1	1194	tags=27%, list=11%, signal=30%
ZHONG_RESPONSE_TO_AZACITIDINE_AND_TSA_DN	ZHONG_RESPONSE_TO_AZACITIDINE_AND_TSA_DN		32	-0.31102714	-1.066664	0.35849056	0.7091442	1	3038	tags=41%, list=27%, signal=56%
REACTOME_ORC1_REMOVAL_FROM_CHROMATIN	REACTOME_ORC1_REMOVAL_FROM_CHROMATIN		54	-0.34170777	-1.0656368	0.38	0.71063614	1	2805	tags=35%, list=25%, signal=47%
CHIBA_RESPONSE_TO_TSA_UP	CHIBA_RESPONSE_TO_TSA_UP		32	-0.41923115	-1.0650742	0.40384614	0.7108241	1	922	tags=22%, list=8%, signal=24%
MAHADEVAN_IMATINIB_RESISTANCE_DN	MAHADEVAN_IMATINIB_RESISTANCE_DN		16	-0.50645655	-1.064683	0.42424244	0.7106275	1	1153	tags=44%, list=10%, signal=49%
SCIBETTA_KDM5B_TARGETS_DN	SCIBETTA_KDM5B_TARGETS_DN		47	-0.34968492	-1.0637038	0.3392857	0.71212167	1	2580	tags=40%, list=23%, signal=52%
ST_P38_MAPK_PATHWAY	ST_P38_MAPK_PATHWAY		24	-0.34496632	-1.0621451	0.35849056	0.71504503	1	1150	tags=21%, list=10%, signal=23%
WAMUNYOKOLI_OVARIAN_CANCER_LMP_UP	WAMUNYOKOLI_OVARIAN_CANCER_LMP_UP		154	-0.27860504	-1.0611821	0.3962264	0.7161569	1	1999	tags=19%, list=18%, signal=23%
BILD_CTNNB1_ONCOGENIC_SIGNATURE	BILD_CTNNB1_ONCOGENIC_SIGNATURE		33	-0.32627866	-1.0607243	0.42307693	0.7161601	1	2214	tags=33%, list=20%, signal=41%
RIZKI_TUMOR_INVASIVENESS_3D_DN	RIZKI_TUMOR_INVASIVENESS_3D_DN		150	-0.28474057	-1.0605836	0.37096775	0.7154649	1	1567	tags=16%, list=14%, signal=18%
SABATES_COLORECTAL_ADENOMA_UP	SABATES_COLORECTAL_ADENOMA_UP		70	-0.37757352	-1.0593785	0.37096775	0.71705	1	982	tags=24%, list=9%, signal=26%
LINDGREN_BLADDER_CANCER_CLUSTER_1_DN	LINDGREN_BLADDER_CANCER_CLUSTER_1_DN		238	-0.2963183	-1.0592325	0.37931034	0.71637315	1	2609	tags=34%, list=23%, signal=43%
VERNELL_RETINOBLASTOMA_PATHWAY_UP	VERNELL_RETINOBLASTOMA_PATHWAY_UP		29	-0.4161159	-1.0589198	0.4117647	0.7159053	1	1535	tags=28%, list=14%, signal=32%
ST_GA12_PATHWAY	ST_GA12_PATHWAY		16	-0.40032816	-1.0582498	0.41666666	0.7163533	1	137	tags=13%, list=1%, signal=13%
RICKMAN_TUMOR_DIFFERENTIATED_WELL_VS_POORLY_DN	RICKMAN_TUMOR_DIFFERENTIATED_WELL_VS_POORLY_DN		196	-0.3126183	-1.0576811	0.37037036	0.71693337	1	2123	tags=27%, list=19%, signal=32%
ST_ERK1_ERK2_MAPK_PATHWAY	ST_ERK1_ERK2_MAPK_PATHWAY		18	-0.3449739	-1.0573422	0.38297874	0.71682507	1	1959	tags=28%, list=17%, signal=34%
KANG_IMMORTALIZED_BY_TERT_UP	KANG_IMMORTALIZED_BY_TERT_UP		55	-0.37099972	-1.0573341	0.4107143	0.71589655	1	1753	tags=33%, list=16%, signal=39%
HOFFMANN_LARGE_TO_SMALL_PRE_BII_LYMPHOCYTE_DN	HOFFMANN_LARGE_TO_SMALL_PRE_BII_LYMPHOCYTE_DN		31	-0.3778022	-1.0567123	0.36507937	0.7162334	1	1219	tags=19%, list=11%, signal=22%
ZHU_CMV_ALL_DN	ZHU_CMV_ALL_DN		49	-0.39638305	-1.0567061	0.44	0.71530807	1	1242	tags=29%, list=11%, signal=32%
KEGG_COMPLEMENT_AND_COAGULATION_CASCADES	KEGG_COMPLEMENT_AND_COAGULATION_CASCADES		54	-0.42743886	-1.0565056	0.43076923	0.71481365	1	1001	tags=30%, list=9%, signal=32%
MODY_HIPPOCAMPUS_PRENATAL	MODY_HIPPOCAMPUS_PRENATAL		21	-0.3409803	-1.0563638	0.34615386	0.71419495	1	435	tags=10%, list=4%, signal=10%
WATANABE_COLON_CANCER_MSI_VS_MSS_DN	WATANABE_COLON_CANCER_MSI_VS_MSS_DN		38	-0.37841558	-1.0554305	0.32142857	0.7154675	1	1356	tags=26%, list=12%, signal=30%
BROWNE_HCMV_INFECTION_4HR_UP	BROWNE_HCMV_INFECTION_4HR_UP		34	-0.37981838	-1.0554013	0.375	0.7146395	1	945	tags=21%, list=8%, signal=22%
PRAMOONJAGO_SOX4_TARGETS_UP	PRAMOONJAGO_SOX4_TARGETS_UP		35	-0.3451287	-1.0551047	0.39215687	0.71450543	1	1240	tags=20%, list=11%, signal=22%
REACTOME_G_ALPHA_12_13_SIGNALLING_EVENTS	REACTOME_G_ALPHA_12_13_SIGNALLING_EVENTS		37	-0.36146423	-1.0548414	0.36734694	0.7141766	1	1356	tags=19%, list=12%, signal=21%
REACTOME_SNRNP_ASSEMBLY	REACTOME_SNRNP_ASSEMBLY		29	-0.3604904	-1.0540105	0.3962264	0.71534157	1	3114	tags=48%, list=28%, signal=67%
OSADA_ASCL1_TARGETS_DN	OSADA_ASCL1_TARGETS_DN		15	-0.50709206	-1.052496	0.4	0.717999	1	1041	tags=33%, list=9%, signal=37%
KEGG_VIBRIO_CHOLERAE_INFECTION	KEGG_VIBRIO_CHOLERAE_INFECTION		38	-0.29998848	-1.052442	0.3962264	0.7172094	1	1913	tags=24%, list=17%, signal=28%
TAKAO_RESPONSE_TO_UVB_RADIATION_DN	TAKAO_RESPONSE_TO_UVB_RADIATION_DN		60	-0.28107655	-1.052247	0.40384614	0.7167202	1	3157	tags=48%, list=28%, signal=67%
REACTOME_PLATELET_ACTIVATION	REACTOME_PLATELET_ACTIVATION		110	-0.35376564	-1.0517141	0.39344263	0.7167577	1	2006	tags=34%, list=18%, signal=41%
SOTIRIOU_BREAST_CANCER_GRADE_1_VS_3_DN	SOTIRIOU_BREAST_CANCER_GRADE_1_VS_3_DN		27	-0.37825832	-1.0511218	0.3962264	0.71703076	1	1780	tags=26%, list=16%, signal=31%
MOLENAAR_TARGETS_OF_CCND1_AND_CDK4_UP	MOLENAAR_TARGETS_OF_CCND1_AND_CDK4_UP		28	-0.38720664	-1.0503274	0.4032258	0.7179288	1	1586	tags=32%, list=14%, signal=37%
SEKI_INFLAMMATORY_RESPONSE_LPS_UP	SEKI_INFLAMMATORY_RESPONSE_LPS_UP		52	-0.415942	-1.0498264	0.4117647	0.71811306	1	1121	tags=21%, list=10%, signal=23%
COLIN_PILOCYTIC_ASTROCYTOMA_VS_GLIOBLASTOMA_UP	COLIN_PILOCYTIC_ASTROCYTOMA_VS_GLIOBLASTOMA_UP		20	-0.45453015	-1.0493356	0.3888889	0.7182873	1	1056	tags=25%, list=9%, signal=28%
SESTO_RESPONSE_TO_UV_C0	SESTO_RESPONSE_TO_UV_C0		80	-0.27269524	-1.0490597	0.4074074	0.7178956	1	2925	tags=33%, list=26%, signal=44%
DITTMER_PTHLH_TARGETS_DN	DITTMER_PTHLH_TARGETS_DN		50	-0.2806363	-1.0482751	0.43636364	0.71876264	1	1301	tags=14%, list=12%, signal=16%
DAZARD_RESPONSE_TO_UV_SCC_DN	DAZARD_RESPONSE_TO_UV_SCC_DN		59	-0.27989924	-1.0473872	0.44230768	0.7198401	1	2550	tags=31%, list=23%, signal=39%
ONDER_CDH1_TARGETS_2_DN	ONDER_CDH1_TARGETS_2_DN		264	-0.3428221	-1.0469575	0.3898305	0.71969473	1	1436	tags=23%, list=13%, signal=25%
MOOTHA_PGC	MOOTHA_PGC		263	-0.24271978	-1.0468916	0.43103448	0.7189751	1	1918	tags=16%, list=17%, signal=19%
WOOD_EBV_EBNA1_TARGETS_UP	WOOD_EBV_EBNA1_TARGETS_UP		75	-0.2791981	-1.0462592	0.40384614	0.7196831	1	2339	tags=31%, list=21%, signal=39%
SCHUHMACHER_MYC_TARGETS_UP	SCHUHMACHER_MYC_TARGETS_UP		49	-0.3525325	-1.0458988	0.46938777	0.7195569	1	3098	tags=43%, list=28%, signal=59%
JIANG_HYPOXIA_CANCER	JIANG_HYPOXIA_CANCER		42	-0.26912764	-1.0447764	0.33333334	0.7207454	1	3006	tags=36%, list=27%, signal=49%
KEGG_DNA_REPLICATION	KEGG_DNA_REPLICATION		26	-0.4566162	-1.043846	0.4680851	0.7218168	1	2603	tags=54%, list=23%, signal=70%
MITSIADES_RESPONSE_TO_APLIDIN_UP	MITSIADES_RESPONSE_TO_APLIDIN_UP		260	-0.28094706	-1.0436904	0.30769232	0.7213775	1	1915	tags=23%, list=17%, signal=28%
MULLIGHAN_MLL_SIGNATURE_1_UP	MULLIGHAN_MLL_SIGNATURE_1_UP		233	-0.28573778	-1.0434316	0.44230768	0.7210871	1	2004	tags=23%, list=18%, signal=27%
REACTOME_GLOBAL_GENOMIC_NER	REACTOME_GLOBAL_GENOMIC_NER		31	-0.32497522	-1.0431191	0.4117647	0.7209301	1	3132	tags=48%, list=28%, signal=67%
MOHANKUMAR_TLX1_TARGETS_DN	MOHANKUMAR_TLX1_TARGETS_DN		82	-0.37535697	-1.0431097	0.40677965	0.7200452	1	1416	tags=30%, list=13%, signal=35%
CROMER_METASTASIS_DN	CROMER_METASTASIS_DN		43	-0.33578867	-1.0430759	0.38181818	0.71919703	1	1345	tags=16%, list=12%, signal=18%
REACTOME_INTEGRIN_CELL_SURFACE_INTERACTIONS	REACTOME_INTEGRIN_CELL_SURFACE_INTERACTIONS		53	-0.40275922	-1.0429837	0.4385965	0.71858734	1	1323	tags=28%, list=12%, signal=32%
BOYLAN_MULTIPLE_MYELOMA_C_CLUSTER_UP	BOYLAN_MULTIPLE_MYELOMA_C_CLUSTER_UP		20	-0.38402337	-1.0428449	0.4074074	0.718159	1	1368	tags=30%, list=12%, signal=34%
REACTOME_NUCLEOTIDE_EXCISION_REPAIR	REACTOME_NUCLEOTIDE_EXCISION_REPAIR		45	-0.3054252	-1.0425285	0.46	0.717859	1	3132	tags=42%, list=28%, signal=58%
HUANG_FOXA2_TARGETS_UP	HUANG_FOXA2_TARGETS_UP		26	-0.38983622	-1.0417424	0.4107143	0.718651	1	1366	tags=23%, list=12%, signal=26%
RIGGINS_TAMOXIFEN_RESISTANCE_DN	RIGGINS_TAMOXIFEN_RESISTANCE_DN		132	-0.3163563	-1.0406493	0.43137255	0.7207076	1	1912	tags=30%, list=17%, signal=36%
GOZGIT_ESR1_TARGETS_DN	GOZGIT_ESR1_TARGETS_DN		379	-0.2988708	-1.0404533	0.40983605	0.72026825	1	1552	tags=23%, list=14%, signal=26%
REACTOME_HEMOSTASIS	REACTOME_HEMOSTASIS		194	-0.34301707	-1.0402367	0.421875	0.7199875	1	1773	tags=29%, list=16%, signal=34%
ZHAN_V2_LATE_DIFFERENTIATION_GENES	ZHAN_V2_LATE_DIFFERENTIATION_GENES		27	-0.34002453	-1.0402282	0.4181818	0.7191195	1	1635	tags=22%, list=15%, signal=26%
KEGG_FC_EPSILON_RI_SIGNALING_PATHWAY	KEGG_FC_EPSILON_RI_SIGNALING_PATHWAY		56	-0.3205202	-1.0401809	0.41379312	0.7182949	1	1368	tags=25%, list=12%, signal=28%
REACTOME_POST_TRANSLATIONAL_PROTEIN_MODIFICATION	REACTOME_POST_TRANSLATIONAL_PROTEIN_MODIFICATION		28	-0.3400228	-1.0401542	0.41269842	0.71742266	1	802	tags=14%, list=7%, signal=15%
LUI_THYROID_CANCER_PAX8_PPARG_UP	LUI_THYROID_CANCER_PAX8_PPARG_UP		27	-0.35972086	-1.0398585	0.49122807	0.71715015	1	2243	tags=33%, list=20%, signal=42%
VANHARANTA_UTERINE_FIBROID_WITH_7Q_DELETION_UP	VANHARANTA_UTERINE_FIBROID_WITH_7Q_DELETION_UP		40	-0.27445868	-1.0397192	0.3962264	0.71657836	1	2398	tags=25%, list=21%, signal=32%
DACOSTA_UV_RESPONSE_VIA_ERCC3_DN	DACOSTA_UV_RESPONSE_VIA_ERCC3_DN		438	-0.25498968	-1.0383652	0.36363637	0.7190017	1	2529	tags=30%, list=23%, signal=37%
GARY_CD5_TARGETS_UP	GARY_CD5_TARGETS_UP		292	-0.2507484	-1.0383481	0.41509435	0.71823764	1	2321	tags=24%, list=21%, signal=29%
DIRMEIER_LMP1_RESPONSE_EARLY	DIRMEIER_LMP1_RESPONSE_EARLY		36	-0.35240996	-1.0380956	0.32692307	0.71809334	1	748	tags=19%, list=7%, signal=21%
WEIGEL_OXIDATIVE_STRESS_BY_HNE_AND_H2O2	WEIGEL_OXIDATIVE_STRESS_BY_HNE_AND_H2O2		28	-0.33140326	-1.0377513	0.39583334	0.7181009	1	1956	tags=25%, list=17%, signal=30%
DOUGLAS_BMI1_TARGETS_UP	DOUGLAS_BMI1_TARGETS_UP		331	-0.28064197	-1.0370744	0.4117647	0.71859115	1	1248	tags=16%, list=11%, signal=17%
HOOI_ST7_TARGETS_UP	HOOI_ST7_TARGETS_UP		39	-0.39026487	-1.0368289	0.40677965	0.71822256	1	1671	tags=31%, list=15%, signal=36%
YAO_HOXA10_TARGETS_VIA_PROGESTERONE_UP	YAO_HOXA10_TARGETS_VIA_PROGESTERONE_UP		62	-0.38526085	-1.0367411	0.43333334	0.7175134	1	1117	tags=23%, list=10%, signal=25%
ZHAN_MULTIPLE_MYELOMA_MF_UP	ZHAN_MULTIPLE_MYELOMA_MF_UP		29	-0.39609945	-1.0361218	0.3846154	0.717804	1	496	tags=21%, list=4%, signal=22%
GRABARCZYK_BCL11B_TARGETS_UP	GRABARCZYK_BCL11B_TARGETS_UP		41	-0.36348924	-1.035784	0.4893617	0.7177486	1	1840	tags=32%, list=16%, signal=38%
CROONQUIST_NRAS_SIGNALING_DN	CROONQUIST_NRAS_SIGNALING_DN		44	-0.44327557	-1.0357336	0.4680851	0.7169471	1	2597	tags=52%, list=23%, signal=68%
ZHAN_MULTIPLE_MYELOMA_SPIKED	ZHAN_MULTIPLE_MYELOMA_SPIKED		15	-0.4526321	-1.0353279	0.421875	0.7170853	1	545	tags=27%, list=5%, signal=28%
NEWMAN_ERCC6_TARGETS_DN	NEWMAN_ERCC6_TARGETS_DN		20	-0.45354697	-1.0347362	0.43396226	0.7175424	1	1436	tags=45%, list=13%, signal=52%
YAO_TEMPORAL_RESPONSE_TO_PROGESTERONE_CLUSTER_5	YAO_TEMPORAL_RESPONSE_TO_PROGESTERONE_CLUSTER_5		25	-0.41098663	-1.0345135	0.49056605	0.71739477	1	2521	tags=40%, list=23%, signal=52%
HU_ANGIOGENESIS_DN	HU_ANGIOGENESIS_DN		21	-0.34803167	-1.0344439	0.40350878	0.71677953	1	2883	tags=38%, list=26%, signal=51%
CHANDRAN_METASTASIS_UP	CHANDRAN_METASTASIS_UP		44	-0.3212559	-1.0342529	0.509434	0.7164091	1	1048	tags=14%, list=9%, signal=15%
BILD_HRAS_ONCOGENIC_SIGNATURE	BILD_HRAS_ONCOGENIC_SIGNATURE		140	-0.31498387	-1.0338687	0.37704918	0.7163921	1	2040	tags=29%, list=18%, signal=34%
SHIPP_DLBCL_VS_FOLLICULAR_LYMPHOMA_DN	SHIPP_DLBCL_VS_FOLLICULAR_LYMPHOMA_DN		29	-0.41765302	-1.0334116	0.36206895	0.7165287	1	1751	tags=38%, list=16%, signal=45%
CHESLER_BRAIN_HIGHEST_GENETIC_VARIANCE	CHESLER_BRAIN_HIGHEST_GENETIC_VARIANCE		27	-0.35804605	-1.0333971	0.40677965	0.7156913	1	2833	tags=33%, list=25%, signal=45%
COULOUARN_TEMPORAL_TGFB1_SIGNATURE_DN	COULOUARN_TEMPORAL_TGFB1_SIGNATURE_DN		86	-0.31285024	-1.0325229	0.4385965	0.7165009	1	2131	tags=34%, list=19%, signal=41%
WATANABE_RECTAL_CANCER_RADIOTHERAPY_RESPONSIVE_UP	WATANABE_RECTAL_CANCER_RADIOTHERAPY_RESPONSIVE_UP		66	-0.2570086	-1.0309511	0.42105263	0.7190637	1	2848	tags=35%, list=25%, signal=46%
SASSON_RESPONSE_TO_FORSKOLIN_DN	SASSON_RESPONSE_TO_FORSKOLIN_DN		46	-0.36045387	-1.0300183	0.43137255	0.7196459	1	2764	tags=46%, list=25%, signal=60%
HADDAD_B_LYMPHOCYTE_PROGENITOR	HADDAD_B_LYMPHOCYTE_PROGENITOR		144	-0.30580375	-1.029858	0.45762712	0.7191902	1	1791	tags=28%, list=16%, signal=33%
GENTILE_UV_RESPONSE_CLUSTER_D4	GENTILE_UV_RESPONSE_CLUSTER_D4		26	-0.32695675	-1.0272311	0.40677965	0.72409767	1	2887	tags=42%, list=26%, signal=57%
KYNG_ENVIRONMENTAL_STRESS_RESPONSE_UP	KYNG_ENVIRONMENTAL_STRESS_RESPONSE_UP		22	-0.35235548	-1.0264902	0.41379312	0.7248414	1	2701	tags=45%, list=24%, signal=60%
TARTE_PLASMA_CELL_VS_B_LYMPHOCYTE_DN	TARTE_PLASMA_CELL_VS_B_LYMPHOCYTE_DN		26	-0.4221219	-1.0264537	0.5	0.7241046	1	2307	tags=46%, list=21%, signal=58%
KAUFFMANN_MELANOMA_RELAPSE_UP	KAUFFMANN_MELANOMA_RELAPSE_UP		44	-0.39176002	-1.0261829	0.48	0.72376734	1	3552	tags=50%, list=32%, signal=73%
MORI_PRE_BI_LYMPHOCYTE_DN	MORI_PRE_BI_LYMPHOCYTE_DN		49	-0.32777482	-1.0240953	0.4262295	0.7275719	1	1219	tags=18%, list=11%, signal=21%
ALCALAY_AML_BY_NPM1_LOCALIZATION_DN	ALCALAY_AML_BY_NPM1_LOCALIZATION_DN		124	-0.33778375	-1.0238683	0.46	0.72710466	1	2088	tags=31%, list=19%, signal=37%
JAZAERI_BREAST_CANCER_BRCA1_VS_BRCA2_UP	JAZAERI_BREAST_CANCER_BRCA1_VS_BRCA2_UP		35	-0.31483668	-1.0235329	0.46551725	0.727039	1	2905	tags=37%, list=26%, signal=50%
DAZARD_RESPONSE_TO_UV_NHEK_DN	DAZARD_RESPONSE_TO_UV_NHEK_DN		118	-0.29562724	-1.0232124	0.42553192	0.72668046	1	2927	tags=43%, list=26%, signal=58%
MCCLUNG_CREB1_TARGETS_DN	MCCLUNG_CREB1_TARGETS_DN		42	-0.32970288	-1.0227839	0.46296296	0.7264479	1	1598	tags=29%, list=14%, signal=33%
WOTTON_RUNX_TARGETS_DN	WOTTON_RUNX_TARGETS_DN		19	-0.4150364	-1.0227451	0.5106383	0.7256682	1	1108	tags=26%, list=10%, signal=29%
STEIN_ESTROGEN_RESPONSE_NOT_VIA_ESRRA	STEIN_ESTROGEN_RESPONSE_NOT_VIA_ESRRA		15	-0.451263	-1.0225552	0.43137255	0.7251308	1	2432	tags=47%, list=22%, signal=60%
CASORELLI_ACUTE_PROMYELOCYTIC_LEUKEMIA_UP	CASORELLI_ACUTE_PROMYELOCYTIC_LEUKEMIA_UP		97	-0.31983727	-1.0221969	0.4528302	0.72525865	1	1494	tags=23%, list=13%, signal=26%
ZHAN_MULTIPLE_MYELOMA_PR_UP	ZHAN_MULTIPLE_MYELOMA_PR_UP		22	-0.50503653	-1.0217874	0.47916666	0.7253311	1	2816	tags=64%, list=25%, signal=85%
REACTOME_LAGGING_STRAND_SYNTHESIS	REACTOME_LAGGING_STRAND_SYNTHESIS		15	-0.46404618	-1.021395	0.5416667	0.7254616	1	2975	tags=67%, list=27%, signal=91%
BYSTRYKH_HEMATOPOIESIS_STEM_CELL_AND_BRAIN_QTL_TRANS	BYSTRYKH_HEMATOPOIESIS_STEM_CELL_AND_BRAIN_QTL_TRANS		138	-0.2535411	-1.0207318	0.43548387	0.7263545	1	2336	tags=30%, list=21%, signal=37%
REACTOME_GLUCOSE_AND_OTHER_SUGAR_SLC_TRANSPORTERS	REACTOME_GLUCOSE_AND_OTHER_SUGAR_SLC_TRANSPORTERS		57	-0.33369043	-1.0206232	0.4	0.7256975	1	1264	tags=25%, list=11%, signal=28%
BUYTAERT_PHOTODYNAMIC_THERAPY_STRESS_UP	BUYTAERT_PHOTODYNAMIC_THERAPY_STRESS_UP		428	-0.2554163	-1.0200645	0.36363637	0.7260364	1	1669	tags=18%, list=15%, signal=20%
KEGG_GLUTATHIONE_METABOLISM	KEGG_GLUTATHIONE_METABOLISM		34	-0.3625695	-1.0199574	0.4909091	0.725325	1	1987	tags=32%, list=18%, signal=39%
MARZEC_IL2_SIGNALING_UP	MARZEC_IL2_SIGNALING_UP		65	-0.29112652	-1.0187881	0.32786885	0.7269797	1	1943	tags=25%, list=17%, signal=30%
BIOCARTA_BCR_PATHWAY	BIOCARTA_BCR_PATHWAY		20	-0.39049888	-1.0180864	0.40677965	0.7279121	1	1585	tags=25%, list=14%, signal=29%
PASQUALUCCI_LYMPHOMA_BY_GC_STAGE_UP	PASQUALUCCI_LYMPHOMA_BY_GC_STAGE_UP		183	-0.25771886	-1.0176134	0.3898305	0.72780246	1	2517	tags=33%, list=22%, signal=42%
KOYAMA_SEMA3B_TARGETS_DN	KOYAMA_SEMA3B_TARGETS_DN		152	-0.27733064	-1.0164514	0.4385965	0.7296383	1	959	tags=16%, list=9%, signal=17%
BIOCARTA_IL2RB_PATHWAY	BIOCARTA_IL2RB_PATHWAY		23	-0.35853523	-1.0160372	0.48076922	0.7296833	1	2289	tags=39%, list=20%, signal=49%
DAVICIONI_MOLECULAR_ARMS_VS_ERMS_DN	DAVICIONI_MOLECULAR_ARMS_VS_ERMS_DN		105	-0.36770427	-1.0156766	0.42857143	0.7294591	1	1439	tags=25%, list=13%, signal=28%
REACTOME_NCAM_SIGNALING_FOR_NEURITE_OUT_GROWTH	REACTOME_NCAM_SIGNALING_FOR_NEURITE_OUT_GROWTH		46	-0.37403324	-1.0152328	0.5294118	0.7295563	1	1368	tags=26%, list=12%, signal=30%
REACTOME_FORMATION_OF_PLATELET_PLUG	REACTOME_FORMATION_OF_PLATELET_PLUG		125	-0.32752636	-1.0150979	0.46153846	0.7290817	1	2006	tags=31%, list=18%, signal=38%
HAHTOLA_MYCOSIS_FUNGOIDES_CD4_UP	HAHTOLA_MYCOSIS_FUNGOIDES_CD4_UP		38	-0.34860513	-1.0149604	0.39285713	0.7286549	1	2704	tags=39%, list=24%, signal=52%
RUGO_ENVIRONMENTAL_STRESS_RESPONSE_UP	RUGO_ENVIRONMENTAL_STRESS_RESPONSE_UP		20	-0.3569497	-1.0134958	0.45	0.73116815	1	1117	tags=20%, list=10%, signal=22%
NAKAYAMA_SOFT_TISSUE_TUMORS_PCA2_DN	NAKAYAMA_SOFT_TISSUE_TUMORS_PCA2_DN		52	-0.4534505	-1.0117575	0.5081967	0.7339347	1	1221	tags=33%, list=11%, signal=37%
YAGI_AML_WITH_T_9_11_TRANSLOCATION	YAGI_AML_WITH_T_9_11_TRANSLOCATION		91	-0.28256598	-1.0103438	0.47368422	0.7362345	1	1172	tags=13%, list=10%, signal=15%
GAZDA_DIAMOND_BLACKFAN_ANEMIA_PROGENITOR_DN	GAZDA_DIAMOND_BLACKFAN_ANEMIA_PROGENITOR_DN		35	-0.3056433	-1.0100447	0.40384614	0.7361418	1	2246	tags=34%, list=20%, signal=43%
FARMER_BREAST_CANCER_APOCRINE_VS_BASAL	FARMER_BREAST_CANCER_APOCRINE_VS_BASAL		199	-0.2793728	-1.009631	0.45614034	0.7364818	1	2194	tags=27%, list=20%, signal=33%
STEIN_ESRRA_TARGETS_UP	STEIN_ESRRA_TARGETS_UP		233	-0.24648038	-1.0092343	0.44827586	0.7363326	1	2706	tags=27%, list=24%, signal=34%
HADDAD_T_LYMPHOCYTE_AND_NK_PROGENITOR_DN	HADDAD_T_LYMPHOCYTE_AND_NK_PROGENITOR_DN		47	-0.39459348	-1.0091263	0.45	0.7358438	1	1956	tags=47%, list=17%, signal=56%
OUYANG_PROSTATE_CANCER_PROGRESSION_DN	OUYANG_PROSTATE_CANCER_PROGRESSION_DN		15	-0.3558405	-1.0090963	0.5272727	0.7350465	1	1696	tags=33%, list=15%, signal=39%
SANA_RESPONSE_TO_IFNG_DN	SANA_RESPONSE_TO_IFNG_DN		56	-0.30898857	-1.0090622	0.43636364	0.73428535	1	2083	tags=20%, list=19%, signal=24%
GNATENKO_PLATELET_SIGNATURE	GNATENKO_PLATELET_SIGNATURE		20	-0.39771459	-1.0085125	0.5	0.73452646	1	1384	tags=25%, list=12%, signal=28%
FRASOR_RESPONSE_TO_ESTRADIOL_DN	FRASOR_RESPONSE_TO_ESTRADIOL_DN		40	-0.32879028	-1.0083904	0.44444445	0.73411566	1	1728	tags=33%, list=15%, signal=38%
FONTAINE_THYROID_TUMOR_UNCERTAIN_MALIGNANCY_DN	FONTAINE_THYROID_TUMOR_UNCERTAIN_MALIGNANCY_DN		18	-0.43607765	-1.0082082	0.4	0.7337518	1	1865	tags=39%, list=17%, signal=47%
MULLIGHAN_NPM1_MUTATED_SIGNATURE_2_DN	MULLIGHAN_NPM1_MUTATED_SIGNATURE_2_DN		43	-0.3207347	-1.0081724	0.44067797	0.73304677	1	2024	tags=26%, list=18%, signal=31%
KEGG_FOCAL_ADHESION	KEGG_FOCAL_ADHESION		123	-0.34478232	-1.0068977	0.46296296	0.7347589	1	1639	tags=28%, list=15%, signal=32%
FONTAINE_FOLLICULAR_THYROID_ADENOMA_UP	FONTAINE_FOLLICULAR_THYROID_ADENOMA_UP		40	-0.29850212	-1.0066596	0.47058824	0.7342359	1	1987	tags=25%, list=18%, signal=30%
OHM_METHYLATED_IN_ADULT_CANCERS	OHM_METHYLATED_IN_ADULT_CANCERS		17	-0.4001321	-1.0064191	0.4375	0.73403615	1	693	tags=18%, list=6%, signal=19%
DACOSTA_UV_RESPONSE_VIA_ERCC3_COMMON_UP	DACOSTA_UV_RESPONSE_VIA_ERCC3_COMMON_UP		43	-0.29365322	-1.0053451	0.43333334	0.73565483	1	1432	tags=19%, list=13%, signal=21%
UEDA_PERIFERAL_CLOCK	UEDA_PERIFERAL_CLOCK		117	-0.26234335	-1.0048265	0.4918033	0.73616105	1	2198	tags=26%, list=20%, signal=33%
RIGGI_EWING_SARCOMA_PROGENITOR_DN	RIGGI_EWING_SARCOMA_PROGENITOR_DN		114	-0.36428106	-1.0048251	0.46666667	0.7353274	1	1783	tags=32%, list=16%, signal=38%
CROMER_TUMORIGENESIS_UP	CROMER_TUMORIGENESIS_UP		30	-0.474233	-1.0046577	0.47272727	0.73467225	1	1579	tags=43%, list=14%, signal=50%
REACTOME_REGULATION_OF_ORNITHINE_DECARBOXYLASE	REACTOME_REGULATION_OF_ORNITHINE_DECARBOXYLASE		40	-0.3189648	-1.004389	0.5471698	0.7343475	1	2073	tags=20%, list=19%, signal=24%
HSIAO_HOUSEKEEPING_GENES	HSIAO_HOUSEKEEPING_GENES		275	-0.22883897	-1.0041564	0.3846154	0.73408026	1	2766	tags=27%, list=25%, signal=34%
KAYO_AGING_MUSCLE_DN	KAYO_AGING_MUSCLE_DN		82	-0.26668602	-1.0036211	0.484375	0.7345211	1	2697	tags=34%, list=24%, signal=45%
LE_EGR2_TARGETS_UP	LE_EGR2_TARGETS_UP		75	-0.41608697	-1.003193	0.46153846	0.7346224	1	2606	tags=49%, list=23%, signal=64%
KEGG_GALACTOSE_METABOLISM	KEGG_GALACTOSE_METABOLISM		21	-0.32423395	-1.0029169	0.42105263	0.73425585	1	2942	tags=67%, list=26%, signal=90%
GAZDA_DIAMOND_BLACKFAN_ANEMIA_ERYTHROID_DN	GAZDA_DIAMOND_BLACKFAN_ANEMIA_ERYTHROID_DN		240	-0.23709261	-1.0025043	0.45	0.734095	1	1840	tags=21%, list=16%, signal=25%
LI_WILMS_TUMOR_VS_FETAL_KIDNEY_1_DN	LI_WILMS_TUMOR_VS_FETAL_KIDNEY_1_DN		111	-0.32075176	-1.001064	0.44	0.73622966	1	2609	tags=41%, list=23%, signal=52%
NATSUME_RESPONSE_TO_INTERFERON_BETA_DN	NATSUME_RESPONSE_TO_INTERFERON_BETA_DN		35	-0.31810972	-1.0007684	0.43137255	0.7361371	1	1007	tags=17%, list=9%, signal=19%
TAKEDA_TARGETS_OF_NUP98_HOXA9_FUSION_8D_UP	TAKEDA_TARGETS_OF_NUP98_HOXA9_FUSION_8D_UP		84	-0.35990047	-1.0006807	0.4923077	0.73541737	1	1273	tags=27%, list=11%, signal=31%
BEIER_GLIOMA_STEM_CELL_UP	BEIER_GLIOMA_STEM_CELL_UP		24	-0.38465908	-0.9992761	0.48387095	0.7382044	1	323	tags=17%, list=3%, signal=17%
HOSHIDA_LIVER_CANCER_SUBCLASS_S3	HOSHIDA_LIVER_CANCER_SUBCLASS_S3		200	-0.31844044	-0.9985131	0.5409836	0.73890424	1	1387	tags=23%, list=12%, signal=26%
ROZANOV_MMP14_TARGETS_SUBSET	ROZANOV_MMP14_TARGETS_SUBSET		24	-0.44573075	-0.99807954	0.4918033	0.7389746	1	1866	tags=42%, list=17%, signal=50%
SASSON_RESPONSE_TO_GONADOTROPHINS_DN	SASSON_RESPONSE_TO_GONADOTROPHINS_DN		46	-0.34660035	-0.9977208	0.4528302	0.73900217	1	2764	tags=46%, list=25%, signal=60%
BILD_MYC_ONCOGENIC_SIGNATURE	BILD_MYC_ONCOGENIC_SIGNATURE		107	-0.25958294	-0.99632406	0.453125	0.741192	1	2078	tags=24%, list=19%, signal=30%
UDAYAKUMAR_MED1_TARGETS_DN	UDAYAKUMAR_MED1_TARGETS_DN		146	-0.27610916	-0.99577194	0.53571427	0.7416959	1	1656	tags=18%, list=15%, signal=21%
MARKEY_RB1_ACUTE_LOF_DN	MARKEY_RB1_ACUTE_LOF_DN		172	-0.34636652	-0.99553573	0.48979592	0.7413748	1	2678	tags=37%, list=24%, signal=48%
IVANOVA_HEMATOPOIESIS_STEM_CELL	IVANOVA_HEMATOPOIESIS_STEM_CELL		61	-0.31086847	-0.99514323	0.4716981	0.7416569	1	1596	tags=21%, list=14%, signal=25%
GRAHAM_NORMAL_QUIESCENT_VS_NORMAL_DIVIDING_DN	GRAHAM_NORMAL_QUIESCENT_VS_NORMAL_DIVIDING_DN		57	-0.39846572	-0.99478984	0.43137255	0.7415751	1	2879	tags=56%, list=26%, signal=75%
IVANOVA_HEMATOPOIESIS_STEM_CELL_LONG_TERM	IVANOVA_HEMATOPOIESIS_STEM_CELL_LONG_TERM		65	-0.3209329	-0.9924484	0.51785713	0.745612	1	1147	tags=23%, list=10%, signal=26%
SESTO_RESPONSE_TO_UV_C7	SESTO_RESPONSE_TO_UV_C7		49	-0.33309004	-0.9915304	0.49122807	0.7468566	1	2424	tags=43%, list=22%, signal=54%
LIU_VMYB_TARGETS_UP	LIU_VMYB_TARGETS_UP		82	-0.2704066	-0.99084413	0.5084746	0.7474306	1	1435	tags=22%, list=13%, signal=25%
MUNSHI_MULTIPLE_MYELOMA_UP	MUNSHI_MULTIPLE_MYELOMA_UP		44	-0.2888534	-0.9900598	0.5185185	0.7482233	1	1903	tags=25%, list=17%, signal=30%
DAVICIONI_PAX_FOXO1_SIGNATURE_IN_ARMS_UP	DAVICIONI_PAX_FOXO1_SIGNATURE_IN_ARMS_UP		34	-0.31481126	-0.9893216	0.47540984	0.74903786	1	1158	tags=24%, list=10%, signal=26%
LIEN_BREAST_CARCINOMA_METAPLASTIC	LIEN_BREAST_CARCINOMA_METAPLASTIC		19	-0.49428552	-0.98868597	0.4509804	0.74982655	1	1384	tags=47%, list=12%, signal=54%
SCIAN_CELL_CYCLE_TARGETS_OF_TP53_AND_TP73_DN	SCIAN_CELL_CYCLE_TARGETS_OF_TP53_AND_TP73_DN		19	-0.46086636	-0.98652136	0.42222223	0.7531214	1	3174	tags=68%, list=28%, signal=95%
SHAFFER_IRF4_MULTIPLE_MYELOMA_PROGRAM	SHAFFER_IRF4_MULTIPLE_MYELOMA_PROGRAM		25	-0.3571421	-0.98643833	0.46	0.7525193	1	1354	tags=28%, list=12%, signal=32%
RODWELL_AGING_KIDNEY_NO_BLOOD_DN	RODWELL_AGING_KIDNEY_NO_BLOOD_DN		72	-0.30048636	-0.9858344	0.48387095	0.75303435	1	1973	tags=28%, list=18%, signal=34%
RODRIGUES_THYROID_CARCINOMA_POORLY_DIFFERENTIATED_DN	RODRIGUES_THYROID_CARCINOMA_POORLY_DIFFERENTIATED_DN		385	-0.2568793	-0.98501235	0.43396226	0.75356704	1	2328	tags=26%, list=21%, signal=32%
YAGI_AML_WITH_T_8_21_TRANSLOCATION	YAGI_AML_WITH_T_8_21_TRANSLOCATION		228	-0.26219147	-0.9847439	0.50877196	0.7533367	1	1370	tags=17%, list=12%, signal=19%
CERVERA_SDHB_TARGETS_1_UP	CERVERA_SDHB_TARGETS_1_UP		55	-0.38461038	-0.9834843	0.4918033	0.7551242	1	1027	tags=27%, list=9%, signal=30%
MARTINEZ_RB1_TARGETS_DN	MARTINEZ_RB1_TARGETS_DN		394	-0.26556575	-0.9826914	0.53846157	0.755735	1	1484	tags=17%, list=13%, signal=19%
BREDEMEYER_RAG_SIGNALING_VIA_ATM_NOT_VIA_NFKB_UP	BREDEMEYER_RAG_SIGNALING_VIA_ATM_NOT_VIA_NFKB_UP		26	-0.3907832	-0.9824225	0.47457626	0.7553232	1	1437	tags=31%, list=13%, signal=35%
BHATTACHARYA_EMBRYONIC_STEM_CELL	BHATTACHARYA_EMBRYONIC_STEM_CELL		50	-0.32580107	-0.982236	0.4814815	0.7548383	1	2226	tags=24%, list=20%, signal=30%
NIKOLSKY_BREAST_CANCER_20Q11_AMPLICON	NIKOLSKY_BREAST_CANCER_20Q11_AMPLICON		15	-0.3696214	-0.9820634	0.4117647	0.7544691	1	41	tags=7%, list=0%, signal=7%
WONG_PROTEASOME_GENE_MODULE	WONG_PROTEASOME_GENE_MODULE		35	-0.2863724	-0.9816154	0.4107143	0.7545816	1	3302	tags=37%, list=29%, signal=53%
KEGG_BUTANOATE_METABOLISM	KEGG_BUTANOATE_METABOLISM		24	-0.35534647	-0.98155636	0.51724136	0.7538801	1	2329	tags=46%, list=21%, signal=58%
LINDGREN_BLADDER_CANCER_CLUSTER_3_DN	LINDGREN_BLADDER_CANCER_CLUSTER_3_DN		125	-0.2568423	-0.9803742	0.4814815	0.75571585	1	1610	tags=18%, list=14%, signal=21%
NAKAJIMA_EOSINOPHIL	NAKAJIMA_EOSINOPHIL		15	-0.41970024	-0.980065	0.44827586	0.7554197	1	1001	tags=40%, list=9%, signal=44%
MASSARWEH_TAMOXIFEN_RESISTANCE_DN	MASSARWEH_TAMOXIFEN_RESISTANCE_DN		122	-0.28180984	-0.9793855	0.51724136	0.75611424	1	1604	tags=23%, list=14%, signal=26%
BIOCARTA_MAPK_PATHWAY	BIOCARTA_MAPK_PATHWAY		56	-0.26732332	-0.97881114	0.42307693	0.7564997	1	2023	tags=23%, list=18%, signal=28%
LINDGREN_BLADDER_CANCER_CLUSTER_3_UP	LINDGREN_BLADDER_CANCER_CLUSTER_3_UP		191	-0.27518502	-0.97855085	0.47058824	0.7561875	1	3282	tags=45%, list=29%, signal=62%
BROWNE_HCMV_INFECTION_16HR_DN	BROWNE_HCMV_INFECTION_16HR_DN		50	-0.3535691	-0.97846645	0.5	0.75547546	1	1091	tags=20%, list=10%, signal=22%
LINDSTEDT_DENDRITIC_CELL_MATURATION_C	LINDSTEDT_DENDRITIC_CELL_MATURATION_C		39	-0.3438072	-0.9783695	0.5185185	0.7548708	1	2250	tags=33%, list=20%, signal=42%
STREICHER_LSM1_TARGETS_UP	STREICHER_LSM1_TARGETS_UP		25	-0.35957375	-0.978177	0.43396226	0.7543738	1	1855	tags=36%, list=17%, signal=43%
TIEN_INTESTINE_PROBIOTICS_2HR_UP	TIEN_INTESTINE_PROBIOTICS_2HR_UP		15	-0.32419673	-0.9755455	0.5	0.75900346	1	1887	tags=33%, list=17%, signal=40%
MILI_PSEUDOPODIA	MILI_PSEUDOPODIA		22	-0.33969456	-0.9753	0.55172414	0.7585818	1	449	tags=9%, list=4%, signal=9%
SENESE_HDAC2_TARGETS_DN	SENESE_HDAC2_TARGETS_DN		74	-0.38702607	-0.9752282	0.4716981	0.75795513	1	1436	tags=31%, list=13%, signal=35%
GEORGES_CELL_CYCLE_MIR192_TARGETS	GEORGES_CELL_CYCLE_MIR192_TARGETS		39	-0.32644296	-0.9746295	0.44	0.7582729	1	3645	tags=56%, list=33%, signal=83%
WANG_BARRETTS_ESOPHAGUS_UP	WANG_BARRETTS_ESOPHAGUS_UP		32	-0.3376332	-0.9740956	0.5483871	0.75865585	1	1490	tags=28%, list=13%, signal=32%
REACTOME_PEROXISOMAL_LIPID_METABOLISM	REACTOME_PEROXISOMAL_LIPID_METABOLISM		15	-0.42013156	-0.9732551	0.53846157	0.75959396	1	1554	tags=27%, list=14%, signal=31%
HINATA_NFKB_TARGETS_KERATINOCYTE_UP	HINATA_NFKB_TARGETS_KERATINOCYTE_UP		48	-0.39259124	-0.9730065	0.5681818	0.75941557	1	1474	tags=27%, list=13%, signal=31%
PYEON_HPV_POSITIVE_TUMORS_UP	PYEON_HPV_POSITIVE_TUMORS_UP		34	-0.36125615	-0.9729692	0.46	0.75863326	1	2846	tags=44%, list=25%, signal=59%
HUANG_DASATINIB_RESISTANCE_DN	HUANG_DASATINIB_RESISTANCE_DN		37	-0.2938304	-0.97253203	0.47619048	0.75885	1	2276	tags=32%, list=20%, signal=41%
GRAHAM_CML_DIVIDING_VS_NORMAL_QUIESCENT_UP	GRAHAM_CML_DIVIDING_VS_NORMAL_QUIESCENT_UP		123	-0.33992797	-0.97241336	0.4642857	0.75828534	1	2879	tags=49%, list=26%, signal=65%
SASAKI_ADULT_T_CELL_LEUKEMIA	SASAKI_ADULT_T_CELL_LEUKEMIA		86	-0.27488968	-0.9713161	0.5084746	0.7595261	1	2740	tags=34%, list=24%, signal=44%
BIOCARTA_PROTEASOME_PATHWAY	BIOCARTA_PROTEASOME_PATHWAY		17	-0.34558627	-0.9712424	0.4642857	0.75887775	1	7335	tags=100%, list=66%, signal=289%
HELLEBREKERS_SILENCED_DURING_TUMOR_ANGIOGENESIS	HELLEBREKERS_SILENCED_DURING_TUMOR_ANGIOGENESIS		34	-0.3851522	-0.9712416	0.49019608	0.7580928	1	1439	tags=32%, list=13%, signal=37%
MULLIGHAN_NPM1_SIGNATURE_3_UP	MULLIGHAN_NPM1_SIGNATURE_3_UP		188	-0.2553888	-0.97087884	0.5344828	0.75814134	1	1945	tags=23%, list=17%, signal=28%
WANG_CISPLATIN_RESPONSE_AND_XPC_UP	WANG_CISPLATIN_RESPONSE_AND_XPC_UP		92	-0.29201356	-0.97062856	0.5	0.75773597	1	1681	tags=26%, list=15%, signal=30%
MCBRYAN_PUBERTAL_BREAST_5_6WK_DN	MCBRYAN_PUBERTAL_BREAST_5_6WK_DN		85	-0.27485457	-0.97013474	0.44615385	0.75792855	1	2413	tags=28%, list=22%, signal=36%
LINDGREN_BLADDER_CANCER_CLUSTER_1_UP	LINDGREN_BLADDER_CANCER_CLUSTER_1_UP		65	-0.25856537	-0.9696032	0.47619048	0.75828946	1	2151	tags=26%, list=19%, signal=32%
FAELT_B_CLL_WITH_VH_REARRANGEMENTS_DN	FAELT_B_CLL_WITH_VH_REARRANGEMENTS_DN		27	-0.3097963	-0.9695618	0.48333332	0.757607	1	1289	tags=15%, list=12%, signal=17%
RADMACHER_AML_PROGNOSIS	RADMACHER_AML_PROGNOSIS		51	-0.34573457	-0.9690018	0.45614034	0.75807023	1	1042	tags=20%, list=9%, signal=22%
MULLIGHAN_NPM1_MUTATED_SIGNATURE_1_UP	MULLIGHAN_NPM1_MUTATED_SIGNATURE_1_UP		148	-0.25527662	-0.96888846	0.52459013	0.75763226	1	1945	tags=24%, list=17%, signal=29%
PUIFFE_INVASION_INHIBITED_BY_ASCITES_DN	PUIFFE_INVASION_INHIBITED_BY_ASCITES_DN		85	-0.25884563	-0.9687236	0.5423729	0.75726527	1	2984	tags=36%, list=27%, signal=49%
MANALO_HYPOXIA_DN	MANALO_HYPOXIA_DN		173	-0.30368376	-0.96768916	0.42857143	0.7585456	1	3171	tags=42%, list=28%, signal=57%
SLEBOS_HEAD_AND_NECK_CANCER_WITH_HPV_UP	SLEBOS_HEAD_AND_NECK_CANCER_WITH_HPV_UP		41	-0.30406085	-0.9675686	0.5102041	0.7581281	1	2153	tags=34%, list=19%, signal=42%
RHODES_CANCER_META_SIGNATURE	RHODES_CANCER_META_SIGNATURE		41	-0.2796408	-0.96727604	0.4716981	0.75785595	1	1068	tags=12%, list=10%, signal=13%
ALCALAY_AML_BY_NPM1_LOCALIZATION_UP	ALCALAY_AML_BY_NPM1_LOCALIZATION_UP		96	-0.29839402	-0.96580523	0.55932206	0.76023954	1	1569	tags=22%, list=14%, signal=25%
ADDYA_ERYTHROID_DIFFERENTIATION_BY_HEMIN	ADDYA_ERYTHROID_DIFFERENTIATION_BY_HEMIN		46	-0.29800045	-0.9657177	0.5	0.75957006	1	1519	tags=20%, list=14%, signal=23%
REACTOME_CDT1_ASSOCIATION_WITH_THE_CDC6_ORC_ORIGIN_COMPLEX	REACTOME_CDT1_ASSOCIATION_WITH_THE_CDC6_ORC_ORIGIN_COMPLEX		45	-0.3145177	-0.96508884	0.49056605	0.7598945	1	2744	tags=29%, list=25%, signal=38%
BIOCARTA_AT1R_PATHWAY	BIOCARTA_AT1R_PATHWAY		20	-0.36432698	-0.96402335	0.64285713	0.76173306	1	2009	tags=25%, list=18%, signal=30%
BOYLAN_MULTIPLE_MYELOMA_D_UP	BOYLAN_MULTIPLE_MYELOMA_D_UP		45	-0.29929537	-0.96389353	0.51785713	0.7611725	1	2076	tags=29%, list=19%, signal=35%
NAKAMURA_METASTASIS_MODEL_DN	NAKAMURA_METASTASIS_MODEL_DN		23	-0.36721545	-0.9637931	0.48076922	0.76069796	1	1625	tags=30%, list=15%, signal=36%
REACTOME_METABOLISM_OF_RNA	REACTOME_METABOLISM_OF_RNA		56	-0.2966398	-0.9634235	0.48076922	0.7607533	1	2922	tags=38%, list=26%, signal=50%
REACTOME_DIABETES_PATHWAYS	REACTOME_DIABETES_PATHWAYS		263	-0.19253543	-0.96268153	0.45454547	0.761226	1	2038	tags=17%, list=18%, signal=21%
KIM_WT1_TARGETS_DN	KIM_WT1_TARGETS_DN		255	-0.24721748	-0.9624438	0.50980395	0.76104355	1	2609	tags=31%, list=23%, signal=39%
YAO_TEMPORAL_RESPONSE_TO_PROGESTERONE_CLUSTER_11	YAO_TEMPORAL_RESPONSE_TO_PROGESTERONE_CLUSTER_11		77	-0.2764315	-0.9619986	0.50877196	0.76104844	1	2587	tags=29%, list=23%, signal=37%
LU_IL4_SIGNALING	LU_IL4_SIGNALING		46	-0.3329949	-0.96164393	0.5090909	0.7610587	1	1683	tags=24%, list=15%, signal=28%
AMUNDSON_GAMMA_RADIATION_RESPONSE	AMUNDSON_GAMMA_RADIATION_RESPONSE		25	-0.4085356	-0.9615574	0.46296296	0.7604251	1	2923	tags=56%, list=26%, signal=76%
DACOSTA_UV_RESPONSE_VIA_ERCC3_COMMON_DN	DACOSTA_UV_RESPONSE_VIA_ERCC3_COMMON_DN		220	-0.24219012	-0.9615453	0.4814815	0.7596577	1	2219	tags=25%, list=20%, signal=31%
BROCKE_APOPTOSIS_REVERSED_BY_IL6	BROCKE_APOPTOSIS_REVERSED_BY_IL6		78	-0.29959995	-0.96081746	0.52459013	0.76054204	1	2646	tags=42%, list=24%, signal=55%
BERENJENO_TRANSFORMED_BY_RHOA_REVERSIBLY_DN	BERENJENO_TRANSFORMED_BY_RHOA_REVERSIBLY_DN		22	-0.42936242	-0.9604905	0.5294118	0.7605974	1	449	tags=23%, list=4%, signal=24%
ICHIBA_GRAFT_VERSUS_HOST_DISEASE_D7_DN	ICHIBA_GRAFT_VERSUS_HOST_DISEASE_D7_DN		34	-0.35051385	-0.96046543	0.55	0.7599464	1	1399	tags=26%, list=12%, signal=30%
HELLER_SILENCED_BY_METHYLATION_UP	HELLER_SILENCED_BY_METHYLATION_UP		158	-0.3318261	-0.96033794	0.4915254	0.7594501	1	1956	tags=32%, list=17%, signal=38%
KAAB_HEART_ATRIUM_VS_VENTRICLE_UP	KAAB_HEART_ATRIUM_VS_VENTRICLE_UP		158	-0.32227302	-0.95993876	0.5660377	0.7596464	1	1155	tags=22%, list=10%, signal=24%
REACTOME_CYCLIN_E_ASSOCIATED_EVENTS_DURING_G1_S_TRANSITION_	REACTOME_CYCLIN_E_ASSOCIATED_EVENTS_DURING_G1_S_TRANSITION_		49	-0.30500007	-0.9596678	0.5102041	0.7595383	1	3089	tags=37%, list=28%, signal=51%
CHUNG_BLISTER_CYTOTOXICITY_DN	CHUNG_BLISTER_CYTOTOXICITY_DN		21	-0.38190788	-0.95904446	0.5576923	0.76009166	1	929	tags=19%, list=8%, signal=21%
LEE_NEURAL_CREST_STEM_CELL_DN	LEE_NEURAL_CREST_STEM_CELL_DN		69	-0.3400245	-0.95801747	0.4909091	0.7618167	1	1386	tags=25%, list=12%, signal=28%
MARTORIATI_MDM4_TARGETS_FETAL_LIVER_DN	MARTORIATI_MDM4_TARGETS_FETAL_LIVER_DN		202	-0.27602863	-0.9561186	0.57894737	0.76508814	1	1614	tags=22%, list=14%, signal=26%
BOQUEST_STEM_CELL_CULTURED_VS_FRESH_DN	BOQUEST_STEM_CELL_CULTURED_VS_FRESH_DN		18	-0.46633917	-0.9551071	0.4915254	0.7661873	1	1333	tags=39%, list=12%, signal=44%
MCMURRAY_TP53_HRAS_COOPERATION_RESPONSE_UP	MCMURRAY_TP53_HRAS_COOPERATION_RESPONSE_UP		20	-0.46637464	-0.9549151	0.5263158	0.7659174	1	1317	tags=35%, list=12%, signal=40%
GARCIA_TARGETS_OF_FLI1_AND_DAX1_UP	GARCIA_TARGETS_OF_FLI1_AND_DAX1_UP		22	-0.34959945	-0.95478487	0.5	0.76534104	1	1907	tags=23%, list=17%, signal=27%
REACTOME_CITRIC_ACID_CYCLE	REACTOME_CITRIC_ACID_CYCLE		16	-0.3752637	-0.95475316	0.5416667	0.7646105	1	2572	tags=31%, list=23%, signal=41%
SIG_CHEMOTAXIS	SIG_CHEMOTAXIS		31	-0.31657076	-0.95460963	0.58	0.76414835	1	2363	tags=32%, list=21%, signal=41%
SA_B_CELL_RECEPTOR_COMPLEXES	SA_B_CELL_RECEPTOR_COMPLEXES		16	-0.37989447	-0.95457083	0.5	0.7634938	1	2289	tags=38%, list=20%, signal=47%
KEGG_CHEMOKINE_SIGNALING_PATHWAY	KEGG_CHEMOKINE_SIGNALING_PATHWAY		129	-0.3167967	-0.9545588	0.5409836	0.7627527	1	2047	tags=29%, list=18%, signal=35%
ONDER_CDH1_SIGNALING_VIA_CTNNB1	ONDER_CDH1_SIGNALING_VIA_CTNNB1		52	-0.34737507	-0.95421815	0.537037	0.762776	1	1541	tags=27%, list=14%, signal=31%
WEST_ADRENOCORTICAL_TUMOR_MARKERS_DN	WEST_ADRENOCORTICAL_TUMOR_MARKERS_DN		17	-0.46341	-0.9542134	0.5762712	0.76201266	1	1436	tags=53%, list=13%, signal=61%
DITTMER_PTHLH_TARGETS_UP	DITTMER_PTHLH_TARGETS_UP		84	-0.2670487	-0.9536582	0.53846157	0.7623059	1	2561	tags=27%, list=23%, signal=35%
GAURNIER_PSMD4_TARGETS	GAURNIER_PSMD4_TARGETS		28	-0.42375112	-0.95356417	0.5081967	0.76171494	1	1279	tags=29%, list=11%, signal=32%
POTTI_CYTOXAN_SENSITIVITY	POTTI_CYTOXAN_SENSITIVITY		24	-0.33758375	-0.95335746	0.50769234	0.76136196	1	1544	tags=29%, list=14%, signal=34%
REACTOME_HIV_LIFE_CYCLE	REACTOME_HIV_LIFE_CYCLE		75	-0.28626359	-0.9517341	0.5	0.7641667	1	3370	tags=43%, list=30%, signal=61%
IZADPANAH_STEM_CELL_ADIPOSE_VS_BONE_DN	IZADPANAH_STEM_CELL_ADIPOSE_VS_BONE_DN		65	-0.3812021	-0.95040476	0.50877196	0.766599	1	1440	tags=28%, list=13%, signal=32%
GARGALOVIC_RESPONSE_TO_OXIDIZED_PHOSPHOLIPIDS_GREY_DN	GARGALOVIC_RESPONSE_TO_OXIDIZED_PHOSPHOLIPIDS_GREY_DN		32	-0.3523507	-0.9503225	0.5769231	0.76594967	1	1302	tags=28%, list=12%, signal=32%
XU_AKT1_TARGETS_6HR	XU_AKT1_TARGETS_6HR		17	-0.4116616	-0.95009905	0.5744681	0.7656096	1	1239	tags=24%, list=11%, signal=26%
CHO_NR4A1_TARGETS	CHO_NR4A1_TARGETS		16	-0.38554046	-0.9495329	0.5660377	0.76621187	1	1276	tags=25%, list=11%, signal=28%
FUJII_YBX1_TARGETS_DN	FUJII_YBX1_TARGETS_DN		94	-0.31468874	-0.94924843	0.5	0.7661271	1	2879	tags=47%, list=26%, signal=62%
RUTELLA_RESPONSE_TO_CSF2RB_AND_IL4_UP	RUTELLA_RESPONSE_TO_CSF2RB_AND_IL4_UP		209	-0.28385502	-0.94902235	0.56363636	0.76592493	1	2270	tags=28%, list=20%, signal=35%
KOBAYASHI_EGFR_SIGNALING_24HR_DN	KOBAYASHI_EGFR_SIGNALING_24HR_DN		166	-0.35787693	-0.9473006	0.5102041	0.7685901	1	3098	tags=49%, list=28%, signal=67%
KONDO_EZH2_TARGETS	KONDO_EZH2_TARGETS		82	-0.32640955	-0.9472631	0.54385966	0.7678613	1	533	tags=16%, list=5%, signal=17%
KAUFFMANN_DNA_REPLICATION_GENES	KAUFFMANN_DNA_REPLICATION_GENES		103	-0.27898842	-0.94718134	0.5208333	0.76731	1	2677	tags=32%, list=24%, signal=42%
KEGG_HEMATOPOIETIC_CELL_LINEAGE	KEGG_HEMATOPOIETIC_CELL_LINEAGE		53	-0.36181036	-0.9466794	0.55172414	0.76773584	1	915	tags=21%, list=8%, signal=22%
KANG_DOXORUBICIN_RESISTANCE_UP	KANG_DOXORUBICIN_RESISTANCE_UP		32	-0.41678908	-0.945994	0.56	0.76868784	1	2816	tags=59%, list=25%, signal=79%
WILCOX_PRESPONSE_TO_ROGESTERONE_DN	WILCOX_PRESPONSE_TO_ROGESTERONE_DN		30	-0.36796805	-0.9454767	0.44827586	0.76915735	1	1242	tags=33%, list=11%, signal=37%
BENPORATH_OCT4_TARGETS	BENPORATH_OCT4_TARGETS		150	-0.25244224	-0.9453011	0.57377046	0.76875496	1	1846	tags=25%, list=16%, signal=30%
OUELLET_CULTURED_OVARIAN_CANCER_INVASIVE_VS_LMP_UP	OUELLET_CULTURED_OVARIAN_CANCER_INVASIVE_VS_LMP_UP		46	-0.26430506	-0.9452314	0.5322581	0.7681152	1	2975	tags=41%, list=27%, signal=56%
WANG_LMO4_TARGETS_DN	WANG_LMO4_TARGETS_DN		163	-0.22668472	-0.9451153	0.56363636	0.76756245	1	2444	tags=26%, list=22%, signal=32%
ZHANG_RESPONSE_TO_IKK_INHIBITOR_AND_TNF_DN	ZHANG_RESPONSE_TO_IKK_INHIBITOR_AND_TNF_DN		36	-0.29292527	-0.94430864	0.5084746	0.7684608	1	2009	tags=31%, list=18%, signal=37%
PELLICCIOTTA_HDAC_IN_ANTIGEN_PRESENTATION_DN	PELLICCIOTTA_HDAC_IN_ANTIGEN_PRESENTATION_DN		37	-0.30106717	-0.94429034	0.5090909	0.7677365	1	2744	tags=35%, list=25%, signal=46%
BHATI_G2M_ARREST_BY_2METHOXYESTRADIOL_DN	BHATI_G2M_ARREST_BY_2METHOXYESTRADIOL_DN		76	-0.29147872	-0.94347477	0.5964912	0.7684447	1	2502	tags=32%, list=22%, signal=40%
KERLEY_RESPONSE_TO_CISPLATIN_UP	KERLEY_RESPONSE_TO_CISPLATIN_UP		29	-0.3319535	-0.9433278	0.53846157	0.76793647	1	1150	tags=17%, list=10%, signal=19%
REACTOME_FORMATION_OF_FIBRIN_CLOT_CLOTTING_CASCADE	REACTOME_FORMATION_OF_FIBRIN_CLOT_CLOTTING_CASCADE		29	-0.40884885	-0.9426185	0.530303	0.7688682	1	653	tags=28%, list=6%, signal=29%
REACTOME_EXTENSION_OF_TELOMERES	REACTOME_EXTENSION_OF_TELOMERES		20	-0.3811295	-0.94232106	0.62	0.7686796	1	2540	tags=55%, list=23%, signal=71%
DOANE_BREAST_CANCER_CLASSES_DN	DOANE_BREAST_CANCER_CLASSES_DN		21	-0.34684062	-0.94194555	0.5925926	0.76886237	1	1800	tags=33%, list=16%, signal=40%
BROWNE_HCMV_INFECTION_6HR_DN	BROWNE_HCMV_INFECTION_6HR_DN		89	-0.26313984	-0.9418485	0.55932206	0.7683815	1	1075	tags=16%, list=10%, signal=17%
REACTOME_TRANSCRIPTION_COUPLED_NER	REACTOME_TRANSCRIPTION_COUPLED_NER		40	-0.29152092	-0.9414237	0.4893617	0.7684667	1	3132	tags=45%, list=28%, signal=62%
MOOTHA_GLYCOLYSIS	MOOTHA_GLYCOLYSIS		15	-0.4000777	-0.94136775	0.5762712	0.7677767	1	1797	tags=47%, list=16%, signal=56%
DOANE_BREAST_CANCER_ESR1_DN	DOANE_BREAST_CANCER_ESR1_DN		31	-0.36899838	-0.94085026	0.55172414	0.76811296	1	1056	tags=35%, list=9%, signal=39%
YAGI_AML_FAB_MARKERS	YAGI_AML_FAB_MARKERS		126	-0.27431363	-0.9404446	0.57377046	0.7684452	1	1477	tags=20%, list=13%, signal=23%
DORN_ADENOVIRUS_INFECTION_24HR_DN	DORN_ADENOVIRUS_INFECTION_24HR_DN		32	-0.30963457	-0.9402296	0.56	0.7681707	1	1354	tags=16%, list=12%, signal=18%
SMITH_TERT_TARGETS_UP	SMITH_TERT_TARGETS_UP		85	-0.26387563	-0.94004387	0.48076922	0.767816	1	2668	tags=34%, list=24%, signal=44%
LIU_SOX4_TARGETS_DN	LIU_SOX4_TARGETS_DN		187	-0.20267278	-0.9396678	0.48	0.76794595	1	1819	tags=16%, list=16%, signal=18%
REACTOME_ABORTIVE_ELONGATION_OF_HIV1_TRANSCRIPT_IN_THE_ABSENCE_OF_TAT	REACTOME_ABORTIVE_ELONGATION_OF_HIV1_TRANSCRIPT_IN_THE_ABSENCE_OF_TAT		19	-0.30768815	-0.9393377	0.5686275	0.7680735	1	6757	tags=95%, list=60%, signal=238%
TOMLINS_PROSTATE_CANCER_UP	TOMLINS_PROSTATE_CANCER_UP		21	-0.3235907	-0.9393286	0.5471698	0.7673425	1	1686	tags=33%, list=15%, signal=39%
STEIN_ESRRA_TARGETS	STEIN_ESRRA_TARGETS		308	-0.21199605	-0.93932515	0.53968257	0.7665902	1	2561	tags=23%, list=23%, signal=29%
GENTILE_RESPONSE_CLUSTER_D3	GENTILE_RESPONSE_CLUSTER_D3		35	-0.30056667	-0.93819475	0.54901963	0.7678513	1	2272	tags=34%, list=20%, signal=43%
CHOW_RASSF1_TARGETS_DN	CHOW_RASSF1_TARGETS_DN		18	-0.28259322	-0.93741846	0.5	0.7685897	1	2726	tags=44%, list=24%, signal=59%
DACOSTA_UV_RESPONSE_VIA_ERCC3_TTD_DN	DACOSTA_UV_RESPONSE_VIA_ERCC3_TTD_DN		25	-0.32826734	-0.9361574	0.5873016	0.7701682	1	1756	tags=20%, list=16%, signal=24%
WANG_HCP_PROSTATE_CANCER	WANG_HCP_PROSTATE_CANCER		45	-0.32516468	-0.9361519	0.57377046	0.7694247	1	1193	tags=22%, list=11%, signal=25%
CAIRO_HEPATOBLASTOMA_CLASSES_UP	CAIRO_HEPATOBLASTOMA_CLASSES_UP		371	-0.266835	-0.9358066	0.5106383	0.76938766	1	3530	tags=42%, list=32%, signal=59%
REACTOME_DNA_REPAIR	REACTOME_DNA_REPAIR		78	-0.26894143	-0.93569446	0.47916666	0.7689775	1	2286	tags=24%, list=20%, signal=30%
FLECHNER_BIOPSY_KIDNEY_TRANSPLANT_REJECTED_VS_OK_DN	FLECHNER_BIOPSY_KIDNEY_TRANSPLANT_REJECTED_VS_OK_DN		373	-0.24507074	-0.9353274	0.5625	0.76908666	1	2127	tags=27%, list=19%, signal=32%
REACTOME_SIGNALLING_BY_NGF	REACTOME_SIGNALLING_BY_NGF		134	-0.24087875	-0.93506587	0.5576923	0.76871926	1	1959	tags=18%, list=17%, signal=21%
YAO_TEMPORAL_RESPONSE_TO_PROGESTERONE_CLUSTER_1	YAO_TEMPORAL_RESPONSE_TO_PROGESTERONE_CLUSTER_1		58	-0.33158207	-0.934868	0.61403507	0.7683652	1	1117	tags=26%, list=10%, signal=29%
BIOCARTA_ECM_PATHWAY	BIOCARTA_ECM_PATHWAY		17	-0.3656171	-0.9347522	0.5862069	0.76804644	1	1964	tags=41%, list=18%, signal=50%
GRADE_COLON_CANCER_UP	GRADE_COLON_CANCER_UP		410	-0.20273323	-0.93382126	0.50980395	0.7691637	1	1960	tags=14%, list=18%, signal=17%
REACTOME_DUAL_INCISION_REACTION_IN_GG_NER	REACTOME_DUAL_INCISION_REACTION_IN_GG_NER		20	-0.2966494	-0.93380105	0.5090909	0.7684709	1	3132	tags=45%, list=28%, signal=62%
AMIT_SERUM_RESPONSE_240_MCF10A	AMIT_SERUM_RESPONSE_240_MCF10A		42	-0.32738176	-0.9337038	0.578125	0.7679851	1	1700	tags=26%, list=15%, signal=31%
BASAKI_YBX1_TARGETS_UP	BASAKI_YBX1_TARGETS_UP		168	-0.29375586	-0.9335199	0.52	0.76759857	1	2862	tags=39%, list=26%, signal=52%
BOYAULT_LIVER_CANCER_SUBCLASS_G3_UP	BOYAULT_LIVER_CANCER_SUBCLASS_G3_UP		118	-0.2959862	-0.9329512	0.45833334	0.76807916	1	3253	tags=45%, list=29%, signal=63%
GAUSSMANN_MLL_AF4_FUSION_TARGETS_D_UP	GAUSSMANN_MLL_AF4_FUSION_TARGETS_D_UP		18	-0.36979	-0.9327758	0.5555556	0.7676117	1	1314	tags=28%, list=12%, signal=31%
KEGG_CELL_CYCLE	KEGG_CELL_CYCLE		83	-0.29917732	-0.932006	0.5	0.76831466	1	3089	tags=47%, list=28%, signal=64%
BASSO_B_LYMPHOCYTE_NETWORK	BASSO_B_LYMPHOCYTE_NETWORK		85	-0.26620448	-0.93183166	0.46296296	0.76801145	1	2424	tags=28%, list=22%, signal=36%
JISON_SICKLE_CELL_DISEASE_DN	JISON_SICKLE_CELL_DISEASE_DN		103	-0.21761322	-0.93139637	0.5	0.7681112	1	1598	tags=16%, list=14%, signal=18%
SMID_BREAST_CANCER_BASAL_DN	SMID_BREAST_CANCER_BASAL_DN		387	-0.2973971	-0.93109316	0.56666666	0.76826316	1	1761	tags=26%, list=16%, signal=29%
WEINMANN_ADAPTATION_TO_HYPOXIA_DN	WEINMANN_ADAPTATION_TO_HYPOXIA_DN		27	-0.39991304	-0.92987347	0.5535714	0.76996726	1	1148	tags=26%, list=10%, signal=29%
REACTOME_HIV_INFECTION	REACTOME_HIV_INFECTION		139	-0.23854387	-0.9297995	0.5185185	0.76934433	1	3132	tags=32%, list=28%, signal=44%
KEGG_N_GLYCAN_BIOSYNTHESIS	KEGG_N_GLYCAN_BIOSYNTHESIS		28	-0.27048245	-0.92965895	0.5090909	0.7689617	1	2270	tags=32%, list=20%, signal=40%
DAVICIONI_RHABDOMYOSARCOMA_PAX_FOXO1_FUSION_UP	DAVICIONI_RHABDOMYOSARCOMA_PAX_FOXO1_FUSION_UP		34	-0.32247993	-0.9292743	0.55932206	0.7691393	1	1569	tags=29%, list=14%, signal=34%
BIOCARTA_GH_PATHWAY	BIOCARTA_GH_PATHWAY		19	-0.32708347	-0.92675203	0.5625	0.7737319	1	2292	tags=42%, list=20%, signal=53%
RASHI_RESPONSE_TO_IONIZING_RADIATION_4	RASHI_RESPONSE_TO_IONIZING_RADIATION_4		46	-0.29240137	-0.9263492	0.57894737	0.77370316	1	2095	tags=28%, list=19%, signal=35%
LU_AGING_BRAIN_DN	LU_AGING_BRAIN_DN		155	-0.29607254	-0.92607963	0.627451	0.7734171	1	2239	tags=30%, list=20%, signal=37%
TSAI_RESPONSE_TO_IONIZING_RADIATION	TSAI_RESPONSE_TO_IONIZING_RADIATION		84	-0.29113388	-0.9258012	0.63461536	0.7733229	1	2257	tags=31%, list=20%, signal=38%
BLUM_RESPONSE_TO_SALIRASIB_UP	BLUM_RESPONSE_TO_SALIRASIB_UP		169	-0.22180703	-0.9253963	0.48076922	0.7736006	1	3089	tags=36%, list=28%, signal=48%
MATTIOLI_MULTIPLE_MYELOMA_WITH_14Q32_TRANSLOCATIONS	MATTIOLI_MULTIPLE_MYELOMA_WITH_14Q32_TRANSLOCATIONS		21	-0.3668092	-0.92515516	0.6034483	0.7734549	1	376	tags=19%, list=3%, signal=20%
PENG_RAPAMYCIN_RESPONSE_DN	PENG_RAPAMYCIN_RESPONSE_DN		51	-0.23149922	-0.9231999	0.55737704	0.77641934	1	3458	tags=45%, list=31%, signal=65%
YOSHIOKA_LIVER_CANCER_EARLY_RECURRENCE_UP	YOSHIOKA_LIVER_CANCER_EARLY_RECURRENCE_UP		20	-0.31419972	-0.92296773	0.44444445	0.77623606	1	1018	tags=20%, list=9%, signal=22%
REACTOME_CHEMOKINE_RECEPTORS_BIND_CHEMOKINES	REACTOME_CHEMOKINE_RECEPTORS_BIND_CHEMOKINES		42	-0.40582275	-0.92295897	0.5409836	0.77556175	1	1279	tags=29%, list=11%, signal=32%
BLUM_RESPONSE_TO_SALIRASIB_DN	BLUM_RESPONSE_TO_SALIRASIB_DN		253	-0.2771196	-0.922769	0.46153846	0.7754042	1	2609	tags=32%, list=23%, signal=41%
HAHTOLA_MYCOSIS_FUNGOIDES_CD4_DN	HAHTOLA_MYCOSIS_FUNGOIDES_CD4_DN		67	-0.25996053	-0.9217116	0.546875	0.7766095	1	2398	tags=24%, list=21%, signal=30%
REACTOME_TELOMERE_MAINTENANCE	REACTOME_TELOMERE_MAINTENANCE		28	-0.3346403	-0.9216085	0.5576923	0.77625144	1	2975	tags=50%, list=27%, signal=68%
REACTOME_TCR_SIGNALING	REACTOME_TCR_SIGNALING		32	-0.3586158	-0.9214457	0.6393443	0.77585036	1	3105	tags=41%, list=28%, signal=56%
CONRAD_STEM_CELL	CONRAD_STEM_CELL		24	-0.33933568	-0.9213718	0.58064514	0.77534723	1	1313	tags=25%, list=12%, signal=28%
BLALOCK_ALZHEIMERS_DISEASE_INCIPIENT_UP	BLALOCK_ALZHEIMERS_DISEASE_INCIPIENT_UP		221	-0.25079796	-0.9198088	0.6	0.77777785	1	2220	tags=24%, list=20%, signal=29%
XU_HGF_TARGETS_REPRESSED_BY_AKT1_DN	XU_HGF_TARGETS_REPRESSED_BY_AKT1_DN		46	-0.30264628	-0.9197785	0.60655737	0.777128	1	1569	tags=30%, list=14%, signal=35%
LINDGREN_BLADDER_CANCER_WITH_LOH_IN_CHR9Q	LINDGREN_BLADDER_CANCER_WITH_LOH_IN_CHR9Q		62	-0.2437918	-0.919704	0.53333336	0.77651846	1	2042	tags=23%, list=18%, signal=27%
ST_T_CELL_SIGNAL_TRANSDUCTION	ST_T_CELL_SIGNAL_TRANSDUCTION		33	-0.32749122	-0.9191283	0.6034483	0.77689874	1	496	tags=9%, list=4%, signal=9%
RUTELLA_RESPONSE_TO_HGF_VS_CSF2RB_AND_IL4_DN	RUTELLA_RESPONSE_TO_HGF_VS_CSF2RB_AND_IL4_DN		151	-0.27946496	-0.91699076	0.627451	0.7803034	1	1709	tags=20%, list=15%, signal=23%
CHARAFE_BREAST_CANCER_BASAL_VS_MESENCHYMAL_DN	CHARAFE_BREAST_CANCER_BASAL_VS_MESENCHYMAL_DN		27	-0.3421202	-0.915873	0.5263158	0.78180474	1	549	tags=15%, list=5%, signal=16%
KEGG_NUCLEOTIDE_EXCISION_REPAIR	KEGG_NUCLEOTIDE_EXCISION_REPAIR		38	-0.26718852	-0.9155117	0.53846157	0.7819744	1	3132	tags=45%, list=28%, signal=62%
SESTO_RESPONSE_TO_UV_C8	SESTO_RESPONSE_TO_UV_C8		49	-0.32340723	-0.9149631	0.5849057	0.7822507	1	2369	tags=33%, list=21%, signal=41%
NAKAMURA_CANCER_MICROENVIRONMENT_DN	NAKAMURA_CANCER_MICROENVIRONMENT_DN		33	-0.3409859	-0.91466904	0.5283019	0.7820504	1	2563	tags=42%, list=23%, signal=55%
MCCLUNG_DELTA_FOSB_TARGETS_2WK	MCCLUNG_DELTA_FOSB_TARGETS_2WK		34	-0.363761	-0.9145139	0.6	0.78151876	1	868	tags=18%, list=8%, signal=19%
WINNEPENNINCKX_MELANOMA_METASTASIS_UP	WINNEPENNINCKX_MELANOMA_METASTASIS_UP		88	-0.31439382	-0.9139258	0.54	0.7818642	1	3519	tags=58%, list=31%, signal=84%
FRASOR_TAMOXIFEN_RESPONSE_UP	FRASOR_TAMOXIFEN_RESPONSE_UP		32	-0.28454864	-0.91231513	0.6666667	0.7842876	1	1995	tags=31%, list=18%, signal=38%
REACTOME_CLATHRIN_DERIVED_VESICLE_BUDDING	REACTOME_CLATHRIN_DERIVED_VESICLE_BUDDING		37	-0.23956074	-0.9119534	0.5	0.7841883	1	2849	tags=30%, list=25%, signal=40%
SENESE_HDAC1_TARGETS_DN	SENESE_HDAC1_TARGETS_DN		134	-0.29984957	-0.910172	0.5471698	0.7873471	1	1447	tags=25%, list=13%, signal=28%
SMID_BREAST_CANCER_RELAPSE_IN_BRAIN_DN	SMID_BREAST_CANCER_RELAPSE_IN_BRAIN_DN		43	-0.31891719	-0.9101706	0.62711865	0.7866133	1	1761	tags=26%, list=16%, signal=30%
COLDREN_GEFITINIB_RESISTANCE_UP	COLDREN_GEFITINIB_RESISTANCE_UP		41	-0.2816053	-0.9099183	0.56666666	0.786448	1	1909	tags=27%, list=17%, signal=32%
BROWNE_HCMV_INFECTION_18HR_UP	BROWNE_HCMV_INFECTION_18HR_UP		108	-0.25350076	-0.9098674	0.66071427	0.7858454	1	2311	tags=28%, list=21%, signal=35%
BREDEMEYER_RAG_SIGNALING_NOT_VIA_ATM_DN	BREDEMEYER_RAG_SIGNALING_NOT_VIA_ATM_DN		42	-0.30096704	-0.90970236	0.58064514	0.7853735	1	1715	tags=26%, list=15%, signal=31%
FERREIRA_EWINGS_SARCOMA_UNSTABLE_VS_STABLE_UP	FERREIRA_EWINGS_SARCOMA_UNSTABLE_VS_STABLE_UP		74	-0.29882112	-0.9095921	0.5283019	0.78494006	1	1971	tags=23%, list=18%, signal=28%
LANDIS_ERBB2_BREAST_TUMORS_65_DN	LANDIS_ERBB2_BREAST_TUMORS_65_DN		30	-0.40795904	-0.90956306	0.54385966	0.7842826	1	1236	tags=30%, list=11%, signal=34%
BIOCARTA_MYOSIN_PATHWAY	BIOCARTA_MYOSIN_PATHWAY		16	-0.3442024	-0.90941256	0.58181816	0.7838966	1	1577	tags=25%, list=14%, signal=29%
RODRIGUES_NTN1_AND_DCC_TARGETS	RODRIGUES_NTN1_AND_DCC_TARGETS		23	-0.32896173	-0.9082529	0.6101695	0.7853317	1	2622	tags=39%, list=23%, signal=51%
WEIGEL_OXIDATIVE_STRESS_RESPONSE	WEIGEL_OXIDATIVE_STRESS_RESPONSE		19	-0.32272077	-0.9076769	0.6086956	0.7856677	1	2394	tags=37%, list=21%, signal=47%
KEGG_TOLL_LIKE_RECEPTOR_SIGNALING_PATHWAY	KEGG_TOLL_LIKE_RECEPTOR_SIGNALING_PATHWAY		60	-0.30022806	-0.9073423	0.5964912	0.78568506	1	2053	tags=30%, list=18%, signal=37%
OSWALD_HEMATOPOIETIC_STEM_CELL_IN_COLLAGEN_GEL_UP	OSWALD_HEMATOPOIETIC_STEM_CELL_IN_COLLAGEN_GEL_UP		124	-0.27540395	-0.90656453	0.578125	0.786491	1	1544	tags=19%, list=14%, signal=21%
OSWALD_HEMATOPOIETIC_STEM_CELL_IN_COLLAGEN_GEL_DN	OSWALD_HEMATOPOIETIC_STEM_CELL_IN_COLLAGEN_GEL_DN		124	-0.27540395	-0.90656453	0.578125	0.7857654	1	1544	tags=19%, list=14%, signal=21%
BIOCARTA_PAR1_PATHWAY	BIOCARTA_PAR1_PATHWAY		23	-0.3033767	-0.9063892	0.5416667	0.78532344	1	1964	tags=30%, list=18%, signal=37%
VALK_AML_CLUSTER_8	VALK_AML_CLUSTER_8		15	-0.36804852	-0.90581745	0.61403507	0.7855949	1	1039	tags=27%, list=9%, signal=29%
BEGUM_TARGETS_OF_PAX3_FOXO1_FUSION_DN	BEGUM_TARGETS_OF_PAX3_FOXO1_FUSION_DN		24	-0.37502232	-0.9055521	0.6041667	0.7854547	1	331	tags=17%, list=3%, signal=17%
FIRESTEIN_CTNNB1_PATHWAY	FIRESTEIN_CTNNB1_PATHWAY		15	-0.34186232	-0.9054279	0.6	0.78488624	1	1585	tags=33%, list=14%, signal=39%
GUTIERREZ_CHRONIC_LYMPHOCYTIC_LEUKEMIA_DN	GUTIERREZ_CHRONIC_LYMPHOCYTIC_LEUKEMIA_DN		32	-0.3432554	-0.9052765	0.6166667	0.78437465	1	2082	tags=34%, list=19%, signal=42%
KEGG_GLYCOSPHINGOLIPID_BIOSYNTHESIS_GANGLIO_SERIES	KEGG_GLYCOSPHINGOLIPID_BIOSYNTHESIS_GANGLIO_SERIES		15	-0.41830966	-0.90472704	0.6785714	0.7847301	1	1643	tags=40%, list=15%, signal=47%
RHODES_UNDIFFERENTIATED_CANCER	RHODES_UNDIFFERENTIATED_CANCER		50	-0.31231222	-0.9047181	0.5849057	0.78402245	1	3416	tags=54%, list=31%, signal=77%
YAMASHITA_METHYLATED_IN_PROSTATE_CANCER	YAMASHITA_METHYLATED_IN_PROSTATE_CANCER		44	-0.3795902	-0.9036742	0.59322035	0.7854049	1	1676	tags=39%, list=15%, signal=45%
LIAO_HAVE_SOX4_BINDING_SITES	LIAO_HAVE_SOX4_BINDING_SITES		24	-0.30380738	-0.90363944	0.54545456	0.7847623	1	1618	tags=25%, list=14%, signal=29%
MORI_PLASMA_CELL_DN	MORI_PLASMA_CELL_DN		15	-0.4257839	-0.9034422	0.5714286	0.78436995	1	1543	tags=33%, list=14%, signal=39%
KRIGE_AMINO_ACID_DEPRIVATION	KRIGE_AMINO_ACID_DEPRIVATION		19	-0.34423697	-0.90252715	0.627451	0.7855049	1	1216	tags=26%, list=11%, signal=29%
HUPER_BREAST_BASAL_VS_LUMINAL_UP	HUPER_BREAST_BASAL_VS_LUMINAL_UP		31	-0.42597595	-0.9021878	0.5862069	0.7851719	1	1436	tags=29%, list=13%, signal=33%
ROSS_LEUKEMIA_WITH_MLL_FUSIONS	ROSS_LEUKEMIA_WITH_MLL_FUSIONS		49	-0.30405504	-0.9020616	0.6363636	0.78476053	1	2068	tags=29%, list=18%, signal=35%
OUYANG_PROSTATE_CANCER_MARKERS	OUYANG_PROSTATE_CANCER_MARKERS		15	-0.32589874	-0.9018056	0.48979592	0.78443795	1	2117	tags=40%, list=19%, signal=49%
GRAHAM_CML_DIVIDING_VS_NORMAL_QUIESCENT_DN	GRAHAM_CML_DIVIDING_VS_NORMAL_QUIESCENT_DN		50	-0.31786966	-0.8999593	0.5762712	0.787384	1	1686	tags=30%, list=15%, signal=35%
KEGG_ADIPOCYTOKINE_SIGNALING_PATHWAY	KEGG_ADIPOCYTOKINE_SIGNALING_PATHWAY		35	-0.31102642	-0.8997064	0.58181816	0.7870497	1	964	tags=17%, list=9%, signal=19%
AUNG_GASTRIC_CANCER	AUNG_GASTRIC_CANCER		26	-0.30763626	-0.8996859	0.6	0.78636587	1	2219	tags=27%, list=20%, signal=33%
CREIGHTON_ENDOCRINE_THERAPY_RESISTANCE_1	CREIGHTON_ENDOCRINE_THERAPY_RESISTANCE_1		281	-0.22621235	-0.8996809	0.6785714	0.78565234	1	1815	tags=19%, list=16%, signal=22%
GARGALOVIC_RESPONSE_TO_OXIDIZED_PHOSPHOLIPIDS_YELLOW_UP	GARGALOVIC_RESPONSE_TO_OXIDIZED_PHOSPHOLIPIDS_YELLOW_UP		15	-0.3214683	-0.8990618	0.6226415	0.7862375	1	2170	tags=40%, list=19%, signal=50%
PROVENZANI_METASTASIS_DN	PROVENZANI_METASTASIS_DN		94	-0.25327304	-0.89905894	0.625	0.78554064	1	2391	tags=29%, list=21%, signal=36%
PENG_RAPAMYCIN_RESPONSE_UP	PENG_RAPAMYCIN_RESPONSE_UP		27	-0.29558507	-0.8978059	0.6666667	0.7875198	1	1978	tags=30%, list=18%, signal=36%
VECCHI_GASTRIC_CANCER_EARLY_DN	VECCHI_GASTRIC_CANCER_EARLY_DN		188	-0.33714926	-0.8974436	0.65	0.7874206	1	1454	tags=28%, list=13%, signal=31%
POOLA_INVASIVE_BREAST_CANCER_DN	POOLA_INVASIVE_BREAST_CANCER_DN		82	-0.3230753	-0.8966442	0.6296296	0.78832406	1	1331	tags=26%, list=12%, signal=29%
PARK_TRETINOIN_RESPONSE_AND_PML_RARA_FUSION	PARK_TRETINOIN_RESPONSE_AND_PML_RARA_FUSION		21	-0.36731383	-0.89483666	0.6034483	0.7910828	1	1572	tags=29%, list=14%, signal=33%
KYNG_DNA_DAMAGE_UP	KYNG_DNA_DAMAGE_UP		66	-0.29119	-0.893881	0.6603774	0.79207945	1	2796	tags=42%, list=25%, signal=56%
KEGG_CYTOSOLIC_DNA_SENSING_PATHWAY	KEGG_CYTOSOLIC_DNA_SENSING_PATHWAY		28	-0.31545582	-0.8937038	0.60714287	0.79176867	1	738	tags=14%, list=7%, signal=15%
TONKS_TARGETS_OF_RUNX1_RUNX1T1_FUSION_HSC_UP	TONKS_TARGETS_OF_RUNX1_RUNX1T1_FUSION_HSC_UP		109	-0.28091314	-0.8918351	0.5967742	0.79508543	1	1440	tags=22%, list=13%, signal=25%
REACTOME_PI3K_AKT_SIGNALLING	REACTOME_PI3K_AKT_SIGNALLING		16	-0.31039158	-0.8914991	0.5849057	0.79505366	1	2675	tags=38%, list=24%, signal=49%
BIOCARTA_NKCELLS_PATHWAY	BIOCARTA_NKCELLS_PATHWAY		15	-0.41186994	-0.89120185	0.6181818	0.7950894	1	2289	tags=53%, list=20%, signal=67%
REACTOME_DOWNSTREAM_TCR_SIGNALING	REACTOME_DOWNSTREAM_TCR_SIGNALING		20	-0.33201537	-0.8904731	0.61290324	0.79583114	1	3005	tags=45%, list=27%, signal=61%
DACOSTA_UV_RESPONSE_VIA_ERCC3_UP	DACOSTA_UV_RESPONSE_VIA_ERCC3_UP		222	-0.20116472	-0.8899846	0.6226415	0.7962557	1	2286	tags=20%, list=20%, signal=25%
PARENT_MTOR_SIGNALING_UP	PARENT_MTOR_SIGNALING_UP		328	-0.20284462	-0.88969755	0.61290324	0.7960819	1	2344	tags=23%, list=21%, signal=28%
DEURIG_T_CELL_PROLYMPHOCYTIC_LEUKEMIA_UP	DEURIG_T_CELL_PROLYMPHOCYTIC_LEUKEMIA_UP		216	-0.22204357	-0.8890911	0.68333334	0.7964906	1	2095	tags=25%, list=19%, signal=30%
PUJANA_BREAST_CANCER_LIT_INT_NETWORK	PUJANA_BREAST_CANCER_LIT_INT_NETWORK		64	-0.2867349	-0.88876057	0.5952381	0.79645807	1	2892	tags=41%, list=26%, signal=54%
DUTTA_APOPTOSIS_VIA_NFKB	DUTTA_APOPTOSIS_VIA_NFKB		16	-0.36620227	-0.88689506	0.7083333	0.79929817	1	408	tags=19%, list=4%, signal=19%
BROWNE_HCMV_INFECTION_2HR_UP	BROWNE_HCMV_INFECTION_2HR_UP		21	-0.36350042	-0.88563174	0.625	0.801245	1	1001	tags=19%, list=9%, signal=21%
CHIANG_LIVER_CANCER_SUBCLASS_PROLIFERATION_UP	CHIANG_LIVER_CANCER_SUBCLASS_PROLIFERATION_UP		90	-0.30209622	-0.88546985	0.5	0.8008536	1	2609	tags=42%, list=23%, signal=55%
ROSTY_CERVICAL_CANCER_PROLIFERATION_CLUSTER	ROSTY_CERVICAL_CANCER_PROLIFERATION_CLUSTER		84	-0.39013994	-0.8850008	0.65957445	0.80126184	1	2923	tags=50%, list=26%, signal=67%
VERRECCHIA_DELAYED_RESPONSE_TO_TGFB1	VERRECCHIA_DELAYED_RESPONSE_TO_TGFB1		26	-0.32913315	-0.8844316	0.6	0.80160797	1	692	tags=19%, list=6%, signal=20%
REACTOME_SCF_SKP2_MEDIATED_DEGRADATION_OF_P27_P21	REACTOME_SCF_SKP2_MEDIATED_DEGRADATION_OF_P27_P21		44	-0.2831894	-0.88327426	0.5882353	0.8031515	1	2876	tags=30%, list=26%, signal=40%
LEE_EARLY_T_LYMPHOCYTE_DN	LEE_EARLY_T_LYMPHOCYTE_DN		17	-0.3599205	-0.88290983	0.61538464	0.8031943	1	2004	tags=41%, list=18%, signal=50%
HESS_TARGETS_OF_HOXA9_AND_MEIS1_UP	HESS_TARGETS_OF_HOXA9_AND_MEIS1_UP		53	-0.26520133	-0.8828482	0.6315789	0.8026983	1	2561	tags=34%, list=23%, signal=44%
CAIRO_HEPATOBLASTOMA_CLASSES_DN	CAIRO_HEPATOBLASTOMA_CLASSES_DN		118	-0.31405142	-0.88247347	0.6181818	0.80280185	1	1525	tags=25%, list=14%, signal=28%
TURASHVILI_BREAST_DUCTAL_CARCINOMA_VS_LOBULAR_NORMAL_UP	TURASHVILI_BREAST_DUCTAL_CARCINOMA_VS_LOBULAR_NORMAL_UP		39	-0.3125951	-0.88228863	0.6166667	0.8023479	1	2062	tags=28%, list=18%, signal=34%
WU_APOPTOSIS_BY_CDKN1A_VIA_TP53	WU_APOPTOSIS_BY_CDKN1A_VIA_TP53		19	-0.40808332	-0.88196343	0.59574467	0.80254406	1	2736	tags=58%, list=24%, signal=76%
PRAMOONJAGO_SOX4_TARGETS_DN	PRAMOONJAGO_SOX4_TARGETS_DN		31	-0.2928052	-0.8818943	0.55932206	0.8020347	1	2032	tags=26%, list=18%, signal=31%
KEGG_T_CELL_RECEPTOR_SIGNALING_PATHWAY	KEGG_T_CELL_RECEPTOR_SIGNALING_PATHWAY		68	-0.2688751	-0.8816127	0.6	0.8018426	1	1964	tags=22%, list=18%, signal=27%
REACTOME_GENERATION_OF_SECOND_MESSENGER_MOLECULES	REACTOME_GENERATION_OF_SECOND_MESSENGER_MOLECULES		16	-0.4281007	-0.8814823	0.6229508	0.8014054	1	3105	tags=44%, list=28%, signal=60%
MOREAUX_B_LYMPHOCYTE_MATURATION_BY_TACI_DN	MOREAUX_B_LYMPHOCYTE_MATURATION_BY_TACI_DN		25	-0.31576845	-0.8814173	0.5652174	0.80087554	1	3502	tags=52%, list=31%, signal=75%
BENPORATH_NOS_TARGETS	BENPORATH_NOS_TARGETS		91	-0.2525881	-0.88059944	0.66129035	0.8019284	1	1807	tags=26%, list=16%, signal=31%
REACTOME_PLATELET_DEGRANULATION	REACTOME_PLATELET_DEGRANULATION		58	-0.34444305	-0.88016754	0.64285713	0.80212194	1	1925	tags=36%, list=17%, signal=43%
KORKOLA_TERATOMA	KORKOLA_TERATOMA		22	-0.36615172	-0.879978	0.5614035	0.80172956	1	2740	tags=50%, list=24%, signal=66%
WONG_EMBRYONIC_STEM_CELL_CORE	WONG_EMBRYONIC_STEM_CELL_CORE		255	-0.25506145	-0.8799622	0.5	0.80104417	1	2563	tags=27%, list=23%, signal=35%
LUI_TARGETS_OF_PAX8_PPARG_FUSION	LUI_TARGETS_OF_PAX8_PPARG_FUSION		23	-0.25868422	-0.8793789	0.56	0.80161136	1	6831	tags=96%, list=61%, signal=245%
KIM_MYCN_AMPLIFICATION_TARGETS_DN	KIM_MYCN_AMPLIFICATION_TARGETS_DN		45	-0.2757034	-0.87865657	0.7241379	0.80243	1	1733	tags=22%, list=15%, signal=26%
WU_HBX_TARGETS_1_DN	WU_HBX_TARGETS_1_DN		15	-0.30538592	-0.8782552	0.625	0.80265963	1	889	tags=13%, list=8%, signal=14%
CHEBOTAEV_GR_TARGETS_DN	CHEBOTAEV_GR_TARGETS_DN		73	-0.32733375	-0.87775934	0.5762712	0.8030398	1	1356	tags=27%, list=12%, signal=31%
REACTOME_INFLUENZA_VIRAL_RNA_TRANSCRIPTION_AND_REPLICATION	REACTOME_INFLUENZA_VIRAL_RNA_TRANSCRIPTION_AND_REPLICATION		67	-0.24862368	-0.876842	0.5510204	0.80402803	1	1782	tags=12%, list=16%, signal=14%
WEI_MYCN_TARGETS_WITH_E_BOX	WEI_MYCN_TARGETS_WITH_E_BOX		426	-0.21148817	-0.8765687	0.5849057	0.8038147	1	3240	tags=36%, list=29%, signal=49%
CHIANG_LIVER_CANCER_SUBCLASS_INTERFERON_DN	CHIANG_LIVER_CANCER_SUBCLASS_INTERFERON_DN		19	-0.36197254	-0.87638026	0.6875	0.80335534	1	832	tags=21%, list=7%, signal=23%
TIEN_INTESTINE_PROBIOTICS_24HR_UP	TIEN_INTESTINE_PROBIOTICS_24HR_UP		343	-0.21265748	-0.87582755	0.6111111	0.8036044	1	2609	tags=25%, list=23%, signal=31%
ST_MYOCYTE_AD_PATHWAY	ST_MYOCYTE_AD_PATHWAY		15	-0.3827033	-0.87563825	0.64	0.8032424	1	1152	tags=27%, list=10%, signal=30%
REACTOME_ADP_SIGNALLING_THROUGH_P2Y_PURINOCEPTOR_12	REACTOME_ADP_SIGNALLING_THROUGH_P2Y_PURINOCEPTOR_12		17	-0.3508561	-0.8756379	0.61290324	0.80254203	1	1116	tags=18%, list=10%, signal=20%
HALMOS_CEBPA_TARGETS_DN	HALMOS_CEBPA_TARGETS_DN		23	-0.30312842	-0.87511635	0.6851852	0.80292636	1	1161	tags=22%, list=10%, signal=24%
WANG_METHYLATED_IN_BREAST_CANCER	WANG_METHYLATED_IN_BREAST_CANCER		23	-0.3400014	-0.87451494	0.5964912	0.8035426	1	1150	tags=26%, list=10%, signal=29%
CROONQUIST_NRAS_VS_STROMAL_STIMULATION_DN	CROONQUIST_NRAS_VS_STROMAL_STIMULATION_DN		55	-0.32250115	-0.8741797	0.6	0.80347663	1	2602	tags=47%, list=23%, signal=61%
KEGG_STARCH_AND_SUCROSE_METABOLISM	KEGG_STARCH_AND_SUCROSE_METABOLISM		21	-0.33217353	-0.87336075	0.59322035	0.8041888	1	2218	tags=48%, list=20%, signal=59%
UZONYI_RESPONSE_TO_LEUKOTRIENE_AND_THROMBIN	UZONYI_RESPONSE_TO_LEUKOTRIENE_AND_THROMBIN		28	-0.35770115	-0.8728597	0.7111111	0.8043688	1	533	tags=18%, list=5%, signal=19%
MAHAJAN_RESPONSE_TO_IL1A_UP	MAHAJAN_RESPONSE_TO_IL1A_UP		45	-0.32897615	-0.8724701	0.6037736	0.8044435	1	1021	tags=20%, list=9%, signal=22%
GRAHAM_CML_QUIESCENT_VS_NORMAL_DIVIDING_UP	GRAHAM_CML_QUIESCENT_VS_NORMAL_DIVIDING_UP		35	-0.34907982	-0.871738	0.63793105	0.8053534	1	1317	tags=23%, list=12%, signal=26%
GAUSSMANN_MLL_AF4_FUSION_TARGETS_G_UP	GAUSSMANN_MLL_AF4_FUSION_TARGETS_G_UP		108	-0.27798188	-0.87162906	0.6451613	0.8050079	1	1605	tags=24%, list=14%, signal=28%
MANN_RESPONSE_TO_AMIFOSTINE_UP	MANN_RESPONSE_TO_AMIFOSTINE_UP		15	-0.29534504	-0.8711416	0.5714286	0.8052298	1	2345	tags=33%, list=21%, signal=42%
GRAHAM_NORMAL_QUIESCENT_VS_NORMAL_DIVIDING_UP	GRAHAM_NORMAL_QUIESCENT_VS_NORMAL_DIVIDING_UP		35	-0.35082182	-0.8710507	0.625	0.80478734	1	2798	tags=51%, list=25%, signal=68%
REACTOME_CELL_CYCLE_MITOTIC	REACTOME_CELL_CYCLE_MITOTIC		194	-0.2732408	-0.8698092	0.6122449	0.8065968	1	3089	tags=40%, list=28%, signal=54%
BROWNE_HCMV_INFECTION_48HR_UP	BROWNE_HCMV_INFECTION_48HR_UP		117	-0.24540508	-0.86823475	0.73015875	0.80895495	1	2127	tags=29%, list=19%, signal=35%
SHEDDEN_LUNG_CANCER_POOR_SURVIVAL_A6	SHEDDEN_LUNG_CANCER_POOR_SURVIVAL_A6		274	-0.28240994	-0.86808926	0.54347825	0.80843127	1	2609	tags=32%, list=23%, signal=41%
YAMASHITA_LIVER_CANCER_WITH_EPCAM_UP	YAMASHITA_LIVER_CANCER_WITH_EPCAM_UP		28	-0.26893336	-0.86780936	0.65625	0.80825496	1	2345	tags=32%, list=21%, signal=41%
KEGG_ENDOCYTOSIS	KEGG_ENDOCYTOSIS		100	-0.23418966	-0.8677889	0.63461536	0.80757415	1	2203	tags=23%, list=20%, signal=28%
HELLER_HDAC_TARGETS_SILENCED_BY_METHYLATION_UP	HELLER_HDAC_TARGETS_SILENCED_BY_METHYLATION_UP		242	-0.26459396	-0.8675282	0.71666664	0.80729574	1	1693	tags=22%, list=15%, signal=25%
MULLIGHAN_MLL_SIGNATURE_2_DN	MULLIGHAN_MLL_SIGNATURE_2_DN		166	-0.24882454	-0.8664355	0.60784316	0.8087116	1	2022	tags=23%, list=18%, signal=28%
LIN_NPAS4_TARGETS_UP	LIN_NPAS4_TARGETS_UP		81	-0.23885012	-0.86537415	0.6666667	0.8102854	1	1672	tags=20%, list=15%, signal=23%
ABE_INNER_EAR	ABE_INNER_EAR		18	-0.36804083	-0.86498773	0.6666667	0.8105062	1	1157	tags=33%, list=10%, signal=37%
SCHLOSSER_MYC_TARGETS_AND_SERUM_RESPONSE_UP	SCHLOSSER_MYC_TARGETS_AND_SERUM_RESPONSE_UP		31	-0.24436437	-0.8644943	0.6481481	0.81089956	1	2304	tags=26%, list=21%, signal=32%
REACTOME_GS_ALPHA_MEDIATED_EVENTS_IN_GLUCAGON_SIGNALLING	REACTOME_GS_ALPHA_MEDIATED_EVENTS_IN_GLUCAGON_SIGNALLING		19	-0.34947807	-0.8644355	0.6507937	0.81033534	1	233	tags=11%, list=2%, signal=11%
REACTOME_SIGNALING_BY_EGFR	REACTOME_SIGNALING_BY_EGFR		38	-0.2523983	-0.86440974	0.6226415	0.8096942	1	1839	tags=16%, list=16%, signal=19%
REACTOME_P75_NTR_RECEPTOR_MEDIATED_SIGNALLING	REACTOME_P75_NTR_RECEPTOR_MEDIATED_SIGNALLING		53	-0.24497716	-0.8641474	0.63265306	0.80952764	1	1356	tags=13%, list=12%, signal=15%
KANG_IMMORTALIZED_BY_TERT_DN	KANG_IMMORTALIZED_BY_TERT_DN		67	-0.3077173	-0.86327493	0.68421054	0.8105346	1	1153	tags=22%, list=10%, signal=25%
ZHAN_MULTIPLE_MYELOMA_CD1_DN	ZHAN_MULTIPLE_MYELOMA_CD1_DN		22	-0.2955552	-0.86182463	0.7209302	0.8129726	1	7	tags=5%, list=0%, signal=5%
DELYS_THYROID_CANCER_DN	DELYS_THYROID_CANCER_DN		153	-0.31850392	-0.86166084	0.625	0.81256264	1	1399	tags=27%, list=12%, signal=31%
KEGG_CITRATE_CYCLE_TCA_CYCLE	KEGG_CITRATE_CYCLE_TCA_CYCLE		24	-0.31370613	-0.86132735	0.64912283	0.81258994	1	2572	tags=33%, list=23%, signal=43%
SAKAI_TUMOR_INFILTRATING_MONOCYTES_DN	SAKAI_TUMOR_INFILTRATING_MONOCYTES_DN		47	-0.24824688	-0.8611503	0.6111111	0.8122096	1	2825	tags=36%, list=25%, signal=48%
KORKOLA_SEMINOMA_UP	KORKOLA_SEMINOMA_UP		31	-0.2580416	-0.8610183	0.63265306	0.8118135	1	1925	tags=29%, list=17%, signal=35%
DAZARD_UV_RESPONSE_CLUSTER_G1	DAZARD_UV_RESPONSE_CLUSTER_G1		28	-0.27215123	-0.860709	0.6666667	0.8118262	1	2191	tags=32%, list=20%, signal=40%
HENDRICKS_SMARCA4_TARGETS_UP	HENDRICKS_SMARCA4_TARGETS_UP		28	-0.2981811	-0.8606324	0.6792453	0.8112297	1	1150	tags=21%, list=10%, signal=24%
SENGUPTA_NASOPHARYNGEAL_CARCINOMA_WITH_LMP1_DN	SENGUPTA_NASOPHARYNGEAL_CARCINOMA_WITH_LMP1_DN		77	-0.3266909	-0.8602862	0.71875	0.8112988	1	689	tags=18%, list=6%, signal=19%
NAKAMURA_METASTASIS	NAKAMURA_METASTASIS		27	-0.33141488	-0.8602277	0.70689654	0.8107399	1	2257	tags=44%, list=20%, signal=56%
KIM_WT1_TARGETS_12HR_UP	KIM_WT1_TARGETS_12HR_UP		91	-0.2661156	-0.8602203	0.6666667	0.8100713	1	1795	tags=27%, list=16%, signal=32%
BENPORATH_CYCLING_GENES	BENPORATH_CYCLING_GENES		352	-0.23079924	-0.8602133	0.54901963	0.8094142	1	2711	tags=33%, list=24%, signal=42%
PYEON_CANCER_HEAD_AND_NECK_VS_CERVICAL_DN	PYEON_CANCER_HEAD_AND_NECK_VS_CERVICAL_DN		15	-0.4358305	-0.8583811	0.6896552	0.81219184	1	1232	tags=33%, list=11%, signal=37%
BIOCARTA_WNT_PATHWAY	BIOCARTA_WNT_PATHWAY		18	-0.31903866	-0.8580816	0.7358491	0.81197405	1	1733	tags=22%, list=15%, signal=26%
LIU_CMYB_TARGETS_UP	LIU_CMYB_TARGETS_UP		102	-0.23380262	-0.8576385	0.7358491	0.81198967	1	1573	tags=17%, list=14%, signal=19%
GENTILE_UV_HIGH_DOSE_DN	GENTILE_UV_HIGH_DOSE_DN		158	-0.2252178	-0.8576196	0.59322035	0.81135386	1	2272	tags=25%, list=20%, signal=31%
DACOSTA_ERCC3_ALLELE_XPCS_VS_TTD_DN	DACOSTA_ERCC3_ALLELE_XPCS_VS_TTD_DN		17	-0.38610664	-0.85737455	0.6727273	0.8110893	1	2037	tags=47%, list=18%, signal=57%
SMID_BREAST_CANCER_BASAL_UP	SMID_BREAST_CANCER_BASAL_UP		390	-0.25551015	-0.85719573	0.7241379	0.81065124	1	1698	tags=24%, list=15%, signal=27%
VARELA_ZMPSTE24_TARGETS_DN	VARELA_ZMPSTE24_TARGETS_DN		37	-0.3206255	-0.85614616	0.63492066	0.81191456	1	1447	tags=32%, list=13%, signal=37%
REACTOME_METABOLISM_OF_MRNA	REACTOME_METABOLISM_OF_MRNA		27	-0.27713805	-0.8558364	0.6	0.811751	1	897	tags=11%, list=8%, signal=12%
KEGG_BIOSYNTHESIS_OF_UNSATURATED_FATTY_ACIDS	KEGG_BIOSYNTHESIS_OF_UNSATURATED_FATTY_ACIDS		18	-0.3143183	-0.8553971	0.7169811	0.8118244	1	1479	tags=28%, list=13%, signal=32%
KLEIN_TARGETS_OF_BCR_ABL1_FUSION	KLEIN_TARGETS_OF_BCR_ABL1_FUSION		21	-0.3470142	-0.8552602	0.6	0.811404	1	1153	tags=24%, list=10%, signal=26%
GALLUZZI_PERMEABILIZE_MITOCHONDRIA	GALLUZZI_PERMEABILIZE_MITOCHONDRIA		26	-0.25149125	-0.854957	0.60655737	0.8111973	1	1034	tags=12%, list=9%, signal=13%
CHANG_IMMORTALIZED_BY_HPV31_DN	CHANG_IMMORTALIZED_BY_HPV31_DN		32	-0.34208354	-0.85468125	0.58064514	0.8110685	1	2540	tags=41%, list=23%, signal=52%
MISSIAGLIA_REGULATED_BY_METHYLATION_DN	MISSIAGLIA_REGULATED_BY_METHYLATION_DN		66	-0.29191086	-0.85238445	0.5882353	0.8150439	1	3230	tags=39%, list=29%, signal=55%
MCCLUNG_CREB1_TARGETS_UP	MCCLUNG_CREB1_TARGETS_UP		76	-0.2781122	-0.8520591	0.73333335	0.81505615	1	917	tags=12%, list=8%, signal=13%
NADERI_BREAST_CANCER_PROGNOSIS_UP	NADERI_BREAST_CANCER_PROGNOSIS_UP		26	-0.3390078	-0.85188556	0.5471698	0.81465	1	2736	tags=46%, list=24%, signal=61%
BIOCARTA_RAS_PATHWAY	BIOCARTA_RAS_PATHWAY		17	-0.32680774	-0.85097903	0.72	0.8157566	1	1964	tags=35%, list=18%, signal=43%
VECCHI_GASTRIC_CANCER_EARLY_UP	VECCHI_GASTRIC_CANCER_EARLY_UP		231	-0.24736133	-0.8508287	0.5769231	0.8153682	1	2609	tags=34%, list=23%, signal=43%
BERTUCCI_MEDULLARY_VS_DUCTAL_BREAST_CANCER_DN	BERTUCCI_MEDULLARY_VS_DUCTAL_BREAST_CANCER_DN		78	-0.30437684	-0.85027695	0.61538464	0.8155258	1	1569	tags=26%, list=14%, signal=30%
BOYAULT_LIVER_CANCER_SUBCLASS_G1_UP	BOYAULT_LIVER_CANCER_SUBCLASS_G1_UP		68	-0.24052371	-0.84912527	0.62	0.81691605	1	1974	tags=26%, list=18%, signal=32%
REACTOME_IMMUNOREGULATORY_INTERACTIONS_BETWEEN_A_LYMPHOID_AND_A_NON_LYMPHOID_CELL	REACTOME_IMMUNOREGULATORY_INTERACTIONS_BETWEEN_A_LYMPHOID_AND_A_NON_LYMPHOID_CELL		33	-0.37989792	-0.8491096	0.67741936	0.81628114	1	1836	tags=36%, list=16%, signal=43%
LEE_LIVER_CANCER_MYC_UP	LEE_LIVER_CANCER_MYC_UP		45	-0.26935923	-0.84895957	0.6851852	0.81603354	1	743	tags=11%, list=7%, signal=12%
LASTOWSKA_NEUROBLASTOMA_COPY_NUMBER_UP	LASTOWSKA_NEUROBLASTOMA_COPY_NUMBER_UP		111	-0.23032099	-0.84860736	0.6111111	0.8161035	1	3162	tags=38%, list=28%, signal=52%
KEGG_PROTEIN_EXPORT	KEGG_PROTEIN_EXPORT		18	-0.2789803	-0.84840894	0.6226415	0.81574667	1	8080	tags=100%, list=72%, signal=359%
WALLACE_PROSTATE_CANCER_RACE_DN	WALLACE_PROSTATE_CANCER_RACE_DN		42	-0.2729576	-0.8483859	0.76666665	0.8151064	1	1522	tags=21%, list=14%, signal=25%
KUNINGER_IGF1_VS_PDGFB_TARGETS_UP	KUNINGER_IGF1_VS_PDGFB_TARGETS_UP		32	-0.42905366	-0.84819657	0.70149255	0.8147592	1	1391	tags=28%, list=12%, signal=32%
SENESE_HDAC1_AND_HDAC2_TARGETS_DN	SENESE_HDAC1_AND_HDAC2_TARGETS_DN		124	-0.30623245	-0.84780335	0.61538464	0.81500876	1	1439	tags=20%, list=13%, signal=23%
TARTE_PLASMA_CELL_VS_PLASMABLAST_UP	TARTE_PLASMA_CELL_VS_PLASMABLAST_UP		240	-0.25931862	-0.84655875	0.66101694	0.81676984	1	1180	tags=19%, list=11%, signal=21%
SMID_BREAST_CANCER_RELAPSE_IN_BONE_DN	SMID_BREAST_CANCER_RELAPSE_IN_BONE_DN		183	-0.2637711	-0.8453634	0.7118644	0.81831163	1	1623	tags=23%, list=14%, signal=27%
CHIANG_LIVER_CANCER_SUBCLASS_CTNNB1_UP	CHIANG_LIVER_CANCER_SUBCLASS_CTNNB1_UP		93	-0.29010722	-0.8438352	0.6451613	0.82063025	1	1677	tags=26%, list=15%, signal=30%
SONG_TARGETS_OF_IE86_CMV_PROTEIN	SONG_TARGETS_OF_IE86_CMV_PROTEIN		32	-0.35411403	-0.84370494	0.6304348	0.8202286	1	3552	tags=63%, list=32%, signal=91%
CREIGHTON_ENDOCRINE_THERAPY_RESISTANCE_4	CREIGHTON_ENDOCRINE_THERAPY_RESISTANCE_4		163	-0.23210365	-0.8436856	0.78	0.81962293	1	1591	tags=20%, list=14%, signal=23%
CHENG_RESPONSE_TO_NICKEL_ACETATE	CHENG_RESPONSE_TO_NICKEL_ACETATE		16	-0.30353993	-0.8432318	0.66071427	0.81978357	1	1212	tags=19%, list=11%, signal=21%
DER_IFN_GAMMA_RESPONSE_UP	DER_IFN_GAMMA_RESPONSE_UP		46	-0.26885176	-0.8423765	0.7017544	0.8208864	1	2019	tags=22%, list=18%, signal=26%
ASTON_MAJOR_DEPRESSIVE_DISORDER_DN	ASTON_MAJOR_DEPRESSIVE_DISORDER_DN		106	-0.22801128	-0.8423708	0.6333333	0.8202278	1	2248	tags=29%, list=20%, signal=36%
WILLERT_WNT_SIGNALING	WILLERT_WNT_SIGNALING		15	-0.31609848	-0.84198487	0.627451	0.82028335	1	1996	tags=27%, list=18%, signal=32%
REACTOME_EGFR_DOWNREGULATION	REACTOME_EGFR_DOWNREGULATION		20	-0.28775522	-0.8416662	0.6530612	0.8202974	1	888	tags=10%, list=8%, signal=11%
MOLENAAR_TARGETS_OF_CCND1_AND_CDK4_DN	MOLENAAR_TARGETS_OF_CCND1_AND_CDK4_DN		31	-0.33547905	-0.8413665	0.5471698	0.82023996	1	2609	tags=48%, list=23%, signal=63%
NEWMAN_ERCC6_TARGETS_UP	NEWMAN_ERCC6_TARGETS_UP		15	-0.36744413	-0.840231	0.6923077	0.8221053	1	1360	tags=27%, list=12%, signal=30%
CHARAFE_BREAST_CANCER_LUMINAL_VS_BASAL_UP	CHARAFE_BREAST_CANCER_LUMINAL_VS_BASAL_UP		162	-0.24146481	-0.8395403	0.63793105	0.8231772	1	1541	tags=18%, list=14%, signal=20%
HOUSTIS_ROS	HOUSTIS_ROS		26	-0.28316063	-0.8393205	0.6769231	0.82285684	1	1075	tags=15%, list=10%, signal=17%
RAMASWAMY_METASTASIS_UP	RAMASWAMY_METASTASIS_UP		38	-0.24479835	-0.8388761	0.73214287	0.8227809	1	777	tags=11%, list=7%, signal=11%
REACTOME_FORMATION_OF_THE_EARLY_ELONGATION_COMPLEX	REACTOME_FORMATION_OF_THE_EARLY_ELONGATION_COMPLEX		28	-0.2646577	-0.8374587	0.6666667	0.8247834	1	3260	tags=43%, list=29%, signal=60%
HORIUCHI_WTAP_TARGETS_DN	HORIUCHI_WTAP_TARGETS_DN		179	-0.25812408	-0.8372736	0.64	0.82455176	1	3171	tags=44%, list=28%, signal=60%
KEGG_LEUKOCYTE_TRANSENDOTHELIAL_MIGRATION	KEGG_LEUKOCYTE_TRANSENDOTHELIAL_MIGRATION		85	-0.2971897	-0.83646977	0.67241377	0.8255399	1	1753	tags=29%, list=16%, signal=35%
BEIER_GLIOMA_STEM_CELL_DN	BEIER_GLIOMA_STEM_CELL_DN		33	-0.28751004	-0.83594596	0.7222222	0.825833	1	2636	tags=39%, list=24%, signal=51%
JAERVINEN_AMPLIFIED_IN_LARYNGEAL_CANCER	JAERVINEN_AMPLIFIED_IN_LARYNGEAL_CANCER		20	-0.27290052	-0.8359309	0.7037037	0.8251605	1	2598	tags=35%, list=23%, signal=45%
LI_CISPLATIN_RESISTANCE_DN	LI_CISPLATIN_RESISTANCE_DN		19	-0.35544178	-0.8348476	0.5967742	0.82660353	1	534	tags=21%, list=5%, signal=22%
URS_ADIPOCYTE_DIFFERENTIATION_UP	URS_ADIPOCYTE_DIFFERENTIATION_UP		49	-0.3041491	-0.83480704	0.70689654	0.82597077	1	1099	tags=20%, list=10%, signal=23%
BIOCARTA_CTLA4_PATHWAY	BIOCARTA_CTLA4_PATHWAY		15	-0.3831227	-0.8332346	0.6984127	0.8282025	1	1215	tags=20%, list=11%, signal=22%
ZHOU_INFLAMMATORY_RESPONSE_FIMA_DN	ZHOU_INFLAMMATORY_RESPONSE_FIMA_DN		118	-0.23586471	-0.83263826	0.6865672	0.8286583	1	2000	tags=26%, list=18%, signal=32%
REACTOME_METABOLISM_OF_PROTEINS	REACTOME_METABOLISM_OF_PROTEINS		128	-0.18081668	-0.8313956	0.61403507	0.83045185	1	1290	tags=9%, list=12%, signal=10%
ODONNELL_TFRC_TARGETS_UP	ODONNELL_TFRC_TARGETS_UP		186	-0.24936886	-0.83101255	0.79310346	0.8303457	1	2197	tags=32%, list=20%, signal=39%
TIEN_INTESTINE_PROBIOTICS_2HR_DN	TIEN_INTESTINE_PROBIOTICS_2HR_DN		42	-0.25720695	-0.8308229	0.8235294	0.8300234	1	1440	tags=21%, list=13%, signal=24%
YAGI_AML_RELAPSE_PROGNOSIS	YAGI_AML_RELAPSE_PROGNOSIS		27	-0.26427838	-0.83048	0.65957445	0.8299501	1	2445	tags=37%, list=22%, signal=47%
ODONNELL_TFRC_TARGETS_DN	ODONNELL_TFRC_TARGETS_DN		63	-0.30267447	-0.8289883	0.6938776	0.83207154	1	2643	tags=48%, list=24%, signal=62%
SCHLOSSER_MYC_TARGETS_AND_SERUM_RESPONSE_DN	SCHLOSSER_MYC_TARGETS_AND_SERUM_RESPONSE_DN		31	-0.2944044	-0.8276069	0.61904764	0.8341124	1	3638	tags=48%, list=32%, signal=71%
JAEGER_METASTASIS_DN	JAEGER_METASTASIS_DN		145	-0.3099442	-0.8271946	0.72727275	0.83420306	1	1439	tags=23%, list=13%, signal=26%
BIOCARTA_NKT_PATHWAY	BIOCARTA_NKT_PATHWAY		21	-0.36479604	-0.8269062	0.67241377	0.8340636	1	1153	tags=24%, list=10%, signal=26%
BIOCARTA_CCR3_PATHWAY	BIOCARTA_CCR3_PATHWAY		16	-0.32329336	-0.8268922	0.6666667	0.8334127	1	1712	tags=31%, list=15%, signal=37%
DORN_ADENOVIRUS_INFECTION_12HR_DN	DORN_ADENOVIRUS_INFECTION_12HR_DN		21	-0.27556336	-0.82658046	0.78846157	0.8333062	1	1731	tags=19%, list=15%, signal=22%
SMID_BREAST_CANCER_RELAPSE_IN_BRAIN_UP	SMID_BREAST_CANCER_RELAPSE_IN_BRAIN_UP		28	-0.32540113	-0.82549673	0.6964286	0.8346252	1	1056	tags=18%, list=9%, signal=20%
CHARAFE_BREAST_CANCER_BASAL_VS_MESENCHYMAL_UP	CHARAFE_BREAST_CANCER_BASAL_VS_MESENCHYMAL_UP		67	-0.30535948	-0.8248233	0.5510204	0.83533174	1	1023	tags=13%, list=9%, signal=15%
CREIGHTON_AKT1_SIGNALING_VIA_MTOR_DN	CREIGHTON_AKT1_SIGNALING_VIA_MTOR_DN		18	-0.27469948	-0.824801	0.6415094	0.8346701	1	1471	tags=17%, list=13%, signal=19%
SAGIV_CD24_TARGETS_DN	SAGIV_CD24_TARGETS_DN		30	-0.29977158	-0.8241301	0.68421054	0.83545876	1	969	tags=20%, list=9%, signal=22%
KEGG_PURINE_METABOLISM	KEGG_PURINE_METABOLISM		110	-0.19550472	-0.82317376	0.73333335	0.83650255	1	1920	tags=20%, list=17%, signal=24%
REACTOME_RNA_POLYMERASE_III_TRANSCRIPTION	REACTOME_RNA_POLYMERASE_III_TRANSCRIPTION		22	-0.24290185	-0.82241464	0.6551724	0.8373257	1	2862	tags=36%, list=26%, signal=49%
FERRANDO_T_ALL_WITH_MLL_ENL_FUSION_DN	FERRANDO_T_ALL_WITH_MLL_ENL_FUSION_DN		54	-0.26463223	-0.82179797	0.64285713	0.8377233	1	3112	tags=44%, list=28%, signal=61%
ZHAN_MULTIPLE_MYELOMA_PR_DN	ZHAN_MULTIPLE_MYELOMA_PR_DN		19	-0.307856	-0.82136077	0.7254902	0.83789325	1	749	tags=21%, list=7%, signal=23%
ONDER_CDH1_TARGETS_1_DN	ONDER_CDH1_TARGETS_1_DN		88	-0.26622337	-0.82003474	0.7017544	0.84003216	1	2342	tags=32%, list=21%, signal=40%
REACTOME_G_BETA_GAMMA_SIGNALLING_THROUGH_PI3KGAMMA	REACTOME_G_BETA_GAMMA_SIGNALLING_THROUGH_PI3KGAMMA		17	-0.3468456	-0.8186421	0.78571427	0.84168875	1	3262	tags=59%, list=29%, signal=83%
KORKOLA_CORRELATED_WITH_POU5F1	KORKOLA_CORRELATED_WITH_POU5F1		16	-0.32826772	-0.8182746	0.73214287	0.8416589	1	797	tags=19%, list=7%, signal=20%
BIOCARTA_AMI_PATHWAY	BIOCARTA_AMI_PATHWAY		19	-0.37797943	-0.8178283	0.72131145	0.84165615	1	1625	tags=32%, list=15%, signal=37%
KEGG_MISMATCH_REPAIR	KEGG_MISMATCH_REPAIR		19	-0.32760555	-0.81695896	0.66	0.8426528	1	2975	tags=42%, list=27%, signal=57%
REACTOME_SIGNAL_AMPLIFICATION	REACTOME_SIGNAL_AMPLIFICATION		23	-0.29912382	-0.81693125	0.71875	0.84202486	1	1116	tags=17%, list=10%, signal=19%
MULLIGHAN_NPM1_MUTATED_SIGNATURE_2_UP	MULLIGHAN_NPM1_MUTATED_SIGNATURE_2_UP		80	-0.2154679	-0.8168721	0.83076924	0.84148747	1	1945	tags=23%, list=17%, signal=27%
TAKEDA_TARGETS_OF_NUP98_HOXA9_FUSION_6HR_DN	TAKEDA_TARGETS_OF_NUP98_HOXA9_FUSION_6HR_DN		23	-0.30737934	-0.816116	0.7777778	0.8422199	1	439	tags=13%, list=4%, signal=14%
LIU_PROSTATE_CANCER_UP	LIU_PROSTATE_CANCER_UP		52	-0.24012998	-0.8156166	0.6923077	0.842435	1	1749	tags=19%, list=16%, signal=23%
REACTOME_THE_ROLE_OF_NEF_IN_HIV1_REPLICATION_AND_DISEASE_PATHOGENESIS	REACTOME_THE_ROLE_OF_NEF_IN_HIV1_REPLICATION_AND_DISEASE_PATHOGENESIS		21	-0.28571954	-0.8153641	0.67741936	0.8421651	1	3005	tags=38%, list=27%, signal=52%
ZHAN_MULTIPLE_MYELOMA_CD1_AND_CD2_DN	ZHAN_MULTIPLE_MYELOMA_CD1_AND_CD2_DN		28	-0.2734253	-0.8151619	0.75409836	0.84191984	1	2402	tags=29%, list=21%, signal=36%
REACTOME_RNA_POL_II_CTD_PHOSPHORYLATION_AND_INTERACTION_WITH_CE	REACTOME_RNA_POL_II_CTD_PHOSPHORYLATION_AND_INTERACTION_WITH_CE		24	-0.2621897	-0.8150234	0.6666667	0.8415316	1	3132	tags=42%, list=28%, signal=58%
KEGG_BETA_ALANINE_METABOLISM	KEGG_BETA_ALANINE_METABOLISM		19	-0.33279073	-0.8147109	0.6333333	0.8414931	1	2329	tags=42%, list=21%, signal=53%
LASTOWSKA_NEUROBLASTOMA_COPY_NUMBER_DN	LASTOWSKA_NEUROBLASTOMA_COPY_NUMBER_DN		387	-0.18019325	-0.8143958	0.6792453	0.8413846	1	3011	tags=28%, list=27%, signal=37%
SATO_SILENCED_BY_METHYLATION_IN_PANCREATIC_CANCER_1	SATO_SILENCED_BY_METHYLATION_IN_PANCREATIC_CANCER_1		249	-0.2648778	-0.8138497	0.8135593	0.84186316	1	1620	tags=24%, list=14%, signal=28%
BROWNE_HCMV_INFECTION_14HR_DN	BROWNE_HCMV_INFECTION_14HR_DN		164	-0.22366777	-0.81316036	0.7962963	0.8425239	1	1298	tags=14%, list=12%, signal=16%
LIAO_METASTASIS	LIAO_METASTASIS		282	-0.19669162	-0.8127035	0.91071427	0.84283954	1	1848	tags=19%, list=17%, signal=22%
LIN_MELANOMA_COPY_NUMBER_UP	LIN_MELANOMA_COPY_NUMBER_UP		41	-0.22144304	-0.81202567	0.75409836	0.84356356	1	2461	tags=24%, list=22%, signal=31%
REACTOME_LATE_PHASE_OF_HIV_LIFE_CYCLE	REACTOME_LATE_PHASE_OF_HIV_LIFE_CYCLE		66	-0.24140511	-0.81186336	0.7111111	0.8432047	1	3370	tags=41%, list=30%, signal=58%
BREDEMEYER_RAG_SIGNALING_NOT_VIA_ATM_UP	BREDEMEYER_RAG_SIGNALING_NOT_VIA_ATM_UP		29	-0.28841797	-0.81136584	0.71666664	0.84335196	1	2136	tags=31%, list=19%, signal=38%
KEGG_TRYPTOPHAN_METABOLISM	KEGG_TRYPTOPHAN_METABOLISM		27	-0.30561817	-0.81105804	0.6779661	0.8432858	1	468	tags=15%, list=4%, signal=15%
BIOCARTA_PTDINS_PATHWAY	BIOCARTA_PTDINS_PATHWAY		16	-0.261273	-0.81037277	0.7058824	0.8438307	1	2324	tags=31%, list=21%, signal=39%
REACTOME_GLUCAGON_SIGNALING_IN_METABOLIC_REGULATION	REACTOME_GLUCAGON_SIGNALING_IN_METABOLIC_REGULATION		22	-0.31093937	-0.8100153	0.72307694	0.84389484	1	233	tags=9%, list=2%, signal=9%
RICKMAN_TUMOR_DIFFERENTIATED_MODERATELY_VS_POORLY_UP	RICKMAN_TUMOR_DIFFERENTIATED_MODERATELY_VS_POORLY_UP		20	-0.3070962	-0.8093867	0.62222224	0.8443536	1	2609	tags=30%, list=23%, signal=39%
RICKMAN_TUMOR_DIFFERENTIATED_MODERATELY_VS_POORLY_DN	RICKMAN_TUMOR_DIFFERENTIATED_MODERATELY_VS_POORLY_DN		20	-0.3070962	-0.8093867	0.62222224	0.8436914	1	2609	tags=30%, list=23%, signal=39%
REACTOME_PLC_GAMMA1_SIGNALLING	REACTOME_PLC_GAMMA1_SIGNALLING		19	-0.3053492	-0.8093178	0.78333336	0.8432331	1	752	tags=11%, list=7%, signal=11%
HOSHIDA_LIVER_CANCER_SURVIVAL_DN	HOSHIDA_LIVER_CANCER_SURVIVAL_DN		82	-0.21693967	-0.80726033	0.8088235	0.8464341	1	2351	tags=28%, list=21%, signal=35%
CHEN_HOXA5_TARGETS_9HR_UP	CHEN_HOXA5_TARGETS_9HR_UP		113	-0.2196001	-0.80653125	0.70212764	0.8470446	1	2481	tags=29%, list=22%, signal=37%
LEE_EARLY_T_LYMPHOCYTE_UP	LEE_EARLY_T_LYMPHOCYTE_UP		43	-0.31480327	-0.8063246	0.5740741	0.84662825	1	2606	tags=51%, list=23%, signal=66%
LEE_METASTASIS_AND_ALTERNATIVE_SPLICING_UP	LEE_METASTASIS_AND_ALTERNATIVE_SPLICING_UP		49	-0.26401466	-0.8050704	0.71428573	0.8482195	1	1598	tags=22%, list=14%, signal=26%
WEST_ADRENOCORTICAL_TUMOR_UP	WEST_ADRENOCORTICAL_TUMOR_UP		199	-0.21487711	-0.8031189	0.6415094	0.8510341	1	2819	tags=35%, list=25%, signal=46%
RICKMAN_TUMOR_DIFFERENTIATED_WELL_VS_MODERATELY_DN	RICKMAN_TUMOR_DIFFERENTIATED_WELL_VS_MODERATELY_DN		57	-0.2821843	-0.8029764	0.6923077	0.8506571	1	799	tags=16%, list=7%, signal=17%
SMID_BREAST_CANCER_LUMINAL_A_UP	SMID_BREAST_CANCER_LUMINAL_A_UP		52	-0.36172584	-0.8027297	0.7241379	0.8503774	1	1191	tags=29%, list=11%, signal=32%
SOTIRIOU_BREAST_CANCER_GRADE_1_VS_3_UP	SOTIRIOU_BREAST_CANCER_GRADE_1_VS_3_UP		88	-0.32595512	-0.80265987	0.60784316	0.8498311	1	2879	tags=44%, list=26%, signal=59%
WILLIAMS_ESR2_TARGETS_UP	WILLIAMS_ESR2_TARGETS_UP		15	-0.30135283	-0.80160856	0.8035714	0.8505842	1	2914	tags=53%, list=26%, signal=72%
AMUNDSON_RESPONSE_TO_ARSENITE	AMUNDSON_RESPONSE_TO_ARSENITE		123	-0.19418529	-0.80046654	0.78333336	0.85217416	1	1481	tags=14%, list=13%, signal=16%
MARSON_FOXP3_TARGETS_STIMULATED_UP	MARSON_FOXP3_TARGETS_STIMULATED_UP		16	-0.35593134	-0.80005485	0.7719298	0.8524426	1	1564	tags=31%, list=14%, signal=36%
REACTOME_TAT_MEDIATED_HIV1_ELONGATION_ARREST_AND_RECOVERY	REACTOME_TAT_MEDIATED_HIV1_ELONGATION_ARREST_AND_RECOVERY		27	-0.23793752	-0.7987889	0.6530612	0.85392576	1	8541	tags=100%, list=76%, signal=420%
LIEN_BREAST_CARCINOMA_METAPLASTIC_VS_DUCTAL_UP	LIEN_BREAST_CARCINOMA_METAPLASTIC_VS_DUCTAL_UP		48	-0.300066	-0.7987268	0.7818182	0.85342914	1	926	tags=21%, list=8%, signal=23%
MOROSETTI_FACIOSCAPULOHUMERAL_MUSCULAR_DISTROPHY_UP	MOROSETTI_FACIOSCAPULOHUMERAL_MUSCULAR_DISTROPHY_UP		16	-0.40115225	-0.79646146	0.7407407	0.85707885	1	341	tags=19%, list=3%, signal=19%
REACTOME_DARPP32_EVENTS	REACTOME_DARPP32_EVENTS		17	-0.2582249	-0.79566836	0.70689654	0.8577647	1	3120	tags=41%, list=28%, signal=57%
ST_WNT_BETA_CATENIN_PATHWAY	ST_WNT_BETA_CATENIN_PATHWAY		24	-0.30627522	-0.79519683	0.7037037	0.85785997	1	1473	tags=29%, list=13%, signal=34%
WANG_CLIM2_TARGETS_UP	WANG_CLIM2_TARGETS_UP		110	-0.20689462	-0.7942325	0.86	0.8586125	1	2357	tags=25%, list=21%, signal=31%
BROWNE_HCMV_INFECTION_1HR_UP	BROWNE_HCMV_INFECTION_1HR_UP		32	-0.28730375	-0.7941957	0.84375	0.8580339	1	1309	tags=22%, list=12%, signal=25%
ACEVEDO_LIVER_CANCER_WITH_H3K9ME3_UP	ACEVEDO_LIVER_CANCER_WITH_H3K9ME3_UP		46	-0.29867405	-0.7940898	0.7258065	0.85748017	1	919	tags=22%, list=8%, signal=24%
REACTOME_LYSOSOME_VESICLE_BIOGENESIS	REACTOME_LYSOSOME_VESICLE_BIOGENESIS		16	-0.24816237	-0.7928744	0.70454544	0.8593121	1	1201	tags=13%, list=11%, signal=14%
SHEPARD_BMYB_TARGETS	SHEPARD_BMYB_TARGETS		39	-0.28370222	-0.7923398	0.7413793	0.8595322	1	2109	tags=36%, list=19%, signal=44%
REACTOME_SYNTHESIS_OF_GPI_ANCHORED_PROTEINS	REACTOME_SYNTHESIS_OF_GPI_ANCHORED_PROTEINS		15	-0.27845252	-0.79207987	0.6785714	0.85920745	1	802	tags=13%, list=7%, signal=14%
WINNEPENNINCKX_MELANOMA_METASTASIS_DN	WINNEPENNINCKX_MELANOMA_METASTASIS_DN		26	-0.33207795	-0.79194874	0.73770493	0.85876447	1	1969	tags=38%, list=18%, signal=47%
KEGG_GAP_JUNCTION	KEGG_GAP_JUNCTION		51	-0.24848808	-0.7915662	0.8	0.8587566	1	1585	tags=22%, list=14%, signal=25%
TSUNODA_CISPLATIN_RESISTANCE_DN	TSUNODA_CISPLATIN_RESISTANCE_DN		18	-0.33653966	-0.7910256	0.72727275	0.85918504	1	787	tags=22%, list=7%, signal=24%
CHANG_CORE_SERUM_RESPONSE_UP	CHANG_CORE_SERUM_RESPONSE_UP		48	-0.24510802	-0.7885745	0.7307692	0.86289424	1	1189	tags=13%, list=11%, signal=14%
REACTOME_VIRAL_MRNA_TRANSLATION	REACTOME_VIRAL_MRNA_TRANSLATION		53	-0.2436072	-0.7885491	0.60784316	0.8622603	1	1686	tags=11%, list=15%, signal=13%
TURASHVILI_BREAST_DUCTAL_CARCINOMA_VS_DUCTAL_NORMAL_DN	TURASHVILI_BREAST_DUCTAL_CARCINOMA_VS_DUCTAL_NORMAL_DN		92	-0.2883268	-0.78817147	0.7254902	0.8622956	1	1199	tags=20%, list=11%, signal=22%
AMIT_SERUM_RESPONSE_480_MCF10A	AMIT_SERUM_RESPONSE_480_MCF10A		21	-0.28880826	-0.7879501	0.8064516	0.8621332	1	42	tags=5%, list=0%, signal=5%
JI_METASTASIS_REPRESSED_BY_STK11	JI_METASTASIS_REPRESSED_BY_STK11		17	-0.32518828	-0.7863578	0.8148148	0.8642893	1	398	tags=12%, list=4%, signal=12%
SESTO_RESPONSE_TO_UV_C2	SESTO_RESPONSE_TO_UV_C2		33	-0.24121527	-0.78541654	0.7111111	0.86527574	1	3520	tags=48%, list=31%, signal=71%
WENDT_COHESIN_TARGETS_UP	WENDT_COHESIN_TARGETS_UP		19	-0.31110728	-0.7850031	0.7222222	0.86541	1	2436	tags=37%, list=22%, signal=47%
LEE_LIVER_CANCER_MYC_DN	LEE_LIVER_CANCER_MYC_DN		38	-0.30188733	-0.7835313	0.7741935	0.8673951	1	1276	tags=26%, list=11%, signal=30%
BENPORATH_MYC_TARGETS_WITH_EBOX	BENPORATH_MYC_TARGETS_WITH_EBOX		151	-0.17356919	-0.7817999	0.74545455	0.8695881	1	2369	tags=21%, list=21%, signal=27%
GRAHAM_CML_QUIESCENT_VS_NORMAL_QUIESCENT_UP	GRAHAM_CML_QUIESCENT_VS_NORMAL_QUIESCENT_UP		58	-0.26811823	-0.78171235	0.75	0.8690482	1	2609	tags=40%, list=23%, signal=51%
JAZAERI_BREAST_CANCER_BRCA1_VS_BRCA2_DN	JAZAERI_BREAST_CANCER_BRCA1_VS_BRCA2_DN		30	-0.3086683	-0.7804746	0.7407407	0.8705051	1	1705	tags=27%, list=15%, signal=31%
SHEPARD_BMYB_MORPHOLINO_UP	SHEPARD_BMYB_MORPHOLINO_UP		105	-0.20068201	-0.7804007	0.8545455	0.8699981	1	1526	tags=18%, list=14%, signal=21%
KEGG_CHRONIC_MYELOID_LEUKEMIA	KEGG_CHRONIC_MYELOID_LEUKEMIA		39	-0.23086686	-0.78032583	0.81632656	0.8694455	1	2886	tags=36%, list=26%, signal=48%
ZHANG_RESPONSE_TO_CANTHARIDIN_DN	ZHANG_RESPONSE_TO_CANTHARIDIN_DN		40	-0.21895646	-0.7786957	0.625	0.87220556	1	2975	tags=30%, list=27%, signal=41%
AGUIRRE_PANCREATIC_CANCER_COPY_NUMBER_DN	AGUIRRE_PANCREATIC_CANCER_COPY_NUMBER_DN		133	-0.1857743	-0.7775253	0.74545455	0.8733269	1	2914	tags=31%, list=26%, signal=41%
MOOTHA_FFA_OXYDATION	MOOTHA_FFA_OXYDATION		16	-0.33149686	-0.77716887	0.71428573	0.87323356	1	2329	tags=44%, list=21%, signal=55%
KEGG_NON_SMALL_CELL_LUNG_CANCER	KEGG_NON_SMALL_CELL_LUNG_CANCER		29	-0.22629647	-0.7763657	0.7592593	0.8738057	1	1964	tags=24%, list=18%, signal=29%
REACTOME_METABOLISM_OF_LIPIDS_AND_LIPOPROTEINS	REACTOME_METABOLISM_OF_LIPIDS_AND_LIPOPROTEINS		154	-0.22082186	-0.7763613	0.9047619	0.87314326	1	501	tags=8%, list=4%, signal=9%
LU_AGING_BRAIN_UP	LU_AGING_BRAIN_UP		88	-0.21098483	-0.77582145	0.7205882	0.8734334	1	821	tags=8%, list=7%, signal=9%
BENPORATH_PROLIFERATION	BENPORATH_PROLIFERATION		89	-0.26299533	-0.77579373	0.6730769	0.87280095	1	3174	tags=38%, list=28%, signal=53%
LUCAS_HNF4A_TARGETS_UP	LUCAS_HNF4A_TARGETS_UP		34	-0.25363094	-0.7757867	0.80701756	0.8721529	1	1340	tags=21%, list=12%, signal=23%
KEGG_ERBB_SIGNALING_PATHWAY	KEGG_ERBB_SIGNALING_PATHWAY		48	-0.22870722	-0.7729483	0.8039216	0.8767365	1	2893	tags=40%, list=26%, signal=53%
DE_YY1_TARGETS_DN	DE_YY1_TARGETS_DN		50	-0.24986337	-0.77245814	0.76785713	0.8768386	1	3325	tags=52%, list=30%, signal=74%
RIZ_ERYTHROID_DIFFERENTIATION_HBZ	RIZ_ERYTHROID_DIFFERENTIATION_HBZ		29	-0.25933692	-0.7724275	0.8545455	0.8762428	1	1547	tags=28%, list=14%, signal=32%
WELCSH_BRCA1_TARGETS_1_DN	WELCSH_BRCA1_TARGETS_1_DN		74	-0.19337544	-0.77217025	0.8235294	0.87602293	1	3098	tags=38%, list=28%, signal=52%
HOSHIDA_LIVER_CANCER_SURVIVAL_UP	HOSHIDA_LIVER_CANCER_SURVIVAL_UP		50	-0.26965576	-0.772165	0.8333333	0.8753628	1	1490	tags=26%, list=13%, signal=30%
KANNAN_TP53_TARGETS_UP	KANNAN_TP53_TARGETS_UP		27	-0.27841076	-0.7721025	0.71153843	0.87478495	1	2372	tags=41%, list=21%, signal=52%
RICKMAN_TUMOR_DIFFERENTIATED_WELL_VS_MODERATELY_UP	RICKMAN_TUMOR_DIFFERENTIATED_WELL_VS_MODERATELY_UP		55	-0.23946755	-0.7720592	0.8490566	0.8741948	1	2106	tags=24%, list=19%, signal=29%
CHEMNITZ_RESPONSE_TO_PROSTAGLANDIN_E2_DN	CHEMNITZ_RESPONSE_TO_PROSTAGLANDIN_E2_DN		177	-0.22047897	-0.7717996	0.8727273	0.87402916	1	1602	tags=19%, list=14%, signal=21%
CAFFAREL_RESPONSE_TO_THC_24HR_5_UP	CAFFAREL_RESPONSE_TO_THC_24HR_5_UP		18	-0.24808963	-0.7715973	0.8043478	0.87378544	1	2325	tags=28%, list=21%, signal=35%
GARCIA_TARGETS_OF_FLI1_AND_DAX1_DN	GARCIA_TARGETS_OF_FLI1_AND_DAX1_DN		82	-0.21990909	-0.77144563	0.7037037	0.87341	1	3285	tags=38%, list=29%, signal=53%
ROVERSI_GLIOMA_LOH_REGIONS	ROVERSI_GLIOMA_LOH_REGIONS		28	-0.26172134	-0.771169	0.75	0.87307507	1	1613	tags=25%, list=14%, signal=29%
LEE_LIVER_CANCER_MYC_TGFA_UP	LEE_LIVER_CANCER_MYC_TGFA_UP		46	-0.28445452	-0.77108073	0.79591835	0.87258136	1	1045	tags=20%, list=9%, signal=21%
REACTOME_TRNA_AMINOACYLATION	REACTOME_TRNA_AMINOACYLATION		18	-0.25903165	-0.7709461	0.68	0.8721094	1	3072	tags=44%, list=27%, signal=61%
RUGO_STRESS_RESPONSE_SUBSET_G	RUGO_STRESS_RESPONSE_SUBSET_G		19	-0.28445244	-0.77049196	0.72727275	0.8723364	1	3048	tags=47%, list=27%, signal=65%
KYNG_DNA_DAMAGE_BY_4NQO_OR_UV	KYNG_DNA_DAMAGE_BY_4NQO_OR_UV		19	-0.28445244	-0.77049196	0.72727275	0.8716839	1	3048	tags=47%, list=27%, signal=65%
BAELDE_DIABETIC_NEPHROPATHY_DN	BAELDE_DIABETIC_NEPHROPATHY_DN		22	-0.34329298	-0.76905906	0.7818182	0.87342274	1	1525	tags=32%, list=14%, signal=37%
FRIDMAN_SENESCENCE_UP	FRIDMAN_SENESCENCE_UP		48	-0.2858444	-0.7689928	0.75	0.872911	1	2038	tags=33%, list=18%, signal=41%
KEGG_UBIQUITIN_MEDIATED_PROTEOLYSIS	KEGG_UBIQUITIN_MEDIATED_PROTEOLYSIS		77	-0.17814134	-0.76817197	0.7446808	0.87380874	1	2054	tags=16%, list=18%, signal=19%
BIOCARTA_GPCR_PATHWAY	BIOCARTA_GPCR_PATHWAY		18	-0.25174022	-0.7677819	0.7358491	0.8738268	1	3120	tags=44%, list=28%, signal=62%
REACTOME_HOST_INTERACTIONS_OF_HIV_FACTORS	REACTOME_HOST_INTERACTIONS_OF_HIV_FACTORS		89	-0.21765871	-0.7662524	0.75	0.8756924	1	3051	tags=29%, list=27%, signal=40%
KEGG_GLIOMA	KEGG_GLIOMA		32	-0.23279579	-0.76468915	0.7169811	0.8780336	1	1964	tags=28%, list=18%, signal=34%
KIM_RESPONSE_TO_TSA_AND_DECITABINE_UP	KIM_RESPONSE_TO_TSA_AND_DECITABINE_UP		76	-0.25360945	-0.764297	0.8032787	0.8781052	1	1664	tags=24%, list=15%, signal=28%
CHIARETTI_T_ALL_REFRACTORY_TO_THERAPY	CHIARETTI_T_ALL_REFRACTORY_TO_THERAPY		20	-0.30635577	-0.7641458	0.83928573	0.87774736	1	1819	tags=35%, list=16%, signal=42%
VART_KSHV_INFECTION_ANGIOGENIC_MARKERS_UP	VART_KSHV_INFECTION_ANGIOGENIC_MARKERS_UP		122	-0.2827857	-0.7639575	0.7924528	0.87745285	1	1569	tags=24%, list=14%, signal=27%
NING_CHRONIC_OBSTRUCTIVE_PULMONARY_DISEASE_UP	NING_CHRONIC_OBSTRUCTIVE_PULMONARY_DISEASE_UP		53	-0.2339966	-0.76381016	0.7962963	0.877131	1	876	tags=11%, list=8%, signal=12%
LUI_THYROID_CANCER_CLUSTER_3	LUI_THYROID_CANCER_CLUSTER_3		20	-0.23522739	-0.7637698	0.6666667	0.8765265	1	6831	tags=95%, list=61%, signal=243%
BROWNE_HCMV_INFECTION_30MIN_UP	BROWNE_HCMV_INFECTION_30MIN_UP		34	-0.28429663	-0.7637651	0.8	0.87589264	1	1131	tags=21%, list=10%, signal=23%
REACTOME_MRNA_PROCESSING	REACTOME_MRNA_PROCESSING		28	-0.24229473	-0.76341945	0.68	0.87576705	1	3132	tags=39%, list=28%, signal=54%
SENGUPTA_NASOPHARYNGEAL_CARCINOMA_DN	SENGUPTA_NASOPHARYNGEAL_CARCINOMA_DN		130	-0.2508613	-0.7630883	0.82758623	0.8756445	1	1529	tags=22%, list=14%, signal=26%
MARTINEZ_RESPONSE_TO_TRABECTEDIN_DN	MARTINEZ_RESPONSE_TO_TRABECTEDIN_DN		141	-0.19375758	-0.762751	0.7058824	0.8755955	1	2265	tags=20%, list=20%, signal=25%
PUJANA_CHEK2_PCC_NETWORK	PUJANA_CHEK2_PCC_NETWORK		481	-0.20047365	-0.7626447	0.61538464	0.8751374	1	3393	tags=38%, list=30%, signal=52%
REACTOME_PLC_BETA_MEDIATED_EVENTS	REACTOME_PLC_BETA_MEDIATED_EVENTS		24	-0.27450433	-0.7619474	0.704918	0.8755564	1	884	tags=13%, list=8%, signal=14%
TURASHVILI_BREAST_LOBULAR_CARCINOMA_VS_DUCTAL_NORMAL_DN	TURASHVILI_BREAST_LOBULAR_CARCINOMA_VS_DUCTAL_NORMAL_DN		51	-0.26910496	-0.7581372	0.7647059	0.8816222	1	1501	tags=25%, list=13%, signal=29%
BILD_SRC_ONCOGENIC_SIGNATURE	BILD_SRC_ONCOGENIC_SIGNATURE		24	-0.27597323	-0.7575993	0.79310346	0.8819433	1	1969	tags=29%, list=18%, signal=35%
RASHI_RESPONSE_TO_IONIZING_RADIATION_5	RASHI_RESPONSE_TO_IONIZING_RADIATION_5		106	-0.21003306	-0.7567931	0.82758623	0.88269633	1	1893	tags=23%, list=17%, signal=27%
MURAKAMI_UV_RESPONSE_6HR_UP	MURAKAMI_UV_RESPONSE_6HR_UP		22	-0.27726674	-0.756433	0.78431374	0.88270205	1	2328	tags=27%, list=21%, signal=34%
BIOCARTA_IL2_PATHWAY	BIOCARTA_IL2_PATHWAY		15	-0.30526006	-0.7561464	0.72727275	0.8826263	1	2289	tags=27%, list=20%, signal=33%
CONCANNON_APOPTOSIS_BY_EPOXOMICIN_UP	CONCANNON_APOPTOSIS_BY_EPOXOMICIN_UP		142	-0.21963592	-0.75606436	0.78846157	0.88206	1	1601	tags=18%, list=14%, signal=21%
MULLIGHAN_MLL_SIGNATURE_1_DN	MULLIGHAN_MLL_SIGNATURE_1_DN		140	-0.21673296	-0.7556338	0.85714287	0.88214415	1	2007	tags=21%, list=18%, signal=25%
NUYTTEN_EZH2_TARGETS_DN	NUYTTEN_EZH2_TARGETS_DN		496	-0.18703876	-0.7550958	0.8076923	0.88248795	1	2156	tags=19%, list=19%, signal=23%
XU_GH1_AUTOCRINE_TARGETS_DN	XU_GH1_AUTOCRINE_TARGETS_DN		68	-0.22626048	-0.7543144	0.9516129	0.88298774	1	1926	tags=25%, list=17%, signal=30%
LI_WILMS_TUMOR	LI_WILMS_TUMOR		20	-0.31775612	-0.7541035	0.8947368	0.8827277	1	1756	tags=35%, list=16%, signal=41%
ACEVEDO_LIVER_CANCER_DN	ACEVEDO_LIVER_CANCER_DN		330	-0.18996876	-0.7536472	0.8888889	0.88289756	1	1443	tags=15%, list=13%, signal=17%
JAEGER_METASTASIS_UP	JAEGER_METASTASIS_UP		28	-0.3066894	-0.75343925	0.8039216	0.8825009	1	2655	tags=61%, list=24%, signal=79%
BIOCARTA_IL12_PATHWAY	BIOCARTA_IL12_PATHWAY		15	-0.36752895	-0.75310564	0.8833333	0.88236904	1	2010	tags=40%, list=18%, signal=49%
MARTINEZ_TP53_TARGETS_DN	MARTINEZ_TP53_TARGETS_DN		406	-0.20355926	-0.75235647	0.85	0.88290673	1	1494	tags=16%, list=13%, signal=18%
REACTOME_AUTODEGRADATION_OF_CDH1_BY_CDH1_APC	REACTOME_AUTODEGRADATION_OF_CDH1_BY_CDH1_APC		46	-0.22757001	-0.7520895	0.71428573	0.882743	1	7728	tags=98%, list=69%, signal=314%
KEGG_HISTIDINE_METABOLISM	KEGG_HISTIDINE_METABOLISM		20	-0.29387638	-0.75157064	0.765625	0.8830032	1	2452	tags=50%, list=22%, signal=64%
BIOCARTA_TCR_PATHWAY	BIOCARTA_TCR_PATHWAY		29	-0.27053043	-0.75086933	0.7627119	0.8835389	1	1964	tags=21%, list=18%, signal=25%
WEINMANN_ADAPTATION_TO_HYPOXIA_UP	WEINMANN_ADAPTATION_TO_HYPOXIA_UP		18	-0.3292111	-0.74983144	0.7719298	0.8846362	1	1148	tags=22%, list=10%, signal=25%
REACTOME_COSTIMULATION_BY_THE_CD28_FAMILY	REACTOME_COSTIMULATION_BY_THE_CD28_FAMILY		39	-0.2840981	-0.7491827	0.8148148	0.88505596	1	1215	tags=15%, list=11%, signal=17%
NIKOLSKY_BREAST_CANCER_12Q13_Q21_AMPLICON	NIKOLSKY_BREAST_CANCER_12Q13_Q21_AMPLICON		20	-0.25520432	-0.74738914	0.7962963	0.8871749	1	1972	tags=25%, list=18%, signal=30%
WATANABE_COLON_CANCER_MSI_VS_MSS_UP	WATANABE_COLON_CANCER_MSI_VS_MSS_UP		17	-0.3149777	-0.7458499	0.83870965	0.88909197	1	931	tags=24%, list=8%, signal=26%
PENG_GLUTAMINE_DEPRIVATION_DN	PENG_GLUTAMINE_DEPRIVATION_DN		53	-0.1782253	-0.74545735	0.6551724	0.88902617	1	3643	tags=47%, list=33%, signal=70%
KEGG_AMINOACYL_TRNA_BIOSYNTHESIS	KEGG_AMINOACYL_TRNA_BIOSYNTHESIS		18	-0.25390548	-0.74472725	0.7346939	0.88980204	1	3072	tags=44%, list=27%, signal=61%
MARTINEZ_RESPONSE_TO_TRABECTEDIN	MARTINEZ_RESPONSE_TO_TRABECTEDIN		26	-0.24187674	-0.74456495	0.7647059	0.88955873	1	2474	tags=31%, list=22%, signal=39%
RODRIGUES_THYROID_CARCINOMA_ANAPLASTIC_DN	RODRIGUES_THYROID_CARCINOMA_ANAPLASTIC_DN		263	-0.22638266	-0.74454844	0.7307692	0.8889279	1	2088	tags=26%, list=19%, signal=31%
BIOCARTA_ALK_PATHWAY	BIOCARTA_ALK_PATHWAY		22	-0.255678	-0.7444464	0.83870965	0.8884159	1	2316	tags=36%, list=21%, signal=46%
GARGALOVIC_RESPONSE_TO_OXIDIZED_PHOSPHOLIPIDS_TURQUOISE_DN	GARGALOVIC_RESPONSE_TO_OXIDIZED_PHOSPHOLIPIDS_TURQUOISE_DN		23	-0.28723323	-0.74076706	0.74	0.89385265	1	2835	tags=39%, list=25%, signal=52%
HSC_MATURE_FETAL	HSC_MATURE_FETAL		16	-0.2811571	-0.740303	0.8305085	0.8939069	1	1909	tags=25%, list=17%, signal=30%
REN_BOUND_BY_E2F	REN_BOUND_BY_E2F		36	-0.30538902	-0.7399742	0.7291667	0.89379025	1	2816	tags=42%, list=25%, signal=55%
KIM_WT1_TARGETS_UP	KIM_WT1_TARGETS_UP		133	-0.23197246	-0.73997253	0.7755102	0.8931518	1	1261	tags=14%, list=11%, signal=16%
SETLUR_PROSTATE_CANCER_TMPRSS2_ERG_FUSION_DN	SETLUR_PROSTATE_CANCER_TMPRSS2_ERG_FUSION_DN		15	-0.3220148	-0.73983794	0.8490566	0.8927744	1	521	tags=20%, list=5%, signal=21%
REACTOME_UNFOLDED_PROTEIN_RESPONSE	REACTOME_UNFOLDED_PROTEIN_RESPONSE		15	-0.28535905	-0.73946667	0.6964286	0.8926123	1	1744	tags=33%, list=16%, signal=39%
WANG_ESOPHAGUS_CANCER_VS_NORMAL_DN	WANG_ESOPHAGUS_CANCER_VS_NORMAL_DN		57	-0.21108781	-0.73941505	0.8909091	0.8920698	1	2093	tags=23%, list=19%, signal=28%
REACTOME_G_PROTEIN_BETA_GAMMA_SIGNALLING	REACTOME_G_PROTEIN_BETA_GAMMA_SIGNALLING		19	-0.29459637	-0.7379539	0.8305085	0.8938279	1	3262	tags=58%, list=29%, signal=82%
DAIRKEE_TERT_TARGETS_UP	DAIRKEE_TERT_TARGETS_UP		212	-0.15764898	-0.7365282	0.82758623	0.8956579	1	2830	tags=23%, list=25%, signal=30%
REACTOME_P53_INDEPENDENT_DNA_DAMAGE_RESPONSE	REACTOME_P53_INDEPENDENT_DNA_DAMAGE_RESPONSE		37	-0.24439645	-0.73561	0.74509805	0.8963124	1	2073	tags=19%, list=19%, signal=23%
SPIELMAN_LYMPHOBLAST_EUROPEAN_VS_ASIAN_UP	SPIELMAN_LYMPHOBLAST_EUROPEAN_VS_ASIAN_UP		324	-0.16239515	-0.7355675	0.74509805	0.8957312	1	2893	tags=26%, list=26%, signal=34%
REACTOME_CDC20_PHOSPHO_APC_MEDIATED_DEGRADATION_OF_CYCLIN_A	REACTOME_CDC20_PHOSPHO_APC_MEDIATED_DEGRADATION_OF_CYCLIN_A		51	-0.2230745	-0.73472065	0.6875	0.896384	1	2744	tags=25%, list=25%, signal=34%
ST_INTEGRIN_SIGNALING_PATHWAY	ST_INTEGRIN_SIGNALING_PATHWAY		52	-0.22785282	-0.7338341	0.7755102	0.8972367	1	1177	tags=15%, list=11%, signal=17%
EBAUER_TARGETS_OF_PAX3_FOXO1_FUSION_UP	EBAUER_TARGETS_OF_PAX3_FOXO1_FUSION_UP		124	-0.27325895	-0.7322057	0.84126985	0.89913386	1	1609	tags=26%, list=14%, signal=30%
BIOCARTA_INTRINSIC_PATHWAY	BIOCARTA_INTRINSIC_PATHWAY		23	-0.32665187	-0.73044986	0.85714287	0.9011801	1	945	tags=26%, list=8%, signal=28%
TENEDINI_MEGAKARYOCYTE_MARKERS	TENEDINI_MEGAKARYOCYTE_MARKERS		29	-0.27045023	-0.73026997	0.86	0.9008286	1	133	tags=7%, list=1%, signal=7%
NATSUME_RESPONSE_TO_INTERFERON_BETA_UP	NATSUME_RESPONSE_TO_INTERFERON_BETA_UP		42	-0.23518077	-0.7299111	0.86538464	0.90081567	1	1865	tags=24%, list=17%, signal=28%
YAGI_AML_SURVIVAL	YAGI_AML_SURVIVAL		80	-0.19052099	-0.7293908	0.9183673	0.90103376	1	2529	tags=28%, list=23%, signal=35%
KEGG_DRUG_METABOLISM_CYTOCHROME_P450	KEGG_DRUG_METABOLISM_CYTOCHROME_P450		30	-0.29959694	-0.7290964	0.8103448	0.901205	1	767	tags=20%, list=7%, signal=21%
DIRMEIER_LMP1_RESPONSE_LATE_UP	DIRMEIER_LMP1_RESPONSE_LATE_UP		28	-0.25071678	-0.72815406	0.8269231	0.90200275	1	2205	tags=29%, list=20%, signal=35%
BASSO_CD40_SIGNALING_DN	BASSO_CD40_SIGNALING_DN		40	-0.2614192	-0.72675693	0.82539684	0.90360624	1	2289	tags=40%, list=20%, signal=50%
REACTOME_FORMATION_OF_THE_TERNARY_COMPLEX_AND_SUBSEQUENTLY_THE_43S_COMPLEX	REACTOME_FORMATION_OF_THE_TERNARY_COMPLEX_AND_SUBSEQUENTLY_THE_43S_COMPLEX		22	-0.25707957	-0.7263918	0.7090909	0.90350837	1	6873	tags=95%, list=61%, signal=247%
REACTOME_GOLGI_ASSOCIATED_VESICLE_BIOGENESIS	REACTOME_GOLGI_ASSOCIATED_VESICLE_BIOGENESIS		32	-0.19863205	-0.7261217	0.7906977	0.903299	1	2849	tags=31%, list=25%, signal=42%
NAKAYAMA_SOFT_TISSUE_TUMORS_PCA2_UP	NAKAYAMA_SOFT_TISSUE_TUMORS_PCA2_UP		59	-0.29734987	-0.725278	0.89285713	0.9040397	1	2609	tags=53%, list=23%, signal=68%
RIZKI_TUMOR_INVASIVENESS_2D_DN	RIZKI_TUMOR_INVASIVENESS_2D_DN		46	-0.21526094	-0.7252282	0.8181818	0.9034997	1	2054	tags=24%, list=18%, signal=29%
SIG_IL4RECEPTOR_IN_B_LYPHOCYTES	SIG_IL4RECEPTOR_IN_B_LYPHOCYTES		16	-0.24143799	-0.7249937	0.8214286	0.9032061	1	2232	tags=25%, list=20%, signal=31%
ROSS_AML_WITH_PML_RARA_FUSION	ROSS_AML_WITH_PML_RARA_FUSION		43	-0.25385746	-0.72434574	0.8103448	0.9036409	1	1001	tags=16%, list=9%, signal=18%
REACTOME_TRANSLATION	REACTOME_TRANSLATION		67	-0.20225017	-0.72433007	0.6792453	0.9030075	1	2544	tags=18%, list=23%, signal=23%
MULLIGHAN_NPM1_MUTATED_SIGNATURE_1_DN	MULLIGHAN_NPM1_MUTATED_SIGNATURE_1_DN		63	-0.22215895	-0.72419906	0.8545455	0.9026788	1	2024	tags=19%, list=18%, signal=23%
YAO_TEMPORAL_RESPONSE_TO_PROGESTERONE_CLUSTER_14	YAO_TEMPORAL_RESPONSE_TO_PROGESTERONE_CLUSTER_14		97	-0.19479907	-0.7236471	0.7037037	0.9029824	1	3259	tags=36%, list=29%, signal=50%
REACTOME_ADP_SIGNALLING_THROUGH_P2Y_PURINOCEPTOR_1	REACTOME_ADP_SIGNALLING_THROUGH_P2Y_PURINOCEPTOR_1		18	-0.2841815	-0.72354215	0.852459	0.9025326	1	1116	tags=17%, list=10%, signal=18%
PETRETTO_CARDIAC_HYPERTROPHY	PETRETTO_CARDIAC_HYPERTROPHY		23	-0.35799477	-0.7219057	0.7058824	0.9046093	1	1436	tags=30%, list=13%, signal=35%
REACTOME_GLUCONEOGENESIS	REACTOME_GLUCONEOGENESIS		19	-0.3014963	-0.72178847	0.8360656	0.904186	1	2119	tags=37%, list=19%, signal=45%
CHANG_CYCLING_GENES	CHANG_CYCLING_GENES		29	-0.30729115	-0.72022897	0.75510204	0.9057516	1	2923	tags=52%, list=26%, signal=70%
HADDAD_T_LYMPHOCYTE_AND_NK_PROGENITOR_UP	HADDAD_T_LYMPHOCYTE_AND_NK_PROGENITOR_UP		44	-0.25775442	-0.71943337	0.94827586	0.9063087	1	1965	tags=23%, list=18%, signal=27%
KEGG_REGULATION_OF_ACTIN_CYTOSKELETON	KEGG_REGULATION_OF_ACTIN_CYTOSKELETON		137	-0.21264268	-0.71940285	0.91071427	0.90570587	1	1964	tags=23%, list=18%, signal=28%
CROMER_TUMORIGENESIS_DN	CROMER_TUMORIGENESIS_DN		29	-0.313015	-0.71912885	0.94827586	0.905628	1	2147	tags=41%, list=19%, signal=51%
LY_AGING_OLD_DN	LY_AGING_OLD_DN		31	-0.30569792	-0.7176788	0.82608694	0.90762144	1	2609	tags=45%, list=23%, signal=59%
BARIS_THYROID_CANCER_UP	BARIS_THYROID_CANCER_UP		15	-0.25525877	-0.7175393	0.81666666	0.9071943	1	1681	tags=20%, list=15%, signal=24%
RIZKI_TUMOR_INVASIVENESS_3D_UP	RIZKI_TUMOR_INVASIVENESS_3D_UP		121	-0.20320264	-0.71709526	0.9354839	0.90724796	1	1929	tags=23%, list=17%, signal=28%
TOYOTA_TARGETS_OF_MIR34B_AND_MIR34C	TOYOTA_TARGETS_OF_MIR34B_AND_MIR34C		195	-0.19845584	-0.7163555	0.82978725	0.907761	1	2699	tags=31%, list=24%, signal=40%
FAELT_B_CLL_WITH_VH3_21_DN	FAELT_B_CLL_WITH_VH3_21_DN		36	-0.21258216	-0.71628475	0.875	0.90725696	1	2731	tags=33%, list=24%, signal=44%
KEGG_COLORECTAL_CANCER	KEGG_COLORECTAL_CANCER		36	-0.2287002	-0.7162044	0.84615386	0.9067038	1	2843	tags=39%, list=25%, signal=52%
DAUER_STAT3_TARGETS_UP	DAUER_STAT3_TARGETS_UP		21	-0.2707787	-0.7156405	0.91525424	0.90682036	1	1644	tags=24%, list=15%, signal=28%
MOREIRA_RESPONSE_TO_TSA_UP	MOREIRA_RESPONSE_TO_TSA_UP		21	-0.22326042	-0.71510756	0.8269231	0.90708613	1	2203	tags=24%, list=20%, signal=30%
KEGG_TYROSINE_METABOLISM	KEGG_TYROSINE_METABOLISM		27	-0.27022928	-0.7140733	0.877193	0.908066	1	784	tags=19%, list=7%, signal=20%
GOTTWEIN_TARGETS_OF_KSHV_MIR_K12_11	GOTTWEIN_TARGETS_OF_KSHV_MIR_K12_11		32	-0.20559569	-0.71323955	0.8	0.9087192	1	2766	tags=34%, list=25%, signal=46%
RICKMAN_METASTASIS_DN	RICKMAN_METASTASIS_DN		160	-0.19803868	-0.7127109	0.8490566	0.90881777	1	2095	tags=20%, list=19%, signal=24%
BIOCARTA_CHREBP2_PATHWAY	BIOCARTA_CHREBP2_PATHWAY		26	-0.22789207	-0.7123206	0.8039216	0.90901	1	2704	tags=27%, list=24%, signal=35%
HOEBEKE_LYMPHOID_STEM_CELL_UP	HOEBEKE_LYMPHOID_STEM_CELL_UP		49	-0.22934315	-0.71210176	0.90384614	0.9088207	1	1644	tags=24%, list=15%, signal=29%
ROPERO_HDAC2_TARGETS	ROPERO_HDAC2_TARGETS		53	-0.2398831	-0.71125036	0.884058	0.9095989	1	1075	tags=11%, list=10%, signal=12%
REACTOME_DUAL_INCISION_REACTION_IN_TC_NER	REACTOME_DUAL_INCISION_REACTION_IN_TC_NER		26	-0.21288796	-0.7111953	0.74509805	0.9090271	1	3132	tags=38%, list=28%, signal=53%
REACTOME_AXON_GUIDANCE	REACTOME_AXON_GUIDANCE		109	-0.22588767	-0.7108529	0.84210527	0.908862	1	1716	tags=19%, list=15%, signal=23%
APPIERTO_RESPONSE_TO_FENRETINIDE_UP	APPIERTO_RESPONSE_TO_FENRETINIDE_UP		19	-0.2647224	-0.70942587	0.78571427	0.910447	1	1200	tags=21%, list=11%, signal=24%
TSAI_RESPONSE_TO_RADIATION_THERAPY	TSAI_RESPONSE_TO_RADIATION_THERAPY		22	-0.30359313	-0.7066713	0.85714287	0.9138663	1	2328	tags=41%, list=21%, signal=52%
LINDSTEDT_DENDRITIC_CELL_MATURATION_A	LINDSTEDT_DENDRITIC_CELL_MATURATION_A		39	-0.29638606	-0.7059556	0.9056604	0.91434485	1	2767	tags=44%, list=25%, signal=58%
WONG_ENDMETRIUM_CANCER_UP	WONG_ENDMETRIUM_CANCER_UP		15	-0.33570015	-0.70587766	0.90384614	0.9138209	1	1331	tags=33%, list=12%, signal=38%
HELLER_SILENCED_BY_METHYLATION_DN	HELLER_SILENCED_BY_METHYLATION_DN		61	-0.21975307	-0.7056902	0.9285714	0.9135235	1	2424	tags=31%, list=22%, signal=40%
REACTOME_E2F_MEDIATED_REGULATION_OF_DNA_REPLICATION	REACTOME_E2F_MEDIATED_REGULATION_OF_DNA_REPLICATION		20	-0.28285724	-0.7045129	0.71428573	0.91470766	1	2558	tags=55%, list=23%, signal=71%
HELLER_HDAC_TARGETS_UP	HELLER_HDAC_TARGETS_UP		163	-0.19183826	-0.7027461	0.8965517	0.91658133	1	1265	tags=11%, list=11%, signal=12%
MAYBURD_RESPONSE_TO_L663536_DN	MAYBURD_RESPONSE_TO_L663536_DN		34	-0.21243888	-0.7027318	0.83928573	0.9159453	1	3546	tags=44%, list=32%, signal=64%
LUI_THYROID_CANCER_CLUSTER_1	LUI_THYROID_CANCER_CLUSTER_1		34	-0.21714567	-0.7010076	0.7966102	0.9174141	1	1655	tags=18%, list=15%, signal=21%
REACTOME_TRANSCRIPTION_OF_THE_HIV_GENOME	REACTOME_TRANSCRIPTION_OF_THE_HIV_GENOME		48	-0.19677131	-0.70034695	0.7234042	0.91762215	1	9005	tags=100%, list=80%, signal=508%
KEGG_PRIMARY_IMMUNODEFICIENCY	KEGG_PRIMARY_IMMUNODEFICIENCY		25	-0.27102032	-0.69936126	0.8032787	0.91870296	1	1474	tags=20%, list=13%, signal=23%
OUELLET_OVARIAN_CANCER_INVASIVE_VS_LMP_UP	OUELLET_OVARIAN_CANCER_INVASIVE_VS_LMP_UP		85	-0.19240035	-0.69888204	0.84615386	0.91879004	1	2887	tags=33%, list=26%, signal=44%
RODRIGUES_NTN1_TARGETS_DN	RODRIGUES_NTN1_TARGETS_DN		94	-0.21100737	-0.69827586	0.93333334	0.91916513	1	1613	tags=19%, list=14%, signal=22%
DAVICIONI_MOLECULAR_ARMS_VS_ERMS_UP	DAVICIONI_MOLECULAR_ARMS_VS_ERMS_UP		184	-0.17177126	-0.69753796	0.94827586	0.9195034	1	2519	tags=24%, list=22%, signal=31%
AKL_HTLV1_INFECTION_UP	AKL_HTLV1_INFECTION_UP		21	-0.25991273	-0.6963419	0.7755102	0.9205746	1	2084	tags=24%, list=19%, signal=29%
KEGG_ACUTE_MYELOID_LEUKEMIA	KEGG_ACUTE_MYELOID_LEUKEMIA		36	-0.21442662	-0.6956491	0.7924528	0.9208612	1	2893	tags=36%, list=26%, signal=49%
CHEMNITZ_RESPONSE_TO_PROSTAGLANDIN_E2_UP	CHEMNITZ_RESPONSE_TO_PROSTAGLANDIN_E2_UP		77	-0.24452335	-0.69452643	0.81395346	0.9220085	1	2609	tags=31%, list=23%, signal=40%
CHEN_HOXA5_TARGETS_9HR_DN	CHEN_HOXA5_TARGETS_9HR_DN		29	-0.23863456	-0.69347095	0.90909094	0.92276734	1	873	tags=10%, list=8%, signal=11%
OKUMURA_INFLAMMATORY_RESPONSE_LPS	OKUMURA_INFLAMMATORY_RESPONSE_LPS		109	-0.19870055	-0.69300336	0.9423077	0.9227782	1	1242	tags=15%, list=11%, signal=16%
BLALOCK_ALZHEIMERS_DISEASE_INCIPIENT_DN	BLALOCK_ALZHEIMERS_DISEASE_INCIPIENT_DN		111	-0.17714746	-0.6924535	0.87931037	0.9229573	1	2090	tags=19%, list=19%, signal=23%
IVANOVA_HEMATOPOIESIS_STEM_CELL_AND_PROGENITOR	IVANOVA_HEMATOPOIESIS_STEM_CELL_AND_PROGENITOR		152	-0.1866433	-0.6922334	0.92424244	0.9226017	1	1758	tags=18%, list=16%, signal=22%
KEGG_RNA_POLYMERASE	KEGG_RNA_POLYMERASE		20	-0.2275899	-0.69154793	0.8235294	0.92278683	1	8655	tags=100%, list=77%, signal=440%
BROWNE_HCMV_INFECTION_24HR_DN	BROWNE_HCMV_INFECTION_24HR_DN		93	-0.23267072	-0.6911496	0.90909094	0.92281336	1	2321	tags=33%, list=21%, signal=42%
KEGG_ARACHIDONIC_ACID_METABOLISM	KEGG_ARACHIDONIC_ACID_METABOLISM		34	-0.26119316	-0.69088835	0.8305085	0.9225776	1	951	tags=21%, list=8%, signal=22%
LEE_LIVER_CANCER_MYC_TGFA_DN	LEE_LIVER_CANCER_MYC_TGFA_DN		50	-0.2770071	-0.6882119	0.9508197	0.9260233	1	1413	tags=26%, list=13%, signal=30%
SABATES_COLORECTAL_ADENOMA_DN	SABATES_COLORECTAL_ADENOMA_DN		154	-0.2676139	-0.6860094	0.9166667	0.92894566	1	830	tags=18%, list=7%, signal=19%
REACTOME_HIV1_TRANSCRIPTION_INITIATION	REACTOME_HIV1_TRANSCRIPTION_INITIATION		32	-0.19648935	-0.6848862	0.7169811	0.929778	1	9005	tags=100%, list=80%, signal=509%
GAZDA_DIAMOND_BLACKFAN_ANEMIA_PROGENITOR_UP	GAZDA_DIAMOND_BLACKFAN_ANEMIA_PROGENITOR_UP		22	-0.23443244	-0.68351007	0.8148148	0.93072504	1	2767	tags=36%, list=25%, signal=48%
POMEROY_MEDULLOBLASTOMA_PROGNOSIS_UP	POMEROY_MEDULLOBLASTOMA_PROGNOSIS_UP		26	-0.22881366	-0.6817806	0.90384614	0.9329112	1	624	tags=8%, list=6%, signal=8%
BIOCARTA_EGF_PATHWAY	BIOCARTA_EGF_PATHWAY		20	-0.22417486	-0.68091893	0.8039216	0.93350184	1	2007	tags=25%, list=18%, signal=30%
REACTOME_CAM_PATHWAY	REACTOME_CAM_PATHWAY		16	-0.27556497	-0.6809104	0.88709676	0.932904	1	177	tags=6%, list=2%, signal=6%
REACTOME_PYRIMIDINE_METABOLISM	REACTOME_PYRIMIDINE_METABOLISM		15	-0.24166127	-0.6805624	0.91071427	0.932716	1	290	tags=7%, list=3%, signal=7%
MARTINEZ_RB1_AND_TP53_TARGETS_DN	MARTINEZ_RB1_AND_TP53_TARGETS_DN		399	-0.17981146	-0.67906404	0.9672131	0.9338199	1	1386	tags=14%, list=12%, signal=15%
KEGG_DILATED_CARDIOMYOPATHY	KEGG_DILATED_CARDIOMYOPATHY		63	-0.24742274	-0.6774534	0.9032258	0.9354481	1	876	tags=14%, list=8%, signal=15%
ENK_UV_RESPONSE_KERATINOCYTE_UP	ENK_UV_RESPONSE_KERATINOCYTE_UP		379	-0.15647174	-0.6772791	0.90909094	0.9350137	1	1161	tags=11%, list=10%, signal=11%
GINESTIER_BREAST_CANCER_20Q13_AMPLIFICATION_UP	GINESTIER_BREAST_CANCER_20Q13_AMPLIFICATION_UP		49	-0.17931889	-0.67716944	0.9310345	0.93455833	1	3046	tags=37%, list=27%, signal=50%
RIZ_ERYTHROID_DIFFERENTIATION_CCNE1	RIZ_ERYTHROID_DIFFERENTIATION_CCNE1		32	-0.20214899	-0.6769728	0.8727273	0.9341731	1	791	tags=9%, list=7%, signal=10%
CHARAFE_BREAST_CANCER_LUMINAL_VS_MESENCHYMAL_UP	CHARAFE_BREAST_CANCER_LUMINAL_VS_MESENCHYMAL_UP		237	-0.2130972	-0.6765016	0.84	0.9341561	1	1549	tags=17%, list=14%, signal=19%
LU_TUMOR_VASCULATURE_UP	LU_TUMOR_VASCULATURE_UP		17	-0.3097933	-0.67634225	0.89830506	0.93371546	1	1664	tags=41%, list=15%, signal=48%
REACTOME_DOWN_STREAM_SIGNAL_TRANSDUCTION	REACTOME_DOWN_STREAM_SIGNAL_TRANSDUCTION		25	-0.21642463	-0.6753333	0.8913044	0.9344583	1	2229	tags=28%, list=20%, signal=35%
ZHAN_MULTIPLE_MYELOMA_MS_DN	ZHAN_MULTIPLE_MYELOMA_MS_DN		18	-0.24166116	-0.6739239	0.8727273	0.9355883	1	2282	tags=28%, list=20%, signal=35%
BOYLAN_MULTIPLE_MYELOMA_D_CLUSTER_UP	BOYLAN_MULTIPLE_MYELOMA_D_CLUSTER_UP		18	-0.25221762	-0.6725409	0.96428573	0.93684137	1	1348	tags=28%, list=12%, signal=32%
MELLMAN_TUT1_TARGETS_DN	MELLMAN_TUT1_TARGETS_DN		31	-0.24015248	-0.6707284	0.94736844	0.93834585	1	2197	tags=29%, list=20%, signal=36%
DANG_REGULATED_BY_MYC_UP	DANG_REGULATED_BY_MYC_UP		48	-0.18445213	-0.6703576	0.9423077	0.93816465	1	2618	tags=27%, list=23%, signal=35%
BOYLAN_MULTIPLE_MYELOMA_C_D_UP	BOYLAN_MULTIPLE_MYELOMA_C_D_UP		73	-0.19253309	-0.6703217	0.93939394	0.9375852	1	2175	tags=21%, list=19%, signal=25%
REACTOME_INTEGRATION_OF_ENERGY_METABOLISM	REACTOME_INTEGRATION_OF_ENERGY_METABOLISM		160	-0.15916875	-0.6694537	0.8923077	0.93800557	1	1913	tags=14%, list=17%, signal=17%
HANN_RESISTANCE_TO_BCL2_INHIBITOR_UP	HANN_RESISTANCE_TO_BCL2_INHIBITOR_UP		21	-0.25882584	-0.6684584	1	0.93856585	1	255	tags=10%, list=2%, signal=10%
REACTOME_HIV1_TRANSCRIPTION_ELONGATION	REACTOME_HIV1_TRANSCRIPTION_ELONGATION		37	-0.19657737	-0.66841966	0.7826087	0.9379876	1	9005	tags=100%, list=80%, signal=509%
KEGG_OOCYTE_MEIOSIS	KEGG_OOCYTE_MEIOSIS		74	-0.18994048	-0.66829807	0.8363636	0.93750054	1	2878	tags=32%, list=26%, signal=43%
REACTOME_REGULATION_OF_APC_ACTIVATORS_BETWEEN_G1_S_AND_EARLY_ANAPHASE	REACTOME_REGULATION_OF_APC_ACTIVATORS_BETWEEN_G1_S_AND_EARLY_ANAPHASE		55	-0.19758354	-0.66773367	0.78723407	0.9374319	1	2805	tags=27%, list=25%, signal=36%
WHITEFORD_PEDIATRIC_CANCER_MARKERS	WHITEFORD_PEDIATRIC_CANCER_MARKERS		66	-0.25268126	-0.665556	0.7346939	0.9397336	1	2893	tags=41%, list=26%, signal=55%
SU_TESTIS	SU_TESTIS		44	-0.2316704	-0.6654885	0.8958333	0.9391813	1	2563	tags=34%, list=23%, signal=44%
MARCHINI_TRABECTEDIN_RESISTANCE_DN	MARCHINI_TRABECTEDIN_RESISTANCE_DN		33	-0.25067878	-0.6654365	0.8666667	0.9385991	1	357	tags=9%, list=3%, signal=9%
KEGG_PROTEASOME	KEGG_PROTEASOME		36	-0.2232639	-0.6651718	0.8235294	0.93824977	1	7523	tags=97%, list=67%, signal=295%
KEGG_WNT_SIGNALING_PATHWAY	KEGG_WNT_SIGNALING_PATHWAY		106	-0.20086974	-0.6645815	1	0.9381835	1	1473	tags=15%, list=13%, signal=17%
FIRESTEIN_PROLIFERATION	FIRESTEIN_PROLIFERATION		89	-0.1836886	-0.6640258	0.98333335	0.9382367	1	2019	tags=26%, list=18%, signal=31%
REACTOME_STRIATED_MUSCLE_CONTRACTION	REACTOME_STRIATED_MUSCLE_CONTRACTION		22	-0.36943164	-0.66387236	0.859375	0.93777543	1	1391	tags=32%, list=12%, signal=36%
DAIRKEE_CANCER_PRONE_RESPONSE_E2	DAIRKEE_CANCER_PRONE_RESPONSE_E2		18	-0.29036683	-0.6610219	0.90163934	0.9406886	1	1513	tags=28%, list=14%, signal=32%
BIOCARTA_NO1_PATHWAY	BIOCARTA_NO1_PATHWAY		18	-0.27516136	-0.6576074	0.9032258	0.9439271	1	878	tags=17%, list=8%, signal=18%
KEGG_PORPHYRIN_AND_CHLOROPHYLL_METABOLISM	KEGG_PORPHYRIN_AND_CHLOROPHYLL_METABOLISM		17	-0.24623576	-0.656891	0.93333334	0.9440971	1	1093	tags=18%, list=10%, signal=20%
KEGG_PROXIMAL_TUBULE_BICARBONATE_RECLAMATION	KEGG_PROXIMAL_TUBULE_BICARBONATE_RECLAMATION		16	-0.2859928	-0.6567621	0.86153847	0.94373775	1	1443	tags=31%, list=13%, signal=36%
COLDREN_GEFITINIB_RESISTANCE_DN	COLDREN_GEFITINIB_RESISTANCE_DN		123	-0.2303946	-0.653525	0.9074074	0.9469399	1	1544	tags=21%, list=14%, signal=24%
ST_DIFFERENTIATION_PATHWAY_IN_PC12_CELLS	ST_DIFFERENTIATION_PATHWAY_IN_PC12_CELLS		23	-0.21607667	-0.65222085	0.93333334	0.94800895	1	1152	tags=17%, list=10%, signal=19%
NAKAJIMA_MAST_CELL	NAKAJIMA_MAST_CELL		22	-0.28034925	-0.6517201	0.8947368	0.9479013	1	2616	tags=45%, list=23%, signal=59%
ZHAN_MULTIPLE_MYELOMA_MF_DN	ZHAN_MULTIPLE_MYELOMA_MF_DN		16	-0.26387528	-0.6516614	0.9259259	0.94730437	1	1936	tags=38%, list=17%, signal=45%
PUIFFE_INVASION_INHIBITED_BY_ASCITES_UP	PUIFFE_INVASION_INHIBITED_BY_ASCITES_UP		45	-0.19594681	-0.6512149	0.9310345	0.94709283	1	2076	tags=22%, list=19%, signal=27%
LIANG_HEMATOPOIESIS_STEM_CELL_NUMBER_LARGE_VS_TINY_DN	LIANG_HEMATOPOIESIS_STEM_CELL_NUMBER_LARGE_VS_TINY_DN		33	-0.19883564	-0.6506592	0.953125	0.94717866	1	8979	tags=100%, list=80%, signal=503%
REACTOME_STABILIZATION_OF_P53	REACTOME_STABILIZATION_OF_P53		36	-0.22389893	-0.65057206	0.7755102	0.94665855	1	7523	tags=97%, list=67%, signal=295%
MOOTHA_GLUCONEOGENESIS	MOOTHA_GLUCONEOGENESIS		22	-0.27358738	-0.647656	0.8909091	0.94942045	1	2448	tags=41%, list=22%, signal=52%
BIOCARTA_MTOR_PATHWAY	BIOCARTA_MTOR_PATHWAY		16	-0.22849223	-0.647506	0.88	0.94895154	1	8644	tags=100%, list=77%, signal=438%
REACTOME_FORMATION_OF_A_POOL_OF_FREE_40S_SUBUNITS	REACTOME_FORMATION_OF_A_POOL_OF_FREE_40S_SUBUNITS		51	-0.21207707	-0.64701694	0.75510204	0.9489082	1	748	tags=6%, list=7%, signal=6%
KEGG_BLADDER_CANCER	KEGG_BLADDER_CANCER		19	-0.22713509	-0.646277	0.9433962	0.94898576	1	1585	tags=21%, list=14%, signal=24%
DEBIASI_APOPTOSIS_BY_REOVIRUS_INFECTION_DN	DEBIASI_APOPTOSIS_BY_REOVIRUS_INFECTION_DN		151	-0.1593783	-0.6444653	0.9655172	0.9505918	1	2486	tags=25%, list=22%, signal=31%
KEGG_PEROXISOME	KEGG_PEROXISOME		57	-0.22024332	-0.64320993	0.8909091	0.9512688	1	71	tags=4%, list=1%, signal=4%
REACTOME_PEPTIDE_CHAIN_ELONGATION	REACTOME_PEPTIDE_CHAIN_ELONGATION		53	-0.20700236	-0.6421267	0.75510204	0.95172316	1	748	tags=6%, list=7%, signal=6%
BIOCARTA_TNFR1_PATHWAY	BIOCARTA_TNFR1_PATHWAY		19	-0.22578047	-0.64074165	0.90909094	0.9526703	1	8675	tags=100%, list=77%, signal=443%
VALK_AML_CLUSTER_10	VALK_AML_CLUSTER_10		18	-0.25533962	-0.64061165	0.9137931	0.9521893	1	1386	tags=22%, list=12%, signal=25%
VALK_AML_CLUSTER_3	VALK_AML_CLUSTER_3		23	-0.22505438	-0.6399717	0.9137931	0.95215017	1	1569	tags=22%, list=14%, signal=25%
SCHUETZ_BREAST_CANCER_DUCTAL_INVASIVE_DN	SCHUETZ_BREAST_CANCER_DUCTAL_INVASIVE_DN		47	-0.22210743	-0.6376138	0.9830508	0.9538024	1	1604	tags=19%, list=14%, signal=22%
KEGG_PROSTATE_CANCER	KEGG_PROSTATE_CANCER		50	-0.1822244	-0.63596404	0.93333334	0.95479697	1	2876	tags=34%, list=26%, signal=46%
KEGG_APOPTOSIS	KEGG_APOPTOSIS		43	-0.19512457	-0.63543457	0.92	0.95461285	1	3232	tags=40%, list=29%, signal=55%
REACTOME_INHIBITION_OF_INSULIN_SECRETION_BY_ADRENALINE_NORADRENALINE	REACTOME_INHIBITION_OF_INSULIN_SECRETION_BY_ADRENALINE_NORADRENALINE		23	-0.2449492	-0.63536996	0.9655172	0.9541308	1	2006	tags=22%, list=18%, signal=26%
REACTOME_GAP_JUNCTION_TRAFFICKING	REACTOME_GAP_JUNCTION_TRAFFICKING		19	-0.24024203	-0.63504976	0.93333334	0.95387155	1	2123	tags=37%, list=19%, signal=45%
REACTOME_NEF_MEDIATES_DOWN_MODULATION_OF_CELL_SURFACE_RECEPTORS_BY_RECRUITING_THEM_TO_CLATHRIN_ADAPTERS	REACTOME_NEF_MEDIATES_DOWN_MODULATION_OF_CELL_SURFACE_RECEPTORS_BY_RECRUITING_THEM_TO_CLATHRIN_ADAPTERS		15	-0.21997675	-0.6347019	0.8965517	0.95372844	1	8739	tags=100%, list=78%, signal=455%
MIDORIKAWA_AMPLIFIED_IN_LIVER_CANCER	MIDORIKAWA_AMPLIFIED_IN_LIVER_CANCER		26	-0.22615325	-0.6336022	0.89830506	0.9540387	1	2117	tags=31%, list=19%, signal=38%
REACTOME_TRANSLATION_INITIATION_COMPLEX_FORMATION	REACTOME_TRANSLATION_INITIATION_COMPLEX_FORMATION		25	-0.21068648	-0.63177466	0.8448276	0.9553932	1	8845	tags=100%, list=79%, signal=475%
EBAUER_MYOGENIC_TARGETS_OF_PAX3_FOXO1_FUSION	EBAUER_MYOGENIC_TARGETS_OF_PAX3_FOXO1_FUSION		38	-0.30171263	-0.6282173	0.86885244	0.9583167	1	1513	tags=32%, list=14%, signal=36%
REACTOME_OPIOID_SIGNALLING	REACTOME_OPIOID_SIGNALLING		57	-0.18477316	-0.6228501	0.95384616	0.9632711	1	1116	tags=11%, list=10%, signal=12%
RIZ_ERYTHROID_DIFFERENTIATION_HEMGN	RIZ_ERYTHROID_DIFFERENTIATION_HEMGN		25	-0.22215958	-0.6226858	0.9649123	0.9628002	1	1547	tags=28%, list=14%, signal=32%
BIOCARTA_ATRBRCA_PATHWAY	BIOCARTA_ATRBRCA_PATHWAY		15	-0.24921757	-0.6217573	0.77272725	0.9631531	1	8412	tags=100%, list=75%, signal=401%
REACTOME_G_BETA_GAMMA_SIGNALLING_THROUGH_PLC_BETA	REACTOME_G_BETA_GAMMA_SIGNALLING_THROUGH_PLC_BETA		15	-0.25698164	-0.62059367	0.88135594	0.96341705	1	3262	tags=53%, list=29%, signal=75%
TANG_SENESCENCE_TP53_TARGETS_DN	TANG_SENESCENCE_TP53_TARGETS_DN		29	-0.25485596	-0.62016165	0.78846157	0.9632133	1	2816	tags=45%, list=25%, signal=60%
REACTOME_RNA_POLYMERASE_I_PROMOTER_CLEARANCE	REACTOME_RNA_POLYMERASE_I_PROMOTER_CLEARANCE		24	-0.18417755	-0.61469996	0.8541667	0.96764237	1	9141	tags=100%, list=82%, signal=543%
KEGG_PYRIMIDINE_METABOLISM	KEGG_PYRIMIDINE_METABOLISM		68	-0.16421787	-0.6146022	0.8490566	0.9670789	1	3288	tags=34%, list=29%, signal=48%
RODRIGUES_THYROID_CARCINOMA_DN	RODRIGUES_THYROID_CARCINOMA_DN		32	-0.21614516	-0.6145198	0.9807692	0.966498	1	1928	tags=28%, list=17%, signal=34%
KEGG_RNA_DEGRADATION	KEGG_RNA_DEGRADATION		34	-0.18661505	-0.6109847	0.9423077	0.9688756	1	2520	tags=26%, list=23%, signal=34%
JIANG_TIP30_TARGETS_UP	JIANG_TIP30_TARGETS_UP		34	-0.19701673	-0.6105983	0.9245283	0.96857524	1	1656	tags=24%, list=15%, signal=28%
REACTOME_LOSS_OF_NLP_FROM_MITOTIC_CENTROSOMES	REACTOME_LOSS_OF_NLP_FROM_MITOTIC_CENTROSOMES		31	-0.19116002	-0.6097251	0.9259259	0.9686324	1	913	tags=6%, list=8%, signal=7%
REACTOME_GTP_HYDROLYSIS_AND_JOINING_OF_THE_60S_RIBOSOMAL_SUBUNIT	REACTOME_GTP_HYDROLYSIS_AND_JOINING_OF_THE_60S_RIBOSOMAL_SUBUNIT		56	-0.18959181	-0.6090364	0.7647059	0.9685353	1	2514	tags=16%, list=22%, signal=21%
CAIRO_HEPATOBLASTOMA_UP	CAIRO_HEPATOBLASTOMA_UP		121	-0.17173761	-0.6080736	0.98245615	0.9686695	1	1375	tags=12%, list=12%, signal=14%
REACTOME_RNA_POLYMERASE_I_CHAIN_ELONGATION	REACTOME_RNA_POLYMERASE_I_CHAIN_ELONGATION		18	-0.19624329	-0.6075482	0.8541667	0.9685554	1	9005	tags=100%, list=80%, signal=510%
REACTOME_TIE2_SIGNALING	REACTOME_TIE2_SIGNALING		16	-0.22692192	-0.60452926	0.9122807	0.97029436	1	1503	tags=19%, list=13%, signal=22%
SESTO_RESPONSE_TO_UV_C5	SESTO_RESPONSE_TO_UV_C5		29	-0.19398855	-0.601855	0.9433962	0.9718896	1	3459	tags=45%, list=31%, signal=65%
KLEIN_PRIMARY_EFFUSION_LYMPHOMA_UP	KLEIN_PRIMARY_EFFUSION_LYMPHOMA_UP		39	-0.19283158	-0.6017728	1	0.97130483	1	2012	tags=21%, list=18%, signal=25%
BIOCARTA_PDGF_PATHWAY	BIOCARTA_PDGF_PATHWAY		22	-0.195252	-0.59991086	0.86538464	0.97246367	1	2007	tags=27%, list=18%, signal=33%
REACTOME_RNA_POLYMERASE_I_TRANSCRIPTION_TERMINATION	REACTOME_RNA_POLYMERASE_I_TRANSCRIPTION_TERMINATION		17	-0.19622575	-0.59959096	0.8541667	0.9721474	1	9005	tags=100%, list=80%, signal=510%
KEGG_RIBOSOME	KEGG_RIBOSOME		54	-0.19310749	-0.5986502	0.75	0.9721422	1	748	tags=6%, list=7%, signal=6%
RICKMAN_TUMOR_DIFFERENTIATED_WELL_VS_POORLY_UP	RICKMAN_TUMOR_DIFFERENTIATED_WELL_VS_POORLY_UP		119	-0.15284243	-0.5984328	0.98275864	0.9716674	1	2609	tags=23%, list=23%, signal=29%
KEGG_INSULIN_SIGNALING_PATHWAY	KEGG_INSULIN_SIGNALING_PATHWAY		86	-0.16634804	-0.59600437	0.9661017	0.97295487	1	2893	tags=31%, list=26%, signal=42%
REACTOME_PROCESSING_OF_CAPPED_INTRON_CONTAINING_PRE_MRNA	REACTOME_PROCESSING_OF_CAPPED_INTRON_CONTAINING_PRE_MRNA		82	-0.17580093	-0.59553283	0.8039216	0.9726292	1	2922	tags=24%, list=26%, signal=33%
WONG_MITOCHONDRIA_GENE_MODULE	WONG_MITOCHONDRIA_GENE_MODULE		158	-0.1421725	-0.59510213	0.75438595	0.9722954	1	2329	tags=17%, list=21%, signal=21%
KEGG_PATHOGENIC_ESCHERICHIA_COLI_INFECTION	KEGG_PATHOGENIC_ESCHERICHIA_COLI_INFECTION		37	-0.20072271	-0.594468	0.9259259	0.97217613	1	1333	tags=16%, list=12%, signal=18%
FRASOR_RESPONSE_TO_SERM_OR_FULVESTRANT_DN	FRASOR_RESPONSE_TO_SERM_OR_FULVESTRANT_DN		35	-0.23221269	-0.5944622	0.754717	0.97154725	1	2609	tags=43%, list=23%, signal=56%
KEGG_GNRH_SIGNALING_PATHWAY	KEGG_GNRH_SIGNALING_PATHWAY		71	-0.18513416	-0.5931777	1	0.97218376	1	1959	tags=21%, list=17%, signal=25%
WONG_ENDMETRIUM_CANCER_DN	WONG_ENDMETRIUM_CANCER_DN		26	-0.2764399	-0.5929337	0.9122807	0.97187287	1	1285	tags=27%, list=11%, signal=30%
SCHLOSSER_MYC_AND_SERUM_RESPONSE_SYNERGY	SCHLOSSER_MYC_AND_SERUM_RESPONSE_SYNERGY		21	-0.19343294	-0.59214365	0.9230769	0.97184986	1	9037	tags=100%, list=81%, signal=517%
ROYLANCE_BREAST_CANCER_16Q_COPY_NUMBER_UP	ROYLANCE_BREAST_CANCER_16Q_COPY_NUMBER_UP		25	-0.19254036	-0.58746064	0.9811321	0.9743771	1	3258	tags=36%, list=29%, signal=51%
ALONSO_METASTASIS_DN	ALONSO_METASTASIS_DN		15	-0.25613645	-0.58652276	0.9298246	0.97447944	1	716	tags=13%, list=6%, signal=14%
REACTOME_SYNTHESIS_AND_INTERCONVERSION_OF_NUCLEOTIDE_DI_AND_TRIPHOSPHATES	REACTOME_SYNTHESIS_AND_INTERCONVERSION_OF_NUCLEOTIDE_DI_AND_TRIPHOSPHATES		15	-0.20999923	-0.5865147	0.9423077	0.97385156	1	398	tags=7%, list=4%, signal=7%
REACTOME_RNA_POLYMERASE_I_PROMOTER_ESCAPE	REACTOME_RNA_POLYMERASE_I_PROMOTER_ESCAPE		16	-0.1962082	-0.5824821	0.875	0.975969	1	9005	tags=100%, list=80%, signal=510%
REACTOME_RNA_POLYMERASE_I_TRANSCRIPTION_INITIATION	REACTOME_RNA_POLYMERASE_I_TRANSCRIPTION_INITIATION		18	-0.19624329	-0.5817221	0.8863636	0.9758442	1	9005	tags=100%, list=80%, signal=510%
MOOTHA_HUMAN_MITODB_6_2002	MOOTHA_HUMAN_MITODB_6_2002		325	-0.1272292	-0.57524514	0.9206349	0.9795176	1	2345	tags=17%, list=21%, signal=21%
BIOCARTA_KERATINOCYTE_PATHWAY	BIOCARTA_KERATINOCYTE_PATHWAY		25	-0.17344347	-0.5742521	0.95555556	0.97957903	1	1585	tags=20%, list=14%, signal=23%
GARGALOVIC_RESPONSE_TO_OXIDIZED_PHOSPHOLIPIDS_TURQUOISE_UP	GARGALOVIC_RESPONSE_TO_OXIDIZED_PHOSPHOLIPIDS_TURQUOISE_UP		33	-0.1958171	-0.57234764	0.98275864	0.98019326	1	3417	tags=48%, list=31%, signal=70%
REACTOME_SCF_BETA_TRCP_MEDIATED_DEGRADATION_OF_EMI1	REACTOME_SCF_BETA_TRCP_MEDIATED_DEGRADATION_OF_EMI1		40	-0.17852306	-0.5688287	0.8679245	0.9816985	1	2073	tags=18%, list=19%, signal=21%
BIOCARTA_CDC42RAC_PATHWAY	BIOCARTA_CDC42RAC_PATHWAY		15	-0.24015996	-0.56751585	0.9019608	0.9817704	1	2363	tags=33%, list=21%, signal=42%
ST_PHOSPHOINOSITIDE_3_KINASE_PATHWAY	ST_PHOSPHOINOSITIDE_3_KINASE_PATHWAY		24	-0.18747456	-0.5668172	0.98245615	0.98157936	1	2571	tags=29%, list=23%, signal=38%
COWLING_MYCN_TARGETS	COWLING_MYCN_TARGETS		26	-0.24678437	-0.5635789	1	0.9826578	1	1315	tags=19%, list=12%, signal=22%
ST_TUMOR_NECROSIS_FACTOR_PATHWAY	ST_TUMOR_NECROSIS_FACTOR_PATHWAY		18	-0.19087537	-0.5581063	0.9433962	0.9848838	1	2265	tags=28%, list=20%, signal=35%
CAFFAREL_RESPONSE_TO_THC_24HR_5_DN	CAFFAREL_RESPONSE_TO_THC_24HR_5_DN		37	-0.15354162	-0.5562902	0.9807692	0.98501825	1	2479	tags=30%, list=22%, signal=38%
RIZ_ERYTHROID_DIFFERENTIATION	RIZ_ERYTHROID_DIFFERENTIATION		60	-0.17907022	-0.5544554	0.9	0.9855536	1	2349	tags=25%, list=21%, signal=31%
FERREIRA_EWINGS_SARCOMA_UNSTABLE_VS_STABLE_DN	FERREIRA_EWINGS_SARCOMA_UNSTABLE_VS_STABLE_DN		56	-0.16457662	-0.5531259	0.9655172	0.98556274	1	1020	tags=9%, list=9%, signal=10%
REACTOME_REGULATION_OF_INSULIN_SECRETION	REACTOME_REGULATION_OF_INSULIN_SECRETION		148	-0.12608667	-0.55143154	0.98507464	0.9856818	1	1913	tags=14%, list=17%, signal=16%
REACTOME_RNA_POLYMERASE_I_III_AND_MITOCHONDRIAL_TRANSCRIPTION	REACTOME_RNA_POLYMERASE_I_III_AND_MITOCHONDRIAL_TRANSCRIPTION		47	-0.14137301	-0.5495078	0.94545454	0.986079	1	3132	tags=34%, list=28%, signal=47%
REACTOME_PREFOLDIN_MEDIATED_TRANSFER_OF_SUBSTRATE_TO_CCT_TRIC	REACTOME_PREFOLDIN_MEDIATED_TRANSFER_OF_SUBSTRATE_TO_CCT_TRIC		17	-0.20340063	-0.5486155	0.9444444	0.9858253	1	3400	tags=59%, list=30%, signal=84%
KEGG_SPLICEOSOME	KEGG_SPLICEOSOME		72	-0.14881602	-0.5484337	0.88461536	0.98535323	1	8256	tags=97%, list=74%, signal=368%
BROWNE_HCMV_INFECTION_8HR_UP	BROWNE_HCMV_INFECTION_8HR_UP		63	-0.16158374	-0.54841065	0.9811321	0.9847256	1	2730	tags=35%, list=24%, signal=46%
REACTOME_SIGNALING_BY_WNT	REACTOME_SIGNALING_BY_WNT		47	-0.16183746	-0.54612774	0.8545455	0.98509234	1	2744	tags=21%, list=25%, signal=28%
MORI_EMU_MYC_LYMPHOMA_BY_ONSET_TIME_UP	MORI_EMU_MYC_LYMPHOMA_BY_ONSET_TIME_UP		68	-0.15982471	-0.54426885	0.9464286	0.98542523	1	2153	tags=18%, list=19%, signal=22%
REACTOME_TRKA_SIGNALLING_FROM_THE_PLASMA_MEMBRANE	REACTOME_TRKA_SIGNALLING_FROM_THE_PLASMA_MEMBRANE		58	-0.14785863	-0.5437525	0.9655172	0.98506415	1	1913	tags=16%, list=17%, signal=19%
KEGG_PANCREATIC_CANCER	KEGG_PANCREATIC_CANCER		38	-0.17057933	-0.5427171	1	0.98485446	1	2843	tags=37%, list=25%, signal=49%
DAIRKEE_CANCER_PRONE_RESPONSE_BPA_E2	DAIRKEE_CANCER_PRONE_RESPONSE_BPA_E2		82	-0.1622118	-0.5406842	0.96666664	0.9853719	1	2445	tags=23%, list=22%, signal=29%
REACTOME_RNA_POLYMERASE_II_TRANSCRIPTION	REACTOME_RNA_POLYMERASE_II_TRANSCRIPTION		70	-0.14724545	-0.52968824	0.9361702	0.9894501	1	9005	tags=99%, list=80%, signal=500%
DORN_ADENOVIRUS_INFECTION_48HR_DN	DORN_ADENOVIRUS_INFECTION_48HR_DN		28	-0.18171209	-0.52550167	0.97959185	0.9907271	1	528	tags=7%, list=5%, signal=7%
AIGNER_ZEB1_TARGETS	AIGNER_ZEB1_TARGETS		25	-0.22582299	-0.5230777	0.9791667	0.9910964	1	1664	tags=28%, list=15%, signal=33%
DANG_MYC_TARGETS_UP	DANG_MYC_TARGETS_UP		87	-0.14260311	-0.519168	0.92156863	0.99182653	1	3230	tags=30%, list=29%, signal=42%
FAELT_B_CLL_WITH_VH3_21_UP	FAELT_B_CLL_WITH_VH3_21_UP		30	-0.16141601	-0.51613855	0.9433962	0.99263614	1	2635	tags=23%, list=24%, signal=30%
SCIAN_INVERSED_TARGETS_OF_TP53_AND_TP73_DN	SCIAN_INVERSED_TARGETS_OF_TP53_AND_TP73_DN		20	-0.18932898	-0.5158488	0.97959185	0.99211776	1	254	tags=5%, list=2%, signal=5%
KEGG_BASE_EXCISION_REPAIR	KEGG_BASE_EXCISION_REPAIR		21	-0.17544958	-0.5100201	0.9782609	0.993521	1	9238	tags=100%, list=82%, signal=570%
MUELLER_PLURINET	MUELLER_PLURINET		208	-0.13885696	-0.5085907	0.9	0.9934256	1	3127	tags=28%, list=28%, signal=39%
REACTOME_TRANSCRIPTION	REACTOME_TRANSCRIPTION		103	-0.12410996	-0.5076088	0.98039216	0.99307585	1	9822	tags=100%, list=88%, signal=806%
MOOTHA_MITOCHONDRIA	MOOTHA_MITOCHONDRIA		330	-0.1172234	-0.50756454	1	0.9924608	1	2120	tags=13%, list=19%, signal=16%
KEGG_PROGESTERONE_MEDIATED_OOCYTE_MATURATION	KEGG_PROGESTERONE_MEDIATED_OOCYTE_MATURATION		56	-0.14826508	-0.504043	1	0.9929677	1	2843	tags=30%, list=25%, signal=40%
BIOCARTA_DEATH_PATHWAY	BIOCARTA_DEATH_PATHWAY		21	-0.17255005	-0.5010631	0.9814815	0.99355847	1	3013	tags=38%, list=27%, signal=52%
CHESLER_BRAIN_QTL_CIS	CHESLER_BRAIN_QTL_CIS		56	-0.14826529	-0.49431077	0.9807692	0.9949853	1	2833	tags=32%, list=25%, signal=43%
REACTOME_VIF_MEDIATED_DEGRADATION_OF_APOBEC3G	REACTOME_VIF_MEDIATED_DEGRADATION_OF_APOBEC3G		39	-0.15879819	-0.4855113	0.8627451	0.9965721	1	2073	tags=15%, list=19%, signal=19%
BIOCARTA_INSULIN_PATHWAY	BIOCARTA_INSULIN_PATHWAY		15	-0.17115265	-0.48493734	1	0.9961071	1	9285	tags=100%, list=83%, signal=585%
BIOCARTA_BIOPEPTIDES_PATHWAY	BIOCARTA_BIOPEPTIDES_PATHWAY		29	-0.16831554	-0.4831556	1	0.99605024	1	2007	tags=24%, list=18%, signal=29%
BIOCARTA_VEGF_PATHWAY	BIOCARTA_VEGF_PATHWAY		17	-0.17809717	-0.47942036	0.96153843	0.99619204	1	2391	tags=29%, list=21%, signal=37%
CHAUHAN_RESPONSE_TO_METHOXYESTRADIOL_UP	CHAUHAN_RESPONSE_TO_METHOXYESTRADIOL_UP		31	-0.15115967	-0.47606155	1	0.9964009	1	9511	tags=100%, list=85%, signal=662%
GOLUB_ALL_VS_AML_UP	GOLUB_ALL_VS_AML_UP		18	-0.16289072	-0.47312605	0.9814815	0.9962618	1	378	tags=6%, list=3%, signal=6%
WHITEHURST_PACLITAXEL_SENSITIVITY	WHITEHURST_PACLITAXEL_SENSITIVITY		18	-0.17545773	-0.46489686	1	0.99713874	1	2154	tags=22%, list=19%, signal=27%
REACTOME_G2_M_TRANSITION	REACTOME_G2_M_TRANSITION		47	-0.13924596	-0.46272472	0.98	0.9970345	1	3576	tags=43%, list=32%, signal=62%
REACTOME_MUSCLE_CONTRACTION	REACTOME_MUSCLE_CONTRACTION		36	-0.21489559	-0.45965925	0.953125	0.9970255	1	1519	tags=22%, list=14%, signal=26%
KEGG_HOMOLOGOUS_RECOMBINATION	KEGG_HOMOLOGOUS_RECOMBINATION		24	-0.15118378	-0.4577271	1	0.99673265	1	1378	tags=13%, list=12%, signal=14%
XU_HGF_SIGNALING_NOT_VIA_AKT1_6HR	XU_HGF_SIGNALING_NOT_VIA_AKT1_6HR		17	-0.18319453	-0.44853655	0.9814815	0.9976061	1	290	tags=6%, list=3%, signal=6%
ST_GAQ_PATHWAY	ST_GAQ_PATHWAY		17	-0.1548258	-0.4455375	1	0.9974748	1	2232	tags=18%, list=20%, signal=22%
YAO_TEMPORAL_RESPONSE_TO_PROGESTERONE_CLUSTER_17	YAO_TEMPORAL_RESPONSE_TO_PROGESTERONE_CLUSTER_17		143	-0.10987383	-0.4411648	0.9122807	0.997351	1	2405	tags=18%, list=21%, signal=23%
KAUFFMANN_DNA_REPAIR_GENES	KAUFFMANN_DNA_REPAIR_GENES		148	-0.118392356	-0.426784	0.95652175	0.99864286	1	2816	tags=23%, list=25%, signal=30%
BIOCARTA_PYK2_PATHWAY	BIOCARTA_PYK2_PATHWAY		17	-0.13996959	-0.4067903	1	1	1	9634	tags=100%, list=86%, signal=715%
REACTOME_FORMATION_AND_MATURATION_OF_MRNA_TRANSCRIPT	REACTOME_FORMATION_AND_MATURATION_OF_MRNA_TRANSCRIPT		99	-0.11040836	-0.3989436	0.9583333	0.99996316	1	9005	tags=98%, list=80%, signal=496%
GARGALOVIC_RESPONSE_TO_OXIDIZED_PHOSPHOLIPIDS_BLUE_UP	GARGALOVIC_RESPONSE_TO_OXIDIZED_PHOSPHOLIPIDS_BLUE_UP		56	-0.12454806	-0.3978765	1	0.9995131	1	2957	tags=27%, list=26%, signal=36%
REACTOME_MRNA_SPLICING_MINOR_PATHWAY	REACTOME_MRNA_SPLICING_MINOR_PATHWAY		29	-0.12459723	-0.39295372	1	0.9993079	1	443	tags=3%, list=4%, signal=4%
REACTOME_ELONGATION_AND_PROCESSING_OF_CAPPED_TRANSCRIPTS	REACTOME_ELONGATION_AND_PROCESSING_OF_CAPPED_TRANSCRIPTS		88	-0.102276765	-0.37164927	0.96	0.9998811	1	9005	tags=98%, list=80%, signal=495%
YAO_TEMPORAL_RESPONSE_TO_PROGESTERONE_CLUSTER_13	YAO_TEMPORAL_RESPONSE_TO_PROGESTERONE_CLUSTER_13		135	-0.09042798	-0.3435879	1	1	1	2227	tags=13%, list=20%, signal=16%
REACTOME_MRNA_SPLICING	REACTOME_MRNA_SPLICING		63	-0.09132392	-0.3122948	1	1	1	8185	tags=95%, list=73%, signal=352%
REACTOME_APOPTOSIS	REACTOME_APOPTOSIS		88	-0.070297085	-0.28016338	1	0.99994934	1	2744	tags=18%, list=25%, signal=24%
