# Supplementary material for: A genomic analysis of mouse models of breast cancer reveals molecular features of mouse models and relationships to human breast cancer
Source: Breast Cancer Res. 2014 Jun 5;16(3):R59. doi: 10.1186/bcr3672 (PMC4078930; doi:10.1186/bcr3672)
Supplement: Additional file 11 — GSEA for mouse models compared to all other models or to mammary gland development. Listed by model. [file bcr3672-S11.zip › AdditionalFile11/Notch/Vs_other_models/C2/Upregulated_in_Notch_vs_otherModels.txt]

NAME	GS<br> follow link to MSigDB	GS DETAILS	SIZE	ES	NES	NOM p-val	FDR q-val	FWER p-val	RANK AT MAX	LEADING EDGE
KEGG_NOTCH_SIGNALING_PATHWAY	KEGG_NOTCH_SIGNALING_PATHWAY	Details ...	31	0.549444	1.8057421	0.020833334	1	0.64	2901	tags=48%, list=26%, signal=65%
LIU_LIVER_CANCER	LIU_LIVER_CANCER	Details ...	18	0.6789876	1.766918	0	1	0.76	2048	tags=44%, list=18%, signal=54%
REACTOME_NUCLEAR_RECEPTOR_TRANSCRIPTION_PATHWAY	REACTOME_NUCLEAR_RECEPTOR_TRANSCRIPTION_PATHWAY	Details ...	38	0.56116337	1.7429639	0	1	0.79	2579	tags=50%, list=23%, signal=65%
NIKOLSKY_BREAST_CANCER_16P13_AMPLICON	NIKOLSKY_BREAST_CANCER_16P13_AMPLICON	Details ...	57	0.4442015	1.6541651	0.01923077	1	0.88	5298	tags=88%, list=47%, signal=166%
REACTOME_FRS2MEDIATED_CASCADE	REACTOME_FRS2MEDIATED_CASCADE	Details ...	19	0.59223056	1.6410978	0	1	0.9	2290	tags=53%, list=20%, signal=66%
SU_PANCREAS	SU_PANCREAS	Details ...	29	0.5122155	1.6317848	0.04255319	1	0.91	2761	tags=48%, list=25%, signal=64%
JIANG_TIP30_TARGETS_DN	JIANG_TIP30_TARGETS_DN	Details ...	18	0.48939353	1.6157243	0.018181818	1	0.91	3236	tags=50%, list=29%, signal=70%
SHEN_SMARCA2_TARGETS_DN	SHEN_SMARCA2_TARGETS_DN	Details ...	181	0.48266593	1.5859635	0	1	0.95	2699	tags=51%, list=24%, signal=67%
KEGG_NEUROACTIVE_LIGAND_RECEPTOR_INTERACTION	KEGG_NEUROACTIVE_LIGAND_RECEPTOR_INTERACTION	Details ...	183	0.5290489	1.5758609	0.06666667	1	0.95	2175	tags=54%, list=19%, signal=66%
REACTOME_PI3K_CASCADE	REACTOME_PI3K_CASCADE	Details ...	26	0.5093745	1.5662043	0.04255319	1	0.97	2199	tags=42%, list=20%, signal=53%
REACTOME_STEROID_HORMONES	REACTOME_STEROID_HORMONES	Details ...	17	0.63824147	1.5644207	0.024390243	1	0.98	1788	tags=53%, list=16%, signal=63%
ASGHARZADEH_NEUROBLASTOMA_POOR_SURVIVAL_DN	ASGHARZADEH_NEUROBLASTOMA_POOR_SURVIVAL_DN	Details ...	20	0.5842835	1.5505521	0.023809524	1	0.98	2482	tags=55%, list=22%, signal=71%
SU_LIVER	SU_LIVER	Details ...	42	0.6135418	1.5487558	0.022222223	1	0.98	1276	tags=45%, list=11%, signal=51%
REACTOME_PHOSPHOLIPASE_CMEDIATED_CASCADE	REACTOME_PHOSPHOLIPASE_CMEDIATED_CASCADE	Details ...	16	0.5857049	1.5483385	0.04255319	1	0.98	2173	tags=50%, list=19%, signal=62%
SU_PLACENTA	SU_PLACENTA	Details ...	16	0.6074908	1.5254921	0.020833334	1	0.98	2765	tags=63%, list=25%, signal=83%
HOSHIDA_LIVER_CANCER_LATE_RECURRENCE_DN	HOSHIDA_LIVER_CANCER_LATE_RECURRENCE_DN	Details ...	48	0.471074	1.5213345	0.05	1	0.98	3176	tags=52%, list=28%, signal=72%
REACTOME_DOWNSTREAM_SIGNALING_OF_ACTIVATED_FGFR	REACTOME_DOWNSTREAM_SIGNALING_OF_ACTIVATED_FGFR	Details ...	29	0.49691346	1.514671	0.022222223	1	0.98	2533	tags=45%, list=23%, signal=58%
MCCABE_HOXC6_TARGETS_CANCER_UP	MCCABE_HOXC6_TARGETS_CANCER_UP	Details ...	19	0.49814537	1.4947544	0	1	0.98	1992	tags=26%, list=18%, signal=32%
BANDRES_RESPONSE_TO_CARMUSTIN_WITHOUT_MGMT_48HR_DN	BANDRES_RESPONSE_TO_CARMUSTIN_WITHOUT_MGMT_48HR_DN	Details ...	20	0.55347466	1.4748958	0.069767445	1	0.99	2802	tags=50%, list=25%, signal=67%
REACTOME_FGFR_LIGAND_BINDING_AND_ACTIVATION	REACTOME_FGFR_LIGAND_BINDING_AND_ACTIVATION	Details ...	20	0.51919067	1.4747355	0.019607844	1	0.99	2290	tags=45%, list=20%, signal=56%
SMITH_LIVER_CANCER	SMITH_LIVER_CANCER	Details ...	22	0.48397565	1.4697397	0.05	1	1	734	tags=27%, list=7%, signal=29%
SAKAI_TUMOR_INFILTRATING_MONOCYTES_UP	SAKAI_TUMOR_INFILTRATING_MONOCYTES_UP	Details ...	18	0.47578877	1.4679407	0.05882353	1	1	1759	tags=33%, list=16%, signal=39%
SMID_BREAST_CANCER_RELAPSE_IN_LUNG_UP	SMID_BREAST_CANCER_RELAPSE_IN_LUNG_UP	Details ...	15	0.61441976	1.4500313	0.093023255	1	1	1067	tags=33%, list=10%, signal=37%
KONDO_PROSTATE_CANCER_HCP_WITH_H3K27ME3	KONDO_PROSTATE_CANCER_HCP_WITH_H3K27ME3	Details ...	47	0.42999408	1.4434263	0.045454547	1	1	2432	tags=43%, list=22%, signal=54%
KIM_MYC_AMPLIFICATION_TARGETS_DN	KIM_MYC_AMPLIFICATION_TARGETS_DN	Details ...	37	0.467604	1.4367625	0.05882353	1	1	2518	tags=43%, list=22%, signal=56%
KEGG_STEROID_HORMONE_BIOSYNTHESIS	KEGG_STEROID_HORMONE_BIOSYNTHESIS	Details ...	24	0.53728527	1.4308447	0.023809524	1	1	2838	tags=54%, list=25%, signal=72%
ACEVEDO_LIVER_CANCER_WITH_H3K9ME3_DN	ACEVEDO_LIVER_CANCER_WITH_H3K9ME3_DN	Details ...	36	0.41862926	1.4151728	0.054054055	1	1	2309	tags=42%, list=21%, signal=52%
ROME_INSULIN_TARGETS_IN_MUSCLE_DN	ROME_INSULIN_TARGETS_IN_MUSCLE_DN	Details ...	27	0.47325146	1.410733	0.12820514	1	1	1576	tags=33%, list=14%, signal=39%
REACTOME_SHCMEDIATED_CASCADE	REACTOME_SHCMEDIATED_CASCADE	Details ...	16	0.5074797	1.4057873	0.083333336	1	1	2533	tags=44%, list=23%, signal=56%
REACTOME_CELL_CELL_ADHESION_SYSTEMS	REACTOME_CELL_CELL_ADHESION_SYSTEMS	Details ...	42	0.47436848	1.4042189	0.07692308	1	1	2719	tags=50%, list=24%, signal=66%
LASTOWSKA_COAMPLIFIED_WITH_MYCN	LASTOWSKA_COAMPLIFIED_WITH_MYCN	Details ...	22	0.4863477	1.3889467	0.11764706	1	1	3200	tags=41%, list=29%, signal=57%
HUMMEL_BURKITTS_LYMPHOMA_UP	HUMMEL_BURKITTS_LYMPHOMA_UP	Details ...	18	0.58436894	1.3843094	0.15555556	1	1	2222	tags=44%, list=20%, signal=55%
BOGNI_TREATMENT_RELATED_MYELOID_LEUKEMIA_DN	BOGNI_TREATMENT_RELATED_MYELOID_LEUKEMIA_DN	Details ...	18	0.44673586	1.3840802	0.11320755	1	1	3448	tags=39%, list=31%, signal=56%
KEGG_LONG_TERM_DEPRESSION	KEGG_LONG_TERM_DEPRESSION	Details ...	42	0.41074252	1.3732445	0.06818182	1	1	1942	tags=33%, list=17%, signal=40%
REACTOME_HORMONE_BIOSYNTHESIS	REACTOME_HORMONE_BIOSYNTHESIS	Details ...	36	0.48655593	1.3591138	0.05	1	1	1283	tags=39%, list=11%, signal=44%
BENPORATH_ES_2	BENPORATH_ES_2	Details ...	22	0.47248092	1.3534034	0.1521739	1	1	2083	tags=32%, list=19%, signal=39%
SIG_CD40PATHWAYMAP	SIG_CD40PATHWAYMAP	Details ...	23	0.45324984	1.3453599	0.084745765	1	1	3816	tags=57%, list=34%, signal=86%
REACTOME_AMINE_LIGAND_BINDING_RECEPTORS	REACTOME_AMINE_LIGAND_BINDING_RECEPTORS	Details ...	27	0.56255263	1.3439705	0.16666667	1	1	3548	tags=74%, list=32%, signal=108%
CERVERA_SDHB_TARGETS_1_DN	CERVERA_SDHB_TARGETS_1_DN	Details ...	20	0.5224718	1.3414484	0.06818182	1	1	1047	tags=40%, list=9%, signal=44%
KAYO_CALORIE_RESTRICTION_MUSCLE_DN	KAYO_CALORIE_RESTRICTION_MUSCLE_DN	Details ...	47	0.35367623	1.3388802	0.07692308	1	1	3090	tags=34%, list=28%, signal=47%
STARK_HYPPOCAMPUS_22Q11_DELETION_UP	STARK_HYPPOCAMPUS_22Q11_DELETION_UP	Details ...	24	0.45375153	1.3375084	0.13461539	1	1	1161	tags=21%, list=10%, signal=23%
BOYAULT_LIVER_CANCER_SUBCLASS_G123_DN	BOYAULT_LIVER_CANCER_SUBCLASS_G123_DN	Details ...	34	0.5061154	1.3352232	0.13636364	1	1	2179	tags=38%, list=19%, signal=47%
POMEROY_MEDULLOBLASTOMA_PROGNOSIS_DN	POMEROY_MEDULLOBLASTOMA_PROGNOSIS_DN	Details ...	30	0.3885185	1.3326799	0.093023255	1	1	1292	tags=13%, list=12%, signal=15%
GRADE_COLON_AND_RECTAL_CANCER_DN	GRADE_COLON_AND_RECTAL_CANCER_DN	Details ...	49	0.37943596	1.3287241	0.075	1	1	874	tags=20%, list=8%, signal=22%
REACTOME_ADHERENS_JUNCTIONS_INTERACTIONS	REACTOME_ADHERENS_JUNCTIONS_INTERACTIONS	Details ...	18	0.49828985	1.3160965	0.10638298	1	1	3461	tags=56%, list=31%, signal=80%
REACTOME_CYTOCHROME_P450_ARRANGED_BY_SUBSTRATE_TYPE	REACTOME_CYTOCHROME_P450_ARRANGED_BY_SUBSTRATE_TYPE	Details ...	22	0.5120889	1.3155322	0.11111111	1	1	2066	tags=50%, list=18%, signal=61%
KONDO_PROSTATE_CANCER_WITH_H3K27ME3	KONDO_PROSTATE_CANCER_WITH_H3K27ME3	Details ...	81	0.4468097	1.3018165	0.1	1	1	2800	tags=53%, list=25%, signal=70%
REACTOME_TRAFFICKING_OF_AMPA_RECEPTORS	REACTOME_TRAFFICKING_OF_AMPA_RECEPTORS	Details ...	20	0.45428908	1.2998551	0.13953489	1	1	2760	tags=45%, list=25%, signal=60%
REACTOME_G_ALPHA_Q_SIGNALLING_EVENTS	REACTOME_G_ALPHA_Q_SIGNALLING_EVENTS	Details ...	99	0.40950054	1.2971522	0.18421052	1	1	2086	tags=41%, list=19%, signal=50%
KEGG_LINOLEIC_ACID_METABOLISM	KEGG_LINOLEIC_ACID_METABOLISM	Details ...	15	0.52336395	1.2896265	0.2173913	1	1	2527	tags=60%, list=23%, signal=77%
KEGG_OXIDATIVE_PHOSPHORYLATION	KEGG_OXIDATIVE_PHOSPHORYLATION	Details ...	89	0.30144477	1.2868164	0.25641027	1	1	5141	tags=54%, list=46%, signal=99%
REACTOME_REGULATION_OF_BETA_CELL_DEVELOPMENT	REACTOME_REGULATION_OF_BETA_CELL_DEVELOPMENT	Details ...	68	0.29506847	1.2864244	0.2195122	1	1	1651	tags=15%, list=15%, signal=17%
MODY_HIPPOCAMPUS_POSTNATAL	MODY_HIPPOCAMPUS_POSTNATAL	Details ...	22	0.4208831	1.2853549	0.1904762	1	1	2376	tags=36%, list=21%, signal=46%
REACTOME_AMINE_COMPOUND_SLC_TRANSPORTERS	REACTOME_AMINE_COMPOUND_SLC_TRANSPORTERS	Details ...	22	0.509919	1.2838323	0.08510638	1	1	2372	tags=59%, list=21%, signal=75%
CAMPS_COLON_CANCER_COPY_NUMBER_UP	CAMPS_COLON_CANCER_COPY_NUMBER_UP	Details ...	46	0.3126932	1.2772375	0.12765957	1	1	4264	tags=46%, list=38%, signal=73%
REACTOME_ELECTRON_TRANSPORT_CHAIN	REACTOME_ELECTRON_TRANSPORT_CHAIN	Details ...	52	0.3494118	1.2744294	0.22727273	1	1	4973	tags=52%, list=44%, signal=93%
ROVERSI_GLIOMA_COPY_NUMBER_UP	ROVERSI_GLIOMA_COPY_NUMBER_UP	Details ...	60	0.3801966	1.2686627	0.08888889	1	1	736	tags=18%, list=7%, signal=20%
KEGG_ALZHEIMERS_DISEASE	KEGG_ALZHEIMERS_DISEASE	Details ...	109	0.25264132	1.2635437	0.20930232	1	1	4708	tags=45%, list=42%, signal=77%
REACTOME_AMINO_ACID_TRANSPORT_ACROSS_THE_PLASMA_MEMBRANE	REACTOME_AMINO_ACID_TRANSPORT_ACROSS_THE_PLASMA_MEMBRANE	Details ...	23	0.52224845	1.2608705	0.19512194	1	1	1256	tags=39%, list=11%, signal=44%
ODONNELL_METASTASIS_UP	ODONNELL_METASTASIS_UP	Details ...	42	0.41926843	1.2571884	0.18604651	1	1	2682	tags=48%, list=24%, signal=62%
SAKAI_CHRONIC_HEPATITIS_VS_LIVER_CANCER_DN	SAKAI_CHRONIC_HEPATITIS_VS_LIVER_CANCER_DN		21	0.49283856	1.2555922	0.1627907	1	1	3013	tags=52%, list=27%, signal=72%
BANDRES_RESPONSE_TO_CARMUSTIN_MGMT_48HR_DN	BANDRES_RESPONSE_TO_CARMUSTIN_MGMT_48HR_DN		101	0.359355	1.2520384	0.2195122	1	1	3269	tags=46%, list=29%, signal=64%
REACTOME_ACTIVATION_OF_NMDA_RECEPTOR_UPON_GLUTAMATE_BINDING_AND_POSTSYNAPTIC_EVENTS	REACTOME_ACTIVATION_OF_NMDA_RECEPTOR_UPON_GLUTAMATE_BINDING_AND_POSTSYNAPTIC_EVENTS		26	0.40594175	1.2520273	0.15625	1	1	4132	tags=54%, list=37%, signal=85%
MOOTHA_VOXPHOS	MOOTHA_VOXPHOS		67	0.3276726	1.250452	0.34146342	1	1	5638	tags=61%, list=50%, signal=123%
MCCLUNG_DELTA_FOSB_TARGETS_8WK	MCCLUNG_DELTA_FOSB_TARGETS_8WK		33	0.38835034	1.2457772	0.15555556	1	1	3898	tags=48%, list=35%, signal=74%
LIN_NPAS4_TARGETS_DN	LIN_NPAS4_TARGETS_DN		38	0.37813872	1.2419062	0.13043478	1	1	3460	tags=37%, list=31%, signal=53%
LIU_CDX2_TARGETS_UP	LIU_CDX2_TARGETS_UP		31	0.452964	1.2417849	0.18604651	1	1	3241	tags=65%, list=29%, signal=91%
KEGG_MELANOMA	KEGG_MELANOMA		40	0.37210175	1.2355088	0.17391305	1	1	2173	tags=33%, list=19%, signal=40%
BROWNE_HCMV_INFECTION_8HR_DN	BROWNE_HCMV_INFECTION_8HR_DN		26	0.42482316	1.2307944	0.15555556	1	1	3538	tags=50%, list=32%, signal=73%
LU_TUMOR_ANGIOGENESIS_UP	LU_TUMOR_ANGIOGENESIS_UP		15	0.502633	1.2242432	0.22222222	1	1	1846	tags=40%, list=16%, signal=48%
NIKOLSKY_BREAST_CANCER_8P12_P11_AMPLICON	NIKOLSKY_BREAST_CANCER_8P12_P11_AMPLICON		25	0.39052445	1.220751	0.26923078	1	1	2678	tags=32%, list=24%, signal=42%
NIKOLSKY_MUTATED_AND_AMPLIFIED_IN_BREAST_CANCER	NIKOLSKY_MUTATED_AND_AMPLIFIED_IN_BREAST_CANCER		38	0.41033357	1.2128023	0.2682927	1	1	2193	tags=32%, list=20%, signal=39%
REACTOME_STEROID_METABOLISM	REACTOME_STEROID_METABOLISM		50	0.37970605	1.2091728	0.125	1	1	1970	tags=26%, list=18%, signal=31%
REACTOME_INORGANIC_CATION_ANION_SLC_TRANSPORTERS	REACTOME_INORGANIC_CATION_ANION_SLC_TRANSPORTERS		64	0.4202143	1.2071977	0.20454545	1	1	1994	tags=39%, list=18%, signal=47%
XU_GH1_EXOGENOUS_TARGETS_UP	XU_GH1_EXOGENOUS_TARGETS_UP		18	0.5048722	1.2050471	0.24390244	1	1	1639	tags=50%, list=15%, signal=58%
CHEN_NEUROBLASTOMA_COPY_NUMBER_GAINS	CHEN_NEUROBLASTOMA_COPY_NUMBER_GAINS		30	0.3973167	1.2012436	0.23404256	1	1	3037	tags=40%, list=27%, signal=55%
TCGA_GLIOBLASTOMA_COPY_NUMBER_DN	TCGA_GLIOBLASTOMA_COPY_NUMBER_DN		17	0.4295138	1.1985875	0.21428572	1	1	3058	tags=41%, list=27%, signal=57%
KEGG_TASTE_TRANSDUCTION	KEGG_TASTE_TRANSDUCTION		21	0.46566117	1.1984774	0.2857143	1	1	4805	tags=76%, list=43%, signal=133%
KEGG_ALDOSTERONE_REGULATED_SODIUM_REABSORPTION	KEGG_ALDOSTERONE_REGULATED_SODIUM_REABSORPTION		25	0.4179378	1.1961676	0.26	1	1	3109	tags=48%, list=28%, signal=66%
ACEVEDO_METHYLATED_IN_LIVER_CANCER_DN	ACEVEDO_METHYLATED_IN_LIVER_CANCER_DN		317	0.31874233	1.1911507	0.25641027	1	1	2385	tags=34%, list=21%, signal=42%
BENPORATH_PRC2_TARGETS	BENPORATH_PRC2_TARGETS		355	0.35147348	1.188197	0.27906978	1	1	2807	tags=44%, list=25%, signal=57%
KEGG_ALPHA_LINOLENIC_ACID_METABOLISM	KEGG_ALPHA_LINOLENIC_ACID_METABOLISM		15	0.48791635	1.1853157	0.26086956	1	1	2527	tags=53%, list=23%, signal=69%
BANDRES_RESPONSE_TO_CARMUSTIN_MGMT_24HR_DN	BANDRES_RESPONSE_TO_CARMUSTIN_MGMT_24HR_DN		22	0.40057564	1.184403	0.14893617	1	1	2802	tags=45%, list=25%, signal=61%
SHEDDEN_LUNG_CANCER_GOOD_SURVIVAL_A5	SHEDDEN_LUNG_CANCER_GOOD_SURVIVAL_A5		34	0.35789058	1.1833841	0.32692307	1	1	4394	tags=56%, list=39%, signal=92%
REACTOME_PEPTIDE_LIGAND_BINDING_RECEPTORS	REACTOME_PEPTIDE_LIGAND_BINDING_RECEPTORS		119	0.39442846	1.1830449	0.3	1	1	2020	tags=44%, list=18%, signal=53%
WANG_BARRETTS_ESOPHAGUS_AND_ESOPHAGUS_CANCER_UP	WANG_BARRETTS_ESOPHAGUS_AND_ESOPHAGUS_CANCER_UP		19	0.45767766	1.1819851	0.23684211	1	1	2199	tags=42%, list=20%, signal=52%
KEGG_THYROID_CANCER	KEGG_THYROID_CANCER		16	0.41322216	1.1783788	0.29787233	1	1	304	tags=13%, list=3%, signal=13%
GARGALOVIC_RESPONSE_TO_OXIDIZED_PHOSPHOLIPIDS_BLUE_DN	GARGALOVIC_RESPONSE_TO_OXIDIZED_PHOSPHOLIPIDS_BLUE_DN		31	0.3826487	1.1752346	0.24390244	1	1	2210	tags=35%, list=20%, signal=44%
REACTOME_THROMBIN_SIGNALLING_THROUGH_PROTEINASE_ACTIVATED_RECEPTORS	REACTOME_THROMBIN_SIGNALLING_THROUGH_PROTEINASE_ACTIVATED_RECEPTORS		20	0.40635476	1.1721604	0.30769232	1	1	1779	tags=30%, list=16%, signal=36%
RAMASWAMY_METASTASIS_DN	RAMASWAMY_METASTASIS_DN		38	0.38150448	1.1713992	0.17948718	1	1	1894	tags=32%, list=17%, signal=38%
REACTOME_CREB_PHOPHORYLATION_THROUGH_THE_ACTIVATION_OF_RAS	REACTOME_CREB_PHOPHORYLATION_THROUGH_THE_ACTIVATION_OF_RAS		17	0.36202997	1.1708372	0.225	1	1	4132	tags=53%, list=37%, signal=84%
KAAB_FAILED_HEART_ATRIUM_UP	KAAB_FAILED_HEART_ATRIUM_UP		23	0.37810725	1.1639425	0.31111112	1	1	3439	tags=43%, list=31%, signal=63%
XU_GH1_AUTOCRINE_TARGETS_UP	XU_GH1_AUTOCRINE_TARGETS_UP		93	0.3102629	1.1622717	0.2682927	1	1	1717	tags=29%, list=15%, signal=34%
REACTOME_CLASS_A1_RHODOPSIN_LIKE_RECEPTORS	REACTOME_CLASS_A1_RHODOPSIN_LIKE_RECEPTORS		186	0.3842695	1.1615897	0.2820513	1	1	2802	tags=53%, list=25%, signal=69%
SCHLOSSER_SERUM_RESPONSE_AUGMENTED_BY_MYC	SCHLOSSER_SERUM_RESPONSE_AUGMENTED_BY_MYC		72	0.28307736	1.1600145	0.29545453	1	1	4263	tags=42%, list=38%, signal=67%
KEGG_AMYOTROPHIC_LATERAL_SCLEROSIS_ALS	KEGG_AMYOTROPHIC_LATERAL_SCLEROSIS_ALS		29	0.32846326	1.1595662	0.16666667	1	1	2859	tags=34%, list=26%, signal=46%
NUTT_GBM_VS_AO_GLIOMA_DN	NUTT_GBM_VS_AO_GLIOMA_DN		28	0.33715725	1.157692	0.25581396	1	1	1897	tags=21%, list=17%, signal=26%
REACTOME_GPCR_LIGAND_BINDING	REACTOME_GPCR_LIGAND_BINDING		257	0.37815592	1.1576289	0.34210527	1	1	2802	tags=49%, list=25%, signal=64%
SIG_REGULATION_OF_THE_ACTIN_CYTOSKELETON_BY_RHO_GTPASES	SIG_REGULATION_OF_THE_ACTIN_CYTOSKELETON_BY_RHO_GTPASES		25	0.41498575	1.1469804	0.26086956	1	1	2609	tags=32%, list=23%, signal=42%
REACTOME_TIGHT_JUNCTION_INTERACTIONS	REACTOME_TIGHT_JUNCTION_INTERACTIONS		24	0.468145	1.1438712	0.33333334	1	1	2719	tags=54%, list=24%, signal=71%
REACTOME_INTRINSIC_PATHWAY	REACTOME_INTRINSIC_PATHWAY		15	0.48286152	1.1424155	0.2631579	1	1	1159	tags=47%, list=10%, signal=52%
HEDENFALK_BREAST_CANCER_BRACX_UP	HEDENFALK_BREAST_CANCER_BRACX_UP		15	0.376335	1.1417941	0.36	1	1	8	tags=7%, list=0%, signal=7%
LEE_LIVER_CANCER_SURVIVAL_UP	LEE_LIVER_CANCER_SURVIVAL_UP		94	0.3862709	1.1394731	0.22727273	1	1	2635	tags=40%, list=24%, signal=52%
VANTVEER_BREAST_CANCER_POOR_PROGNOSIS	VANTVEER_BREAST_CANCER_POOR_PROGNOSIS		26	0.40045464	1.1392976	0.3272727	1	1	3001	tags=31%, list=27%, signal=42%
REACTOME_TRANSMISSION_ACROSS_CHEMICAL_SYNAPSES	REACTOME_TRANSMISSION_ACROSS_CHEMICAL_SYNAPSES		92	0.3319021	1.1384351	0.25714287	1	1	2486	tags=32%, list=22%, signal=40%
REACTOME_NEURORANSMITTER_RECEPTOR_BINDING_AND_DOWNSTREAM_TRANSMISSION_IN_THE_POSTSYNAPTIC_CELL	REACTOME_NEURORANSMITTER_RECEPTOR_BINDING_AND_DOWNSTREAM_TRANSMISSION_IN_THE_POSTSYNAPTIC_CELL		59	0.3271874	1.1308355	0.25	1	1	2486	tags=29%, list=22%, signal=37%
YAMASHITA_LIVER_CANCER_STEM_CELL_DN	YAMASHITA_LIVER_CANCER_STEM_CELL_DN		54	0.40458158	1.130722	0.33333334	1	1	1740	tags=41%, list=16%, signal=48%
KEGG_AXON_GUIDANCE	KEGG_AXON_GUIDANCE		89	0.34977296	1.1303575	0.34146342	1	1	2388	tags=34%, list=21%, signal=43%
REACTOME_PHASE_1_FUNCTIONALIZATION_OF_COMPOUNDS	REACTOME_PHASE_1_FUNCTIONALIZATION_OF_COMPOUNDS		35	0.4031558	1.1283182	0.275	1	1	2066	tags=43%, list=18%, signal=52%
CHENG_IMPRINTED_BY_ESTRADIOL	CHENG_IMPRINTED_BY_ESTRADIOL		54	0.3195303	1.12699	0.23076923	1	1	1799	tags=22%, list=16%, signal=26%
REACTOME_DOWNSTREAM_EVENTS_IN_GPCR_SIGNALING	REACTOME_DOWNSTREAM_EVENTS_IN_GPCR_SIGNALING		289	0.33160788	1.1252598	0.35	1	1	2028	tags=35%, list=18%, signal=42%
SATO_SILENCED_BY_DEACETYLATION_IN_PANCREATIC_CANCER	SATO_SILENCED_BY_DEACETYLATION_IN_PANCREATIC_CANCER		28	0.3840254	1.120378	0.22	1	1	1902	tags=36%, list=17%, signal=43%
SILIGAN_BOUND_BY_EWS_FLT1_FUSION	SILIGAN_BOUND_BY_EWS_FLT1_FUSION		28	0.406072	1.119569	0.3043478	1	1	3750	tags=57%, list=33%, signal=86%
ST_FAS_SIGNALING_PATHWAY	ST_FAS_SIGNALING_PATHWAY		39	0.34215575	1.1193782	0.27272728	1	1	3610	tags=46%, list=32%, signal=68%
POMEROY_MEDULLOBLASTOMA_DESMOPLASIC_VS_CLASSIC_UP	POMEROY_MEDULLOBLASTOMA_DESMOPLASIC_VS_CLASSIC_UP		33	0.3313055	1.1182011	0.36956522	1	1	2942	tags=33%, list=26%, signal=45%
POMEROY_MEDULLOBLASTOMA_DESMOPLASIC_VS_CLASSIC_DN	POMEROY_MEDULLOBLASTOMA_DESMOPLASIC_VS_CLASSIC_DN		33	0.3313055	1.1182011	0.36956522	1	1	2942	tags=33%, list=26%, signal=45%
BIOCARTA_IL1R_PATHWAY	BIOCARTA_IL1R_PATHWAY		18	0.36002445	1.11559	0.2777778	1	1	2637	tags=33%, list=24%, signal=44%
KEGG_EPITHELIAL_CELL_SIGNALING_IN_HELICOBACTER_PYLORI_INFECTION	KEGG_EPITHELIAL_CELL_SIGNALING_IN_HELICOBACTER_PYLORI_INFECTION		42	0.3524621	1.1151326	0.29545453	1	1	2665	tags=33%, list=24%, signal=44%
BROWNE_HCMV_INFECTION_1HR_DN	BROWNE_HCMV_INFECTION_1HR_DN		121	0.27048585	1.1129886	0.23404256	1	1	3347	tags=37%, list=30%, signal=52%
BROWNE_HCMV_INFECTION_10HR_DN	BROWNE_HCMV_INFECTION_10HR_DN		32	0.32353747	1.1126858	0.30769232	1	1	2674	tags=28%, list=24%, signal=37%
WANG_PROSTATE_CANCER_ANDROGEN_INDEPENDENT	WANG_PROSTATE_CANCER_ANDROGEN_INDEPENDENT		35	0.31759647	1.1106325	0.32142857	1	1	2920	tags=31%, list=26%, signal=42%
NIKOLSKY_BREAST_CANCER_17Q21_Q25_AMPLICON	NIKOLSKY_BREAST_CANCER_17Q21_Q25_AMPLICON		179	0.2749407	1.1081064	0.27272728	1	1	2671	tags=26%, list=24%, signal=34%
REACTOME_BIOLOGICAL_OXIDATIONS	REACTOME_BIOLOGICAL_OXIDATIONS		65	0.35335934	1.1027281	0.34210527	1	1	1560	tags=28%, list=14%, signal=32%
ZHAN_MULTIPLE_MYELOMA_CD2_UP	ZHAN_MULTIPLE_MYELOMA_CD2_UP		20	0.3951702	1.102068	0.2857143	1	1	1860	tags=40%, list=17%, signal=48%
SMID_BREAST_CANCER_LUMINAL_B_UP	SMID_BREAST_CANCER_LUMINAL_B_UP		96	0.3423411	1.1002591	0.31578946	1	1	1300	tags=27%, list=12%, signal=30%
GUENTHER_GROWTH_SPHERICAL_VS_ADHERENT_UP	GUENTHER_GROWTH_SPHERICAL_VS_ADHERENT_UP		16	0.4314352	1.100234	0.375	1	1	4094	tags=69%, list=37%, signal=108%
KEGG_GLYCEROPHOSPHOLIPID_METABOLISM	KEGG_GLYCEROPHOSPHOLIPID_METABOLISM		41	0.3161051	1.0997132	0.26666668	1	1	2640	tags=34%, list=24%, signal=45%
HOQUE_METHYLATED_IN_CANCER	HOQUE_METHYLATED_IN_CANCER		37	0.3929006	1.0982262	0.3478261	1	1	3548	tags=49%, list=32%, signal=71%
RIZ_ERYTHROID_DIFFERENTIATION_12HR	RIZ_ERYTHROID_DIFFERENTIATION_12HR		31	0.3725032	1.0971234	0.26666668	1	1	3497	tags=58%, list=31%, signal=84%
LEE_LIVER_CANCER	LEE_LIVER_CANCER		21	0.47106236	1.0955961	0.375	1	1	2928	tags=48%, list=26%, signal=64%
LEE_LIVER_CANCER_TOP50	LEE_LIVER_CANCER_TOP50		21	0.47106236	1.0955961	0.375	1	1	2928	tags=48%, list=26%, signal=64%
YAUCH_HEDGEHOG_SIGNALING_PARACRINE_DN	YAUCH_HEDGEHOG_SIGNALING_PARACRINE_DN		142	0.36922055	1.0955766	0.36585367	1	1	2993	tags=46%, list=27%, signal=62%
FONTAINE_THYROID_TUMOR_UNCERTAIN_MALIGNANCY_UP	FONTAINE_THYROID_TUMOR_UNCERTAIN_MALIGNANCY_UP		18	0.40064043	1.095021	0.30952382	1	1	2231	tags=39%, list=20%, signal=48%
LEE_TARGETS_OF_PTCH1_AND_SUFU_UP	LEE_TARGETS_OF_PTCH1_AND_SUFU_UP		65	0.366127	1.0921055	0.31111112	1	1	2292	tags=35%, list=20%, signal=44%
TCGA_GLIOBLASTOMA_COPY_NUMBER_UP	TCGA_GLIOBLASTOMA_COPY_NUMBER_UP		34	0.31822163	1.0918685	0.3902439	1	1	1238	tags=18%, list=11%, signal=20%
HAMAI_APOPTOSIS_VIA_TRAIL_DN	HAMAI_APOPTOSIS_VIA_TRAIL_DN		91	0.31549153	1.0916442	0.29545453	1	1	1792	tags=26%, list=16%, signal=31%
PACHER_TARGETS_OF_IGF1_AND_IGF2_UP	PACHER_TARGETS_OF_IGF1_AND_IGF2_UP		21	0.40010497	1.0893179	0.3148148	1	1	1593	tags=33%, list=14%, signal=39%
REACTOME_AMINO_ACID_AND_OLIGOPEPTIDE_SLC_TRANSPORTERS	REACTOME_AMINO_ACID_AND_OLIGOPEPTIDE_SLC_TRANSPORTERS		36	0.4197463	1.0880079	0.33333334	1	1	1488	tags=36%, list=13%, signal=42%
REACTOME_GLUCOSE_TRANSPORT	REACTOME_GLUCOSE_TRANSPORT		25	0.369855	1.086913	0.36956522	1	1	546	tags=16%, list=5%, signal=17%
KIM_MYCN_AMPLIFICATION_TARGETS_UP	KIM_MYCN_AMPLIFICATION_TARGETS_UP		42	0.30058542	1.086204	0.3125	1	1	3474	tags=38%, list=31%, signal=55%
AMIT_EGF_RESPONSE_60_MCF10A	AMIT_EGF_RESPONSE_60_MCF10A		28	0.43873295	1.0857393	0.38	1	1	4365	tags=75%, list=39%, signal=123%
REACTOME_SIGNALING_BY_ROBO_RECEPTOR	REACTOME_SIGNALING_BY_ROBO_RECEPTOR		21	0.42894498	1.0842549	0.34042552	1	1	2533	tags=33%, list=23%, signal=43%
YOSHIOKA_LIVER_CANCER_EARLY_RECURRENCE_DN	YOSHIOKA_LIVER_CANCER_EARLY_RECURRENCE_DN		33	0.29722694	1.0835382	0.35	1	1	2646	tags=24%, list=24%, signal=32%
TAKEDA_TARGETS_OF_NUP98_HOXA9_FUSION_6HR_UP	TAKEDA_TARGETS_OF_NUP98_HOXA9_FUSION_6HR_UP		47	0.37887782	1.0825531	0.30555555	1	1	1630	tags=32%, list=15%, signal=37%
HSIAO_LIVER_SPECIFIC_GENES	HSIAO_LIVER_SPECIFIC_GENES		179	0.36750853	1.0814608	0.31578946	1	1	1866	tags=34%, list=17%, signal=40%
KEGG_CARDIAC_MUSCLE_CONTRACTION	KEGG_CARDIAC_MUSCLE_CONTRACTION		58	0.32510763	1.0809815	0.33333334	1	1	3293	tags=45%, list=29%, signal=63%
KEGG_CYSTEINE_AND_METHIONINE_METABOLISM	KEGG_CYSTEINE_AND_METHIONINE_METABOLISM		25	0.3534948	1.0804183	0.3409091	1	1	1132	tags=20%, list=10%, signal=22%
REACTOME_MYOGENESSIS	REACTOME_MYOGENESSIS		19	0.401369	1.0793743	0.3469388	1	1	2550	tags=53%, list=23%, signal=68%
SATO_SILENCED_EPIGENETICALLY_IN_PANCREATIC_CANCER	SATO_SILENCED_EPIGENETICALLY_IN_PANCREATIC_CANCER		27	0.38753334	1.0742245	0.31111112	1	1	2942	tags=56%, list=26%, signal=75%
LEE_METASTASIS_AND_ALTERNATIVE_SPLICING_DN	LEE_METASTASIS_AND_ALTERNATIVE_SPLICING_DN		29	0.32968688	1.0730605	0.30612245	1	1	3660	tags=34%, list=33%, signal=51%
SENGUPTA_EBNA1_ANTICORRELATED	SENGUPTA_EBNA1_ANTICORRELATED		73	0.29441312	1.0717365	0.35	1	1	3509	tags=41%, list=31%, signal=59%
VECCHI_GASTRIC_CANCER_ADVANCED_VS_EARLY_DN	VECCHI_GASTRIC_CANCER_ADVANCED_VS_EARLY_DN		78	0.3166568	1.0670798	0.3409091	1	1	2616	tags=32%, list=23%, signal=42%
ST_WNT_CA2_CYCLIC_GMP_PATHWAY	ST_WNT_CA2_CYCLIC_GMP_PATHWAY		15	0.3861626	1.0661885	0.34615386	1	1	1990	tags=40%, list=18%, signal=49%
REACTOME_GLUCAGON_TYPE_LIGAND_RECEPTORS	REACTOME_GLUCAGON_TYPE_LIGAND_RECEPTORS		23	0.41464072	1.0622257	0.39473686	1	1	2296	tags=39%, list=21%, signal=49%
KEGG_ALANINE_ASPARTATE_AND_GLUTAMATE_METABOLISM	KEGG_ALANINE_ASPARTATE_AND_GLUTAMATE_METABOLISM		21	0.3537294	1.0587689	0.3181818	1	1	1040	tags=19%, list=9%, signal=21%
WEBER_METHYLATED_HCP_IN_FIBROBLAST_DN	WEBER_METHYLATED_HCP_IN_FIBROBLAST_DN		16	0.43770787	1.0576143	0.46938777	1	1	3165	tags=63%, list=28%, signal=87%
EBAUER_TARGETS_OF_PAX3_FOXO1_FUSION_DN	EBAUER_TARGETS_OF_PAX3_FOXO1_FUSION_DN		18	0.3770699	1.0549027	0.4117647	1	1	3093	tags=44%, list=28%, signal=61%
GRADE_COLON_VS_RECTAL_CANCER_DN	GRADE_COLON_VS_RECTAL_CANCER_DN		27	0.35504115	1.0547477	0.33333334	1	1	2378	tags=33%, list=21%, signal=42%
ICHIBA_GRAFT_VERSUS_HOST_DISEASE_35D_DN	ICHIBA_GRAFT_VERSUS_HOST_DISEASE_35D_DN		42	0.3732127	1.0545704	0.32352942	1	1	1821	tags=31%, list=16%, signal=37%
ASTON_MAJOR_DEPRESSIVE_DISORDER_UP	ASTON_MAJOR_DEPRESSIVE_DISORDER_UP		25	0.329324	1.0515785	0.3409091	1	1	3288	tags=48%, list=29%, signal=68%
VARELA_ZMPSTE24_TARGETS_UP	VARELA_ZMPSTE24_TARGETS_UP		27	0.33977142	1.0502558	0.4074074	1	1	4077	tags=52%, list=36%, signal=81%
REACTOME_POST_NMDA_RECEPTOR_ACTIVATION_EVENTS	REACTOME_POST_NMDA_RECEPTOR_ACTIVATION_EVENTS		22	0.32611758	1.0501711	0.3548387	1	1	4132	tags=50%, list=37%, signal=79%
NIKOLSKY_BREAST_CANCER_17Q11_Q21_AMPLICON	NIKOLSKY_BREAST_CANCER_17Q11_Q21_AMPLICON		53	0.31033206	1.0483669	0.29545453	1	1	2962	tags=36%, list=26%, signal=49%
GAL_LEUKEMIC_STEM_CELL_UP	GAL_LEUKEMIC_STEM_CELL_UP		58	0.31962538	1.0466065	0.37777779	1	1	2303	tags=26%, list=21%, signal=32%
REACTOME_CELL_JUNCTION_ORGANIZATION	REACTOME_CELL_JUNCTION_ORGANIZATION		57	0.3364989	1.0444993	0.5102041	1	1	3201	tags=49%, list=29%, signal=68%
JAZAG_TGFB1_SIGNALING_DN	JAZAG_TGFB1_SIGNALING_DN		26	0.32542923	1.04182	0.36842105	1	1	3095	tags=35%, list=28%, signal=48%
SHIPP_DLBCL_CURED_VS_FATAL_DN	SHIPP_DLBCL_CURED_VS_FATAL_DN		26	0.33339447	1.0403854	0.4047619	1	1	524	tags=15%, list=5%, signal=16%
KEGG_GLYCOSPHINGOLIPID_BIOSYNTHESIS_LACTO_AND_NEOLACTO_SERIES	KEGG_GLYCOSPHINGOLIPID_BIOSYNTHESIS_LACTO_AND_NEOLACTO_SERIES		20	0.4109073	1.0366565	0.4883721	1	1	2592	tags=45%, list=23%, signal=58%
MCCABE_BOUND_BY_HOXC6	MCCABE_BOUND_BY_HOXC6		180	0.23909917	1.0350083	0.36585367	1	1	2212	tags=21%, list=20%, signal=26%
KEGG_CALCIUM_SIGNALING_PATHWAY	KEGG_CALCIUM_SIGNALING_PATHWAY		117	0.30982688	1.030609	0.35714287	1	1	2802	tags=36%, list=25%, signal=47%
MOREAUX_MULTIPLE_MYELOMA_BY_TACI_UP	MOREAUX_MULTIPLE_MYELOMA_BY_TACI_UP		213	0.2920088	1.0286231	0.5	1	1	3252	tags=38%, list=29%, signal=53%
KEGG_BASAL_CELL_CARCINOMA	KEGG_BASAL_CELL_CARCINOMA		39	0.35624617	1.0260383	0.3902439	1	1	3885	tags=56%, list=35%, signal=86%
XU_GH1_EXOGENOUS_TARGETS_DN	XU_GH1_EXOGENOUS_TARGETS_DN		56	0.30580327	1.0256784	0.3809524	1	1	1448	tags=20%, list=13%, signal=22%
BIOCARTA_FAS_PATHWAY	BIOCARTA_FAS_PATHWAY		18	0.34929103	1.025591	0.40384614	1	1	554	tags=11%, list=5%, signal=12%
BIOCARTA_NFAT_PATHWAY	BIOCARTA_NFAT_PATHWAY		31	0.31408244	1.0245899	0.36585367	1	1	1400	tags=23%, list=13%, signal=26%
DACOSTA_UV_RESPONSE_VIA_ERCC3_XPCS_DN	DACOSTA_UV_RESPONSE_VIA_ERCC3_XPCS_DN		31	0.32282206	1.0228143	0.43137255	1	1	203	tags=10%, list=2%, signal=10%
KEGG_MAPK_SIGNALING_PATHWAY	KEGG_MAPK_SIGNALING_PATHWAY		172	0.2641117	1.0178292	0.41463414	1	1	2665	tags=30%, list=24%, signal=38%
RICKMAN_HEAD_AND_NECK_CANCER_B	RICKMAN_HEAD_AND_NECK_CANCER_B		23	0.4361565	1.0175211	0.43243244	1	1	2927	tags=57%, list=26%, signal=76%
FALVELLA_SMOKERS_WITH_LUNG_CANCER	FALVELLA_SMOKERS_WITH_LUNG_CANCER		47	0.31110603	1.0149218	0.39534885	1	1	2003	tags=21%, list=18%, signal=26%
REACTOME_G_ALPHA_S_SIGNALLING_EVENTS	REACTOME_G_ALPHA_S_SIGNALLING_EVENTS		79	0.32821655	1.0133139	0.46153846	1	1	2497	tags=35%, list=22%, signal=45%
RIZ_ERYTHROID_DIFFERENTIATION_APOBEC2	RIZ_ERYTHROID_DIFFERENTIATION_APOBEC2		18	0.39506444	1.0085398	0.5	1	1	2568	tags=50%, list=23%, signal=65%
REACTOME_SIGNALLING_TO_ERKS	REACTOME_SIGNALLING_TO_ERKS		21	0.3235852	1.0078486	0.4347826	1	1	2632	tags=24%, list=24%, signal=31%
ODONNELL_METASTASIS_DN	ODONNELL_METASTASIS_DN		16	0.3723145	1.0076677	0.41666666	1	1	1576	tags=19%, list=14%, signal=22%
CHIANG_LIVER_CANCER_SUBCLASS_PROLIFERATION_DN	CHIANG_LIVER_CANCER_SUBCLASS_PROLIFERATION_DN		103	0.32586768	1.0038167	0.4347826	1	1	2179	tags=37%, list=19%, signal=45%
XU_CREBBP_TARGETS_DN	XU_CREBBP_TARGETS_DN		34	0.34464595	1.0020916	0.35714287	1	1	3420	tags=44%, list=31%, signal=63%
KEGG_ADHERENS_JUNCTION	KEGG_ADHERENS_JUNCTION		52	0.31360704	1.0016738	0.4047619	1	1	2984	tags=38%, list=27%, signal=52%
KEGG_ETHER_LIPID_METABOLISM	KEGG_ETHER_LIPID_METABOLISM		22	0.3463798	1.0015397	0.3488372	1	1	2732	tags=41%, list=24%, signal=54%
ZHAN_MULTIPLE_MYELOMA_UP	ZHAN_MULTIPLE_MYELOMA_UP		31	0.25395608	1.0014374	0.4893617	1	1	492	tags=6%, list=4%, signal=7%
CAMPS_COLON_CANCER_COPY_NUMBER_DN	CAMPS_COLON_CANCER_COPY_NUMBER_DN		18	0.3296763	0.99773264	0.45454547	1	1	2050	tags=22%, list=18%, signal=27%
CHUANG_OXIDATIVE_STRESS_RESPONSE_UP	CHUANG_OXIDATIVE_STRESS_RESPONSE_UP		18	0.37255543	0.9972413	0.40816328	1	1	2176	tags=33%, list=19%, signal=41%
LEE_LIVER_CANCER_CIPROFIBRATE_DN	LEE_LIVER_CANCER_CIPROFIBRATE_DN		50	0.39049444	0.99585956	0.475	1	1	2418	tags=48%, list=22%, signal=61%
VALK_AML_CLUSTER_2	VALK_AML_CLUSTER_2		17	0.38650617	0.99397945	0.4509804	1	1	1966	tags=35%, list=18%, signal=43%
KAYO_AGING_MUSCLE_UP	KAYO_AGING_MUSCLE_UP		116	0.27709812	0.9936226	0.5	1	1	916	tags=16%, list=8%, signal=18%
REACTOME_PLATELET_AGGREGATION_PLUG_FORMATION	REACTOME_PLATELET_AGGREGATION_PLUG_FORMATION		19	0.36920142	0.992356	0.43589744	1	1	3069	tags=37%, list=27%, signal=51%
KEGG_RETINOL_METABOLISM	KEGG_RETINOL_METABOLISM		23	0.37746677	0.9911756	0.5277778	1	1	2416	tags=39%, list=22%, signal=50%
KEGG_DORSO_VENTRAL_AXIS_FORMATION	KEGG_DORSO_VENTRAL_AXIS_FORMATION		15	0.35961175	0.98956424	0.47916666	1	1	3270	tags=47%, list=29%, signal=66%
KEGG_ARRHYTHMOGENIC_RIGHT_VENTRICULAR_CARDIOMYOPATHY_ARVC	KEGG_ARRHYTHMOGENIC_RIGHT_VENTRICULAR_CARDIOMYOPATHY_ARVC		55	0.32470205	0.9884943	0.4878049	1	1	2525	tags=33%, list=23%, signal=42%
REACTOME_NEUROTRANSMITTER_RELEASE_CYCLE	REACTOME_NEUROTRANSMITTER_RELEASE_CYCLE		18	0.37639308	0.9884936	0.5319149	1	1	1060	tags=28%, list=9%, signal=31%
MAYBURD_RESPONSE_TO_L663536_UP	MAYBURD_RESPONSE_TO_L663536_UP		15	0.3670849	0.98831713	0.5	1	1	3630	tags=40%, list=32%, signal=59%
RORIE_TARGETS_OF_EWSR1_FLI1_FUSION_DN	RORIE_TARGETS_OF_EWSR1_FLI1_FUSION_DN		17	0.40316302	0.9866172	0.4878049	1	1	2894	tags=76%, list=26%, signal=103%
REACTOME_IRS_RELATED_EVENTS	REACTOME_IRS_RELATED_EVENTS		52	0.24695535	0.9858827	0.5	1	1	2983	tags=29%, list=27%, signal=39%
VANTVEER_BREAST_CANCER_ESR1_UP	VANTVEER_BREAST_CANCER_ESR1_UP		73	0.26435214	0.98391616	0.45833334	1	1	3109	tags=36%, list=28%, signal=49%
PEREZ_TP63_TARGETS	PEREZ_TP63_TARGETS		184	0.28316122	0.98230463	0.4347826	1	1	2649	tags=36%, list=24%, signal=47%
KEGG_TIGHT_JUNCTION	KEGG_TIGHT_JUNCTION		89	0.28610027	0.9802723	0.51111114	1	1	3222	tags=38%, list=29%, signal=53%
HOSHIDA_LIVER_CANCER_SUBCLASS_S2	HOSHIDA_LIVER_CANCER_SUBCLASS_S2		80	0.21997732	0.97865343	0.5217391	1	1	4693	tags=39%, list=42%, signal=66%
SATO_SILENCED_BY_METHYLATION_IN_PANCREATIC_CANCER_2	SATO_SILENCED_BY_METHYLATION_IN_PANCREATIC_CANCER_2		30	0.39519385	0.97707576	0.4	1	1	3093	tags=57%, list=28%, signal=78%
OUELLET_CULTURED_OVARIAN_CANCER_INVASIVE_VS_LMP_DN	OUELLET_CULTURED_OVARIAN_CANCER_INVASIVE_VS_LMP_DN		15	0.38490364	0.9764132	0.5609756	1	1	1184	tags=27%, list=11%, signal=30%
WEIGEL_OXIDATIVE_STRESS_BY_TBH_AND_H2O2	WEIGEL_OXIDATIVE_STRESS_BY_TBH_AND_H2O2		24	0.3351137	0.9761738	0.45833334	1	1	2048	tags=25%, list=18%, signal=31%
ST_GA13_PATHWAY	ST_GA13_PATHWAY		19	0.3357871	0.97492385	0.49056605	1	1	3816	tags=42%, list=34%, signal=64%
LI_CISPLATIN_RESISTANCE_UP	LI_CISPLATIN_RESISTANCE_UP		18	0.41196084	0.9740933	0.46	1	1	1847	tags=44%, list=16%, signal=53%
NIKOLSKY_BREAST_CANCER_11Q12_Q14_AMPLICON	NIKOLSKY_BREAST_CANCER_11Q12_Q14_AMPLICON		74	0.25968796	0.9720561	0.46341464	1	1	3789	tags=39%, list=34%, signal=59%
SCHLESINGER_METHYLATED_DE_NOVO_IN_CANCER	SCHLESINGER_METHYLATED_DE_NOVO_IN_CANCER		60	0.32339242	0.9714785	0.54545456	1	1	2531	tags=42%, list=23%, signal=54%
TONKS_TARGETS_OF_RUNX1_RUNX1T1_FUSION_SUSTAINED_IN_MONOCYTE_UP	TONKS_TARGETS_OF_RUNX1_RUNX1T1_FUSION_SUSTAINED_IN_MONOCYTE_UP		15	0.40115348	0.96810013	0.5675676	1	1	8	tags=13%, list=0%, signal=13%
BIOCARTA_ERK_PATHWAY	BIOCARTA_ERK_PATHWAY		16	0.34403804	0.9677061	0.45454547	1	1	3004	tags=25%, list=27%, signal=34%
GINESTIER_BREAST_CANCER_ZNF217_AMPLIFIED_DN	GINESTIER_BREAST_CANCER_ZNF217_AMPLIFIED_DN		158	0.22639917	0.96427655	0.48	1	1	4518	tags=45%, list=40%, signal=74%
BERNARD_PPAPDC1B_TARGETS_DN	BERNARD_PPAPDC1B_TARGETS_DN		23	0.32884195	0.96371377	0.5208333	1	1	1248	tags=17%, list=11%, signal=20%
REACTOME_SEMAPHORIN_INTERACTIONS	REACTOME_SEMAPHORIN_INTERACTIONS		47	0.29389262	0.9612149	0.47619048	1	1	2323	tags=28%, list=21%, signal=35%
REACTOME_SMOOTH_MUSCLE_CONTRACTION	REACTOME_SMOOTH_MUSCLE_CONTRACTION		17	0.38706926	0.9606049	0.5	1	1	4104	tags=59%, list=37%, signal=93%
MUELLER_METHYLATED_IN_GLIOBLASTOMA	MUELLER_METHYLATED_IN_GLIOBLASTOMA		26	0.38685483	0.9598169	0.58536583	1	1	3198	tags=54%, list=29%, signal=75%
KEGG_GLYCEROLIPID_METABOLISM	KEGG_GLYCEROLIPID_METABOLISM		29	0.32287735	0.9587082	0.5277778	1	1	3777	tags=59%, list=34%, signal=88%
MCGARVEY_SILENCED_BY_METHYLATION_IN_COLON_CANCER	MCGARVEY_SILENCED_BY_METHYLATION_IN_COLON_CANCER		33	0.35645282	0.9563845	0.5609756	1	1	1674	tags=36%, list=15%, signal=43%
CAIRO_HEPATOBLASTOMA_DN	CAIRO_HEPATOBLASTOMA_DN		174	0.28544408	0.9554802	0.5121951	1	1	2017	tags=25%, list=18%, signal=30%
YAMASHITA_LIVER_CANCER_STEM_CELL_UP	YAMASHITA_LIVER_CANCER_STEM_CELL_UP		32	0.3237296	0.95329314	0.54347825	1	1	2694	tags=34%, list=24%, signal=45%
SIG_INSULIN_RECEPTOR_PATHWAY_IN_CARDIAC_MYOCYTES	SIG_INSULIN_RECEPTOR_PATHWAY_IN_CARDIAC_MYOCYTES		35	0.29689494	0.9495486	0.5106383	1	1	1914	tags=20%, list=17%, signal=24%
SHEDDEN_LUNG_CANCER_GOOD_SURVIVAL_A12	SHEDDEN_LUNG_CANCER_GOOD_SURVIVAL_A12		166	0.25805107	0.9494122	0.4871795	1	1	2625	tags=31%, list=23%, signal=40%
NAGASHIMA_NRG1_SIGNALING_DN	NAGASHIMA_NRG1_SIGNALING_DN		23	0.3401486	0.94928795	0.5405405	1	1	1203	tags=13%, list=11%, signal=15%
ZHOU_INFLAMMATORY_RESPONSE_FIMA_UP	ZHOU_INFLAMMATORY_RESPONSE_FIMA_UP		235	0.2771328	0.9488302	0.5609756	1	1	2704	tags=35%, list=24%, signal=45%
FONTAINE_PAPILLARY_THYROID_CARCINOMA_DN	FONTAINE_PAPILLARY_THYROID_CARCINOMA_DN		47	0.30121696	0.946725	0.5135135	1	1	2299	tags=34%, list=21%, signal=43%
REACTOME_G_ALPHA_I_SIGNALLING_EVENTS	REACTOME_G_ALPHA_I_SIGNALLING_EVENTS		118	0.30158353	0.94405323	0.5277778	1	1	2020	tags=35%, list=18%, signal=42%
KEGG_PRIMARY_BILE_ACID_BIOSYNTHESIS	KEGG_PRIMARY_BILE_ACID_BIOSYNTHESIS		15	0.37973762	0.9422507	0.60784316	1	1	1170	tags=33%, list=10%, signal=37%
HOFMANN_CELL_LYMPHOMA_UP	HOFMANN_CELL_LYMPHOMA_UP		26	0.30904752	0.9411838	0.62222224	1	1	1894	tags=23%, list=17%, signal=28%
WNT_SIGNALING	WNT_SIGNALING		67	0.28054717	0.9373882	0.55	1	1	1822	tags=21%, list=16%, signal=25%
KEGG_VEGF_SIGNALING_PATHWAY	KEGG_VEGF_SIGNALING_PATHWAY		46	0.27154174	0.9360188	0.53488374	1	1	2632	tags=35%, list=24%, signal=45%
KEGG_ABC_TRANSPORTERS	KEGG_ABC_TRANSPORTERS		27	0.31483853	0.9355552	0.58536583	1	1	2922	tags=41%, list=26%, signal=55%
KEGG_HUNTINGTONS_DISEASE	KEGG_HUNTINGTONS_DISEASE		115	0.20288613	0.9329917	0.54545456	1	1	5063	tags=47%, list=45%, signal=85%
BONOME_OVARIAN_CANCER_SURVIVAL_OPTIMAL_DEBULKING	BONOME_OVARIAN_CANCER_SURVIVAL_OPTIMAL_DEBULKING		128	0.22523691	0.93264514	0.53846157	1	1	4081	tags=40%, list=36%, signal=62%
REACTOME_CLASS_B2_SECRETIN_FAMILY_RECEPTORS	REACTOME_CLASS_B2_SECRETIN_FAMILY_RECEPTORS		63	0.31936225	0.9307071	0.58536583	1	1	2628	tags=37%, list=23%, signal=47%
REN_ALVEOLAR_RHABDOMYOSARCOMA_UP	REN_ALVEOLAR_RHABDOMYOSARCOMA_UP		57	0.32969993	0.9306858	0.46153846	1	1	3025	tags=44%, list=27%, signal=60%
NIKOLSKY_BREAST_CANCER_16Q24_AMPLICON	NIKOLSKY_BREAST_CANCER_16Q24_AMPLICON		24	0.28838214	0.9301928	0.5	1	1	5606	tags=71%, list=50%, signal=142%
TONKS_TARGETS_OF_RUNX1_RUNX1T1_FUSION_SUSTAINDED_IN_ERYTHROCYTE_UP	TONKS_TARGETS_OF_RUNX1_RUNX1T1_FUSION_SUSTAINDED_IN_ERYTHROCYTE_UP		30	0.3544629	0.9293773	0.5777778	1	1	2637	tags=43%, list=24%, signal=57%
ACEVEDO_LIVER_CANCER_WITH_H3K27ME3_DN	ACEVEDO_LIVER_CANCER_WITH_H3K27ME3_DN		67	0.2788145	0.924501	0.61538464	1	1	2492	tags=30%, list=22%, signal=38%
KEGG_VASCULAR_SMOOTH_MUSCLE_CONTRACTION	KEGG_VASCULAR_SMOOTH_MUSCLE_CONTRACTION		74	0.2581167	0.92404073	0.54761904	1	1	2527	tags=30%, list=23%, signal=38%
RASHI_RESPONSE_TO_IONIZING_RADIATION_1	RASHI_RESPONSE_TO_IONIZING_RADIATION_1		31	0.2838042	0.92379296	0.5510204	1	1	583	tags=13%, list=5%, signal=14%
VART_KSHV_INFECTION_ANGIOGENIC_MARKERS_DN	VART_KSHV_INFECTION_ANGIOGENIC_MARKERS_DN		92	0.3159793	0.9228666	0.5652174	1	1	2679	tags=43%, list=24%, signal=57%
ZHOU_INFLAMMATORY_RESPONSE_LPS_UP	ZHOU_INFLAMMATORY_RESPONSE_LPS_UP		197	0.26332733	0.92227995	0.63414633	1	1	2815	tags=36%, list=25%, signal=47%
ZHAN_MULTIPLE_MYELOMA_LB_UP	ZHAN_MULTIPLE_MYELOMA_LB_UP		21	0.34048706	0.9181561	0.5686275	1	1	1245	tags=24%, list=11%, signal=27%
REACTOME_TRANSMEMBRANE_TRANSPORT_OF_SMALL_MOLECULES	REACTOME_TRANSMEMBRANE_TRANSPORT_OF_SMALL_MOLECULES		145	0.264942	0.9166974	0.625	1	1	1554	tags=23%, list=14%, signal=26%
LAIHO_COLORECTAL_CANCER_SERRATED_DN	LAIHO_COLORECTAL_CANCER_SERRATED_DN		47	0.24498887	0.91640866	0.5740741	1	1	3634	tags=34%, list=32%, signal=50%
YAGI_AML_WITH_INV_16_TRANSLOCATION	YAGI_AML_WITH_INV_16_TRANSLOCATION		253	0.21544467	0.9163808	0.58536583	1	1	2528	tags=23%, list=23%, signal=29%
BROWNE_HCMV_INFECTION_24HR_UP	BROWNE_HCMV_INFECTION_24HR_UP		99	0.21684743	0.91426206	0.6904762	1	1	2872	tags=25%, list=26%, signal=34%
TAVAZOIE_METASTASIS	TAVAZOIE_METASTASIS		49	0.3115541	0.91341174	0.5952381	1	1	2306	tags=49%, list=21%, signal=61%
BROWNE_HCMV_INFECTION_30MIN_DN	BROWNE_HCMV_INFECTION_30MIN_DN		60	0.26663044	0.91130257	0.7	1	1	1608	tags=23%, list=14%, signal=27%
HATADA_METHYLATED_IN_LUNG_CANCER_UP	HATADA_METHYLATED_IN_LUNG_CANCER_UP		178	0.2527904	0.9108321	0.6097561	1	1	2232	tags=33%, list=20%, signal=40%
KEGG_PATHWAYS_IN_CANCER	KEGG_PATHWAYS_IN_CANCER		208	0.22683634	0.9107175	0.62222224	1	1	2665	tags=26%, list=24%, signal=34%
REACTOME_REGULATION_OF_GENE_EXPRESSION_IN_BETA_CELLS	REACTOME_REGULATION_OF_GENE_EXPRESSION_IN_BETA_CELLS		61	0.21686792	0.908356	0.4888889	1	1	1106	tags=8%, list=10%, signal=9%
ACEVEDO_LIVER_CANCER_WITH_H3K27ME3_UP	ACEVEDO_LIVER_CANCER_WITH_H3K27ME3_UP		121	0.28271812	0.9076904	0.58536583	1	1	2549	tags=38%, list=23%, signal=49%
REACTOME_METABOLISM_OF_AMINO_ACIDS	REACTOME_METABOLISM_OF_AMINO_ACIDS		129	0.23426966	0.9072487	0.6052632	1	1	1510	tags=16%, list=13%, signal=18%
PARENT_MTOR_SIGNALING_DN	PARENT_MTOR_SIGNALING_DN		26	0.31279942	0.90570337	0.5869565	1	1	1762	tags=27%, list=16%, signal=32%
NIKOLSKY_BREAST_CANCER_1Q21_AMPLICON	NIKOLSKY_BREAST_CANCER_1Q21_AMPLICON		26	0.2868498	0.9052424	0.65217394	1	1	1669	tags=15%, list=15%, signal=18%
LIU_SOX4_TARGETS_UP	LIU_SOX4_TARGETS_UP		65	0.24178274	0.90499103	0.5869565	1	1	2596	tags=23%, list=23%, signal=30%
BIOCARTA_FMLP_PATHWAY	BIOCARTA_FMLP_PATHWAY		25	0.28350887	0.90477043	0.5744681	1	1	1652	tags=20%, list=15%, signal=23%
NOJIMA_SFRP2_TARGETS_UP	NOJIMA_SFRP2_TARGETS_UP		18	0.37253734	0.9033898	0.6938776	1	1	1740	tags=33%, list=16%, signal=39%
BEGUM_TARGETS_OF_PAX3_FOXO1_FUSION_UP	BEGUM_TARGETS_OF_PAX3_FOXO1_FUSION_UP		33	0.34717909	0.90231925	0.64285713	1	1	1933	tags=30%, list=17%, signal=37%
OSADA_ASCL1_TARGETS_UP	OSADA_ASCL1_TARGETS_UP		31	0.28206393	0.90089023	0.6458333	1	1	3256	tags=45%, list=29%, signal=63%
REACTOME_ACTIVATION_OF_KAINATE_RECEPTORS_UPON_GLUTAMATE_BINDING	REACTOME_ACTIVATION_OF_KAINATE_RECEPTORS_UPON_GLUTAMATE_BINDING		22	0.31683037	0.90016246	0.62857145	0.99835634	1	2085	tags=27%, list=19%, signal=33%
GENTILE_UV_RESPONSE_CLUSTER_D2	GENTILE_UV_RESPONSE_CLUSTER_D2		16	0.33993638	0.89815027	0.6666667	0.9997822	1	2041	tags=25%, list=18%, signal=31%
KEGG_TGF_BETA_SIGNALING_PATHWAY	KEGG_TGF_BETA_SIGNALING_PATHWAY		51	0.2820061	0.8980752	0.6	0.99632084	1	2765	tags=33%, list=25%, signal=44%
HEDENFALK_BREAST_CANCER_BRCA1_VS_BRCA2	HEDENFALK_BREAST_CANCER_BRCA1_VS_BRCA2		21	0.2914409	0.8980302	0.5531915	0.9926716	1	1762	tags=19%, list=16%, signal=23%
CHIANG_LIVER_CANCER_SUBCLASS_POLYSOMY7_UP	CHIANG_LIVER_CANCER_SUBCLASS_POLYSOMY7_UP		40	0.29035068	0.89751405	0.6976744	0.9904938	1	1757	tags=25%, list=16%, signal=30%
NAGASHIMA_EGF_SIGNALING_UP	NAGASHIMA_EGF_SIGNALING_UP		41	0.35658398	0.89586246	0.5869565	0.9912247	1	4123	tags=46%, list=37%, signal=73%
KEGG_CELL_ADHESION_MOLECULES_CAMS	KEGG_CELL_ADHESION_MOLECULES_CAMS		75	0.2933538	0.8939979	0.6744186	0.99283487	1	2801	tags=43%, list=25%, signal=57%
REACTOME_SLC_MEDIATED_TRANSMEMBRANE_TRANSPORT	REACTOME_SLC_MEDIATED_TRANSMEMBRANE_TRANSPORT		115	0.2807122	0.8938688	0.7173913	0.98956484	1	2287	tags=34%, list=20%, signal=42%
KIM_GASTRIC_CANCER_CHEMOSENSITIVITY	KIM_GASTRIC_CANCER_CHEMOSENSITIVITY		60	0.2470662	0.8915405	0.59090906	0.99205524	1	3036	tags=28%, list=27%, signal=39%
REACTOME_SPHINGOLIPID_METABOLISM	REACTOME_SPHINGOLIPID_METABOLISM		15	0.2906951	0.890999	0.5897436	0.99029493	1	659	tags=13%, list=6%, signal=14%
STEIN_ESRRA_TARGETS_DN	STEIN_ESRRA_TARGETS_DN		58	0.23804641	0.89049	0.6875	0.9881248	1	3442	tags=31%, list=31%, signal=45%
PENG_LEUCINE_DEPRIVATION_UP	PENG_LEUCINE_DEPRIVATION_UP		18	0.2983968	0.8903189	0.62222224	0.9849739	1	1196	tags=17%, list=11%, signal=19%
JAZAG_TGFB1_SIGNALING_VIA_SMAD4_UP	JAZAG_TGFB1_SIGNALING_VIA_SMAD4_UP		69	0.22474995	0.88946325	0.6111111	0.98344636	1	1463	tags=16%, list=13%, signal=18%
GRUETZMANN_PANCREATIC_CANCER_DN	GRUETZMANN_PANCREATIC_CANCER_DN		147	0.22322795	0.8894258	0.5641026	0.9799744	1	2199	tags=22%, list=20%, signal=28%
KEGG_LONG_TERM_POTENTIATION	KEGG_LONG_TERM_POTENTIATION		40	0.24817464	0.88935035	0.64285713	0.97672576	1	1787	tags=18%, list=16%, signal=21%
REACTOME_SYNTHESIS_OF_BILE_ACIDS_AND_BILE_SALTS	REACTOME_SYNTHESIS_OF_BILE_ACIDS_AND_BILE_SALTS		18	0.34180978	0.88901025	0.6792453	0.9741151	1	1170	tags=28%, list=10%, signal=31%
SMID_BREAST_CANCER_RELAPSE_IN_BONE_UP	SMID_BREAST_CANCER_RELAPSE_IN_BONE_UP		59	0.2866299	0.8826578	0.6388889	0.9870853	1	1297	tags=27%, list=12%, signal=31%
VANTVEER_BREAST_CANCER_METASTASIS_UP	VANTVEER_BREAST_CANCER_METASTASIS_UP		27	0.2869179	0.882004	0.59574467	0.9854506	1	2604	tags=30%, list=23%, signal=39%
SCHLESINGER_H3K27ME3_IN_NORMAL_AND_METHYLATED_IN_CANCER	SCHLESINGER_H3K27ME3_IN_NORMAL_AND_METHYLATED_IN_CANCER		15	0.3742773	0.8789663	0.6136364	0.9899804	1	2475	tags=60%, list=22%, signal=77%
REACTOME_SEMA4D_INDUCED_CELL_MIGRATION_AND_GROWTH_CONE_COLLAPSE	REACTOME_SEMA4D_INDUCED_CELL_MIGRATION_AND_GROWTH_CONE_COLLAPSE		16	0.30329192	0.8780398	0.60784316	0.9890483	1	1608	tags=19%, list=14%, signal=22%
AMIT_DELAYED_EARLY_GENES	AMIT_DELAYED_EARLY_GENES		15	0.363885	0.8777232	0.5833333	0.9863356	1	4504	tags=53%, list=40%, signal=89%
DAIRKEE_TERT_TARGETS_DN	DAIRKEE_TERT_TARGETS_DN		41	0.2766014	0.87387025	0.65	0.9925172	1	1465	tags=20%, list=13%, signal=22%
KEGG_RENAL_CELL_CARCINOMA	KEGG_RENAL_CELL_CARCINOMA		45	0.2537633	0.8723242	0.60784316	0.9924892	1	3270	tags=33%, list=29%, signal=47%
REACTOME_INTEGRIN_ALPHAIIBBETA3_SIGNALING	REACTOME_INTEGRIN_ALPHAIIBBETA3_SIGNALING		17	0.33193454	0.8718349	0.625	0.990347	1	3069	tags=35%, list=27%, signal=49%
VERRECCHIA_RESPONSE_TO_TGFB1_C5	VERRECCHIA_RESPONSE_TO_TGFB1_C5		16	0.32003033	0.87018967	0.6	0.9914793	1	1832	tags=31%, list=16%, signal=37%
TIAN_TNF_SIGNALING_VIA_NFKB	TIAN_TNF_SIGNALING_VIA_NFKB		16	0.41181654	0.8697265	0.61538464	0.9892188	1	1894	tags=44%, list=17%, signal=53%
RIZKI_TUMOR_INVASIVENESS_2D_UP	RIZKI_TUMOR_INVASIVENESS_2D_UP		47	0.2238281	0.8681413	0.5813953	0.9901137	1	3419	tags=26%, list=31%, signal=37%
AMIT_EGF_RESPONSE_480_MCF10A	AMIT_EGF_RESPONSE_480_MCF10A		26	0.29369476	0.8633492	0.6	0.9991252	1	1248	tags=15%, list=11%, signal=17%
KEGG_TYPE_II_DIABETES_MELLITUS	KEGG_TYPE_II_DIABETES_MELLITUS		28	0.2903878	0.86321205	0.625	0.9961565	1	2665	tags=36%, list=24%, signal=47%
RICKMAN_HEAD_AND_NECK_CANCER_D	RICKMAN_HEAD_AND_NECK_CANCER_D		18	0.39068678	0.86317974	0.6744186	0.99282485	1	991	tags=33%, list=9%, signal=37%
DOANE_BREAST_CANCER_ESR1_UP	DOANE_BREAST_CANCER_ESR1_UP		70	0.28344467	0.85743695	0.75	1	1	1531	tags=26%, list=14%, signal=30%
TONKS_TARGETS_OF_RUNX1_RUNX1T1_FUSION_GRANULOCYTE_UP	TONKS_TARGETS_OF_RUNX1_RUNX1T1_FUSION_GRANULOCYTE_UP		35	0.32266545	0.8571457	0.67391306	1	1	1570	tags=26%, list=14%, signal=30%
KIM_WT1_TARGETS_8HR_DN	KIM_WT1_TARGETS_8HR_DN		76	0.22741896	0.85672116	0.6818182	0.99926	1	2642	tags=25%, list=24%, signal=32%
ST_G_ALPHA_I_PATHWAY	ST_G_ALPHA_I_PATHWAY		20	0.30293724	0.85661876	0.6511628	0.9963738	1	2533	tags=30%, list=23%, signal=39%
REACTOME_REGULATION_OF_GLUCOKINASE_BY_GLUCOKINASE_REGULATORY_PROTEIN	REACTOME_REGULATION_OF_GLUCOKINASE_BY_GLUCOKINASE_REGULATORY_PROTEIN		18	0.31090993	0.8564702	0.627907	0.99341244	1	546	tags=11%, list=5%, signal=12%
KEGG_MELANOGENESIS	KEGG_MELANOGENESIS		70	0.2494974	0.85536665	0.65789473	0.9930488	1	2847	tags=29%, list=25%, signal=38%
YAUCH_HEDGEHOG_SIGNALING_PARACRINE_UP	YAUCH_HEDGEHOG_SIGNALING_PARACRINE_UP		88	0.27206653	0.85419685	0.7380952	0.99280643	1	3427	tags=36%, list=31%, signal=52%
NOUZOVA_METHYLATED_IN_APL	NOUZOVA_METHYLATED_IN_APL		22	0.31463486	0.8538563	0.68292683	0.9904329	1	1974	tags=36%, list=18%, signal=44%
KEGG_PARKINSONS_DISEASE	KEGG_PARKINSONS_DISEASE		81	0.20671624	0.8498826	0.64705884	0.9964304	1	4708	tags=41%, list=42%, signal=70%
KEGG_GLYCOSAMINOGLYCAN_BIOSYNTHESIS_HEPARAN_SULFATE	KEGG_GLYCOSAMINOGLYCAN_BIOSYNTHESIS_HEPARAN_SULFATE		19	0.3084717	0.84920835	0.6792453	0.99491286	1	3244	tags=47%, list=29%, signal=67%
ZHOU_INFLAMMATORY_RESPONSE_LIVE_UP	ZHOU_INFLAMMATORY_RESPONSE_LIVE_UP		219	0.23122479	0.8481305	0.7916667	0.9944748	1	2371	tags=28%, list=21%, signal=35%
MCMURRAY_TP53_HRAS_COOPERATION_RESPONSE_DN	MCMURRAY_TP53_HRAS_COOPERATION_RESPONSE_DN		47	0.302448	0.84777695	0.67391306	0.9919741	1	2826	tags=49%, list=25%, signal=65%
PETRETTO_HEART_MASS_QTL_CIS_UP	PETRETTO_HEART_MASS_QTL_CIS_UP		15	0.32726476	0.8432704	0.7	1	1	915	tags=13%, list=8%, signal=15%
LIANG_SILENCED_BY_METHYLATION_2	LIANG_SILENCED_BY_METHYLATION_2		22	0.36952	0.84137195	0.6818182	1	1	2208	tags=41%, list=20%, signal=51%
REACTOME_G_PROTEIN_ACTIVATION	REACTOME_G_PROTEIN_ACTIVATION		21	0.28721842	0.83955467	0.68292683	1	1	3024	tags=33%, list=27%, signal=46%
GRESHOCK_CANCER_COPY_NUMBER_UP	GRESHOCK_CANCER_COPY_NUMBER_UP		201	0.19225834	0.8392031	0.78	1	1	3106	tags=28%, list=28%, signal=39%
LEE_LIVER_CANCER_MYC_E2F1_DN	LEE_LIVER_CANCER_MYC_E2F1_DN		45	0.32529312	0.83881927	0.64285713	0.99805707	1	2307	tags=31%, list=21%, signal=39%
BENPORATH_SOX2_TARGETS	BENPORATH_SOX2_TARGETS		399	0.18142834	0.8387671	0.85714287	0.9949809	1	3138	tags=24%, list=28%, signal=32%
REACTOME_METABOLISM_OF_BILE_ACIDS_AND_BILE_SALTS	REACTOME_METABOLISM_OF_BILE_ACIDS_AND_BILE_SALTS		21	0.3143793	0.8383026	0.7083333	0.9926325	1	1170	tags=24%, list=10%, signal=27%
VALK_AML_CLUSTER_12	VALK_AML_CLUSTER_12		23	0.2881338	0.8382069	0.6818182	0.98967	1	2608	tags=35%, list=23%, signal=45%
HONMA_DOCETAXEL_RESISTANCE	HONMA_DOCETAXEL_RESISTANCE		23	0.2505109	0.834977	0.66	0.995126	1	1292	tags=13%, list=12%, signal=15%
PEREZ_TP53_AND_TP63_TARGETS	PEREZ_TP53_AND_TP63_TARGETS		100	0.24755076	0.83415395	0.7	0.99402606	1	2259	tags=31%, list=20%, signal=38%
WOO_LIVER_CANCER_RECURRENCE_DN	WOO_LIVER_CANCER_RECURRENCE_DN		53	0.30261704	0.83361715	0.63414633	0.991895	1	2821	tags=32%, list=25%, signal=43%
KEGG_HEDGEHOG_SIGNALING_PATHWAY	KEGG_HEDGEHOG_SIGNALING_PATHWAY		34	0.308528	0.83267176	0.62857145	0.99141383	1	1966	tags=29%, list=18%, signal=36%
SNIJDERS_AMPLIFIED_IN_HEAD_AND_NECK_TUMORS	SNIJDERS_AMPLIFIED_IN_HEAD_AND_NECK_TUMORS		19	0.2863585	0.8311102	0.73333335	0.991914	1	3303	tags=42%, list=29%, signal=60%
AMBROSINI_FLAVOPIRIDOL_TREATMENT_TP53	AMBROSINI_FLAVOPIRIDOL_TREATMENT_TP53		60	0.22592902	0.8302703	0.72	0.99104166	1	4514	tags=43%, list=40%, signal=72%
CREIGHTON_AKT1_SIGNALING_VIA_MTOR_UP	CREIGHTON_AKT1_SIGNALING_VIA_MTOR_UP		29	0.26489803	0.82928985	0.7288136	0.98996645	1	3674	tags=34%, list=33%, signal=51%
ZHAN_MULTIPLE_MYELOMA_MS_UP	ZHAN_MULTIPLE_MYELOMA_MS_UP		26	0.30677247	0.82697827	0.7380952	0.99240917	1	2703	tags=35%, list=24%, signal=46%
GRESHOCK_CANCER_COPY_NUMBER_DN	GRESHOCK_CANCER_COPY_NUMBER_DN		208	0.19154	0.8218398	0.8043478	1	1	3106	tags=28%, list=28%, signal=38%
LIU_COMMON_CANCER_GENES	LIU_COMMON_CANCER_GENES		21	0.25698534	0.81611526	0.7380952	1	1	1106	tags=14%, list=10%, signal=16%
REACTOME_BOTULINUM_NEUROTOXICITY	REACTOME_BOTULINUM_NEUROTOXICITY		15	0.28925174	0.81592095	0.76744187	1	1	1263	tags=13%, list=11%, signal=15%
LIEN_BREAST_CARCINOMA_METAPLASTIC_VS_DUCTAL_DN	LIEN_BREAST_CARCINOMA_METAPLASTIC_VS_DUCTAL_DN		49	0.28409117	0.8118238	0.78571427	1	1	2675	tags=39%, list=24%, signal=51%
LEE_LIVER_CANCER_E2F1_DN	LEE_LIVER_CANCER_E2F1_DN		41	0.30371237	0.81155753	0.7631579	1	1	2655	tags=41%, list=24%, signal=54%
ROSS_AML_OF_FAB_M7_TYPE	ROSS_AML_OF_FAB_M7_TYPE		51	0.23776913	0.8111346	0.85106385	1	1	2763	tags=31%, list=25%, signal=41%
REACTOME_THROMBOXANE_SIGNALLING_THROUGH_TP_RECEPTOR	REACTOME_THROMBOXANE_SIGNALLING_THROUGH_TP_RECEPTOR		17	0.27791452	0.8106057	0.6666667	1	1	1799	tags=24%, list=16%, signal=28%
GRABARCZYK_BCL11B_TARGETS_DN	GRABARCZYK_BCL11B_TARGETS_DN		30	0.2524854	0.8089768	0.7619048	1	1	2517	tags=30%, list=22%, signal=39%
RIZ_ERYTHROID_DIFFERENTIATION_6HR	RIZ_ERYTHROID_DIFFERENTIATION_6HR		29	0.28019065	0.8069796	0.80487806	1	1	2406	tags=38%, list=21%, signal=48%
BIOCARTA_EDG1_PATHWAY	BIOCARTA_EDG1_PATHWAY		16	0.31020707	0.8065799	0.8043478	1	1	1652	tags=25%, list=15%, signal=29%
FERNANDEZ_BOUND_BY_MYC	FERNANDEZ_BOUND_BY_MYC		125	0.19029696	0.80622214	0.84782606	1	1	2562	tags=22%, list=23%, signal=28%
IWANAGA_CARCINOGENESIS_BY_KRAS_DN	IWANAGA_CARCINOGENESIS_BY_KRAS_DN		71	0.22625129	0.803958	0.7804878	1	1	2525	tags=28%, list=23%, signal=36%
LEE_LIVER_CANCER_DENA_DN	LEE_LIVER_CANCER_DENA_DN		57	0.31199038	0.8039547	0.68421054	1	1	1170	tags=23%, list=10%, signal=25%
KEGG_VASOPRESSIN_REGULATED_WATER_REABSORPTION	KEGG_VASOPRESSIN_REGULATED_WATER_REABSORPTION		32	0.23558629	0.79917794	0.73333335	1	1	4407	tags=44%, list=39%, signal=72%
YEGNASUBRAMANIAN_PROSTATE_CANCER	YEGNASUBRAMANIAN_PROSTATE_CANCER		70	0.24389403	0.7963243	0.9166667	1	1	2675	tags=31%, list=24%, signal=41%
KEGG_METABOLISM_OF_XENOBIOTICS_BY_CYTOCHROME_P450	KEGG_METABOLISM_OF_XENOBIOTICS_BY_CYTOCHROME_P450		28	0.29007268	0.7931754	0.72727275	1	1	2318	tags=32%, list=21%, signal=40%
KEGG_HYPERTROPHIC_CARDIOMYOPATHY_HCM	KEGG_HYPERTROPHIC_CARDIOMYOPATHY_HCM		55	0.25833783	0.7910843	0.75609756	1	1	2815	tags=33%, list=25%, signal=44%
TURASHVILI_BREAST_LOBULAR_CARCINOMA_VS_LOBULAR_NORMAL_UP	TURASHVILI_BREAST_LOBULAR_CARCINOMA_VS_LOBULAR_NORMAL_UP		54	0.2694238	0.7906853	0.82608694	1	1	1549	tags=22%, list=14%, signal=26%
KEGG_RIG_I_LIKE_RECEPTOR_SIGNALING_PATHWAY	KEGG_RIG_I_LIKE_RECEPTOR_SIGNALING_PATHWAY		34	0.23924628	0.78968734	0.75	1	1	2682	tags=26%, list=24%, signal=35%
COULOUARN_TEMPORAL_TGFB1_SIGNATURE_UP	COULOUARN_TEMPORAL_TGFB1_SIGNATURE_UP		57	0.23761503	0.78892404	0.78	1	1	2312	tags=21%, list=21%, signal=26%
SHIPP_DLBCL_CURED_VS_FATAL_UP	SHIPP_DLBCL_CURED_VS_FATAL_UP		22	0.28634495	0.78790176	0.7692308	1	1	2360	tags=32%, list=21%, signal=40%
STARK_PREFRONTAL_CORTEX_22Q11_DELETION_UP	STARK_PREFRONTAL_CORTEX_22Q11_DELETION_UP		93	0.2115242	0.7875488	0.76086956	1	1	2578	tags=26%, list=23%, signal=33%
AMIT_EGF_RESPONSE_40_HELA	AMIT_EGF_RESPONSE_40_HELA		26	0.25103322	0.78712326	0.6923077	1	1	4504	tags=54%, list=40%, signal=90%
REACTOME_PHASE_II_CONJUGATION	REACTOME_PHASE_II_CONJUGATION		30	0.2686294	0.78671867	0.725	1	1	1367	tags=17%, list=12%, signal=19%
VALK_AML_CLUSTER_7	VALK_AML_CLUSTER_7		17	0.3216023	0.7824971	0.7368421	1	1	2546	tags=35%, list=23%, signal=46%
ACEVEDO_LIVER_TUMOR_VS_NORMAL_ADJACENT_TISSUE_DN	ACEVEDO_LIVER_TUMOR_VS_NORMAL_ADJACENT_TISSUE_DN		160	0.21005726	0.78192043	0.875	1	1	3558	tags=34%, list=32%, signal=49%
BERNARD_PPAPDC1B_TARGETS_UP	BERNARD_PPAPDC1B_TARGETS_UP		18	0.2422968	0.7815926	0.64705884	1	1	4501	tags=44%, list=40%, signal=74%
REACTOME_CENTROSOME_MATURATION	REACTOME_CENTROSOME_MATURATION		35	0.25144064	0.7812317	0.7777778	1	1	1502	tags=11%, list=13%, signal=13%
KEGG_ENDOMETRIAL_CANCER	KEGG_ENDOMETRIAL_CANCER		31	0.24360386	0.78074884	0.8181818	1	1	1247	tags=13%, list=11%, signal=14%
MOREAUX_B_LYMPHOCYTE_MATURATION_BY_TACI_UP	MOREAUX_B_LYMPHOCYTE_MATURATION_BY_TACI_UP		41	0.23709589	0.77969563	0.82	1	1	3252	tags=34%, list=29%, signal=48%
LIN_SILENCED_BY_TUMOR_MICROENVIRONMENT	LIN_SILENCED_BY_TUMOR_MICROENVIRONMENT		51	0.29373935	0.7795251	0.76744187	1	1	2295	tags=31%, list=20%, signal=39%
KEGG_JAK_STAT_SIGNALING_PATHWAY	KEGG_JAK_STAT_SIGNALING_PATHWAY		88	0.23041597	0.77777356	0.72727275	1	1	2918	tags=33%, list=26%, signal=44%
ASTIER_INTEGRIN_SIGNALING	ASTIER_INTEGRIN_SIGNALING		36	0.21374252	0.7771832	0.87234044	1	1	3102	tags=33%, list=28%, signal=46%
KEGG_CYTOKINE_CYTOKINE_RECEPTOR_INTERACTION	KEGG_CYTOKINE_CYTOKINE_RECEPTOR_INTERACTION		155	0.2593672	0.77544934	0.70454544	1	1	2806	tags=41%, list=25%, signal=54%
JAZAG_TGFB1_SIGNALING_VIA_SMAD4_DN	JAZAG_TGFB1_SIGNALING_VIA_SMAD4_DN		42	0.22813708	0.7754278	0.8367347	1	1	2584	tags=26%, list=23%, signal=34%
ROVERSI_GLIOMA_COPY_NUMBER_DN	ROVERSI_GLIOMA_COPY_NUMBER_DN		35	0.22711167	0.77526474	0.7826087	1	1	2954	tags=31%, list=26%, signal=43%
AMIT_SERUM_RESPONSE_60_MCF10A	AMIT_SERUM_RESPONSE_60_MCF10A		38	0.25018483	0.77524906	0.7962963	0.99957913	1	1774	tags=21%, list=16%, signal=25%
AMIT_EGF_RESPONSE_480_HELA	AMIT_EGF_RESPONSE_480_HELA		99	0.22798736	0.7744344	0.6875	0.99869305	1	4515	tags=37%, list=40%, signal=62%
BIOCARTA_SPPA_PATHWAY	BIOCARTA_SPPA_PATHWAY		17	0.28374085	0.7721741	0.8095238	1	1	1652	tags=24%, list=15%, signal=28%
REACTOME_SIGNALLING_TO_RAS	REACTOME_SIGNALLING_TO_RAS		18	0.27113637	0.7720925	0.6976744	0.99838406	1	4987	tags=56%, list=45%, signal=100%
PAPASPYRIDONOS_UNSTABLE_ATEROSCLEROTIC_PLAQUE_DN	PAPASPYRIDONOS_UNSTABLE_ATEROSCLEROTIC_PLAQUE_DN		27	0.31230238	0.7706254	0.6730769	0.99893516	1	2012	tags=30%, list=18%, signal=36%
MASSARWEH_RESPONSE_TO_ESTRADIOL	MASSARWEH_RESPONSE_TO_ESTRADIOL		37	0.25632814	0.77032304	0.8378378	0.9966761	1	2730	tags=32%, list=24%, signal=43%
LEE_LIVER_CANCER_ACOX1_DN	LEE_LIVER_CANCER_ACOX1_DN		49	0.2829463	0.76855946	0.8095238	0.99728453	1	1332	tags=22%, list=12%, signal=25%
HINATA_NFKB_TARGETS_FIBROBLAST_UP	HINATA_NFKB_TARGETS_FIBROBLAST_UP		43	0.27010626	0.76627594	0.82222223	0.9992799	1	1641	tags=23%, list=15%, signal=27%
ZHONG_RESPONSE_TO_AZACITIDINE_AND_TSA_UP	ZHONG_RESPONSE_TO_AZACITIDINE_AND_TSA_UP		100	0.22444156	0.76575565	0.8055556	0.9976112	1	2459	tags=29%, list=22%, signal=37%
GENTILE_UV_RESPONSE_CLUSTER_D5	GENTILE_UV_RESPONSE_CLUSTER_D5		19	0.23867556	0.76469994	0.7619048	0.99735	1	4244	tags=37%, list=38%, signal=59%
CHIBA_RESPONSE_TO_TSA	CHIBA_RESPONSE_TO_TSA		31	0.2217528	0.76441777	0.76	0.9951039	1	1422	tags=13%, list=13%, signal=15%
KEGG_SPHINGOLIPID_METABOLISM	KEGG_SPHINGOLIPID_METABOLISM		22	0.25392577	0.7614693	0.7714286	0.9982965	1	2412	tags=32%, list=22%, signal=40%
BIOCARTA_TPO_PATHWAY	BIOCARTA_TPO_PATHWAY		17	0.28471017	0.7603362	0.85106385	0.9977104	1	568	tags=12%, list=5%, signal=12%
LY_AGING_PREMATURE_DN	LY_AGING_PREMATURE_DN		19	0.33172116	0.75740606	0.7173913	1	1	3013	tags=32%, list=27%, signal=43%
NIKOLSKY_BREAST_CANCER_8Q12_Q22_AMPLICON	NIKOLSKY_BREAST_CANCER_8Q12_Q22_AMPLICON		69	0.22807135	0.755673	0.8604651	1	1	1049	tags=13%, list=9%, signal=14%
CHNG_MULTIPLE_MYELOMA_HYPERPLOID_DN	CHNG_MULTIPLE_MYELOMA_HYPERPLOID_DN		24	0.19737844	0.7555145	0.84615386	0.9991899	1	957	tags=8%, list=9%, signal=9%
KIM_WT1_TARGETS_12HR_DN	KIM_WT1_TARGETS_12HR_DN		127	0.20333612	0.75550044	0.85714287	0.9965463	1	1422	tags=13%, list=13%, signal=14%
CHIARETTI_ACUTE_LYMPHOBLASTIC_LEUKEMIA_ZAP70	CHIARETTI_ACUTE_LYMPHOBLASTIC_LEUKEMIA_ZAP70		44	0.21194255	0.7547912	0.7826087	0.99521446	1	4092	tags=39%, list=37%, signal=61%
YAO_TEMPORAL_RESPONSE_TO_PROGESTERONE_CLUSTER_7	YAO_TEMPORAL_RESPONSE_TO_PROGESTERONE_CLUSTER_7		56	0.18536197	0.7546827	0.76744187	0.992815	1	5358	tags=50%, list=48%, signal=95%
DOANE_BREAST_CANCER_CLASSES_UP	DOANE_BREAST_CANCER_CLASSES_UP		41	0.24664633	0.75364655	0.8888889	0.992296	1	2675	tags=32%, list=24%, signal=42%
NIKOLSKY_BREAST_CANCER_20Q12_Q13_AMPLICON	NIKOLSKY_BREAST_CANCER_20Q12_Q13_AMPLICON		70	0.19493358	0.75299704	0.75	0.99057066	1	2425	tags=20%, list=22%, signal=25%
NIKOLSKY_BREAST_CANCER_8Q23_Q24_AMPLICON	NIKOLSKY_BREAST_CANCER_8Q23_Q24_AMPLICON		71	0.210424	0.75292104	0.7894737	0.98812926	1	3069	tags=30%, list=27%, signal=40%
TANG_SENESCENCE_TP53_TARGETS_UP	TANG_SENESCENCE_TP53_TARGETS_UP		16	0.30531833	0.75235116	0.8648649	0.9867738	1	98	tags=13%, list=1%, signal=13%
RIGGINS_TAMOXIFEN_RESISTANCE_UP	RIGGINS_TAMOXIFEN_RESISTANCE_UP		45	0.24114972	0.7521123	0.8	0.98476356	1	2012	tags=27%, list=18%, signal=32%
KEGG_DRUG_METABOLISM_OTHER_ENZYMES	KEGG_DRUG_METABOLISM_OTHER_ENZYMES		18	0.26783207	0.7518638	0.8095238	0.9827649	1	2318	tags=28%, list=21%, signal=35%
TURASHVILI_BREAST_DUCTAL_CARCINOMA_VS_LOBULAR_NORMAL_DN	TURASHVILI_BREAST_DUCTAL_CARCINOMA_VS_LOBULAR_NORMAL_DN		32	0.30194563	0.7509312	0.8333333	0.9817142	1	1529	tags=31%, list=14%, signal=36%
CADWELL_ATG16L1_TARGETS_DN	CADWELL_ATG16L1_TARGETS_DN		36	0.23458478	0.75066835	0.86	0.9796605	1	1752	tags=17%, list=16%, signal=20%
BROWNE_HCMV_INFECTION_6HR_UP	BROWNE_HCMV_INFECTION_6HR_UP		42	0.23872767	0.7505159	0.90909094	0.97725564	1	1599	tags=19%, list=14%, signal=22%
RASHI_RESPONSE_TO_IONIZING_RADIATION_2	RASHI_RESPONSE_TO_IONIZING_RADIATION_2		92	0.23584837	0.7497354	0.7659575	0.976076	1	4077	tags=43%, list=36%, signal=68%
ST_GRANULE_CELL_SURVIVAL_PATHWAY	ST_GRANULE_CELL_SURVIVAL_PATHWAY		15	0.28952655	0.7482796	0.82978725	0.97614366	1	3610	tags=53%, list=32%, signal=79%
KEGG_OLFACTORY_TRANSDUCTION	KEGG_OLFACTORY_TRANSDUCTION		17	0.2891607	0.7479947	0.80487806	0.9741583	1	90	tags=12%, list=1%, signal=12%
AMIT_EGF_RESPONSE_120_HELA	AMIT_EGF_RESPONSE_120_HELA		47	0.25468868	0.7439858	0.71153843	0.9791449	1	3738	tags=45%, list=33%, signal=67%
CORRE_MULTIPLE_MYELOMA_UP	CORRE_MULTIPLE_MYELOMA_UP		38	0.2850126	0.7429296	0.80487806	0.97829974	1	2295	tags=34%, list=20%, signal=43%
AMIT_EGF_RESPONSE_60_HELA	AMIT_EGF_RESPONSE_60_HELA		26	0.27179876	0.7418108	0.7777778	0.9775533	1	1498	tags=19%, list=13%, signal=22%
REACTOME_LIPOPROTEIN_METABOLISM	REACTOME_LIPOPROTEIN_METABOLISM		18	0.2861486	0.74063116	0.8108108	0.9772149	1	2821	tags=44%, list=25%, signal=59%
ST_JNK_MAPK_PATHWAY	ST_JNK_MAPK_PATHWAY		24	0.25119483	0.7403884	0.8913044	0.975329	1	2665	tags=29%, list=24%, signal=38%
BOYAULT_LIVER_CANCER_SUBCLASS_G123_UP	BOYAULT_LIVER_CANCER_SUBCLASS_G123_UP		26	0.2564178	0.73839724	0.76	0.9764525	1	4429	tags=42%, list=40%, signal=70%
NAKAYAMA_SOFT_TISSUE_TUMORS_PCA1_DN	NAKAYAMA_SOFT_TISSUE_TUMORS_PCA1_DN		48	0.26782173	0.7368655	0.975	0.97734576	1	2505	tags=38%, list=22%, signal=48%
GAUSSMANN_MLL_AF4_FUSION_TARGETS_B_UP	GAUSSMANN_MLL_AF4_FUSION_TARGETS_B_UP		15	0.28463537	0.736357	0.81578946	0.9756333	1	596	tags=13%, list=5%, signal=14%
LINDSTEDT_DENDRITIC_CELL_MATURATION_B	LINDSTEDT_DENDRITIC_CELL_MATURATION_B		35	0.25485212	0.73535025	0.84210527	0.9752576	1	2031	tags=29%, list=18%, signal=35%
BROWNE_HCMV_INFECTION_4HR_DN	BROWNE_HCMV_INFECTION_4HR_DN		137	0.17472054	0.7339483	0.9591837	0.9756229	1	3314	tags=30%, list=30%, signal=42%
WAKASUGI_HAVE_ZNF143_BINDING_SITES	WAKASUGI_HAVE_ZNF143_BINDING_SITES		43	0.23443244	0.73380756	0.6862745	0.9733629	1	5013	tags=42%, list=45%, signal=75%
CHEOK_RESPONSE_TO_HD_MTX_DN	CHEOK_RESPONSE_TO_HD_MTX_DN		15	0.2533225	0.72971195	0.7380952	0.9781734	1	2119	tags=13%, list=19%, signal=16%
BOYAULT_LIVER_CANCER_SUBCLASS_G6_UP	BOYAULT_LIVER_CANCER_SUBCLASS_G6_UP		41	0.2250791	0.7288309	0.8913044	0.97727925	1	1006	tags=12%, list=9%, signal=13%
KEGG_BASAL_TRANSCRIPTION_FACTORS	KEGG_BASAL_TRANSCRIPTION_FACTORS		22	0.22689259	0.72819406	0.7169811	0.975876	1	5759	tags=55%, list=51%, signal=112%
BROWNE_HCMV_INFECTION_20HR_UP	BROWNE_HCMV_INFECTION_20HR_UP		136	0.1720335	0.7268889	0.9347826	0.97565097	1	3383	tags=29%, list=30%, signal=42%
FRASOR_RESPONSE_TO_ESTRADIOL_UP	FRASOR_RESPONSE_TO_ESTRADIOL_UP		24	0.2657561	0.7266339	0.902439	0.97384214	1	1864	tags=25%, list=17%, signal=30%
SIMBULAN_UV_RESPONSE_IMMORTALIZED_DN	SIMBULAN_UV_RESPONSE_IMMORTALIZED_DN		16	0.2672333	0.7264766	0.74	0.97170573	1	1340	tags=13%, list=12%, signal=14%
CERVERA_SDHB_TARGETS_2	CERVERA_SDHB_TARGETS_2		73	0.21913773	0.72561985	0.92105263	0.9706854	1	2493	tags=27%, list=22%, signal=35%
GENTILE_UV_RESPONSE_CLUSTER_D6	GENTILE_UV_RESPONSE_CLUSTER_D6		17	0.27352345	0.72448	0.8378378	0.9704621	1	5	tags=6%, list=0%, signal=6%
HUPER_BREAST_BASAL_VS_LUMINAL_DN	HUPER_BREAST_BASAL_VS_LUMINAL_DN		39	0.28163365	0.7234038	0.82051283	0.9696431	1	2432	tags=33%, list=22%, signal=42%
DAZARD_RESPONSE_TO_UV_NHEK_UP	DAZARD_RESPONSE_TO_UV_NHEK_UP		108	0.19016686	0.71910775	0.8780488	0.97465396	1	1740	tags=16%, list=16%, signal=18%
NGUYEN_NOTCH1_TARGETS_DN	NGUYEN_NOTCH1_TARGETS_DN		47	0.21674746	0.71703494	0.84615386	0.97548723	1	1576	tags=15%, list=14%, signal=17%
HEIDENBLAD_AMPLIFIED_IN_PANCREATIC_CANCER	HEIDENBLAD_AMPLIFIED_IN_PANCREATIC_CANCER		20	0.21814397	0.71645933	0.84782606	0.97382027	1	1879	tags=15%, list=17%, signal=18%
CREIGHTON_ENDOCRINE_THERAPY_RESISTANCE_2	CREIGHTON_ENDOCRINE_THERAPY_RESISTANCE_2		146	0.18285799	0.71573144	0.97619045	0.9726019	1	3233	tags=29%, list=29%, signal=40%
TAKAO_RESPONSE_TO_UVB_RADIATION_UP	TAKAO_RESPONSE_TO_UVB_RADIATION_UP		51	0.15620753	0.71565914	0.8863636	0.97032434	1	4717	tags=45%, list=42%, signal=78%
REACTOME_GENE_EXPRESSION	REACTOME_GENE_EXPRESSION		250	0.1457662	0.7135315	0.7619048	0.97096676	1	3052	tags=16%, list=27%, signal=22%
DANG_MYC_TARGETS_DN	DANG_MYC_TARGETS_DN		24	0.24261771	0.70866615	0.8979592	0.976656	1	1913	tags=25%, list=17%, signal=30%
SHEPARD_CRUSH_AND_BURN_MUTANT_DN	SHEPARD_CRUSH_AND_BURN_MUTANT_DN		100	0.2129073	0.70863163	0.89361703	0.9743353	1	2109	tags=21%, list=19%, signal=26%
BORCZUK_MALIGNANT_MESOTHELIOMA_DN	BORCZUK_MALIGNANT_MESOTHELIOMA_DN		63	0.25532588	0.7084864	0.93939394	0.9722235	1	3166	tags=38%, list=28%, signal=53%
SHEPARD_CRUSH_AND_BURN_MUTANT_UP	SHEPARD_CRUSH_AND_BURN_MUTANT_UP		97	0.176605	0.7079496	0.89361703	0.97084975	1	3460	tags=29%, list=31%, signal=41%
KAAB_HEART_ATRIUM_VS_VENTRICLE_DN	KAAB_HEART_ATRIUM_VS_VENTRICLE_DN		169	0.19542323	0.7057501	0.8064516	0.97236055	1	2984	tags=23%, list=27%, signal=31%
REACTOME_CHAPERONIN_MEDIATED_PROTEIN_FOLDING	REACTOME_CHAPERONIN_MEDIATED_PROTEIN_FOLDING		29	0.19922452	0.7030905	0.8076923	0.97452796	1	3873	tags=41%, list=35%, signal=63%
REACTOME_SEMA4D_IN_SEMAPHORIN_SIGNALING	REACTOME_SEMA4D_IN_SEMAPHORIN_SIGNALING		19	0.24150066	0.7021425	0.76086956	0.97371566	1	1608	tags=16%, list=14%, signal=18%
NAGASHIMA_NRG1_SIGNALING_UP	NAGASHIMA_NRG1_SIGNALING_UP		125	0.22690713	0.6985975	0.82222223	0.977123	1	3022	tags=31%, list=27%, signal=42%
AMIT_EGF_RESPONSE_120_MCF10A	AMIT_EGF_RESPONSE_120_MCF10A		26	0.25228003	0.6973292	0.76744187	0.9768518	1	1647	tags=19%, list=15%, signal=22%
WANG_CISPLATIN_RESPONSE_AND_XPC_DN	WANG_CISPLATIN_RESPONSE_AND_XPC_DN		87	0.18513627	0.69405955	0.89361703	0.9790474	1	1733	tags=15%, list=15%, signal=18%
CHEN_LVAD_SUPPORT_OF_FAILING_HEART_UP	CHEN_LVAD_SUPPORT_OF_FAILING_HEART_UP		69	0.24384727	0.6933601	0.9	0.9775591	1	3562	tags=38%, list=32%, signal=55%
HOFMANN_MYELODYSPLASTIC_SYNDROM_LOW_RISK_DN	HOFMANN_MYELODYSPLASTIC_SYNDROM_LOW_RISK_DN		17	0.24413073	0.6889416	0.76744187	0.9816329	1	1902	tags=18%, list=17%, signal=21%
REACTOME_INTRINSIC_PATHWAY_FOR_APOPTOSIS	REACTOME_INTRINSIC_PATHWAY_FOR_APOPTOSIS		16	0.24280393	0.6878586	0.9166667	0.98093426	1	4235	tags=44%, list=38%, signal=70%
DOANE_RESPONSE_TO_ANDROGEN_UP	DOANE_RESPONSE_TO_ANDROGEN_UP		95	0.17458892	0.6862435	0.95454544	0.98110116	1	4019	tags=37%, list=36%, signal=57%
LIANG_HEMATOPOIESIS_STEM_CELL_NUMBER_SMALL_VS_HUGE_UP	LIANG_HEMATOPOIESIS_STEM_CELL_NUMBER_SMALL_VS_HUGE_UP		27	0.22420575	0.68564713	0.9230769	0.97963727	1	2844	tags=26%, list=25%, signal=35%
HAHTOLA_SEZARY_SYNDROM_DN	HAHTOLA_SEZARY_SYNDROM_DN		22	0.30889428	0.68478745	0.7631579	0.97849953	1	2268	tags=36%, list=20%, signal=46%
DACOSTA_UV_RESPONSE_VIA_ERCC3_TTD_UP	DACOSTA_UV_RESPONSE_VIA_ERCC3_TTD_UP		33	0.22077432	0.6841115	0.79545456	0.9772485	1	4625	tags=45%, list=41%, signal=77%
BENPORATH_ES_1	BENPORATH_ES_1		237	0.17918858	0.6774416	0.9230769	0.9840117	1	3162	tags=26%, list=28%, signal=35%
RICKMAN_HEAD_AND_NECK_CANCER_E	RICKMAN_HEAD_AND_NECK_CANCER_E		44	0.24605514	0.67709523	0.9722222	0.9822459	1	2893	tags=36%, list=26%, signal=49%
RASHI_RESPONSE_TO_IONIZING_RADIATION_3	RASHI_RESPONSE_TO_IONIZING_RADIATION_3		34	0.21387555	0.6763088	0.90909094	0.9809608	1	5208	tags=53%, list=47%, signal=99%
ENGELMANN_CANCER_PROGENITORS_DN	ENGELMANN_CANCER_PROGENITORS_DN		34	0.22845744	0.6725927	0.95454544	0.98348695	1	2847	tags=32%, list=25%, signal=43%
AIYAR_COBRA1_TARGETS_DN	AIYAR_COBRA1_TARGETS_DN		16	0.22892833	0.6718219	0.83928573	0.9822548	1	4740	tags=50%, list=42%, signal=87%
BIOCARTA_IGF1_PATHWAY	BIOCARTA_IGF1_PATHWAY		15	0.2522684	0.6712355	0.9591837	0.98075336	1	101	tags=7%, list=1%, signal=7%
VALK_AML_WITH_FLT3_ITD	VALK_AML_WITH_FLT3_ITD		26	0.25267792	0.6707474	0.90909094	0.97941536	1	2732	tags=38%, list=24%, signal=51%
LIANG_HEMATOPOIESIS_STEM_CELL_NUMBER_SMALL_VS_HUGE_DN	LIANG_HEMATOPOIESIS_STEM_CELL_NUMBER_SMALL_VS_HUGE_DN		23	0.22198291	0.66796887	0.90697676	0.9806147	1	4622	tags=39%, list=41%, signal=66%
TIEN_INTESTINE_PROBIOTICS_6HR_UP	TIEN_INTESTINE_PROBIOTICS_6HR_UP		28	0.18897283	0.6638381	0.79591835	0.9830386	1	1106	tags=7%, list=10%, signal=8%
DASU_IL6_SIGNALING_SCAR_UP	DASU_IL6_SIGNALING_SCAR_UP		17	0.23337452	0.65681016	0.9411765	0.989354	1	2915	tags=35%, list=26%, signal=48%
HANN_RESISTANCE_TO_BCL2_INHIBITOR_DN	HANN_RESISTANCE_TO_BCL2_INHIBITOR_DN		30	0.22829081	0.653865	0.95555556	0.99068403	1	3591	tags=37%, list=32%, signal=54%
YU_MYC_TARGETS_UP	YU_MYC_TARGETS_UP		27	0.2827933	0.6514965	0.8333333	0.9914232	1	455	tags=7%, list=4%, signal=8%
BIOCARTA_IGF1R_PATHWAY	BIOCARTA_IGF1R_PATHWAY		15	0.22744492	0.6494447	0.93877554	0.99166816	1	101	tags=7%, list=1%, signal=7%
BENPORATH_ES_CORE_NINE_CORRELATED	BENPORATH_ES_CORE_NINE_CORRELATED		65	0.17992833	0.6475454	1	0.99174637	1	3390	tags=26%, list=30%, signal=37%
THUM_SYSTOLIC_HEART_FAILURE_DN	THUM_SYSTOLIC_HEART_FAILURE_DN		110	0.16733363	0.64580584	0.95348835	0.9914346	1	3786	tags=31%, list=34%, signal=46%
BROWNE_HCMV_INFECTION_18HR_DN	BROWNE_HCMV_INFECTION_18HR_DN		105	0.187507	0.6430194	0.9777778	0.9921798	1	2388	tags=23%, list=21%, signal=29%
MULLIGHAN_NPM1_SIGNATURE_3_DN	MULLIGHAN_NPM1_SIGNATURE_3_DN		84	0.17111821	0.64111143	0.9782609	0.99187165	1	4036	tags=37%, list=36%, signal=57%
ZHANG_PROLIFERATING_VS_QUIESCENT	ZHANG_PROLIFERATING_VS_QUIESCENT		32	0.22185838	0.63934773	0.9318182	0.9919079	1	1186	tags=13%, list=11%, signal=14%
GRADE_METASTASIS_DN	GRADE_METASTASIS_DN		33	0.15503016	0.63886094	0.94871795	0.9902037	1	271	tags=3%, list=2%, signal=3%
REACTOME_GENES_INVOLVED_IN_APOPTOTIC_CLEAVAGE_OF_CELLULAR_PROTEINS	REACTOME_GENES_INVOLVED_IN_APOPTOTIC_CLEAVAGE_OF_CELLULAR_PROTEINS		24	0.20521997	0.6348125	0.9361702	0.9919392	1	1117	tags=8%, list=10%, signal=9%
ACEVEDO_NORMAL_TISSUE_ADJACENT_TO_LIVER_TUMOR_DN	ACEVEDO_NORMAL_TISSUE_ADJACENT_TO_LIVER_TUMOR_DN		236	0.13826609	0.63443524	1	0.9900955	1	2960	tags=19%, list=26%, signal=25%
BROWNE_HCMV_INFECTION_12HR_UP	BROWNE_HCMV_INFECTION_12HR_UP		58	0.1758272	0.63336414	1	0.98905015	1	4203	tags=36%, list=38%, signal=58%
HOFMANN_CELL_LYMPHOMA_DN	HOFMANN_CELL_LYMPHOMA_DN		23	0.2235075	0.63204885	0.974359	0.98803794	1	4224	tags=52%, list=38%, signal=84%
RICKMAN_HEAD_AND_NECK_CANCER_F	RICKMAN_HEAD_AND_NECK_CANCER_F		35	0.3287752	0.6295614	0.8484849	0.98848647	1	2984	tags=37%, list=27%, signal=50%
BERENJENO_ROCK_SIGNALING_NOT_VIA_RHOA_DN	BERENJENO_ROCK_SIGNALING_NOT_VIA_RHOA_DN		29	0.21028088	0.62604463	0.9591837	0.98997444	1	395	tags=7%, list=4%, signal=7%
GENTILE_UV_RESPONSE_CLUSTER_D8	GENTILE_UV_RESPONSE_CLUSTER_D8		19	0.24975377	0.6251765	0.9756098	0.9886306	1	1914	tags=16%, list=17%, signal=19%
NOUZOVA_TRETINOIN_AND_H4_ACETYLATION	NOUZOVA_TRETINOIN_AND_H4_ACETYLATION		78	0.15024133	0.62345946	0.9	0.9878875	1	3292	tags=23%, list=29%, signal=32%
SIG_PIP3_SIGNALING_IN_CARDIAC_MYOCTES	SIG_PIP3_SIGNALING_IN_CARDIAC_MYOCTES		42	0.17246084	0.6219151	0.94	0.9869837	1	3069	tags=24%, list=27%, signal=33%
BIOCARTA_STRESS_PATHWAY	BIOCARTA_STRESS_PATHWAY		15	0.2198887	0.6200726	0.96	0.9865438	1	2010	tags=20%, list=18%, signal=24%
LI_LUNG_CANCER	LI_LUNG_CANCER		29	0.19264089	0.6191938	0.93877554	0.98524916	1	2621	tags=21%, list=23%, signal=27%
KEGG_NEUROTROPHIN_SIGNALING_PATHWAY	KEGG_NEUROTROPHIN_SIGNALING_PATHWAY		68	0.15355942	0.61622965	0.93877554	0.98582894	1	3953	tags=32%, list=35%, signal=50%
BIOCARTA_MET_PATHWAY	BIOCARTA_MET_PATHWAY		23	0.20548603	0.61565614	0.9148936	0.9841402	1	3069	tags=26%, list=27%, signal=36%
WEIGEL_OXIDATIVE_STRESS_BY_HNE_AND_TBH	WEIGEL_OXIDATIVE_STRESS_BY_HNE_AND_TBH		38	0.18009059	0.6061286	0.95454544	0.9896583	1	1894	tags=13%, list=17%, signal=16%
DORN_ADENOVIRUS_INFECTION_32HR_DN	DORN_ADENOVIRUS_INFECTION_32HR_DN		27	0.20656271	0.60507476	0.9591837	0.9883301	1	4032	tags=37%, list=36%, signal=58%
BONCI_TARGETS_OF_MIR15A_AND_MIR16_1	BONCI_TARGETS_OF_MIR15A_AND_MIR16_1		53	0.18220003	0.6029221	1	0.9880291	1	2628	tags=23%, list=23%, signal=29%
GESERICK_TERT_TARGETS_DN	GESERICK_TERT_TARGETS_DN		17	0.26923823	0.6021933	0.88	0.9865868	1	4227	tags=59%, list=38%, signal=94%
DAZARD_UV_RESPONSE_CLUSTER_G2	DAZARD_UV_RESPONSE_CLUSTER_G2		15	0.27116978	0.6010434	0.9259259	0.9854862	1	4077	tags=53%, list=36%, signal=84%
BIOCARTA_INTEGRIN_PATHWAY	BIOCARTA_INTEGRIN_PATHWAY		25	0.21601461	0.5968176	0.9268293	0.9864753	1	3069	tags=28%, list=27%, signal=38%
XU_HGF_SIGNALING_NOT_VIA_AKT1_48HR_UP	XU_HGF_SIGNALING_NOT_VIA_AKT1_48HR_UP		25	0.20391113	0.59407187	0.95652175	0.98619664	1	2034	tags=20%, list=18%, signal=24%
OLSSON_E2F3_TARGETS_DN	OLSSON_E2F3_TARGETS_DN		15	0.25029153	0.5931324	0.9444444	0.9848053	1	1774	tags=20%, list=16%, signal=24%
NUNODA_RESPONSE_TO_DASATINIB_IMATINIB_UP	NUNODA_RESPONSE_TO_DASATINIB_IMATINIB_UP		21	0.18987429	0.5861687	0.9464286	0.987841	1	1903	tags=14%, list=17%, signal=17%
KEGG_P53_SIGNALING_PATHWAY	KEGG_P53_SIGNALING_PATHWAY		41	0.18906079	0.58212066	0.92156863	0.9883376	1	4448	tags=46%, list=40%, signal=77%
REACTOME_MRNA_3_END_PROCESSING	REACTOME_MRNA_3_END_PROCESSING		22	0.1916472	0.57802415	0.7894737	0.98886234	1	3634	tags=18%, list=32%, signal=27%
REACTOME_REGULATION_OF_INSULIN_SECRETION_BY_FREE_FATTY_ACIDS	REACTOME_REGULATION_OF_INSULIN_SECRETION_BY_FREE_FATTY_ACIDS		15	0.21520683	0.57488793	0.95555556	0.98886055	1	4401	tags=53%, list=39%, signal=88%
ZHAN_EARLY_DIFFERENTIATION_GENES_DN	ZHAN_EARLY_DIFFERENTIATION_GENES_DN		32	0.19424531	0.5732942	0.9268293	0.98790985	1	2031	tags=19%, list=18%, signal=23%
REACTOME_APOPTOTIC_EXECUTION_PHASE	REACTOME_APOPTOTIC_EXECUTION_PHASE		31	0.17467944	0.5722522	0.9607843	0.9867043	1	1117	tags=6%, list=10%, signal=7%
AGUIRRE_PANCREATIC_CANCER_COPY_NUMBER_UP	AGUIRRE_PANCREATIC_CANCER_COPY_NUMBER_UP		168	0.122881696	0.57011896	0.95	0.9861	1	1517	tags=9%, list=14%, signal=10%
BIOCARTA_AGR_PATHWAY	BIOCARTA_AGR_PATHWAY		20	0.22712943	0.56780326	0.8979592	0.98522913	1	3798	tags=45%, list=34%, signal=68%
REACTOME_GLUCOSE_REGULATION_OF_INSULIN_SECRETION	REACTOME_GLUCOSE_REGULATION_OF_INSULIN_SECRETION		117	0.12689069	0.56561434	0.9166667	0.9844816	1	4708	tags=39%, list=42%, signal=67%
KEGG_SNARE_INTERACTIONS_IN_VESICULAR_TRANSPORT	KEGG_SNARE_INTERACTIONS_IN_VESICULAR_TRANSPORT		29	0.16553709	0.562255	0.9130435	0.98416924	1	5181	tags=48%, list=46%, signal=90%
AMIT_SERUM_RESPONSE_120_MCF10A	AMIT_SERUM_RESPONSE_120_MCF10A		45	0.19489993	0.5512988	1	0.9879357	1	3323	tags=27%, list=30%, signal=38%
KEGG_MTOR_SIGNALING_PATHWAY	KEGG_MTOR_SIGNALING_PATHWAY		27	0.16882744	0.5489049	0.98	0.98749244	1	4555	tags=44%, list=41%, signal=75%
REACTOME_REGULATION_OF_INSULIN_SECRETION_BY_GLUCAGON_LIKE_PEPTIDE_1	REACTOME_REGULATION_OF_INSULIN_SECRETION_BY_GLUCAGON_LIKE_PEPTIDE_1		40	0.17677611	0.5472497	0.9705882	0.9863103	1	3238	tags=33%, list=29%, signal=46%
ZUCCHI_METASTASIS_DN	ZUCCHI_METASTASIS_DN		19	0.2172672	0.5419617	0.94	0.98686683	1	1740	tags=16%, list=16%, signal=19%
REACTOME_ASSOCIATION_OF_TRIC_CCT_WITH_TARGET_PROTEINS_DURING_BIOSYNTHESIS	REACTOME_ASSOCIATION_OF_TRIC_CCT_WITH_TARGET_PROTEINS_DURING_BIOSYNTHESIS		20	0.17459127	0.5414082	0.96153843	0.9850282	1	4152	tags=40%, list=37%, signal=63%
REACTOME_RNA_POLYMERASE_III_TRANSCRIPTION_INITIATION	REACTOME_RNA_POLYMERASE_III_TRANSCRIPTION_INITIATION		17	0.15919855	0.539093	1	0.9839972	1	9417	tags=100%, list=84%, signal=628%
REACTOME_REGULATION_OF_INSULIN_SECRETION_BY_ACETYLCHOLINE	REACTOME_REGULATION_OF_INSULIN_SECRETION_BY_ACETYLCHOLINE		18	0.19781098	0.5355773	0.9583333	0.9835085	1	4401	tags=56%, list=39%, signal=91%
LIN_APC_TARGETS	LIN_APC_TARGETS		35	0.15650353	0.5247324	0.96	0.9858746	1	4986	tags=49%, list=45%, signal=87%
BIOCARTA_ACTINY_PATHWAY	BIOCARTA_ACTINY_PATHWAY		16	0.19288783	0.52332044	0.97959185	0.9843224	1	2609	tags=19%, list=23%, signal=24%
BOYAULT_LIVER_CANCER_SUBCLASS_G23_UP	BOYAULT_LIVER_CANCER_SUBCLASS_G23_UP		27	0.19190039	0.5110292	0.9361702	0.9867106	1	5	tags=4%, list=0%, signal=4%
STARK_PREFRONTAL_CORTEX_22Q11_DELETION_DN	STARK_PREFRONTAL_CORTEX_22Q11_DELETION_DN		345	0.09493729	0.5105248	1	0.9848006	1	4372	tags=28%, list=39%, signal=45%
BOYLAN_MULTIPLE_MYELOMA_D_CLUSTER_DN	BOYLAN_MULTIPLE_MYELOMA_D_CLUSTER_DN		24	0.17993307	0.51040137	1	0.982848	1	1439	tags=13%, list=13%, signal=14%
ONDER_CDH1_TARGETS_3_DN	ONDER_CDH1_TARGETS_3_DN		28	0.2370354	0.4911973	1	0.9873727	1	2086	tags=25%, list=19%, signal=31%
REACTOME_CHOLESTEROL_BIOSYNTHESIS	REACTOME_CHOLESTEROL_BIOSYNTHESIS		17	0.2020391	0.48995802	0.9361702	0.985804	1	8938	tags=100%, list=80%, signal=495%
SESTO_RESPONSE_TO_UV_C1	SESTO_RESPONSE_TO_UV_C1		53	0.1501788	0.48939583	1	0.9839125	1	1422	tags=9%, list=13%, signal=11%
GINESTIER_BREAST_CANCER_20Q13_AMPLIFICATION_DN	GINESTIER_BREAST_CANCER_20Q13_AMPLIFICATION_DN		80	0.119148	0.4539208	1	0.989285	1	4985	tags=43%, list=45%, signal=76%
