# Supplementary material for: A genomic analysis of mouse models of breast cancer reveals molecular features of mouse models and relationships to human breast cancer
Source: Breast Cancer Res. 2014 Jun 5;16(3):R59. doi: 10.1186/bcr3672 (PMC4078930; doi:10.1186/bcr3672)
Supplement: Additional file 11 — GSEA for mouse models compared to all other models or to mammary gland development. Listed by model. [file bcr3672-S11.zip › AdditionalFile11/Notch/Vs_other_models/C3/Downregulated_in_Notch_vs_otherModels.txt]

NAME	GS<br> follow link to MSigDB	GS DETAILS	SIZE	ES	NES	NOM p-val	FDR q-val	FWER p-val	RANK AT MAX	LEADING EDGE
GATGKMRGCG_UNKNOWN	GATGKMRGCG_UNKNOWN	Details ...	31	-0.56107503	-1.9696711	0	0.039458636	0.07	791	tags=26%, list=7%, signal=28%
KMCATNNWGGA_UNKNOWN	KMCATNNWGGA_UNKNOWN	Details ...	35	-0.48017088	-1.4926233	0.03773585	1	0.73	1156	tags=29%, list=10%, signal=32%
CCTGAGT,MIR-510	CCTGAGT,MIR-510	Details ...	22	-0.46011844	-1.4448317	0.057692308	1	0.8	930	tags=23%, list=8%, signal=25%
ATCATGA,MIR-433	ATCATGA,MIR-433	Details ...	55	-0.39917952	-1.4047264	0.08928572	1	0.84	2429	tags=31%, list=22%, signal=39%
CGGAARNGGCNG_UNKNOWN	CGGAARNGGCNG_UNKNOWN	Details ...	25	-0.43848145	-1.4045528	0.125	1	0.84	3407	tags=44%, list=30%, signal=63%
ACACTCC,MIR-122A	ACACTCC,MIR-122A	Details ...	43	-0.38724554	-1.3770574	0.07272727	1	0.88	659	tags=14%, list=6%, signal=15%
V$ETS_Q4	V$ETS_Q4	Details ...	130	-0.36037728	-1.3430378	0.08928572	1	0.91	1778	tags=26%, list=16%, signal=31%
ACTGAAA,MIR-30A-3P,MIR-30E-3P	ACTGAAA,MIR-30A-3P,MIR-30E-3P	Details ...	94	-0.4004017	-1.3194469	0.1632653	1	0.92	1097	tags=19%, list=10%, signal=21%
TATCTGG,MIR-488	TATCTGG,MIR-488	Details ...	32	-0.42370674	-1.3155177	0.2	1	0.94	1557	tags=34%, list=14%, signal=40%
GKCGCNNNNNNNTGAYG_UNKNOWN	GKCGCNNNNNNNTGAYG_UNKNOWN	Details ...	32	-0.34153077	-1.3118553	0.21153846	1	0.95	3459	tags=38%, list=31%, signal=54%
CRGAARNNNNCGA_UNKNOWN	CRGAARNNNNCGA_UNKNOWN	Details ...	25	-0.37829947	-1.2883432	0.13461539	1	0.96	1259	tags=12%, list=11%, signal=13%
V$ISRE_01	V$ISRE_01	Details ...	109	-0.41219062	-1.2801255	0.1923077	1	0.96	1893	tags=34%, list=17%, signal=40%
GGCCAGT,MIR-193A,MIR-193B	GGCCAGT,MIR-193A,MIR-193B	Details ...	42	-0.37355435	-1.2753216	0.15686275	1	0.96	1295	tags=21%, list=12%, signal=24%
AGTCTTA,MIR-499	AGTCTTA,MIR-499	Details ...	34	-0.40023822	-1.2222239	0.28301886	1	0.98	1429	tags=21%, list=13%, signal=24%
V$IRF_Q6	V$IRF_Q6	Details ...	115	-0.38079232	-1.1869298	0.34545454	1	0.99	2078	tags=35%, list=19%, signal=42%
CATTTCA,MIR-203	CATTTCA,MIR-203	Details ...	129	-0.30631718	-1.1860491	0.21052632	1	0.99	1582	tags=24%, list=14%, signal=28%
CATGTAA,MIR-496	CATGTAA,MIR-496	Details ...	92	-0.34925622	-1.1780157	0.2982456	1	0.99	2121	tags=28%, list=19%, signal=35%
GTTTGTT,MIR-495	GTTTGTT,MIR-495	Details ...	116	-0.31741843	-1.1734504	0.21818182	1	0.99	1760	tags=24%, list=16%, signal=28%
GGGNNTTTCC_V$NFKB_Q6_01	GGGNNTTTCC_V$NFKB_Q6_01	Details ...	69	-0.3862441	-1.1634773	0.26415095	1	0.99	441	tags=16%, list=4%, signal=16%
ATACCTC,MIR-202	ATACCTC,MIR-202	Details ...	88	-0.3167704	-1.1559263	0.28	1	0.99	2369	tags=34%, list=21%, signal=43%
GTAAACC,MIR-299-5P	GTAAACC,MIR-299-5P	Details ...	31	-0.33898687	-1.1557568	0.27419356	1	0.99	2506	tags=39%, list=22%, signal=50%
ATTCTTT,MIR-186	ATTCTTT,MIR-186	Details ...	128	-0.3049934	-1.1507863	0.3272727	1	0.99	2489	tags=34%, list=22%, signal=44%
TAATGTG,MIR-323	TAATGTG,MIR-323	Details ...	78	-0.2940143	-1.1507174	0.2631579	1	0.99	2158	tags=28%, list=19%, signal=35%
AAGCCAT,MIR-135A,MIR-135B	AAGCCAT,MIR-135A,MIR-135B	Details ...	166	-0.2984417	-1.1501653	0.2264151	1	0.99	1582	tags=21%, list=14%, signal=24%
AGCATTA,MIR-155	AGCATTA,MIR-155	Details ...	72	-0.35655874	-1.1455338	0.28	1	0.99	1731	tags=25%, list=15%, signal=29%
TTTGCAG,MIR-518A-2	TTTGCAG,MIR-518A-2	Details ...	98	-0.29622647	-1.1436719	0.22807017	1	0.99	2639	tags=38%, list=24%, signal=49%
AAGGGAT,MIR-188	AAGGGAT,MIR-188	Details ...	41	-0.3357006	-1.1418774	0.3	1	0.99	1790	tags=29%, list=16%, signal=35%
V$ELF1_Q6	V$ELF1_Q6	Details ...	110	-0.33818722	-1.1353121	0.31034482	1	0.99	1506	tags=20%, list=13%, signal=23%
TCATCTC,MIR-143	TCATCTC,MIR-143	Details ...	70	-0.31596348	-1.1342051	0.2857143	1	0.99	1733	tags=24%, list=15%, signal=29%
AGGAAGC,MIR-516-3P	AGGAAGC,MIR-516-3P	Details ...	51	-0.35032186	-1.1311743	0.25454545	1	0.99	1220	tags=24%, list=11%, signal=26%
V$USF_02	V$USF_02	Details ...	121	-0.26990443	-1.1190298	0.3275862	1	0.99	2343	tags=26%, list=21%, signal=32%
V$PU1_Q6	V$PU1_Q6	Details ...	110	-0.29268098	-1.1105694	0.3207547	1	0.99	1394	tags=16%, list=12%, signal=19%
GTGTTGA,MIR-505	GTGTTGA,MIR-505	Details ...	53	-0.32589155	-1.0957929	0.32786885	1	0.99	1790	tags=26%, list=16%, signal=31%
V$ETS2_B	V$ETS2_B	Details ...	144	-0.31238607	-1.0854543	0.33898306	1	0.99	1477	tags=23%, list=13%, signal=26%
GGGACCA,MIR-133A,MIR-133B	GGGACCA,MIR-133A,MIR-133B	Details ...	101	-0.25518999	-1.0812303	0.3137255	1	0.99	1588	tags=18%, list=14%, signal=21%
ATGTTAA,MIR-302C	ATGTTAA,MIR-302C	Details ...	126	-0.28030872	-1.0769898	0.3272727	1	0.99	1965	tags=25%, list=18%, signal=30%
ATACTGT,MIR-144	ATACTGT,MIR-144	Details ...	107	-0.30100366	-1.0686418	0.37288135	1	0.99	1490	tags=21%, list=13%, signal=23%
ACAACCT,MIR-453	ACAACCT,MIR-453	Details ...	18	-0.4123006	-1.0655354	0.36206895	1	0.99	901	tags=28%, list=8%, signal=30%
GTGCAAT,MIR-25,MIR-32,MIR-92,MIR-363,MIR-367	GTGCAAT,MIR-25,MIR-32,MIR-92,MIR-363,MIR-367	Details ...	159	-0.26818994	-1.0594398	0.36842105	1	0.99	1582	tags=21%, list=14%, signal=24%
GCGNNANTTCC_UNKNOWN	GCGNNANTTCC_UNKNOWN	Details ...	63	-0.27540386	-1.0592304	0.35714287	1	0.99	2342	tags=21%, list=21%, signal=26%
ACTGTAG,MIR-139	ACTGTAG,MIR-139	Details ...	66	-0.28997838	-1.0531638	0.43636364	1	0.99	1542	tags=17%, list=14%, signal=19%
STTTCRNTTT_V$IRF_Q6	STTTCRNTTT_V$IRF_Q6	Details ...	92	-0.3499561	-1.0495007	0.4074074	1	0.99	2073	tags=28%, list=19%, signal=34%
CCAATNNSNNNGCG_UNKNOWN	CCAATNNSNNNGCG_UNKNOWN	Details ...	28	-0.32619542	-1.0483851	0.37254903	1	0.99	951	tags=18%, list=8%, signal=19%
TAGAACC,MIR-182	TAGAACC,MIR-182	Details ...	18	-0.36719227	-1.0481764	0.46938777	1	0.99	863	tags=17%, list=8%, signal=18%
V$ICSBP_Q6	V$ICSBP_Q6	Details ...	119	-0.33614597	-1.0474617	0.3272727	1	0.99	1859	tags=29%, list=17%, signal=35%
ATATGCA,MIR-448	ATATGCA,MIR-448	Details ...	105	-0.2912417	-1.0430145	0.38333333	1	0.99	1557	tags=22%, list=14%, signal=25%
V$TEL2_Q6	V$TEL2_Q6	Details ...	109	-0.24637131	-1.0414947	0.37931034	1	0.99	1913	tags=18%, list=17%, signal=22%
GTGCCAA,MIR-96	GTGCCAA,MIR-96	Details ...	160	-0.26738167	-1.0387198	0.36363637	1	0.99	1585	tags=21%, list=14%, signal=24%
V$GATA2_01	V$GATA2_01	Details ...	59	-0.28457442	-1.0386431	0.4	1	0.99	841	tags=14%, list=8%, signal=15%
AACTGAC,MIR-223	AACTGAC,MIR-223	Details ...	54	-0.30960548	-1.0373988	0.37254903	1	0.99	1929	tags=24%, list=17%, signal=29%
GGTGAAG,MIR-412	GGTGAAG,MIR-412	Details ...	34	-0.2787691	-1.0320579	0.38181818	1	0.99	2050	tags=26%, list=18%, signal=32%
GCAAGAC,MIR-431	GCAAGAC,MIR-431	Details ...	22	-0.3727015	-1.0308987	0.36065573	1	0.99	1807	tags=36%, list=16%, signal=43%
V$NFMUE1_Q6	V$NFMUE1_Q6	Details ...	118	-0.23022999	-1.0297004	0.4117647	1	0.99	1444	tags=13%, list=13%, signal=14%
TACTTGA,MIR-26A,MIR-26B	TACTTGA,MIR-26A,MIR-26B	Details ...	144	-0.2816928	-1.0282677	0.34545454	1	0.99	1042	tags=15%, list=9%, signal=17%
MYAATNNNNNNNGGC_UNKNOWN	MYAATNNNNNNNGGC_UNKNOWN	Details ...	56	-0.29685444	-1.026575	0.44	1	0.99	943	tags=16%, list=8%, signal=17%
TTGCCAA,MIR-182	TTGCCAA,MIR-182	Details ...	160	-0.27175942	-1.0161669	0.40816328	1	1	2461	tags=31%, list=22%, signal=39%
CTTGTAT,MIR-381	CTTGTAT,MIR-381	Details ...	96	-0.280828	-1.0112761	0.4107143	1	1	1512	tags=21%, list=14%, signal=24%
V$PEA3_Q6	V$PEA3_Q6	Details ...	117	-0.30585855	-1.0107216	0.42592594	1	1	2220	tags=29%, list=20%, signal=36%
WCTCNATGGY_UNKNOWN	WCTCNATGGY_UNKNOWN	Details ...	30	-0.3144317	-1.0087304	0.42553192	1	1	1401	tags=20%, list=13%, signal=23%
GCATTTG,MIR-105	GCATTTG,MIR-105	Details ...	85	-0.28429207	-1.0042373	0.53846157	1	1	2291	tags=28%, list=20%, signal=35%
V$NKX25_01	V$NKX25_01		71	-0.2991815	-1.0029125	0.38333333	1	1	810	tags=15%, list=7%, signal=17%
CCANNAGRKGGC_UNKNOWN	CCANNAGRKGGC_UNKNOWN		55	-0.31671605	-1.0028555	0.4489796	1	1	1180	tags=22%, list=11%, signal=24%
ATGTTTC,MIR-494	ATGTTTC,MIR-494		79	-0.27009946	-1.0027426	0.42592594	1	1	1577	tags=22%, list=14%, signal=25%
CTGTTAC,MIR-194	CTGTTAC,MIR-194		48	-0.27271363	-0.998092	0.47368422	1	1	1738	tags=21%, list=16%, signal=25%
AGGCACT,MIR-515-3P	AGGCACT,MIR-515-3P		42	-0.2848024	-0.996404	0.44	1	1	2162	tags=29%, list=19%, signal=35%
TTGCACT,MIR-130A,MIR-301,MIR-130B	TTGCACT,MIR-130A,MIR-301,MIR-130B		179	-0.25918263	-0.9949671	0.4117647	1	1	1790	tags=20%, list=16%, signal=24%
RGAGGAARY_V$PU1_Q6	RGAGGAARY_V$PU1_Q6		237	-0.2794573	-0.99458194	0.50877196	1	1	1585	tags=22%, list=14%, signal=25%
ATGTACA,MIR-493	ATGTACA,MIR-493		142	-0.26146603	-0.99420744	0.43137255	1	1	1214	tags=16%, list=11%, signal=18%
GACTGTT,MIR-212,MIR-132	GACTGTT,MIR-212,MIR-132		78	-0.2621496	-0.99374443	0.4181818	1	1	3065	tags=40%, list=27%, signal=54%
TGGTGCT,MIR-29A,MIR-29B,MIR-29C	TGGTGCT,MIR-29A,MIR-29B,MIR-29C		251	-0.25472534	-0.99330074	0.4385965	1	1	1730	tags=22%, list=15%, signal=25%
CTCCAAG,MIR-432	CTCCAAG,MIR-432		44	-0.27282766	-0.99170846	0.4181818	1	1	1060	tags=14%, list=9%, signal=15%
AACATTC,MIR-409-3P	AACATTC,MIR-409-3P		63	-0.31324917	-0.99112207	0.44827586	1	1	2566	tags=41%, list=23%, signal=53%
ACCAAAG,MIR-9	ACCAAAG,MIR-9		255	-0.23425621	-0.99012804	0.45454547	1	1	1926	tags=22%, list=17%, signal=26%
TAATAAT,MIR-126	TAATAAT,MIR-126		103	-0.25852525	-0.98841625	0.44642857	1	1	870	tags=13%, list=8%, signal=14%
V$ETS1_B	V$ETS1_B		128	-0.2585379	-0.9883796	0.4642857	1	1	1592	tags=20%, list=14%, signal=23%
YAATNANRNNNCAG_UNKNOWN	YAATNANRNNNCAG_UNKNOWN		33	-0.31642377	-0.9831647	0.4827586	1	1	278	tags=9%, list=2%, signal=9%
V$CEBPA_01	V$CEBPA_01		119	-0.28106913	-0.98201084	0.5689655	1	1	2397	tags=34%, list=21%, signal=43%
CTTTGTA,MIR-524	CTTTGTA,MIR-524		227	-0.23978674	-0.97989887	0.42857143	1	1	2538	tags=31%, list=23%, signal=39%
MGGAAGTG_V$GABP_B	MGGAAGTG_V$GABP_B		357	-0.22248249	-0.9785783	0.42372882	1	1	1790	tags=16%, list=16%, signal=18%
ATCTTGC,MIR-31	ATCTTGC,MIR-31		33	-0.29265454	-0.9724949	0.4716981	1	1	2306	tags=36%, list=21%, signal=46%
V$HOXA4_Q2	V$HOXA4_Q2		125	-0.29657328	-0.9671717	0.5660377	1	1	1177	tags=18%, list=11%, signal=20%
V$IRF2_01	V$IRF2_01		55	-0.31755427	-0.96685743	0.5185185	1	1	1844	tags=27%, list=16%, signal=32%
V$NKX3A_01	V$NKX3A_01		101	-0.29103938	-0.96137947	0.4918033	1	1	1319	tags=23%, list=12%, signal=26%
V$CEBPB_01	V$CEBPB_01		135	-0.2916246	-0.9593217	0.50793654	1	1	1583	tags=23%, list=14%, signal=26%
V$AR_01	V$AR_01		72	-0.2722035	-0.95458615	0.48076922	1	1	1930	tags=24%, list=17%, signal=28%
TTCYNRGAA_V$STAT5B_01	TTCYNRGAA_V$STAT5B_01		165	-0.2685882	-0.9544348	0.57377046	1	1	1102	tags=16%, list=10%, signal=17%
V$MAF_Q6	V$MAF_Q6		144	-0.25378692	-0.9404987	0.55172414	1	1	1437	tags=19%, list=13%, signal=22%
YYCATTCAWW_UNKNOWN	YYCATTCAWW_UNKNOWN		91	-0.27277988	-0.93887573	0.6122449	1	1	1590	tags=22%, list=14%, signal=25%
CTCTATG,MIR-368	CTCTATG,MIR-368		24	-0.32981345	-0.9327994	0.509434	1	1	239	tags=8%, list=2%, signal=8%
YGCANTGCR_UNKNOWN	YGCANTGCR_UNKNOWN		52	-0.24073036	-0.9318709	0.5254237	1	1	1697	tags=19%, list=15%, signal=23%
V$FOXM1_01	V$FOXM1_01		120	-0.26743463	-0.9267377	0.5833333	1	1	1102	tags=15%, list=10%, signal=16%
CCAWNWWNNNGGC_UNKNOWN	CCAWNWWNNNGGC_UNKNOWN		32	-0.2596052	-0.924618	0.537037	1	1	2984	tags=44%, list=27%, signal=59%
RGAANNTTC_V$HSF1_01	RGAANNTTC_V$HSF1_01		209	-0.2538132	-0.9234854	0.66071427	1	1	1778	tags=22%, list=16%, signal=26%
V$DR1_Q3	V$DR1_Q3		125	-0.24760896	-0.923428	0.6034483	1	1	1319	tags=18%, list=12%, signal=20%
V$IRF1_Q6	V$IRF1_Q6		130	-0.26771623	-0.92205894	0.54385966	1	1	1577	tags=22%, list=14%, signal=25%
ACTWSNACTNY_UNKNOWN	ACTWSNACTNY_UNKNOWN		40	-0.2532017	-0.92084366	0.6296296	1	1	493	tags=10%, list=4%, signal=10%
TGASTMAGC_V$NFE2_01	TGASTMAGC_V$NFE2_01		106	-0.2501815	-0.92007226	0.5964912	1	1	1943	tags=26%, list=17%, signal=32%
ATTACAT,MIR-380-3P	ATTACAT,MIR-380-3P		43	-0.31987646	-0.9200094	0.63461536	1	1	2105	tags=33%, list=19%, signal=40%
GGGCATT,MIR-365	GGGCATT,MIR-365		60	-0.26214412	-0.91931427	0.5882353	1	1	1430	tags=18%, list=13%, signal=21%
V$STAT5A_01	V$STAT5A_01		129	-0.268852	-0.9179601	0.5762712	1	1	919	tags=14%, list=8%, signal=15%
GTTATAT,MIR-410	GTTATAT,MIR-410		48	-0.29350147	-0.91413045	0.6666667	1	1	2079	tags=31%, list=19%, signal=38%
AAANWWTGC_UNKNOWN	AAANWWTGC_UNKNOWN		104	-0.27095976	-0.90772456	0.63461536	1	1	1017	tags=15%, list=9%, signal=17%
GTGCCTT,MIR-506	GTGCCTT,MIR-506		359	-0.21982369	-0.8995786	0.58	1	1	2346	tags=25%, list=21%, signal=31%
V$NFY_Q6	V$NFY_Q6		119	-0.23780616	-0.89940536	0.6666667	1	1	1790	tags=22%, list=16%, signal=26%
V$NERF_Q2	V$NERF_Q2		125	-0.2530209	-0.8978497	0.65384614	1	1	1210	tags=17%, list=11%, signal=19%
V$IRF1_01	V$IRF1_01		122	-0.26780006	-0.8955087	0.5660377	1	1	1592	tags=20%, list=14%, signal=23%
V$PR_02	V$PR_02		72	-0.27333662	-0.8947198	0.5964912	1	1	2058	tags=25%, list=18%, signal=30%
TGTATGA,MIR-485-3P	TGTATGA,MIR-485-3P		75	-0.26505917	-0.8935997	0.62068963	1	1	1957	tags=25%, list=17%, signal=30%
V$PAX2_01	V$PAX2_01		20	-0.29432335	-0.8924347	0.6779661	1	1	1142	tags=15%, list=10%, signal=17%
TCANNTGAY_V$SREBP1_01	TCANNTGAY_V$SREBP1_01		246	-0.20800143	-0.8869593	0.7017544	1	1	868	tags=10%, list=8%, signal=10%
V$HNF3ALPHA_Q6	V$HNF3ALPHA_Q6		105	-0.26110455	-0.8863633	0.6896552	1	1	1528	tags=21%, list=14%, signal=24%
GCAAAAA,MIR-129	GCAAAAA,MIR-129		76	-0.2542468	-0.8852113	0.6896552	1	1	2030	tags=28%, list=18%, signal=34%
CAGCACT,MIR-512-3P	CAGCACT,MIR-512-3P		62	-0.25004247	-0.8806137	0.62	1	1	1060	tags=13%, list=9%, signal=14%
TATTATA,MIR-374	TATTATA,MIR-374		145	-0.23602214	-0.88051474	0.6730769	1	1	1965	tags=21%, list=18%, signal=26%
V$AR_Q2	V$AR_Q2		55	-0.28132942	-0.87998706	0.6896552	1	1	2058	tags=31%, list=18%, signal=38%
CCTGCTG,MIR-214	CCTGCTG,MIR-214		117	-0.22716455	-0.8799686	0.6122449	1	1	1148	tags=11%, list=10%, signal=12%
TAGGTCA,MIR-192,MIR-215	TAGGTCA,MIR-192,MIR-215		23	-0.29512903	-0.87208354	0.62	1	1	2886	tags=48%, list=26%, signal=64%
RACTNNRTTTNC_UNKNOWN	RACTNNRTTTNC_UNKNOWN		58	-0.23733471	-0.8720383	0.66	1	1	342	tags=5%, list=3%, signal=5%
V$E4F1_Q6	V$E4F1_Q6		131	-0.20768407	-0.8683888	0.6727273	1	1	2044	tags=21%, list=18%, signal=25%
TTTGTAG,MIR-520D	TTTGTAG,MIR-520D		174	-0.21875036	-0.867049	0.6909091	1	1	1408	tags=16%, list=13%, signal=18%
CTACTGT,MIR-199A	CTACTGT,MIR-199A		77	-0.24945745	-0.8669454	0.6666667	1	1	355	tags=8%, list=3%, signal=8%
CTCTAGA,MIR-526C,MIR-518F,MIR-526A	CTCTAGA,MIR-526C,MIR-518F,MIR-526A		25	-0.27485386	-0.86676806	0.6727273	1	1	886	tags=12%, list=8%, signal=13%
AAACCAC,MIR-140	AAACCAC,MIR-140		54	-0.2505479	-0.8654408	0.7407407	1	1	2128	tags=30%, list=19%, signal=36%
V$STAT6_02	V$STAT6_02		126	-0.25777152	-0.8633432	0.75	1	1	1893	tags=22%, list=17%, signal=26%
V$MAX_01	V$MAX_01		116	-0.20989576	-0.862526	0.6603774	1	1	2321	tags=24%, list=21%, signal=30%
V$CEBP_Q2	V$CEBP_Q2		112	-0.2503339	-0.8617748	0.69491524	1	1	1033	tags=15%, list=9%, signal=17%
TGCCTTA,MIR-124A	TGCCTTA,MIR-124A		285	-0.20873879	-0.8583736	0.6481481	1	1	2074	tags=20%, list=19%, signal=24%
GCACCTT,MIR-18A,MIR-18B	GCACCTT,MIR-18A,MIR-18B		53	-0.24097572	-0.85826844	0.63829786	1	1	1987	tags=21%, list=18%, signal=25%
CAGTGTT,MIR-141,MIR-200A	CAGTGTT,MIR-141,MIR-200A		160	-0.22144958	-0.8579819	0.6851852	1	1	1402	tags=14%, list=13%, signal=15%
AATGTGA,MIR-23A,MIR-23B	AATGTGA,MIR-23A,MIR-23B		213	-0.22505897	-0.8572072	0.71929824	1	1	1571	tags=16%, list=14%, signal=19%
GTATGAT,MIR-154,MIR-487	GTATGAT,MIR-154,MIR-487		36	-0.29215562	-0.8526847	0.67741936	1	1	1712	tags=25%, list=15%, signal=29%
KTGGYRSGAA_UNKNOWN	KTGGYRSGAA_UNKNOWN		42	-0.2635081	-0.8520984	0.5925926	1	1	2912	tags=36%, list=26%, signal=48%
V$SRY_01	V$SRY_01		94	-0.23198271	-0.849305	0.6896552	1	1	1550	tags=18%, list=14%, signal=21%
V$GNCF_01	V$GNCF_01		37	-0.29736802	-0.8481753	0.75555557	1	1	695	tags=16%, list=6%, signal=17%
V$VDR_Q3	V$VDR_Q3		112	-0.22784412	-0.8481068	0.75	1	1	733	tags=13%, list=7%, signal=13%
V$MYCMAX_01	V$MYCMAX_01		121	-0.21655068	-0.84804803	0.7083333	1	1	2371	tags=28%, list=21%, signal=35%
V$HEB_Q6	V$HEB_Q6		123	-0.24088591	-0.84640163	0.7407407	1	1	868	tags=11%, list=8%, signal=12%
V$SRY_02	V$SRY_02		121	-0.24929532	-0.8455094	0.71428573	1	1	1078	tags=16%, list=10%, signal=17%
V$ELK1_01	V$ELK1_01		124	-0.20619678	-0.8450061	0.7017544	1	1	2293	tags=27%, list=20%, signal=33%
ATGTAGC,MIR-221,MIR-222	ATGTAGC,MIR-221,MIR-222		56	-0.2504069	-0.8436359	0.68421054	1	1	2390	tags=34%, list=21%, signal=43%
WCAANNNYCAG_UNKNOWN	WCAANNNYCAG_UNKNOWN		121	-0.19785173	-0.84337145	0.65384614	1	1	342	tags=5%, list=3%, signal=5%
GTGCCAT,MIR-183	GTGCCAT,MIR-183		100	-0.23642384	-0.842305	0.74509805	1	1	1264	tags=17%, list=11%, signal=19%
CTTTGCA,MIR-527	CTTTGCA,MIR-527		129	-0.22660907	-0.8412554	0.6603774	1	1	1177	tags=14%, list=11%, signal=15%
V$CHOP_01	V$CHOP_01		115	-0.21637507	-0.8330679	0.8035714	1	1	1552	tags=18%, list=14%, signal=21%
V$CACBINDINGPROTEIN_Q6	V$CACBINDINGPROTEIN_Q6		106	-0.21929115	-0.83279026	0.66	1	1	1294	tags=14%, list=12%, signal=16%
GAGACTG,MIR-452	GAGACTG,MIR-452		44	-0.23788854	-0.8282896	0.7090909	1	1	2793	tags=32%, list=25%, signal=42%
V$NFAT_Q6	V$NFAT_Q6		125	-0.2358928	-0.8260423	0.7254902	1	1	881	tags=14%, list=8%, signal=15%
V$AP1_Q4_01	V$AP1_Q4_01		145	-0.22177498	-0.8252256	0.8214286	1	1	1175	tags=14%, list=10%, signal=15%
V$MYOGNF1_01	V$MYOGNF1_01		20	-0.33683974	-0.82416284	0.64705884	1	1	1044	tags=25%, list=9%, signal=28%
V$SOX9_B1	V$SOX9_B1		114	-0.24437375	-0.8237776	0.6964286	1	1	1070	tags=17%, list=10%, signal=18%
V$STAT5B_01	V$STAT5B_01		125	-0.24519733	-0.82349914	0.7586207	1	1	919	tags=13%, list=8%, signal=14%
TGAATGT,MIR-181A,MIR-181B,MIR-181C,MIR-181D	TGAATGT,MIR-181A,MIR-181B,MIR-181C,MIR-181D		216	-0.20262846	-0.8225079	0.7894737	1	1	1232	tags=13%, list=11%, signal=14%
AACTGGA,MIR-145	AACTGGA,MIR-145		117	-0.2134898	-0.8205867	0.7291667	1	1	2541	tags=29%, list=23%, signal=37%
GGCAGTG,MIR-324-3P	GGCAGTG,MIR-324-3P		48	-0.24808863	-0.8204658	0.75510204	1	1	1928	tags=21%, list=17%, signal=25%
V$CEBPB_02	V$CEBPB_02		137	-0.23518012	-0.8203997	0.779661	1	1	1081	tags=15%, list=10%, signal=17%
V$OCT1_07	V$OCT1_07		68	-0.25552654	-0.81713814	0.8333333	1	1	2058	tags=29%, list=18%, signal=36%
V$SREBP1_02	V$SREBP1_02		47	-0.274591	-0.8097031	0.7916667	1	1	1403	tags=19%, list=13%, signal=22%
TCTGATA,MIR-361	TCTGATA,MIR-361		47	-0.24076737	-0.8096387	0.7592593	1	1	2397	tags=32%, list=21%, signal=40%
AAGCACA,MIR-218	AAGCACA,MIR-218		166	-0.20621541	-0.8082629	0.8235294	1	1	2057	tags=24%, list=18%, signal=29%
V$IK3_01	V$IK3_01		112	-0.22767714	-0.80651534	0.8	1	1	1596	tags=21%, list=14%, signal=24%
V$PXR_Q2	V$PXR_Q2		122	-0.21110497	-0.8060439	0.7692308	1	1	1259	tags=16%, list=11%, signal=17%
TGGNNNNNNKCCAR_UNKNOWN	TGGNNNNNNKCCAR_UNKNOWN		208	-0.23301417	-0.802028	0.8545455	1	1	1242	tags=16%, list=11%, signal=18%
ACTACCT,MIR-196A,MIR-196B	ACTACCT,MIR-196A,MIR-196B		60	-0.2302241	-0.7999421	0.84210527	1	1	1911	tags=20%, list=17%, signal=24%
V$PPARA_01	V$PPARA_01		21	-0.28175613	-0.79895943	0.7457627	1	1	715	tags=14%, list=6%, signal=15%
V$IK2_01	V$IK2_01		140	-0.22126414	-0.7939983	0.8245614	1	1	1545	tags=20%, list=14%, signal=23%
GGCACTT,MIR-519E	GGCACTT,MIR-519E		68	-0.20707613	-0.7899318	0.78846157	1	1	1733	tags=22%, list=15%, signal=26%
V$AP1_C	V$AP1_C		157	-0.21612296	-0.7893961	0.8852459	1	1	1175	tags=15%, list=10%, signal=16%
AAAYWAACM_V$HFH4_01	AAAYWAACM_V$HFH4_01		125	-0.22890382	-0.78826	0.8363636	1	1	1503	tags=20%, list=13%, signal=23%
V$PAX4_02	V$PAX4_02		124	-0.23975393	-0.7871902	0.91803277	1	1	1290	tags=18%, list=12%, signal=20%
V$MEF2_Q6_01	V$MEF2_Q6_01		121	-0.2616601	-0.78650457	0.85	1	1	1552	tags=23%, list=14%, signal=27%
GTACTGT,MIR-101	GTACTGT,MIR-101		130	-0.22161439	-0.78510046	0.7647059	1	1	1242	tags=16%, list=11%, signal=18%
GCTCTTG,MIR-335	GCTCTTG,MIR-335		45	-0.21231753	-0.78438973	0.78333336	1	1	2781	tags=38%, list=25%, signal=50%
TTGCWCAAY_V$CEBPB_02	TTGCWCAAY_V$CEBPB_02		36	-0.2584868	-0.7815823	0.8484849	1	1	485	tags=8%, list=4%, signal=9%
TCCATTKW_UNKNOWN	TCCATTKW_UNKNOWN		114	-0.21377747	-0.77987945	0.86206895	1	1	440	tags=8%, list=4%, signal=8%
TCCAGAG,MIR-518C	TCCAGAG,MIR-518C		69	-0.21692334	-0.779243	0.78431374	1	1	694	tags=7%, list=6%, signal=8%
TCCAGAT,MIR-516-5P	TCCAGAT,MIR-516-5P		50	-0.22554904	-0.7788914	0.877551	1	1	1921	tags=18%, list=17%, signal=22%
V$ER_Q6	V$ER_Q6		140	-0.22073436	-0.77461416	0.90909094	1	1	627	tags=10%, list=6%, signal=10%
ATGAAGG,MIR-205	ATGAAGG,MIR-205		75	-0.2320751	-0.77416104	0.8490566	1	1	1773	tags=20%, list=16%, signal=24%
ATGCAGT,MIR-217	ATGCAGT,MIR-217		51	-0.22506115	-0.7734376	0.8064516	1	1	2656	tags=37%, list=24%, signal=49%
V$STAT1_01	V$STAT1_01		37	-0.22917657	-0.77205503	0.8548387	1	1	3079	tags=38%, list=27%, signal=52%
CTAGGAA,MIR-384	CTAGGAA,MIR-384		31	-0.2781422	-0.7703118	0.79545456	1	1	1438	tags=19%, list=13%, signal=22%
V$AR_02	V$AR_02		19	-0.2629055	-0.76838505	0.78431374	1	1	1644	tags=32%, list=15%, signal=37%
V$PAX3_B	V$PAX3_B		44	-0.22963808	-0.7670324	0.9	1	1	933	tags=14%, list=8%, signal=15%
CGTSACG_V$PAX3_B	CGTSACG_V$PAX3_B		61	-0.18272096	-0.7654713	0.7407407	1	1	1741	tags=18%, list=16%, signal=21%
V$AML_Q6	V$AML_Q6		135	-0.22374219	-0.762888	0.92	1	1	1644	tags=19%, list=15%, signal=22%
V$RSRFC4_Q2	V$RSRFC4_Q2		105	-0.2517514	-0.7613682	0.8833333	1	1	1398	tags=21%, list=12%, signal=24%
YTTCCNNNGGAMR_UNKNOWN	YTTCCNNNGGAMR_UNKNOWN		22	-0.25964704	-0.7613013	0.7894737	1	1	2343	tags=41%, list=21%, signal=52%
TGTTTAC,MIR-30A-5P,MIR-30C,MIR-30D,MIR-30B,MIR-30E-5P	TGTTTAC,MIR-30A-5P,MIR-30C,MIR-30D,MIR-30B,MIR-30E-5P		295	-0.19701271	-0.7606056	0.86440676	1	1	1614	tags=16%, list=14%, signal=19%
V$SREBP1_01	V$SREBP1_01		87	-0.17861071	-0.7572434	0.7407407	1	1	823	tags=9%, list=7%, signal=10%
KCCGNSWTTT_UNKNOWN	KCCGNSWTTT_UNKNOWN		48	-0.21826208	-0.7559452	0.7346939	1	1	3455	tags=46%, list=31%, signal=66%
TAAWWATAG_V$RSRFC4_Q2	TAAWWATAG_V$RSRFC4_Q2		77	-0.24300878	-0.7538102	0.8852459	1	1	1398	tags=19%, list=12%, signal=22%
V$STAT1_02	V$STAT1_02		117	-0.1764375	-0.75158256	0.8679245	1	1	2243	tags=21%, list=20%, signal=26%
ATGCTGC,MIR-103,MIR-107	ATGCTGC,MIR-103,MIR-107		113	-0.18730222	-0.7505123	0.86538464	1	1	1790	tags=20%, list=16%, signal=24%
WWTAAGGC_UNKNOWN	WWTAAGGC_UNKNOWN		73	-0.23643118	-0.7504577	0.83928573	1	1	694	tags=11%, list=6%, signal=12%
CCAWYNNGAAR_UNKNOWN	CCAWYNNGAAR_UNKNOWN		61	-0.20583728	-0.7481695	0.85714287	1	1	1644	tags=18%, list=15%, signal=21%
V$HLF_01	V$HLF_01		113	-0.22297549	-0.7455619	0.8958333	1	1	1961	tags=23%, list=18%, signal=28%
ARGGGTTAA_UNKNOWN	ARGGGTTAA_UNKNOWN		69	-0.21425676	-0.74338096	0.90625	1	1	750	tags=10%, list=7%, signal=11%
AGCACTT,MIR-93,MIR-302A,MIR-302B,MIR-302C,MIR-302D,MIR-372,MIR-373,MIR-520E,MIR-520A,MIR-526B,MIR-520B,MIR-520C,MIR-520D	AGCACTT,MIR-93,MIR-302A,MIR-302B,MIR-302C,MIR-302D,MIR-372,MIR-373,MIR-520E,MIR-520A,MIR-526B,MIR-520B,MIR-520C,MIR-520D		140	-0.18599716	-0.7416342	0.9137931	1	1	2846	tags=33%, list=25%, signal=44%
V$SP1_Q4_01	V$SP1_Q4_01		131	-0.17815799	-0.7411761	0.87931037	1	1	1763	tags=19%, list=16%, signal=22%
RCGCANGCGY_V$NRF1_Q6	RCGCANGCGY_V$NRF1_Q6		412	-0.15011875	-0.74069077	0.8035714	1	1	2593	tags=21%, list=23%, signal=26%
V$PAX_Q6	V$PAX_Q6		128	-0.20687957	-0.73995435	0.9056604	1	1	1116	tags=12%, list=10%, signal=13%
V$PAX2_02	V$PAX2_02		122	-0.22159186	-0.73900926	0.86538464	1	1	1712	tags=23%, list=15%, signal=27%
V$CEBP_Q2_01	V$CEBP_Q2_01		139	-0.21698155	-0.73863685	0.9298246	1	1	1644	tags=21%, list=15%, signal=24%
CTATGCA,MIR-153	CTATGCA,MIR-153		107	-0.20220464	-0.737971	0.8703704	1	1	1675	tags=17%, list=15%, signal=20%
GTGACTT,MIR-224	GTGACTT,MIR-224		79	-0.19590631	-0.7376763	0.90384614	1	1	1839	tags=19%, list=16%, signal=23%
V$CEBP_C	V$CEBP_C		93	-0.21454835	-0.73197603	0.89830506	1	1	1047	tags=13%, list=9%, signal=14%
V$HSF1_01	V$HSF1_01		126	-0.21126862	-0.7319519	0.9137931	1	1	1690	tags=17%, list=15%, signal=20%
AGTCAGC,MIR-345	AGTCAGC,MIR-345		27	-0.24428384	-0.7300285	0.8333333	1	1	2266	tags=33%, list=20%, signal=42%
TTTGCAC,MIR-19A,MIR-19B	TTTGCAC,MIR-19A,MIR-19B		245	-0.17931102	-0.72794414	0.9074074	1	1	1615	tags=15%, list=14%, signal=17%
V$AP1_Q2	V$AP1_Q2		142	-0.20457584	-0.7267665	0.9	1	1	1731	tags=19%, list=15%, signal=22%
ACTTTAT,MIR-142-5P	ACTTTAT,MIR-142-5P		150	-0.19357204	-0.7251553	0.8269231	1	1	439	tags=7%, list=4%, signal=7%
V$AP2ALPHA_01	V$AP2ALPHA_01		113	-0.19528705	-0.7243957	0.9411765	1	1	659	tags=8%, list=6%, signal=8%
TGCTTTG,MIR-330	TGCTTTG,MIR-330		145	-0.19549248	-0.72437114	0.84615386	1	1	1585	tags=14%, list=14%, signal=16%
V$NRF1_Q6	V$NRF1_Q6		117	-0.15877755	-0.71965355	0.875	1	1	2486	tags=22%, list=22%, signal=28%
V$TAXCREB_01	V$TAXCREB_01		70	-0.2069999	-0.71769255	0.86440676	1	1	1776	tags=21%, list=16%, signal=25%
ACTGCAG,MIR-17-3P	ACTGCAG,MIR-17-3P		51	-0.20514305	-0.7168793	0.76363635	1	1	1931	tags=18%, list=17%, signal=21%
GGCACAT,MIR-455	GGCACAT,MIR-455		28	-0.21753511	-0.7143497	0.8	1	1	1360	tags=18%, list=12%, signal=20%
YRTCANNRCGC_UNKNOWN	YRTCANNRCGC_UNKNOWN		35	-0.21908712	-0.71374327	0.86538464	1	1	2458	tags=34%, list=22%, signal=44%
ACAACTT,MIR-382	ACAACTT,MIR-382		38	-0.23255955	-0.7121765	0.9130435	1	1	2612	tags=37%, list=23%, signal=48%
CAGCAGG,MIR-370	CAGCAGG,MIR-370		74	-0.20066498	-0.7120964	0.8039216	1	1	2529	tags=30%, list=23%, signal=38%
V$RSRFC4_01	V$RSRFC4_01		121	-0.24225016	-0.710963	0.93333334	1	1	1398	tags=19%, list=12%, signal=21%
V$MEF2_03	V$MEF2_03		117	-0.23881303	-0.7087431	0.9285714	1	1	1398	tags=20%, list=12%, signal=22%
V$AML1_01	V$AML1_01		129	-0.20360437	-0.7086508	0.92727274	1	1	1454	tags=16%, list=13%, signal=18%
V$AML1_Q6	V$AML1_Q6		129	-0.20360437	-0.7086508	0.92727274	1	1	1454	tags=16%, list=13%, signal=18%
V$GR_01	V$GR_01		100	-0.21146344	-0.7029178	0.9056604	1	1	1389	tags=13%, list=12%, signal=15%
V$PBX1_01	V$PBX1_01		121	-0.21760008	-0.7022713	0.9622642	1	1	1442	tags=19%, list=13%, signal=22%
V$MEF2_02	V$MEF2_02		115	-0.24709098	-0.7022521	0.9166667	1	1	1552	tags=23%, list=14%, signal=27%
TCTATGA,MIR-376A,MIR-376B	TCTATGA,MIR-376A,MIR-376B		50	-0.20878813	-0.7011416	0.90909094	1	1	1489	tags=14%, list=13%, signal=16%
TTGGAGA,MIR-515-5P,MIR-519E	TTGGAGA,MIR-515-5P,MIR-519E		68	-0.19612524	-0.70093787	0.9230769	1	1	1245	tags=13%, list=11%, signal=15%
V$CREB_Q4_01	V$CREB_Q4_01		103	-0.1743635	-0.69852215	0.921875	1	1	1395	tags=14%, list=12%, signal=15%
V$AP1_Q4	V$AP1_Q4		137	-0.19269563	-0.6961468	0.98214287	1	1	1671	tags=18%, list=15%, signal=21%
AACWWCAANK_UNKNOWN	AACWWCAANK_UNKNOWN		70	-0.20441626	-0.69532955	0.9111111	1	1	1756	tags=16%, list=16%, signal=19%
ACACTAC,MIR-142-3P	ACACTAC,MIR-142-3P		60	-0.19082846	-0.68914896	0.91071427	1	1	2408	tags=23%, list=22%, signal=30%
TGCAAAC,MIR-452	TGCAAAC,MIR-452		55	-0.20056942	-0.68638563	0.9830508	1	1	1905	tags=20%, list=17%, signal=24%
V$CETS1P54_01	V$CETS1P54_01		128	-0.15142159	-0.68507653	0.8333333	1	1	1913	tags=15%, list=17%, signal=18%
YTAAYNGCT_UNKNOWN	YTAAYNGCT_UNKNOWN		77	-0.20682687	-0.6843652	0.962963	1	1	1922	tags=22%, list=17%, signal=26%
GTTAAAG,MIR-302B	GTTAAAG,MIR-302B		38	-0.21063179	-0.6797891	0.8490566	1	1	2564	tags=34%, list=23%, signal=44%
GTGTCAA,MIR-514	GTGTCAA,MIR-514		28	-0.221692	-0.67974544	0.88461536	1	1	2508	tags=29%, list=22%, signal=37%
TTTTGAG,MIR-373	TTTTGAG,MIR-373		116	-0.17490913	-0.67757416	0.9230769	1	1	1710	tags=16%, list=15%, signal=19%
V$SP1_Q6_01	V$SP1_Q6_01		126	-0.16258818	-0.6735375	0.9791667	1	1	1380	tags=11%, list=12%, signal=13%
CAGTATT,MIR-200B,MIR-200C,MIR-429	CAGTATT,MIR-200B,MIR-200C,MIR-429		243	-0.18786159	-0.67342746	0.9056604	1	1	1965	tags=21%, list=18%, signal=25%
AAGWWRNYGGC_UNKNOWN	AAGWWRNYGGC_UNKNOWN		50	-0.1641021	-0.6716744	0.9245283	1	1	2799	tags=26%, list=25%, signal=35%
V$COREBINDINGFACTOR_Q6	V$COREBINDINGFACTOR_Q6		138	-0.2043378	-0.67083246	1	1	1	1474	tags=17%, list=13%, signal=20%
GGCAGCT,MIR-22	GGCAGCT,MIR-22		107	-0.17531349	-0.6605126	0.9814815	1	1	1060	tags=8%, list=9%, signal=9%
ATCMNTCCGY_UNKNOWN	ATCMNTCCGY_UNKNOWN		23	-0.20660266	-0.65998185	0.8888889	1	1	2759	tags=39%, list=25%, signal=52%
V$NFAT_Q4_01	V$NFAT_Q4_01		135	-0.18929854	-0.65152544	0.9814815	1	1	1731	tags=18%, list=15%, signal=21%
GTAGGCA,MIR-189	GTAGGCA,MIR-189		17	-0.22664022	-0.64768726	0.86206895	1	1	2526	tags=35%, list=23%, signal=46%
V$USF_01	V$USF_01		109	-0.15730159	-0.64597833	1	1	1	1760	tags=16%, list=16%, signal=18%
SYATTGTG_UNKNOWN	SYATTGTG_UNKNOWN		100	-0.17630358	-0.642159	1	1	1	2571	tags=28%, list=23%, signal=36%
ACATTCC,MIR-1,MIR-206	ACATTCC,MIR-1,MIR-206		140	-0.16727766	-0.63479185	0.9285714	1	1	2898	tags=30%, list=26%, signal=40%
CCAGGTT,MIR-490	CCAGGTT,MIR-490		27	-0.18480024	-0.63098997	0.8867925	1	1	1922	tags=19%, list=17%, signal=22%
YTCCCRNNAGGY_UNKNOWN	YTCCCRNNAGGY_UNKNOWN		32	-0.17988527	-0.63071346	0.9464286	1	1	2825	tags=38%, list=25%, signal=50%
CTAWWWATA_V$RSRFC4_Q2	CTAWWWATA_V$RSRFC4_Q2		180	-0.22124541	-0.62713534	0.9672131	1	1	1528	tags=18%, list=14%, signal=21%
V$AP1_Q2_01	V$AP1_Q2_01		141	-0.16626738	-0.6263881	1	1	1	1192	tags=11%, list=11%, signal=13%
V$ELK1_02	V$ELK1_02		113	-0.13556789	-0.6174876	0.9508197	1	1	3146	tags=27%, list=28%, signal=38%
AACYNNNNTTCCS_UNKNOWN	AACYNNNNTTCCS_UNKNOWN		44	-0.17448393	-0.6173895	0.94	1	1	1301	tags=14%, list=12%, signal=15%
V$HMEF2_Q6	V$HMEF2_Q6		63	-0.22627431	-0.60918254	1	1	1	1790	tags=27%, list=16%, signal=32%
V$YY1_Q6	V$YY1_Q6		113	-0.13015677	-0.5862386	1	1	1	1926	tags=15%, list=17%, signal=18%
ACTAYRNNNCCCR_UNKNOWN	ACTAYRNNNCCCR_UNKNOWN		184	-0.12708512	-0.57672065	1	1	1	2836	tags=25%, list=25%, signal=33%
TCCCRNNRTGC_UNKNOWN	TCCCRNNRTGC_UNKNOWN		80	-0.13005723	-0.5651205	1	1	1	2273	tags=19%, list=20%, signal=23%
TMTCGCGANR_UNKNOWN	TMTCGCGANR_UNKNOWN		72	-0.1549792	-0.5574058	0.85714287	1	1	2701	tags=28%, list=24%, signal=36%
CCACACA,MIR-147	CCACACA,MIR-147		36	-0.1629284	-0.55423915	0.9807692	1	1	3538	tags=39%, list=32%, signal=57%
ATAACCT,MIR-154	ATAACCT,MIR-154		35	-0.18069413	-0.5482439	0.94736844	1	1	3499	tags=46%, list=31%, signal=66%
CCGNMNNTNACG_UNKNOWN	CCGNMNNTNACG_UNKNOWN		38	-0.13945408	-0.53626645	0.9649123	1	1	2315	tags=21%, list=21%, signal=26%
GCCATNTTG_V$YY1_Q6	GCCATNTTG_V$YY1_Q6		200	-0.11109765	-0.51823753	1	1	1	2572	tags=20%, list=23%, signal=25%
GGCNNMSMYNTTG_UNKNOWN	GGCNNMSMYNTTG_UNKNOWN		35	-0.1371941	-0.48415497	0.98039216	1	1	8610	tags=97%, list=77%, signal=419%
GGCNKCCATNK_UNKNOWN	GGCNKCCATNK_UNKNOWN		57	-0.12280035	-0.47179875	1	1	1	802	tags=5%, list=7%, signal=6%
V$NRF2_01	V$NRF2_01		121	-0.09996994	-0.46255854	1	0.99976534	1	3107	tags=25%, list=28%, signal=34%
GGTAACC,MIR-409-5P	GGTAACC,MIR-409-5P		19	-0.14187315	-0.42423	0.98275864	0.99764615	1	9613	tags=100%, list=86%, signal=705%
