# Supplementary material for: A genomic analysis of mouse models of breast cancer reveals molecular features of mouse models and relationships to human breast cancer
Source: Breast Cancer Res. 2014 Jun 5;16(3):R59. doi: 10.1186/bcr3672 (PMC4078930; doi:10.1186/bcr3672)
Supplement: Additional file 11 — GSEA for mouse models compared to all other models or to mammary gland development. Listed by model. [file bcr3672-S11.zip › AdditionalFile11/Notch/Vs_other_models/C3/Upregulated_in_Notch_vs_otherModels.txt]

NAME	GS<br> follow link to MSigDB	GS DETAILS	SIZE	ES	NES	NOM p-val	FDR q-val	FWER p-val	RANK AT MAX	LEADING EDGE
CAGNWMCNNNGAC_UNKNOWN	CAGNWMCNNNGAC_UNKNOWN	Details ...	45	0.5577582	1.5786448	0	1	0.61	2820	tags=60%, list=25%, signal=80%
V$ETF_Q6	V$ETF_Q6	Details ...	50	0.41866305	1.5776426	0.02173913	1	0.61	1611	tags=24%, list=14%, signal=28%
V$NRSF_01	V$NRSF_01	Details ...	52	0.59836656	1.5665113	0	1	0.62	2896	tags=69%, list=26%, signal=93%
ACAGGGT,MIR-10A,MIR-10B	ACAGGGT,MIR-10A,MIR-10B	Details ...	64	0.4330908	1.5600853	0.04255319	1	0.64	2925	tags=47%, list=26%, signal=63%
GACAGGG,MIR-339	GACAGGG,MIR-339	Details ...	31	0.46021923	1.4894409	0.06382979	1	0.72	2419	tags=39%, list=22%, signal=49%
CYTAGCAAY_UNKNOWN	CYTAGCAAY_UNKNOWN	Details ...	63	0.3572563	1.4763907	0	1	0.73	1798	tags=21%, list=16%, signal=24%
V$HMX1_01	V$HMX1_01	Details ...	20	0.52917117	1.464979	0.035714287	1	0.74	1933	tags=40%, list=17%, signal=48%
YGACNNYACAR_UNKNOWN	YGACNNYACAR_UNKNOWN	Details ...	44	0.4417106	1.4625709	0.041666668	1	0.75	2536	tags=41%, list=23%, signal=53%
V$ZIC3_01	V$ZIC3_01	Details ...	137	0.45185727	1.4598505	0	1	0.75	2707	tags=42%, list=24%, signal=54%
CCAGGGG,MIR-331	CCAGGGG,MIR-331	Details ...	49	0.4461604	1.4542241	0.06818182	1	0.75	3634	tags=55%, list=32%, signal=81%
V$AHRARNT_01	V$AHRARNT_01	Details ...	72	0.39811838	1.4451381	0.056603774	1	0.75	2908	tags=42%, list=26%, signal=56%
V$AREB6_02	V$AREB6_02	Details ...	129	0.3863813	1.4382489	0.044444446	1	0.77	2498	tags=34%, list=22%, signal=43%
V$ER_Q6_02	V$ER_Q6_02	Details ...	130	0.38411623	1.4359447	0	1	0.77	2616	tags=38%, list=23%, signal=50%
V$FXR_IR1_Q6	V$FXR_IR1_Q6	Details ...	61	0.42263743	1.4332689	0.02173913	1	0.77	3036	tags=46%, list=27%, signal=63%
V$PAX4_01	V$PAX4_01	Details ...	135	0.35215518	1.4285859	0.041666668	1	0.77	3389	tags=40%, list=30%, signal=57%
AAGTCCA,MIR-422B,MIR-422A	AAGTCCA,MIR-422B,MIR-422A	Details ...	28	0.48361754	1.4254286	0.054545455	0.99315554	0.77	1543	tags=25%, list=14%, signal=29%
V$MZF1_02	V$MZF1_02	Details ...	110	0.3696421	1.425419	0.022727273	0.93473464	0.77	3764	tags=45%, list=34%, signal=66%
ACCTGTTG_UNKNOWN	ACCTGTTG_UNKNOWN	Details ...	72	0.40937606	1.4250656	0.07272727	0.885157	0.77	2800	tags=42%, list=25%, signal=55%
V$EVI1_03	V$EVI1_03	Details ...	29	0.514261	1.4114374	0.08510638	0.93832356	0.78	1947	tags=45%, list=17%, signal=54%
V$HNF1_C	V$HNF1_C	Details ...	120	0.46073806	1.3730954	0.06818182	1	0.82	1849	tags=38%, list=17%, signal=45%
V$PITX2_Q2	V$PITX2_Q2	Details ...	119	0.39586723	1.3693323	0.021276595	1	0.82	2377	tags=34%, list=21%, signal=42%
V$HNF1_Q6	V$HNF1_Q6	Details ...	136	0.43943542	1.358976	0.06382979	1	0.82	2217	tags=43%, list=20%, signal=53%
V$HEN1_01	V$HEN1_01	Details ...	92	0.3719884	1.3501039	0.08	1	0.82	3936	tags=50%, list=35%, signal=76%
GGGGCCC,MIR-296	GGGGCCC,MIR-296	Details ...	37	0.46808884	1.3490052	0.12820514	1	0.82	3989	tags=57%, list=36%, signal=88%
ACAWYAAAG_UNKNOWN	ACAWYAAAG_UNKNOWN	Details ...	47	0.42016187	1.3477819	0.06521739	1	0.82	2416	tags=36%, list=22%, signal=46%
V$ZIC2_01	V$ZIC2_01	Details ...	124	0.3783578	1.3428879	0.071428575	1	0.82	2707	tags=35%, list=24%, signal=45%
RYTGCNNRGNAAC_V$MIF1_01	RYTGCNNRGNAAC_V$MIF1_01	Details ...	33	0.4507908	1.3403919	0.14285715	1	0.82	1919	tags=27%, list=17%, signal=33%
CAGGTCC,MIR-492	CAGGTCC,MIR-492	Details ...	28	0.43936202	1.3400464	0.06521739	1	0.82	3432	tags=39%, list=31%, signal=57%
V$ARP1_01	V$ARP1_01	Details ...	79	0.44620118	1.3380191	0.11363637	1	0.82	1989	tags=39%, list=18%, signal=47%
GGAANCGGAANY_UNKNOWN	GGAANCGGAANY_UNKNOWN	Details ...	52	0.32678217	1.3332944	0.12765957	1	0.82	4704	tags=50%, list=42%, signal=86%
V$EGR_Q6	V$EGR_Q6	Details ...	134	0.34138253	1.3328464	0.104166664	1	0.82	2103	tags=29%, list=19%, signal=35%
V$GATA_Q6	V$GATA_Q6	Details ...	106	0.45953193	1.3292212	0.13333334	0.99504626	0.83	2955	tags=56%, list=26%, signal=75%
V$ZF5_01	V$ZF5_01	Details ...	123	0.32817197	1.3242693	0.083333336	0.9957525	0.83	2875	tags=32%, list=26%, signal=42%
RGTTAMWNATT_V$HNF1_01	RGTTAMWNATT_V$HNF1_01	Details ...	43	0.4734796	1.3216485	0.10869565	0.98943317	0.85	1785	tags=44%, list=16%, signal=52%
V$NGFIC_01	V$NGFIC_01	Details ...	113	0.32333067	1.3194187	0.09615385	0.96830064	0.85	3460	tags=36%, list=31%, signal=52%
V$GATA4_Q3	V$GATA4_Q3	Details ...	113	0.36132532	1.3182428	0.16666667	0.9482422	0.85	3383	tags=43%, list=30%, signal=62%
CAGTCAC,MIR-134	CAGTCAC,MIR-134	Details ...	25	0.37947485	1.317805	0.13725491	0.925703	0.85	2780	tags=32%, list=25%, signal=42%
YATTNATC_UNKNOWN	YATTNATC_UNKNOWN	Details ...	162	0.40421945	1.3124739	0.048780486	0.92986184	0.85	2927	tags=46%, list=26%, signal=62%
V$HNF1_01	V$HNF1_01	Details ...	129	0.4380478	1.312415	0.1590909	0.9060193	0.85	2815	tags=47%, list=25%, signal=62%
CACTTTG,MIR-520G,MIR-520H	CACTTTG,MIR-520G,MIR-520H	Details ...	118	0.32920626	1.3115734	0.17021276	0.8896478	0.85	3060	tags=34%, list=27%, signal=46%
V$PPARA_02	V$PPARA_02	Details ...	61	0.40114328	1.311283	0.071428575	0.8700929	0.85	1826	tags=25%, list=16%, signal=29%
V$ZF5_B	V$ZF5_B	Details ...	117	0.3348593	1.3108332	0.17391305	0.8506338	0.85	2741	tags=33%, list=24%, signal=44%
V$CRX_Q4	V$CRX_Q4	Details ...	118	0.38227758	1.3059808	0.18181819	0.8548074	0.85	1752	tags=28%, list=16%, signal=33%
TCTCTCC,MIR-185	TCTCTCC,MIR-185	Details ...	53	0.3573186	1.304506	0.14035088	0.8443905	0.85	2775	tags=38%, list=25%, signal=50%
YAATNRNNNYNATT_UNKNOWN	YAATNRNNNYNATT_UNKNOWN	Details ...	51	0.43501538	1.3017068	0.08695652	0.8467728	0.86	2051	tags=39%, list=18%, signal=48%
RYTGCNWTGGNR_UNKNOWN	RYTGCNWTGGNR_UNKNOWN	Details ...	52	0.38979137	1.3008721	0.0952381	0.83295053	0.86	2975	tags=37%, list=27%, signal=50%
V$PAX4_03	V$PAX4_03	Details ...	133	0.3623586	1.2953789	0.125	0.84722	0.86	1971	tags=26%, list=18%, signal=32%
V$E2A_Q2	V$E2A_Q2	Details ...	107	0.39124268	1.2948306	0.13043478	0.8332328	0.87	2642	tags=39%, list=24%, signal=51%
V$EVI1_02	V$EVI1_02	Details ...	63	0.39019206	1.2909595	0.13636364	0.83524305	0.87	2103	tags=29%, list=19%, signal=35%
V$CDP_01	V$CDP_01	Details ...	37	0.49737802	1.2866577	0.2	0.84153116	0.87	2217	tags=46%, list=20%, signal=57%
V$GATA1_05	V$GATA1_05	Details ...	134	0.3888082	1.2856493	0.10204082	0.83043057	0.87	2585	tags=39%, list=23%, signal=50%
V$AHR_01	V$AHR_01	Details ...	39	0.325124	1.2836376	0.1521739	0.8242805	0.87	3483	tags=44%, list=31%, signal=63%
V$MEIS1BHOXA9_01	V$MEIS1BHOXA9_01	Details ...	71	0.40323848	1.2813342	0.13333334	0.8164371	0.87	2800	tags=38%, list=25%, signal=50%
V$CHX10_01	V$CHX10_01	Details ...	108	0.3872225	1.2813237	0.13333334	0.80165976	0.87	2135	tags=37%, list=19%, signal=45%
CCCNNNNNNAAGWT_UNKNOWN	CCCNNNNNNAAGWT_UNKNOWN	Details ...	53	0.35097262	1.2696911	0.22	0.8496735	0.89	1860	tags=21%, list=17%, signal=25%
CATRRAGC_UNKNOWN	CATRRAGC_UNKNOWN	Details ...	58	0.4078673	1.2645798	0.23684211	0.8587704	0.9	2704	tags=38%, list=24%, signal=50%
GTGTGAG,MIR-342	GTGTGAG,MIR-342	Details ...	29	0.37500948	1.2602115	0.22727273	0.86586857	0.9	2800	tags=34%, list=25%, signal=46%
V$MYOD_Q6_01	V$MYOD_Q6_01	Details ...	104	0.3695987	1.2541803	0.13953489	0.88232976	0.9	2923	tags=37%, list=26%, signal=49%
GTCNYYATGR_UNKNOWN	GTCNYYATGR_UNKNOWN	Details ...	36	0.3683523	1.2464225	0.13333334	0.90774256	0.9	2988	tags=33%, list=27%, signal=45%
GTGGGTGK_UNKNOWN	GTGGGTGK_UNKNOWN	Details ...	149	0.34352866	1.2438104	0.10204082	0.9083186	0.9	2759	tags=36%, list=25%, signal=47%
V$ZIC1_01	V$ZIC1_01		124	0.35193276	1.2393593	0.14814815	0.9230942	0.9	2707	tags=35%, list=24%, signal=45%
V$AHR_Q5	V$AHR_Q5		105	0.2909263	1.2390639	0.18867925	0.9092895	0.9	2760	tags=30%, list=25%, signal=40%
CTGRYYYNATT_UNKNOWN	CTGRYYYNATT_UNKNOWN		34	0.37596056	1.2381105	0.20754717	0.89917094	0.9	1935	tags=32%, list=17%, signal=39%
V$HNF3B_01	V$HNF3B_01		103	0.3782558	1.2363497	0.13333334	0.8918541	0.9	2051	tags=31%, list=18%, signal=38%
V$STAT5A_02	V$STAT5A_02		66	0.3533415	1.2208328	0.18604651	0.9565344	0.9	2909	tags=38%, list=26%, signal=51%
V$SRF_Q4	V$SRF_Q4		115	0.37496135	1.2195798	0.23255815	0.94935614	0.9	2955	tags=37%, list=26%, signal=49%
V$E47_01	V$E47_01		133	0.3399443	1.213581	0.18367347	0.96342194	0.9	2642	tags=34%, list=24%, signal=44%
YGTCCTTGR_UNKNOWN	YGTCCTTGR_UNKNOWN		43	0.38995323	1.2107797	0.24444444	0.9621179	0.9	3391	tags=47%, list=30%, signal=66%
TGAYRTCA_V$ATF3_Q6	TGAYRTCA_V$ATF3_Q6		259	0.3132578	1.2089895	0.09756097	0.95582545	0.9	2231	tags=27%, list=20%, signal=33%
ACTGCCT,MIR-34B	ACTGCCT,MIR-34B		111	0.2906346	1.2056873	0.14	0.9583923	0.9	3693	tags=37%, list=33%, signal=55%
V$CDPCR1_01	V$CDPCR1_01		59	0.3645993	1.2047828	0.1590909	0.94972146	0.9	2407	tags=34%, list=21%, signal=43%
YRCCAKNNGNCGC_UNKNOWN	YRCCAKNNGNCGC_UNKNOWN		29	0.41891202	1.2035897	0.23913044	0.94278646	0.91	2988	tags=45%, list=27%, signal=61%
V$ZID_01	V$ZID_01		107	0.31716612	1.1927552	0.17307693	0.9895372	0.92	3228	tags=37%, list=29%, signal=52%
V$EFC_Q6	V$EFC_Q6		126	0.32854486	1.191882	0.2173913	0.98019564	0.92	2511	tags=27%, list=22%, signal=34%
V$YY1_01	V$YY1_01		127	0.28691247	1.190364	0.26190478	0.9744404	0.92	2908	tags=31%, list=26%, signal=41%
V$NFY_C	V$NFY_C		112	0.29156873	1.1881081	0.17021276	0.97111434	0.92	2074	tags=22%, list=19%, signal=27%
V$OLF1_01	V$OLF1_01		132	0.33372602	1.187001	0.19607843	0.9652703	0.92	2565	tags=36%, list=23%, signal=47%
V$MYOD_01	V$MYOD_01		110	0.33638212	1.1831237	0.19148937	0.9729218	0.92	3636	tags=47%, list=32%, signal=69%
ACATATC,MIR-190	ACATATC,MIR-190		26	0.41427255	1.1762406	0.22916667	0.9912298	0.92	1267	tags=23%, list=11%, signal=26%
TTCYRGAA_UNKNOWN	TTCYRGAA_UNKNOWN		144	0.30062118	1.1750926	0.1891892	0.98402613	0.92	3042	tags=34%, list=27%, signal=46%
V$WHN_B	V$WHN_B		121	0.29455188	1.1736565	0.18	0.9768636	0.92	2565	tags=30%, list=23%, signal=38%
V$OCT_C	V$OCT_C		129	0.3362171	1.1690654	0.23809524	0.9865729	0.92	2512	tags=37%, list=22%, signal=47%
GAGCTGG,MIR-337	GAGCTGG,MIR-337		76	0.30013856	1.1661243	0.29090908	0.9891806	0.92	3573	tags=36%, list=32%, signal=52%
GGATTA_V$PITX2_Q2	GGATTA_V$PITX2_Q2		284	0.30397984	1.165227	0.25531915	0.9828441	0.93	2232	tags=27%, list=20%, signal=33%
CAAGGAT,MIR-362	CAAGGAT,MIR-362		33	0.3433075	1.1611818	0.23404256	0.9864772	0.93	2957	tags=39%, list=26%, signal=53%
V$GCM_Q2	V$GCM_Q2		111	0.32542494	1.1602626	0.2244898	0.97944605	0.93	2884	tags=32%, list=26%, signal=42%
V$CREBP1_Q2	V$CREBP1_Q2		118	0.29014403	1.1590092	0.23529412	0.9745962	0.93	2314	tags=26%, list=21%, signal=33%
V$MAZ_Q6	V$MAZ_Q6		95	0.29879588	1.1574891	0.25	0.9713718	0.93	3829	tags=40%, list=34%, signal=60%
V$EGR1_01	V$EGR1_01		131	0.28878558	1.1521127	0.3148148	0.9835765	0.93	3216	tags=33%, list=29%, signal=46%
TGCTGAY_UNKNOWN	TGCTGAY_UNKNOWN		259	0.30547026	1.1485155	0.20454545	0.98799753	0.93	2732	tags=32%, list=24%, signal=41%
TGTTTGY_V$HNF3_Q6	TGTTTGY_V$HNF3_Q6		356	0.32107568	1.1477389	0.29545453	0.9809413	0.93	2599	tags=35%, list=23%, signal=44%
V$TFIII_Q6	V$TFIII_Q6		104	0.31874132	1.1470257	0.27450982	0.9731746	0.93	2031	tags=31%, list=18%, signal=37%
V$STAT3_02	V$STAT3_02		63	0.34252766	1.1401039	0.25	0.9973918	0.93	4274	tags=56%, list=38%, signal=89%
V$LHX3_01	V$LHX3_01		109	0.37291536	1.1398681	0.30769232	0.9877398	0.93	1873	tags=30%, list=17%, signal=36%
V$POU3F2_02	V$POU3F2_02		124	0.32774264	1.138602	0.19607843	0.9850993	0.93	1849	tags=28%, list=17%, signal=33%
V$HP1SITEFACTOR_Q6	V$HP1SITEFACTOR_Q6		113	0.3364733	1.1358923	0.26086956	0.9852852	0.93	1871	tags=27%, list=17%, signal=32%
V$P300_01	V$P300_01		130	0.3076049	1.1358062	0.25531915	0.97549385	0.93	2988	tags=32%, list=27%, signal=44%
V$NKX25_02	V$NKX25_02		115	0.3407085	1.1342573	0.34042552	0.9720375	0.93	3239	tags=47%, list=29%, signal=65%
V$EVI1_05	V$EVI1_05		89	0.37257218	1.1330702	0.2857143	0.9677182	0.93	1752	tags=29%, list=16%, signal=34%
V$HNF6_Q6	V$HNF6_Q6		110	0.3378607	1.127039	0.2826087	0.9889096	0.93	2957	tags=40%, list=26%, signal=54%
CCCAGAG,MIR-326	CCCAGAG,MIR-326		78	0.33116555	1.1258985	0.35416666	0.987504	0.93	2915	tags=36%, list=26%, signal=48%
GTAAGAT,MIR-200A	GTAAGAT,MIR-200A		24	0.3982627	1.1244177	0.25	0.985498	0.93	1254	tags=17%, list=11%, signal=19%
AGGGCAG,MIR-18A	AGGGCAG,MIR-18A		62	0.32805863	1.1188264	0.23404256	1	0.93	3241	tags=35%, list=29%, signal=50%
V$T3R_Q6	V$T3R_Q6		117	0.29605103	1.1177942	0.27906978	0.99962056	0.93	2826	tags=35%, list=25%, signal=46%
V$DR4_Q2	V$DR4_Q2		118	0.3076982	1.1175603	0.3181818	0.99120593	0.93	3047	tags=38%, list=27%, signal=52%
V$CDPCR3HD_01	V$CDPCR3HD_01		112	0.31069434	1.117359	0.29166666	0.9835502	0.93	2568	tags=33%, list=23%, signal=42%
V$CREB_Q2_01	V$CREB_Q2_01		101	0.26466215	1.1152831	0.25531915	0.9860172	0.95	2231	tags=23%, list=20%, signal=28%
V$HAND1E47_01	V$HAND1E47_01		127	0.323992	1.1118838	0.3877551	0.99079436	0.95	1871	tags=30%, list=17%, signal=36%
CTGCAGY_UNKNOWN	CTGCAGY_UNKNOWN		369	0.2982023	1.1115837	0.26086956	0.98260593	0.95	3478	tags=41%, list=31%, signal=58%
V$FOXJ2_02	V$FOXJ2_02		101	0.33698168	1.1071684	0.29090908	0.9967864	0.96	2720	tags=39%, list=24%, signal=51%
CAGGTA_V$AREB6_01	CAGGTA_V$AREB6_01		362	0.29678345	1.106677	0.30232558	0.9897862	0.96	2551	tags=33%, list=23%, signal=41%
V$EGR2_01	V$EGR2_01		85	0.29829735	1.1061183	0.30769232	0.9823486	0.96	2858	tags=28%, list=26%, signal=38%
V$CIZ_01	V$CIZ_01		104	0.31806177	1.1053268	0.26923078	0.976539	0.96	2988	tags=39%, list=27%, signal=53%
V$OCT1_02	V$OCT1_02		100	0.3583641	1.1040483	0.36956522	0.9722802	0.96	2551	tags=40%, list=23%, signal=51%
V$HSF_Q6	V$HSF_Q6		96	0.32114068	1.103836	0.2826087	0.9650137	0.96	1871	tags=28%, list=17%, signal=33%
V$OCT1_01	V$OCT1_01		125	0.3089576	1.1006024	0.26086956	0.9690701	0.96	2669	tags=38%, list=24%, signal=50%
V$TGIF_01	V$TGIF_01		107	0.32096216	1.0996242	0.26666668	0.96449417	0.96	3514	tags=40%, list=31%, signal=58%
RYAAAKNNNNNNTTGW_UNKNOWN	RYAAAKNNNNNNTTGW_UNKNOWN		44	0.35245568	1.0968598	0.3	0.96716624	0.96	1589	tags=30%, list=14%, signal=34%
TCCCCAC,MIR-491	TCCCCAC,MIR-491		31	0.3592116	1.0948793	0.3	0.9660288	0.98	3328	tags=32%, list=30%, signal=46%
V$GATA3_01	V$GATA3_01		117	0.32423806	1.0919793	0.3488372	0.97283703	0.98	2472	tags=36%, list=22%, signal=46%
V$FREAC7_01	V$FREAC7_01		84	0.31856123	1.0910333	0.27272728	0.9686652	0.98	2459	tags=32%, list=22%, signal=41%
TCTAGAG,MIR-517	TCTAGAG,MIR-517		29	0.35632724	1.0899262	0.4375	0.9650255	0.98	2419	tags=31%, list=22%, signal=39%
V$LFA1_Q6	V$LFA1_Q6		123	0.29618946	1.087493	0.29411766	0.9661334	0.98	2103	tags=27%, list=19%, signal=33%
V$AREB6_03	V$AREB6_03		111	0.28590795	1.0864059	0.3255814	0.9632512	0.98	3331	tags=38%, list=30%, signal=53%
V$NMYC_01	V$NMYC_01		129	0.2456995	1.0849558	0.29090908	0.9618116	0.98	2135	tags=22%, list=19%, signal=27%
V$STAT5A_04	V$STAT5A_04		99	0.32537967	1.084885	0.35416666	0.954416	0.98	2713	tags=34%, list=24%, signal=45%
V$ATF1_Q6	V$ATF1_Q6		124	0.29140443	1.0816356	0.37209302	0.9603962	0.98	1898	tags=23%, list=17%, signal=28%
RYTAAWNNNTGAY_UNKNOWN	RYTAAWNNNTGAY_UNKNOWN		37	0.39988676	1.0789568	0.3255814	0.96873796	0.98	1888	tags=38%, list=17%, signal=45%
V$TEF_Q6	V$TEF_Q6		111	0.30911717	1.0780431	0.29787233	0.96653986	0.98	2612	tags=32%, list=23%, signal=41%
GTGCAAA,MIR-507	GTGCAAA,MIR-507		58	0.2876158	1.0773681	0.36956522	0.9631848	0.98	1838	tags=22%, list=16%, signal=27%
V$OCT1_05	V$OCT1_05		115	0.32594958	1.075221	0.4390244	0.96334356	0.98	1989	tags=31%, list=18%, signal=38%
V$E12_Q6	V$E12_Q6		118	0.32953632	1.0750905	0.4	0.9569655	0.98	3331	tags=39%, list=30%, signal=55%
V$OCT1_06	V$OCT1_06		128	0.2951061	1.0730503	0.34	0.9570835	0.98	2693	tags=36%, list=24%, signal=47%
V$PR_01	V$PR_01		68	0.30649644	1.0715277	0.3409091	0.957068	0.98	2173	tags=29%, list=19%, signal=36%
V$IK1_01	V$IK1_01		139	0.30190703	1.0711004	0.34042552	0.95123553	0.98	2800	tags=35%, list=25%, signal=46%
V$POU3F2_01	V$POU3F2_01		49	0.3546272	1.0705106	0.375	0.9465903	0.98	2416	tags=33%, list=22%, signal=41%
V$MSX1_01	V$MSX1_01		98	0.3155613	1.0701779	0.33333334	0.94112045	0.98	2945	tags=42%, list=26%, signal=56%
V$E47_02	V$E47_02		113	0.31507847	1.0698862	0.39534885	0.93612087	0.98	1838	tags=27%, list=16%, signal=32%
GCAAGGA,MIR-502	GCAAGGA,MIR-502		34	0.2987295	1.0689445	0.42222223	0.9339529	0.98	1267	tags=18%, list=11%, signal=20%
V$HFH4_01	V$HFH4_01		91	0.3253584	1.0668893	0.3125	0.93526894	0.98	1975	tags=34%, list=18%, signal=41%
V$USF2_Q6	V$USF2_Q6		126	0.25282463	1.0663545	0.31914893	0.93060356	0.98	3519	tags=33%, list=31%, signal=47%
V$MYOD_Q6	V$MYOD_Q6		113	0.3274409	1.0658513	0.41666666	0.9272319	0.98	3705	tags=50%, list=33%, signal=75%
GTTGNYNNRGNAAC_UNKNOWN	GTTGNYNNRGNAAC_UNKNOWN		44	0.3190933	1.0651147	0.3469388	0.92350686	0.98	2253	tags=25%, list=20%, signal=31%
YCATTAA_UNKNOWN	YCATTAA_UNKNOWN		277	0.30273098	1.0650138	0.3488372	0.91761875	0.98	1920	tags=27%, list=17%, signal=32%
V$TCF4_Q5	V$TCF4_Q5		116	0.3135179	1.0646017	0.3469388	0.9124243	0.98	2555	tags=33%, list=23%, signal=42%
V$POU1F1_Q6	V$POU1F1_Q6		111	0.32483524	1.0643774	0.36956522	0.9074932	0.98	3077	tags=43%, list=27%, signal=59%
V$CDX2_Q5	V$CDX2_Q5		111	0.3306443	1.063118	0.33333334	0.9061165	0.98	2103	tags=30%, list=19%, signal=36%
V$P53_02	V$P53_02		112	0.2797865	1.0630095	0.35416666	0.90027523	0.98	3360	tags=38%, list=30%, signal=54%
CCTGTGA,MIR-513	CCTGTGA,MIR-513		63	0.30340615	1.06251	0.37254903	0.89668	0.98	3306	tags=40%, list=30%, signal=56%
V$SMAD3_Q6	V$SMAD3_Q6		104	0.33357134	1.0622905	0.4375	0.89136	0.98	2575	tags=39%, list=23%, signal=51%
V$E2F1_Q4	V$E2F1_Q4		115	0.26246923	1.0617176	0.39215687	0.8869933	0.98	2515	tags=23%, list=22%, signal=29%
CAGNYGKNAAA_UNKNOWN	CAGNYGKNAAA_UNKNOWN		37	0.31333846	1.0609328	0.3265306	0.88385373	0.98	4046	tags=41%, list=36%, signal=63%
V$GATA_C	V$GATA_C		137	0.33047777	1.0606265	0.32608697	0.87924135	0.98	2800	tags=42%, list=25%, signal=56%
GGGNRMNNYCAT_UNKNOWN	GGGNRMNNYCAT_UNKNOWN		47	0.26724166	1.060501	0.4	0.8738981	0.98	2819	tags=28%, list=25%, signal=37%
V$PAX8_B	V$PAX8_B		45	0.324533	1.0602368	0.3962264	0.868956	0.98	2822	tags=38%, list=25%, signal=50%
V$CART1_01	V$CART1_01		97	0.33249024	1.0549974	0.36363637	0.88544035	0.98	2627	tags=41%, list=23%, signal=53%
CTACCTC,LET-7A,LET-7B,LET-7C,LET-7D,LET-7E,LET-7F,MIR-98,LET-7G,LET-7I	CTACCTC,LET-7A,LET-7B,LET-7C,LET-7D,LET-7E,LET-7F,MIR-98,LET-7G,LET-7I		184	0.25568992	1.0542393	0.4090909	0.8822687	0.98	2847	tags=32%, list=25%, signal=42%
V$AP4_Q6	V$AP4_Q6		108	0.32606822	1.0534847	0.38636363	0.879982	0.98	3273	tags=44%, list=29%, signal=61%
V$LMO2COM_01	V$LMO2COM_01		128	0.27429262	1.0532182	0.40425533	0.87523264	0.98	3380	tags=35%, list=30%, signal=50%
CTCAAGA,MIR-526B	CTCAAGA,MIR-526B		38	0.31341842	1.052322	0.3773585	0.8739462	0.98	2945	tags=29%, list=26%, signal=39%
YGCGYRCGC_UNKNOWN	YGCGYRCGC_UNKNOWN		139	0.23820463	1.052041	0.4117647	0.8706428	0.98	3780	tags=37%, list=34%, signal=56%
CTGYNNCTYTAA_UNKNOWN	CTGYNNCTYTAA_UNKNOWN		37	0.32389927	1.0486785	0.4117647	0.8781026	0.98	3145	tags=38%, list=28%, signal=52%
GTTRYCATRR_UNKNOWN	GTTRYCATRR_UNKNOWN		67	0.29407522	1.0477322	0.38297874	0.875484	0.98	2824	tags=28%, list=25%, signal=38%
V$STAT_Q6	V$STAT_Q6		133	0.2608423	1.0465704	0.4347826	0.8730084	0.98	4209	tags=49%, list=38%, signal=77%
V$SOX5_01	V$SOX5_01		113	0.30336213	1.0444852	0.36363637	0.8742265	0.98	1826	tags=25%, list=16%, signal=29%
AGGGCCA,MIR-328	AGGGCCA,MIR-328		44	0.3054406	1.0442659	0.42553192	0.8698122	0.98	3218	tags=34%, list=29%, signal=48%
V$SF1_Q6	V$SF1_Q6		127	0.25261658	1.0439789	0.3409091	0.8657175	0.98	3378	tags=29%, list=30%, signal=41%
GCANCTGNY_V$MYOD_Q6	GCANCTGNY_V$MYOD_Q6		435	0.2863582	1.0424994	0.5121951	0.86495674	0.98	2659	tags=32%, list=24%, signal=41%
TTAYRTAA_V$E4BP4_01	TTAYRTAA_V$E4BP4_01		107	0.27281493	1.040094	0.37777779	0.86891294	0.98	2605	tags=26%, list=23%, signal=34%
CCATCCA,MIR-432	CCATCCA,MIR-432		32	0.32314304	1.0396391	0.4347826	0.86543936	0.98	1113	tags=19%, list=10%, signal=21%
V$ER_Q6_01	V$ER_Q6_01		122	0.27518997	1.0385429	0.39130434	0.8643704	0.98	3434	tags=38%, list=31%, signal=54%
V$VDR_Q6	V$VDR_Q6		125	0.27216038	1.0384734	0.31914893	0.85961664	0.98	2553	tags=29%, list=23%, signal=37%
V$TST1_01	V$TST1_01		133	0.29954284	1.0380049	0.4318182	0.8562968	0.98	2072	tags=25%, list=19%, signal=30%
V$CREB_Q2	V$CREB_Q2		124	0.264619	1.0360215	0.4680851	0.8574948	0.98	2366	tags=25%, list=21%, signal=31%
V$LMO2COM_02	V$LMO2COM_02		128	0.3098402	1.0355744	0.35555556	0.8541595	0.98	2356	tags=30%, list=21%, signal=37%
V$MYC_Q2	V$MYC_Q2		97	0.25795996	1.0352705	0.4	0.8505587	0.98	2365	tags=24%, list=21%, signal=30%
TCTGATC,MIR-383	TCTGATC,MIR-383		20	0.32817	1.034636	0.4318182	0.84746677	0.98	2536	tags=30%, list=23%, signal=39%
TAAYNRNNTCC_UNKNOWN	TAAYNRNNTCC_UNKNOWN		78	0.3172006	1.0341564	0.40425533	0.843525	0.98	3185	tags=36%, list=28%, signal=50%
V$NKX61_01	V$NKX61_01		115	0.32914886	1.0316726	0.4047619	0.8486126	0.98	2498	tags=35%, list=22%, signal=44%
TGACAGNY_V$MEIS1_01	TGACAGNY_V$MEIS1_01		378	0.25883573	1.0308702	0.47916666	0.84663653	0.98	3387	tags=36%, list=30%, signal=49%
V$PIT1_Q6	V$PIT1_Q6		110	0.31509003	1.0298865	0.40816328	0.8443953	0.98	1873	tags=33%, list=17%, signal=39%
V$HNF4ALPHA_Q6	V$HNF4ALPHA_Q6		131	0.29732725	1.0285162	0.41304347	0.8443812	0.98	2988	tags=33%, list=27%, signal=44%
V$NCX_01	V$NCX_01		79	0.32495046	1.0276569	0.39534885	0.84227276	0.98	1918	tags=32%, list=17%, signal=38%
TCTGGAC,MIR-198	TCTGGAC,MIR-198		39	0.2891137	1.0266948	0.35555556	0.840136	0.98	2918	tags=28%, list=26%, signal=38%
V$EN1_01	V$EN1_01		51	0.32761216	1.0245348	0.46938777	0.84124887	0.98	2512	tags=33%, list=22%, signal=43%
CAGGGTC,MIR-504	CAGGGTC,MIR-504		44	0.29326957	1.0211984	0.42553192	0.848653	0.98	2920	tags=36%, list=26%, signal=49%
V$S8_01	V$S8_01		120	0.30760875	1.0199194	0.5	0.8481412	0.98	1826	tags=31%, list=16%, signal=36%
V$GATA6_01	V$GATA6_01		138	0.3287629	1.0199133	0.42	0.84376454	0.98	2649	tags=43%, list=24%, signal=56%
TTANTCA_UNKNOWN	TTANTCA_UNKNOWN		429	0.27222782	1.0197068	0.3809524	0.83959806	0.98	2512	tags=30%, list=22%, signal=37%
TGANNYRGCA_V$TCF11MAFG_01	TGANNYRGCA_V$TCF11MAFG_01		146	0.262101	1.0181473	0.36585367	0.8393134	0.98	1642	tags=21%, list=15%, signal=24%
V$TATA_01	V$TATA_01		144	0.32232878	1.0179492	0.43589744	0.8354955	0.98	2571	tags=34%, list=23%, signal=44%
V$CDPCR3_01	V$CDPCR3_01		26	0.40438983	1.0169222	0.4651163	0.83556503	0.98	2927	tags=50%, list=26%, signal=68%
V$RORA2_01	V$RORA2_01		74	0.30966133	1.014766	0.39534885	0.8373496	0.98	2454	tags=30%, list=22%, signal=38%
YTAATTAA_V$LHX3_01	YTAATTAA_V$LHX3_01		88	0.30171505	1.0143908	0.45238096	0.8341969	0.98	1910	tags=26%, list=17%, signal=31%
V$AP4_Q6_01	V$AP4_Q6_01		126	0.311106	1.0131534	0.47368422	0.8347183	0.98	2242	tags=30%, list=20%, signal=37%
TACAATC,MIR-508	TACAATC,MIR-508		34	0.31386048	1.0100502	0.42553192	0.84328264	1	1935	tags=21%, list=17%, signal=25%
RNGTGGGC_UNKNOWN	RNGTGGGC_UNKNOWN		375	0.23952179	1.0087003	0.44230768	0.84423256	1	3514	tags=35%, list=31%, signal=49%
V$CDP_02	V$CDP_02		54	0.34379956	1.0084168	0.5	0.8409131	1	2693	tags=37%, list=24%, signal=49%
V$HIF1_Q3	V$HIF1_Q3		116	0.25740618	1.007129	0.3877551	0.8401966	1	2642	tags=28%, list=24%, signal=36%
GAANYNYGACNY_UNKNOWN	GAANYNYGACNY_UNKNOWN		33	0.32759395	1.0071014	0.44444445	0.83603233	1	2074	tags=27%, list=19%, signal=33%
WGGAATGY_V$TEF1_Q6	WGGAATGY_V$TEF1_Q6		173	0.28097004	1.006353	0.47916666	0.8344719	1	3577	tags=40%, list=32%, signal=59%
V$OSF2_Q6	V$OSF2_Q6		134	0.27342153	1.005258	0.48	0.83403385	1	3068	tags=31%, list=27%, signal=43%
V$NF1_Q6_01	V$NF1_Q6_01		130	0.28231496	1.0048957	0.5	0.83052385	1	2719	tags=32%, list=24%, signal=41%
YNGTTNNNATT_UNKNOWN	YNGTTNNNATT_UNKNOWN		170	0.2811816	1.0037118	0.44444445	0.8298241	1	2732	tags=35%, list=24%, signal=45%
V$FOXO4_01	V$FOXO4_01		108	0.28868043	1.00319	0.50980395	0.827036	1	3119	tags=34%, list=28%, signal=47%
V$E2F_Q3_01	V$E2F_Q3_01		106	0.26938686	1.0029702	0.44	0.8232425	1	1632	tags=17%, list=15%, signal=20%
V$PAX5_01	V$PAX5_01		73	0.27922434	1.0019542	0.4047619	0.8223671	1	3836	tags=47%, list=34%, signal=70%
V$CREB_Q4	V$CREB_Q4		115	0.2447664	1.0011355	0.44444445	0.8202435	1	2722	tags=27%, list=24%, signal=35%
WTGAAAT_UNKNOWN	WTGAAAT_UNKNOWN		282	0.26264128	1.0003577	0.4888889	0.8180824	1	2074	tags=24%, list=19%, signal=29%
V$CEBPDELTA_Q6	V$CEBPDELTA_Q6		122	0.29608843	0.9998867	0.47619048	0.81534636	1	2642	tags=33%, list=24%, signal=42%
V$HMGIY_Q6	V$HMGIY_Q6		117	0.30587947	0.99965763	0.4090909	0.8126437	1	2108	tags=31%, list=19%, signal=38%
V$RFX1_01	V$RFX1_01		105	0.24798098	0.9979929	0.4893617	0.8130471	1	2034	tags=20%, list=18%, signal=24%
AGCYRWTTC_UNKNOWN	AGCYRWTTC_UNKNOWN		56	0.30304217	0.9975176	0.4883721	0.81073743	1	2718	tags=38%, list=24%, signal=49%
TTANWNANTGGM_UNKNOWN	TTANWNANTGGM_UNKNOWN		29	0.32985735	0.9966306	0.5813953	0.8098705	1	2551	tags=31%, list=23%, signal=40%
V$XBP1_01	V$XBP1_01		65	0.2545685	0.99587166	0.47368422	0.80774146	1	1608	tags=17%, list=14%, signal=20%
CTTTAAR_UNKNOWN	CTTTAAR_UNKNOWN		445	0.25465396	0.9951258	0.5	0.807486	1	3119	tags=34%, list=28%, signal=46%
V$CP2_02	V$CP2_02		122	0.26431575	0.9950475	0.41304347	0.8039058	1	3553	tags=39%, list=32%, signal=57%
V$AFP1_Q6	V$AFP1_Q6		119	0.29728648	0.99407357	0.44680852	0.80229896	1	3017	tags=38%, list=27%, signal=51%
SMTTTTGT_UNKNOWN	SMTTTTGT_UNKNOWN		196	0.25851077	0.99279046	0.47916666	0.8032874	1	1932	tags=22%, list=17%, signal=27%
YNTTTNNNANGCARM_UNKNOWN	YNTTTNNNANGCARM_UNKNOWN		37	0.35663423	0.99248546	0.45652175	0.8002448	1	1112	tags=27%, list=10%, signal=30%
V$AP2_Q6_01	V$AP2_Q6_01		124	0.26137015	0.99227923	0.4680851	0.7972245	1	3512	tags=35%, list=31%, signal=50%
V$PTF1BETA_Q6	V$PTF1BETA_Q6		115	0.2645645	0.9918011	0.42	0.7950755	1	2747	tags=30%, list=25%, signal=39%
V$LXR_Q3	V$LXR_Q3		34	0.29964185	0.9911031	0.4893617	0.79476666	1	2915	tags=29%, list=26%, signal=40%
V$NF1_Q6	V$NF1_Q6		141	0.27992558	0.98868763	0.46938777	0.79845005	1	2642	tags=32%, list=24%, signal=41%
GATAAGR_V$GATA_C	GATAAGR_V$GATA_C		161	0.3312456	0.9857375	0.55	0.8044844	1	2570	tags=41%, list=23%, signal=52%
V$OCT_Q6	V$OCT_Q6		119	0.28580514	0.98407584	0.5116279	0.8076039	1	2551	tags=34%, list=23%, signal=44%
YATGNWAAT_V$OCT_C	YATGNWAAT_V$OCT_C		174	0.28967956	0.98390293	0.53488374	0.80437124	1	2703	tags=34%, list=24%, signal=45%
TGACATY_UNKNOWN	TGACATY_UNKNOWN		315	0.25311205	0.9825519	0.42553192	0.805386	1	2075	tags=26%, list=19%, signal=31%
V$HTF_01	V$HTF_01		28	0.30879736	0.9805445	0.5	0.80821294	1	2800	tags=36%, list=25%, signal=48%
V$AR_03	V$AR_03		33	0.284772	0.9800677	0.4509804	0.8069187	1	2043	tags=24%, list=18%, signal=30%
V$MMEF2_Q6	V$MMEF2_Q6		139	0.30297545	0.9783303	0.4878049	0.8087297	1	2535	tags=33%, list=23%, signal=42%
V$SP1_01	V$SP1_01		126	0.25019038	0.9775336	0.4883721	0.8071748	1	2642	tags=26%, list=24%, signal=34%
V$SP3_Q3	V$SP3_Q3		110	0.25272414	0.97430897	0.42857143	0.814837	1	3093	tags=31%, list=28%, signal=42%
RRAGTTGT_UNKNOWN	RRAGTTGT_UNKNOWN		109	0.26541507	0.9741415	0.4680851	0.8119837	1	2204	tags=24%, list=20%, signal=29%
V$CREBP1_01	V$CREBP1_01		77	0.25104356	0.97202724	0.44444445	0.81641793	1	3421	tags=31%, list=31%, signal=45%
WYAAANNRNNNGCG_UNKNOWN	WYAAANNRNNNGCG_UNKNOWN		25	0.30077955	0.9702778	0.45454547	0.81816036	1	1112	tags=12%, list=10%, signal=13%
V$MEIS1AHOXA9_01	V$MEIS1AHOXA9_01		55	0.3184605	0.97021174	0.46938777	0.814854	1	2627	tags=42%, list=23%, signal=54%
CTGAGCC,MIR-24	CTGAGCC,MIR-24		123	0.23461947	0.9663733	0.56363636	0.82484657	1	4393	tags=48%, list=39%, signal=78%
V$ATF_01	V$ATF_01		128	0.22409426	0.9648762	0.4893617	0.82663184	1	2674	tags=26%, list=24%, signal=33%
V$AP2REP_01	V$AP2REP_01		85	0.25996205	0.9646252	0.44680852	0.82416606	1	3574	tags=40%, list=32%, signal=58%
V$AP4_Q5	V$AP4_Q5		130	0.28961664	0.96386147	0.58536583	0.82387984	1	3724	tags=47%, list=33%, signal=69%
V$MYB_Q6	V$MYB_Q6		116	0.2770708	0.9612599	0.46666667	0.8281283	1	2210	tags=25%, list=20%, signal=31%
V$OCT1_Q6	V$OCT1_Q6		124	0.2778586	0.96051985	0.53333336	0.8266426	1	1894	tags=28%, list=17%, signal=34%
CCCACAT,MIR-299-3P	CCCACAT,MIR-299-3P		25	0.31883517	0.9601905	0.5	0.82395154	1	1608	tags=24%, list=14%, signal=28%
CACCAGC,MIR-138	CACCAGC,MIR-138		103	0.23885848	0.9594439	0.47272727	0.8227633	1	2466	tags=22%, list=22%, signal=28%
V$NFY_01	V$NFY_01		126	0.23766549	0.95720726	0.47727272	0.82630664	1	2003	tags=22%, list=18%, signal=27%
RRCCGTTA_UNKNOWN	RRCCGTTA_UNKNOWN		35	0.2616167	0.9559389	0.56	0.8272549	1	4361	tags=49%, list=39%, signal=79%
GGAMTNNNNNTCCY_UNKNOWN	GGAMTNNNNNTCCY_UNKNOWN		55	0.25208327	0.9558276	0.48076922	0.8241082	1	4425	tags=38%, list=40%, signal=63%
V$SREBP_Q3	V$SREBP_Q3		116	0.27811125	0.955067	0.52380955	0.822445	1	3247	tags=37%, list=29%, signal=52%
V$E2F1_Q3	V$E2F1_Q3		105	0.25644723	0.95476055	0.4888889	0.8194038	1	2755	tags=27%, list=25%, signal=35%
TTGGGAG,MIR-150	TTGGGAG,MIR-150		49	0.2968419	0.9521276	0.49056605	0.8244777	1	2551	tags=29%, list=23%, signal=37%
V$HFH3_01	V$HFH3_01		88	0.28318867	0.95135057	0.4888889	0.8231253	1	2500	tags=33%, list=22%, signal=42%
V$MIF1_01	V$MIF1_01		75	0.23140079	0.9487855	0.6122449	0.8268305	1	2535	tags=20%, list=23%, signal=26%
AGCTCCT,MIR-28	AGCTCCT,MIR-28		40	0.28584793	0.9486504	0.44	0.8237007	1	3715	tags=38%, list=33%, signal=56%
V$HNF4_Q6	V$HNF4_Q6		125	0.2623913	0.94757515	0.52272725	0.8234102	1	2649	tags=34%, list=24%, signal=44%
V$TTF1_Q6	V$TTF1_Q6		126	0.27344516	0.9473913	0.5897436	0.82061905	1	3437	tags=41%, list=31%, signal=59%
V$AMEF2_Q6	V$AMEF2_Q6		123	0.28487098	0.9459505	0.53333336	0.8231346	1	1972	tags=25%, list=18%, signal=30%
V$FOXO1_01	V$FOXO1_01		124	0.25670373	0.9457344	0.5625	0.8207172	1	2639	tags=30%, list=24%, signal=39%
TGATTTRY_V$GFI1_01	TGATTTRY_V$GFI1_01		147	0.29998893	0.94394726	0.55813956	0.82432777	1	2819	tags=40%, list=25%, signal=53%
V$OCT1_Q5_01	V$OCT1_Q5_01		122	0.27958313	0.9437756	0.53846157	0.82198334	1	2551	tags=34%, list=23%, signal=44%
V$MYCMAX_03	V$MYCMAX_03		116	0.23366605	0.9426521	0.6530612	0.8217071	1	3079	tags=27%, list=27%, signal=36%
GGARNTKYCCA_UNKNOWN	GGARNTKYCCA_UNKNOWN		36	0.28690973	0.94180363	0.5769231	0.8216468	1	2372	tags=33%, list=21%, signal=42%
V$NKX62_Q2	V$NKX62_Q2		108	0.2830061	0.94113755	0.5869565	0.8198671	1	2605	tags=31%, list=23%, signal=41%
CACGTG_V$MYC_Q2	CACGTG_V$MYC_Q2		482	0.19462839	0.9381143	0.5686275	0.8260664	1	3092	tags=26%, list=28%, signal=35%
V$AP2_Q3	V$AP2_Q3		130	0.24746461	0.93747854	0.47916666	0.82423806	1	1914	tags=18%, list=17%, signal=22%
V$TCF11MAFG_01	V$TCF11MAFG_01		103	0.24866967	0.93542427	0.5813953	0.8259341	1	1762	tags=21%, list=16%, signal=25%
V$COUP_DR1_Q6	V$COUP_DR1_Q6		124	0.24289213	0.9315509	0.5952381	0.8336493	1	3071	tags=28%, list=27%, signal=38%
V$LYF1_01	V$LYF1_01		128	0.25845146	0.93035126	0.5217391	0.83451146	1	2488	tags=27%, list=22%, signal=34%
V$TCF11_01	V$TCF11_01		102	0.26524624	0.9300163	0.4888889	0.8323951	1	2498	tags=30%, list=22%, signal=39%
TGTGTGA,MIR-377	TGTGTGA,MIR-377		87	0.23684105	0.9297226	0.53488374	0.8304976	1	2306	tags=22%, list=21%, signal=27%
V$OCT1_03	V$OCT1_03		101	0.28831407	0.9296894	0.5882353	0.8275603	1	2642	tags=36%, list=24%, signal=46%
YKACATTT_UNKNOWN	YKACATTT_UNKNOWN		121	0.229589	0.9296337	0.625	0.82475835	1	2967	tags=31%, list=26%, signal=41%
TTCNRGNNNNTTC_V$HSF_Q6	TTCNRGNNNNTTC_V$HSF_Q6		75	0.2548932	0.92908376	0.53333336	0.823417	1	2988	tags=31%, list=27%, signal=42%
V$BRN2_01	V$BRN2_01		114	0.2730982	0.92850167	0.5531915	0.8242371	1	1795	tags=25%, list=16%, signal=30%
V$FREAC4_01	V$FREAC4_01		77	0.28586358	0.9282856	0.61904764	0.8217558	1	3478	tags=43%, list=31%, signal=62%
RAAGNYNNCTTY_UNKNOWN	RAAGNYNNCTTY_UNKNOWN		71	0.30011216	0.9279898	0.6136364	0.81976783	1	1772	tags=30%, list=16%, signal=35%
V$TITF1_Q3	V$TITF1_Q3		118	0.2776613	0.92798007	0.6744186	0.8168084	1	3579	tags=43%, list=32%, signal=63%
ACACTGG,MIR-199A,MIR-199B	ACACTGG,MIR-199A,MIR-199B		80	0.24901098	0.9269705	0.5740741	0.8169413	1	2349	tags=23%, list=21%, signal=28%
V$GATA1_02	V$GATA1_02		123	0.27541724	0.92480797	0.5952381	0.82028115	1	2897	tags=35%, list=26%, signal=47%
V$E2F1DP1_01	V$E2F1DP1_01		96	0.25135618	0.92470866	0.52380955	0.817696	1	2951	tags=27%, list=26%, signal=36%
V$E2F1DP2_01	V$E2F1DP2_01		96	0.25135618	0.92470866	0.52380955	0.8147861	1	2951	tags=27%, list=26%, signal=36%
V$E2F4DP2_01	V$E2F4DP2_01		96	0.25135618	0.92470866	0.52380955	0.81189674	1	2951	tags=27%, list=26%, signal=36%
V$FAC1_01	V$FAC1_01		106	0.2614631	0.9243761	0.5925926	0.80977935	1	2596	tags=31%, list=23%, signal=40%
V$E2F_02	V$E2F_02		97	0.24774967	0.9239782	0.5116279	0.8094762	1	2951	tags=27%, list=26%, signal=36%
V$ATF6_01	V$ATF6_01		63	0.24180208	0.92288303	0.67391306	0.8095317	1	3689	tags=32%, list=33%, signal=47%
V$AP4_01	V$AP4_01		133	0.25823715	0.91989136	0.61904764	0.8145249	1	3069	tags=33%, list=27%, signal=45%
V$AREB6_04	V$AREB6_04		116	0.26878667	0.9193584	0.627907	0.81287074	1	2218	tags=28%, list=20%, signal=35%
V$NFKAPPAB65_01	V$NFKAPPAB65_01		123	0.24586658	0.9164053	0.60465115	0.8180063	1	3274	tags=35%, list=29%, signal=49%
V$USF_C	V$USF_C		137	0.21491303	0.91626424	0.63461536	0.81562984	1	2220	tags=19%, list=20%, signal=23%
V$FOXO3_01	V$FOXO3_01		107	0.26519504	0.91601753	0.5555556	0.81330657	1	3499	tags=38%, list=31%, signal=55%
V$ARNT_02	V$ARNT_02		115	0.20520997	0.91488874	0.6481481	0.81304646	1	3723	tags=31%, list=33%, signal=46%
V$DR3_Q4	V$DR3_Q4		67	0.26891562	0.9136236	0.59574467	0.81422496	1	1909	tags=24%, list=17%, signal=29%
GGGYGTGNY_UNKNOWN	GGGYGTGNY_UNKNOWN		325	0.21624696	0.9118869	0.5769231	0.8160399	1	3255	tags=31%, list=29%, signal=43%
V$TFIIA_Q6	V$TFIIA_Q6		137	0.24505378	0.91175234	0.5833333	0.8141753	1	3022	tags=28%, list=27%, signal=39%
GTGGTGA,MIR-197	GTGGTGA,MIR-197		34	0.26470277	0.91134655	0.5319149	0.81206465	1	1488	tags=15%, list=13%, signal=17%
V$CDC5_01	V$CDC5_01		137	0.26236007	0.9112366	0.6086956	0.80957574	1	2815	tags=32%, list=25%, signal=42%
V$HNF3_Q6	V$HNF3_Q6		95	0.27473557	0.9110111	0.5952381	0.80772334	1	2091	tags=31%, list=19%, signal=37%
V$GATA1_04	V$GATA1_04		118	0.30864054	0.90991336	0.6086956	0.80817795	1	3005	tags=43%, list=27%, signal=58%
TGAGATT,MIR-216	TGAGATT,MIR-216		56	0.22885135	0.90976447	0.5319149	0.8062849	1	1824	tags=21%, list=16%, signal=25%
GCCNNNWTAAR_UNKNOWN	GCCNNNWTAAR_UNKNOWN		68	0.29457334	0.90967053	0.6666667	0.8039127	1	2408	tags=28%, list=22%, signal=35%
WTTGKCTG_UNKNOWN	WTTGKCTG_UNKNOWN		235	0.23056026	0.907922	0.6666667	0.80657387	1	2925	tags=32%, list=26%, signal=43%
V$CEBP_Q3	V$CEBP_Q3		123	0.23198633	0.9052396	0.75	0.81122535	1	1838	tags=24%, list=16%, signal=28%
GTACAGG,MIR-486	GTACAGG,MIR-486		33	0.2732123	0.90485007	0.61538464	0.8094041	1	1909	tags=27%, list=17%, signal=33%
TNCATNTCCYR_UNKNOWN	TNCATNTCCYR_UNKNOWN		53	0.23927855	0.90396905	0.60784316	0.80969715	1	3389	tags=34%, list=30%, signal=48%
V$RP58_01	V$RP58_01		115	0.27906525	0.90323585	0.61702126	0.80952066	1	2945	tags=39%, list=26%, signal=53%
V$OCT1_B	V$OCT1_B		125	0.26225284	0.90313315	0.5609756	0.80707574	1	2822	tags=37%, list=25%, signal=49%
V$AP1FJ_Q2	V$AP1FJ_Q2		145	0.24294583	0.9020757	0.5869565	0.8072032	1	3355	tags=36%, list=30%, signal=51%
SNACANNNYSYAGA_UNKNOWN	SNACANNNYSYAGA_UNKNOWN		30	0.24170016	0.9008713	0.5714286	0.8074075	1	4465	tags=57%, list=40%, signal=94%
V$STAT6_01	V$STAT6_01		115	0.23726068	0.90060306	0.62	0.8052264	1	1885	tags=20%, list=17%, signal=24%
V$BACH2_01	V$BACH2_01		140	0.2289001	0.9000431	0.5869565	0.8046305	1	2621	tags=27%, list=23%, signal=35%
RTTTNNNYTGGM_UNKNOWN	RTTTNNNYTGGM_UNKNOWN		84	0.27194852	0.89977145	0.67391306	0.80277723	1	2988	tags=38%, list=27%, signal=52%
V$ATF_B	V$ATF_B		93	0.23348829	0.8995025	0.65957445	0.80051816	1	2760	tags=28%, list=25%, signal=37%
GCGSCMNTTT_UNKNOWN	GCGSCMNTTT_UNKNOWN		30	0.26810873	0.89917654	0.64	0.7987087	1	2089	tags=20%, list=19%, signal=25%
V$MYB_Q3	V$MYB_Q3		111	0.25296497	0.8988562	0.7209302	0.7967888	1	2086	tags=28%, list=19%, signal=34%
TGACCTTG_V$SF1_Q6	TGACCTTG_V$SF1_Q6		122	0.21566024	0.898694	0.5952381	0.794594	1	2616	tags=24%, list=23%, signal=31%
V$SRF_01	V$SRF_01		37	0.30248192	0.8981074	0.5208333	0.79363257	1	2210	tags=30%, list=20%, signal=37%
V$COUP_01	V$COUP_01		135	0.23920289	0.89800686	0.64444447	0.7917253	1	3307	tags=33%, list=30%, signal=46%
V$NFKB_C	V$NFKB_C		136	0.23677026	0.8977425	0.6666667	0.78966856	1	3066	tags=29%, list=27%, signal=40%
V$GR_Q6_01	V$GR_Q6_01		129	0.2512558	0.8953869	0.64	0.7944342	1	2016	tags=21%, list=18%, signal=25%
V$MYCMAX_02	V$MYCMAX_02		117	0.24190505	0.8951025	0.7169811	0.7924923	1	2884	tags=30%, list=26%, signal=40%
V$TAL1BETAITF2_01	V$TAL1BETAITF2_01		120	0.26884183	0.89353985	0.59090906	0.7943536	1	1767	tags=28%, list=16%, signal=32%
AAGCAAT,MIR-137	AAGCAAT,MIR-137		94	0.23859434	0.89157814	0.63461536	0.7973058	1	2923	tags=30%, list=26%, signal=40%
V$LEF1_Q2	V$LEF1_Q2		104	0.22710261	0.8905322	0.6458333	0.79798263	1	2707	tags=25%, list=24%, signal=33%
V$GFI1_01	V$GFI1_01		135	0.25157374	0.8897832	0.625	0.7983311	1	2927	tags=33%, list=26%, signal=45%
V$AP2_Q6	V$AP2_Q6		127	0.20217957	0.88880795	0.63461536	0.79816854	1	1792	tags=15%, list=16%, signal=18%
TGTYNNNNNRGCARM_UNKNOWN	TGTYNNNNNRGCARM_UNKNOWN		27	0.2949978	0.88831204	0.66	0.79700446	1	2760	tags=44%, list=25%, signal=59%
WGTTNNNNNAAA_UNKNOWN	WGTTNNNNNAAA_UNKNOWN		263	0.22719052	0.8882784	0.7659575	0.79464585	1	2714	tags=27%, list=24%, signal=35%
V$USF_Q6	V$USF_Q6		119	0.19253431	0.88763463	0.7222222	0.79398906	1	3422	tags=27%, list=31%, signal=38%
V$CREL_01	V$CREL_01		136	0.23319416	0.8872806	0.6136364	0.79309845	1	2555	tags=28%, list=23%, signal=36%
V$EVI1_04	V$EVI1_04		123	0.24823087	0.88723916	0.6862745	0.7908048	1	3028	tags=35%, list=27%, signal=47%
V$IPF1_Q4	V$IPF1_Q4		117	0.2679084	0.88713896	0.70454544	0.7886736	1	2498	tags=30%, list=22%, signal=38%
GTATTAT,MIR-369-3P	GTATTAT,MIR-369-3P		96	0.23832794	0.8860871	0.625	0.78914773	1	1798	tags=20%, list=16%, signal=23%
V$SMAD4_Q6	V$SMAD4_Q6		112	0.24858272	0.8859948	0.6	0.7869186	1	3553	tags=38%, list=32%, signal=56%
ATGTCAC,MIR-489	ATGTCAC,MIR-489		42	0.26322272	0.88538	0.60784316	0.7868071	1	2825	tags=29%, list=25%, signal=38%
V$NFKB_Q6	V$NFKB_Q6		130	0.25581732	0.88406855	0.64705884	0.7871933	1	2173	tags=24%, list=19%, signal=29%
V$GATA1_03	V$GATA1_03		120	0.26468387	0.88371384	0.6136364	0.78541166	1	2020	tags=24%, list=18%, signal=29%
TGCCAAR_V$NF1_Q6	TGCCAAR_V$NF1_Q6		343	0.24982697	0.8833277	0.62222224	0.7843847	1	1551	tags=20%, list=14%, signal=22%
V$RORA1_01	V$RORA1_01		136	0.24588792	0.8822773	0.7173913	0.78505343	1	2130	tags=24%, list=19%, signal=30%
V$HNF4_DR1_Q3	V$HNF4_DR1_Q3		139	0.22521684	0.88143444	0.6888889	0.7851416	1	1593	tags=16%, list=14%, signal=18%
V$HFH1_01	V$HFH1_01		124	0.25423947	0.8814012	0.575	0.7828323	1	2665	tags=28%, list=24%, signal=37%
V$P53_DECAMER_Q2	V$P53_DECAMER_Q2		126	0.23167333	0.8806052	0.6923077	0.78322756	1	3115	tags=30%, list=28%, signal=41%
V$NFKB_Q6_01	V$NFKB_Q6_01		113	0.25990182	0.87885994	0.7368421	0.7861425	1	2923	tags=32%, list=26%, signal=43%
V$RFX1_02	V$RFX1_02		120	0.23163232	0.8787108	0.6530612	0.7841594	1	3004	tags=28%, list=27%, signal=37%
MCAATNNNNNGCG_UNKNOWN	MCAATNNNNNGCG_UNKNOWN		50	0.23884231	0.87627244	0.625	0.7875858	1	3138	tags=26%, list=28%, signal=36%
V$MAZR_01	V$MAZR_01		109	0.22123721	0.87581545	0.6415094	0.78624976	1	4328	tags=41%, list=39%, signal=67%
V$FOXJ2_01	V$FOXJ2_01		83	0.2593012	0.87537545	0.67391306	0.78560996	1	2559	tags=33%, list=23%, signal=42%
V$CMYB_01	V$CMYB_01		119	0.20370641	0.8727609	0.625	0.7899347	1	3022	tags=28%, list=27%, signal=38%
V$LEF1_Q6	V$LEF1_Q6		126	0.2356228	0.86932504	0.6976744	0.7975335	1	2897	tags=32%, list=26%, signal=42%
CACTGCC,MIR-34A,MIR-34C,MIR-449	CACTGCC,MIR-34A,MIR-34C,MIR-449		143	0.22307035	0.8690748	0.7291667	0.7957876	1	2600	tags=26%, list=23%, signal=33%
AAAYRNCTG_UNKNOWN	AAAYRNCTG_UNKNOWN		182	0.2394649	0.86883	0.75	0.79425156	1	1794	tags=23%, list=16%, signal=26%
V$ATF3_Q6	V$ATF3_Q6		117	0.21749373	0.865598	0.7894737	0.8012036	1	1745	tags=17%, list=16%, signal=20%
GTCAGGA,MIR-378	GTCAGGA,MIR-378		28	0.28956518	0.8646206	0.61702126	0.80253977	1	3990	tags=57%, list=36%, signal=89%
V$SP1_Q2_01	V$SP1_Q2_01		122	0.22468482	0.8644132	0.7234042	0.8005484	1	1903	tags=20%, list=17%, signal=23%
V$CEBP_01	V$CEBP_01		120	0.23937708	0.8621902	0.7777778	0.8034007	1	2016	tags=22%, list=18%, signal=26%
AGTTCTC,MIR-146A,MIR-146B	AGTTCTC,MIR-146A,MIR-146B		27	0.25996563	0.86216867	0.5681818	0.80113757	1	2454	tags=26%, list=22%, signal=33%
V$COMP1_01	V$COMP1_01		64	0.2885819	0.8614651	0.6818182	0.80081433	1	3002	tags=39%, list=27%, signal=53%
V$ARNT_01	V$ARNT_01		122	0.2100356	0.8607388	0.6904762	0.80085385	1	2365	tags=22%, list=21%, signal=28%
TAATTA_V$CHX10_01	TAATTA_V$CHX10_01		364	0.23886216	0.86004335	0.6904762	0.8001992	1	2512	tags=29%, list=22%, signal=36%
V$E2F1_Q4_01	V$E2F1_Q4_01		105	0.23183425	0.8590337	0.7083333	0.8009663	1	1632	tags=14%, list=15%, signal=17%
CCCNNGGGAR_V$OLF1_01	CCCNNGGGAR_V$OLF1_01		153	0.22063777	0.8588332	0.7692308	0.79952437	1	3486	tags=37%, list=31%, signal=52%
V$GRE_C	V$GRE_C		63	0.27443868	0.8584066	0.6363636	0.7995016	1	1501	tags=21%, list=13%, signal=24%
V$MZF1_01	V$MZF1_01		111	0.24944031	0.8557701	0.68085104	0.804348	1	3114	tags=32%, list=28%, signal=44%
V$E2F_Q2	V$E2F_Q2		79	0.22856842	0.85413283	0.73333335	0.805656	1	2226	tags=23%, list=20%, signal=28%
V$ATF4_Q2	V$ATF4_Q2		120	0.21896982	0.8540174	0.625	0.8039374	1	3294	tags=32%, list=29%, signal=44%
ATGCTGG,MIR-338	ATGCTGG,MIR-338		47	0.23295	0.8527656	0.6666667	0.80459154	1	3405	tags=30%, list=30%, signal=43%
V$POU6F1_01	V$POU6F1_01		117	0.2765933	0.8524692	0.72727275	0.8033765	1	3156	tags=44%, list=28%, signal=61%
V$E2F_Q6	V$E2F_Q6		101	0.22684215	0.85236555	0.63829786	0.80191416	1	3068	tags=26%, list=27%, signal=35%
RACCACAR_V$AML_Q6	RACCACAR_V$AML_Q6		138	0.24377918	0.85120124	0.75555557	0.8029607	1	3065	tags=35%, list=27%, signal=47%
V$ALPHACP1_01	V$ALPHACP1_01		127	0.22033618	0.8499476	0.82608694	0.80407184	1	2051	tags=22%, list=18%, signal=27%
V$CACCCBINDINGFACTOR_Q6	V$CACCCBINDINGFACTOR_Q6		146	0.21553361	0.8496077	0.7307692	0.8024653	1	3551	tags=38%, list=32%, signal=55%
GACAATC,MIR-219	GACAATC,MIR-219		74	0.23947033	0.84848523	0.66071427	0.80304176	1	4291	tags=47%, list=38%, signal=76%
V$PR_Q2	V$PR_Q2		117	0.22936364	0.8474606	0.71428573	0.80317575	1	2459	tags=26%, list=22%, signal=34%
ATAAGCT,MIR-21	ATAAGCT,MIR-21		69	0.24005517	0.846863	0.6666667	0.8021813	1	2208	tags=28%, list=20%, signal=34%
V$AP3_Q6	V$AP3_Q6		122	0.24833892	0.8467213	0.7111111	0.80018646	1	2596	tags=31%, list=23%, signal=40%
V$TATA_C	V$TATA_C		165	0.2613993	0.846028	0.68292683	0.80011916	1	2685	tags=32%, list=24%, signal=42%
GCTNWTTGK_UNKNOWN	GCTNWTTGK_UNKNOWN		135	0.227642	0.845844	0.76744187	0.79838264	1	2642	tags=28%, list=24%, signal=36%
V$MYB_Q5_01	V$MYB_Q5_01		116	0.246048	0.8457112	0.77272725	0.79684675	1	2086	tags=27%, list=19%, signal=33%
RNTCANNRNNYNATTW_UNKNOWN	RNTCANNRNNYNATTW_UNKNOWN		27	0.32830617	0.8452689	0.725	0.79613894	1	2323	tags=30%, list=21%, signal=37%
V$TAL1BETAE47_01	V$TAL1BETAE47_01		118	0.26151028	0.84474814	0.7083333	0.7962421	1	1767	tags=28%, list=16%, signal=33%
V$E2F1_Q3_01	V$E2F1_Q3_01		123	0.19884713	0.8399129	0.7708333	0.8059198	1	2455	tags=20%, list=22%, signal=25%
V$STAT_01	V$STAT_01		133	0.22139893	0.8397663	0.8095238	0.80402285	1	3068	tags=32%, list=27%, signal=43%
AAGCACT,MIR-520F	AAGCACT,MIR-520F		102	0.21742631	0.83938396	0.6904762	0.8036427	1	1305	tags=15%, list=12%, signal=16%
RTAAACA_V$FREAC2_01	RTAAACA_V$FREAC2_01		456	0.21366465	0.8391712	0.85106385	0.80222946	1	2454	tags=25%, list=22%, signal=30%
V$GATA1_01	V$GATA1_01		127	0.21374433	0.8385838	0.7234042	0.8019786	1	1942	tags=17%, list=17%, signal=21%
V$GR_Q6	V$GR_Q6		122	0.23758563	0.83727413	0.8039216	0.8026389	1	1318	tags=18%, list=12%, signal=20%
RYCACNNRNNRNCAG_UNKNOWN	RYCACNNRNNRNCAG_UNKNOWN		34	0.26469168	0.8371815	0.6981132	0.80074227	1	2945	tags=38%, list=26%, signal=52%
V$NKX22_01	V$NKX22_01		79	0.2373906	0.83451575	0.73913044	0.8052424	1	2571	tags=29%, list=23%, signal=38%
CCTNTMAGA_UNKNOWN	CCTNTMAGA_UNKNOWN		63	0.2516904	0.8339643	0.75	0.805555	1	3106	tags=32%, list=28%, signal=44%
V$FXR_Q3	V$FXR_Q3		48	0.2653477	0.83287483	0.7173913	0.8059945	1	3464	tags=44%, list=31%, signal=63%
ATGGYGGA_UNKNOWN	ATGGYGGA_UNKNOWN		43	0.2308325	0.8328116	0.68085104	0.8041311	1	2909	tags=28%, list=26%, signal=38%
CACTGTG,MIR-128A,MIR-128B	CACTGTG,MIR-128A,MIR-128B		168	0.19776222	0.82897407	0.82978725	0.81283975	1	3432	tags=32%, list=31%, signal=46%
CATTGTYY_V$SOX9_B1	CATTGTYY_V$SOX9_B1		181	0.22072849	0.8284865	0.78846157	0.8121974	1	2093	tags=22%, list=19%, signal=27%
AAAGGAT,MIR-501	AAAGGAT,MIR-501		72	0.22605878	0.8278931	0.8181818	0.8113544	1	1772	tags=17%, list=16%, signal=20%
CAATGCA,MIR-33	CAATGCA,MIR-33		55	0.23887403	0.827329	0.74509805	0.810949	1	4064	tags=45%, list=36%, signal=71%
V$E2F_Q3	V$E2F_Q3		107	0.22307721	0.8267065	0.7234042	0.8106848	1	2265	tags=19%, list=20%, signal=23%
V$AR_Q6	V$AR_Q6		108	0.22924738	0.82552123	0.8108108	0.8113548	1	2051	tags=24%, list=18%, signal=29%
RNCTGNYNRNCTGNY_UNKNOWN	RNCTGNYNRNCTGNY_UNKNOWN		31	0.28042692	0.82549834	0.8367347	0.8093726	1	3483	tags=48%, list=31%, signal=70%
V$FREAC3_01	V$FREAC3_01		121	0.25324818	0.8232585	0.75	0.81224024	1	2822	tags=35%, list=25%, signal=46%
V$STAT5A_03	V$STAT5A_03		122	0.23267043	0.82248175	0.7446808	0.8119356	1	1835	tags=21%, list=16%, signal=25%
V$TBP_01	V$TBP_01		115	0.25526494	0.8186362	0.7368421	0.81928146	1	1413	tags=20%, list=13%, signal=23%
TGACGTCA_V$ATF3_Q6	TGACGTCA_V$ATF3_Q6		107	0.2017065	0.8185974	0.8604651	0.81728965	1	2760	tags=25%, list=25%, signal=33%
V$CP2_01	V$CP2_01		132	0.23374225	0.8171834	0.8	0.81830806	1	3412	tags=36%, list=30%, signal=52%
V$LBP1_Q6	V$LBP1_Q6		103	0.24996231	0.8164605	0.8378378	0.8178442	1	2348	tags=32%, list=21%, signal=40%
GTTNYYNNGGTNA_UNKNOWN	GTTNYYNNGGTNA_UNKNOWN		33	0.2322394	0.8161292	0.68085104	0.8163372	1	517	tags=9%, list=5%, signal=10%
V$PAX6_01	V$PAX6_01		50	0.23015542	0.8158765	0.85106385	0.8145906	1	2043	tags=22%, list=18%, signal=27%
V$HIF1_Q5	V$HIF1_Q5		121	0.2037563	0.81340533	0.78723407	0.8188267	1	2988	tags=30%, list=27%, signal=40%
V$RREB1_01	V$RREB1_01		101	0.20183286	0.81319076	0.79591835	0.8171148	1	3389	tags=33%, list=30%, signal=46%
TGCGCANK_UNKNOWN	TGCGCANK_UNKNOWN		250	0.16471532	0.81311226	0.79545456	0.8151703	1	3054	tags=23%, list=27%, signal=31%
V$DBP_Q6	V$DBP_Q6		120	0.23919435	0.81244755	0.84444445	0.81453997	1	1664	tags=22%, list=15%, signal=25%
V$HNF4_01	V$HNF4_01		136	0.22683005	0.8117147	0.84090906	0.8147032	1	2977	tags=29%, list=27%, signal=39%
V$NFE2_01	V$NFE2_01		138	0.22257663	0.81154954	0.7380952	0.8130128	1	3004	tags=29%, list=27%, signal=39%
TAGCTTT,MIR-9	TAGCTTT,MIR-9		127	0.21078862	0.81084585	0.7346939	0.8123357	1	2274	tags=23%, list=20%, signal=28%
V$GABP_B	V$GABP_B		114	0.18748386	0.8096319	0.70212764	0.81221384	1	4876	tags=41%, list=44%, signal=72%
V$HSF2_01	V$HSF2_01		116	0.2248518	0.8089477	0.8684211	0.81158906	1	2208	tags=22%, list=20%, signal=28%
V$E2F_Q6_01	V$E2F_Q6_01		110	0.21439081	0.8080984	0.6923077	0.81189585	1	3068	tags=25%, list=27%, signal=33%
SGCGSSAAA_V$E2F1DP2_01	SGCGSSAAA_V$E2F1DP2_01		75	0.23186247	0.80625504	0.7209302	0.8137935	1	2929	tags=24%, list=26%, signal=32%
V$STAT4_01	V$STAT4_01		133	0.24193907	0.8061856	0.76086956	0.811962	1	1934	tags=23%, list=17%, signal=28%
V$NFY_Q6_01	V$NFY_Q6_01		129	0.18796992	0.8047854	0.8125	0.8143076	1	1982	tags=17%, list=18%, signal=20%
V$CREBP1CJUN_01	V$CREBP1CJUN_01		119	0.19988923	0.804289	0.8666667	0.8133741	1	2760	tags=25%, list=25%, signal=33%
V$SRF_C	V$SRF_C		116	0.23014158	0.8013176	0.70212764	0.81913173	1	2707	tags=27%, list=24%, signal=35%
V$PAX8_01	V$PAX8_01		15	0.30777046	0.8012712	0.73333335	0.81726307	1	2642	tags=47%, list=24%, signal=61%
ACCATTT,MIR-522	ACCATTT,MIR-522		78	0.20206757	0.8006504	0.78431374	0.8170435	1	2954	tags=27%, list=26%, signal=36%
V$AP1_Q6	V$AP1_Q6		130	0.2237933	0.8000734	0.8095238	0.8159525	1	2993	tags=30%, list=27%, signal=40%
V$NFKAPPAB_01	V$NFKAPPAB_01		125	0.23759528	0.7997508	0.8	0.8151116	1	2923	tags=30%, list=26%, signal=41%
ACCAATC,MIR-509	ACCAATC,MIR-509		19	0.29317448	0.7994498	0.71794873	0.8139722	1	3411	tags=42%, list=30%, signal=60%
V$E2F_01	V$E2F_01		36	0.23714173	0.79697233	0.7346939	0.8178504	1	2031	tags=17%, list=18%, signal=20%
V$HEN1_02	V$HEN1_02		86	0.2184484	0.79591835	0.7708333	0.81844264	1	2439	tags=24%, list=22%, signal=31%
V$SP1_Q6	V$SP1_Q6		128	0.19386569	0.7937739	0.78723407	0.82057756	1	2109	tags=19%, list=19%, signal=23%
V$E4BP4_01	V$E4BP4_01		94	0.20572834	0.79377043	0.85714287	0.8187278	1	1662	tags=15%, list=15%, signal=17%
V$TAL1ALPHAE47_01	V$TAL1ALPHAE47_01		119	0.24822748	0.79262066	0.7906977	0.8188664	1	1767	tags=26%, list=16%, signal=31%
V$PPAR_DR1_Q2	V$PPAR_DR1_Q2		127	0.21670063	0.7912253	0.78571427	0.8206008	1	2199	tags=20%, list=20%, signal=25%
V$PAX4_04	V$PAX4_04		106	0.22543924	0.7908948	0.84615386	0.81937665	1	2760	tags=28%, list=25%, signal=37%
GAGCCAG,MIR-149	GAGCCAG,MIR-149		73	0.2027446	0.79033875	0.8039216	0.81876445	1	3740	tags=36%, list=33%, signal=53%
V$CEBPGAMMA_Q6	V$CEBPGAMMA_Q6		119	0.2171475	0.7902495	0.82222223	0.81703657	1	1839	tags=19%, list=16%, signal=23%
V$MEF2_01	V$MEF2_01		73	0.28262427	0.788109	0.8	0.82060784	1	2887	tags=36%, list=26%, signal=48%
TGCTGCT,MIR-15A,MIR-16,MIR-15B,MIR-195,MIR-424,MIR-497	TGCTGCT,MIR-15A,MIR-16,MIR-15B,MIR-195,MIR-424,MIR-497		295	0.17924587	0.7873535	0.8695652	0.8208029	1	3238	tags=26%, list=29%, signal=36%
V$AP1_01	V$AP1_01		147	0.21351817	0.78622615	0.95	0.82264775	1	3109	tags=32%, list=28%, signal=44%
V$FOXO4_02	V$FOXO4_02		125	0.22932361	0.7850059	0.81632656	0.8245374	1	2732	tags=30%, list=24%, signal=39%
V$SMAD_Q6	V$SMAD_Q6		128	0.20299065	0.78420824	0.8148148	0.8237291	1	3077	tags=29%, list=27%, signal=39%
GCTGAGT,MIR-512-5P	GCTGAGT,MIR-512-5P		29	0.23542976	0.7830205	0.7592593	0.8248796	1	1248	tags=17%, list=11%, signal=19%
TGCACTT,MIR-519C,MIR-519B,MIR-519A	TGCACTT,MIR-519C,MIR-519B,MIR-519A		209	0.19694342	0.7822948	0.85106385	0.82497174	1	1948	tags=17%, list=17%, signal=20%
V$SREBP1_Q6	V$SREBP1_Q6		129	0.21932636	0.781093	0.9411765	0.82589537	1	3421	tags=36%, list=31%, signal=51%
AAAGACA,MIR-511	AAAGACA,MIR-511		103	0.20707795	0.78019154	0.8979592	0.82622975	1	1877	tags=19%, list=17%, signal=23%
CAGCTTT,MIR-320	CAGCTTT,MIR-320		121	0.19848742	0.7799923	0.8235294	0.8245539	1	3029	tags=28%, list=27%, signal=38%
V$TEF1_Q6	V$TEF1_Q6		110	0.2190122	0.77994716	0.81632656	0.82273155	1	3185	tags=33%, list=28%, signal=45%
ATAGGAA,MIR-202	ATAGGAA,MIR-202		52	0.22531828	0.77992606	0.67391306	0.82088685	1	4512	tags=42%, list=40%, signal=71%
V$TCF1P_Q6	V$TCF1P_Q6		112	0.21307707	0.77958083	0.8333333	0.81966394	1	3036	tags=27%, list=27%, signal=36%
V$HNF4_01_B	V$HNF4_01_B		120	0.22930673	0.77929926	0.82978725	0.8188271	1	3002	tags=31%, list=27%, signal=42%
YTATTTTNR_V$MEF2_02	YTATTTTNR_V$MEF2_02		334	0.2276702	0.7776747	0.9268293	0.8223524	1	2998	tags=33%, list=27%, signal=43%
V$LXR_DR4_Q3	V$LXR_DR4_Q3		46	0.24784908	0.7770667	0.80851066	0.8221478	1	1651	tags=20%, list=15%, signal=23%
V$STAT1_03	V$STAT1_03		116	0.1863959	0.7769843	0.8979592	0.8206346	1	2472	tags=24%, list=22%, signal=31%
TAANNYSGCG_UNKNOWN	TAANNYSGCG_UNKNOWN		40	0.19541639	0.77243096	0.7659575	0.82773864	1	2691	tags=20%, list=24%, signal=26%
V$E2F_Q4	V$E2F_Q4		102	0.20776449	0.770442	0.78723407	0.8313245	1	2951	tags=25%, list=26%, signal=33%
TGCACTG,MIR-148A,MIR-152,MIR-148B	TGCACTG,MIR-148A,MIR-152,MIR-148B		125	0.19893911	0.7692589	0.9130435	0.8322556	1	2579	tags=23%, list=23%, signal=30%
V$CREB_01	V$CREB_01		121	0.18354817	0.7670068	0.8863636	0.83397037	1	2760	tags=23%, list=25%, signal=30%
GTGACGY_V$E4F1_Q6	GTGACGY_V$E4F1_Q6		316	0.16002017	0.7657084	0.9166667	0.83445776	1	3136	tags=25%, list=28%, signal=34%
CTCNANGTGNY_UNKNOWN	CTCNANGTGNY_UNKNOWN		40	0.25106886	0.76455724	0.8604651	0.8353889	1	3239	tags=38%, list=29%, signal=53%
V$BACH1_01	V$BACH1_01		142	0.21167774	0.76382136	0.8181818	0.8349551	1	2376	tags=25%, list=21%, signal=32%
V$SRF_Q6	V$SRF_Q6		133	0.24226242	0.7620578	0.8095238	0.8362387	1	2955	tags=32%, list=26%, signal=43%
GGTGTGT,MIR-329	GGTGTGT,MIR-329		44	0.21848248	0.75390357	0.8125	0.8535151	1	1503	tags=14%, list=13%, signal=16%
AATGGAG,MIR-136	AATGGAG,MIR-136		41	0.22814356	0.7532918	0.7924528	0.8534553	1	1840	tags=20%, list=16%, signal=23%
AAAGGGA,MIR-204,MIR-211	AAAGGGA,MIR-204,MIR-211		119	0.18391018	0.7520632	0.875	0.8539417	1	2722	tags=23%, list=24%, signal=30%
V$E2F1DP1RB_01	V$E2F1DP1RB_01		100	0.20096539	0.74912786	0.79545456	0.8566087	1	3068	tags=25%, list=27%, signal=34%
CAGCCTC,MIR-485-5P	CAGCCTC,MIR-485-5P		73	0.19584067	0.7491139	0.7307692	0.85476255	1	3931	tags=44%, list=35%, signal=67%
V$NRF2_Q4	V$NRF2_Q4		132	0.20149834	0.7447723	0.9285714	0.8632806	1	2993	tags=30%, list=27%, signal=41%
V$ERR1_Q2	V$ERR1_Q2		124	0.19556858	0.74436533	0.9302326	0.8621981	1	2619	tags=24%, list=23%, signal=31%
YWATTWNNRGCT_UNKNOWN	YWATTWNNRGCT_UNKNOWN		32	0.24765608	0.7441557	0.8636364	0.8609223	1	4227	tags=47%, list=38%, signal=75%
V$CREB_02	V$CREB_02		122	0.1620367	0.7411026	0.8372093	0.86655164	1	3773	tags=30%, list=34%, signal=44%
V$OCT1_04	V$OCT1_04		122	0.22157922	0.74007684	0.93877554	0.86731446	1	2693	tags=31%, list=24%, signal=41%
V$FOXD3_01	V$FOXD3_01		107	0.21013927	0.7390181	0.9166667	0.8673755	1	2693	tags=32%, list=24%, signal=41%
V$SRF_Q5_01	V$SRF_Q5_01		116	0.22826006	0.73856914	0.90909094	0.86621237	1	2847	tags=28%, list=25%, signal=38%
AGGAGTG,MIR-483	AGGAGTG,MIR-483		32	0.21001662	0.73753697	0.76086956	0.8661008	1	4704	tags=44%, list=42%, signal=75%
ACAWNRNSRCGG_UNKNOWN	ACAWNRNSRCGG_UNKNOWN		41	0.1808871	0.73662496	0.7413793	0.86577857	1	3331	tags=24%, list=30%, signal=35%
GGCKCATGS_UNKNOWN	GGCKCATGS_UNKNOWN		29	0.20854862	0.73601913	0.8	0.8653856	1	2056	tags=17%, list=18%, signal=21%
ACTGTGA,MIR-27A,MIR-27B	ACTGTGA,MIR-27A,MIR-27B		229	0.17821355	0.73486805	0.9791667	0.8652824	1	3105	tags=28%, list=28%, signal=38%
V$PBX1_02	V$PBX1_02		67	0.23203652	0.73135716	0.975	0.8700735	1	2988	tags=37%, list=27%, signal=51%
V$YY1_02	V$YY1_02		113	0.16179696	0.7295686	0.9019608	0.8720683	1	3275	tags=19%, list=29%, signal=27%
V$MEIS1_01	V$MEIS1_01		117	0.21647695	0.72435474	0.9111111	0.8822251	1	3339	tags=37%, list=30%, signal=52%
V$FREAC2_01	V$FREAC2_01		126	0.18715213	0.72368896	0.94	0.8823312	1	3136	tags=27%, list=28%, signal=37%
V$FOX_Q2	V$FOX_Q2		102	0.21327792	0.71971613	0.8958333	0.88772315	1	2714	tags=26%, list=24%, signal=35%
V$HFH8_01	V$HFH8_01		108	0.21723045	0.71746224	0.82857144	0.88902026	1	2875	tags=28%, list=26%, signal=37%
V$TAXCREB_02	V$TAXCREB_02		15	0.29860133	0.71738553	0.8333333	0.8873532	1	3354	tags=40%, list=30%, signal=57%
CTCAGGG,MIR-125B,MIR-125A	CTCAGGG,MIR-125B,MIR-125A		177	0.1751815	0.714507	0.8979592	0.8920245	1	4150	tags=40%, list=37%, signal=62%
V$AP1_Q6_01	V$AP1_Q6_01		134	0.2115837	0.7130649	0.8604651	0.89190257	1	3004	tags=31%, list=27%, signal=42%
V$PPARG_01	V$PPARG_01		21	0.21707143	0.7129526	0.85106385	0.89017165	1	3531	tags=24%, list=32%, signal=35%
V$E2F1_Q6	V$E2F1_Q6		103	0.19070518	0.71263975	0.6976744	0.88867325	1	2951	tags=23%, list=26%, signal=31%
V$MTF1_Q4	V$MTF1_Q4		125	0.19255646	0.7121142	0.95454544	0.8877059	1	3507	tags=35%, list=31%, signal=51%
CTCTGGA,MIR-520A,MIR-525	CTCTGGA,MIR-520A,MIR-525		80	0.19861111	0.70856345	0.8913044	0.89111066	1	3060	tags=31%, list=27%, signal=43%
TTCCGTT,MIR-191	TTCCGTT,MIR-191		18	0.24606162	0.7067472	0.8269231	0.8925284	1	4477	tags=56%, list=40%, signal=92%
V$CREB_Q3	V$CREB_Q3		115	0.16177146	0.702947	1	0.8955503	1	3805	tags=31%, list=34%, signal=47%
V$AP2GAMMA_01	V$AP2GAMMA_01		119	0.19063002	0.7021284	0.97727275	0.89476645	1	3936	tags=39%, list=35%, signal=59%
V$IRF7_01	V$IRF7_01		120	0.19837064	0.6991405	0.93877554	0.8976895	1	2056	tags=21%, list=18%, signal=25%
V$MYOGENIN_Q6	V$MYOGENIN_Q6		112	0.21352875	0.69805276	0.85714287	0.8982629	1	3139	tags=32%, list=28%, signal=44%
V$AREB6_01	V$AREB6_01		127	0.18508717	0.697425	0.9583333	0.8977662	1	2455	tags=24%, list=22%, signal=30%
AGGTGCA,MIR-500	AGGTGCA,MIR-500		46	0.2071873	0.6924691	0.87234044	0.90583295	1	3395	tags=35%, list=30%, signal=50%
V$USF_Q6_01	V$USF_Q6_01		103	0.1697394	0.69069695	0.9591837	0.9066105	1	2220	tags=17%, list=20%, signal=20%
CCAWWNAAGG_V$SRF_Q4	CCAWWNAAGG_V$SRF_Q4		48	0.24501878	0.6838006	0.88372093	0.91257334	1	2370	tags=23%, list=21%, signal=29%
GTCTTCC,MIR-7	GTCTTCC,MIR-7		79	0.18660264	0.67952174	0.9361702	0.9159562	1	3715	tags=30%, list=33%, signal=45%
TTTNNANAGCYR_UNKNOWN	TTTNNANAGCYR_UNKNOWN		55	0.22505364	0.67770725	0.9	0.9165289	1	2955	tags=29%, list=26%, signal=39%
V$E2F4DP1_01	V$E2F4DP1_01		101	0.1866379	0.6771095	0.85365856	0.9157758	1	2951	tags=24%, list=26%, signal=32%
GCACTTT,MIR-17-5P,MIR-20A,MIR-106A,MIR-106B,MIR-20B,MIR-519D	GCACTTT,MIR-17-5P,MIR-20A,MIR-106A,MIR-106B,MIR-20B,MIR-519D		272	0.15791823	0.67432636	0.9411765	0.91832846	1	2578	tags=19%, list=23%, signal=25%
GCTTGAA,MIR-498	GCTTGAA,MIR-498		47	0.20065664	0.6736811	0.97727275	0.9173951	1	3218	tags=32%, list=29%, signal=45%
V$FOXO1_02	V$FOXO1_02		113	0.19684015	0.6716226	0.9791667	0.91921705	1	3002	tags=30%, list=27%, signal=41%
V$MYCMAX_B	V$MYCMAX_B		133	0.15710361	0.6694026	0.9230769	0.9200371	1	2590	tags=20%, list=23%, signal=26%
V$E2F_03	V$E2F_03		115	0.17773296	0.66609776	0.85106385	0.9212043	1	1891	tags=13%, list=17%, signal=16%
V$E2F1_Q6_01	V$E2F1_Q6_01		112	0.17216611	0.6588205	0.82222223	0.92684734	1	2929	tags=21%, list=26%, signal=28%
V$SPZ1_01	V$SPZ1_01		127	0.16588007	0.65379643	0.9791667	0.93130416	1	2897	tags=25%, list=26%, signal=34%
V$EGR3_01	V$EGR3_01		34	0.18094127	0.6423872	1	0.94049126	1	3974	tags=32%, list=35%, signal=50%
GGGATGC,MIR-324-5P	GGGATGC,MIR-324-5P		24	0.21118037	0.6302785	0.94545454	0.9489878	1	3142	tags=33%, list=28%, signal=46%
GGCNRNWCTTYS_UNKNOWN	GGCNRNWCTTYS_UNKNOWN		39	0.1605462	0.63007903	0.9767442	0.9472303	1	4215	tags=33%, list=38%, signal=53%
V$E2F_Q4_01	V$E2F_Q4_01		108	0.16704085	0.61723673	0.92	0.95509845	1	3068	tags=21%, list=27%, signal=29%
GAGCCTG,MIR-484	GAGCCTG,MIR-484		52	0.1658622	0.57612836	0.96	0.97564197	1	2119	tags=19%, list=19%, signal=24%
