# Supplementary material for: A genomic analysis of mouse models of breast cancer reveals molecular features of mouse models and relationships to human breast cancer
Source: Breast Cancer Res. 2014 Jun 5;16(3):R59. doi: 10.1186/bcr3672 (PMC4078930; doi:10.1186/bcr3672)
Supplement: Additional file 11 — GSEA for mouse models compared to all other models or to mammary gland development. Listed by model. [file bcr3672-S11.zip › AdditionalFile11/Notch/Vs_other_models/C6/Downregulated_in_Notch_vs_otherModels.txt]

NAME	GS<br> follow link to MSigDB	GS DETAILS	SIZE	ES	NES	NOM p-val	FDR q-val	FWER p-val	RANK AT MAX	LEADING EDGE
CAMP_UP.V1_UP	CAMP_UP.V1_UP	Details ...	123	-0.49425927	-2.0664902	0	9.57E-04	0.001	2541	tags=42%, list=23%, signal=54%
PIGF_UP.V1_UP	PIGF_UP.V1_UP	Details ...	94	-0.4839593	-1.6954266	0.01584507	0.11919515	0.163	2309	tags=44%, list=21%, signal=54%
HOXA9_DN.V1_UP	HOXA9_DN.V1_UP	Details ...	90	-0.52953774	-1.6048886	0.023679417	0.21849883	0.324	1445	tags=33%, list=13%, signal=38%
RB_P107_DN.V1_DN	RB_P107_DN.V1_DN	Details ...	86	-0.44556063	-1.6048776	0.03533569	0.16387412	0.324	2826	tags=40%, list=25%, signal=52%
STK33_SKM_UP	STK33_SKM_UP	Details ...	129	-0.53794545	-1.5652859	0.030141843	0.21157655	0.436	1140	tags=31%, list=10%, signal=34%
SNF5_DN.V1_UP	SNF5_DN.V1_UP	Details ...	134	-0.51241046	-1.5383437	0.033333335	0.22893898	0.488	2082	tags=43%, list=19%, signal=53%
KRAS.DF.V1_UP	KRAS.DF.V1_UP	Details ...	123	-0.4598972	-1.4314936	0.052188553	0.5217824	0.679	1836	tags=36%, list=16%, signal=42%
RPS14_DN.V1_UP	RPS14_DN.V1_UP	Details ...	113	-0.51924187	-1.4146968	0.0990991	0.5233815	0.697	1362	tags=38%, list=12%, signal=43%
RAF_UP.V1_UP	RAF_UP.V1_UP	Details ...	123	-0.43538633	-1.4053676	0.05210084	0.5038232	0.712	1754	tags=37%, list=16%, signal=44%
MTOR_UP.N4.V1_UP	MTOR_UP.N4.V1_UP	Details ...	130	-0.37184614	-1.3938881	0.044217687	0.49401873	0.725	2424	tags=36%, list=22%, signal=46%
GLI1_UP.V1_UP	GLI1_UP.V1_UP	Details ...	16	-0.52584636	-1.3935207	0.13018867	0.45014018	0.725	2612	tags=38%, list=23%, signal=49%
TBK1.DF_DN	TBK1.DF_DN	Details ...	157	-0.36651948	-1.3834084	0.06725664	0.4468727	0.742	2144	tags=31%, list=19%, signal=37%
MEK_UP.V1_DN	MEK_UP.V1_DN	Details ...	98	-0.41984525	-1.3665069	0.097826086	0.464145	0.761	1841	tags=33%, list=16%, signal=39%
RB_P130_DN.V1_DN	RB_P130_DN.V1_DN	Details ...	81	-0.42257965	-1.3547354	0.12520868	0.46911055	0.773	2349	tags=46%, list=21%, signal=57%
LTE2_UP.V1_DN	LTE2_UP.V1_DN	Details ...	111	-0.45047835	-1.3192652	0.113879	0.55836433	0.814	1567	tags=34%, list=14%, signal=39%
VEGF_A_UP.V1_DN	VEGF_A_UP.V1_DN	Details ...	122	-0.38172492	-1.309572	0.12773722	0.5549325	0.822	2315	tags=36%, list=21%, signal=45%
STK33_UP	STK33_UP	Details ...	129	-0.43866232	-1.3081326	0.14007092	0.5269063	0.823	1128	tags=23%, list=10%, signal=26%
KRAS.50_UP.V1_UP	KRAS.50_UP.V1_UP	Details ...	31	-0.5388155	-1.3066565	0.11467116	0.50221056	0.823	1605	tags=42%, list=14%, signal=49%
SIRNA_EIF4GI_UP	SIRNA_EIF4GI_UP	Details ...	65	-0.36799607	-1.2862166	0.16517055	0.5398856	0.844	2143	tags=37%, list=19%, signal=45%
E2F1_UP.V1_DN	E2F1_UP.V1_DN	Details ...	129	-0.4009139	-1.2836522	0.16491228	0.52114516	0.847	2384	tags=37%, list=21%, signal=47%
EGFR_UP.V1_UP	EGFR_UP.V1_UP		121	-0.41064557	-1.2601078	0.1509121	0.5743119	0.87	1625	tags=31%, list=15%, signal=35%
AKT_UP.V1_DN	AKT_UP.V1_DN		138	-0.4115091	-1.247292	0.18637992	0.59245056	0.883	1783	tags=36%, list=16%, signal=43%
STK33_NOMO_UP	STK33_NOMO_UP		146	-0.4126114	-1.2451206	0.19332162	0.5732567	0.885	1199	tags=22%, list=11%, signal=24%
RB_DN.V1_DN	RB_DN.V1_DN		86	-0.41763183	-1.2261655	0.22654867	0.61089987	0.9	2087	tags=35%, list=19%, signal=43%
AKT_UP_MTOR_DN.V1_DN	AKT_UP_MTOR_DN.V1_DN		138	-0.36221018	-1.2023749	0.22201835	0.66899323	0.909	2173	tags=35%, list=19%, signal=43%
MEK_UP.V1_UP	MEK_UP.V1_UP		124	-0.38198754	-1.2016191	0.18793103	0.64623207	0.909	1544	tags=27%, list=14%, signal=31%
TGFB_UP.V1_DN	TGFB_UP.V1_DN		108	-0.34658566	-1.1862102	0.18887015	0.6755322	0.919	1101	tags=17%, list=10%, signal=18%
CSR_LATE_UP.V1_DN	CSR_LATE_UP.V1_DN		74	-0.37634584	-1.1631513	0.23613596	0.72859615	0.93	1099	tags=22%, list=10%, signal=24%
ATF2_S_UP.V1_DN	ATF2_S_UP.V1_DN		107	-0.3898149	-1.1521046	0.26785713	0.74382156	0.933	1180	tags=24%, list=11%, signal=27%
ERB2_UP.V1_DN	ERB2_UP.V1_DN		92	-0.34430772	-1.143286	0.2838828	0.7494982	0.935	2517	tags=37%, list=22%, signal=47%
CAHOY_ASTROGLIAL	CAHOY_ASTROGLIAL		64	-0.4178477	-1.1424981	0.2979094	0.7286617	0.935	2084	tags=44%, list=19%, signal=53%
CAMP_UP.V1_DN	CAMP_UP.V1_DN		116	-0.31956813	-1.1330893	0.28774422	0.73663205	0.938	1609	tags=22%, list=14%, signal=25%
RB_P107_DN.V1_UP	RB_P107_DN.V1_UP		109	-0.37868834	-1.1134179	0.35084426	0.7814942	0.948	1777	tags=28%, list=16%, signal=33%
LEF1_UP.V1_DN	LEF1_UP.V1_DN		111	-0.36071914	-1.1053283	0.30236486	0.7862467	0.952	1203	tags=22%, list=11%, signal=24%
GCNP_SHH_UP_EARLY.V1_DN	GCNP_SHH_UP_EARLY.V1_DN		120	-0.32426152	-1.1039006	0.2936937	0.76838696	0.953	2162	tags=33%, list=19%, signal=41%
LTE2_UP.V1_UP	LTE2_UP.V1_UP		120	-0.32524985	-1.1014766	0.31881532	0.7550692	0.953	1731	tags=26%, list=15%, signal=30%
SRC_UP.V1_DN	SRC_UP.V1_DN		81	-0.34595403	-1.0958534	0.3203252	0.75240874	0.955	2328	tags=37%, list=21%, signal=46%
TBK1.DF_UP	TBK1.DF_UP		166	-0.30734655	-1.0902609	0.3512545	0.75072134	0.956	1643	tags=19%, list=15%, signal=22%
WNT_UP.V1_DN	WNT_UP.V1_DN		122	-0.3306761	-1.086384	0.31064573	0.74397326	0.958	1129	tags=23%, list=10%, signal=25%
ATF2_UP.V1_DN	ATF2_UP.V1_DN		113	-0.3638272	-1.0857846	0.3425129	0.727217	0.958	1078	tags=23%, list=10%, signal=25%
TBK1.DN.48HRS_DN	TBK1.DN.48HRS_DN		39	-0.32273856	-1.0742078	0.3676732	0.74540204	0.959	2597	tags=33%, list=23%, signal=43%
PDGF_ERK_DN.V1_DN	PDGF_ERK_DN.V1_DN		88	-0.27891716	-1.0705343	0.36731106	0.7380484	0.959	440	tags=9%, list=4%, signal=9%
P53_DN.V1_DN	P53_DN.V1_DN		122	-0.3405343	-1.0666505	0.3733108	0.7337398	0.961	1683	tags=27%, list=15%, signal=31%
KRAS.LUNG.BREAST_UP.V1_DN	KRAS.LUNG.BREAST_UP.V1_DN		72	-0.366302	-1.052904	0.40492958	0.75600016	0.963	1356	tags=29%, list=12%, signal=33%
LEF1_UP.V1_UP	LEF1_UP.V1_UP		124	-0.35571647	-1.052182	0.37745973	0.7411346	0.964	1866	tags=34%, list=17%, signal=40%
GCNP_SHH_UP_LATE.V1_UP	GCNP_SHH_UP_LATE.V1_UP		121	-0.29191348	-1.0511541	0.36842105	0.72814256	0.964	2846	tags=38%, list=25%, signal=50%
EGFR_UP.V1_DN	EGFR_UP.V1_DN		105	-0.3116758	-1.0486908	0.37699115	0.7195375	0.964	2464	tags=33%, list=22%, signal=42%
GCNP_SHH_UP_EARLY.V1_UP	GCNP_SHH_UP_EARLY.V1_UP		114	-0.27476397	-1.0441546	0.4026465	0.71609974	0.964	2679	tags=32%, list=24%, signal=42%
PKCA_DN.V1_DN	PKCA_DN.V1_DN		117	-0.32157975	-1.0388329	0.3843648	0.71603477	0.965	1329	tags=26%, list=12%, signal=29%
ALK_DN.V1_UP	ALK_DN.V1_UP		89	-0.3452651	-1.0173258	0.45309734	0.7636643	0.973	1398	tags=26%, list=12%, signal=29%
SNF5_DN.V1_DN	SNF5_DN.V1_DN		119	-0.36063161	-1.012413	0.45611015	0.7615339	0.974	1221	tags=25%, list=11%, signal=28%
PTEN_DN.V1_DN	PTEN_DN.V1_DN		84	-0.33671665	-1.007061	0.45892859	0.76327336	0.978	1637	tags=31%, list=15%, signal=36%
BMI1_DN_MEL18_DN.V1_DN	BMI1_DN_MEL18_DN.V1_DN		86	-0.33787563	-1.0050355	0.46324787	0.75471205	0.979	1841	tags=31%, list=16%, signal=37%
P53_DN.V2_UP	P53_DN.V2_UP		83	-0.33986104	-1.0002027	0.44153577	0.75319904	0.979	870	tags=22%, list=8%, signal=23%
STK33_SKM_DN	STK33_SKM_DN		125	-0.30189	-0.99085397	0.47241378	0.7664363	0.979	1551	tags=25%, list=14%, signal=28%
P53_DN.V1_UP	P53_DN.V1_UP		114	-0.32514802	-0.98619324	0.48809522	0.76566404	0.981	1340	tags=22%, list=12%, signal=25%
MTOR_UP.N4.V1_DN	MTOR_UP.N4.V1_DN		82	-0.26588354	-0.97626966	0.47454545	0.77895296	0.983	2133	tags=23%, list=19%, signal=28%
EIF4E_DN	EIF4E_DN		44	-0.31338438	-0.971911	0.49908924	0.77817035	0.983	2007	tags=30%, list=18%, signal=36%
STK33_NOMO_DN	STK33_NOMO_DN		122	-0.2875399	-0.97106034	0.49488056	0.76687396	0.983	2131	tags=28%, list=19%, signal=34%
KRAS.KIDNEY_UP.V1_UP	KRAS.KIDNEY_UP.V1_UP		83	-0.34764305	-0.96191967	0.5268631	0.7783608	0.985	1265	tags=29%, list=11%, signal=32%
KRAS.LUNG_UP.V1_DN	KRAS.LUNG_UP.V1_DN		75	-0.3396083	-0.9547443	0.535284	0.78632855	0.987	1149	tags=24%, list=10%, signal=27%
PTEN_DN.V2_UP	PTEN_DN.V2_UP		70	-0.30670705	-0.93836766	0.5460993	0.81735104	0.988	1528	tags=27%, list=14%, signal=31%
CRX_DN.V1_DN	CRX_DN.V1_DN		113	-0.28909993	-0.93811935	0.55793226	0.80516696	0.988	1282	tags=19%, list=11%, signal=22%
MEL18_DN.V1_UP	MEL18_DN.V1_UP		102	-0.3303702	-0.9320066	0.5809859	0.80889577	0.99	1088	tags=22%, list=10%, signal=24%
ERB2_UP.V1_UP	ERB2_UP.V1_UP		118	-0.2726627	-0.92766225	0.58992803	0.8081517	0.99	1800	tags=26%, list=16%, signal=31%
ESC_V6.5_UP_LATE.V1_DN	ESC_V6.5_UP_LATE.V1_DN		129	-0.27583045	-0.9250117	0.59318995	0.80299455	0.99	1674	tags=25%, list=15%, signal=29%
KRAS.600.LUNG.BREAST_UP.V1_DN	KRAS.600.LUNG.BREAST_UP.V1_DN		140	-0.3051731	-0.91906476	0.6007067	0.8065395	0.991	1356	tags=25%, list=12%, signal=28%
CSR_EARLY_UP.V1_DN	CSR_EARLY_UP.V1_DN		59	-0.29208213	-0.91800916	0.60286224	0.7972086	0.991	1221	tags=17%, list=11%, signal=19%
ESC_V6.5_UP_LATE.V1_UP	ESC_V6.5_UP_LATE.V1_UP		135	-0.2835281	-0.909804	0.61913043	0.80731344	0.992	1913	tags=28%, list=17%, signal=34%
MYC_UP.V1_DN	MYC_UP.V1_DN		58	-0.31426635	-0.9052721	0.6130137	0.80713844	0.993	1321	tags=26%, list=12%, signal=29%
IL15_UP.V1_UP	IL15_UP.V1_UP		103	-0.264373	-0.904082	0.6216216	0.79905474	0.993	602	tags=11%, list=5%, signal=11%
ESC_V6.5_UP_EARLY.V1_DN	ESC_V6.5_UP_EARLY.V1_DN		135	-0.3213868	-0.8895565	0.60555553	0.8246413	0.993	1510	tags=27%, list=13%, signal=31%
PDGF_UP.V1_UP	PDGF_UP.V1_UP		85	-0.23496522	-0.8849262	0.625	0.82514226	0.993	1768	tags=19%, list=16%, signal=22%
MEL18_DN.V1_DN	MEL18_DN.V1_DN		89	-0.3064277	-0.8799156	0.67417675	0.82666063	0.993	1854	tags=33%, list=17%, signal=39%
PRC2_SUZ12_UP.V1_DN	PRC2_SUZ12_UP.V1_DN		100	-0.2806289	-0.8708946	0.6666667	0.84043956	0.995	1583	tags=26%, list=14%, signal=30%
RAF_UP.V1_DN	RAF_UP.V1_DN		110	-0.26845992	-0.863486	0.7058824	0.84812903	0.995	1625	tags=24%, list=15%, signal=27%
AKT_UP.V1_UP	AKT_UP.V1_UP		118	-0.26140544	-0.84739214	0.7049743	0.8770712	0.996	1610	tags=19%, list=14%, signal=23%
HOXA9_DN.V1_DN	HOXA9_DN.V1_DN		111	-0.23545226	-0.8430197	0.74113476	0.8773486	0.997	1682	tags=20%, list=15%, signal=23%
PRC2_EZH2_UP.V1_DN	PRC2_EZH2_UP.V1_DN		112	-0.2845578	-0.83743185	0.71858406	0.8811287	0.997	1419	tags=24%, list=13%, signal=27%
ESC_J1_UP_LATE.V1_UP	ESC_J1_UP_LATE.V1_UP		140	-0.27267548	-0.832488	0.7253142	0.8825811	0.997	1642	tags=25%, list=15%, signal=29%
E2F3_UP.V1_UP	E2F3_UP.V1_UP		100	-0.2497396	-0.8303432	0.78032786	0.87684494	0.997	1380	tags=19%, list=12%, signal=21%
PDGF_ERK_DN.V1_UP	PDGF_ERK_DN.V1_UP		81	-0.24215676	-0.82846045	0.7462437	0.87077236	0.997	1561	tags=22%, list=14%, signal=26%
STK33_DN	STK33_DN		115	-0.23739555	-0.80717	0.82905984	0.91246915	0.998	2131	tags=28%, list=19%, signal=34%
CYCLIN_D1_KE_.V1_DN	CYCLIN_D1_KE_.V1_DN		124	-0.25144675	-0.8052467	0.77304965	0.9063411	0.998	1800	tags=27%, list=16%, signal=31%
BMI1_DN.V1_DN	BMI1_DN.V1_DN		90	-0.25409657	-0.8027573	0.83304346	0.9018527	0.998	1841	tags=30%, list=16%, signal=36%
NRL_DN.V1_UP	NRL_DN.V1_UP		111	-0.23295854	-0.80206895	0.84560144	0.8930422	0.998	1301	tags=14%, list=12%, signal=16%
VEGF_A_UP.V1_UP	VEGF_A_UP.V1_UP		115	-0.25026616	-0.79263574	0.8067376	0.90413684	0.998	1285	tags=20%, list=11%, signal=22%
RB_DN.V1_UP	RB_DN.V1_UP		95	-0.21903938	-0.78959906	0.7829861	0.9013768	0.998	2018	tags=22%, list=18%, signal=27%
BCAT.100_UP.V1_UP	BCAT.100_UP.V1_UP		32	-0.29428652	-0.7879214	0.79436153	0.8953223	0.998	1256	tags=28%, list=11%, signal=32%
BMI1_DN.V1_UP	BMI1_DN.V1_UP		102	-0.26894584	-0.78225404	0.7982301	0.89769244	0.998	1088	tags=18%, list=10%, signal=19%
KRAS.600_UP.V1_DN	KRAS.600_UP.V1_DN		150	-0.25211364	-0.7708893	0.87030715	0.9123848	0.998	1416	tags=21%, list=13%, signal=24%
IL21_UP.V1_UP	IL21_UP.V1_UP		118	-0.24954629	-0.76462656	0.87295824	0.9166275	0.998	1730	tags=25%, list=15%, signal=30%
YAP1_DN	YAP1_DN		24	-0.26811028	-0.7611264	0.84313726	0.9131406	0.998	1360	tags=21%, list=12%, signal=24%
KRAS.600_UP.V1_UP	KRAS.600_UP.V1_UP		149	-0.2551183	-0.75303024	0.8984238	0.9199162	0.998	1153	tags=18%, list=10%, signal=20%
RAPA_EARLY_UP.V1_DN	RAPA_EARLY_UP.V1_DN		110	-0.20307916	-0.7444181	0.89048475	0.92702764	0.998	1238	tags=15%, list=11%, signal=16%
SIRNA_EIF4GI_DN	SIRNA_EIF4GI_DN		50	-0.21109065	-0.7290939	0.818854	0.94583833	0.998	3368	tags=42%, list=30%, signal=60%
E2F3_UP.V1_DN	E2F3_UP.V1_DN		57	-0.23333178	-0.7250966	0.84090906	0.9431934	0.998	1419	tags=18%, list=13%, signal=20%
NRL_DN.V1_DN	NRL_DN.V1_DN		91	-0.21230987	-0.72220033	0.91327435	0.9393228	0.998	2016	tags=27%, list=18%, signal=33%
GCNP_SHH_UP_LATE.V1_DN	GCNP_SHH_UP_LATE.V1_DN		137	-0.19562662	-0.7170477	0.9334501	0.9383965	0.998	1154	tags=11%, list=10%, signal=12%
AKT_UP_MTOR_DN.V1_UP	AKT_UP_MTOR_DN.V1_UP		127	-0.21824314	-0.713687	0.9165247	0.9347037	0.998	1348	tags=16%, list=12%, signal=18%
P53_DN.V2_DN	P53_DN.V2_DN		99	-0.22383474	-0.7101728	0.95446265	0.9314233	0.998	1532	tags=21%, list=14%, signal=24%
CSR_LATE_UP.V1_UP	CSR_LATE_UP.V1_UP		107	-0.20131084	-0.70272326	0.82600385	0.9332128	0.998	2635	tags=30%, list=24%, signal=39%
E2F1_UP.V1_UP	E2F1_UP.V1_UP		113	-0.19379938	-0.6932828	0.88117003	0.93828565	0.998	1243	tags=11%, list=11%, signal=12%
CORDENONSI_YAP_CONSERVED_SIGNATURE	CORDENONSI_YAP_CONSERVED_SIGNATURE		42	-0.2482357	-0.67634004	0.89836663	0.9517266	0.999	694	tags=12%, list=6%, signal=13%
RPS14_DN.V1_DN	RPS14_DN.V1_DN		101	-0.19431438	-0.6756054	0.9369202	0.94364643	0.999	2606	tags=30%, list=23%, signal=38%
BCAT_BILD_ET_AL_UP	BCAT_BILD_ET_AL_UP		29	-0.22219855	-0.66306734	0.9206349	0.9484051	0.999	2233	tags=24%, list=20%, signal=30%
PRC2_EDD_UP.V1_UP	PRC2_EDD_UP.V1_UP		111	-0.18461123	-0.6540202	0.95992714	0.94778615	0.999	2033	tags=22%, list=18%, signal=26%
YAP1_UP	YAP1_UP		23	-0.20243175	-0.6410685	0.92777777	0.9504831	0.999	2576	tags=35%, list=23%, signal=45%
