# Supplementary material for: A genomic analysis of mouse models of breast cancer reveals molecular features of mouse models and relationships to human breast cancer
Source: Breast Cancer Res. 2014 Jun 5;16(3):R59. doi: 10.1186/bcr3672 (PMC4078930; doi:10.1186/bcr3672)
Supplement: Additional file 11 — GSEA for mouse models compared to all other models or to mammary gland development. Listed by model. [file bcr3672-S11.zip › AdditionalFile11/Notch/Vs_other_models/C6/Upregulated_in_Notch_vs_otherModels.txt]

NAME	GS<br> follow link to MSigDB	GS DETAILS	SIZE	ES	NES	NOM p-val	FDR q-val	FWER p-val	RANK AT MAX	LEADING EDGE
SRC_UP.V1_UP	SRC_UP.V1_UP	Details ...	76	0.46323073	1.5336026	0.036324788	1	0.428	3186	tags=51%, list=28%, signal=71%
KRAS.PROSTATE_UP.V1_UP	KRAS.PROSTATE_UP.V1_UP	Details ...	77	0.44696128	1.3533627	0.06306306	1	0.727	1806	tags=42%, list=16%, signal=49%
IL21_UP.V1_DN	IL21_UP.V1_DN	Details ...	94	0.43483844	1.3425875	0.09154929	1	0.741	3316	tags=54%, list=30%, signal=76%
CRX_DN.V1_UP	CRX_DN.V1_UP	Details ...	102	0.3792789	1.2941196	0.08656036	1	0.791	2752	tags=48%, list=25%, signal=63%
KRAS.AMP.LUNG_UP.V1_UP	KRAS.AMP.LUNG_UP.V1_UP	Details ...	67	0.47114998	1.2824357	0.1546841	1	0.803	2943	tags=64%, list=26%, signal=87%
WNT_UP.V1_UP	WNT_UP.V1_UP	Details ...	133	0.37173146	1.2662212	0.14220184	1	0.822	2640	tags=37%, list=24%, signal=48%
JAK2_DN.V1_DN	JAK2_DN.V1_DN	Details ...	51	0.3590223	1.2540231	0.13169643	1	0.827	3521	tags=47%, list=31%, signal=68%
PTEN_DN.V2_DN	PTEN_DN.V2_DN	Details ...	77	0.3585719	1.228372	0.17073171	1	0.843	1632	tags=26%, list=15%, signal=30%
KRAS.DF.V1_DN	KRAS.DF.V1_DN	Details ...	102	0.34579447	1.2130983	0.14698794	1	0.855	3159	tags=45%, list=28%, signal=62%
TGFB_UP.V1_UP	TGFB_UP.V1_UP	Details ...	111	0.36045885	1.1815461	0.21327014	1	0.875	2187	tags=37%, list=20%, signal=45%
BCAT.100_UP.V1_DN	BCAT.100_UP.V1_DN	Details ...	15	0.4812097	1.181502	0.23260869	1	0.875	2445	tags=53%, list=22%, signal=68%
KRAS.50_UP.V1_DN	KRAS.50_UP.V1_DN	Details ...	23	0.47782028	1.1713506	0.24036281	1	0.881	2388	tags=52%, list=21%, signal=66%
DCA_UP.V1_UP	DCA_UP.V1_UP	Details ...	86	0.3439575	1.1594362	0.20993228	1	0.89	2609	tags=42%, list=23%, signal=54%
PKCA_DN.V1_UP	PKCA_DN.V1_UP	Details ...	115	0.38313076	1.1569942	0.24728851	0.9564624	0.891	2693	tags=44%, list=24%, signal=58%
RB_P130_DN.V1_UP	RB_P130_DN.V1_UP	Details ...	101	0.3256716	1.1430902	0.23042506	0.9530021	0.897	1981	tags=29%, list=18%, signal=35%
MTOR_UP.V1_UP	MTOR_UP.V1_UP	Details ...	121	0.31480494	1.1260984	0.27562642	0.9695401	0.904	1987	tags=28%, list=18%, signal=34%
RELA_DN.V1_UP	RELA_DN.V1_UP	Details ...	86	0.33207116	1.1219684	0.25858122	0.93059367	0.906	2343	tags=36%, list=21%, signal=45%
DCA_UP.V1_DN	DCA_UP.V1_DN	Details ...	81	0.3135459	1.1151372	0.2983683	0.9050293	0.91	3306	tags=37%, list=30%, signal=52%
ALK_DN.V1_DN	ALK_DN.V1_DN	Details ...	73	0.37168652	1.1017466	0.30593607	0.91169614	0.915	2667	tags=47%, list=24%, signal=61%
ESC_J1_UP_EARLY.V1_UP	ESC_J1_UP_EARLY.V1_UP	Details ...	119	0.30664423	1.0981426	0.2725061	0.8815032	0.918	2671	tags=38%, list=24%, signal=49%
KRAS.KIDNEY_UP.V1_DN	KRAS.KIDNEY_UP.V1_DN		78	0.36711362	1.086474	0.3	0.8842519	0.922	2955	tags=49%, list=26%, signal=66%
KRAS.BREAST_UP.V1_UP	KRAS.BREAST_UP.V1_UP		74	0.37339738	1.0779914	0.33095238	0.87485564	0.923	2017	tags=36%, list=18%, signal=44%
CTIP_DN.V1_DN	CTIP_DN.V1_DN		71	0.31561688	1.0736744	0.36607143	0.85388744	0.926	2637	tags=42%, list=24%, signal=55%
RELA_DN.V1_DN	RELA_DN.V1_DN		95	0.345576	1.06932	0.3508772	0.83507866	0.927	2186	tags=41%, list=20%, signal=51%
ATF2_S_UP.V1_UP	ATF2_S_UP.V1_UP		108	0.32708013	1.0584548	0.3325301	0.8415068	0.932	2728	tags=40%, list=24%, signal=52%
ATM_DN.V1_UP	ATM_DN.V1_UP		90	0.35341084	1.0547795	0.4054054	0.82230884	0.934	3605	tags=54%, list=32%, signal=80%
PIGF_UP.V1_DN	PIGF_UP.V1_DN		105	0.31663504	1.0333543	0.38181818	0.8669302	0.936	2801	tags=42%, list=25%, signal=55%
KRAS.BREAST_UP.V1_DN	KRAS.BREAST_UP.V1_DN		77	0.325999	1.0280256	0.41241685	0.85581833	0.939	2497	tags=40%, list=22%, signal=51%
PRC1_BMI_UP.V1_UP	PRC1_BMI_UP.V1_UP		99	0.29908925	1.0222913	0.41648108	0.84550226	0.94	2830	tags=37%, list=25%, signal=50%
BRCA1_DN.V1_DN	BRCA1_DN.V1_DN		70	0.32648706	1.0179808	0.43249428	0.8318921	0.942	2610	tags=37%, list=23%, signal=48%
JNK_DN.V1_DN	JNK_DN.V1_DN		115	0.30729976	1.0129176	0.45253864	0.8219772	0.943	2713	tags=37%, list=24%, signal=49%
JNK_DN.V1_UP	JNK_DN.V1_UP		109	0.30551955	1.0054737	0.46313363	0.82128835	0.943	2178	tags=31%, list=19%, signal=38%
BRCA1_DN.V1_UP	BRCA1_DN.V1_UP		70	0.34533304	0.99981797	0.46085012	0.8153209	0.946	2588	tags=53%, list=23%, signal=68%
CYCLIN_D1_UP.V1_DN	CYCLIN_D1_UP.V1_DN		125	0.26405543	0.9885899	0.46712017	0.8289595	0.949	3817	tags=42%, list=34%, signal=62%
ESC_V6.5_UP_EARLY.V1_UP	ESC_V6.5_UP_EARLY.V1_UP		118	0.2889068	0.965793	0.5023474	0.88150525	0.954	3294	tags=40%, list=29%, signal=56%
IL2_UP.V1_DN	IL2_UP.V1_DN		99	0.30568323	0.9579625	0.5138889	0.8829722	0.955	2499	tags=36%, list=22%, signal=46%
KRAS.AMP.LUNG_UP.V1_DN	KRAS.AMP.LUNG_UP.V1_DN		74	0.29939875	0.95335406	0.5450644	0.87355465	0.955	2065	tags=36%, list=18%, signal=44%
KRAS.300_UP.V1_DN	KRAS.300_UP.V1_DN		74	0.31329352	0.9482683	0.53255814	0.8687211	0.957	2404	tags=36%, list=21%, signal=46%
PRC2_SUZ12_UP.V1_UP	PRC2_SUZ12_UP.V1_UP		114	0.28135276	0.94410604	0.569869	0.8609652	0.958	2932	tags=39%, list=26%, signal=52%
JAK2_DN.V1_UP	JAK2_DN.V1_UP		87	0.30289266	0.9418014	0.5738095	0.84725803	0.958	2406	tags=36%, list=21%, signal=45%
IL2_UP.V1_UP	IL2_UP.V1_UP		102	0.2671687	0.92378193	0.5808656	0.884891	0.963	2428	tags=30%, list=22%, signal=38%
PTEN_DN.V1_UP	PTEN_DN.V1_UP		101	0.28911158	0.9158391	0.5941043	0.8904219	0.967	2506	tags=41%, list=22%, signal=52%
ATM_DN.V1_DN	ATM_DN.V1_DN		86	0.2927775	0.91485715	0.6137441	0.8736166	0.967	2681	tags=41%, list=24%, signal=53%
CAHOY_NEURONAL	CAHOY_NEURONAL		56	0.33332235	0.90337217	0.62255967	0.891627	0.97	1811	tags=34%, list=16%, signal=40%
BCAT_GDS748_DN	BCAT_GDS748_DN		22	0.29101986	0.8977323	0.6277533	0.8907301	0.971	2221	tags=27%, list=20%, signal=34%
NOTCH_DN.V1_UP	NOTCH_DN.V1_UP		98	0.26441923	0.88130164	0.65562916	0.92130566	0.973	2616	tags=37%, list=23%, signal=48%
TBK1.DN.48HRS_UP	TBK1.DN.48HRS_UP		34	0.25137264	0.87908924	0.60714287	0.9086138	0.973	2122	tags=18%, list=19%, signal=22%
PRC2_EZH2_UP.V1_UP	PRC2_EZH2_UP.V1_UP		112	0.23157164	0.8731722	0.7097506	0.91081244	0.974	3364	tags=38%, list=30%, signal=54%
KRAS.600.LUNG.BREAST_UP.V1_UP	KRAS.600.LUNG.BREAST_UP.V1_UP		142	0.28746185	0.87085557	0.68325794	0.8999652	0.974	2736	tags=38%, list=24%, signal=50%
PDGF_UP.V1_DN	PDGF_UP.V1_DN		70	0.27656716	0.8695096	0.69536424	0.8856867	0.974	1994	tags=29%, list=18%, signal=35%
KRAS.LUNG_UP.V1_UP	KRAS.LUNG_UP.V1_UP		68	0.29211426	0.8585462	0.67505723	0.90212506	0.977	2017	tags=29%, list=18%, signal=36%
NFE2L2.V2	NFE2L2.V2		212	0.2298719	0.8517908	0.7809524	0.90524673	0.978	2623	tags=30%, list=23%, signal=38%
BCAT_GDS748_UP	BCAT_GDS748_UP		33	0.28444132	0.84852374	0.73414636	0.8975249	0.979	2649	tags=24%, list=24%, signal=32%
NOTCH_DN.V1_DN	NOTCH_DN.V1_DN		110	0.26289266	0.8421492	0.74382025	0.8987114	0.98	2301	tags=34%, list=21%, signal=42%
KRAS.LUNG.BREAST_UP.V1_UP	KRAS.LUNG.BREAST_UP.V1_UP		73	0.29609317	0.8420337	0.7631579	0.882629	0.98	2017	tags=30%, list=18%, signal=37%
IL15_UP.V1_DN	IL15_UP.V1_DN		88	0.26243478	0.835348	0.7448747	0.8873104	0.983	1814	tags=24%, list=16%, signal=28%
ESC_J1_UP_EARLY.V1_DN	ESC_J1_UP_EARLY.V1_DN		124	0.22694056	0.81659585	0.7777778	0.92776614	0.986	3674	tags=37%, list=33%, signal=55%
CRX_NRL_DN.V1_DN	CRX_NRL_DN.V1_DN		92	0.24090177	0.8136863	0.7939815	0.9200523	0.986	2806	tags=32%, list=25%, signal=42%
PRC2_EDD_UP.V1_DN	PRC2_EDD_UP.V1_DN		106	0.23770453	0.80847675	0.8411215	0.917746	0.986	2835	tags=27%, list=25%, signal=36%
ATF2_UP.V1_UP	ATF2_UP.V1_UP		107	0.24329224	0.8019061	0.7665094	0.9207748	0.986	3013	tags=36%, list=27%, signal=49%
CRX_NRL_DN.V1_UP	CRX_NRL_DN.V1_UP		109	0.22669497	0.79888767	0.84101385	0.91345096	0.986	2765	tags=35%, list=25%, signal=46%
KRAS.300_UP.V1_UP	KRAS.300_UP.V1_UP		80	0.26895943	0.79726535	0.85714287	0.9027142	0.986	2212	tags=34%, list=20%, signal=42%
RAPA_EARLY_UP.V1_UP	RAPA_EARLY_UP.V1_UP		105	0.2135275	0.7802259	0.83183855	0.9320491	0.987	2942	tags=30%, list=26%, signal=41%
KRAS.PROSTATE_UP.V1_DN	KRAS.PROSTATE_UP.V1_DN		80	0.26279402	0.77927417	0.8306264	0.91985	0.987	2109	tags=33%, list=19%, signal=40%
PRC1_BMI_UP.V1_DN	PRC1_BMI_UP.V1_DN		95	0.23564647	0.77741903	0.8799076	0.9106076	0.988	2711	tags=36%, list=24%, signal=47%
CTIP_DN.V1_UP	CTIP_DN.V1_UP		70	0.26379594	0.76567453	0.8518519	0.9249277	0.988	2728	tags=40%, list=24%, signal=53%
EIF4E_UP	EIF4E_UP		52	0.20106934	0.7459301	0.85714287	0.9516591	0.989	4193	tags=42%, list=37%, signal=67%
CAHOY_OLIGODENDROCUTIC	CAHOY_OLIGODENDROCUTIC		52	0.2223194	0.7450057	0.88	0.9394127	0.989	3161	tags=31%, list=28%, signal=43%
CYCLIN_D1_UP.V1_UP	CYCLIN_D1_UP.V1_UP		123	0.20442213	0.7401552	0.89073634	0.9359216	0.99	2771	tags=29%, list=25%, signal=38%
CYCLIN_D1_KE_.V1_UP	CYCLIN_D1_KE_.V1_UP		115	0.19421504	0.738346	0.9048724	0.9264548	0.99	2736	tags=27%, list=24%, signal=35%
CAHOY_ASTROCYTIC	CAHOY_ASTROCYTIC		57	0.23295358	0.71799284	0.94239634	0.9493335	0.991	2646	tags=28%, list=24%, signal=37%
MYC_UP.V1_UP	MYC_UP.V1_UP		82	0.18877426	0.71650475	0.91004187	0.9385702	0.991	1023	tags=10%, list=9%, signal=11%
MTOR_UP.V1_DN	MTOR_UP.V1_DN		134	0.20932129	0.71108675	0.9313501	0.93381155	0.991	2624	tags=28%, list=23%, signal=37%
BMI1_DN_MEL18_DN.V1_UP	BMI1_DN_MEL18_DN.V1_UP		99	0.24164657	0.7037922	0.8951049	0.9316065	0.992	1311	tags=21%, list=12%, signal=24%
ESC_J1_UP_LATE.V1_DN	ESC_J1_UP_LATE.V1_DN		133	0.18423653	0.67178804	0.97309417	0.954155	0.993	2512	tags=24%, list=22%, signal=31%
CSR_EARLY_UP.V1_UP	CSR_EARLY_UP.V1_UP		98	0.17544822	0.6606363	0.86191535	0.95166564	0.993	1248	tags=8%, list=11%, signal=9%
BCAT_BILD_ET_AL_DN	BCAT_BILD_ET_AL_DN		22	0.15891193	0.50522023	0.97732425	0.99791163	0.997	9421	tags=100%, list=84%, signal=629%
