# Supplementary material for: A genomic analysis of mouse models of breast cancer reveals molecular features of mouse models and relationships to human breast cancer
Source: Breast Cancer Res. 2014 Jun 5;16(3):R59. doi: 10.1186/bcr3672 (PMC4078930; doi:10.1186/bcr3672)
Supplement: Additional file 11 — GSEA for mouse models compared to all other models or to mammary gland development. Listed by model. [file bcr3672-S11.zip › AdditionalFile11/p53_Mut/Vs_Normal_Mammary/C2/Downregulated_in_p53Mut_vs_NormalMammary.txt]

NAME	GS<br> follow link to MSigDB	GS DETAILS	SIZE	ES	NES	NOM p-val	FDR q-val	FWER p-val	RANK AT MAX	LEADING EDGE
KEGG_PEROXISOME	KEGG_PEROXISOME	Details ...	57	-0.583466	-2.0370727	0.023255814	0.09473964	0.12	2249	tags=60%, list=20%, signal=74%
LANDIS_ERBB2_BREAST_PRENEOPLASTIC_DN	LANDIS_ERBB2_BREAST_PRENEOPLASTIC_DN	Details ...	45	-0.84160066	-2.0224664	0	0.070372134	0.15	1039	tags=69%, list=9%, signal=76%
MOOTHA_FFA_OXYDATION	MOOTHA_FFA_OXYDATION	Details ...	16	-0.77913934	-1.9690064	0.024390243	0.08478412	0.21	1571	tags=69%, list=14%, signal=80%
KEGG_VALINE_LEUCINE_AND_ISOLEUCINE_DEGRADATION	KEGG_VALINE_LEUCINE_AND_ISOLEUCINE_DEGRADATION	Details ...	35	-0.7309047	-1.9674302	0	0.0635881	0.21	1760	tags=77%, list=16%, signal=91%
LANDIS_ERBB2_BREAST_TUMORS_324_DN	LANDIS_ERBB2_BREAST_TUMORS_324_DN	Details ...	115	-0.7829284	-1.9457889	0	0.067145385	0.24	1485	tags=69%, list=13%, signal=78%
LANDIS_ERBB2_BREAST_TUMORS_65_DN	LANDIS_ERBB2_BREAST_TUMORS_65_DN	Details ...	30	-0.8714256	-1.9326063	0	0.06286993	0.28	820	tags=73%, list=7%, signal=79%
KEGG_DRUG_METABOLISM_CYTOCHROME_P450	KEGG_DRUG_METABOLISM_CYTOCHROME_P450	Details ...	30	-0.78810793	-1.9142326	0	0.082041204	0.37	322	tags=43%, list=3%, signal=44%
KEGG_CITRATE_CYCLE_TCA_CYCLE	KEGG_CITRATE_CYCLE_TCA_CYCLE	Details ...	24	-0.6192661	-1.8574337	0.024390243	0.14195947	0.54	2751	tags=63%, list=25%, signal=83%
KEGG_METABOLISM_OF_XENOBIOTICS_BY_CYTOCHROME_P450	KEGG_METABOLISM_OF_XENOBIOTICS_BY_CYTOCHROME_P450	Details ...	28	-0.7092348	-1.8344438	0.025	0.15871055	0.58	675	tags=39%, list=6%, signal=42%
MCBRYAN_PUBERTAL_BREAST_4_5WK_DN	MCBRYAN_PUBERTAL_BREAST_4_5WK_DN	Details ...	148	-0.60824156	-1.8317511	0	0.148105	0.59	1831	tags=51%, list=16%, signal=60%
KEGG_PYRUVATE_METABOLISM	KEGG_PYRUVATE_METABOLISM	Details ...	29	-0.56119263	-1.815268	0.02173913	0.15717342	0.64	2584	tags=62%, list=23%, signal=80%
KEGG_PROPANOATE_METABOLISM	KEGG_PROPANOATE_METABOLISM	Details ...	25	-0.6435371	-1.7993895	0.021276595	0.18135518	0.67	1639	tags=60%, list=15%, signal=70%
LANDIS_BREAST_CANCER_PROGRESSION_DN	LANDIS_BREAST_CANCER_PROGRESSION_DN	Details ...	57	-0.820437	-1.7970275	0	0.173467	0.68	915	tags=70%, list=8%, signal=76%
CADWELL_ATG16L1_TARGETS_UP	CADWELL_ATG16L1_TARGETS_UP	Details ...	62	-0.65636635	-1.7854304	0	0.18280955	0.7	879	tags=42%, list=8%, signal=45%
REACTOME_PEROXISOMAL_LIPID_METABOLISM	REACTOME_PEROXISOMAL_LIPID_METABOLISM	Details ...	15	-0.6782142	-1.7803884	0	0.17453724	0.7	980	tags=47%, list=9%, signal=51%
KEGG_BUTANOATE_METABOLISM	KEGG_BUTANOATE_METABOLISM	Details ...	24	-0.60333806	-1.763174	0	0.20006074	0.75	1666	tags=58%, list=15%, signal=68%
SMID_BREAST_CANCER_RELAPSE_IN_LUNG_DN	SMID_BREAST_CANCER_RELAPSE_IN_LUNG_DN	Details ...	20	-0.77870774	-1.7605983	0.025641026	0.19366634	0.75	834	tags=60%, list=7%, signal=65%
KEGG_TYROSINE_METABOLISM	KEGG_TYROSINE_METABOLISM	Details ...	27	-0.67146486	-1.7564852	0.023255814	0.19061658	0.75	571	tags=30%, list=5%, signal=31%
SMID_BREAST_CANCER_LUMINAL_A_UP	SMID_BREAST_CANCER_LUMINAL_A_UP	Details ...	52	-0.7379828	-1.7550997	0	0.18509111	0.76	1292	tags=62%, list=12%, signal=69%
KEGG_TRYPTOPHAN_METABOLISM	KEGG_TRYPTOPHAN_METABOLISM	Details ...	27	-0.61938334	-1.7522769	0.023255814	0.1798931	0.76	2044	tags=59%, list=18%, signal=72%
WOO_LIVER_CANCER_RECURRENCE_DN	WOO_LIVER_CANCER_RECURRENCE_DN	Details ...	53	-0.6401431	-1.7432863	0.02173913	0.19063911	0.78	2106	tags=58%, list=19%, signal=72%
WANG_PROSTATE_CANCER_ANDROGEN_INDEPENDENT	WANG_PROSTATE_CANCER_ANDROGEN_INDEPENDENT	Details ...	35	-0.5156082	-1.7363654	0	0.19385475	0.83	2249	tags=40%, list=20%, signal=50%
KEGG_FATTY_ACID_METABOLISM	KEGG_FATTY_ACID_METABOLISM	Details ...	28	-0.64283115	-1.7050695	0.022222223	0.2506596	0.92	2033	tags=68%, list=18%, signal=83%
ICHIBA_GRAFT_VERSUS_HOST_DISEASE_35D_DN	ICHIBA_GRAFT_VERSUS_HOST_DISEASE_35D_DN	Details ...	42	-0.6022674	-1.7040985	0.02173913	0.24161042	0.92	1228	tags=36%, list=11%, signal=40%
FERREIRA_EWINGS_SARCOMA_UNSTABLE_VS_STABLE_DN	FERREIRA_EWINGS_SARCOMA_UNSTABLE_VS_STABLE_DN	Details ...	56	-0.46830344	-1.6785983	0.027027028	0.28731075	0.94	1330	tags=29%, list=12%, signal=32%
BERENJENO_TRANSFORMED_BY_RHOA_FOREVER_UP	BERENJENO_TRANSFORMED_BY_RHOA_FOREVER_UP	Details ...	15	-0.7311824	-1.6704389	0	0.29759887	0.95	790	tags=53%, list=7%, signal=57%
BONOME_OVARIAN_CANCER_POOR_SURVIVAL_UP	BONOME_OVARIAN_CANCER_POOR_SURVIVAL_UP	Details ...	20	-0.59754527	-1.6666441	0.020833334	0.29684404	0.96	1021	tags=30%, list=9%, signal=33%
DELYS_THYROID_CANCER_DN	DELYS_THYROID_CANCER_DN	Details ...	153	-0.5614941	-1.6642326	0	0.29186445	0.96	1409	tags=39%, list=13%, signal=44%
SEKI_INFLAMMATORY_RESPONSE_LPS_DN	SEKI_INFLAMMATORY_RESPONSE_LPS_DN	Details ...	17	-0.78506845	-1.646829	0	0.3241645	0.98	2027	tags=76%, list=18%, signal=93%
YAO_HOXA10_TARGETS_VIA_PROGESTERONE_UP	YAO_HOXA10_TARGETS_VIA_PROGESTERONE_UP	Details ...	62	-0.5845063	-1.642719	0.02173913	0.32696924	0.98	1021	tags=40%, list=9%, signal=44%
NAKAYAMA_SOFT_TISSUE_TUMORS_PCA2_DN	NAKAYAMA_SOFT_TISSUE_TUMORS_PCA2_DN	Details ...	52	-0.7791193	-1.6423517	0	0.31757158	0.98	958	tags=65%, list=9%, signal=71%
KANG_IMMORTALIZED_BY_TERT_DN	KANG_IMMORTALIZED_BY_TERT_DN	Details ...	67	-0.56141585	-1.632562	0.051282052	0.33822665	0.98	1293	tags=37%, list=12%, signal=42%
BARIS_THYROID_CANCER_UP	BARIS_THYROID_CANCER_UP	Details ...	15	-0.4930325	-1.6305344	0.01923077	0.3340554	0.98	84	tags=13%, list=1%, signal=13%
CAIRO_HEPATOBLASTOMA_CLASSES_DN	CAIRO_HEPATOBLASTOMA_CLASSES_DN	Details ...	118	-0.5569904	-1.6185557	0.023255814	0.3596189	0.98	1434	tags=36%, list=13%, signal=41%
VARELA_ZMPSTE24_TARGETS_DN	VARELA_ZMPSTE24_TARGETS_DN	Details ...	37	-0.5842021	-1.6170261	0.044444446	0.35211414	0.98	2201	tags=54%, list=20%, signal=67%
BERENJENO_TRANSFORMED_BY_RHOA_DN	BERENJENO_TRANSFORMED_BY_RHOA_DN	Details ...	293	-0.45630032	-1.6110601	0.024390243	0.36138302	0.98	1755	tags=34%, list=16%, signal=39%
SMID_BREAST_CANCER_BASAL_DN	SMID_BREAST_CANCER_BASAL_DN	Details ...	387	-0.4600957	-1.6034601	0	0.3749968	0.98	1801	tags=33%, list=16%, signal=38%
PARENT_MTOR_SIGNALING_UP	PARENT_MTOR_SIGNALING_UP	Details ...	328	-0.32082173	-1.5903908	0.02631579	0.4041098	0.99	1347	tags=20%, list=12%, signal=22%
REACTOME_METABOLISM_OF_VITAMINS_AND_COFACTORS	REACTOME_METABOLISM_OF_VITAMINS_AND_COFACTORS	Details ...	28	-0.44079685	-1.5900897	0.025	0.39446887	0.99	1368	tags=29%, list=12%, signal=32%
REACTOME_NUCLEAR_RECEPTOR_TRANSCRIPTION_PATHWAY	REACTOME_NUCLEAR_RECEPTOR_TRANSCRIPTION_PATHWAY	Details ...	38	-0.557666	-1.5807556	0	0.41581455	0.99	2200	tags=47%, list=20%, signal=59%
BERTUCCI_INVASIVE_CARCINOMA_DUCTAL_VS_LOBULAR_DN	BERTUCCI_INVASIVE_CARCINOMA_DUCTAL_VS_LOBULAR_DN	Details ...	32	-0.69645345	-1.576847	0.023255814	0.41676667	0.99	1395	tags=59%, list=12%, signal=68%
CHIANG_LIVER_CANCER_SUBCLASS_PROLIFERATION_DN	CHIANG_LIVER_CANCER_SUBCLASS_PROLIFERATION_DN	Details ...	103	-0.56684655	-1.5750916	0.093023255	0.41152954	0.99	1798	tags=44%, list=16%, signal=52%
URS_ADIPOCYTE_DIFFERENTIATION_UP	URS_ADIPOCYTE_DIFFERENTIATION_UP	Details ...	49	-0.57426023	-1.5746044	0.022727273	0.40292427	0.99	988	tags=35%, list=9%, signal=38%
KEGG_GLUTATHIONE_METABOLISM	KEGG_GLUTATHIONE_METABOLISM	Details ...	34	-0.49858952	-1.573864	0.1	0.39585024	0.99	675	tags=29%, list=6%, signal=31%
REACTOME_METABOLISM_OF_LIPIDS_AND_LIPOPROTEINS	REACTOME_METABOLISM_OF_LIPIDS_AND_LIPOPROTEINS	Details ...	154	-0.43686083	-1.5732259	0.06122449	0.38827777	0.99	1772	tags=35%, list=16%, signal=41%
LIU_LIVER_CANCER	LIU_LIVER_CANCER	Details ...	18	-0.61293334	-1.5710107	0.045454547	0.3878751	0.99	1451	tags=50%, list=13%, signal=57%
REACTOME_PHASE_II_CONJUGATION	REACTOME_PHASE_II_CONJUGATION	Details ...	30	-0.56758153	-1.5702429	0.023255814	0.38270262	0.99	245	tags=17%, list=2%, signal=17%
REACTOME_BIOLOGICAL_OXIDATIONS	REACTOME_BIOLOGICAL_OXIDATIONS	Details ...	65	-0.5273021	-1.5702013	0.02631579	0.37472966	0.99	339	tags=20%, list=3%, signal=21%
CHIANG_LIVER_CANCER_SUBCLASS_CTNNB1_UP	CHIANG_LIVER_CANCER_SUBCLASS_CTNNB1_UP	Details ...	93	-0.5109138	-1.5692699	0.023255814	0.3691413	0.99	1761	tags=38%, list=16%, signal=44%
VECCHI_GASTRIC_CANCER_EARLY_DN	VECCHI_GASTRIC_CANCER_EARLY_DN	Details ...	188	-0.52359104	-1.5665429	0.041666668	0.36953145	0.99	1529	tags=38%, list=14%, signal=43%
LEE_LIVER_CANCER_E2F1_DN	LEE_LIVER_CANCER_E2F1_DN	Details ...	41	-0.5893993	-1.5588143	0.08695652	0.38453785	0.99	456	tags=27%, list=4%, signal=28%
LI_WILMS_TUMOR_VS_FETAL_KIDNEY_1_UP	LI_WILMS_TUMOR_VS_FETAL_KIDNEY_1_UP	Details ...	121	-0.44146356	-1.5561266	0.02173913	0.38596985	0.99	1465	tags=31%, list=13%, signal=35%
XU_GH1_EXOGENOUS_TARGETS_UP	XU_GH1_EXOGENOUS_TARGETS_UP	Details ...	18	-0.5924387	-1.5476707	0.02173913	0.40122488	0.99	1366	tags=33%, list=12%, signal=38%
UEDA_CENTRAL_CLOCK	UEDA_CENTRAL_CLOCK	Details ...	66	-0.4183645	-1.5475144	0	0.39423802	0.99	1703	tags=32%, list=15%, signal=37%
BREDEMEYER_RAG_SIGNALING_VIA_ATM_NOT_VIA_NFKB_UP	BREDEMEYER_RAG_SIGNALING_VIA_ATM_NOT_VIA_NFKB_UP	Details ...	26	-0.56771475	-1.5463542	0.020408163	0.39123264	0.99	1057	tags=27%, list=9%, signal=30%
KEGG_ARACHIDONIC_ACID_METABOLISM	KEGG_ARACHIDONIC_ACID_METABOLISM	Details ...	34	-0.53091466	-1.5452294	0.025641026	0.38814914	0.99	1636	tags=35%, list=15%, signal=41%
PETRETTO_HEART_MASS_QTL_CIS_UP	PETRETTO_HEART_MASS_QTL_CIS_UP	Details ...	15	-0.6152515	-1.5440428	0.078947365	0.38357303	0.99	207	tags=20%, list=2%, signal=20%
WEST_ADRENOCORTICAL_TUMOR_DN	WEST_ADRENOCORTICAL_TUMOR_DN	Details ...	341	-0.45284358	-1.5436517	0	0.37819374	0.99	1450	tags=28%, list=13%, signal=32%
BOYAULT_LIVER_CANCER_SUBCLASS_G3_DN	BOYAULT_LIVER_CANCER_SUBCLASS_G3_DN	Details ...	35	-0.58935356	-1.5424801	0.057692308	0.3747181	0.99	1431	tags=43%, list=13%, signal=49%
WEBER_METHYLATED_HCP_IN_FIBROBLAST_DN	WEBER_METHYLATED_HCP_IN_FIBROBLAST_DN	Details ...	16	-0.57114655	-1.5407108	0.083333336	0.37323853	0.99	2030	tags=38%, list=18%, signal=46%
ACEVEDO_LIVER_CANCER_DN	ACEVEDO_LIVER_CANCER_DN		330	-0.37789696	-1.5384558	0.04347826	0.37226364	0.99	1899	tags=29%, list=17%, signal=34%
KEGG_ABC_TRANSPORTERS	KEGG_ABC_TRANSPORTERS		27	-0.4762034	-1.5326174	0.022727273	0.38316718	0.99	2369	tags=56%, list=21%, signal=70%
WINNEPENNINCKX_MELANOMA_METASTASIS_DN	WINNEPENNINCKX_MELANOMA_METASTASIS_DN		26	-0.5692054	-1.5261428	0.044444446	0.39745238	0.99	1225	tags=31%, list=11%, signal=34%
REACTOME_REGULATION_OF_LIPID_METABOLISM_BY_PEROXISOME_PROLIFERATOR_ACTIVATED_RECEPTOR_ALPHA	REACTOME_REGULATION_OF_LIPID_METABOLISM_BY_PEROXISOME_PROLIFERATOR_ACTIVATED_RECEPTOR_ALPHA		40	-0.5669012	-1.5239413	0.11363637	0.3973038	0.99	1871	tags=48%, list=17%, signal=57%
SWEET_LUNG_CANCER_KRAS_DN	SWEET_LUNG_CANCER_KRAS_DN		324	-0.5333361	-1.5236219	0.023255814	0.39205813	0.99	1445	tags=39%, list=13%, signal=44%
CHIANG_LIVER_CANCER_SUBCLASS_INTERFERON_DN	CHIANG_LIVER_CANCER_SUBCLASS_INTERFERON_DN		19	-0.53166926	-1.5192361	0.05	0.39782655	0.99	1028	tags=32%, list=9%, signal=35%
TSENG_IRS1_TARGETS_DN	TSENG_IRS1_TARGETS_DN		102	-0.47189796	-1.5177839	0.023255814	0.39511868	0.99	2109	tags=41%, list=19%, signal=50%
ICHIBA_GRAFT_VERSUS_HOST_DISEASE_D7_DN	ICHIBA_GRAFT_VERSUS_HOST_DISEASE_D7_DN		34	-0.55452734	-1.5124742	0.06666667	0.40547103	0.99	1442	tags=44%, list=13%, signal=50%
TSENG_ADIPOGENIC_POTENTIAL_DN	TSENG_ADIPOGENIC_POTENTIAL_DN		34	-0.5993046	-1.5092158	0.04761905	0.40953475	0.99	1154	tags=44%, list=10%, signal=49%
LEE_LIVER_CANCER_MYC_TGFA_DN	LEE_LIVER_CANCER_MYC_TGFA_DN		50	-0.6214946	-1.5009267	0.069767445	0.42647266	0.99	790	tags=38%, list=7%, signal=41%
LEE_LIVER_CANCER_MYC_DN	LEE_LIVER_CANCER_MYC_DN		38	-0.5675147	-1.4943122	0.04255319	0.44054672	0.99	905	tags=29%, list=8%, signal=31%
HOSHIDA_LIVER_CANCER_SUBCLASS_S3	HOSHIDA_LIVER_CANCER_SUBCLASS_S3		200	-0.46423015	-1.4925421	0.083333336	0.43998298	0.99	1756	tags=38%, list=16%, signal=44%
NADERI_BREAST_CANCER_PROGNOSIS_DN	NADERI_BREAST_CANCER_PROGNOSIS_DN		17	-0.592236	-1.4865685	0.044444446	0.45238015	0.99	1448	tags=47%, list=13%, signal=54%
REACTOME_PHASE_1_FUNCTIONALIZATION_OF_COMPOUNDS	REACTOME_PHASE_1_FUNCTIONALIZATION_OF_COMPOUNDS		35	-0.5230027	-1.4862385	0.025	0.44695514	0.99	823	tags=29%, list=7%, signal=31%
CHIANG_LIVER_CANCER_SUBCLASS_POLYSOMY7_UP	CHIANG_LIVER_CANCER_SUBCLASS_POLYSOMY7_UP		40	-0.49106073	-1.484474	0.048780486	0.44622442	0.99	1490	tags=38%, list=13%, signal=43%
TOMLINS_PROSTATE_CANCER_DN	TOMLINS_PROSTATE_CANCER_DN		19	-0.5998098	-1.4769543	0.05263158	0.46194255	0.99	1635	tags=53%, list=15%, signal=62%
BAELDE_DIABETIC_NEPHROPATHY_UP	BAELDE_DIABETIC_NEPHROPATHY_UP		18	-0.6063883	-1.4706686	0.04255319	0.4752568	0.99	589	tags=39%, list=5%, signal=41%
LEE_LIVER_CANCER_DENA_DN	LEE_LIVER_CANCER_DENA_DN		57	-0.5886895	-1.4657695	0.06122449	0.48419398	0.99	1275	tags=37%, list=11%, signal=41%
BALDWIN_PRKCI_TARGETS_UP	BALDWIN_PRKCI_TARGETS_UP		26	-0.46882042	-1.4649798	0.022727273	0.48058397	0.99	1292	tags=35%, list=12%, signal=39%
LE_EGR2_TARGETS_DN	LE_EGR2_TARGETS_DN		84	-0.4696696	-1.464351	0.027027028	0.4765985	0.99	2050	tags=46%, list=18%, signal=56%
WONG_ENDMETRIUM_CANCER_DN	WONG_ENDMETRIUM_CANCER_DN		26	-0.64058554	-1.4595176	0.06666667	0.48915982	0.99	1855	tags=58%, list=17%, signal=69%
RADMACHER_AML_PROGNOSIS	RADMACHER_AML_PROGNOSIS		51	-0.4584637	-1.457947	0.06	0.48832622	0.99	559	tags=22%, list=5%, signal=23%
KEGG_ALANINE_ASPARTATE_AND_GLUTAMATE_METABOLISM	KEGG_ALANINE_ASPARTATE_AND_GLUTAMATE_METABOLISM		21	-0.55490273	-1.4575379	0.09756097	0.48347643	0.99	1175	tags=43%, list=10%, signal=48%
ONDER_CDH1_TARGETS_2_UP	ONDER_CDH1_TARGETS_2_UP		159	-0.4976011	-1.4549861	0.06818182	0.48476377	0.99	1389	tags=33%, list=12%, signal=37%
IWANAGA_CARCINOGENESIS_BY_KRAS_DN	IWANAGA_CARCINOGENESIS_BY_KRAS_DN		71	-0.42036185	-1.450595	0.04255319	0.49107254	0.99	743	tags=17%, list=7%, signal=18%
VALK_AML_CLUSTER_8	VALK_AML_CLUSTER_8		15	-0.56625175	-1.4460044	0.06521739	0.49877965	0.99	1858	tags=47%, list=17%, signal=56%
MOLENAAR_TARGETS_OF_CCND1_AND_CDK4_UP	MOLENAAR_TARGETS_OF_CCND1_AND_CDK4_UP		28	-0.5040242	-1.4395794	0.041666668	0.5122397	0.99	2887	tags=54%, list=26%, signal=72%
FLECHNER_BIOPSY_KIDNEY_TRANSPLANT_REJECTED_VS_OK_DN	FLECHNER_BIOPSY_KIDNEY_TRANSPLANT_REJECTED_VS_OK_DN		373	-0.36008453	-1.4391547	0.08510638	0.50805557	0.99	1845	tags=28%, list=16%, signal=33%
ELLWOOD_MYC_TARGETS_DN	ELLWOOD_MYC_TARGETS_DN		31	-0.3998309	-1.4359748	0.039215688	0.513852	0.99	2677	tags=42%, list=24%, signal=55%
HOSHIDA_LIVER_CANCER_SURVIVAL_DN	HOSHIDA_LIVER_CANCER_SURVIVAL_DN		82	-0.3697133	-1.4309624	0.05	0.52487326	0.99	2153	tags=30%, list=19%, signal=37%
IWANAGA_CARCINOGENESIS_BY_KRAS_PTEN_DN	IWANAGA_CARCINOGENESIS_BY_KRAS_PTEN_DN		192	-0.4133609	-1.429684	0.102564104	0.5240043	0.99	1616	tags=31%, list=14%, signal=35%
LEE_LIVER_CANCER_SURVIVAL_UP	LEE_LIVER_CANCER_SURVIVAL_UP		94	-0.5043088	-1.4292165	0.09090909	0.5191306	0.99	2016	tags=41%, list=18%, signal=50%
KEGG_GLYCEROPHOSPHOLIPID_METABOLISM	KEGG_GLYCEROPHOSPHOLIPID_METABOLISM		41	-0.42074817	-1.4286199	0.06122449	0.5155037	0.99	2487	tags=41%, list=22%, signal=53%
KEGG_HISTIDINE_METABOLISM	KEGG_HISTIDINE_METABOLISM		20	-0.5449653	-1.4250373	0.11363637	0.5217919	0.99	2557	tags=60%, list=23%, signal=78%
VANTVEER_BREAST_CANCER_METASTASIS_UP	VANTVEER_BREAST_CANCER_METASTASIS_UP		27	-0.47404394	-1.420275	0.045454547	0.5313943	0.99	2098	tags=44%, list=19%, signal=55%
YAO_TEMPORAL_RESPONSE_TO_PROGESTERONE_CLUSTER_6	YAO_TEMPORAL_RESPONSE_TO_PROGESTERONE_CLUSTER_6		50	-0.49668813	-1.4198631	0.0625	0.5270058	0.99	834	tags=30%, list=7%, signal=32%
BROWNE_HCMV_INFECTION_16HR_DN	BROWNE_HCMV_INFECTION_16HR_DN		50	-0.4801955	-1.4190379	0.02173913	0.5243607	0.99	1075	tags=30%, list=10%, signal=33%
LIU_PROSTATE_CANCER_DN	LIU_PROSTATE_CANCER_DN		250	-0.43364248	-1.4158514	0.046511628	0.5285925	0.99	1314	tags=30%, list=12%, signal=33%
KEGG_BIOSYNTHESIS_OF_UNSATURATED_FATTY_ACIDS	KEGG_BIOSYNTHESIS_OF_UNSATURATED_FATTY_ACIDS		18	-0.5186552	-1.4154434	0.045454547	0.5243431	0.99	1505	tags=39%, list=13%, signal=45%
KEGG_RETINOL_METABOLISM	KEGG_RETINOL_METABOLISM		23	-0.537094	-1.4146411	0.11627907	0.5210078	0.99	2033	tags=48%, list=18%, signal=58%
STEIN_ESRRA_TARGETS_UP	STEIN_ESRRA_TARGETS_UP		233	-0.2818271	-1.4145527	0.0952381	0.51594096	0.99	2253	tags=31%, list=20%, signal=38%
STOSSI_RESPONSE_TO_ESTRADIOL	STOSSI_RESPONSE_TO_ESTRADIOL		26	-0.5033146	-1.4143156	0.04255319	0.5115093	0.99	1334	tags=35%, list=12%, signal=39%
BROWNE_HCMV_INFECTION_18HR_DN	BROWNE_HCMV_INFECTION_18HR_DN		105	-0.39507017	-1.4119997	0.044444446	0.5140473	0.99	2049	tags=36%, list=18%, signal=44%
BONOME_OVARIAN_CANCER_SURVIVAL_SUBOPTIMAL_DEBULKING	BONOME_OVARIAN_CANCER_SURVIVAL_SUBOPTIMAL_DEBULKING		285	-0.32520962	-1.4117438	0.028571429	0.5105345	0.99	1450	tags=22%, list=13%, signal=25%
ONDER_CDH1_TARGETS_1_UP	ONDER_CDH1_TARGETS_1_UP		80	-0.3857781	-1.4100716	0.027777778	0.5100742	0.99	1879	tags=30%, list=17%, signal=36%
BROWNE_HCMV_INFECTION_48HR_DN	BROWNE_HCMV_INFECTION_48HR_DN		276	-0.37122795	-1.4097173	0.051282052	0.5066322	0.99	1428	tags=23%, list=13%, signal=26%
REACTOME_ELECTRON_TRANSPORT_CHAIN	REACTOME_ELECTRON_TRANSPORT_CHAIN		52	-0.41733706	-1.40865	0.14	0.50528604	0.99	4236	tags=65%, list=38%, signal=105%
MULLIGHAN_MLL_SIGNATURE_1_DN	MULLIGHAN_MLL_SIGNATURE_1_DN		140	-0.365332	-1.4070992	0	0.504759	0.99	1168	tags=26%, list=10%, signal=28%
KEGG_BETA_ALANINE_METABOLISM	KEGG_BETA_ALANINE_METABOLISM		19	-0.53175074	-1.4059274	0.056603774	0.50333035	0.99	1275	tags=47%, list=11%, signal=53%
KEGG_NICOTINATE_AND_NICOTINAMIDE_METABOLISM	KEGG_NICOTINATE_AND_NICOTINAMIDE_METABOLISM		16	-0.50688225	-1.405314	0.06521739	0.5009374	0.99	407	tags=19%, list=4%, signal=19%
RODWELL_AGING_KIDNEY_DN	RODWELL_AGING_KIDNEY_DN		63	-0.44945553	-1.404804	0.045454547	0.49749485	0.99	1039	tags=29%, list=9%, signal=31%
IVANOVA_HEMATOPOIESIS_STEM_CELL	IVANOVA_HEMATOPOIESIS_STEM_CELL		61	-0.40416354	-1.4002066	0.09090909	0.5055602	0.99	1548	tags=30%, list=14%, signal=34%
REACTOME_CYTOCHROME_P450_ARRANGED_BY_SUBSTRATE_TYPE	REACTOME_CYTOCHROME_P450_ARRANGED_BY_SUBSTRATE_TYPE		22	-0.5150459	-1.3934761	0.046511628	0.51897365	0.99	823	tags=27%, list=7%, signal=29%
SHEDDEN_LUNG_CANCER_GOOD_SURVIVAL_A4	SHEDDEN_LUNG_CANCER_GOOD_SURVIVAL_A4		109	-0.39405176	-1.3915855	0.04761905	0.5198947	0.99	2276	tags=37%, list=20%, signal=46%
BENPORATH_PRC2_TARGETS	BENPORATH_PRC2_TARGETS		355	-0.40582433	-1.3914573	0.023809524	0.5155996	0.99	1641	tags=29%, list=15%, signal=33%
IVANOVA_HEMATOPOIESIS_STEM_CELL_AND_PROGENITOR	IVANOVA_HEMATOPOIESIS_STEM_CELL_AND_PROGENITOR		152	-0.34394342	-1.3906008	0	0.51344293	0.99	2109	tags=27%, list=19%, signal=33%
BROWNE_HCMV_INFECTION_24HR_DN	BROWNE_HCMV_INFECTION_24HR_DN		93	-0.40570852	-1.388354	0.05	0.5152948	0.99	1575	tags=31%, list=14%, signal=36%
KEGG_GLYCEROLIPID_METABOLISM	KEGG_GLYCEROLIPID_METABOLISM		29	-0.5037331	-1.3871169	0.09090909	0.5149493	0.99	2448	tags=55%, list=22%, signal=70%
MCBRYAN_PUBERTAL_BREAST_5_6WK_DN	MCBRYAN_PUBERTAL_BREAST_5_6WK_DN		85	-0.3732615	-1.3854	0.022727273	0.5153229	0.99	927	tags=19%, list=8%, signal=20%
ACEVEDO_LIVER_TUMOR_VS_NORMAL_ADJACENT_TISSUE_DN	ACEVEDO_LIVER_TUMOR_VS_NORMAL_ADJACENT_TISSUE_DN		160	-0.3825418	-1.3776158	0.06382979	0.5326356	0.99	2326	tags=36%, list=21%, signal=44%
REACTOME_GLUCOSE_METABOLISM	REACTOME_GLUCOSE_METABOLISM		39	-0.4396613	-1.377437	0.10869565	0.5287172	0.99	1632	tags=36%, list=15%, signal=42%
KEGG_GLYCINE_SERINE_AND_THREONINE_METABOLISM	KEGG_GLYCINE_SERINE_AND_THREONINE_METABOLISM		22	-0.5258476	-1.377185	0.1764706	0.52509063	0.99	1190	tags=36%, list=11%, signal=41%
VALK_AML_CLUSTER_10	VALK_AML_CLUSTER_10		18	-0.5001032	-1.3767426	0.08510638	0.5224529	0.99	1195	tags=28%, list=11%, signal=31%
KEGG_PPAR_SIGNALING_PATHWAY	KEGG_PPAR_SIGNALING_PATHWAY		51	-0.5546538	-1.3728148	0.18367347	0.5292387	0.99	678	tags=33%, list=6%, signal=35%
MCGARVEY_SILENCED_BY_METHYLATION_IN_COLON_CANCER	MCGARVEY_SILENCED_BY_METHYLATION_IN_COLON_CANCER		33	-0.49304628	-1.3714867	0.0952381	0.52938926	0.99	1152	tags=30%, list=10%, signal=34%
REACTOME_CAM_PATHWAY	REACTOME_CAM_PATHWAY		16	-0.50053585	-1.3678153	0.13043478	0.5371625	0.99	1439	tags=38%, list=13%, signal=43%
BIOCARTA_PPARA_PATHWAY	BIOCARTA_PPARA_PATHWAY		35	-0.47105092	-1.3598369	0.13636364	0.5567863	0.99	2226	tags=49%, list=20%, signal=60%
BARRIER_CANCER_RELAPSE_NORMAL_SAMPLE_UP	BARRIER_CANCER_RELAPSE_NORMAL_SAMPLE_UP		21	-0.510533	-1.3568187	0.12244898	0.56255066	1	1660	tags=38%, list=15%, signal=45%
YAO_TEMPORAL_RESPONSE_TO_PROGESTERONE_CLUSTER_0	YAO_TEMPORAL_RESPONSE_TO_PROGESTERONE_CLUSTER_0		57	-0.43246156	-1.3560303	0.08510638	0.5611939	1	1798	tags=35%, list=16%, signal=42%
WEST_ADRENOCORTICAL_TUMOR_MARKERS_DN	WEST_ADRENOCORTICAL_TUMOR_MARKERS_DN		17	-0.59776086	-1.3537785	0.12	0.5630756	1	1304	tags=41%, list=12%, signal=47%
MOOTHA_MITOCHONDRIA	MOOTHA_MITOCHONDRIA		330	-0.26308727	-1.3524381	0.11363637	0.5636673	1	2631	tags=29%, list=23%, signal=37%
GAUSSMANN_MLL_AF4_FUSION_TARGETS_F_DN	GAUSSMANN_MLL_AF4_FUSION_TARGETS_F_DN		22	-0.5069921	-1.3439397	0.023809524	0.5851049	1	459	tags=23%, list=4%, signal=24%
WINTER_HYPOXIA_DN	WINTER_HYPOXIA_DN		24	-0.63699025	-1.3428698	0.175	0.5836558	1	1616	tags=50%, list=14%, signal=58%
CAIRO_HEPATOBLASTOMA_DN	CAIRO_HEPATOBLASTOMA_DN		174	-0.423158	-1.3418497	0.14893617	0.582913	1	1656	tags=33%, list=15%, signal=38%
BIOCARTA_CHREBP2_PATHWAY	BIOCARTA_CHREBP2_PATHWAY		26	-0.36598417	-1.3402256	0.18604651	0.58276147	1	2158	tags=31%, list=19%, signal=38%
REACTOME_G_ALPHA_S_SIGNALLING_EVENTS	REACTOME_G_ALPHA_S_SIGNALLING_EVENTS		79	-0.4012015	-1.337515	0.078947365	0.58668077	1	2231	tags=41%, list=20%, signal=50%
DOANE_BREAST_CANCER_CLASSES_UP	DOANE_BREAST_CANCER_CLASSES_UP		41	-0.4671733	-1.3372461	0.11111111	0.58302695	1	2113	tags=37%, list=19%, signal=45%
PETRETTO_CARDIAC_HYPERTROPHY	PETRETTO_CARDIAC_HYPERTROPHY		23	-0.5913473	-1.3365129	0.13636364	0.5814174	1	1616	tags=48%, list=14%, signal=56%
LEE_LIVER_CANCER_MYC_E2F1_DN	LEE_LIVER_CANCER_MYC_E2F1_DN		45	-0.5491076	-1.3333386	0.14285715	0.58580345	1	411	tags=27%, list=4%, signal=28%
MULLIGHAN_NPM1_MUTATED_SIGNATURE_2_DN	MULLIGHAN_NPM1_MUTATED_SIGNATURE_2_DN		43	-0.38300654	-1.3328563	0.06	0.5833181	1	996	tags=23%, list=9%, signal=25%
FARMER_BREAST_CANCER_CLUSTER_5	FARMER_BREAST_CANCER_CLUSTER_5		18	-0.68737006	-1.330291	0.18181819	0.5865984	1	905	tags=44%, list=8%, signal=48%
MARTINEZ_RB1_AND_TP53_TARGETS_UP	MARTINEZ_RB1_AND_TP53_TARGETS_UP		471	-0.36062348	-1.3299631	0.09090909	0.58365625	1	1522	tags=26%, list=14%, signal=29%
CHEN_LVAD_SUPPORT_OF_FAILING_HEART_UP	CHEN_LVAD_SUPPORT_OF_FAILING_HEART_UP		69	-0.51215196	-1.32803	0.11111111	0.58496	1	1514	tags=35%, list=14%, signal=40%
KEGG_LINOLEIC_ACID_METABOLISM	KEGG_LINOLEIC_ACID_METABOLISM		15	-0.5311706	-1.3248478	0.2	0.5902355	1	2465	tags=47%, list=22%, signal=60%
VANHARANTA_UTERINE_FIBROID_DN	VANHARANTA_UTERINE_FIBROID_DN		38	-0.5179857	-1.3244857	0.125	0.58752275	1	786	tags=39%, list=7%, signal=42%
WAMUNYOKOLI_OVARIAN_CANCER_LMP_DN	WAMUNYOKOLI_OVARIAN_CANCER_LMP_DN		98	-0.4067087	-1.3232147	0.14893617	0.58681715	1	1403	tags=26%, list=13%, signal=29%
DAVICIONI_MOLECULAR_ARMS_VS_ERMS_DN	DAVICIONI_MOLECULAR_ARMS_VS_ERMS_DN		105	-0.42410997	-1.3231148	0.125	0.5831367	1	1590	tags=33%, list=14%, signal=38%
MARCHINI_TRABECTEDIN_RESISTANCE_DN	MARCHINI_TRABECTEDIN_RESISTANCE_DN		33	-0.42855752	-1.3200251	0.078947365	0.58772165	1	1683	tags=45%, list=15%, signal=53%
LIANG_HEMATOPOIESIS_STEM_CELL_NUMBER_SMALL_VS_HUGE_DN	LIANG_HEMATOPOIESIS_STEM_CELL_NUMBER_SMALL_VS_HUGE_DN		23	-0.46413565	-1.3194234	0.1891892	0.5858047	1	1529	tags=26%, list=14%, signal=30%
BIDUS_METASTASIS_DN	BIDUS_METASTASIS_DN		76	-0.3704709	-1.3184993	0.1875	0.58467275	1	2633	tags=38%, list=24%, signal=50%
ZHAN_MULTIPLE_MYELOMA_CD1_UP	ZHAN_MULTIPLE_MYELOMA_CD1_UP		28	-0.4503984	-1.3174298	0.102564104	0.5835462	1	2003	tags=46%, list=18%, signal=56%
CHIARADONNA_NEOPLASTIC_TRANSFORMATION_KRAS_DN	CHIARADONNA_NEOPLASTIC_TRANSFORMATION_KRAS_DN		120	-0.40791973	-1.3162817	0.14634146	0.58255374	1	2090	tags=35%, list=19%, signal=43%
SCHLESINGER_METHYLATED_DE_NOVO_IN_CANCER	SCHLESINGER_METHYLATED_DE_NOVO_IN_CANCER		60	-0.44529703	-1.3153346	0.15625	0.58156985	1	1356	tags=35%, list=12%, signal=40%
MCBRYAN_PUBERTAL_BREAST_6_7WK_UP	MCBRYAN_PUBERTAL_BREAST_6_7WK_UP		133	-0.37909505	-1.3148973	0.078947365	0.5789821	1	2315	tags=37%, list=21%, signal=46%
HSIAO_LIVER_SPECIFIC_GENES	HSIAO_LIVER_SPECIFIC_GENES		179	-0.47570875	-1.3144121	0.20754717	0.5759943	1	1798	tags=34%, list=16%, signal=39%
FONTAINE_PAPILLARY_THYROID_CARCINOMA_UP	FONTAINE_PAPILLARY_THYROID_CARCINOMA_UP		35	-0.4450363	-1.3130083	0.121212125	0.57610226	1	2193	tags=40%, list=20%, signal=50%
SENESE_HDAC1_TARGETS_DN	SENESE_HDAC1_TARGETS_DN		134	-0.3842581	-1.3130058	0.069767445	0.5724328	1	1562	tags=25%, list=14%, signal=28%
KEGG_TASTE_TRANSDUCTION	KEGG_TASTE_TRANSDUCTION		21	-0.52560705	-1.3126459	0.10638298	0.5694758	1	2158	tags=43%, list=19%, signal=53%
LEE_NEURAL_CREST_STEM_CELL_UP	LEE_NEURAL_CREST_STEM_CELL_UP		88	-0.4251128	-1.3084565	0.13333334	0.57790416	1	1557	tags=30%, list=14%, signal=34%
KAAB_HEART_ATRIUM_VS_VENTRICLE_DN	KAAB_HEART_ATRIUM_VS_VENTRICLE_DN		169	-0.34277546	-1.3081162	0.14583333	0.57504386	1	1451	tags=23%, list=13%, signal=26%
REACTOME_GLUCOSE_REGULATION_OF_INSULIN_SECRETION	REACTOME_GLUCOSE_REGULATION_OF_INSULIN_SECRETION		117	-0.30060947	-1.3065103	0.2173913	0.5762693	1	3475	tags=43%, list=31%, signal=61%
REACTOME_PLC_BETA_MEDIATED_EVENTS	REACTOME_PLC_BETA_MEDIATED_EVENTS		24	-0.40640077	-1.3049902	0.16	0.5771093	1	1439	tags=29%, list=13%, signal=33%
LIEN_BREAST_CARCINOMA_METAPLASTIC	LIEN_BREAST_CARCINOMA_METAPLASTIC		19	-0.5510266	-1.3039733	0.12765957	0.57588345	1	1468	tags=42%, list=13%, signal=48%
SCHLESINGER_H3K27ME3_IN_NORMAL_AND_METHYLATED_IN_CANCER	SCHLESINGER_H3K27ME3_IN_NORMAL_AND_METHYLATED_IN_CANCER		15	-0.5970902	-1.3021396	0.17073171	0.57743114	1	956	tags=33%, list=9%, signal=36%
GRUETZMANN_PANCREATIC_CANCER_DN	GRUETZMANN_PANCREATIC_CANCER_DN		147	-0.33530086	-1.301665	0.045454547	0.57543445	1	1450	tags=26%, list=13%, signal=29%
MENSE_HYPOXIA_UP	MENSE_HYPOXIA_UP		57	-0.38012666	-1.3014349	0.10638298	0.57250226	1	2075	tags=35%, list=19%, signal=43%
BOYLAN_MULTIPLE_MYELOMA_D_UP	BOYLAN_MULTIPLE_MYELOMA_D_UP		45	-0.39177316	-1.2977641	0.1	0.5797343	1	2153	tags=38%, list=19%, signal=47%
MATTIOLI_MULTIPLE_MYELOMA_WITH_14Q32_TRANSLOCATIONS	MATTIOLI_MULTIPLE_MYELOMA_WITH_14Q32_TRANSLOCATIONS		21	-0.49930635	-1.2975633	0.13333334	0.5768696	1	2069	tags=48%, list=18%, signal=58%
NEWMAN_ERCC6_TARGETS_DN	NEWMAN_ERCC6_TARGETS_DN		20	-0.5237038	-1.2973887	0.16666667	0.574085	1	1304	tags=35%, list=12%, signal=40%
ELVIDGE_HYPOXIA_BY_DMOG_DN	ELVIDGE_HYPOXIA_BY_DMOG_DN		37	-0.37855482	-1.2958397	0.125	0.57432693	1	1315	tags=24%, list=12%, signal=27%
REACTOME_COMPLEMENT_CASCADE	REACTOME_COMPLEMENT_CASCADE		15	-0.610154	-1.2910951	0.17391305	0.5848662	1	369	tags=27%, list=3%, signal=28%
SABATES_COLORECTAL_ADENOMA_DN	SABATES_COLORECTAL_ADENOMA_DN		154	-0.45085028	-1.2895813	0.083333336	0.58532816	1	1372	tags=32%, list=12%, signal=36%
REACTOME_REGULATION_OF_INSULIN_SECRETION	REACTOME_REGULATION_OF_INSULIN_SECRETION		148	-0.26815966	-1.2885722	0.2	0.5844433	1	3481	tags=40%, list=31%, signal=57%
RODRIGUES_THYROID_CARCINOMA_ANAPLASTIC_DN	RODRIGUES_THYROID_CARCINOMA_ANAPLASTIC_DN		263	-0.33179757	-1.2874064	0.069767445	0.58449006	1	1744	tags=27%, list=16%, signal=31%
PICCALUGA_ANGIOIMMUNOBLASTIC_LYMPHOMA_UP	PICCALUGA_ANGIOIMMUNOBLASTIC_LYMPHOMA_UP		119	-0.46632668	-1.285034	0.18181819	0.5882076	1	1050	tags=29%, list=9%, signal=32%
IZADPANAH_STEM_CELL_ADIPOSE_VS_BONE_DN	IZADPANAH_STEM_CELL_ADIPOSE_VS_BONE_DN		65	-0.44873834	-1.2835033	0.18367347	0.5889325	1	1431	tags=37%, list=13%, signal=42%
REACTOME_METABOLISM_OF_AMINO_ACIDS	REACTOME_METABOLISM_OF_AMINO_ACIDS		129	-0.33406362	-1.2824253	0.11363637	0.58856386	1	1099	tags=20%, list=10%, signal=22%
BOYLAN_MULTIPLE_MYELOMA_D_CLUSTER_UP	BOYLAN_MULTIPLE_MYELOMA_D_CLUSTER_UP		18	-0.44753194	-1.2821608	0.16	0.58609873	1	2532	tags=44%, list=23%, signal=57%
YAO_TEMPORAL_RESPONSE_TO_PROGESTERONE_CLUSTER_12	YAO_TEMPORAL_RESPONSE_TO_PROGESTERONE_CLUSTER_12		62	-0.3378289	-1.2816284	0.14814815	0.58405316	1	1922	tags=32%, list=17%, signal=39%
GARGALOVIC_RESPONSE_TO_OXIDIZED_PHOSPHOLIPIDS_BLUE_DN	GARGALOVIC_RESPONSE_TO_OXIDIZED_PHOSPHOLIPIDS_BLUE_DN		31	-0.39715794	-1.2798374	0.09090909	0.58565766	1	958	tags=19%, list=9%, signal=21%
RODWELL_AGING_KIDNEY_NO_BLOOD_DN	RODWELL_AGING_KIDNEY_NO_BLOOD_DN		72	-0.39369702	-1.2758536	0.14893617	0.59367007	1	1039	tags=25%, list=9%, signal=27%
MOOTHA_HUMAN_MITODB_6_2002	MOOTHA_HUMAN_MITODB_6_2002		325	-0.24790543	-1.2744181	0.12195122	0.59476674	1	2637	tags=29%, list=24%, signal=37%
REACTOME_INTEGRATION_OF_ENERGY_METABOLISM	REACTOME_INTEGRATION_OF_ENERGY_METABOLISM		160	-0.28037602	-1.2736528	0.2	0.59350026	1	2751	tags=31%, list=25%, signal=40%
KEGG_ALPHA_LINOLENIC_ACID_METABOLISM	KEGG_ALPHA_LINOLENIC_ACID_METABOLISM		15	-0.50523365	-1.2728931	0.1627907	0.592398	1	2465	tags=47%, list=22%, signal=60%
LEE_LIVER_CANCER_CIPROFIBRATE_DN	LEE_LIVER_CANCER_CIPROFIBRATE_DN		50	-0.49716368	-1.27238	0.18867925	0.5906031	1	350	tags=18%, list=3%, signal=18%
CORRE_MULTIPLE_MYELOMA_UP	CORRE_MULTIPLE_MYELOMA_UP		38	-0.46837482	-1.2697197	0.16666667	0.5947808	1	1024	tags=26%, list=9%, signal=29%
KEGG_PROXIMAL_TUBULE_BICARBONATE_RECLAMATION	KEGG_PROXIMAL_TUBULE_BICARBONATE_RECLAMATION		16	-0.52155685	-1.2691557	0.1875	0.593073	1	1632	tags=50%, list=15%, signal=58%
MCCLUNG_CREB1_TARGETS_DN	MCCLUNG_CREB1_TARGETS_DN		42	-0.38035333	-1.2690003	0.18181819	0.590418	1	1639	tags=31%, list=15%, signal=36%
DEBIASI_APOPTOSIS_BY_REOVIRUS_INFECTION_DN	DEBIASI_APOPTOSIS_BY_REOVIRUS_INFECTION_DN		151	-0.27938354	-1.2671669	0.0952381	0.5923485	1	2109	tags=28%, list=19%, signal=35%
KEGG_CALCIUM_SIGNALING_PATHWAY	KEGG_CALCIUM_SIGNALING_PATHWAY		117	-0.36347544	-1.2627952	0.17948718	0.6014419	1	2298	tags=34%, list=21%, signal=43%
GRADE_COLON_VS_RECTAL_CANCER_UP	GRADE_COLON_VS_RECTAL_CANCER_UP		18	-0.47397146	-1.260875	0.1590909	0.6030127	1	958	tags=28%, list=9%, signal=30%
BOYAULT_LIVER_CANCER_SUBCLASS_G123_DN	BOYAULT_LIVER_CANCER_SUBCLASS_G123_DN		34	-0.5219054	-1.2598462	0.26086956	0.602407	1	1632	tags=41%, list=15%, signal=48%
REACTOME_CITRIC_ACID_CYCLE	REACTOME_CITRIC_ACID_CYCLE		16	-0.45574158	-1.2576257	0.31707317	0.6045688	1	2751	tags=44%, list=25%, signal=58%
MARTINEZ_TP53_TARGETS_UP	MARTINEZ_TP53_TARGETS_UP		467	-0.3326831	-1.2534361	0.11363637	0.6126363	1	1522	tags=25%, list=14%, signal=27%
WANG_SMARCE1_TARGETS_UP	WANG_SMARCE1_TARGETS_UP		106	-0.44179398	-1.248721	0.17073171	0.6226219	1	1389	tags=30%, list=12%, signal=34%
LEE_LIVER_CANCER	LEE_LIVER_CANCER		21	-0.5113757	-1.2470485	0.19512194	0.623919	1	1076	tags=24%, list=10%, signal=26%
LEE_LIVER_CANCER_TOP50	LEE_LIVER_CANCER_TOP50		21	-0.5113757	-1.2470485	0.19512194	0.6207519	1	1076	tags=24%, list=10%, signal=26%
VALK_AML_CLUSTER_7	VALK_AML_CLUSTER_7		17	-0.51388294	-1.2418633	0.22727273	0.63198465	1	1588	tags=35%, list=14%, signal=41%
SANA_TNF_SIGNALING_DN	SANA_TNF_SIGNALING_DN		58	-0.38157716	-1.2407038	0.15555556	0.63215035	1	1549	tags=26%, list=14%, signal=30%
MARTINEZ_RB1_TARGETS_UP	MARTINEZ_RB1_TARGETS_UP		497	-0.30834314	-1.2405373	0.08695652	0.6293263	1	940	tags=18%, list=8%, signal=19%
LUCAS_HNF4A_TARGETS_UP	LUCAS_HNF4A_TARGETS_UP		34	-0.38763332	-1.2405027	0.12765957	0.62630403	1	1732	tags=29%, list=15%, signal=35%
CHIARADONNA_NEOPLASTIC_TRANSFORMATION_CDC25_DN	CHIARADONNA_NEOPLASTIC_TRANSFORMATION_CDC25_DN		129	-0.33873487	-1.2403691	0.18604651	0.6236748	1	2437	tags=34%, list=22%, signal=43%
ZHU_CMV_ALL_DN	ZHU_CMV_ALL_DN		49	-0.45307684	-1.2386395	0.19565217	0.6250222	1	1389	tags=33%, list=12%, signal=37%
ZHU_CMV_24_HR_DN	ZHU_CMV_24_HR_DN		39	-0.4576501	-1.2357217	0.26530612	0.6293098	1	1619	tags=36%, list=14%, signal=42%
KLEIN_PRIMARY_EFFUSION_LYMPHOMA_UP	KLEIN_PRIMARY_EFFUSION_LYMPHOMA_UP		39	-0.36324534	-1.2328694	0.17777778	0.63392204	1	677	tags=15%, list=6%, signal=16%
ACEVEDO_NORMAL_TISSUE_ADJACENT_TO_LIVER_TUMOR_DN	ACEVEDO_NORMAL_TISSUE_ADJACENT_TO_LIVER_TUMOR_DN		236	-0.25972164	-1.2313915	0.19565217	0.6350466	1	1891	tags=23%, list=17%, signal=27%
RIZ_ERYTHROID_DIFFERENTIATION_APOBEC2	RIZ_ERYTHROID_DIFFERENTIATION_APOBEC2		18	-0.46625486	-1.2302371	0.21276596	0.63585913	1	2317	tags=33%, list=21%, signal=42%
BROWNE_HCMV_INFECTION_20HR_DN	BROWNE_HCMV_INFECTION_20HR_DN		61	-0.34962553	-1.2287773	0.0952381	0.6366994	1	1079	tags=21%, list=10%, signal=23%
CASORELLI_APL_SECONDARY_VS_DE_NOVO_UP	CASORELLI_APL_SECONDARY_VS_DE_NOVO_UP		19	-0.5087763	-1.2223884	0.25	0.65152097	1	1186	tags=37%, list=11%, signal=41%
WONG_MITOCHONDRIA_GENE_MODULE	WONG_MITOCHONDRIA_GENE_MODULE		158	-0.25857762	-1.2217263	0.27272728	0.6500505	1	2676	tags=28%, list=24%, signal=36%
LINDGREN_BLADDER_CANCER_CLUSTER_2A_DN	LINDGREN_BLADDER_CANCER_CLUSTER_2A_DN		80	-0.33010182	-1.2174715	0.15555556	0.6582971	1	1345	tags=20%, list=12%, signal=23%
ZHAN_MULTIPLE_MYELOMA_CD1_AND_CD2_DN	ZHAN_MULTIPLE_MYELOMA_CD1_AND_CD2_DN		28	-0.3614991	-1.2173147	0.20833333	0.6558891	1	1857	tags=29%, list=17%, signal=34%
CAIRO_LIVER_DEVELOPMENT_DN	CAIRO_LIVER_DEVELOPMENT_DN		177	-0.39358357	-1.215574	0.21568628	0.6579248	1	1505	tags=31%, list=13%, signal=35%
PAPASPYRIDONOS_UNSTABLE_ATEROSCLEROTIC_PLAQUE_DN	PAPASPYRIDONOS_UNSTABLE_ATEROSCLEROTIC_PLAQUE_DN		27	-0.48332006	-1.2134998	0.2826087	0.6597255	1	1228	tags=30%, list=11%, signal=33%
MOROSETTI_FACIOSCAPULOHUMERAL_MUSCULAR_DISTROPHY_UP	MOROSETTI_FACIOSCAPULOHUMERAL_MUSCULAR_DISTROPHY_UP		16	-0.55292255	-1.2131879	0.1	0.6573896	1	874	tags=44%, list=8%, signal=47%
KEGG_LYSINE_DEGRADATION	KEGG_LYSINE_DEGRADATION		28	-0.40537813	-1.2102883	0.22	0.66269773	1	1113	tags=36%, list=10%, signal=40%
URS_ADIPOCYTE_DIFFERENTIATION_DN	URS_ADIPOCYTE_DIFFERENTIATION_DN		20	-0.55301994	-1.2051822	0.32	0.67485076	1	681	tags=25%, list=6%, signal=27%
REACTOME_DOWNSTREAM_SIGNALING_OF_ACTIVATED_FGFR	REACTOME_DOWNSTREAM_SIGNALING_OF_ACTIVATED_FGFR		29	-0.3584253	-1.2046428	0.18181819	0.67311895	1	2490	tags=45%, list=22%, signal=57%
SMID_BREAST_CANCER_NORMAL_LIKE_UP	SMID_BREAST_CANCER_NORMAL_LIKE_UP		273	-0.4229511	-1.2043535	0.2244898	0.6708504	1	1467	tags=29%, list=13%, signal=32%
KONDO_EZH2_TARGETS	KONDO_EZH2_TARGETS		82	-0.3719598	-1.2013173	0.175	0.6769068	1	1010	tags=23%, list=9%, signal=25%
REACTOME_METABOLISM_OF_CARBOHYDRATES	REACTOME_METABOLISM_OF_CARBOHYDRATES		80	-0.32108223	-1.2003495	0.22222222	0.6760608	1	2102	tags=31%, list=19%, signal=38%
MARZEC_IL2_SIGNALING_DN	MARZEC_IL2_SIGNALING_DN		21	-0.38400435	-1.1991279	0.17021276	0.676256	1	755	tags=14%, list=7%, signal=15%
WU_SILENCED_BY_METHYLATION_IN_BLADDER_CANCER	WU_SILENCED_BY_METHYLATION_IN_BLADDER_CANCER		28	-0.48739302	-1.1989394	0.1764706	0.6736105	1	1075	tags=29%, list=10%, signal=32%
TAKEDA_TARGETS_OF_NUP98_HOXA9_FUSION_6HR_UP	TAKEDA_TARGETS_OF_NUP98_HOXA9_FUSION_6HR_UP		47	-0.41543087	-1.1970617	0.21276596	0.6755876	1	1020	tags=19%, list=9%, signal=21%
TONKS_TARGETS_OF_RUNX1_RUNX1T1_FUSION_MONOCYTE_DN	TONKS_TARGETS_OF_RUNX1_RUNX1T1_FUSION_MONOCYTE_DN		32	-0.4525624	-1.1969223	0.25490198	0.6728388	1	2911	tags=56%, list=26%, signal=76%
LEE_LIVER_CANCER_CIPROFIBRATE_UP	LEE_LIVER_CANCER_CIPROFIBRATE_UP		49	-0.41736466	-1.1957082	0.1875	0.6733403	1	554	tags=24%, list=5%, signal=26%
ENGELMANN_CANCER_PROGENITORS_UP	ENGELMANN_CANCER_PROGENITORS_UP		34	-0.37876877	-1.1875925	0.2	0.69252086	1	844	tags=21%, list=8%, signal=22%
REACTOME_PLC_GAMMA1_SIGNALLING	REACTOME_PLC_GAMMA1_SIGNALLING		19	-0.40044513	-1.1847863	0.26086956	0.6971002	1	2158	tags=42%, list=19%, signal=52%
GILDEA_METASTASIS	GILDEA_METASTASIS		19	-0.53468734	-1.1822629	0.1891892	0.7009993	1	540	tags=32%, list=5%, signal=33%
NIKOLSKY_BREAST_CANCER_20Q11_AMPLICON	NIKOLSKY_BREAST_CANCER_20Q11_AMPLICON		15	-0.38518807	-1.1786021	0.25	0.70776826	1	2230	tags=40%, list=20%, signal=50%
DORSAM_HOXA9_TARGETS_DN	DORSAM_HOXA9_TARGETS_DN		17	-0.39444408	-1.1785995	0.2857143	0.704735	1	786	tags=24%, list=7%, signal=25%
REACTOME_PI3K_CASCADE	REACTOME_PI3K_CASCADE		26	-0.3470619	-1.177765	0.20454545	0.70415235	1	2095	tags=38%, list=19%, signal=47%
FONTAINE_FOLLICULAR_THYROID_ADENOMA_DN	FONTAINE_FOLLICULAR_THYROID_ADENOMA_DN		39	-0.4100685	-1.1761181	0.2857143	0.7058703	1	1817	tags=36%, list=16%, signal=43%
LEE_LIVER_CANCER_ACOX1_DN	LEE_LIVER_CANCER_ACOX1_DN		49	-0.48016515	-1.1719928	0.3125	0.714463	1	350	tags=18%, list=3%, signal=19%
NATSUME_RESPONSE_TO_INTERFERON_BETA_DN	NATSUME_RESPONSE_TO_INTERFERON_BETA_DN		35	-0.3147633	-1.171277	0.20930232	0.7134103	1	1384	tags=17%, list=12%, signal=19%
KEGG_STARCH_AND_SUCROSE_METABOLISM	KEGG_STARCH_AND_SUCROSE_METABOLISM		21	-0.44030115	-1.1712313	0.25	0.7105216	1	820	tags=24%, list=7%, signal=26%
RUIZ_TNC_TARGETS_UP	RUIZ_TNC_TARGETS_UP		97	-0.35822687	-1.1699189	0.20930232	0.71106064	1	1398	tags=24%, list=12%, signal=27%
MULLIGHAN_NPM1_MUTATED_SIGNATURE_1_DN	MULLIGHAN_NPM1_MUTATED_SIGNATURE_1_DN		63	-0.3092735	-1.1653266	0.18	0.72086644	1	996	tags=17%, list=9%, signal=19%
LI_PROSTATE_CANCER_EPIGENETIC	LI_PROSTATE_CANCER_EPIGENETIC		15	-0.47403324	-1.165162	0.24444444	0.71834487	1	1395	tags=47%, list=12%, signal=53%
FINAK_BREAST_CANCER_SDPP_SIGNATURE	FINAK_BREAST_CANCER_SDPP_SIGNATURE		17	-0.49584883	-1.1648561	0.29787233	0.71645707	1	1933	tags=41%, list=17%, signal=50%
CERVERA_SDHB_TARGETS_1_DN	CERVERA_SDHB_TARGETS_1_DN		20	-0.4778767	-1.1642869	0.2857143	0.71490526	1	1787	tags=30%, list=16%, signal=36%
ONKEN_UVEAL_MELANOMA_DN	ONKEN_UVEAL_MELANOMA_DN		330	-0.25087115	-1.1608876	0.15555556	0.7220418	1	1575	tags=19%, list=14%, signal=21%
VALK_AML_CLUSTER_9	VALK_AML_CLUSTER_9		21	-0.44670916	-1.1590346	0.3243243	0.7237546	1	973	tags=29%, list=9%, signal=31%
KINSEY_TARGETS_OF_EWSR1_FLII_FUSION_DN	KINSEY_TARGETS_OF_EWSR1_FLII_FUSION_DN		171	-0.33614296	-1.1573212	0.275	0.7251177	1	1981	tags=32%, list=18%, signal=38%
ZHAN_MULTIPLE_MYELOMA_CD2_UP	ZHAN_MULTIPLE_MYELOMA_CD2_UP		20	-0.4216227	-1.1566899	0.2826087	0.7240922	1	1957	tags=35%, list=17%, signal=42%
ROSS_LEUKEMIA_WITH_MLL_FUSIONS	ROSS_LEUKEMIA_WITH_MLL_FUSIONS		49	-0.35300997	-1.148196	0.29787233	0.74392384	1	2804	tags=41%, list=25%, signal=54%
JAZAERI_BREAST_CANCER_BRCA1_VS_BRCA2_DN	JAZAERI_BREAST_CANCER_BRCA1_VS_BRCA2_DN		30	-0.3971766	-1.1463574	0.26415095	0.7461316	1	910	tags=23%, list=8%, signal=25%
POOLA_INVASIVE_BREAST_CANCER_DN	POOLA_INVASIVE_BREAST_CANCER_DN		82	-0.39801332	-1.145423	0.2173913	0.74567896	1	1364	tags=27%, list=12%, signal=30%
REACTOME_GLUCONEOGENESIS	REACTOME_GLUCONEOGENESIS		19	-0.447816	-1.1449524	0.3469388	0.7442127	1	2102	tags=47%, list=19%, signal=58%
BHATI_G2M_ARREST_BY_2METHOXYESTRADIOL_DN	BHATI_G2M_ARREST_BY_2METHOXYESTRADIOL_DN		76	-0.3005698	-1.1444063	0.21428572	0.7426825	1	595	tags=13%, list=5%, signal=14%
REACTOME_PLATELET_AGGREGATION_PLUG_FORMATION	REACTOME_PLATELET_AGGREGATION_PLUG_FORMATION		19	-0.41578797	-1.144012	0.3478261	0.7406883	1	743	tags=16%, list=7%, signal=17%
NAKAYAMA_SOFT_TISSUE_TUMORS_PCA1_DN	NAKAYAMA_SOFT_TISSUE_TUMORS_PCA1_DN		48	-0.40994292	-1.1379937	0.37209302	0.7541893	1	1224	tags=27%, list=11%, signal=30%
YAO_TEMPORAL_RESPONSE_TO_PROGESTERONE_CLUSTER_1	YAO_TEMPORAL_RESPONSE_TO_PROGESTERONE_CLUSTER_1		58	-0.3952924	-1.1342772	0.25531915	0.76197463	1	1426	tags=31%, list=13%, signal=35%
RORIE_TARGETS_OF_EWSR1_FLI1_FUSION_UP	RORIE_TARGETS_OF_EWSR1_FLI1_FUSION_UP		16	-0.45043215	-1.1341426	0.3	0.75949657	1	1134	tags=38%, list=10%, signal=42%
GOLDRATH_IMMUNE_MEMORY	GOLDRATH_IMMUNE_MEMORY		52	-0.37196985	-1.133604	0.32352942	0.7581952	1	1872	tags=33%, list=17%, signal=39%
RIGGINS_TAMOXIFEN_RESISTANCE_UP	RIGGINS_TAMOXIFEN_RESISTANCE_UP		45	-0.39597565	-1.1331172	0.2777778	0.75649005	1	2095	tags=36%, list=19%, signal=44%
RODRIGUES_DCC_TARGETS_DN	RODRIGUES_DCC_TARGETS_DN		74	-0.3309005	-1.1322846	0.15555556	0.75557417	1	1126	tags=19%, list=10%, signal=21%
BROWNE_HCMV_INFECTION_30MIN_UP	BROWNE_HCMV_INFECTION_30MIN_UP		34	-0.3764714	-1.1318829	0.32	0.7536753	1	1378	tags=26%, list=12%, signal=30%
DAIRKEE_TERT_TARGETS_DN	DAIRKEE_TERT_TARGETS_DN		41	-0.38086915	-1.1308986	0.31111112	0.75346667	1	1530	tags=32%, list=14%, signal=37%
RICKMAN_TUMOR_DIFFERENTIATED_WELL_VS_MODERATELY_UP	RICKMAN_TUMOR_DIFFERENTIATED_WELL_VS_MODERATELY_UP		55	-0.31057888	-1.1293197	0.23529412	0.75431997	1	1317	tags=22%, list=12%, signal=25%
KEGG_NEUROACTIVE_LIGAND_RECEPTOR_INTERACTION	KEGG_NEUROACTIVE_LIGAND_RECEPTOR_INTERACTION		183	-0.34618214	-1.1280621	0.29268292	0.7548934	1	1553	tags=22%, list=14%, signal=25%
MCBRYAN_PUBERTAL_BREAST_3_4WK_DN	MCBRYAN_PUBERTAL_BREAST_3_4WK_DN		33	-0.4035185	-1.1249626	0.33333334	0.759891	1	813	tags=24%, list=7%, signal=26%
CHIBA_RESPONSE_TO_TSA_UP	CHIBA_RESPONSE_TO_TSA_UP		32	-0.41025895	-1.1245902	0.33333334	0.7579056	1	1655	tags=41%, list=15%, signal=48%
NUTT_GBM_VS_AO_GLIOMA_DN	NUTT_GBM_VS_AO_GLIOMA_DN		28	-0.33665636	-1.1241122	0.23255815	0.7566099	1	2085	tags=32%, list=19%, signal=39%
CAVARD_LIVER_CANCER_MALIGNANT_VS_BENIGN	CAVARD_LIVER_CANCER_MALIGNANT_VS_BENIGN		20	-0.42380354	-1.1233565	0.27659574	0.7555563	1	286	tags=15%, list=3%, signal=15%
MAHAJAN_RESPONSE_TO_IL1A_DN	MAHAJAN_RESPONSE_TO_IL1A_DN		40	-0.30935913	-1.1228069	0.27659574	0.7540737	1	2648	tags=35%, list=24%, signal=46%
KORKOLA_YOLK_SAC_TUMOR	KORKOLA_YOLK_SAC_TUMOR		32	-0.4206473	-1.1227233	0.37209302	0.75165606	1	613	tags=25%, list=5%, signal=26%
KEGG_MTOR_SIGNALING_PATHWAY	KEGG_MTOR_SIGNALING_PATHWAY		27	-0.32471216	-1.122521	0.27906978	0.74927485	1	1822	tags=22%, list=16%, signal=26%
BROWNE_HCMV_INFECTION_12HR_DN	BROWNE_HCMV_INFECTION_12HR_DN		52	-0.32505172	-1.1221924	0.3043478	0.7476671	1	1316	tags=25%, list=12%, signal=28%
DACOSTA_ERCC3_ALLELE_XPCS_VS_TTD_DN	DACOSTA_ERCC3_ALLELE_XPCS_VS_TTD_DN		17	-0.4117718	-1.1209928	0.24489796	0.74809474	1	1616	tags=35%, list=14%, signal=41%
LINDGREN_BLADDER_CANCER_CLUSTER_2B	LINDGREN_BLADDER_CANCER_CLUSTER_2B		243	-0.36263824	-1.120775	0.25531915	0.74590987	1	1557	tags=28%, list=14%, signal=31%
STEIN_ESRRA_TARGETS	STEIN_ESRRA_TARGETS		308	-0.22156493	-1.1191992	0.225	0.74745876	1	1913	tags=25%, list=17%, signal=29%
VALK_AML_CLUSTER_4	VALK_AML_CLUSTER_4		18	-0.4129836	-1.1190767	0.34042552	0.7451639	1	1251	tags=22%, list=11%, signal=25%
PYEON_CANCER_HEAD_AND_NECK_VS_CERVICAL_DN	PYEON_CANCER_HEAD_AND_NECK_VS_CERVICAL_DN		15	-0.469526	-1.1174399	0.34042552	0.74710697	1	2130	tags=40%, list=19%, signal=49%
MANALO_HYPOXIA_UP	MANALO_HYPOXIA_UP		128	-0.33606985	-1.1119735	0.27906978	0.75918216	1	1639	tags=28%, list=15%, signal=33%
BOQUEST_STEM_CELL_CULTURED_VS_FRESH_DN	BOQUEST_STEM_CELL_CULTURED_VS_FRESH_DN		18	-0.47180164	-1.1117641	0.31111112	0.7571483	1	1292	tags=44%, list=12%, signal=50%
BEIER_GLIOMA_STEM_CELL_DN	BEIER_GLIOMA_STEM_CELL_DN		33	-0.34964815	-1.1113036	0.33333334	0.75576997	1	1702	tags=27%, list=15%, signal=32%
BASSO_CD40_SIGNALING_DN	BASSO_CD40_SIGNALING_DN		40	-0.41006044	-1.1088982	0.34146342	0.7602028	1	952	tags=23%, list=9%, signal=25%
BOYLAN_MULTIPLE_MYELOMA_C_UP	BOYLAN_MULTIPLE_MYELOMA_C_UP		19	-0.40566033	-1.1079663	0.36956522	0.7600425	1	1353	tags=32%, list=12%, signal=36%
MULLIGHAN_MLL_SIGNATURE_2_DN	MULLIGHAN_MLL_SIGNATURE_2_DN		166	-0.28007153	-1.1079359	0.275	0.7574425	1	1187	tags=19%, list=11%, signal=21%
RODRIGUES_THYROID_CARCINOMA_POORLY_DIFFERENTIATED_DN	RODRIGUES_THYROID_CARCINOMA_POORLY_DIFFERENTIATED_DN		385	-0.25009656	-1.1068001	0.22727273	0.7581409	1	2125	tags=25%, list=19%, signal=30%
KEGG_PORPHYRIN_AND_CHLOROPHYLL_METABOLISM	KEGG_PORPHYRIN_AND_CHLOROPHYLL_METABOLISM		17	-0.3761476	-1.1065296	0.35555556	0.7565227	1	2753	tags=53%, list=25%, signal=70%
CHIARADONNA_NEOPLASTIC_TRANSFORMATION_KRAS_CDC25_DN	CHIARADONNA_NEOPLASTIC_TRANSFORMATION_KRAS_CDC25_DN		39	-0.4219178	-1.1041535	0.30612245	0.76055896	1	1303	tags=28%, list=12%, signal=32%
REACTOME_PLATELET_DEGRANULATION	REACTOME_PLATELET_DEGRANULATION		58	-0.36464754	-1.1021742	0.3018868	0.76318645	1	756	tags=17%, list=7%, signal=18%
REACTOME_AMINE_LIGAND_BINDING_RECEPTORS	REACTOME_AMINE_LIGAND_BINDING_RECEPTORS		27	-0.3814849	-1.0992357	0.375	0.76845527	1	2231	tags=33%, list=20%, signal=42%
DOANE_RESPONSE_TO_ANDROGEN_UP	DOANE_RESPONSE_TO_ANDROGEN_UP		95	-0.27980116	-1.0985713	0.2826087	0.76751786	1	1771	tags=24%, list=16%, signal=29%
VALK_AML_CLUSTER_3	VALK_AML_CLUSTER_3		23	-0.39712206	-1.0973608	0.34042552	0.76805365	1	1583	tags=30%, list=14%, signal=35%
KEGG_PARKINSONS_DISEASE	KEGG_PARKINSONS_DISEASE		81	-0.29008535	-1.0958333	0.375	0.76974046	1	4132	tags=53%, list=37%, signal=84%
YEGNASUBRAMANIAN_PROSTATE_CANCER	YEGNASUBRAMANIAN_PROSTATE_CANCER		70	-0.3481869	-1.0958216	0.3148148	0.76707697	1	1490	tags=26%, list=13%, signal=29%
HOFFMANN_IMMATURE_TO_MATURE_B_LYMPHOCYTE_DN	HOFFMANN_IMMATURE_TO_MATURE_B_LYMPHOCYTE_DN		24	-0.33830324	-1.0950174	0.3137255	0.76639605	1	1238	tags=29%, list=11%, signal=33%
LENAOUR_DENDRITIC_CELL_MATURATION_UP	LENAOUR_DENDRITIC_CELL_MATURATION_UP		65	-0.36762363	-1.0936075	0.36363637	0.76728725	1	2018	tags=32%, list=18%, signal=39%
KEGG_NOTCH_SIGNALING_PATHWAY	KEGG_NOTCH_SIGNALING_PATHWAY		31	-0.3389906	-1.0933901	0.33333334	0.76557124	1	2768	tags=42%, list=25%, signal=56%
KEGG_VASCULAR_SMOOTH_MUSCLE_CONTRACTION	KEGG_VASCULAR_SMOOTH_MUSCLE_CONTRACTION		74	-0.3143442	-1.0916231	0.31578946	0.76748335	1	2322	tags=36%, list=21%, signal=46%
REACTOME_INTEGRIN_ALPHAIIBBETA3_SIGNALING	REACTOME_INTEGRIN_ALPHAIIBBETA3_SIGNALING		17	-0.4164908	-1.0914707	0.39130434	0.7653151	1	743	tags=18%, list=7%, signal=19%
ROY_WOUND_BLOOD_VESSEL_UP	ROY_WOUND_BLOOD_VESSEL_UP		34	-0.42977595	-1.0905588	0.31707317	0.76508206	1	2058	tags=47%, list=18%, signal=57%
VANTVEER_BREAST_CANCER_ESR1_UP	VANTVEER_BREAST_CANCER_ESR1_UP		73	-0.29293472	-1.089971	0.2826087	0.76392686	1	2125	tags=33%, list=19%, signal=40%
THUM_MIR21_TARGETS_HEART_DISEASE_UP	THUM_MIR21_TARGETS_HEART_DISEASE_UP		15	-0.5171901	-1.0896181	0.37254903	0.76209444	1	1389	tags=40%, list=12%, signal=46%
KEGG_DORSO_VENTRAL_AXIS_FORMATION	KEGG_DORSO_VENTRAL_AXIS_FORMATION		15	-0.3700438	-1.088871	0.34042552	0.7614497	1	2762	tags=40%, list=25%, signal=53%
BERNARD_PPAPDC1B_TARGETS_UP	BERNARD_PPAPDC1B_TARGETS_UP		18	-0.29976782	-1.0876982	0.3	0.7617323	1	1868	tags=22%, list=17%, signal=27%
ABE_INNER_EAR	ABE_INNER_EAR		18	-0.41322684	-1.0876737	0.4390244	0.7592338	1	1984	tags=39%, list=18%, signal=47%
LIN_NPAS4_TARGETS_DN	LIN_NPAS4_TARGETS_DN		38	-0.33321407	-1.0876386	0.33333334	0.7567877	1	1106	tags=24%, list=10%, signal=26%
ZHAN_MULTIPLE_MYELOMA_CD1_VS_CD2_UP	ZHAN_MULTIPLE_MYELOMA_CD1_VS_CD2_UP		43	-0.33932248	-1.0861107	0.2857143	0.7580471	1	1139	tags=26%, list=10%, signal=28%
KEGG_ECM_RECEPTOR_INTERACTION	KEGG_ECM_RECEPTOR_INTERACTION		53	-0.3777628	-1.0828009	0.26666668	0.7647438	1	1233	tags=30%, list=11%, signal=34%
COULOUARN_TEMPORAL_TGFB1_SIGNATURE_DN	COULOUARN_TEMPORAL_TGFB1_SIGNATURE_DN		86	-0.31449506	-1.0813357	0.33333334	0.76622	1	1326	tags=26%, list=12%, signal=29%
KEGG_GLYCOLYSIS_GLUCONEOGENESIS	KEGG_GLYCOLYSIS_GLUCONEOGENESIS		48	-0.34818077	-1.0780495	0.3469388	0.77232957	1	2381	tags=42%, list=21%, signal=53%
REACTOME_INTEGRIN_CELL_SURFACE_INTERACTIONS	REACTOME_INTEGRIN_CELL_SURFACE_INTERACTIONS		53	-0.38084134	-1.0779188	0.41860464	0.7701429	1	743	tags=19%, list=7%, signal=20%
XU_CREBBP_TARGETS_DN	XU_CREBBP_TARGETS_DN		34	-0.36727393	-1.0775317	0.36363637	0.7687996	1	1263	tags=21%, list=11%, signal=23%
BOYAULT_LIVER_CANCER_SUBCLASS_G6_UP	BOYAULT_LIVER_CANCER_SUBCLASS_G6_UP		41	-0.35163754	-1.0774604	0.34210527	0.7665023	1	2208	tags=37%, list=20%, signal=45%
COWLING_MYCN_TARGETS	COWLING_MYCN_TARGETS		26	-0.42070997	-1.0771531	0.39130434	0.7648257	1	810	tags=31%, list=7%, signal=33%
MAHADEVAN_IMATINIB_RESISTANCE_DN	MAHADEVAN_IMATINIB_RESISTANCE_DN		16	-0.48387465	-1.0767967	0.37254903	0.76345056	1	335	tags=25%, list=3%, signal=26%
LI_WILMS_TUMOR	LI_WILMS_TUMOR		20	-0.44004086	-1.0764917	0.3409091	0.76191026	1	564	tags=25%, list=5%, signal=26%
BECKER_TAMOXIFEN_RESISTANCE_UP	BECKER_TAMOXIFEN_RESISTANCE_UP		28	-0.4032932	-1.0739477	0.3478261	0.7661864	1	874	tags=29%, list=8%, signal=31%
DACOSTA_ERCC3_ALLELE_XPCS_VS_TTD_UP	DACOSTA_ERCC3_ALLELE_XPCS_VS_TTD_UP		16	-0.48222542	-1.0725012	0.3255814	0.76705515	1	363	tags=25%, list=3%, signal=26%
ZHU_CMV_8_HR_DN	ZHU_CMV_8_HR_DN		19	-0.42759573	-1.071648	0.36956522	0.767299	1	1079	tags=32%, list=10%, signal=35%
UEDA_PERIFERAL_CLOCK	UEDA_PERIFERAL_CLOCK		117	-0.27728385	-1.0710438	0.31707317	0.7664907	1	1010	tags=19%, list=9%, signal=20%
VALK_AML_CLUSTER_1	VALK_AML_CLUSTER_1		16	-0.44179806	-1.0705498	0.33333334	0.7652634	1	996	tags=19%, list=9%, signal=21%
MCCABE_HOXC6_TARGETS_CANCER_UP	MCCABE_HOXC6_TARGETS_CANCER_UP		19	-0.35943326	-1.0696888	0.3255814	0.7649209	1	821	tags=21%, list=7%, signal=23%
BROWNE_HCMV_INFECTION_2HR_UP	BROWNE_HCMV_INFECTION_2HR_UP		21	-0.4139366	-1.0661741	0.34	0.7711781	1	564	tags=19%, list=5%, signal=20%
HATADA_METHYLATED_IN_LUNG_CANCER_UP	HATADA_METHYLATED_IN_LUNG_CANCER_UP		178	-0.2792299	-1.0657903	0.29166666	0.769727	1	1391	tags=21%, list=12%, signal=23%
RICKMAN_HEAD_AND_NECK_CANCER_B	RICKMAN_HEAD_AND_NECK_CANCER_B		23	-0.44340134	-1.0656639	0.3137255	0.76773	1	1304	tags=35%, list=12%, signal=39%
TAKEDA_TARGETS_OF_NUP98_HOXA9_FUSION_16D_UP	TAKEDA_TARGETS_OF_NUP98_HOXA9_FUSION_16D_UP		82	-0.3825519	-1.062669	0.3469388	0.77213264	1	605	tags=22%, list=5%, signal=23%
PEREZ_TP63_TARGETS	PEREZ_TP63_TARGETS		184	-0.29232585	-1.061561	0.3409091	0.7719503	1	1229	tags=21%, list=11%, signal=23%
KAAB_FAILED_HEART_ATRIUM_DN	KAAB_FAILED_HEART_ATRIUM_DN		96	-0.22773261	-1.0613109	0.375	0.77019405	1	1806	tags=20%, list=16%, signal=23%
NGUYEN_NOTCH1_TARGETS_DN	NGUYEN_NOTCH1_TARGETS_DN		47	-0.299542	-1.0608919	0.37254903	0.76885337	1	1007	tags=17%, list=9%, signal=19%
KAAB_HEART_ATRIUM_VS_VENTRICLE_UP	KAAB_HEART_ATRIUM_VS_VENTRICLE_UP		158	-0.29772994	-1.0605773	0.35555556	0.76738787	1	1095	tags=17%, list=10%, signal=19%
IIZUKA_LIVER_CANCER_PROGRESSION_G2_G3_UP	IIZUKA_LIVER_CANCER_PROGRESSION_G2_G3_UP		15	-0.42492113	-1.0595322	0.44	0.76768905	1	769	tags=27%, list=7%, signal=29%
MARCHINI_TRABECTEDIN_RESISTANCE_UP	MARCHINI_TRABECTEDIN_RESISTANCE_UP		16	-0.35694316	-1.0588696	0.34	0.7673214	1	491	tags=19%, list=4%, signal=20%
KAYO_CALORIE_RESTRICTION_MUSCLE_UP	KAYO_CALORIE_RESTRICTION_MUSCLE_UP		42	-0.33437532	-1.0582932	0.4047619	0.7664576	1	1950	tags=31%, list=17%, signal=37%
ELVIDGE_HYPOXIA_UP	ELVIDGE_HYPOXIA_UP		104	-0.30328807	-1.0572641	0.3255814	0.766542	1	2109	tags=33%, list=19%, signal=40%
KEGG_ETHER_LIPID_METABOLISM	KEGG_ETHER_LIPID_METABOLISM		22	-0.33971706	-1.0569748	0.34042552	0.7649692	1	2465	tags=41%, list=22%, signal=52%
CERVERA_SDHB_TARGETS_2	CERVERA_SDHB_TARGETS_2		73	-0.3417074	-1.0556588	0.33333334	0.76620406	1	1543	tags=30%, list=14%, signal=35%
JIANG_HYPOXIA_NORMAL	JIANG_HYPOXIA_NORMAL		154	-0.25065863	-1.0553814	0.4473684	0.76456964	1	1492	tags=18%, list=13%, signal=20%
IGARASHI_ATF4_TARGETS_DN	IGARASHI_ATF4_TARGETS_DN		48	-0.3179694	-1.0547321	0.37254903	0.76396406	1	1196	tags=25%, list=11%, signal=28%
GRADE_COLON_AND_RECTAL_CANCER_DN	GRADE_COLON_AND_RECTAL_CANCER_DN		49	-0.3372299	-1.0546918	0.3888889	0.76191616	1	1384	tags=22%, list=12%, signal=26%
WILLERT_WNT_SIGNALING	WILLERT_WNT_SIGNALING		15	-0.38153863	-1.0529234	0.3846154	0.7644772	1	530	tags=27%, list=5%, signal=28%
MILI_PSEUDOPODIA_CHEMOTAXIS_DN	MILI_PSEUDOPODIA_CHEMOTAXIS_DN		312	-0.22526538	-1.0528537	0.2682927	0.76231384	1	2089	tags=22%, list=19%, signal=27%
BERENJENO_ROCK_SIGNALING_NOT_VIA_RHOA_UP	BERENJENO_ROCK_SIGNALING_NOT_VIA_RHOA_UP		24	-0.37543306	-1.0510528	0.34285715	0.76396817	1	593	tags=21%, list=5%, signal=22%
PAL_PRMT5_TARGETS_DN	PAL_PRMT5_TARGETS_DN		28	-0.3850649	-1.0503029	0.3809524	0.7633223	1	566	tags=14%, list=5%, signal=15%
REACTOME_HORMONE_BIOSYNTHESIS	REACTOME_HORMONE_BIOSYNTHESIS		36	-0.3694338	-1.0493008	0.41860464	0.76328814	1	1120	tags=25%, list=10%, signal=28%
RASHI_RESPONSE_TO_IONIZING_RADIATION_5	RASHI_RESPONSE_TO_IONIZING_RADIATION_5		106	-0.2606136	-1.042403	0.41025642	0.77808607	1	1001	tags=16%, list=9%, signal=17%
SENGUPTA_EBNA1_ANTICORRELATED	SENGUPTA_EBNA1_ANTICORRELATED		73	-0.31542775	-1.0420802	0.32352942	0.77660924	1	3155	tags=41%, list=28%, signal=57%
CHESLER_BRAIN_QTL_CIS	CHESLER_BRAIN_QTL_CIS		56	-0.26725647	-1.0418173	0.30769232	0.7750617	1	1687	tags=25%, list=15%, signal=29%
ZHOU_INFLAMMATORY_RESPONSE_FIMA_DN	ZHOU_INFLAMMATORY_RESPONSE_FIMA_DN		118	-0.26787066	-1.0410287	0.3409091	0.77501756	1	1055	tags=17%, list=9%, signal=19%
BILBAN_B_CLL_LPL_UP	BILBAN_B_CLL_LPL_UP		30	-0.34131107	-1.0403305	0.4	0.77467597	1	491	tags=13%, list=4%, signal=14%
GERY_CEBP_TARGETS	GERY_CEBP_TARGETS		94	-0.33302587	-1.0398779	0.42222223	0.7737053	1	723	tags=20%, list=6%, signal=21%
REACTOME_FORMATION_OF_PLATELET_PLUG	REACTOME_FORMATION_OF_PLATELET_PLUG		125	-0.2908545	-1.038971	0.35849056	0.77362686	1	1095	tags=15%, list=10%, signal=17%
LIU_VAV3_PROSTATE_CARCINOGENESIS_UP	LIU_VAV3_PROSTATE_CARCINOGENESIS_UP		62	-0.38688874	-1.037252	0.4509804	0.7761602	1	578	tags=19%, list=5%, signal=20%
YAMASHITA_LIVER_CANCER_STEM_CELL_DN	YAMASHITA_LIVER_CANCER_STEM_CELL_DN		54	-0.37451607	-1.0372096	0.4090909	0.77396446	1	3027	tags=54%, list=27%, signal=73%
SMITH_TERT_TARGETS_DN	SMITH_TERT_TARGETS_DN		49	-0.34537968	-1.0361904	0.3877551	0.7745799	1	1431	tags=27%, list=13%, signal=30%
WATTEL_AUTONOMOUS_THYROID_ADENOMA_DN	WATTEL_AUTONOMOUS_THYROID_ADENOMA_DN		16	-0.42270637	-1.0346335	0.43137255	0.77597934	1	1395	tags=25%, list=12%, signal=29%
JAIN_NFKB_SIGNALING	JAIN_NFKB_SIGNALING		46	-0.24359334	-1.0338879	0.37777779	0.7753765	1	2015	tags=28%, list=18%, signal=34%
SMID_BREAST_CANCER_RELAPSE_IN_BRAIN_DN	SMID_BREAST_CANCER_RELAPSE_IN_BRAIN_DN		43	-0.37722808	-1.0329232	0.5	0.77528715	1	1421	tags=23%, list=13%, signal=27%
REACTOME_SYNTHESIS_OF_BILE_ACIDS_AND_BILE_SALTS	REACTOME_SYNTHESIS_OF_BILE_ACIDS_AND_BILE_SALTS		18	-0.40219113	-1.0328966	0.4347826	0.77318037	1	892	tags=28%, list=8%, signal=30%
KEGG_ADIPOCYTOKINE_SIGNALING_PATHWAY	KEGG_ADIPOCYTOKINE_SIGNALING_PATHWAY		35	-0.35013536	-1.0314119	0.4489796	0.77441806	1	204	tags=11%, list=2%, signal=12%
COLIN_PILOCYTIC_ASTROCYTOMA_VS_GLIOBLASTOMA_DN	COLIN_PILOCYTIC_ASTROCYTOMA_VS_GLIOBLASTOMA_DN		16	-0.39872682	-1.027499	0.42553192	0.7815988	1	368	tags=13%, list=3%, signal=13%
CREIGHTON_ENDOCRINE_THERAPY_RESISTANCE_5	CREIGHTON_ENDOCRINE_THERAPY_RESISTANCE_5		243	-0.26551872	-1.0251615	0.38297874	0.7848875	1	1365	tags=19%, list=12%, signal=22%
CHEBOTAEV_GR_TARGETS_UP	CHEBOTAEV_GR_TARGETS_UP		44	-0.35690415	-1.025117	0.38636363	0.7828262	1	1553	tags=27%, list=14%, signal=32%
RIGGI_EWING_SARCOMA_PROGENITOR_DN	RIGGI_EWING_SARCOMA_PROGENITOR_DN		114	-0.32679474	-1.024085	0.3409091	0.7829385	1	1431	tags=31%, list=13%, signal=35%
REACTOME_G_ALPHA_Q_SIGNALLING_EVENTS	REACTOME_G_ALPHA_Q_SIGNALLING_EVENTS		99	-0.30662113	-1.0238998	0.41025642	0.781267	1	2219	tags=25%, list=20%, signal=31%
REACTOME_STEROID_METABOLISM	REACTOME_STEROID_METABOLISM		50	-0.30504593	-1.0231142	0.42553192	0.78110504	1	892	tags=20%, list=8%, signal=22%
VALK_AML_CLUSTER_11	VALK_AML_CLUSTER_11		24	-0.38902667	-1.0227295	0.4318182	0.77997315	1	1130	tags=25%, list=10%, signal=28%
NAKAJIMA_MAST_CELL	NAKAJIMA_MAST_CELL		22	-0.38876572	-1.0169052	0.4047619	0.7927556	1	899	tags=27%, list=8%, signal=30%
MELLMAN_TUT1_TARGETS_DN	MELLMAN_TUT1_TARGETS_DN		31	-0.30836946	-1.0161986	0.4	0.79227173	1	2405	tags=42%, list=21%, signal=53%
REACTOME_FORMATION_OF_FIBRIN_CLOT_CLOTTING_CASCADE	REACTOME_FORMATION_OF_FIBRIN_CLOT_CLOTTING_CASCADE		29	-0.44525376	-1.0157933	0.33333334	0.79110557	1	3248	tags=52%, list=29%, signal=73%
ONDER_CDH1_SIGNALING_VIA_CTNNB1	ONDER_CDH1_SIGNALING_VIA_CTNNB1		52	-0.34553692	-1.0150723	0.49019608	0.79104066	1	1389	tags=25%, list=12%, signal=28%
ELVIDGE_HIF1A_AND_HIF2A_TARGETS_DN	ELVIDGE_HIF1A_AND_HIF2A_TARGETS_DN		63	-0.3128739	-1.0143094	0.38636363	0.79080683	1	2109	tags=35%, list=19%, signal=43%
ALCALAY_AML_BY_NPM1_LOCALIZATION_UP	ALCALAY_AML_BY_NPM1_LOCALIZATION_UP		96	-0.28412524	-1.0098926	0.44444445	0.799858	1	830	tags=16%, list=7%, signal=17%
MCCLUNG_DELTA_FOSB_TARGETS_8WK	MCCLUNG_DELTA_FOSB_TARGETS_8WK		33	-0.30050188	-1.0097988	0.4347826	0.7978672	1	2407	tags=24%, list=21%, signal=31%
RIGGI_EWING_SARCOMA_PROGENITOR_UP	RIGGI_EWING_SARCOMA_PROGENITOR_UP		227	-0.30098328	-1.009299	0.39583334	0.79717654	1	1160	tags=20%, list=10%, signal=22%
LUI_THYROID_CANCER_CLUSTER_2	LUI_THYROID_CANCER_CLUSTER_2		25	-0.32900545	-1.0090896	0.47619048	0.7955645	1	2109	tags=40%, list=19%, signal=49%
ZHANG_ANTIVIRAL_RESPONSE_TO_RIBAVIRIN_UP	ZHANG_ANTIVIRAL_RESPONSE_TO_RIBAVIRIN_UP		16	-0.46525806	-1.0075955	0.5	0.7974324	1	856	tags=38%, list=8%, signal=41%
KEGG_INOSITOL_PHOSPHATE_METABOLISM	KEGG_INOSITOL_PHOSPHATE_METABOLISM		28	-0.27144065	-1.0069699	0.41666666	0.79690796	1	1853	tags=25%, list=17%, signal=30%
TAKAO_RESPONSE_TO_UVB_RADIATION_DN	TAKAO_RESPONSE_TO_UVB_RADIATION_DN		60	-0.24693003	-1.0050979	0.3	0.7991151	1	1929	tags=25%, list=17%, signal=30%
OUYANG_PROSTATE_CANCER_PROGRESSION_DN	OUYANG_PROSTATE_CANCER_PROGRESSION_DN		15	-0.35351732	-1.004053	0.4888889	0.799583	1	1890	tags=27%, list=17%, signal=32%
IVANOVA_HEMATOPOIESIS_STEM_CELL_LONG_TERM	IVANOVA_HEMATOPOIESIS_STEM_CELL_LONG_TERM		65	-0.3044115	-1.0031713	0.43589744	0.7996357	1	1750	tags=28%, list=16%, signal=33%
LIU_CDX2_TARGETS_UP	LIU_CDX2_TARGETS_UP		31	-0.3891519	-1.0025514	0.4509804	0.79902273	1	543	tags=19%, list=5%, signal=20%
BORCZUK_MALIGNANT_MESOTHELIOMA_DN	BORCZUK_MALIGNANT_MESOTHELIOMA_DN		63	-0.3124346	-1.0011404	0.45454547	0.80049616	1	1731	tags=24%, list=15%, signal=28%
ELVIDGE_HIF1A_TARGETS_DN	ELVIDGE_HIF1A_TARGETS_DN		58	-0.32700598	-0.99768966	0.5	0.8063351	1	2075	tags=36%, list=19%, signal=44%
YOSHIOKA_LIVER_CANCER_EARLY_RECURRENCE_DN	YOSHIOKA_LIVER_CANCER_EARLY_RECURRENCE_DN		33	-0.25431037	-0.9967287	0.45454547	0.8063527	1	1411	tags=21%, list=13%, signal=24%
THUM_SYSTOLIC_HEART_FAILURE_DN	THUM_SYSTOLIC_HEART_FAILURE_DN		110	-0.23816809	-0.9964666	0.36734694	0.8049949	1	2255	tags=26%, list=20%, signal=33%
WATANABE_RECTAL_CANCER_RADIOTHERAPY_RESPONSIVE_UP	WATANABE_RECTAL_CANCER_RADIOTHERAPY_RESPONSIVE_UP		66	-0.23813374	-0.9963365	0.46666667	0.80335546	1	1482	tags=17%, list=13%, signal=19%
SCHUETZ_BREAST_CANCER_DUCTAL_INVASIVE_UP	SCHUETZ_BREAST_CANCER_DUCTAL_INVASIVE_UP		223	-0.38763273	-0.995887	0.4651163	0.8023494	1	1900	tags=37%, list=17%, signal=43%
SENESE_HDAC1_AND_HDAC2_TARGETS_DN	SENESE_HDAC1_AND_HDAC2_TARGETS_DN		124	-0.31005612	-0.9938724	0.4090909	0.8057034	1	1395	tags=26%, list=12%, signal=29%
RICKMAN_HEAD_AND_NECK_CANCER_E	RICKMAN_HEAD_AND_NECK_CANCER_E		44	-0.39294717	-0.99280286	0.41463414	0.8062169	1	790	tags=25%, list=7%, signal=27%
SMID_BREAST_CANCER_RELAPSE_IN_BONE_UP	SMID_BREAST_CANCER_RELAPSE_IN_BONE_UP		59	-0.33954692	-0.99076277	0.44680852	0.8088932	1	1771	tags=31%, list=16%, signal=36%
WILLIAMS_ESR2_TARGETS_UP	WILLIAMS_ESR2_TARGETS_UP		15	-0.32705447	-0.99039835	0.4871795	0.80761623	1	2403	tags=40%, list=21%, signal=51%
ROSS_AML_WITH_MLL_FUSIONS	ROSS_AML_WITH_MLL_FUSIONS		53	-0.2945147	-0.99038625	0.5	0.8055407	1	2804	tags=45%, list=25%, signal=60%
WAMUNYOKOLI_OVARIAN_CANCER_GRADES_1_2_DN	WAMUNYOKOLI_OVARIAN_CANCER_GRADES_1_2_DN		36	-0.33644685	-0.99026203	0.44444445	0.8038872	1	1431	tags=22%, list=13%, signal=25%
TAVAZOIE_METASTASIS	TAVAZOIE_METASTASIS		49	-0.33004197	-0.9898533	0.4814815	0.8027665	1	1334	tags=20%, list=12%, signal=23%
CUI_TCF21_TARGETS_DN	CUI_TCF21_TARGETS_DN		21	-0.33942178	-0.9887361	0.5	0.80390245	1	2069	tags=33%, list=18%, signal=41%
YAGI_AML_WITH_11Q23_REARRANGED	YAGI_AML_WITH_11Q23_REARRANGED		231	-0.2277398	-0.98840094	0.5365854	0.8028043	1	1912	tags=21%, list=17%, signal=25%
KERLEY_RESPONSE_TO_CISPLATIN_UP	KERLEY_RESPONSE_TO_CISPLATIN_UP		29	-0.30912465	-0.9864582	0.5	0.80571115	1	2118	tags=31%, list=19%, signal=38%
GAJATE_RESPONSE_TO_TRABECTEDIN_UP	GAJATE_RESPONSE_TO_TRABECTEDIN_UP		35	-0.3387703	-0.984971	0.49056605	0.8073547	1	1263	tags=23%, list=11%, signal=26%
ELVIDGE_HYPOXIA_BY_DMOG_UP	ELVIDGE_HYPOXIA_BY_DMOG_UP		85	-0.2973284	-0.9842812	0.42553192	0.80696875	1	2109	tags=32%, list=19%, signal=39%
CAIRO_LIVER_DEVELOPMENT_UP	CAIRO_LIVER_DEVELOPMENT_UP		107	-0.3177609	-0.98411405	0.44680852	0.80533457	1	1015	tags=20%, list=9%, signal=21%
FRIDMAN_IMMORTALIZATION_DN	FRIDMAN_IMMORTALIZATION_DN		21	-0.38023308	-0.98181665	0.4473684	0.8087029	1	1811	tags=29%, list=16%, signal=34%
VECCHI_GASTRIC_CANCER_ADVANCED_VS_EARLY_UP	VECCHI_GASTRIC_CANCER_ADVANCED_VS_EARLY_UP		105	-0.37218177	-0.98013645	0.51282054	0.81061864	1	1768	tags=30%, list=16%, signal=36%
RAGHAVACHARI_PLATELET_SPECIFIC_GENES	RAGHAVACHARI_PLATELET_SPECIFIC_GENES		44	-0.2873434	-0.9798879	0.47826087	0.8090958	1	2492	tags=32%, list=22%, signal=41%
BASAKI_YBX1_TARGETS_DN	BASAKI_YBX1_TARGETS_DN		184	-0.27401185	-0.9788033	0.425	0.80975163	1	1423	tags=21%, list=13%, signal=23%
KIM_MYCN_AMPLIFICATION_TARGETS_DN	KIM_MYCN_AMPLIFICATION_TARGETS_DN		45	-0.29675603	-0.9765722	0.46	0.81302184	1	737	tags=18%, list=7%, signal=19%
FRASOR_RESPONSE_TO_ESTRADIOL_DN	FRASOR_RESPONSE_TO_ESTRADIOL_DN		40	-0.31478506	-0.9760426	0.5	0.8119419	1	1265	tags=28%, list=11%, signal=31%
REACTOME_PLATELET_ACTIVATION	REACTOME_PLATELET_ACTIVATION		110	-0.28537968	-0.97596335	0.44230768	0.810108	1	1095	tags=15%, list=10%, signal=17%
SASSON_RESPONSE_TO_FORSKOLIN_UP	SASSON_RESPONSE_TO_FORSKOLIN_UP		49	-0.25931767	-0.97563845	0.47058824	0.8089403	1	1489	tags=20%, list=13%, signal=23%
YU_MYC_TARGETS_DN	YU_MYC_TARGETS_DN		42	-0.3555092	-0.9745789	0.46938777	0.80933267	1	1779	tags=26%, list=16%, signal=31%
REACTOME_IRS_RELATED_EVENTS	REACTOME_IRS_RELATED_EVENTS		52	-0.23503813	-0.9737779	0.45238096	0.80920106	1	2595	tags=37%, list=23%, signal=47%
ZHOU_INFLAMMATORY_RESPONSE_LIVE_DN	ZHOU_INFLAMMATORY_RESPONSE_LIVE_DN		165	-0.21816573	-0.9736498	0.625	0.8075369	1	1036	tags=12%, list=9%, signal=13%
ZHOU_INFLAMMATORY_RESPONSE_LPS_DN	ZHOU_INFLAMMATORY_RESPONSE_LPS_DN		165	-0.21816573	-0.9736498	0.625	0.8055528	1	1036	tags=12%, list=9%, signal=13%
ACEVEDO_METHYLATED_IN_LIVER_CANCER_DN	ACEVEDO_METHYLATED_IN_LIVER_CANCER_DN		317	-0.25201723	-0.97256577	0.43589744	0.8057453	1	2172	tags=25%, list=19%, signal=30%
FARMER_BREAST_CANCER_APOCRINE VS LUMINAL	FARMER_BREAST_CANCER_APOCRINE VS LUMINAL		185	-0.2544372	-0.9723237	0.52272725	0.80426234	1	1864	tags=25%, list=17%, signal=30%
KONDO_PROSTATE_CANCER_WITH_H3K27ME3	KONDO_PROSTATE_CANCER_WITH_H3K27ME3		81	-0.3256369	-0.97002137	0.44230768	0.80765355	1	1616	tags=25%, list=14%, signal=29%
REACTOME_FGFR_LIGAND_BINDING_AND_ACTIVATION	REACTOME_FGFR_LIGAND_BINDING_AND_ACTIVATION		20	-0.33115834	-0.96977615	0.5135135	0.8063551	1	2490	tags=45%, list=22%, signal=58%
LEE_LIVER_CANCER_ACOX1_UP	LEE_LIVER_CANCER_ACOX1_UP		50	-0.34985673	-0.9692772	0.5208333	0.8055112	1	410	tags=16%, list=4%, signal=17%
MARTORIATI_MDM4_TARGETS_NEUROEPITHELIUM_DN	MARTORIATI_MDM4_TARGETS_NEUROEPITHELIUM_DN		60	-0.3417152	-0.96843165	0.46	0.80535483	1	1474	tags=23%, list=13%, signal=27%
SASSON_RESPONSE_TO_GONADOTROPHINS_UP	SASSON_RESPONSE_TO_GONADOTROPHINS_UP		49	-0.25496376	-0.9682128	0.5	0.8040097	1	1489	tags=20%, list=13%, signal=23%
LU_AGING_BRAIN_DN	LU_AGING_BRAIN_DN		155	-0.27376	-0.9678273	0.37777779	0.80309576	1	916	tags=19%, list=8%, signal=20%
ZHAN_MULTIPLE_MYELOMA_CD1_AND_CD2_UP	ZHAN_MULTIPLE_MYELOMA_CD1_AND_CD2_UP		37	-0.3096868	-0.967811	0.5106383	0.8012053	1	876	tags=19%, list=8%, signal=20%
PEREZ_TP53_AND_TP63_TARGETS	PEREZ_TP53_AND_TP63_TARGETS		100	-0.28239608	-0.967161	0.4318182	0.80054903	1	1229	tags=21%, list=11%, signal=23%
KEGG_HEDGEHOG_SIGNALING_PATHWAY	KEGG_HEDGEHOG_SIGNALING_PATHWAY		34	-0.30450156	-0.966594	0.4651163	0.8001551	1	2373	tags=35%, list=21%, signal=45%
FRASOR_RESPONSE_TO_ESTRADIOL_UP	FRASOR_RESPONSE_TO_ESTRADIOL_UP		24	-0.32376868	-0.9653909	0.44186047	0.8012665	1	1801	tags=38%, list=16%, signal=45%
ODONNELL_METASTASIS_UP	ODONNELL_METASTASIS_UP		42	-0.304108	-0.9652983	0.46341464	0.79959106	1	786	tags=14%, list=7%, signal=15%
SATO_SILENCED_BY_DEACETYLATION_IN_PANCREATIC_CANCER	SATO_SILENCED_BY_DEACETYLATION_IN_PANCREATIC_CANCER		28	-0.34511256	-0.9599768	0.63829786	0.8103955	1	2134	tags=39%, list=19%, signal=48%
AMIT_SERUM_RESPONSE_40_MCF10A	AMIT_SERUM_RESPONSE_40_MCF10A		22	-0.35993618	-0.95991886	0.5208333	0.8085792	1	1619	tags=27%, list=14%, signal=32%
SENGUPTA_NASOPHARYNGEAL_CARCINOMA_DN	SENGUPTA_NASOPHARYNGEAL_CARCINOMA_DN		130	-0.29335362	-0.9595864	0.509434	0.80743223	1	1238	tags=19%, list=11%, signal=21%
KEGG_COMPLEMENT_AND_COAGULATION_CASCADES	KEGG_COMPLEMENT_AND_COAGULATION_CASCADES		54	-0.38228062	-0.9592844	0.5294118	0.8063319	1	634	tags=15%, list=6%, signal=16%
MONNIER_POSTRADIATION_TUMOR_ESCAPE_DN	MONNIER_POSTRADIATION_TUMOR_ESCAPE_DN		228	-0.24065284	-0.95814836	0.42105263	0.80738485	1	1508	tags=20%, list=13%, signal=23%
REACTOME_GLUCAGON_SIGNALING_IN_METABOLIC_REGULATION	REACTOME_GLUCAGON_SIGNALING_IN_METABOLIC_REGULATION		22	-0.3536038	-0.9580172	0.54761904	0.80576175	1	2158	tags=32%, list=19%, signal=39%
CHIANG_LIVER_CANCER_SUBCLASS_CTNNB1_DN	CHIANG_LIVER_CANCER_SUBCLASS_CTNNB1_DN		96	-0.32737687	-0.95664376	0.46	0.807126	1	814	tags=25%, list=7%, signal=27%
REACTOME_NEUROTRANSMITTER_RELEASE_CYCLE	REACTOME_NEUROTRANSMITTER_RELEASE_CYCLE		18	-0.37799907	-0.9557368	0.5652174	0.80777717	1	2651	tags=56%, list=24%, signal=73%
MOOTHA_GLUCONEOGENESIS	MOOTHA_GLUCONEOGENESIS		22	-0.35258976	-0.954633	0.5833333	0.8080584	1	2102	tags=32%, list=19%, signal=39%
KEGG_SPHINGOLIPID_METABOLISM	KEGG_SPHINGOLIPID_METABOLISM		22	-0.32622126	-0.9541556	0.52380955	0.80740243	1	2929	tags=41%, list=26%, signal=55%
REACTOME_TIE2_SIGNALING	REACTOME_TIE2_SIGNALING		16	-0.3193337	-0.9536478	0.5744681	0.80693763	1	2292	tags=38%, list=20%, signal=47%
REACTOME_OPIOID_SIGNALLING	REACTOME_OPIOID_SIGNALLING		57	-0.23853152	-0.95281816	0.48979592	0.80691385	1	2158	tags=26%, list=19%, signal=32%
BREDEMEYER_RAG_SIGNALING_NOT_VIA_ATM_DN	BREDEMEYER_RAG_SIGNALING_NOT_VIA_ATM_DN		42	-0.2904816	-0.95126784	0.6304348	0.8084055	1	2399	tags=31%, list=21%, signal=39%
GAUSSMANN_MLL_AF4_FUSION_TARGETS_F_UP	GAUSSMANN_MLL_AF4_FUSION_TARGETS_F_UP		105	-0.31584975	-0.95055974	0.475	0.8081132	1	1381	tags=25%, list=12%, signal=28%
LINDGREN_BLADDER_CANCER_HIGH_RECURRENCE	LINDGREN_BLADDER_CANCER_HIGH_RECURRENCE		32	-0.3243964	-0.95040506	0.41304347	0.80644244	1	2003	tags=34%, list=18%, signal=42%
YAO_TEMPORAL_RESPONSE_TO_PROGESTERONE_CLUSTER_16	YAO_TEMPORAL_RESPONSE_TO_PROGESTERONE_CLUSTER_16		62	-0.3294371	-0.9491834	0.54545456	0.8075285	1	1413	tags=24%, list=13%, signal=28%
WOTTON_RUNX_TARGETS_DN	WOTTON_RUNX_TARGETS_DN		19	-0.3783801	-0.94905317	0.53061223	0.80600953	1	1483	tags=32%, list=13%, signal=36%
KEGG_CYSTEINE_AND_METHIONINE_METABOLISM	KEGG_CYSTEINE_AND_METHIONINE_METABOLISM		25	-0.31231633	-0.9482006	0.5192308	0.80633056	1	535	tags=16%, list=5%, signal=17%
YAO_TEMPORAL_RESPONSE_TO_PROGESTERONE_CLUSTER_5	YAO_TEMPORAL_RESPONSE_TO_PROGESTERONE_CLUSTER_5		25	-0.3481602	-0.9475341	0.5319149	0.8061127	1	1258	tags=28%, list=11%, signal=31%
KEGG_FRUCTOSE_AND_MANNOSE_METABOLISM	KEGG_FRUCTOSE_AND_MANNOSE_METABOLISM		23	-0.304235	-0.9462196	0.48979592	0.80718845	1	149	tags=9%, list=1%, signal=9%
NIKOLSKY_BREAST_CANCER_17Q21_Q25_AMPLICON	NIKOLSKY_BREAST_CANCER_17Q21_Q25_AMPLICON		179	-0.22054812	-0.9457265	0.5714286	0.80637324	1	773	tags=10%, list=7%, signal=11%
CHIANG_LIVER_CANCER_SUBCLASS_INTERFERON_UP	CHIANG_LIVER_CANCER_SUBCLASS_INTERFERON_UP		16	-0.393496	-0.94486374	0.5208333	0.80661166	1	1007	tags=19%, list=9%, signal=21%
ASTON_MAJOR_DEPRESSIVE_DISORDER_UP	ASTON_MAJOR_DEPRESSIVE_DISORDER_UP		25	-0.30547604	-0.9446865	0.53846157	0.8051254	1	1013	tags=16%, list=9%, signal=18%
ROVERSI_GLIOMA_COPY_NUMBER_DN	ROVERSI_GLIOMA_COPY_NUMBER_DN		35	-0.27007753	-0.94463044	0.5319149	0.80341256	1	1575	tags=20%, list=14%, signal=23%
FARMER_BREAST_CANCER_APOCRINE_VS_BASAL	FARMER_BREAST_CANCER_APOCRINE_VS_BASAL		199	-0.2427896	-0.9427205	0.6666667	0.80616325	1	1421	tags=22%, list=13%, signal=24%
WEINMANN_ADAPTATION_TO_HYPOXIA_DN	WEINMANN_ADAPTATION_TO_HYPOXIA_DN		27	-0.35659933	-0.9411897	0.537037	0.8080874	1	1271	tags=30%, list=11%, signal=33%
REACTOME_GS_ALPHA_MEDIATED_EVENTS_IN_GLUCAGON_SIGNALLING	REACTOME_GS_ALPHA_MEDIATED_EVENTS_IN_GLUCAGON_SIGNALLING		19	-0.370938	-0.9393499	0.52380955	0.8103426	1	1439	tags=26%, list=13%, signal=30%
REACTOME_METABOLISM_OF_BILE_ACIDS_AND_BILE_SALTS	REACTOME_METABOLISM_OF_BILE_ACIDS_AND_BILE_SALTS		21	-0.35565305	-0.93779117	0.5744681	0.812352	1	892	tags=24%, list=8%, signal=26%
AMUNDSON_RESPONSE_TO_ARSENITE	AMUNDSON_RESPONSE_TO_ARSENITE		123	-0.20629866	-0.93762857	0.5	0.8108489	1	1799	tags=23%, list=16%, signal=27%
RUTELLA_RESPONSE_TO_HGF_VS_CSF2RB_AND_IL4_UP	RUTELLA_RESPONSE_TO_HGF_VS_CSF2RB_AND_IL4_UP		248	-0.25578973	-0.93718654	0.52272725	0.8102385	1	1768	tags=25%, list=16%, signal=29%
AKL_HTLV1_INFECTION_UP	AKL_HTLV1_INFECTION_UP		21	-0.32152188	-0.9369963	0.5609756	0.8089816	1	346	tags=14%, list=3%, signal=15%
RASHI_RESPONSE_TO_IONIZING_RADIATION_4	RASHI_RESPONSE_TO_IONIZING_RADIATION_4		46	-0.2556355	-0.9366418	0.59615386	0.80776745	1	824	tags=13%, list=7%, signal=14%
REACTOME_FRS2MEDIATED_CASCADE	REACTOME_FRS2MEDIATED_CASCADE		19	-0.30830455	-0.9362367	0.5	0.8070127	1	2490	tags=42%, list=22%, signal=54%
GINESTIER_BREAST_CANCER_20Q13_AMPLIFICATION_UP	GINESTIER_BREAST_CANCER_20Q13_AMPLIFICATION_UP		49	-0.23239742	-0.9360829	0.52	0.8054908	1	1470	tags=16%, list=13%, signal=19%
YAO_TEMPORAL_RESPONSE_TO_PROGESTERONE_CLUSTER_11	YAO_TEMPORAL_RESPONSE_TO_PROGESTERONE_CLUSTER_11		77	-0.2035892	-0.93478245	0.5777778	0.8065637	1	1789	tags=17%, list=16%, signal=20%
ROSS_AML_OF_FAB_M7_TYPE	ROSS_AML_OF_FAB_M7_TYPE		51	-0.2911719	-0.93448645	0.5102041	0.8054998	1	1168	tags=24%, list=10%, signal=26%
PARENT_MTOR_SIGNALING_DN	PARENT_MTOR_SIGNALING_DN		26	-0.30561924	-0.93395126	0.6666667	0.80509263	1	1832	tags=27%, list=16%, signal=32%
MORI_SMALL_PRE_BII_LYMPHOCYTE_UP	MORI_SMALL_PRE_BII_LYMPHOCYTE_UP		49	-0.26821	-0.9338535	0.51111114	0.8034867	1	1451	tags=16%, list=13%, signal=19%
ALONSO_METASTASIS_DN	ALONSO_METASTASIS_DN		15	-0.36641884	-0.93227243	0.56	0.80543983	1	647	tags=20%, list=6%, signal=21%
REACTOME_GPCR_LIGAND_BINDING	REACTOME_GPCR_LIGAND_BINDING		257	-0.28453127	-0.9310822	0.5555556	0.8064654	1	2481	tags=32%, list=22%, signal=41%
DASU_IL6_SIGNALING_UP	DASU_IL6_SIGNALING_UP		35	-0.3089924	-0.92995405	0.5	0.80736643	1	1629	tags=31%, list=15%, signal=37%
HENDRICKS_SMARCA4_TARGETS_DN	HENDRICKS_SMARCA4_TARGETS_DN		30	-0.31997713	-0.92867404	0.61702126	0.8084943	1	1170	tags=20%, list=10%, signal=22%
MULLIGHAN_NPM1_MUTATED_SIGNATURE_2_UP	MULLIGHAN_NPM1_MUTATED_SIGNATURE_2_UP		80	-0.24128824	-0.9283675	0.5192308	0.8074256	1	1079	tags=16%, list=10%, signal=18%
KEGG_GLYCOSPHINGOLIPID_BIOSYNTHESIS_GANGLIO_SERIES	KEGG_GLYCOSPHINGOLIPID_BIOSYNTHESIS_GANGLIO_SERIES		15	-0.35468677	-0.9267751	0.59574467	0.80904865	1	1677	tags=33%, list=15%, signal=39%
RIZKI_TUMOR_INVASIVENESS_3D_DN	RIZKI_TUMOR_INVASIVENESS_3D_DN		150	-0.21935442	-0.92635965	0.627907	0.80830693	1	1590	tags=21%, list=14%, signal=24%
CUI_TCF21_TARGETS_UP	CUI_TCF21_TARGETS_UP		22	-0.37812495	-0.92534363	0.5208333	0.8091284	1	648	tags=27%, list=6%, signal=29%
RODWELL_AGING_KIDNEY_NO_BLOOD_UP	RODWELL_AGING_KIDNEY_NO_BLOOD_UP		104	-0.30282655	-0.92349577	0.5869565	0.8114392	1	996	tags=21%, list=9%, signal=23%
HADDAD_T_LYMPHOCYTE_AND_NK_PROGENITOR_UP	HADDAD_T_LYMPHOCYTE_AND_NK_PROGENITOR_UP		44	-0.31157264	-0.9226958	0.5319149	0.8113889	1	1010	tags=20%, list=9%, signal=22%
BIOCARTA_MTOR_PATHWAY	BIOCARTA_MTOR_PATHWAY		16	-0.2572627	-0.9219218	0.525	0.81143105	1	1575	tags=25%, list=14%, signal=29%
YAGI_AML_SURVIVAL	YAGI_AML_SURVIVAL		80	-0.21146044	-0.9217826	0.5945946	0.81003433	1	884	tags=13%, list=8%, signal=13%
HAMAI_APOPTOSIS_VIA_TRAIL_DN	HAMAI_APOPTOSIS_VIA_TRAIL_DN		91	-0.27102336	-0.92169327	0.58536583	0.80865574	1	2122	tags=25%, list=19%, signal=31%
REACTOME_AMINO_ACID_TRANSPORT_ACROSS_THE_PLASMA_MEMBRANE	REACTOME_AMINO_ACID_TRANSPORT_ACROSS_THE_PLASMA_MEMBRANE		23	-0.3401775	-0.9195971	0.6764706	0.81159645	1	706	tags=13%, list=6%, signal=14%
CHENG_RESPONSE_TO_NICKEL_ACETATE	CHENG_RESPONSE_TO_NICKEL_ACETATE		16	-0.29702798	-0.91732734	0.6363636	0.81494266	1	1079	tags=19%, list=10%, signal=21%
MARTORIATI_MDM4_TARGETS_FETAL_LIVER_UP	MARTORIATI_MDM4_TARGETS_FETAL_LIVER_UP		76	-0.24860896	-0.91650885	0.5897436	0.8151995	1	2076	tags=28%, list=19%, signal=34%
REACTOME_DOWNSTREAM_EVENTS_IN_GPCR_SIGNALING	REACTOME_DOWNSTREAM_EVENTS_IN_GPCR_SIGNALING		289	-0.25962996	-0.9157098	0.5263158	0.8153316	1	2231	tags=27%, list=20%, signal=32%
REACTOME_SPHINGOLIPID_METABOLISM	REACTOME_SPHINGOLIPID_METABOLISM		15	-0.35607228	-0.91362447	0.53333336	0.8177863	1	1723	tags=27%, list=15%, signal=31%
HAHTOLA_CTCL_CUTANEOUS	HAHTOLA_CTCL_CUTANEOUS		17	-0.31626904	-0.9129268	0.5744681	0.8176757	1	916	tags=18%, list=8%, signal=19%
BASSO_HAIRY_CELL_LEUKEMIA_DN	BASSO_HAIRY_CELL_LEUKEMIA_DN		50	-0.27266917	-0.91239417	0.52	0.8171994	1	1864	tags=30%, list=17%, signal=36%
CROMER_TUMORIGENESIS_DN	CROMER_TUMORIGENESIS_DN		29	-0.35679016	-0.9107312	0.6086956	0.8190529	1	1226	tags=24%, list=11%, signal=27%
WEI_MIR34A_TARGETS	WEI_MIR34A_TARGETS		76	-0.21776664	-0.90989226	0.59615386	0.81946325	1	1265	tags=17%, list=11%, signal=19%
ROSS_AML_WITH_PML_RARA_FUSION	ROSS_AML_WITH_PML_RARA_FUSION		43	-0.3181051	-0.90963924	0.5625	0.818205	1	755	tags=14%, list=7%, signal=15%
REACTOME_HEMOSTASIS	REACTOME_HEMOSTASIS		194	-0.26043755	-0.9088088	0.5744681	0.8186887	1	756	tags=11%, list=7%, signal=12%
GAZDA_DIAMOND_BLACKFAN_ANEMIA_MYELOID_DN	GAZDA_DIAMOND_BLACKFAN_ANEMIA_MYELOID_DN		23	-0.21905571	-0.9083481	0.48	0.81798416	1	493	tags=9%, list=4%, signal=9%
REACTOME_PHOSPHOLIPASE_CMEDIATED_CASCADE	REACTOME_PHOSPHOLIPASE_CMEDIATED_CASCADE		16	-0.32565075	-0.90766835	0.575	0.81744456	1	2490	tags=44%, list=22%, signal=56%
WEINMANN_ADAPTATION_TO_HYPOXIA_UP	WEINMANN_ADAPTATION_TO_HYPOXIA_UP		18	-0.36363488	-0.90416926	0.6666667	0.82358634	1	1013	tags=28%, list=9%, signal=30%
BERTUCCI_MEDULLARY_VS_DUCTAL_BREAST_CANCER_DN	BERTUCCI_MEDULLARY_VS_DUCTAL_BREAST_CANCER_DN		78	-0.27557406	-0.9041131	0.59090906	0.8219833	1	1553	tags=26%, list=14%, signal=30%
REACTOME_GLUCAGON_TYPE_LIGAND_RECEPTORS	REACTOME_GLUCAGON_TYPE_LIGAND_RECEPTORS		23	-0.31880656	-0.90334576	0.64102566	0.822015	1	1355	tags=22%, list=12%, signal=25%
REACTOME_CLASS_B2_SECRETIN_FAMILY_RECEPTORS	REACTOME_CLASS_B2_SECRETIN_FAMILY_RECEPTORS		63	-0.2786519	-0.90292925	0.71794873	0.8212335	1	2020	tags=27%, list=18%, signal=33%
RUTELLA_RESPONSE_TO_CSF2RB_AND_IL4_DN	RUTELLA_RESPONSE_TO_CSF2RB_AND_IL4_DN		190	-0.2554288	-0.9024812	0.54347825	0.8203136	1	1768	tags=25%, list=16%, signal=29%
KEGG_N_GLYCAN_BIOSYNTHESIS	KEGG_N_GLYCAN_BIOSYNTHESIS		28	-0.25328153	-0.90210867	0.54761904	0.8195522	1	2010	tags=29%, list=18%, signal=35%
LEE_TARGETS_OF_PTCH1_AND_SUFU_UP	LEE_TARGETS_OF_PTCH1_AND_SUFU_UP		65	-0.29536027	-0.90145725	0.63829786	0.8195116	1	2831	tags=40%, list=25%, signal=53%
KEGG_LONG_TERM_DEPRESSION	KEGG_LONG_TERM_DEPRESSION		42	-0.25613812	-0.9008829	0.625	0.81930166	1	2518	tags=29%, list=22%, signal=37%
KOBAYASHI_EGFR_SIGNALING_24HR_UP	KOBAYASHI_EGFR_SIGNALING_24HR_UP		56	-0.2789986	-0.89934134	0.5714286	0.8211476	1	1809	tags=29%, list=16%, signal=34%
NING_CHRONIC_OBSTRUCTIVE_PULMONARY_DISEASE_DN	NING_CHRONIC_OBSTRUCTIVE_PULMONARY_DISEASE_DN		50	-0.2794516	-0.89788187	0.5769231	0.8224337	1	648	tags=10%, list=6%, signal=11%
MCBRYAN_PUBERTAL_BREAST_5_6WK_UP	MCBRYAN_PUBERTAL_BREAST_5_6WK_UP		83	-0.29517937	-0.8978584	0.5740741	0.8208151	1	1638	tags=29%, list=15%, signal=34%
POTTI_CYTOXAN_SENSITIVITY	POTTI_CYTOXAN_SENSITIVITY		24	-0.30366707	-0.8975003	0.64444447	0.8199684	1	1395	tags=25%, list=12%, signal=28%
KESHELAVA_MULTIPLE_DRUG_RESISTANCE	KESHELAVA_MULTIPLE_DRUG_RESISTANCE		46	-0.24107161	-0.8973788	0.61904764	0.81862015	1	1771	tags=26%, list=16%, signal=31%
REACTOME_CLASS_A1_RHODOPSIN_LIKE_RECEPTORS	REACTOME_CLASS_A1_RHODOPSIN_LIKE_RECEPTORS		186	-0.28811577	-0.8962225	0.5405405	0.8196298	1	2426	tags=32%, list=22%, signal=40%
HOEBEKE_LYMPHOID_STEM_CELL_UP	HOEBEKE_LYMPHOID_STEM_CELL_UP		49	-0.256474	-0.8952066	0.5641026	0.8200266	1	1121	tags=14%, list=10%, signal=16%
CHEBOTAEV_GR_TARGETS_DN	CHEBOTAEV_GR_TARGETS_DN		73	-0.29672006	-0.89519936	0.61904764	0.81841356	1	1437	tags=26%, list=13%, signal=30%
BROWNE_HCMV_INFECTION_1HR_DN	BROWNE_HCMV_INFECTION_1HR_DN		121	-0.2032936	-0.89471513	0.7083333	0.81793565	1	1530	tags=17%, list=14%, signal=20%
BIOCARTA_GH_PATHWAY	BIOCARTA_GH_PATHWAY		19	-0.29168636	-0.8943383	0.5686275	0.81694835	1	2292	tags=26%, list=20%, signal=33%
KEGG_PROTEIN_EXPORT	KEGG_PROTEIN_EXPORT		18	-0.2712611	-0.8942898	0.5531915	0.81543326	1	261	tags=6%, list=2%, signal=6%
CROONQUIST_STROMAL_STIMULATION_UP	CROONQUIST_STROMAL_STIMULATION_UP		34	-0.33908376	-0.8940747	0.5660377	0.8144611	1	2305	tags=41%, list=21%, signal=52%
REACTOME_INTRINSIC_PATHWAY	REACTOME_INTRINSIC_PATHWAY		15	-0.40456164	-0.8931941	0.6136364	0.81461865	1	3116	tags=60%, list=28%, signal=83%
ACEVEDO_LIVER_CANCER_WITH_H3K27ME3_UP	ACEVEDO_LIVER_CANCER_WITH_H3K27ME3_UP		121	-0.2673367	-0.892602	0.73333335	0.8144433	1	1168	tags=19%, list=10%, signal=21%
MISHRA_CARCINOMA_ASSOCIATED_FIBROBLAST_DN	MISHRA_CARCINOMA_ASSOCIATED_FIBROBLAST_DN		17	-0.35921642	-0.8918462	0.6086956	0.814576	1	822	tags=24%, list=7%, signal=25%
XU_GH1_AUTOCRINE_TARGETS_UP	XU_GH1_AUTOCRINE_TARGETS_UP		93	-0.24572012	-0.8895479	0.61702126	0.8175815	1	1366	tags=19%, list=12%, signal=22%
MCCABE_BOUND_BY_HOXC6	MCCABE_BOUND_BY_HOXC6		180	-0.21613824	-0.88949394	0.81578946	0.81602776	1	2395	tags=28%, list=21%, signal=35%
MILI_PSEUDOPODIA_HAPTOTAXIS_DN	MILI_PSEUDOPODIA_HAPTOTAXIS_DN		401	-0.17959723	-0.88929784	0.55813956	0.8148082	1	1284	tags=12%, list=11%, signal=13%
GEISS_RESPONSE_TO_DSRNA_UP	GEISS_RESPONSE_TO_DSRNA_UP		25	-0.3498538	-0.8891341	0.6530612	0.813433	1	665	tags=20%, list=6%, signal=21%
DUNNE_TARGETS_OF_AML1_MTG8_FUSION_DN	DUNNE_TARGETS_OF_AML1_MTG8_FUSION_DN		15	-0.37519503	-0.8882797	0.63414633	0.81375855	1	1870	tags=33%, list=17%, signal=40%
MOREAUX_B_LYMPHOCYTE_MATURATION_BY_TACI_UP	MOREAUX_B_LYMPHOCYTE_MATURATION_BY_TACI_UP		41	-0.26887366	-0.88805765	0.55813956	0.8126573	1	1707	tags=20%, list=15%, signal=23%
DAUER_STAT3_TARGETS_UP	DAUER_STAT3_TARGETS_UP		21	-0.34161583	-0.88696843	0.627907	0.8132552	1	1619	tags=29%, list=14%, signal=33%
KEGG_PRIMARY_BILE_ACID_BIOSYNTHESIS	KEGG_PRIMARY_BILE_ACID_BIOSYNTHESIS		15	-0.36028337	-0.8868403	0.64285713	0.81194127	1	892	tags=27%, list=8%, signal=29%
GOZGIT_ESR1_TARGETS_UP	GOZGIT_ESR1_TARGETS_UP		79	-0.25636652	-0.8854246	0.6136364	0.8132898	1	1226	tags=20%, list=11%, signal=23%
MARTINEZ_RESPONSE_TO_TRABECTEDIN	MARTINEZ_RESPONSE_TO_TRABECTEDIN		26	-0.28901467	-0.885295	0.50980395	0.8119113	1	2315	tags=35%, list=21%, signal=44%
NIKOLSKY_BREAST_CANCER_7Q21_Q22_AMPLICON	NIKOLSKY_BREAST_CANCER_7Q21_Q22_AMPLICON		35	-0.29139125	-0.88481295	0.64285713	0.8112775	1	197	tags=9%, list=2%, signal=9%
STARK_HYPPOCAMPUS_22Q11_DELETION_UP	STARK_HYPPOCAMPUS_22Q11_DELETION_UP		24	-0.29645878	-0.8848022	0.5882353	0.8097388	1	2408	tags=29%, list=22%, signal=37%
MULLIGHAN_NPM1_SIGNATURE_3_DN	MULLIGHAN_NPM1_SIGNATURE_3_DN		84	-0.24807757	-0.8845876	0.65217394	0.8087487	1	996	tags=15%, list=9%, signal=17%
NAKAYAMA_SOFT_TISSUE_TUMORS_PCA1_UP	NAKAYAMA_SOFT_TISSUE_TUMORS_PCA1_UP		48	-0.384794	-0.8842831	0.5416667	0.8079578	1	869	tags=23%, list=8%, signal=25%
KANG_IMMORTALIZED_BY_TERT_UP	KANG_IMMORTALIZED_BY_TERT_UP		55	-0.26840606	-0.88170534	0.68292683	0.8119581	1	676	tags=13%, list=6%, signal=13%
ST_ADRENERGIC	ST_ADRENERGIC		18	-0.3057317	-0.8777669	0.65217394	0.81832004	1	2548	tags=33%, list=23%, signal=43%
DACOSTA_UV_RESPONSE_VIA_ERCC3_TTD_DN	DACOSTA_UV_RESPONSE_VIA_ERCC3_TTD_DN		25	-0.3192449	-0.8777147	0.67391306	0.8168905	1	794	tags=16%, list=7%, signal=17%
KEGG_INSULIN_SIGNALING_PATHWAY	KEGG_INSULIN_SIGNALING_PATHWAY		86	-0.22064866	-0.8773948	0.70454544	0.8160832	1	2565	tags=27%, list=23%, signal=34%
CAFFAREL_RESPONSE_TO_THC_UP	CAFFAREL_RESPONSE_TO_THC_UP		18	-0.24665827	-0.87573576	0.5625	0.81808	1	1231	tags=17%, list=11%, signal=19%
KEGG_MELANOGENESIS	KEGG_MELANOGENESIS		70	-0.25154293	-0.87569296	0.6875	0.8166159	1	647	tags=10%, list=6%, signal=11%
CHEMNITZ_RESPONSE_TO_PROSTAGLANDIN_E2_DN	CHEMNITZ_RESPONSE_TO_PROSTAGLANDIN_E2_DN		177	-0.24084277	-0.8749428	0.6792453	0.81677204	1	1374	tags=20%, list=12%, signal=22%
REACTOME_INORGANIC_CATION_ANION_SLC_TRANSPORTERS	REACTOME_INORGANIC_CATION_ANION_SLC_TRANSPORTERS		64	-0.26874202	-0.8747545	0.6097561	0.8155736	1	1007	tags=14%, list=9%, signal=15%
KOYAMA_SEMA3B_TARGETS_UP	KOYAMA_SEMA3B_TARGETS_UP		122	-0.22646122	-0.8741907	0.80487806	0.81536084	1	2122	tags=25%, list=19%, signal=30%
SOTIRIOU_BREAST_CANCER_GRADE_1_VS_3_DN	SOTIRIOU_BREAST_CANCER_GRADE_1_VS_3_DN		27	-0.28424338	-0.8738874	0.58536583	0.81450933	1	2113	tags=33%, list=19%, signal=41%
KEGG_HEMATOPOIETIC_CELL_LINEAGE	KEGG_HEMATOPOIETIC_CELL_LINEAGE		53	-0.3347303	-0.87304294	0.6304348	0.81461364	1	3523	tags=53%, list=31%, signal=77%
CLASPER_LYMPHATIC_VESSELS_DURING_METASTASIS_DN	CLASPER_LYMPHATIC_VESSELS_DURING_METASTASIS_DN		29	-0.40423512	-0.8705743	0.6363636	0.8182256	1	905	tags=34%, list=8%, signal=37%
REACTOME_REGULATION_OF_INSULIN_SECRETION_BY_ACETYLCHOLINE	REACTOME_REGULATION_OF_INSULIN_SECRETION_BY_ACETYLCHOLINE		18	-0.29717967	-0.869553	0.6792453	0.81906533	1	2204	tags=28%, list=20%, signal=35%
REACTOME_REGULATION_OF_INSULIN_SECRETION_BY_FREE_FATTY_ACIDS	REACTOME_REGULATION_OF_INSULIN_SECRETION_BY_FREE_FATTY_ACIDS		15	-0.32571763	-0.8693329	0.64285713	0.8179404	1	2204	tags=33%, list=20%, signal=41%
KEGG_GLYCOSPHINGOLIPID_BIOSYNTHESIS_LACTO_AND_NEOLACTO_SERIES	KEGG_GLYCOSPHINGOLIPID_BIOSYNTHESIS_LACTO_AND_NEOLACTO_SERIES		20	-0.3031436	-0.869032	0.8108108	0.81696	1	1605	tags=25%, list=14%, signal=29%
JAZAG_TGFB1_SIGNALING_VIA_SMAD4_DN	JAZAG_TGFB1_SIGNALING_VIA_SMAD4_DN		42	-0.26671922	-0.8689986	0.74418604	0.81548274	1	1328	tags=19%, list=12%, signal=22%
SAKAI_TUMOR_INFILTRATING_MONOCYTES_DN	SAKAI_TUMOR_INFILTRATING_MONOCYTES_DN		47	-0.24782561	-0.8674307	0.63265306	0.81708926	1	245	tags=6%, list=2%, signal=6%
ZHAN_MULTIPLE_MYELOMA_MF_UP	ZHAN_MULTIPLE_MYELOMA_MF_UP		29	-0.29604182	-0.8666941	0.67391306	0.81703764	1	2069	tags=28%, list=18%, signal=34%
HOSHIDA_LIVER_CANCER_LATE_RECURRENCE_DN	HOSHIDA_LIVER_CANCER_LATE_RECURRENCE_DN		48	-0.2562842	-0.86655307	0.6904762	0.81578964	1	857	tags=13%, list=8%, signal=13%
BEGUM_TARGETS_OF_PAX3_FOXO1_FUSION_UP	BEGUM_TARGETS_OF_PAX3_FOXO1_FUSION_UP		33	-0.3131418	-0.866457	0.627451	0.814579	1	1549	tags=21%, list=14%, signal=25%
VECCHI_GASTRIC_CANCER_ADVANCED_VS_EARLY_DN	VECCHI_GASTRIC_CANCER_ADVANCED_VS_EARLY_DN		78	-0.28426838	-0.86579055	0.6363636	0.8141257	1	1788	tags=26%, list=16%, signal=30%
DOANE_BREAST_CANCER_ESR1_UP	DOANE_BREAST_CANCER_ESR1_UP		70	-0.30026332	-0.8656379	0.6851852	0.8128799	1	1222	tags=20%, list=11%, signal=22%
CHARAFE_BREAST_CANCER_BASAL_VS_MESENCHYMAL_DN	CHARAFE_BREAST_CANCER_BASAL_VS_MESENCHYMAL_DN		27	-0.3203269	-0.8655921	0.65909094	0.811474	1	1233	tags=22%, list=11%, signal=25%
YAGI_AML_WITH_T_9_11_TRANSLOCATION	YAGI_AML_WITH_T_9_11_TRANSLOCATION		91	-0.21516977	-0.8650088	0.63414633	0.81113976	1	935	tags=11%, list=8%, signal=12%
TONKS_TARGETS_OF_RUNX1_RUNX1T1_FUSION_GRANULOCYTE_UP	TONKS_TARGETS_OF_RUNX1_RUNX1T1_FUSION_GRANULOCYTE_UP		35	-0.30407012	-0.86426175	0.82222223	0.8111278	1	2532	tags=46%, list=23%, signal=59%
SHEN_SMARCA2_TARGETS_DN	SHEN_SMARCA2_TARGETS_DN		181	-0.2544051	-0.86331236	0.6976744	0.811369	1	1241	tags=14%, list=11%, signal=16%
RIZ_ERYTHROID_DIFFERENTIATION_12HR	RIZ_ERYTHROID_DIFFERENTIATION_12HR		31	-0.297712	-0.8630673	0.65217394	0.81051844	1	1371	tags=23%, list=12%, signal=26%
RHEIN_ALL_GLUCOCORTICOID_THERAPY_UP	RHEIN_ALL_GLUCOCORTICOID_THERAPY_UP		47	-0.3077127	-0.8629863	0.7111111	0.80928135	1	1729	tags=34%, list=15%, signal=40%
ROPERO_HDAC2_TARGETS	ROPERO_HDAC2_TARGETS		53	-0.25208494	-0.8615127	0.6666667	0.8108927	1	1235	tags=21%, list=11%, signal=23%
REACTOME_SIGNAL_AMPLIFICATION	REACTOME_SIGNAL_AMPLIFICATION		23	-0.2752018	-0.86114	0.75	0.81019616	1	2471	tags=30%, list=22%, signal=39%
NIKOLSKY_BREAST_CANCER_8P12_P11_AMPLICON	NIKOLSKY_BREAST_CANCER_8P12_P11_AMPLICON		25	-0.293861	-0.86104614	0.65909094	0.80893284	1	1487	tags=20%, list=13%, signal=23%
REACTOME_CELL_SURFACE_INTERACTIONS_AT_THE_VASCULAR_WALL	REACTOME_CELL_SURFACE_INTERACTIONS_AT_THE_VASCULAR_WALL		66	-0.2769955	-0.85994506	0.68	0.8093912	1	1735	tags=24%, list=15%, signal=29%
CHARAFE_BREAST_CANCER_LUMINAL_VS_MESENCHYMAL_DN	CHARAFE_BREAST_CANCER_LUMINAL_VS_MESENCHYMAL_DN		258	-0.2584977	-0.8594667	0.60465115	0.80885357	1	1480	tags=22%, list=13%, signal=24%
LEE_EARLY_T_LYMPHOCYTE_DN	LEE_EARLY_T_LYMPHOCYTE_DN		17	-0.35624212	-0.8593509	0.62222224	0.80770934	1	1134	tags=24%, list=10%, signal=26%
LIANG_HEMATOPOIESIS_STEM_CELL_NUMBER_LARGE_VS_TINY_DN	LIANG_HEMATOPOIESIS_STEM_CELL_NUMBER_LARGE_VS_TINY_DN		33	-0.23029967	-0.8571588	0.73333335	0.81065714	1	1450	tags=18%, list=13%, signal=21%
TURASHVILI_BREAST_DUCTAL_CARCINOMA_VS_LOBULAR_NORMAL_DN	TURASHVILI_BREAST_DUCTAL_CARCINOMA_VS_LOBULAR_NORMAL_DN		32	-0.3380681	-0.8557452	0.6296296	0.8119385	1	1395	tags=28%, list=12%, signal=32%
ZHAN_MULTIPLE_MYELOMA_MS_UP	ZHAN_MULTIPLE_MYELOMA_MS_UP		26	-0.30856803	-0.85532236	0.68292683	0.8112497	1	604	tags=15%, list=5%, signal=16%
HUTTMANN_B_CLL_POOR_SURVIVAL_UP	HUTTMANN_B_CLL_POOR_SURVIVAL_UP		167	-0.20837228	-0.85322577	0.73913044	0.814002	1	1629	tags=20%, list=15%, signal=23%
HORIUCHI_WTAP_TARGETS_UP	HORIUCHI_WTAP_TARGETS_UP		160	-0.2512307	-0.8508691	0.6086956	0.8175095	1	1247	tags=18%, list=11%, signal=20%
KEGG_TGF_BETA_SIGNALING_PATHWAY	KEGG_TGF_BETA_SIGNALING_PATHWAY		51	-0.25044343	-0.85000306	0.7291667	0.8176714	1	1456	tags=22%, list=13%, signal=25%
NIKOLSKY_BREAST_CANCER_12Q13_Q21_AMPLICON	NIKOLSKY_BREAST_CANCER_12Q13_Q21_AMPLICON		20	-0.27854416	-0.84792566	0.6666667	0.8199728	1	940	tags=10%, list=8%, signal=11%
KEGG_BLADDER_CANCER	KEGG_BLADDER_CANCER		19	-0.28239077	-0.8473617	0.7358491	0.81977236	1	601	tags=11%, list=5%, signal=11%
ROZANOV_MMP14_TARGETS_UP	ROZANOV_MMP14_TARGETS_UP		159	-0.25295994	-0.8464721	0.6888889	0.8199488	1	1015	tags=18%, list=9%, signal=19%
PARK_APL_PATHOGENESIS_DN	PARK_APL_PATHOGENESIS_DN		26	-0.2846805	-0.84631264	0.68	0.81875175	1	286	tags=8%, list=3%, signal=8%
LIN_NPAS4_TARGETS_UP	LIN_NPAS4_TARGETS_UP		81	-0.19718088	-0.84539497	0.77272725	0.8191223	1	1565	tags=19%, list=14%, signal=21%
JAZAERI_BREAST_CANCER_BRCA1_VS_BRCA2_UP	JAZAERI_BREAST_CANCER_BRCA1_VS_BRCA2_UP		35	-0.24535546	-0.8452376	0.70212764	0.8180508	1	824	tags=11%, list=7%, signal=12%
ZHAN_V1_LATE_DIFFERENTIATION_GENES_UP	ZHAN_V1_LATE_DIFFERENTIATION_GENES_UP		25	-0.2843602	-0.8434025	0.7111111	0.82046306	1	806	tags=20%, list=7%, signal=22%
LIEN_BREAST_CARCINOMA_METAPLASTIC_VS_DUCTAL_UP	LIEN_BREAST_CARCINOMA_METAPLASTIC_VS_DUCTAL_UP		48	-0.2757881	-0.8430338	0.7254902	0.8198062	1	443	tags=13%, list=4%, signal=13%
HAN_SATB1_TARGETS_DN	HAN_SATB1_TARGETS_DN		199	-0.20737085	-0.84296334	0.8684211	0.8184779	1	1625	tags=18%, list=15%, signal=21%
BIOCARTA_ERK_PATHWAY	BIOCARTA_ERK_PATHWAY		16	-0.2828818	-0.8419952	0.6888889	0.81891805	1	45	tags=6%, list=0%, signal=6%
LU_TUMOR_VASCULATURE_UP	LU_TUMOR_VASCULATURE_UP		17	-0.37479866	-0.84197986	0.70212764	0.8175352	1	1389	tags=29%, list=12%, signal=34%
PENG_LEUCINE_DEPRIVATION_UP	PENG_LEUCINE_DEPRIVATION_UP		18	-0.29012182	-0.84122205	0.7083333	0.8176194	1	1912	tags=33%, list=17%, signal=40%
REACTOME_DIABETES_PATHWAYS	REACTOME_DIABETES_PATHWAYS		263	-0.15001029	-0.8345596	0.71428573	0.829643	1	2915	tags=24%, list=26%, signal=32%
VARELA_ZMPSTE24_TARGETS_UP	VARELA_ZMPSTE24_TARGETS_UP		27	-0.26285303	-0.8334698	0.76	0.83017725	1	2122	tags=33%, list=19%, signal=41%
REACTOME_SLC_MEDIATED_TRANSMEMBRANE_TRANSPORT	REACTOME_SLC_MEDIATED_TRANSMEMBRANE_TRANSPORT		115	-0.23579992	-0.8308806	0.75	0.8333888	1	1028	tags=13%, list=9%, signal=14%
FULCHER_INFLAMMATORY_RESPONSE_LECTIN_VS_LPS_DN	FULCHER_INFLAMMATORY_RESPONSE_LECTIN_VS_LPS_DN		235	-0.26323852	-0.83057463	0.70212764	0.8325168	1	1284	tags=20%, list=11%, signal=22%
PARK_TRETINOIN_RESPONSE_AND_PML_RARA_FUSION	PARK_TRETINOIN_RESPONSE_AND_PML_RARA_FUSION		21	-0.30226144	-0.8303901	0.72	0.8314712	1	72	tags=10%, list=1%, signal=10%
KRIGE_AMINO_ACID_DEPRIVATION	KRIGE_AMINO_ACID_DEPRIVATION		19	-0.31635228	-0.8302124	0.68292683	0.83031607	1	459	tags=16%, list=4%, signal=16%
HOFFMANN_SMALL_PRE_BII_TO_IMMATURE_B_LYMPHOCYTE_UP	HOFFMANN_SMALL_PRE_BII_TO_IMMATURE_B_LYMPHOCYTE_UP		35	-0.31798062	-0.82884485	0.6923077	0.83135307	1	2437	tags=37%, list=22%, signal=47%
COATES_MACROPHAGE_M1_VS_M2_UP	COATES_MACROPHAGE_M1_VS_M2_UP		47	-0.27155903	-0.82853997	0.64444447	0.83055466	1	984	tags=19%, list=9%, signal=21%
WANG_BARRETTS_ESOPHAGUS_AND_ESOPHAGUS_CANCER_UP	WANG_BARRETTS_ESOPHAGUS_AND_ESOPHAGUS_CANCER_UP		19	-0.31195223	-0.8245639	0.625	0.83650225	1	822	tags=21%, list=7%, signal=23%
ASGHARZADEH_NEUROBLASTOMA_POOR_SURVIVAL_DN	ASGHARZADEH_NEUROBLASTOMA_POOR_SURVIVAL_DN		20	-0.30423468	-0.82442313	0.76086956	0.8353807	1	1443	tags=25%, list=13%, signal=29%
TURASHVILI_BREAST_LOBULAR_CARCINOMA_VS_LOBULAR_NORMAL_UP	TURASHVILI_BREAST_LOBULAR_CARCINOMA_VS_LOBULAR_NORMAL_UP		54	-0.2994911	-0.8242239	0.7037037	0.8342649	1	1303	tags=22%, list=12%, signal=25%
FLOTHO_PEDIATRIC_ALL_THERAPY_RESPONSE_UP	FLOTHO_PEDIATRIC_ALL_THERAPY_RESPONSE_UP		35	-0.20884942	-0.82315266	0.71428573	0.8351147	1	761	tags=9%, list=7%, signal=9%
SENESE_HDAC2_TARGETS_DN	SENESE_HDAC2_TARGETS_DN		74	-0.2767111	-0.82261735	0.68085104	0.83465487	1	1314	tags=23%, list=12%, signal=26%
OSADA_ASCL1_TARGETS_UP	OSADA_ASCL1_TARGETS_UP		31	-0.27770567	-0.8198072	0.85714287	0.83863914	1	2190	tags=29%, list=20%, signal=36%
SU_PANCREAS	SU_PANCREAS		29	-0.25911263	-0.81873876	0.6923077	0.8391532	1	2509	tags=38%, list=22%, signal=49%
VANTVEER_BREAST_CANCER_BRCA1_DN	VANTVEER_BREAST_CANCER_BRCA1_DN		18	-0.32274714	-0.81785893	0.7209302	0.8394288	1	2019	tags=44%, list=18%, signal=54%
MASSARWEH_TAMOXIFEN_RESISTANCE_UP	MASSARWEH_TAMOXIFEN_RESISTANCE_UP		279	-0.2116029	-0.81719565	0.80851066	0.83901745	1	1317	tags=16%, list=12%, signal=17%
REACTOME_SHCMEDIATED_CASCADE	REACTOME_SHCMEDIATED_CASCADE		16	-0.30039582	-0.8163306	0.77272725	0.8391003	1	3389	tags=56%, list=30%, signal=81%
KEGG_ALZHEIMERS_DISEASE	KEGG_ALZHEIMERS_DISEASE		109	-0.18262589	-0.8158654	0.61702126	0.83852905	1	3470	tags=35%, list=31%, signal=50%
MOREAUX_MULTIPLE_MYELOMA_BY_TACI_UP	MOREAUX_MULTIPLE_MYELOMA_BY_TACI_UP		213	-0.22136904	-0.8158035	0.78571427	0.8372666	1	2304	tags=26%, list=21%, signal=32%
KEGG_VIRAL_MYOCARDITIS	KEGG_VIRAL_MYOCARDITIS		26	-0.31663114	-0.814312	0.6666667	0.83882165	1	1395	tags=31%, list=12%, signal=35%
KAYO_AGING_MUSCLE_DN	KAYO_AGING_MUSCLE_DN		82	-0.19569181	-0.8129778	0.7708333	0.8398077	1	1013	tags=11%, list=9%, signal=12%
ZHAN_MULTIPLE_MYELOMA_PR_DN	ZHAN_MULTIPLE_MYELOMA_PR_DN		19	-0.31433544	-0.8122494	0.66	0.8396105	1	1707	tags=26%, list=15%, signal=31%
PARK_TRETINOIN_RESPONSE_AND_RARA_PLZF_FUSION	PARK_TRETINOIN_RESPONSE_AND_RARA_PLZF_FUSION		16	-0.34275645	-0.8114393	0.5714286	0.8398336	1	615	tags=19%, list=5%, signal=20%
ZHAN_LATE_DIFFERENTIATION_GENES_UP	ZHAN_LATE_DIFFERENTIATION_GENES_UP		17	-0.32001182	-0.80977273	0.6136364	0.84165126	1	1395	tags=24%, list=12%, signal=27%
SMID_BREAST_CANCER_LUMINAL_B_UP	SMID_BREAST_CANCER_LUMINAL_B_UP		96	-0.2528126	-0.80961925	0.7916667	0.84050703	1	1737	tags=22%, list=16%, signal=26%
REACTOME_SMOOTH_MUSCLE_CONTRACTION	REACTOME_SMOOTH_MUSCLE_CONTRACTION		17	-0.29259452	-0.8091967	0.65909094	0.8400166	1	1352	tags=24%, list=12%, signal=27%
ACEVEDO_LIVER_CANCER_WITH_H3K9ME3_UP	ACEVEDO_LIVER_CANCER_WITH_H3K9ME3_UP		46	-0.26533064	-0.80793023	0.7708333	0.8411278	1	1484	tags=17%, list=13%, signal=20%
GRABARCZYK_BCL11B_TARGETS_DN	GRABARCZYK_BCL11B_TARGETS_DN		30	-0.28031418	-0.8078023	0.75	0.8399493	1	1655	tags=23%, list=15%, signal=27%
ALONSO_METASTASIS_EMT_UP	ALONSO_METASTASIS_EMT_UP		23	-0.30956644	-0.80776924	0.6818182	0.83862793	1	1015	tags=22%, list=9%, signal=24%
WANG_HCP_PROSTATE_CANCER	WANG_HCP_PROSTATE_CANCER		45	-0.26714566	-0.80648136	0.72727275	0.839668	1	1784	tags=29%, list=16%, signal=34%
CREIGHTON_ENDOCRINE_THERAPY_RESISTANCE_4	CREIGHTON_ENDOCRINE_THERAPY_RESISTANCE_4		163	-0.19544421	-0.8063721	0.8913044	0.83850116	1	1465	tags=17%, list=13%, signal=19%
RICKMAN_METASTASIS_UP	RICKMAN_METASTASIS_UP		145	-0.19636954	-0.8046509	0.76744187	0.84019464	1	1593	tags=17%, list=14%, signal=20%
COLIN_PILOCYTIC_ASTROCYTOMA_VS_GLIOBLASTOMA_UP	COLIN_PILOCYTIC_ASTROCYTOMA_VS_GLIOBLASTOMA_UP		20	-0.33483705	-0.8042728	0.60784316	0.8396548	1	1252	tags=25%, list=11%, signal=28%
YAMASHITA_METHYLATED_IN_PROSTATE_CANCER	YAMASHITA_METHYLATED_IN_PROSTATE_CANCER		44	-0.3076313	-0.8039281	0.73913044	0.8388692	1	1314	tags=25%, list=12%, signal=28%
GRABARCZYK_BCL11B_TARGETS_UP	GRABARCZYK_BCL11B_TARGETS_UP		41	-0.2375188	-0.8030419	0.6862745	0.8390088	1	1219	tags=17%, list=11%, signal=19%
SHIPP_DLBCL_CURED_VS_FATAL_UP	SHIPP_DLBCL_CURED_VS_FATAL_UP		22	-0.28867134	-0.80216765	0.8	0.8391129	1	2407	tags=41%, list=21%, signal=52%
REACTOME_IMMUNOREGULATORY_INTERACTIONS_BETWEEN_A_LYMPHOID_AND_A_NON_LYMPHOID_CELL	REACTOME_IMMUNOREGULATORY_INTERACTIONS_BETWEEN_A_LYMPHOID_AND_A_NON_LYMPHOID_CELL		33	-0.35362712	-0.80147874	0.65909094	0.83894104	1	605	tags=12%, list=5%, signal=13%
CHNG_MULTIPLE_MYELOMA_HYPERPLOID_DN	CHNG_MULTIPLE_MYELOMA_HYPERPLOID_DN		24	-0.21383342	-0.79960966	0.76363635	0.8408735	1	507	tags=8%, list=5%, signal=9%
RIZ_ERYTHROID_DIFFERENTIATION_6HR	RIZ_ERYTHROID_DIFFERENTIATION_6HR		29	-0.2762112	-0.7993802	0.7708333	0.8399064	1	2340	tags=34%, list=21%, signal=43%
SILIGAN_BOUND_BY_EWS_FLT1_FUSION	SILIGAN_BOUND_BY_EWS_FLT1_FUSION		28	-0.26590362	-0.7973175	0.7708333	0.8420085	1	2238	tags=32%, list=20%, signal=40%
KEGG_FOCAL_ADHESION	KEGG_FOCAL_ADHESION		123	-0.23682314	-0.79665977	0.7346939	0.8418662	1	743	tags=11%, list=7%, signal=12%
BOYAULT_LIVER_CANCER_SUBCLASS_G12_UP	BOYAULT_LIVER_CANCER_SUBCLASS_G12_UP		24	-0.25023714	-0.79646057	0.73333335	0.8408368	1	1399	tags=17%, list=12%, signal=19%
ST_MYOCYTE_AD_PATHWAY	ST_MYOCYTE_AD_PATHWAY		15	-0.2969919	-0.795504	0.7291667	0.8414041	1	2674	tags=33%, list=24%, signal=44%
OSADA_ASCL1_TARGETS_DN	OSADA_ASCL1_TARGETS_DN		15	-0.3375957	-0.7936484	0.8181818	0.8431547	1	303	tags=13%, list=3%, signal=14%
KAYO_CALORIE_RESTRICTION_MUSCLE_DN	KAYO_CALORIE_RESTRICTION_MUSCLE_DN		47	-0.21650472	-0.79237485	0.7647059	0.84382427	1	1600	tags=17%, list=14%, signal=20%
BYSTRYKH_HEMATOPOIESIS_STEM_CELL_QTL_CIS	BYSTRYKH_HEMATOPOIESIS_STEM_CELL_QTL_CIS		105	-0.21336854	-0.7896165	0.8095238	0.8477503	1	2140	tags=23%, list=19%, signal=28%
FONTAINE_PAPILLARY_THYROID_CARCINOMA_DN	FONTAINE_PAPILLARY_THYROID_CARCINOMA_DN		47	-0.26183897	-0.7885682	0.8695652	0.84819216	1	978	tags=15%, list=9%, signal=16%
CHESLER_BRAIN_HIGHEST_GENETIC_VARIANCE	CHESLER_BRAIN_HIGHEST_GENETIC_VARIANCE		27	-0.2336668	-0.78693146	0.8235294	0.84925145	1	1870	tags=33%, list=17%, signal=40%
REACTOME_AMINE_COMPOUND_SLC_TRANSPORTERS	REACTOME_AMINE_COMPOUND_SLC_TRANSPORTERS		22	-0.31265336	-0.78626186	0.7254902	0.8490356	1	1696	tags=23%, list=15%, signal=27%
CHARAFE_BREAST_CANCER_LUMINAL_VS_BASAL_UP	CHARAFE_BREAST_CANCER_LUMINAL_VS_BASAL_UP		162	-0.19186099	-0.78620905	0.84	0.84775066	1	1816	tags=19%, list=16%, signal=22%
REACTOME_G_ALPHA_I_SIGNALLING_EVENTS	REACTOME_G_ALPHA_I_SIGNALLING_EVENTS		118	-0.23951542	-0.7858574	0.84444445	0.84695673	1	1439	tags=19%, list=13%, signal=21%
ZHAN_MULTIPLE_MYELOMA_CD2_DN	ZHAN_MULTIPLE_MYELOMA_CD2_DN		22	-0.26537833	-0.78573513	0.7619048	0.8458639	1	773	tags=14%, list=7%, signal=15%
KEGG_STEROID_HORMONE_BIOSYNTHESIS	KEGG_STEROID_HORMONE_BIOSYNTHESIS		24	-0.31808427	-0.7854435	0.7906977	0.84495354	1	1845	tags=29%, list=16%, signal=35%
ROZANOV_MMP14_TARGETS_SUBSET	ROZANOV_MMP14_TARGETS_SUBSET		24	-0.30901903	-0.78450274	0.7254902	0.8450786	1	1233	tags=29%, list=11%, signal=33%
NIKOLSKY_BREAST_CANCER_1Q21_AMPLICON	NIKOLSKY_BREAST_CANCER_1Q21_AMPLICON		26	-0.23681284	-0.7835984	0.7777778	0.84546876	1	1934	tags=31%, list=17%, signal=37%
REACTOME_REGULATION_OF_INSULIN_SECRETION_BY_GLUCAGON_LIKE_PEPTIDE_1	REACTOME_REGULATION_OF_INSULIN_SECRETION_BY_GLUCAGON_LIKE_PEPTIDE_1		40	-0.23855557	-0.7824887	0.88372093	0.84615064	1	2255	tags=28%, list=20%, signal=34%
KUMAR_TARGETS_OF_MLL_AF9_FUSION	KUMAR_TARGETS_OF_MLL_AF9_FUSION		310	-0.21111766	-0.78221637	0.877551	0.84516656	1	2046	tags=23%, list=18%, signal=27%
BIOCARTA_DC_PATHWAY	BIOCARTA_DC_PATHWAY		15	-0.35091847	-0.7811826	0.77272725	0.845681	1	3740	tags=67%, list=33%, signal=100%
REACTOME_MYOGENESSIS	REACTOME_MYOGENESSIS		19	-0.28070655	-0.7804698	0.7659575	0.8455284	1	3188	tags=42%, list=28%, signal=59%
BOYAULT_LIVER_CANCER_SUBCLASS_G1_DN	BOYAULT_LIVER_CANCER_SUBCLASS_G1_DN		25	-0.26691478	-0.78043205	0.75	0.8442687	1	1010	tags=20%, list=9%, signal=22%
RODRIGUES_NTN1_TARGETS_DN	RODRIGUES_NTN1_TARGETS_DN		94	-0.22661112	-0.77661264	0.8867925	0.84949636	1	1928	tags=26%, list=17%, signal=31%
HUANG_FOXA2_TARGETS_DN	HUANG_FOXA2_TARGETS_DN		24	-0.31295568	-0.77511656	0.7906977	0.85081655	1	1464	tags=21%, list=13%, signal=24%
STEARMAN_LUNG_CANCER_EARLY_VS_LATE_UP	STEARMAN_LUNG_CANCER_EARLY_VS_LATE_UP		90	-0.18357292	-0.77220976	0.8043478	0.85440487	1	1202	tags=13%, list=11%, signal=15%
SEMENZA_HIF1_TARGETS	SEMENZA_HIF1_TARGETS		25	-0.27017793	-0.7706966	0.7105263	0.85553235	1	2219	tags=36%, list=20%, signal=45%
CHEOK_RESPONSE_TO_HD_MTX_DN	CHEOK_RESPONSE_TO_HD_MTX_DN		15	-0.25601336	-0.76777256	0.75510204	0.8589518	1	748	tags=13%, list=7%, signal=14%
GARCIA_TARGETS_OF_FLI1_AND_DAX1_UP	GARCIA_TARGETS_OF_FLI1_AND_DAX1_UP		22	-0.25556493	-0.76599115	0.82857144	0.860535	1	3250	tags=50%, list=29%, signal=70%
LASTOWSKA_COAMPLIFIED_WITH_MYCN	LASTOWSKA_COAMPLIFIED_WITH_MYCN		22	-0.2594684	-0.7659025	0.7659575	0.8593412	1	2388	tags=36%, list=21%, signal=46%
DANG_REGULATED_BY_MYC_DN	DANG_REGULATED_BY_MYC_DN		167	-0.22918434	-0.76473314	0.76744187	0.85994804	1	1683	tags=21%, list=15%, signal=24%
NOJIMA_SFRP2_TARGETS_UP	NOJIMA_SFRP2_TARGETS_UP		18	-0.29406852	-0.7597585	0.85	0.8667634	1	14	tags=6%, list=0%, signal=6%
NIKOLSKY_BREAST_CANCER_16P13_AMPLICON	NIKOLSKY_BREAST_CANCER_16P13_AMPLICON		57	-0.21913703	-0.75852746	0.6888889	0.8674386	1	1647	tags=18%, list=15%, signal=20%
GNATENKO_PLATELET_SIGNATURE	GNATENKO_PLATELET_SIGNATURE		20	-0.26210448	-0.7569655	0.7708333	0.8685613	1	756	tags=15%, list=7%, signal=16%
HARRIS_HYPOXIA	HARRIS_HYPOXIA		53	-0.23387623	-0.7559464	0.73170733	0.8686256	1	1619	tags=23%, list=14%, signal=26%
MCCLUNG_CREB1_TARGETS_UP	MCCLUNG_CREB1_TARGETS_UP		76	-0.21936427	-0.75590444	0.87234044	0.86739254	1	2589	tags=36%, list=23%, signal=46%
VART_KSHV_INFECTION_ANGIOGENIC_MARKERS_UP	VART_KSHV_INFECTION_ANGIOGENIC_MARKERS_UP		122	-0.23963642	-0.754927	0.95555556	0.8675237	1	1786	tags=24%, list=16%, signal=28%
AMUNDSON_POOR_SURVIVAL_AFTER_GAMMA_RADIATION_8G	AMUNDSON_POOR_SURVIVAL_AFTER_GAMMA_RADIATION_8G		53	-0.2413809	-0.75481397	0.6976744	0.86635375	1	1138	tags=15%, list=10%, signal=17%
YOSHIOKA_LIVER_CANCER_EARLY_RECURRENCE_UP	YOSHIOKA_LIVER_CANCER_EARLY_RECURRENCE_UP		20	-0.27498025	-0.75402474	0.8108108	0.8661666	1	602	tags=15%, list=5%, signal=16%
NIKOLSKY_MUTATED_AND_AMPLIFIED_IN_BREAST_CANCER	NIKOLSKY_MUTATED_AND_AMPLIFIED_IN_BREAST_CANCER		38	-0.24078229	-0.75153226	0.80851066	0.86850256	1	1487	tags=13%, list=13%, signal=15%
POMEROY_MEDULLOBLASTOMA_PROGNOSIS_UP	POMEROY_MEDULLOBLASTOMA_PROGNOSIS_UP		26	-0.2260122	-0.75008756	0.8333333	0.86941296	1	1519	tags=19%, list=14%, signal=22%
MOOTHA_VOXPHOS	MOOTHA_VOXPHOS		67	-0.20023334	-0.7475712	0.7222222	0.8717129	1	4301	tags=55%, list=38%, signal=89%
BOYLAN_MULTIPLE_MYELOMA_PCA3_DN	BOYLAN_MULTIPLE_MYELOMA_PCA3_DN		44	-0.24780682	-0.74282116	0.92156863	0.8780274	1	606	tags=11%, list=5%, signal=12%
VALK_AML_CLUSTER_15	VALK_AML_CLUSTER_15		17	-0.2775526	-0.74127	0.84	0.879277	1	1010	tags=18%, list=9%, signal=19%
CHIARADONNA_NEOPLASTIC_TRANSFORMATION_CDC25_UP	CHIARADONNA_NEOPLASTIC_TRANSFORMATION_CDC25_UP		87	-0.24889353	-0.7398601	0.84444445	0.88001966	1	1303	tags=20%, list=12%, signal=22%
NING_CHRONIC_OBSTRUCTIVE_PULMONARY_DISEASE_UP	NING_CHRONIC_OBSTRUCTIVE_PULMONARY_DISEASE_UP		53	-0.20140287	-0.7352895	0.8	0.8852874	1	1424	tags=15%, list=13%, signal=17%
EHLERS_ANEUPLOIDY_UP	EHLERS_ANEUPLOIDY_UP		27	-0.23311096	-0.73195505	0.80851066	0.8888432	1	1800	tags=22%, list=16%, signal=26%
LIN_MELANOMA_COPY_NUMBER_DN	LIN_MELANOMA_COPY_NUMBER_DN		26	-0.20746833	-0.7310037	0.75609756	0.88893247	1	2783	tags=35%, list=25%, signal=46%
MARTINEZ_RESPONSE_TO_TRABECTEDIN_UP	MARTINEZ_RESPONSE_TO_TRABECTEDIN_UP		46	-0.19063257	-0.7272851	0.85106385	0.8931254	1	3273	tags=35%, list=29%, signal=49%
REN_ALVEOLAR_RHABDOMYOSARCOMA_DN	REN_ALVEOLAR_RHABDOMYOSARCOMA_DN		312	-0.20959502	-0.7244146	0.76744187	0.8955354	1	1398	tags=17%, list=12%, signal=19%
REACTOME_PEPTIDE_LIGAND_BINDING_RECEPTORS	REACTOME_PEPTIDE_LIGAND_BINDING_RECEPTORS		119	-0.23597616	-0.72299385	0.9285714	0.8962069	1	2426	tags=30%, list=22%, signal=38%
ST_GRANULE_CELL_SURVIVAL_PATHWAY	ST_GRANULE_CELL_SURVIVAL_PATHWAY		15	-0.24530056	-0.7194199	0.8958333	0.89991504	1	2857	tags=40%, list=26%, signal=54%
RAMALHO_STEMNESS_DN	RAMALHO_STEMNESS_DN		57	-0.25913498	-0.7180722	0.84444445	0.90047556	1	783	tags=14%, list=7%, signal=15%
LEE_METASTASIS_AND_ALTERNATIVE_SPLICING_DN	LEE_METASTASIS_AND_ALTERNATIVE_SPLICING_DN		29	-0.23676322	-0.7154501	0.9166667	0.9030804	1	206	tags=7%, list=2%, signal=7%
TARTE_PLASMA_CELL_VS_B_LYMPHOCYTE_UP	TARTE_PLASMA_CELL_VS_B_LYMPHOCYTE_UP		60	-0.19200839	-0.7132852	0.8125	0.90458757	1	2089	tags=23%, list=19%, signal=29%
TARTE_PLASMA_CELL_VS_B_LYMPHOCYTE_DN	TARTE_PLASMA_CELL_VS_B_LYMPHOCYTE_DN		26	-0.30876753	-0.7118082	0.6976744	0.9049451	1	2109	tags=38%, list=19%, signal=47%
CHUNG_BLISTER_CYTOTOXICITY_DN	CHUNG_BLISTER_CYTOTOXICITY_DN		21	-0.26660582	-0.7112379	0.8627451	0.90432686	1	2906	tags=33%, list=26%, signal=45%
PASQUALUCCI_LYMPHOMA_BY_GC_STAGE_DN	PASQUALUCCI_LYMPHOMA_BY_GC_STAGE_DN		94	-0.23640704	-0.70389515	0.79545456	0.9122604	1	1341	tags=19%, list=12%, signal=22%
SIG_INSULIN_RECEPTOR_PATHWAY_IN_CARDIAC_MYOCYTES	SIG_INSULIN_RECEPTOR_PATHWAY_IN_CARDIAC_MYOCYTES		35	-0.18672635	-0.7037966	0.85365856	0.9110266	1	2762	tags=29%, list=25%, signal=38%
SMID_BREAST_CANCER_ERBB2_UP	SMID_BREAST_CANCER_ERBB2_UP		86	-0.22083934	-0.70160323	0.9814815	0.9124145	1	1718	tags=22%, list=15%, signal=26%
SUNG_METASTASIS_STROMA_UP	SUNG_METASTASIS_STROMA_UP		74	-0.19221193	-0.7010819	0.9814815	0.91174203	1	1428	tags=15%, list=13%, signal=17%
FLECHNER_BIOPSY_KIDNEY_TRANSPLANT_OK_VS_DONOR_UP	FLECHNER_BIOPSY_KIDNEY_TRANSPLANT_OK_VS_DONOR_UP		340	-0.17704141	-0.6992017	0.8913044	0.91278696	1	1276	tags=14%, list=11%, signal=15%
KEGG_ALDOSTERONE_REGULATED_SODIUM_REABSORPTION	KEGG_ALDOSTERONE_REGULATED_SODIUM_REABSORPTION		25	-0.24655662	-0.6987113	0.9607843	0.9121687	1	2049	tags=24%, list=18%, signal=29%
REACTOME_ADP_SIGNALLING_THROUGH_P2Y_PURINOCEPTOR_12	REACTOME_ADP_SIGNALLING_THROUGH_P2Y_PURINOCEPTOR_12		17	-0.24325562	-0.6977575	0.8636364	0.91186655	1	2471	tags=29%, list=22%, signal=38%
BEIER_GLIOMA_STEM_CELL_UP	BEIER_GLIOMA_STEM_CELL_UP		24	-0.25562394	-0.69754785	0.9111111	0.9107938	1	1618	tags=29%, list=14%, signal=34%
FALVELLA_SMOKERS_WITH_LUNG_CANCER	FALVELLA_SMOKERS_WITH_LUNG_CANCER		47	-0.2157206	-0.69620734	0.8888889	0.9111799	1	1950	tags=26%, list=17%, signal=31%
ACEVEDO_LIVER_CANCER_WITH_H3K27ME3_DN	ACEVEDO_LIVER_CANCER_WITH_H3K27ME3_DN		67	-0.19006377	-0.6931217	0.9791667	0.91327596	1	1431	tags=15%, list=13%, signal=17%
REACTOME_TRANSMISSION_ACROSS_CHEMICAL_SYNAPSES	REACTOME_TRANSMISSION_ACROSS_CHEMICAL_SYNAPSES		92	-0.18509516	-0.68828195	0.9777778	0.9176957	1	2471	tags=26%, list=22%, signal=33%
GU_PDEF_TARGETS_UP	GU_PDEF_TARGETS_UP		47	-0.24223928	-0.6855238	0.89361703	0.9194629	1	1233	tags=19%, list=11%, signal=21%
REACTOME_THROMBOXANE_SIGNALLING_THROUGH_TP_RECEPTOR	REACTOME_THROMBOXANE_SIGNALLING_THROUGH_TP_RECEPTOR		17	-0.2321913	-0.6814744	0.8888889	0.9225661	1	2471	tags=29%, list=22%, signal=38%
DIAZ_CHRONIC_MEYLOGENOUS_LEUKEMIA_DN	DIAZ_CHRONIC_MEYLOGENOUS_LEUKEMIA_DN		80	-0.22640301	-0.67531985	0.96153843	0.9279608	1	1911	tags=24%, list=17%, signal=28%
LAIHO_COLORECTAL_CANCER_SERRATED_UP	LAIHO_COLORECTAL_CANCER_SERRATED_UP		71	-0.19231619	-0.671235	0.88372093	0.93104357	1	1434	tags=17%, list=13%, signal=19%
VALK_AML_CLUSTER_12	VALK_AML_CLUSTER_12		23	-0.22701892	-0.6608084	0.93877554	0.9399102	1	108	tags=4%, list=1%, signal=4%
REACTOME_SEMA4D_INDUCED_CELL_MIGRATION_AND_GROWTH_CONE_COLLAPSE	REACTOME_SEMA4D_INDUCED_CELL_MIGRATION_AND_GROWTH_CONE_COLLAPSE		16	-0.23506926	-0.6601649	0.9019608	0.9392247	1	1863	tags=25%, list=17%, signal=30%
WALLACE_PROSTATE_CANCER_RACE_UP	WALLACE_PROSTATE_CANCER_RACE_UP		169	-0.24411534	-0.65611595	0.88	0.9419699	1	929	tags=16%, list=8%, signal=17%
ROVERSI_GLIOMA_LOH_REGIONS	ROVERSI_GLIOMA_LOH_REGIONS		28	-0.21950497	-0.6543122	0.98	0.94209886	1	1154	tags=14%, list=10%, signal=16%
BOYLAN_MULTIPLE_MYELOMA_PCA3_UP	BOYLAN_MULTIPLE_MYELOMA_PCA3_UP		32	-0.21814303	-0.6459335	0.9818182	0.94781834	1	2912	tags=41%, list=26%, signal=55%
SCHLOSSER_SERUM_RESPONSE_UP	SCHLOSSER_SERUM_RESPONSE_UP		77	-0.15966827	-0.645449	0.9777778	0.94683915	1	1320	tags=13%, list=12%, signal=15%
TANG_SENESCENCE_TP53_TARGETS_UP	TANG_SENESCENCE_TP53_TARGETS_UP		16	-0.25051075	-0.6450476	0.9148936	0.9458537	1	2863	tags=44%, list=26%, signal=59%
SU_LIVER	SU_LIVER		42	-0.2613738	-0.643669	0.78	0.9457542	1	2200	tags=31%, list=20%, signal=38%
KEGG_VASOPRESSIN_REGULATED_WATER_REABSORPTION	KEGG_VASOPRESSIN_REGULATED_WATER_REABSORPTION		32	-0.1803899	-0.6418767	0.9411765	0.9458348	1	2204	tags=25%, list=20%, signal=31%
SHIPP_DLBCL_VS_FOLLICULAR_LYMPHOMA_DN	SHIPP_DLBCL_VS_FOLLICULAR_LYMPHOMA_DN		29	-0.267581	-0.64184326	0.95238096	0.94451004	1	822	tags=17%, list=7%, signal=19%
NIKOLSKY_BREAST_CANCER_11Q12_Q14_AMPLICON	NIKOLSKY_BREAST_CANCER_11Q12_Q14_AMPLICON		74	-0.17487732	-0.6399296	0.95652175	0.9446649	1	2423	tags=24%, list=22%, signal=31%
TSUNODA_CISPLATIN_RESISTANCE_DN	TSUNODA_CISPLATIN_RESISTANCE_DN		18	-0.24666882	-0.6394364	0.9433962	0.9435785	1	2576	tags=44%, list=23%, signal=58%
HOFFMANN_IMMATURE_TO_MATURE_B_LYMPHOCYTE_UP	HOFFMANN_IMMATURE_TO_MATURE_B_LYMPHOCYTE_UP		19	-0.27832407	-0.63932985	0.9130435	0.94229454	1	1048	tags=16%, list=9%, signal=17%
ST_DIFFERENTIATION_PATHWAY_IN_PC12_CELLS	ST_DIFFERENTIATION_PATHWAY_IN_PC12_CELLS		23	-0.19506988	-0.63831717	0.8541667	0.94174534	1	2587	tags=30%, list=23%, signal=39%
SHEDDEN_LUNG_CANCER_GOOD_SURVIVAL_A5	SHEDDEN_LUNG_CANCER_GOOD_SURVIVAL_A5		34	-0.20234251	-0.63508964	0.95555556	0.9429266	1	2538	tags=24%, list=23%, signal=30%
CHENG_IMPRINTED_BY_ESTRADIOL	CHENG_IMPRINTED_BY_ESTRADIOL		54	-0.18241137	-0.6299004	0.98039216	0.94607097	1	2859	tags=35%, list=26%, signal=47%
TCGA_GLIOBLASTOMA_COPY_NUMBER_DN	TCGA_GLIOBLASTOMA_COPY_NUMBER_DN		17	-0.24932747	-0.62952226	0.9130435	0.94491804	1	1972	tags=29%, list=18%, signal=36%
REACTOME_MTOR_SIGNALLING	REACTOME_MTOR_SIGNALLING		15	-0.20677987	-0.623894	0.88235295	0.9482556	1	2595	tags=33%, list=23%, signal=43%
SU_PLACENTA	SU_PLACENTA		16	-0.21723294	-0.61817867	0.95555556	0.9511976	1	2302	tags=25%, list=21%, signal=31%
REACTOME_G_PROTEIN_ACTIVATION	REACTOME_G_PROTEIN_ACTIVATION		21	-0.20660374	-0.6040882	1	0.9586695	1	1378	tags=14%, list=12%, signal=16%
SETLUR_PROSTATE_CANCER_TMPRSS2_ERG_FUSION_DN	SETLUR_PROSTATE_CANCER_TMPRSS2_ERG_FUSION_DN		15	-0.24515095	-0.6032093	0.98039216	0.9578434	1	836	tags=13%, list=7%, signal=14%
REACTOME_SEMA4D_IN_SEMAPHORIN_SIGNALING	REACTOME_SEMA4D_IN_SEMAPHORIN_SIGNALING		19	-0.21145408	-0.5978956	0.98	0.9597936	1	1863	tags=26%, list=17%, signal=32%
KLEIN_PRIMARY_EFFUSION_LYMPHOMA_DN	KLEIN_PRIMARY_EFFUSION_LYMPHOMA_DN		37	-0.23330656	-0.5871743	0.9591837	0.9642227	1	935	tags=14%, list=8%, signal=15%
BIOCARTA_CTCF_PATHWAY	BIOCARTA_CTCF_PATHWAY		15	-0.24461895	-0.58393544	0.88235295	0.9646329	1	1575	tags=27%, list=14%, signal=31%
GAUSSMANN_MLL_AF4_FUSION_TARGETS_B_UP	GAUSSMANN_MLL_AF4_FUSION_TARGETS_B_UP		15	-0.22426888	-0.5813986	1	0.9647345	1	2371	tags=40%, list=21%, signal=51%
KAAB_FAILED_HEART_ATRIUM_UP	KAAB_FAILED_HEART_ATRIUM_UP		23	-0.20891823	-0.56299025	1	0.9726548	1	149	tags=4%, list=1%, signal=4%
DORSAM_HOXA9_TARGETS_UP	DORSAM_HOXA9_TARGETS_UP		23	-0.17136037	-0.5532535	1	0.97503173	1	1307	tags=13%, list=12%, signal=15%
TIEN_INTESTINE_PROBIOTICS_2HR_UP	TIEN_INTESTINE_PROBIOTICS_2HR_UP		15	-0.18595412	-0.5209142	0.9782609	0.98419553	1	2385	tags=27%, list=21%, signal=34%
KEGG_LYSOSOME	KEGG_LYSOSOME		82	-0.13994326	-0.50349545	0.9791667	0.98740405	1	2377	tags=23%, list=21%, signal=29%
KEGG_OXIDATIVE_PHOSPHORYLATION	KEGG_OXIDATIVE_PHOSPHORYLATION		89	-0.1105168	-0.469212	0.98	0.99234223	1	3377	tags=34%, list=30%, signal=48%
REACTOME_DOWNSTREAM_TCR_SIGNALING	REACTOME_DOWNSTREAM_TCR_SIGNALING		20	-0.18974772	-0.46510652	0.97619045	0.9914869	1	9078	tags=100%, list=81%, signal=527%
