# Supplementary material for: A genomic analysis of mouse models of breast cancer reveals molecular features of mouse models and relationships to human breast cancer
Source: Breast Cancer Res. 2014 Jun 5;16(3):R59. doi: 10.1186/bcr3672 (PMC4078930; doi:10.1186/bcr3672)
Supplement: Additional file 11 — GSEA for mouse models compared to all other models or to mammary gland development. Listed by model. [file bcr3672-S11.zip › AdditionalFile11/p53_Mut/Vs_Normal_Mammary/C2/Upregulated_in_p53Mut_vs_NormalMammary.txt]

NAME	GS<br> follow link to MSigDB	GS DETAILS	SIZE	ES	NES	NOM p-val	FDR q-val	FWER p-val	RANK AT MAX	LEADING EDGE
LINDGREN_BLADDER_CANCER_CLUSTER_3_UP	LINDGREN_BLADDER_CANCER_CLUSTER_3_UP	Details ...	191	0.6415128	2.201821	0	0.01667464	0.01	1251	tags=40%, list=11%, signal=45%
MARKEY_RB1_ACUTE_LOF_DN	MARKEY_RB1_ACUTE_LOF_DN	Details ...	172	0.68502486	2.1755722	0	0.00833732	0.01	908	tags=40%, list=8%, signal=43%
BASAKI_YBX1_TARGETS_UP	BASAKI_YBX1_TARGETS_UP	Details ...	168	0.64966655	2.1068485	0	0.014639149	0.03	1394	tags=44%, list=12%, signal=50%
REACTOME_CELL_CYCLE_MITOTIC	REACTOME_CELL_CYCLE_MITOTIC	Details ...	194	0.6532475	2.0978827	0	0.014624759	0.03	1718	tags=44%, list=15%, signal=51%
SU_TESTIS	SU_TESTIS	Details ...	44	0.6860832	2.0929956	0	0.011699807	0.03	649	tags=30%, list=6%, signal=31%
CHANG_CORE_SERUM_RESPONSE_UP	CHANG_CORE_SERUM_RESPONSE_UP	Details ...	48	0.6414677	2.0843456	0	0.012528945	0.03	1628	tags=48%, list=15%, signal=56%
LI_WILMS_TUMOR_VS_FETAL_KIDNEY_1_DN	LI_WILMS_TUMOR_VS_FETAL_KIDNEY_1_DN	Details ...	111	0.6740083	2.0535495	0	0.023013081	0.06	972	tags=45%, list=9%, signal=49%
VECCHI_GASTRIC_CANCER_EARLY_UP	VECCHI_GASTRIC_CANCER_EARLY_UP	Details ...	231	0.65903604	2.052253	0	0.020136448	0.06	1868	tags=50%, list=17%, signal=59%
BENPORATH_PROLIFERATION	BENPORATH_PROLIFERATION	Details ...	89	0.74738777	2.0424383	0	0.025043335	0.1	1285	tags=52%, list=11%, signal=58%
LI_AMPLIFIED_IN_LUNG_CANCER	LI_AMPLIFIED_IN_LUNG_CANCER	Details ...	123	0.49290955	2.0298133	0	0.027617663	0.11	2810	tags=45%, list=25%, signal=59%
WONG_EMBRYONIC_STEM_CELL_CORE	WONG_EMBRYONIC_STEM_CELL_CORE	Details ...	255	0.6229478	2.0282292	0	0.026283635	0.11	1689	tags=43%, list=15%, signal=49%
PUJANA_BRCA_CENTERED_NETWORK	PUJANA_BRCA_CENTERED_NETWORK	Details ...	72	0.66685516	2.0266283	0	0.02409333	0.11	1754	tags=51%, list=16%, signal=61%
HORIUCHI_WTAP_TARGETS_DN	HORIUCHI_WTAP_TARGETS_DN	Details ...	179	0.64414114	2.0246692	0	0.02336166	0.11	1076	tags=36%, list=10%, signal=40%
FUJII_YBX1_TARGETS_DN	FUJII_YBX1_TARGETS_DN	Details ...	94	0.73518616	2.0203998	0	0.021692969	0.11	1150	tags=56%, list=10%, signal=62%
ODONNELL_TFRC_TARGETS_DN	ODONNELL_TFRC_TARGETS_DN	Details ...	63	0.75617784	2.0073457	0	0.025738403	0.12	649	tags=48%, list=6%, signal=50%
BENPORATH_CYCLING_GENES	BENPORATH_CYCLING_GENES	Details ...	352	0.5651202	2.0066483	0	0.024129752	0.12	1756	tags=38%, list=16%, signal=44%
KAUFFMANN_DNA_REPLICATION_GENES	KAUFFMANN_DNA_REPLICATION_GENES	Details ...	103	0.6211336	2.0057032	0	0.022710355	0.12	1031	tags=34%, list=9%, signal=37%
WINNEPENNINCKX_MELANOMA_METASTASIS_UP	WINNEPENNINCKX_MELANOMA_METASTASIS_UP	Details ...	88	0.7678144	1.9952555	0	0.02392782	0.13	912	tags=48%, list=8%, signal=52%
BENPORATH_ES_1	BENPORATH_ES_1	Details ...	237	0.55331844	1.9891007	0	0.024192678	0.15	1236	tags=32%, list=11%, signal=35%
BERENJENO_TRANSFORMED_BY_RHOA_UP	BERENJENO_TRANSFORMED_BY_RHOA_UP	Details ...	385	0.6117637	1.9875813	0	0.024345187	0.15	1748	tags=48%, list=16%, signal=55%
BLUM_RESPONSE_TO_SALIRASIB_DN	BLUM_RESPONSE_TO_SALIRASIB_DN	Details ...	253	0.6328169	1.9843981	0	0.02594399	0.16	1261	tags=42%, list=11%, signal=47%
CAIRO_HEPATOBLASTOMA_CLASSES_UP	CAIRO_HEPATOBLASTOMA_CLASSES_UP	Details ...	371	0.5200308	1.9838545	0	0.024764718	0.16	2781	tags=44%, list=25%, signal=57%
KEGG_CELL_CYCLE	KEGG_CELL_CYCLE	Details ...	83	0.6459494	1.973282	0	0.026247954	0.17	1942	tags=52%, list=17%, signal=62%
OUELLET_OVARIAN_CANCER_INVASIVE_VS_LMP_UP	OUELLET_OVARIAN_CANCER_INVASIVE_VS_LMP_UP	Details ...	85	0.4867061	1.9644592	0	0.02796626	0.2	2323	tags=34%, list=21%, signal=43%
REACTOME_MITOTIC_M_M_G1_PHASES	REACTOME_MITOTIC_M_M_G1_PHASES	Details ...	102	0.6472281	1.9617964	0	0.027798686	0.21	1718	tags=42%, list=15%, signal=49%
REN_BOUND_BY_E2F	REN_BOUND_BY_E2F	Details ...	36	0.80873287	1.9596539	0	0.028913688	0.22	1261	tags=72%, list=11%, signal=81%
FOURNIER_ACINAR_DEVELOPMENT_LATE_2	FOURNIER_ACINAR_DEVELOPMENT_LATE_2	Details ...	179	0.6269864	1.9569025	0	0.029000452	0.22	1916	tags=50%, list=17%, signal=59%
BENPORATH_ES_CORE_NINE_CORRELATED	BENPORATH_ES_CORE_NINE_CORRELATED	Details ...	65	0.58312505	1.9549272	0	0.028299976	0.23	1322	tags=40%, list=12%, signal=45%
CHIANG_LIVER_CANCER_SUBCLASS_PROLIFERATION_UP	CHIANG_LIVER_CANCER_SUBCLASS_PROLIFERATION_UP	Details ...	90	0.71791464	1.9540255	0	0.027720394	0.23	1059	tags=53%, list=9%, signal=58%
LY_AGING_PREMATURE_DN	LY_AGING_PREMATURE_DN	Details ...	19	0.8086081	1.9537557	0	0.026796382	0.23	1257	tags=74%, list=11%, signal=83%
PUJANA_BREAST_CANCER_WITH_BRCA1_MUTATED_UP	PUJANA_BREAST_CANCER_WITH_BRCA1_MUTATED_UP	Details ...	39	0.75180936	1.9537091	0	0.025931982	0.23	1150	tags=62%, list=10%, signal=68%
KOBAYASHI_EGFR_SIGNALING_24HR_DN	KOBAYASHI_EGFR_SIGNALING_24HR_DN	Details ...	166	0.7541536	1.9525847	0	0.026060455	0.23	1261	tags=60%, list=11%, signal=67%
LY_AGING_OLD_DN	LY_AGING_OLD_DN	Details ...	31	0.7979296	1.9512559	0	0.025573777	0.23	1257	tags=65%, list=11%, signal=72%
SHEDDEN_LUNG_CANCER_POOR_SURVIVAL_A6	SHEDDEN_LUNG_CANCER_POOR_SURVIVAL_A6	Details ...	274	0.61016244	1.9443986	0	0.026287979	0.25	1838	tags=47%, list=16%, signal=55%
GOLDRATH_ANTIGEN_RESPONSE	GOLDRATH_ANTIGEN_RESPONSE	Details ...	270	0.62356234	1.9414345	0	0.026828907	0.26	1069	tags=35%, list=10%, signal=38%
PUJANA_CHEK2_PCC_NETWORK	PUJANA_CHEK2_PCC_NETWORK	Details ...	481	0.5096689	1.9330599	0	0.02739011	0.28	2895	tags=48%, list=26%, signal=62%
MITSIADES_RESPONSE_TO_APLIDIN_DN	MITSIADES_RESPONSE_TO_APLIDIN_DN	Details ...	128	0.63581795	1.9310288	0	0.028279113	0.29	1541	tags=39%, list=14%, signal=45%
KEGG_SPLICEOSOME	KEGG_SPLICEOSOME	Details ...	72	0.54478335	1.9248384	0.069767445	0.028717553	0.29	3628	tags=63%, list=32%, signal=92%
REACTOME_G1_S_TRANSITION	REACTOME_G1_S_TRANSITION	Details ...	79	0.61284	1.9212741	0	0.029829685	0.29	1504	tags=41%, list=13%, signal=46%
BHATI_G2M_ARREST_BY_2METHOXYESTRADIOL_UP	BHATI_G2M_ARREST_BY_2METHOXYESTRADIOL_UP	Details ...	68	0.61764055	1.9203889	0	0.029083943	0.29	1944	tags=41%, list=17%, signal=50%
MUELLER_PLURINET	MUELLER_PLURINET	Details ...	208	0.5882157	1.918744	0	0.028374577	0.29	3004	tags=57%, list=27%, signal=77%
PUJANA_BRCA2_PCC_NETWORK	PUJANA_BRCA2_PCC_NETWORK	Details ...	263	0.60573244	1.9172852	0	0.028384117	0.3	1754	tags=41%, list=16%, signal=48%
REACTOME_CELL_CYCLE_CHECKPOINTS	REACTOME_CELL_CYCLE_CHECKPOINTS	Details ...	85	0.6138184	1.9146738	0	0.02794248	0.31	1504	tags=36%, list=13%, signal=42%
LEE_LIVER_CANCER_SURVIVAL_DN	LEE_LIVER_CANCER_SURVIVAL_DN	Details ...	83	0.5695515	1.9086285	0	0.029129326	0.33	1963	tags=43%, list=18%, signal=52%
SONG_TARGETS_OF_IE86_CMV_PROTEIN	SONG_TARGETS_OF_IE86_CMV_PROTEIN	Details ...	32	0.8200278	1.908152	0	0.028482009	0.33	1261	tags=75%, list=11%, signal=84%
REACTOME_MITOTIC_PROMETAPHASE	REACTOME_MITOTIC_PROMETAPHASE	Details ...	47	0.7407931	1.9072034	0	0.028652372	0.33	498	tags=38%, list=4%, signal=40%
NUYTTEN_EZH2_TARGETS_DN	NUYTTEN_EZH2_TARGETS_DN	Details ...	496	0.48540834	1.9067932	0	0.028397527	0.33	1847	tags=32%, list=16%, signal=36%
WEI_MYCN_TARGETS_WITH_E_BOX	WEI_MYCN_TARGETS_WITH_E_BOX	Details ...	426	0.454451	1.9063078	0	0.027805911	0.33	2785	tags=40%, list=25%, signal=52%
RODRIGUES_THYROID_CARCINOMA_POORLY_DIFFERENTIATED_UP	RODRIGUES_THYROID_CARCINOMA_POORLY_DIFFERENTIATED_UP	Details ...	336	0.5236097	1.9026587	0	0.027734445	0.35	1930	tags=38%, list=17%, signal=45%
SWEET_KRAS_ONCOGENIC_SIGNATURE	SWEET_KRAS_ONCOGENIC_SIGNATURE	Details ...	28	0.5775672	1.9026394	0	0.027179759	0.35	2257	tags=46%, list=20%, signal=58%
REACTOME_ELONGATION_AND_PROCESSING_OF_CAPPED_TRANSCRIPTS	REACTOME_ELONGATION_AND_PROCESSING_OF_CAPPED_TRANSCRIPTS	Details ...	88	0.496945	1.8995867	0.023255814	0.026646823	0.35	4241	tags=67%, list=38%, signal=107%
SOTIRIOU_BREAST_CANCER_GRADE_1_VS_3_UP	SOTIRIOU_BREAST_CANCER_GRADE_1_VS_3_UP	Details ...	88	0.80711466	1.8962446	0	0.026558291	0.36	1429	tags=72%, list=13%, signal=81%
GRAHAM_CML_DIVIDING_VS_NORMAL_QUIESCENT_UP	GRAHAM_CML_DIVIDING_VS_NORMAL_QUIESCENT_UP	Details ...	123	0.735696	1.895938	0	0.02605719	0.36	813	tags=50%, list=7%, signal=53%
FURUKAWA_DUSP6_TARGETS_PCI35_DN	FURUKAWA_DUSP6_TARGETS_PCI35_DN	Details ...	41	0.78688	1.8914013	0	0.025574649	0.36	967	tags=61%, list=9%, signal=66%
BASSO_B_LYMPHOCYTE_NETWORK	BASSO_B_LYMPHOCYTE_NETWORK	Details ...	85	0.48584625	1.8851771	0	0.0271119	0.37	2618	tags=45%, list=23%, signal=58%
LINDGREN_BLADDER_CANCER_CLUSTER_1_DN	LINDGREN_BLADDER_CANCER_CLUSTER_1_DN	Details ...	238	0.5184131	1.8798178	0	0.029303798	0.38	1473	tags=34%, list=13%, signal=39%
PENG_LEUCINE_DEPRIVATION_DN	PENG_LEUCINE_DEPRIVATION_DN	Details ...	36	0.47078955	1.8797642	0	0.028789697	0.38	3061	tags=50%, list=27%, signal=69%
BIDUS_METASTASIS_UP	BIDUS_METASTASIS_UP	Details ...	107	0.63411146	1.8795006	0	0.028455174	0.38	2550	tags=54%, list=23%, signal=70%
REACTOME_EXTENSION_OF_TELOMERES	REACTOME_EXTENSION_OF_TELOMERES	Details ...	20	0.75135756	1.877207	0	0.028912423	0.38	1861	tags=70%, list=17%, signal=84%
GRAHAM_NORMAL_QUIESCENT_VS_NORMAL_DIVIDING_DN	GRAHAM_NORMAL_QUIESCENT_VS_NORMAL_DIVIDING_DN	Details ...	57	0.79450226	1.876581	0	0.02843055	0.38	889	tags=63%, list=8%, signal=68%
CAFFAREL_RESPONSE_TO_THC_24HR_5_UP	CAFFAREL_RESPONSE_TO_THC_24HR_5_UP		18	0.64344877	1.876023	0.02173913	0.027964475	0.38	1973	tags=44%, list=18%, signal=54%
BANDRES_RESPONSE_TO_CARMUSTIN_MGMT_24HR_DN	BANDRES_RESPONSE_TO_CARMUSTIN_MGMT_24HR_DN		22	0.6397411	1.8739176	0	0.027860945	0.38	606	tags=32%, list=5%, signal=34%
PUJANA_XPRSS_INT_NETWORK	PUJANA_XPRSS_INT_NETWORK		107	0.6158068	1.8738079	0	0.027418708	0.38	1959	tags=49%, list=17%, signal=58%
DANG_MYC_TARGETS_UP	DANG_MYC_TARGETS_UP		87	0.5195988	1.873075	0	0.02725083	0.38	2781	tags=45%, list=25%, signal=59%
TOYOTA_TARGETS_OF_MIR34B_AND_MIR34C	TOYOTA_TARGETS_OF_MIR34B_AND_MIR34C		195	0.52351975	1.8726075	0	0.026976004	0.38	1567	tags=32%, list=14%, signal=36%
NADERI_BREAST_CANCER_PROGNOSIS_UP	NADERI_BREAST_CANCER_PROGNOSIS_UP		26	0.7717091	1.8707833	0	0.027171701	0.4	1431	tags=62%, list=13%, signal=70%
REACTOME_G2_M_CHECKPOINTS	REACTOME_G2_M_CHECKPOINTS		34	0.7690942	1.8685602	0	0.028528672	0.43	1504	tags=65%, list=13%, signal=75%
CROONQUIST_IL6_DEPRIVATION_DN	CROONQUIST_IL6_DEPRIVATION_DN		52	0.87122715	1.868176	0	0.028109135	0.43	1011	tags=83%, list=9%, signal=90%
CROONQUIST_NRAS_VS_STROMAL_STIMULATION_DN	CROONQUIST_NRAS_VS_STROMAL_STIMULATION_DN		55	0.72392875	1.8662238	0	0.028030181	0.43	686	tags=42%, list=6%, signal=44%
MORI_LARGE_PRE_BII_LYMPHOCYTE_UP	MORI_LARGE_PRE_BII_LYMPHOCYTE_UP		43	0.718653	1.8661169	0	0.02762975	0.43	1011	tags=58%, list=9%, signal=64%
REACTOME_G2_M_TRANSITION	REACTOME_G2_M_TRANSITION		47	0.5875449	1.865688	0	0.027240599	0.43	1657	tags=38%, list=15%, signal=45%
PYEON_HPV_POSITIVE_TUMORS_UP	PYEON_HPV_POSITIVE_TUMORS_UP		34	0.65737915	1.8634188	0.02173913	0.02760074	0.44	1270	tags=47%, list=11%, signal=53%
HOFFMANN_LARGE_TO_SMALL_PRE_BII_LYMPHOCYTE_UP	HOFFMANN_LARGE_TO_SMALL_PRE_BII_LYMPHOCYTE_UP		70	0.79049146	1.8633646	0	0.027222646	0.44	649	tags=59%, list=6%, signal=62%
REACTOME_TELOMERE_MAINTENANCE	REACTOME_TELOMERE_MAINTENANCE		28	0.7191016	1.862394	0	0.026854772	0.44	2015	tags=61%, list=18%, signal=74%
DANG_REGULATED_BY_MYC_UP	DANG_REGULATED_BY_MYC_UP		48	0.5056214	1.8621539	0	0.026496708	0.44	1842	tags=38%, list=16%, signal=45%
KEGG_NUCLEOTIDE_EXCISION_REPAIR	KEGG_NUCLEOTIDE_EXCISION_REPAIR		38	0.595908	1.8604003	0	0.026609013	0.44	1305	tags=37%, list=12%, signal=42%
CHANG_CYCLING_GENES	CHANG_CYCLING_GENES		29	0.8412757	1.8594435	0	0.026263444	0.44	961	tags=72%, list=9%, signal=79%
REACTOME_MRNA_SPLICING	REACTOME_MRNA_SPLICING		63	0.51911426	1.8587933	0.023809524	0.025926732	0.44	3998	tags=65%, list=36%, signal=101%
WHITEFORD_PEDIATRIC_CANCER_MARKERS	WHITEFORD_PEDIATRIC_CANCER_MARKERS		66	0.7628417	1.8586875	0	0.025598545	0.44	1220	tags=64%, list=11%, signal=71%
CHEMNITZ_RESPONSE_TO_PROSTAGLANDIN_E2_UP	CHEMNITZ_RESPONSE_TO_PROSTAGLANDIN_E2_UP		77	0.6989826	1.8580304	0	0.02552875	0.44	1516	tags=53%, list=14%, signal=61%
CHIANG_LIVER_CANCER_SUBCLASS_UNANNOTATED_DN	CHIANG_LIVER_CANCER_SUBCLASS_UNANNOTATED_DN		117	0.53589493	1.857705	0	0.025213579	0.44	2550	tags=44%, list=23%, signal=57%
PYEON_CANCER_HEAD_AND_NECK_VS_CERVICAL_UP	PYEON_CANCER_HEAD_AND_NECK_VS_CERVICAL_UP		86	0.6292687	1.8570634	0	0.024906095	0.44	2242	tags=57%, list=20%, signal=71%
REACTOME_DNA_REPLICATION_PRE_INITIATION	REACTOME_DNA_REPLICATION_PRE_INITIATION		63	0.6304047	1.856306	0	0.024761967	0.44	1504	tags=43%, list=13%, signal=49%
RUIZ_TNC_TARGETS_DN	RUIZ_TNC_TARGETS_DN		93	0.7121667	1.8521062	0	0.02532137	0.46	1381	tags=58%, list=12%, signal=66%
KAUFFMANN_MELANOMA_RELAPSE_UP	KAUFFMANN_MELANOMA_RELAPSE_UP		44	0.76778644	1.848677	0	0.025296276	0.46	1560	tags=64%, list=14%, signal=74%
MORI_IMMATURE_B_LYMPHOCYTE_DN	MORI_IMMATURE_B_LYMPHOCYTE_DN		40	0.7602414	1.8446726	0	0.026226686	0.48	1054	tags=73%, list=9%, signal=80%
BHATTACHARYA_EMBRYONIC_STEM_CELL	BHATTACHARYA_EMBRYONIC_STEM_CELL		50	0.58376575	1.8435314	0	0.026175624	0.48	2497	tags=52%, list=22%, signal=67%
KIM_WT1_TARGETS_DN	KIM_WT1_TARGETS_DN		255	0.4963557	1.8418199	0	0.026500754	0.51	960	tags=24%, list=9%, signal=26%
MISSIAGLIA_REGULATED_BY_METHYLATION_DN	MISSIAGLIA_REGULATED_BY_METHYLATION_DN		66	0.6742485	1.8416754	0	0.026202992	0.51	1959	tags=64%, list=17%, signal=77%
REACTOME_ACTIVATION_OF_ATR_IN_RESPONSE_TO_REPLICATION_STRESS	REACTOME_ACTIVATION_OF_ATR_IN_RESPONSE_TO_REPLICATION_STRESS		31	0.7637251	1.8407255	0	0.026171526	0.51	1504	tags=65%, list=13%, signal=74%
SASAKI_ADULT_T_CELL_LEUKEMIA	SASAKI_ADULT_T_CELL_LEUKEMIA		86	0.54440993	1.8405563	0	0.025991656	0.51	1212	tags=34%, list=11%, signal=38%
PAL_PRMT5_TARGETS_UP	PAL_PRMT5_TARGETS_UP		157	0.5253178	1.8392227	0	0.0264539	0.51	1959	tags=39%, list=17%, signal=46%
RODRIGUES_THYROID_CARCINOMA_ANAPLASTIC_UP	RODRIGUES_THYROID_CARCINOMA_ANAPLASTIC_UP		363	0.5100098	1.8369741	0	0.026470082	0.52	1868	tags=35%, list=17%, signal=41%
REACTOME_METABOLISM_OF_RNA	REACTOME_METABOLISM_OF_RNA		56	0.55708563	1.8358861	0	0.026526274	0.52	3198	tags=63%, list=29%, signal=87%
RIZ_ERYTHROID_DIFFERENTIATION	RIZ_ERYTHROID_DIFFERENTIATION		60	0.5924311	1.8341833	0	0.026990134	0.53	2371	tags=52%, list=21%, signal=65%
LE_EGR2_TARGETS_UP	LE_EGR2_TARGETS_UP		75	0.78201044	1.8332233	0	0.026815288	0.53	848	tags=61%, list=8%, signal=66%
RICKMAN_TUMOR_DIFFERENTIATED_MODERATELY_VS_POORLY_UP	RICKMAN_TUMOR_DIFFERENTIATED_MODERATELY_VS_POORLY_UP		20	0.70081675	1.8322634	0.023255814	0.02692294	0.53	630	tags=40%, list=6%, signal=42%
RICKMAN_TUMOR_DIFFERENTIATED_MODERATELY_VS_POORLY_DN	RICKMAN_TUMOR_DIFFERENTIATED_MODERATELY_VS_POORLY_DN		20	0.70081675	1.8322634	0.023255814	0.026648214	0.53	630	tags=40%, list=6%, signal=42%
LEE_EARLY_T_LYMPHOCYTE_UP	LEE_EARLY_T_LYMPHOCYTE_UP		43	0.79499906	1.8309884	0	0.026570905	0.53	425	tags=56%, list=4%, signal=58%
REACTOME_FORMATION_AND_MATURATION_OF_MRNA_TRANSCRIPT	REACTOME_FORMATION_AND_MATURATION_OF_MRNA_TRANSCRIPT		99	0.4913678	1.8308029	0.025	0.026408376	0.53	4241	tags=66%, list=38%, signal=105%
NAKAMURA_CANCER_MICROENVIRONMENT_DN	NAKAMURA_CANCER_MICROENVIRONMENT_DN		33	0.66714007	1.8304037	0	0.026348874	0.53	800	tags=33%, list=7%, signal=36%
FRASOR_RESPONSE_TO_SERM_OR_FULVESTRANT_DN	FRASOR_RESPONSE_TO_SERM_OR_FULVESTRANT_DN		35	0.82539713	1.8278403	0	0.026769018	0.54	1261	tags=77%, list=11%, signal=87%
BOYAULT_LIVER_CANCER_SUBCLASS_G23_UP	BOYAULT_LIVER_CANCER_SUBCLASS_G23_UP		27	0.75107765	1.8260564	0	0.027020793	0.54	500	tags=44%, list=4%, signal=46%
KEGG_DNA_REPLICATION	KEGG_DNA_REPLICATION		26	0.8078846	1.8242172	0	0.02800244	0.55	1261	tags=73%, list=11%, signal=82%
WEST_ADRENOCORTICAL_TUMOR_UP	WEST_ADRENOCORTICAL_TUMOR_UP		199	0.49932057	1.8241035	0	0.02773575	0.55	3281	tags=51%, list=29%, signal=71%
REACTOME_TRANSPORT_OF_THE_SLBP_INDEPENDENT_MATURE_MRNA	REACTOME_TRANSPORT_OF_THE_SLBP_INDEPENDENT_MATURE_MRNA		19	0.6486562	1.8232247	0.023255814	0.02765925	0.56	2954	tags=74%, list=26%, signal=100%
CROONQUIST_NRAS_SIGNALING_DN	CROONQUIST_NRAS_SIGNALING_DN		44	0.8311708	1.8219506	0	0.02781306	0.56	789	tags=73%, list=7%, signal=78%
REACTOME_HIV_INFECTION	REACTOME_HIV_INFECTION		139	0.45482892	1.8215985	0.025641026	0.027733112	0.56	4361	tags=64%, list=39%, signal=104%
STEIN_ESRRA_TARGETS_RESPONSIVE_TO_ESTROGEN_DN	STEIN_ESRRA_TARGETS_RESPONSIVE_TO_ESTROGEN_DN		24	0.6938514	1.8206108	0.022222223	0.027570419	0.56	1259	tags=58%, list=11%, signal=66%
CONCANNON_APOPTOSIS_BY_EPOXOMICIN_DN	CONCANNON_APOPTOSIS_BY_EPOXOMICIN_DN		100	0.5563521	1.820497	0	0.027431827	0.56	842	tags=24%, list=8%, signal=26%
KAUFFMANN_DNA_REPAIR_GENES	KAUFFMANN_DNA_REPAIR_GENES		148	0.49909952	1.8201226	0.022222223	0.027184695	0.56	1718	tags=30%, list=15%, signal=35%
REACTOME_SNRNP_ASSEMBLY	REACTOME_SNRNP_ASSEMBLY		29	0.6569718	1.8196834	0	0.027076093	0.56	2988	tags=76%, list=27%, signal=103%
NUNODA_RESPONSE_TO_DASATINIB_IMATINIB_UP	NUNODA_RESPONSE_TO_DASATINIB_IMATINIB_UP		21	0.644177	1.8190393	0	0.027020963	0.56	1587	tags=43%, list=14%, signal=50%
TARTE_PLASMA_CELL_VS_PLASMABLAST_DN	TARTE_PLASMA_CELL_VS_PLASMABLAST_DN		212	0.5178005	1.8173811	0	0.027054729	0.56	2641	tags=43%, list=24%, signal=55%
SLEBOS_HEAD_AND_NECK_CANCER_WITH_HPV_UP	SLEBOS_HEAD_AND_NECK_CANCER_WITH_HPV_UP		41	0.5760087	1.8169454	0	0.02694627	0.56	1977	tags=49%, list=18%, signal=59%
BOYAULT_LIVER_CANCER_SUBCLASS_G3_UP	BOYAULT_LIVER_CANCER_SUBCLASS_G3_UP		118	0.5824478	1.8165196	0.02631579	0.026972963	0.56	2437	tags=48%, list=22%, signal=61%
WONG_PROTEASOME_GENE_MODULE	WONG_PROTEASOME_GENE_MODULE		35	0.49864215	1.8161985	0	0.026742427	0.56	3484	tags=66%, list=31%, signal=95%
MOREAUX_B_LYMPHOCYTE_MATURATION_BY_TACI_DN	MOREAUX_B_LYMPHOCYTE_MATURATION_BY_TACI_DN		25	0.63504356	1.8157461	0	0.026515797	0.56	1814	tags=44%, list=16%, signal=52%
RHODES_UNDIFFERENTIATED_CANCER	RHODES_UNDIFFERENTIATED_CANCER		50	0.7487915	1.8137593	0	0.02750239	0.57	961	tags=54%, list=9%, signal=59%
GRADE_METASTASIS_DN	GRADE_METASTASIS_DN		33	0.42109385	1.8101315	0	0.028170872	0.57	3472	tags=58%, list=31%, signal=83%
REACTOME_LATE_PHASE_OF_HIV_LIFE_CYCLE	REACTOME_LATE_PHASE_OF_HIV_LIFE_CYCLE		66	0.49221393	1.8079911	0.024390243	0.028595155	0.58	4320	tags=70%, list=39%, signal=113%
MOLENAAR_TARGETS_OF_CCND1_AND_CDK4_DN	MOLENAAR_TARGETS_OF_CCND1_AND_CDK4_DN		31	0.80471075	1.807975	0	0.02836077	0.58	889	tags=65%, list=8%, signal=70%
REACTOME_HOST_INTERACTIONS_OF_HIV_FACTORS	REACTOME_HOST_INTERACTIONS_OF_HIV_FACTORS		89	0.44882646	1.8077857	0	0.028130194	0.58	3895	tags=56%, list=35%, signal=85%
REACTOME_CENTROSOME_MATURATION	REACTOME_CENTROSOME_MATURATION		35	0.55514747	1.8072549	0	0.028052287	0.58	3032	tags=54%, list=27%, signal=74%
KEGG_UBIQUITIN_MEDIATED_PROTEOLYSIS	KEGG_UBIQUITIN_MEDIATED_PROTEOLYSIS		77	0.4290707	1.805412	0	0.02839398	0.58	3662	tags=47%, list=33%, signal=69%
POMEROY_MEDULLOBLASTOMA_PROGNOSIS_DN	POMEROY_MEDULLOBLASTOMA_PROGNOSIS_DN		30	0.5749719	1.804566	0.020408163	0.028382454	0.58	2602	tags=53%, list=23%, signal=69%
BIOCARTA_CDC42RAC_PATHWAY	BIOCARTA_CDC42RAC_PATHWAY		15	0.6138588	1.8031619	0.05882353	0.028316576	0.59	3779	tags=87%, list=34%, signal=131%
BOYAULT_LIVER_CANCER_SUBCLASS_G123_UP	BOYAULT_LIVER_CANCER_SUBCLASS_G123_UP		26	0.5976802	1.8030223	0	0.028095352	0.59	2462	tags=65%, list=22%, signal=84%
REACTOME_HIV1_TRANSCRIPTION_ELONGATION	REACTOME_HIV1_TRANSCRIPTION_ELONGATION		37	0.46948436	1.8021408	0.08163265	0.028202903	0.59	4320	tags=70%, list=39%, signal=114%
YU_MYC_TARGETS_UP	YU_MYC_TARGETS_UP		27	0.7995069	1.8014144	0	0.027985955	0.59	885	tags=59%, list=8%, signal=64%
SENGUPTA_NASOPHARYNGEAL_CARCINOMA_UP	SENGUPTA_NASOPHARYNGEAL_CARCINOMA_UP		146	0.6173127	1.7999179	0	0.028052783	0.59	1004	tags=37%, list=9%, signal=40%
REACTOME_LAGGING_STRAND_SYNTHESIS	REACTOME_LAGGING_STRAND_SYNTHESIS		15	0.76561725	1.7991014	0	0.027918432	0.59	1261	tags=67%, list=11%, signal=75%
REACTOME_DNA_REPAIR	REACTOME_DNA_REPAIR		78	0.5110956	1.7984539	0.020833334	0.027944235	0.59	2323	tags=38%, list=21%, signal=48%
REACTOME_SYNTHESIS_OF_DNA	REACTOME_SYNTHESIS_OF_DNA		72	0.6229191	1.7975014	0	0.028080275	0.6	1504	tags=42%, list=13%, signal=48%
REACTOME_REGULATION_OF_GLUCOKINASE_BY_GLUCOKINASE_REGULATORY_PROTEIN	REACTOME_REGULATION_OF_GLUCOKINASE_BY_GLUCOKINASE_REGULATORY_PROTEIN		18	0.6195815	1.7972044	0	0.027935391	0.6	2954	tags=67%, list=26%, signal=90%
REACTOME_S_PHASE	REACTOME_S_PHASE		84	0.6178111	1.7970458	0	0.027729984	0.6	2082	tags=49%, list=19%, signal=60%
REACTOME_DNA_STRAND_ELONGATION	REACTOME_DNA_STRAND_ELONGATION		22	0.818931	1.7957562	0	0.027846703	0.6	1261	tags=77%, list=11%, signal=87%
PUJANA_BREAST_CANCER_LIT_INT_NETWORK	PUJANA_BREAST_CANCER_LIT_INT_NETWORK		64	0.5802661	1.7956728	0	0.027644917	0.6	1261	tags=31%, list=11%, signal=35%
SHEPARD_BMYB_TARGETS	SHEPARD_BMYB_TARGETS		39	0.6725771	1.7934619	0	0.028413726	0.62	308	tags=38%, list=3%, signal=39%
REACTOME_INFLUENZA_LIFE_CYCLE	REACTOME_INFLUENZA_LIFE_CYCLE		91	0.4329603	1.7934538	0.020833334	0.028210772	0.62	4401	tags=59%, list=39%, signal=97%
ROSTY_CERVICAL_CANCER_PROLIFERATION_CLUSTER	ROSTY_CERVICAL_CANCER_PROLIFERATION_CLUSTER		84	0.8660769	1.7920201	0	0.028737197	0.63	976	tags=81%, list=9%, signal=88%
SMID_BREAST_CANCER_BASAL_UP	SMID_BREAST_CANCER_BASAL_UP		390	0.51957065	1.791925	0	0.028534824	0.63	1793	tags=39%, list=16%, signal=45%
NAKAYAMA_SOFT_TISSUE_TUMORS_PCA2_UP	NAKAYAMA_SOFT_TISSUE_TUMORS_PCA2_UP		59	0.7951144	1.791693	0	0.028335277	0.63	649	tags=53%, list=6%, signal=55%
ZHAN_VARIABLE_EARLY_DIFFERENTIATION_GENES_DN	ZHAN_VARIABLE_EARLY_DIFFERENTIATION_GENES_DN		20	0.511526	1.7898153	0.022222223	0.028737335	0.65	3151	tags=45%, list=28%, signal=63%
GRAHAM_CML_QUIESCENT_VS_NORMAL_QUIESCENT_UP	GRAHAM_CML_QUIESCENT_VS_NORMAL_QUIESCENT_UP		58	0.63307315	1.7891253	0	0.028603887	0.65	889	tags=40%, list=8%, signal=43%
MANALO_HYPOXIA_DN	MANALO_HYPOXIA_DN		173	0.5565621	1.7891136	0	0.02840797	0.65	1272	tags=35%, list=11%, signal=39%
VANTVEER_BREAST_CANCER_METASTASIS_DN	VANTVEER_BREAST_CANCER_METASTASIS_DN		60	0.64320034	1.7864805	0	0.028989749	0.66	203	tags=32%, list=2%, signal=32%
MATTIOLI_MGUS_VS_PCL	MATTIOLI_MGUS_VS_PCL		64	0.49997693	1.7845573	0	0.02993161	0.68	2081	tags=38%, list=19%, signal=46%
TAKAO_RESPONSE_TO_UVB_RADIATION_UP	TAKAO_RESPONSE_TO_UVB_RADIATION_UP		51	0.42997956	1.7788469	0	0.031853206	0.7	3507	tags=51%, list=31%, signal=74%
REACTOME_REGULATION_OF_APC_ACTIVATORS_BETWEEN_G1_S_AND_EARLY_ANAPHASE	REACTOME_REGULATION_OF_APC_ACTIVATORS_BETWEEN_G1_S_AND_EARLY_ANAPHASE		55	0.5053254	1.7779204	0	0.03201344	0.7	3484	tags=49%, list=31%, signal=71%
KANG_DOXORUBICIN_RESISTANCE_UP	KANG_DOXORUBICIN_RESISTANCE_UP		32	0.86452556	1.7778836	0	0.031801432	0.7	1035	tags=84%, list=9%, signal=93%
CASORELLI_ACUTE_PROMYELOCYTIC_LEUKEMIA_DN	CASORELLI_ACUTE_PROMYELOCYTIC_LEUKEMIA_DN		412	0.43823248	1.776507	0	0.031863905	0.7	1567	tags=26%, list=14%, signal=29%
DING_LUNG_CANCER_EXPRESSION_BY_COPY_NUMBER	DING_LUNG_CANCER_EXPRESSION_BY_COPY_NUMBER		55	0.45581383	1.7758806	0.071428575	0.031721007	0.7	2893	tags=47%, list=26%, signal=63%
LAU_APOPTOSIS_CDKN2A_UP	LAU_APOPTOSIS_CDKN2A_UP		36	0.5595664	1.775695	0.020408163	0.031656023	0.71	2121	tags=47%, list=19%, signal=58%
FERREIRA_EWINGS_SARCOMA_UNSTABLE_VS_STABLE_UP	FERREIRA_EWINGS_SARCOMA_UNSTABLE_VS_STABLE_UP		74	0.7182114	1.7756184	0	0.031516306	0.71	1369	tags=49%, list=12%, signal=55%
RHODES_CANCER_META_SIGNATURE	RHODES_CANCER_META_SIGNATURE		41	0.53330284	1.7752492	0	0.03136747	0.71	2511	tags=51%, list=22%, signal=66%
SWEET_KRAS_TARGETS_DN	SWEET_KRAS_TARGETS_DN		15	0.6438673	1.775177	0	0.031167675	0.71	2257	tags=53%, list=20%, signal=67%
CHIARADONNA_NEOPLASTIC_TRANSFORMATION_KRAS_UP	CHIARADONNA_NEOPLASTIC_TRANSFORMATION_KRAS_UP		88	0.5904209	1.7735792	0	0.031853758	0.72	1605	tags=43%, list=14%, signal=50%
REACTOME_TRANSPORT_OF_MATURE_MRNA_DERIVED_FROM_AN_INTRON_CONTAINING_TRANSCRIPT	REACTOME_TRANSPORT_OF_MATURE_MRNA_DERIVED_FROM_AN_INTRON_CONTAINING_TRANSCRIPT		33	0.5712452	1.7730112	0.02173913	0.031932723	0.72	2954	tags=61%, list=26%, signal=82%
TIEN_INTESTINE_PROBIOTICS_24HR_UP	TIEN_INTESTINE_PROBIOTICS_24HR_UP		343	0.420108	1.7719195	0	0.031938445	0.72	1866	tags=27%, list=17%, signal=32%
REACTOME_TRANSCRIPTION	REACTOME_TRANSCRIPTION		103	0.42338118	1.7691411	0.022727273	0.03278699	0.74	4059	tags=59%, list=36%, signal=92%
REACTOME_PROCESSING_OF_CAPPED_INTRON_CONTAINING_PRE_MRNA	REACTOME_PROCESSING_OF_CAPPED_INTRON_CONTAINING_PRE_MRNA		82	0.5301649	1.7689023	0.02631579	0.0327735	0.74	3998	tags=67%, list=36%, signal=104%
GRADE_COLON_AND_RECTAL_CANCER_UP	GRADE_COLON_AND_RECTAL_CANCER_UP		161	0.458528	1.7686245	0	0.032572433	0.74	2511	tags=39%, list=22%, signal=50%
BIOCARTA_ACTINY_PATHWAY	BIOCARTA_ACTINY_PATHWAY		16	0.56884235	1.7666514	0	0.033588026	0.74	3884	tags=75%, list=35%, signal=115%
REACTOME_SCF_SKP2_MEDIATED_DEGRADATION_OF_P27_P21	REACTOME_SCF_SKP2_MEDIATED_DEGRADATION_OF_P27_P21		44	0.5173086	1.7662941	0.04761905	0.033504024	0.74	3484	tags=57%, list=31%, signal=82%
REACTOME_TRANSCRIPTION_OF_THE_HIV_GENOME	REACTOME_TRANSCRIPTION_OF_THE_HIV_GENOME		48	0.46134987	1.7622159	0.08695652	0.034215406	0.74	4455	tags=69%, list=40%, signal=114%
NEWMAN_ERCC6_TARGETS_UP	NEWMAN_ERCC6_TARGETS_UP		15	0.78858286	1.7621063	0	0.034260124	0.74	1944	tags=67%, list=17%, signal=81%
KEGG_MISMATCH_REPAIR	KEGG_MISMATCH_REPAIR		19	0.6648256	1.7610661	0.04761905	0.034454096	0.74	1261	tags=42%, list=11%, signal=47%
XU_AKT1_TARGETS_6HR	XU_AKT1_TARGETS_6HR		17	0.6851269	1.7609016	0.01923077	0.034378827	0.74	584	tags=29%, list=5%, signal=31%
ZHANG_RESPONSE_TO_CANTHARIDIN_DN	ZHANG_RESPONSE_TO_CANTHARIDIN_DN		40	0.48749703	1.7601358	0.045454547	0.034686938	0.74	1861	tags=33%, list=17%, signal=39%
ZHAN_MULTIPLE_MYELOMA_PR_UP	ZHAN_MULTIPLE_MYELOMA_PR_UP		22	0.9183314	1.7600168	0	0.034484092	0.74	203	tags=73%, list=2%, signal=74%
REACTOME_LOSS_OF_NLP_FROM_MITOTIC_CENTROSOMES	REACTOME_LOSS_OF_NLP_FROM_MITOTIC_CENTROSOMES		31	0.5559806	1.7585117	0.027777778	0.034853935	0.74	3032	tags=55%, list=27%, signal=75%
MORI_MATURE_B_LYMPHOCYTE_DN	MORI_MATURE_B_LYMPHOCYTE_DN		44	0.5569692	1.7584398	0	0.03470327	0.74	1099	tags=39%, list=10%, signal=43%
VERNELL_RETINOBLASTOMA_PATHWAY_UP	VERNELL_RETINOBLASTOMA_PATHWAY_UP		29	0.70696807	1.7572252	0.027777778	0.0349998	0.75	2440	tags=66%, list=22%, signal=84%
REACTOME_DOUBLE_STRAND_BREAK_REPAIR	REACTOME_DOUBLE_STRAND_BREAK_REPAIR		16	0.69288445	1.7565254	0.04347826	0.034852345	0.75	2680	tags=69%, list=24%, signal=90%
EGUCHI_CELL_CYCLE_RB1_TARGETS	EGUCHI_CELL_CYCLE_RB1_TARGETS		15	0.9430385	1.7562639	0	0.034710053	0.75	651	tags=100%, list=6%, signal=106%
KOKKINAKIS_METHIONINE_DEPRIVATION_96HR_DN	KOKKINAKIS_METHIONINE_DEPRIVATION_96HR_DN		53	0.5342564	1.7557194	0	0.034813058	0.75	908	tags=28%, list=8%, signal=31%
FARMER_BREAST_CANCER_CLUSTER_2	FARMER_BREAST_CANCER_CLUSTER_2		21	0.9142568	1.7540249	0	0.03506066	0.75	613	tags=76%, list=5%, signal=80%
JAEGER_METASTASIS_UP	JAEGER_METASTASIS_UP		28	0.7581499	1.7536949	0	0.034919597	0.75	601	tags=43%, list=5%, signal=45%
KEGG_RNA_DEGRADATION	KEGG_RNA_DEGRADATION		34	0.5071821	1.7533416	0.019607844	0.034892622	0.75	3198	tags=53%, list=29%, signal=74%
OLSSON_E2F3_TARGETS_DN	OLSSON_E2F3_TARGETS_DN		15	0.7445054	1.7494673	0	0.035822924	0.75	1221	tags=73%, list=11%, signal=82%
MARTINEZ_RESPONSE_TO_TRABECTEDIN_DN	MARTINEZ_RESPONSE_TO_TRABECTEDIN_DN		141	0.46565652	1.7492285	0	0.035859413	0.75	3393	tags=45%, list=30%, signal=64%
GRADE_COLON_CANCER_UP	GRADE_COLON_CANCER_UP		410	0.33987233	1.7480925	0	0.03585156	0.75	3552	tags=43%, list=32%, signal=60%
GARGALOVIC_RESPONSE_TO_OXIDIZED_PHOSPHOLIPIDS_TURQUOISE_DN	GARGALOVIC_RESPONSE_TO_OXIDIZED_PHOSPHOLIPIDS_TURQUOISE_DN		23	0.645681	1.7477267	0.041666668	0.03578227	0.75	142	tags=30%, list=1%, signal=31%
REACTOME_CDC20_PHOSPHO_APC_MEDIATED_DEGRADATION_OF_CYCLIN_A	REACTOME_CDC20_PHOSPHO_APC_MEDIATED_DEGRADATION_OF_CYCLIN_A		51	0.5109244	1.747051	0.025641026	0.03595519	0.76	3484	tags=49%, list=31%, signal=71%
SHEPARD_CRUSH_AND_BURN_MUTANT_DN	SHEPARD_CRUSH_AND_BURN_MUTANT_DN		100	0.56537944	1.7470138	0	0.035761885	0.76	976	tags=31%, list=9%, signal=34%
REACTOME_E2F_MEDIATED_REGULATION_OF_DNA_REPLICATION	REACTOME_E2F_MEDIATED_REGULATION_OF_DNA_REPLICATION		20	0.6745309	1.7464061	0.020833334	0.03616668	0.76	1504	tags=55%, list=13%, signal=63%
REACTOME_SIGNALING_BY_ROBO_RECEPTOR	REACTOME_SIGNALING_BY_ROBO_RECEPTOR		21	0.63690436	1.745666	0.05882353	0.03624411	0.76	2257	tags=52%, list=20%, signal=65%
TANG_SENESCENCE_TP53_TARGETS_DN	TANG_SENESCENCE_TP53_TARGETS_DN		29	0.7804026	1.744434	0	0.036174577	0.76	789	tags=59%, list=7%, signal=63%
REACTOME_GLUCOSE_TRANSPORT	REACTOME_GLUCOSE_TRANSPORT		25	0.5536753	1.7414093	0	0.03677205	0.76	2954	tags=60%, list=26%, signal=81%
AMUNDSON_GAMMA_RADIATION_RESPONSE	AMUNDSON_GAMMA_RADIATION_RESPONSE		25	0.83579755	1.7374898	0.024390243	0.03819478	0.78	415	tags=68%, list=4%, signal=70%
BOHN_PRIMARY_IMMUNODEFICIENCY_SYNDROM_UP	BOHN_PRIMARY_IMMUNODEFICIENCY_SYNDROM_UP		24	0.55361146	1.735738	0	0.038698614	0.8	1819	tags=42%, list=16%, signal=50%
WILCOX_PRESPONSE_TO_ROGESTERONE_UP	WILCOX_PRESPONSE_TO_ROGESTERONE_UP		82	0.5378999	1.73463	0	0.038887497	0.8	262	tags=22%, list=2%, signal=22%
SPIELMAN_LYMPHOBLAST_EUROPEAN_VS_ASIAN_UP	SPIELMAN_LYMPHOBLAST_EUROPEAN_VS_ASIAN_UP		324	0.34624726	1.7332555	0.020408163	0.039225243	0.8	2524	tags=28%, list=23%, signal=35%
SUNG_METASTASIS_STROMA_DN	SUNG_METASTASIS_STROMA_DN		26	0.6382475	1.7320187	0	0.0396521	0.8	215	tags=31%, list=2%, signal=31%
REACTOME_GLOBAL_GENOMIC_NER	REACTOME_GLOBAL_GENOMIC_NER		31	0.6039418	1.7307266	0.023809524	0.039730124	0.8	1305	tags=39%, list=12%, signal=44%
REACTOME_VPR_MEDIATED_NUCLEAR_IMPORT_OF_PICS	REACTOME_VPR_MEDIATED_NUCLEAR_IMPORT_OF_PICS		20	0.6500562	1.7254763	0	0.040868845	0.81	2954	tags=70%, list=26%, signal=95%
NOUZOVA_TRETINOIN_AND_H4_ACETYLATION	NOUZOVA_TRETINOIN_AND_H4_ACETYLATION		78	0.4482767	1.7252995	0	0.04084349	0.81	2936	tags=40%, list=26%, signal=53%
RHEIN_ALL_GLUCOCORTICOID_THERAPY_DN	RHEIN_ALL_GLUCOCORTICOID_THERAPY_DN		261	0.44410953	1.7242181	0	0.04090256	0.81	2013	tags=31%, list=18%, signal=37%
REACTOME_RNA_POLYMERASE_II_TRANSCRIPTION	REACTOME_RNA_POLYMERASE_II_TRANSCRIPTION		70	0.48200962	1.7231982	0.024390243	0.04172924	0.81	4921	tags=80%, list=44%, signal=142%
REACTOME_TRANSPORT_OF_RIBONUCLEOPROTEINS_INTO_THE_HOST_NUCLEUS	REACTOME_TRANSPORT_OF_RIBONUCLEOPROTEINS_INTO_THE_HOST_NUCLEUS		18	0.6157242	1.7230849	0.025	0.041521627	0.81	2954	tags=61%, list=26%, signal=83%
REACTOME_APOPTOSIS	REACTOME_APOPTOSIS		88	0.41373	1.7227117	0.041666668	0.041366596	0.81	3680	tags=52%, list=33%, signal=77%
BORCZUK_MALIGNANT_MESOTHELIOMA_UP	BORCZUK_MALIGNANT_MESOTHELIOMA_UP		200	0.42123798	1.7204329	0.02631579	0.042166527	0.82	3929	tags=50%, list=35%, signal=76%
YAO_TEMPORAL_RESPONSE_TO_PROGESTERONE_CLUSTER_14	YAO_TEMPORAL_RESPONSE_TO_PROGESTERONE_CLUSTER_14		97	0.4065597	1.7177231	0.06818182	0.043279797	0.84	4189	tags=59%, list=37%, signal=93%
VANTVEER_BREAST_CANCER_POOR_PROGNOSIS	VANTVEER_BREAST_CANCER_POOR_PROGNOSIS		26	0.55508494	1.710874	0	0.046080526	0.86	195	tags=23%, list=2%, signal=23%
REACTOME_SYNTHESIS_AND_INTERCONVERSION_OF_NUCLEOTIDE_DI_AND_TRIPHOSPHATES	REACTOME_SYNTHESIS_AND_INTERCONVERSION_OF_NUCLEOTIDE_DI_AND_TRIPHOSPHATES		15	0.601825	1.7103485	0	0.045997493	0.86	1251	tags=40%, list=11%, signal=45%
DORN_ADENOVIRUS_INFECTION_24HR_DN	DORN_ADENOVIRUS_INFECTION_24HR_DN		32	0.56705797	1.7097439	0	0.045991983	0.86	1515	tags=41%, list=14%, signal=47%
CAFFAREL_RESPONSE_TO_THC_DN	CAFFAREL_RESPONSE_TO_THC_DN		19	0.6867118	1.7067989	0	0.046943642	0.87	2046	tags=58%, list=18%, signal=71%
KEGG_PATHOGENIC_ESCHERICHIA_COLI_INFECTION	KEGG_PATHOGENIC_ESCHERICHIA_COLI_INFECTION		37	0.5307992	1.7021941	0	0.049305692	0.88	3690	tags=68%, list=33%, signal=100%
REACTOME_ACTIVATION_OF_THE_PRE_REPLICATIVE_COMPLEX	REACTOME_ACTIVATION_OF_THE_PRE_REPLICATIVE_COMPLEX		25	0.82790077	1.7017848	0	0.049262267	0.88	957	tags=76%, list=9%, signal=83%
REACTOME_CYCLIN_E_ASSOCIATED_EVENTS_DURING_G1_S_TRANSITION_	REACTOME_CYCLIN_E_ASSOCIATED_EVENTS_DURING_G1_S_TRANSITION_		49	0.51058894	1.7003998	0.078947365	0.04955037	0.89	4017	tags=65%, list=36%, signal=101%
REACTOME_HIV_LIFE_CYCLE	REACTOME_HIV_LIFE_CYCLE		75	0.51572937	1.6991673	0.027027028	0.04986093	0.89	3875	tags=65%, list=35%, signal=99%
REACTOME_REV_MEDIATED_NUCLEAR_EXPORT_OF_HIV1_RNA	REACTOME_REV_MEDIATED_NUCLEAR_EXPORT_OF_HIV1_RNA		18	0.6071757	1.6984519	0.024390243	0.049712062	0.89	3329	tags=72%, list=30%, signal=103%
REACTOME_M_G1_TRANSITION	REACTOME_M_G1_TRANSITION		52	0.5517367	1.6932476	0.05882353	0.052404758	0.9	3484	tags=62%, list=31%, signal=89%
CHANDRAN_METASTASIS_UP	CHANDRAN_METASTASIS_UP		44	0.48715442	1.6929303	0.04255319	0.05233685	0.91	2511	tags=45%, list=22%, signal=58%
SHIPP_DLBCL_VS_FOLLICULAR_LYMPHOMA_UP	SHIPP_DLBCL_VS_FOLLICULAR_LYMPHOMA_UP		35	0.5321981	1.6897129	0.06666667	0.053325217	0.92	2435	tags=49%, list=22%, signal=62%
FIRESTEIN_CTNNB1_PATHWAY	FIRESTEIN_CTNNB1_PATHWAY		15	0.6762536	1.6888632	0	0.053582005	0.92	1455	tags=53%, list=13%, signal=61%
REACTOME_NUCLEOTIDE_EXCISION_REPAIR	REACTOME_NUCLEOTIDE_EXCISION_REPAIR		45	0.5306565	1.6876341	0.023809524	0.05385475	0.92	2323	tags=42%, list=21%, signal=53%
ONDER_CDH1_TARGETS_1_DN	ONDER_CDH1_TARGETS_1_DN		88	0.4993758	1.6866652	0.020833334	0.05400817	0.92	2242	tags=45%, list=20%, signal=56%
STEIN_ESR1_TARGETS	STEIN_ESR1_TARGETS		54	0.51590306	1.6848537	0.021276595	0.05454932	0.93	1308	tags=39%, list=12%, signal=44%
GEORGES_CELL_CYCLE_MIR192_TARGETS	GEORGES_CELL_CYCLE_MIR192_TARGETS		39	0.6152622	1.6843351	0.048780486	0.054678895	0.93	1837	tags=44%, list=16%, signal=52%
SCIAN_CELL_CYCLE_TARGETS_OF_TP53_AND_TP73_DN	SCIAN_CELL_CYCLE_TARGETS_OF_TP53_AND_TP73_DN		19	0.8243165	1.6841162	0	0.054569803	0.93	1063	tags=84%, list=9%, signal=93%
SCHUHMACHER_MYC_TARGETS_UP	SCHUHMACHER_MYC_TARGETS_UP		49	0.53421956	1.6810378	0.023809524	0.05589695	0.93	3332	tags=63%, list=30%, signal=90%
VANTVEER_BREAST_CANCER_ESR1_DN	VANTVEER_BREAST_CANCER_ESR1_DN		145	0.5341555	1.680259	0	0.05613637	0.93	1634	tags=38%, list=15%, signal=44%
MURAKAMI_UV_RESPONSE_6HR_UP	MURAKAMI_UV_RESPONSE_6HR_UP		22	0.5913696	1.6793014	0.020833334	0.056376897	0.93	3291	tags=59%, list=29%, signal=84%
ODONNELL_TARGETS_OF_MYC_AND_TFRC_DN	ODONNELL_TARGETS_OF_MYC_AND_TFRC_DN		23	0.8201961	1.6760031	0	0.058087304	0.93	1255	tags=78%, list=11%, signal=88%
REACTOME_ORC1_REMOVAL_FROM_CHROMATIN	REACTOME_ORC1_REMOVAL_FROM_CHROMATIN		54	0.5502216	1.6756916	0	0.05802332	0.94	3484	tags=59%, list=31%, signal=86%
LUI_THYROID_CANCER_CLUSTER_3	LUI_THYROID_CANCER_CLUSTER_3		20	0.4830276	1.6732923	0.06122449	0.058685336	0.94	3465	tags=55%, list=31%, signal=80%
SCIBETTA_KDM5B_TARGETS_DN	SCIBETTA_KDM5B_TARGETS_DN		47	0.5892047	1.6725284	0.048780486	0.058800895	0.94	789	tags=28%, list=7%, signal=30%
DORN_ADENOVIRUS_INFECTION_32HR_DN	DORN_ADENOVIRUS_INFECTION_32HR_DN		27	0.5670348	1.67234	0.044444446	0.058685206	0.94	1515	tags=41%, list=14%, signal=47%
REACTOME_PYRIMIDINE_METABOLISM	REACTOME_PYRIMIDINE_METABOLISM		15	0.6065016	1.6721834	0	0.05858614	0.94	714	tags=33%, list=6%, signal=36%
PUIFFE_INVASION_INHIBITED_BY_ASCITES_UP	PUIFFE_INVASION_INHIBITED_BY_ASCITES_UP		45	0.5111798	1.6697705	0.02173913	0.0594604	0.94	2738	tags=49%, list=24%, signal=64%
WAKASUGI_HAVE_ZNF143_BINDING_SITES	WAKASUGI_HAVE_ZNF143_BINDING_SITES		43	0.54273665	1.6664485	0.046511628	0.06143739	0.95	1455	tags=28%, list=13%, signal=32%
WANG_CISPLATIN_RESPONSE_AND_XPC_UP	WANG_CISPLATIN_RESPONSE_AND_XPC_UP		92	0.47362807	1.6646788	0	0.062253203	0.95	1406	tags=32%, list=13%, signal=36%
CHAUHAN_RESPONSE_TO_METHOXYESTRADIOL_UP	CHAUHAN_RESPONSE_TO_METHOXYESTRADIOL_UP		31	0.4641307	1.6639612	0	0.062122613	0.95	1280	tags=26%, list=11%, signal=29%
REACTOME_FORMATION_OF_THE_EARLY_ELONGATION_COMPLEX	REACTOME_FORMATION_OF_THE_EARLY_ELONGATION_COMPLEX		28	0.47117335	1.6625777	0.13725491	0.06236355	0.95	4320	tags=68%, list=39%, signal=110%
MOREAUX_MULTIPLE_MYELOMA_BY_TACI_DN	MOREAUX_MULTIPLE_MYELOMA_BY_TACI_DN		73	0.4635266	1.6624256	0.048780486	0.06210041	0.95	3230	tags=47%, list=29%, signal=65%
TAVOR_CEBPA_TARGETS_UP	TAVOR_CEBPA_TARGETS_UP		36	0.60041744	1.6622494	0	0.062080417	0.95	974	tags=36%, list=9%, signal=39%
BENPORATH_SOX2_TARGETS	BENPORATH_SOX2_TARGETS		399	0.3495388	1.6617792	0	0.06194342	0.95	2396	tags=30%, list=21%, signal=37%
BROWNE_HCMV_INFECTION_24HR_UP	BROWNE_HCMV_INFECTION_24HR_UP		99	0.40394267	1.6613309	0	0.061894067	0.95	1868	tags=28%, list=17%, signal=34%
KEGG_HOMOLOGOUS_RECOMBINATION	KEGG_HOMOLOGOUS_RECOMBINATION		24	0.63169897	1.6607287	0.041666668	0.06188791	0.95	719	tags=38%, list=6%, signal=40%
SEIDEN_MET_SIGNALING	SEIDEN_MET_SIGNALING		16	0.5252536	1.6568775	0.040816326	0.06383347	0.96	3152	tags=69%, list=28%, signal=96%
GARY_CD5_TARGETS_DN	GARY_CD5_TARGETS_DN		254	0.39887404	1.6531665	0.044444446	0.06552448	0.96	3413	tags=46%, list=30%, signal=65%
REACTOME_APOPTOTIC_EXECUTION_PHASE	REACTOME_APOPTOTIC_EXECUTION_PHASE		31	0.4860463	1.651245	0.06521739	0.06628863	0.96	1137	tags=29%, list=10%, signal=32%
SESTO_RESPONSE_TO_UV_C1	SESTO_RESPONSE_TO_UV_C1		53	0.513779	1.6507181	0	0.066413835	0.96	3378	tags=64%, list=30%, signal=91%
SHEPARD_BMYB_MORPHOLINO_DN	SHEPARD_BMYB_MORPHOLINO_DN		115	0.5251341	1.6489301	0	0.06739724	0.96	1011	tags=33%, list=9%, signal=36%
CAFFAREL_RESPONSE_TO_THC_24HR_5_DN	CAFFAREL_RESPONSE_TO_THC_24HR_5_DN		37	0.5185162	1.6474739	0.023255814	0.06818259	0.96	2435	tags=41%, list=22%, signal=52%
CHEN_HOXA5_TARGETS_9HR_UP	CHEN_HOXA5_TARGETS_9HR_UP		113	0.47758538	1.6474215	0.04347826	0.06790766	0.96	3196	tags=59%, list=29%, signal=82%
ZHAN_MULTIPLE_MYELOMA_SUBGROUPS	ZHAN_MULTIPLE_MYELOMA_SUBGROUPS		25	0.52659756	1.6472107	0.0952381	0.067779176	0.96	2064	tags=32%, list=18%, signal=39%
BIOCARTA_MCM_PATHWAY	BIOCARTA_MCM_PATHWAY		16	0.7838897	1.6470788	0	0.06750805	0.96	1504	tags=75%, list=13%, signal=87%
PENG_GLUTAMINE_DEPRIVATION_DN	PENG_GLUTAMINE_DEPRIVATION_DN		53	0.37420923	1.644975	0.04	0.068626694	0.96	3400	tags=42%, list=30%, signal=59%
REACTOME_REGULATION_OF_ORNITHINE_DECARBOXYLASE	REACTOME_REGULATION_OF_ORNITHINE_DECARBOXYLASE		40	0.4589748	1.6449451	0.10869565	0.06835437	0.96	4517	tags=68%, list=40%, signal=113%
REACTOME_RNA_POLYMERASE_III_TRANSCRIPTION_INITIATION	REACTOME_RNA_POLYMERASE_III_TRANSCRIPTION_INITIATION		17	0.4800314	1.6445405	0.044444446	0.06834353	0.96	3664	tags=71%, list=33%, signal=105%
LANDIS_ERBB2_BREAST_TUMORS_65_UP	LANDIS_ERBB2_BREAST_TUMORS_65_UP		19	0.6998699	1.6416187	0.023255814	0.06979358	0.96	1896	tags=63%, list=17%, signal=76%
KEGG_PYRIMIDINE_METABOLISM	KEGG_PYRIMIDINE_METABOLISM		68	0.47605455	1.6413077	0	0.069883846	0.96	2043	tags=38%, list=18%, signal=46%
GENTILE_RESPONSE_CLUSTER_D3	GENTILE_RESPONSE_CLUSTER_D3		35	0.48781106	1.6410006	0.020408163	0.0697222	0.96	2695	tags=49%, list=24%, signal=64%
MODY_HIPPOCAMPUS_PRENATAL	MODY_HIPPOCAMPUS_PRENATAL		21	0.587239	1.6408925	0.022727273	0.06945091	0.96	1563	tags=29%, list=14%, signal=33%
AUNG_GASTRIC_CANCER	AUNG_GASTRIC_CANCER		26	0.54928845	1.6375781	0	0.07181515	0.97	2024	tags=50%, list=18%, signal=61%
KEGG_OOCYTE_MEIOSIS	KEGG_OOCYTE_MEIOSIS		74	0.44631287	1.6375186	0	0.07153787	0.97	2299	tags=34%, list=21%, signal=42%
GEORGES_TARGETS_OF_MIR192_AND_MIR215	GEORGES_TARGETS_OF_MIR192_AND_MIR215		415	0.40216035	1.6319497	0	0.0747299	0.97	2793	tags=39%, list=25%, signal=49%
MOHANKUMAR_TLX1_TARGETS_UP	MOHANKUMAR_TLX1_TARGETS_UP		243	0.34946838	1.6305847	0	0.07519514	0.97	2388	tags=30%, list=21%, signal=38%
KEGG_BASAL_TRANSCRIPTION_FACTORS	KEGG_BASAL_TRANSCRIPTION_FACTORS		22	0.5338006	1.6302885	0.06666667	0.07510367	0.97	2896	tags=45%, list=26%, signal=61%
DORN_ADENOVIRUS_INFECTION_12HR_UP	DORN_ADENOVIRUS_INFECTION_12HR_UP		18	0.59118557	1.6280231	0.021276595	0.07640519	0.98	1447	tags=50%, list=13%, signal=57%
REACTOME_TRANSCRIPTION_COUPLED_NER	REACTOME_TRANSCRIPTION_COUPLED_NER		40	0.51952446	1.6248916	0.046511628	0.077704	0.98	2323	tags=40%, list=21%, signal=50%
REACTOME_MRNA_SPLICING_MINOR_PATHWAY	REACTOME_MRNA_SPLICING_MINOR_PATHWAY		29	0.54858834	1.6247188	0.078947365	0.077670544	0.98	2323	tags=48%, list=21%, signal=61%
GINESTIER_BREAST_CANCER_20Q13_AMPLIFICATION_DN	GINESTIER_BREAST_CANCER_20Q13_AMPLIFICATION_DN		80	0.4605603	1.6245618	0	0.07752762	0.98	2793	tags=46%, list=25%, signal=61%
DORN_ADENOVIRUS_INFECTION_48HR_DN	DORN_ADENOVIRUS_INFECTION_48HR_DN		28	0.53078425	1.6226114	0.041666668	0.07860381	0.98	1515	tags=36%, list=14%, signal=41%
DAZARD_UV_RESPONSE_CLUSTER_G6	DAZARD_UV_RESPONSE_CLUSTER_G6		53	0.5021079	1.6206243	0	0.079544716	0.98	2107	tags=38%, list=19%, signal=46%
WU_APOPTOSIS_BY_CDKN1A_VIA_TP53	WU_APOPTOSIS_BY_CDKN1A_VIA_TP53		19	0.8410271	1.6199749	0.02631579	0.07958809	0.98	239	tags=58%, list=2%, signal=59%
FERRANDO_T_ALL_WITH_MLL_ENL_FUSION_DN	FERRANDO_T_ALL_WITH_MLL_ENL_FUSION_DN		54	0.4332739	1.6198405	0.02173913	0.079293326	0.98	1279	tags=31%, list=11%, signal=35%
REACTOME_NUCLEAR_IMPORT_OF_REV_PROTEIN	REACTOME_NUCLEAR_IMPORT_OF_REV_PROTEIN		18	0.586521	1.6196052	0.024390243	0.079035394	0.98	2954	tags=61%, list=26%, signal=83%
REACTOME_TAT_MEDIATED_HIV1_ELONGATION_ARREST_AND_RECOVERY	REACTOME_TAT_MEDIATED_HIV1_ELONGATION_ARREST_AND_RECOVERY		27	0.4367582	1.6172569	0.104166664	0.080367155	0.98	4241	tags=67%, list=38%, signal=107%
GENTILE_UV_RESPONSE_CLUSTER_D5	GENTILE_UV_RESPONSE_CLUSTER_D5		19	0.52712214	1.6123979	0.051282052	0.08338823	0.98	2662	tags=47%, list=24%, signal=62%
MUELLER_METHYLATED_IN_GLIOBLASTOMA	MUELLER_METHYLATED_IN_GLIOBLASTOMA		26	0.6577555	1.6118064	0.045454547	0.08336403	0.98	1385	tags=54%, list=12%, signal=61%
MMS_MOUSE_LYMPH_HIGH_4HRS_UP	MMS_MOUSE_LYMPH_HIGH_4HRS_UP		31	0.57461387	1.6115297	0.027777778	0.08332264	0.98	2337	tags=48%, list=21%, signal=61%
KEGG_PROGESTERONE_MEDIATED_OOCYTE_MATURATION	KEGG_PROGESTERONE_MEDIATED_OOCYTE_MATURATION		56	0.45188913	1.6103282	0.023255814	0.08409106	0.98	2266	tags=34%, list=20%, signal=42%
GINESTIER_BREAST_CANCER_ZNF217_AMPLIFIED_DN	GINESTIER_BREAST_CANCER_ZNF217_AMPLIFIED_DN		158	0.36575136	1.6076503	0.055555556	0.085795365	0.98	3188	tags=40%, list=28%, signal=55%
FLECHNER_PBL_KIDNEY_TRANSPLANT_OK_VS_DONOR_UP	FLECHNER_PBL_KIDNEY_TRANSPLANT_OK_VS_DONOR_UP		98	0.38203827	1.6072955	0	0.085938364	0.98	3475	tags=42%, list=31%, signal=60%
PENG_RAPAMYCIN_RESPONSE_DN	PENG_RAPAMYCIN_RESPONSE_DN		51	0.39741495	1.6072905	0.021276595	0.08563034	0.98	3249	tags=47%, list=29%, signal=66%
REACTOME_VIF_MEDIATED_DEGRADATION_OF_APOBEC3G	REACTOME_VIF_MEDIATED_DEGRADATION_OF_APOBEC3G		39	0.4605044	1.6043636	0.13953489	0.08727935	0.98	4517	tags=72%, list=40%, signal=120%
WANG_SMARCE1_TARGETS_DN	WANG_SMARCE1_TARGETS_DN		205	0.39482456	1.6037598	0	0.08728359	0.98	1990	tags=34%, list=18%, signal=41%
REACTOME_METABLISM_OF_NUCLEOTIDES	REACTOME_METABLISM_OF_NUCLEOTIDES		52	0.4223723	1.6033101	0.020833334	0.08737496	0.98	1934	tags=31%, list=17%, signal=37%
REACTOME_GENES_INVOLVED_IN_APOPTOTIC_CLEAVAGE_OF_CELLULAR_PROTEINS	REACTOME_GENES_INVOLVED_IN_APOPTOTIC_CLEAVAGE_OF_CELLULAR_PROTEINS		24	0.521519	1.6021831	0.07692308	0.08773516	0.98	1005	tags=33%, list=9%, signal=37%
MAYBURD_RESPONSE_TO_L663536_DN	MAYBURD_RESPONSE_TO_L663536_DN		34	0.4154061	1.6014118	0.020833334	0.08796293	0.98	3655	tags=50%, list=33%, signal=74%
WEIGEL_OXIDATIVE_STRESS_RESPONSE	WEIGEL_OXIDATIVE_STRESS_RESPONSE		19	0.54076	1.6003083	0	0.08869143	0.98	1561	tags=42%, list=14%, signal=49%
ZHANG_BREAST_CANCER_PROGENITORS_UP	ZHANG_BREAST_CANCER_PROGENITORS_UP		234	0.55597407	1.5959694	0.02631579	0.09126218	0.99	2424	tags=43%, list=22%, signal=53%
GARCIA_TARGETS_OF_FLI1_AND_DAX1_DN	GARCIA_TARGETS_OF_FLI1_AND_DAX1_DN		82	0.4327714	1.5948622	0.04255319	0.09170644	0.99	1433	tags=27%, list=13%, signal=31%
GENTILE_UV_HIGH_DOSE_DN	GENTILE_UV_HIGH_DOSE_DN		158	0.39683115	1.5935475	0.041666668	0.09268286	0.99	2764	tags=41%, list=25%, signal=53%
REACTOME_CDT1_ASSOCIATION_WITH_THE_CDC6_ORC_ORIGIN_COMPLEX	REACTOME_CDT1_ASSOCIATION_WITH_THE_CDC6_ORC_ORIGIN_COMPLEX		45	0.4895372	1.5919986	0.13157895	0.09329666	0.99	3484	tags=56%, list=31%, signal=80%
REACTOME_SCF_BETA_TRCP_MEDIATED_DEGRADATION_OF_EMI1	REACTOME_SCF_BETA_TRCP_MEDIATED_DEGRADATION_OF_EMI1		40	0.44500926	1.5917773	0.13636364	0.093019575	0.99	4517	tags=68%, list=40%, signal=113%
WANG_BARRETTS_ESOPHAGUS_DN	WANG_BARRETTS_ESOPHAGUS_DN		22	0.60832375	1.5897837	0.044444446	0.09416922	0.99	1279	tags=41%, list=11%, signal=46%
NAKAMURA_TUMOR_ZONE_PERIPHERAL_VS_CENTRAL_UP	NAKAMURA_TUMOR_ZONE_PERIPHERAL_VS_CENTRAL_UP		163	0.45293942	1.5886892	0	0.09441333	0.99	1793	tags=28%, list=16%, signal=33%
MARKEY_RB1_CHRONIC_LOF_DN	MARKEY_RB1_CHRONIC_LOF_DN		90	0.54403955	1.5886018	0.020833334	0.09418277	0.99	1423	tags=33%, list=13%, signal=38%
JIANG_HYPOXIA_CANCER	JIANG_HYPOXIA_CANCER		42	0.43239698	1.5859498	0.025	0.09543312	0.99	2779	tags=38%, list=25%, signal=50%
REACTOME_RNA_POLYMERASE_I_PROMOTER_CLEARANCE	REACTOME_RNA_POLYMERASE_I_PROMOTER_CLEARANCE		24	0.46604484	1.5858326	0.020408163	0.09514421	0.99	4320	tags=63%, list=39%, signal=102%
CHIARETTI_ACUTE_LYMPHOBLASTIC_LEUKEMIA_ZAP70	CHIARETTI_ACUTE_LYMPHOBLASTIC_LEUKEMIA_ZAP70		44	0.526455	1.5855541	0.01923077	0.09501381	0.99	3291	tags=57%, list=29%, signal=80%
REACTOME_MRNA_3_END_PROCESSING	REACTOME_MRNA_3_END_PROCESSING		22	0.546931	1.5851427	0.06382979	0.09494584	0.99	3998	tags=73%, list=36%, signal=113%
AGUIRRE_PANCREATIC_CANCER_COPY_NUMBER_DN	AGUIRRE_PANCREATIC_CANCER_COPY_NUMBER_DN		133	0.32916272	1.5828474	0.018518519	0.09649097	0.99	2597	tags=33%, list=23%, signal=43%
LANDIS_BREAST_CANCER_PROGRESSION_UP	LANDIS_BREAST_CANCER_PROGRESSION_UP		42	0.6923437	1.5810223	0.045454547	0.097822845	0.99	2288	tags=71%, list=20%, signal=89%
REACTOME_P53_INDEPENDENT_DNA_DAMAGE_RESPONSE	REACTOME_P53_INDEPENDENT_DNA_DAMAGE_RESPONSE		37	0.45230186	1.5802134	0.13953489	0.09820679	0.99	4517	tags=70%, list=40%, signal=117%
APPIERTO_RESPONSE_TO_FENRETINIDE_UP	APPIERTO_RESPONSE_TO_FENRETINIDE_UP		19	0.5714731	1.578112	0.02	0.09933616	0.99	1822	tags=42%, list=16%, signal=50%
DORN_ADENOVIRUS_INFECTION_12HR_DN	DORN_ADENOVIRUS_INFECTION_12HR_DN		21	0.6016942	1.5780625	0.023255814	0.09900724	0.99	1944	tags=43%, list=17%, signal=52%
WAMUNYOKOLI_OVARIAN_CANCER_GRADES_1_2_UP	WAMUNYOKOLI_OVARIAN_CANCER_GRADES_1_2_UP		84	0.49262837	1.5736202	0	0.10191552	0.99	2045	tags=44%, list=18%, signal=53%
SHAFFER_IRF4_TARGETS_IN_MYELOMA_VS_MATURE_B_LYMPHOCYTE	SHAFFER_IRF4_TARGETS_IN_MYELOMA_VS_MATURE_B_LYMPHOCYTE		69	0.41806567	1.5708112	0	0.10388268	0.99	2388	tags=41%, list=21%, signal=51%
REACTOME_NEP_NS2_INTERACTS_WITH_THE_CELLULAR_EXPORT_MACHINERY	REACTOME_NEP_NS2_INTERACTS_WITH_THE_CELLULAR_EXPORT_MACHINERY		17	0.59589666	1.5700752	0.02631579	0.104040824	0.99	3329	tags=71%, list=30%, signal=100%
BIOCARTA_ATRBRCA_PATHWAY	BIOCARTA_ATRBRCA_PATHWAY		15	0.66195697	1.5699877	0.04347826	0.10377286	0.99	1628	tags=40%, list=15%, signal=47%
KENNY_CTNNB1_TARGETS_UP	KENNY_CTNNB1_TARGETS_UP		32	0.57446915	1.5673562	0.041666668	0.10620475	0.99	2573	tags=56%, list=23%, signal=73%
SCHLOSSER_MYC_TARGETS_AND_SERUM_RESPONSE_DN	SCHLOSSER_MYC_TARGETS_AND_SERUM_RESPONSE_DN		31	0.48578426	1.5645458	0.11363637	0.10819891	0.99	3460	tags=52%, list=31%, signal=74%
AMIT_EGF_RESPONSE_480_HELA	AMIT_EGF_RESPONSE_480_HELA		99	0.4360853	1.5632453	0.04	0.10883678	0.99	2547	tags=39%, list=23%, signal=51%
AMIT_SERUM_RESPONSE_60_MCF10A	AMIT_SERUM_RESPONSE_60_MCF10A		38	0.53643197	1.5625238	0.04347826	0.10951891	0.99	2697	tags=53%, list=24%, signal=69%
REACTOME_SIGNALING_BY_EGFR	REACTOME_SIGNALING_BY_EGFR		38	0.3802507	1.5598694	0.03773585	0.11170169	0.99	3779	tags=58%, list=34%, signal=87%
DAZARD_RESPONSE_TO_UV_NHEK_DN	DAZARD_RESPONSE_TO_UV_NHEK_DN		118	0.40915814	1.5596788	0.06122449	0.11146479	0.99	2544	tags=36%, list=23%, signal=46%
WILLIAMS_ESR1_TARGETS_UP	WILLIAMS_ESR1_TARGETS_UP		15	0.71798456	1.5595331	0	0.111171395	0.99	672	tags=47%, list=6%, signal=50%
AMIT_EGF_RESPONSE_240_HELA	AMIT_EGF_RESPONSE_240_HELA		42	0.4763819	1.559419	0.019607844	0.11084727	0.99	1468	tags=31%, list=13%, signal=35%
CAIRO_HEPATOBLASTOMA_UP	CAIRO_HEPATOBLASTOMA_UP		121	0.3767339	1.5528121	0	0.11651277	0.99	2732	tags=40%, list=24%, signal=52%
REACTOME_RNA_POL_II_CTD_PHOSPHORYLATION_AND_INTERACTION_WITH_CE	REACTOME_RNA_POL_II_CTD_PHOSPHORYLATION_AND_INTERACTION_WITH_CE		24	0.45590854	1.5516064	0.18	0.1173312	0.99	4320	tags=63%, list=39%, signal=102%
SCHLOSSER_MYC_TARGETS_AND_SERUM_RESPONSE_UP	SCHLOSSER_MYC_TARGETS_AND_SERUM_RESPONSE_UP		31	0.42609257	1.5509871	0.08163265	0.1175628	0.99	3185	tags=55%, list=28%, signal=76%
BROWNE_HCMV_INFECTION_16HR_UP	BROWNE_HCMV_INFECTION_16HR_UP		123	0.38200104	1.5492871	0	0.11876014	0.99	1681	tags=30%, list=15%, signal=35%
ALCALAY_AML_BY_NPM1_LOCALIZATION_DN	ALCALAY_AML_BY_NPM1_LOCALIZATION_DN		124	0.50325	1.5484685	0.025	0.119231895	0.99	1475	tags=35%, list=13%, signal=39%
ZHAN_MULTIPLE_MYELOMA_CD1_VS_CD2_DN	ZHAN_MULTIPLE_MYELOMA_CD1_VS_CD2_DN		23	0.59928656	1.5466508	0	0.1204643	0.99	2410	tags=52%, list=22%, signal=66%
GAL_LEUKEMIC_STEM_CELL_DN	GAL_LEUKEMIC_STEM_CELL_DN		133	0.5338239	1.5465792	0.022222223	0.12022738	0.99	1250	tags=34%, list=11%, signal=38%
WU_HBX_TARGETS_2_UP	WU_HBX_TARGETS_2_UP		17	0.5443539	1.5465534	0.023255814	0.119853996	0.99	714	tags=24%, list=6%, signal=25%
BARIS_THYROID_CANCER_DN	BARIS_THYROID_CANCER_DN		43	0.4543479	1.5438516	0	0.121884055	0.99	1597	tags=28%, list=14%, signal=32%
KEGG_PROTEASOME	KEGG_PROTEASOME		36	0.42255524	1.541495	0.1521739	0.12348509	0.99	4517	tags=67%, list=40%, signal=111%
LUI_TARGETS_OF_PAX8_PPARG_FUSION	LUI_TARGETS_OF_PAX8_PPARG_FUSION		23	0.433897	1.5388061	0.040816326	0.12561943	0.99	3465	tags=48%, list=31%, signal=69%
SANA_RESPONSE_TO_IFNG_DN	SANA_RESPONSE_TO_IFNG_DN		56	0.40474927	1.5380785	0.069767445	0.1261492	0.99	2380	tags=34%, list=21%, signal=43%
SHAFFER_IRF4_TARGETS_IN_ACTIVATED_B_LYMPHOCYTE	SHAFFER_IRF4_TARGETS_IN_ACTIVATED_B_LYMPHOCYTE		56	0.40008515	1.5354098	0.04	0.12809405	0.99	2371	tags=39%, list=21%, signal=50%
ACEVEDO_LIVER_TUMOR_VS_NORMAL_ADJACENT_TISSUE_UP	ACEVEDO_LIVER_TUMOR_VS_NORMAL_ADJACENT_TISSUE_UP		488	0.3038626	1.534851	0.023255814	0.1281636	0.99	2737	tags=29%, list=24%, signal=37%
VALK_AML_WITH_CEBPA	VALK_AML_WITH_CEBPA		24	0.5790512	1.5322455	0	0.13029686	0.99	2697	tags=58%, list=24%, signal=77%
KIM_WT1_TARGETS_UP	KIM_WT1_TARGETS_UP		133	0.46487638	1.5316916	0.0625	0.13048825	0.99	2172	tags=41%, list=19%, signal=51%
YAMASHITA_LIVER_CANCER_STEM_CELL_UP	YAMASHITA_LIVER_CANCER_STEM_CELL_UP		32	0.5338654	1.5301795	0.02173913	0.13169256	0.99	2291	tags=47%, list=20%, signal=59%
LIU_VMYB_TARGETS_UP	LIU_VMYB_TARGETS_UP		82	0.36748722	1.528479	0	0.13368145	0.99	2429	tags=35%, list=22%, signal=45%
KEGG_P53_SIGNALING_PATHWAY	KEGG_P53_SIGNALING_PATHWAY		41	0.46983135	1.5265781	0.06521739	0.13475229	0.99	2164	tags=39%, list=19%, signal=48%
SCIAN_INVERSED_TARGETS_OF_TP53_AND_TP73_DN	SCIAN_INVERSED_TARGETS_OF_TP53_AND_TP73_DN		20	0.5330953	1.5253165	0.08163265	0.13560998	0.99	1209	tags=30%, list=11%, signal=34%
REACTOME_HIV1_TRANSCRIPTION_INITIATION	REACTOME_HIV1_TRANSCRIPTION_INITIATION		32	0.4642064	1.5246263	0.11904762	0.13579717	0.99	4455	tags=69%, list=40%, signal=114%
LINDSTEDT_DENDRITIC_CELL_MATURATION_A	LINDSTEDT_DENDRITIC_CELL_MATURATION_A		39	0.6480075	1.5235912	0	0.13597362	0.99	1326	tags=38%, list=12%, signal=43%
REACTOME_INFLUENZA_VIRAL_RNA_TRANSCRIPTION_AND_REPLICATION	REACTOME_INFLUENZA_VIRAL_RNA_TRANSCRIPTION_AND_REPLICATION		67	0.40180367	1.5231577	0.13461539	0.13623422	1	4936	tags=66%, list=44%, signal=117%
REACTOME_DUAL_INCISION_REACTION_IN_GG_NER	REACTOME_DUAL_INCISION_REACTION_IN_GG_NER		20	0.52430534	1.5186594	0.11627907	0.14066108	1	4320	tags=75%, list=39%, signal=122%
REACTOME_STABILIZATION_OF_P53	REACTOME_STABILIZATION_OF_P53		36	0.4461699	1.5166228	0.13953489	0.14254597	1	4517	tags=69%, list=40%, signal=116%
LINDSTEDT_DENDRITIC_CELL_MATURATION_B	LINDSTEDT_DENDRITIC_CELL_MATURATION_B		35	0.6121735	1.5162754	0.044444446	0.1425015	1	1702	tags=51%, list=15%, signal=60%
REACTOME_RNA_POLYMERASE_I_TRANSCRIPTION_TERMINATION	REACTOME_RNA_POLYMERASE_I_TRANSCRIPTION_TERMINATION		17	0.48110634	1.5142982	0.03846154	0.14420064	1	4320	tags=71%, list=39%, signal=115%
AMIT_EGF_RESPONSE_60_MCF10A	AMIT_EGF_RESPONSE_60_MCF10A		28	0.6048648	1.5129788	0.02173913	0.1449856	1	2697	tags=75%, list=24%, signal=99%
SHAFFER_IRF4_TARGETS_IN_PLASMA_CELL_VS_MATURE_B_LYMPHOCYTE	SHAFFER_IRF4_TARGETS_IN_PLASMA_CELL_VS_MATURE_B_LYMPHOCYTE		48	0.447386	1.5123167	0.020833334	0.14519662	1	2388	tags=46%, list=21%, signal=58%
LANDIS_ERBB2_BREAST_TUMORS_324_UP	LANDIS_ERBB2_BREAST_TUMORS_324_UP		122	0.5713679	1.5108515	0.022727273	0.14626116	1	2340	tags=52%, list=21%, signal=65%
BENPORATH_NOS_TARGETS	BENPORATH_NOS_TARGETS		91	0.4177046	1.5097451	0	0.14697243	1	1973	tags=31%, list=18%, signal=37%
REACTOME_METABOLISM_OF_MRNA	REACTOME_METABOLISM_OF_MRNA		27	0.4510882	1.506115	0.08888889	0.15014368	1	3198	tags=48%, list=29%, signal=67%
BENPORATH_ES_2	BENPORATH_ES_2		22	0.59016734	1.5047592	0.05882353	0.15122136	1	1455	tags=45%, list=13%, signal=52%
POOLA_INVASIVE_BREAST_CANCER_UP	POOLA_INVASIVE_BREAST_CANCER_UP		169	0.6256352	1.5040911	0.023255814	0.15146452	1	1423	tags=41%, list=13%, signal=46%
LANDIS_ERBB2_BREAST_PRENEOPLASTIC_UP	LANDIS_ERBB2_BREAST_PRENEOPLASTIC_UP		20	0.74421364	1.5028132	0.023255814	0.15263957	1	1002	tags=60%, list=9%, signal=66%
HSIAO_HOUSEKEEPING_GENES	HSIAO_HOUSEKEEPING_GENES		275	0.25066137	1.5027447	0.07692308	0.15223156	1	2949	tags=33%, list=26%, signal=43%
THEILGAARD_NEUTROPHIL_AT_SKIN_WOUND_UP	THEILGAARD_NEUTROPHIL_AT_SKIN_WOUND_UP		51	0.50021696	1.5003638	0.04347826	0.15387389	1	2773	tags=45%, list=25%, signal=60%
ST_GA12_PATHWAY	ST_GA12_PATHWAY		16	0.54362285	1.4992831	0.041666668	0.15468565	1	3550	tags=56%, list=32%, signal=82%
KEGG_BASE_EXCISION_REPAIR	KEGG_BASE_EXCISION_REPAIR		21	0.5652723	1.4984721	0.078431375	0.1551966	1	1861	tags=48%, list=17%, signal=57%
BROWNE_HCMV_INFECTION_14HR_UP	BROWNE_HCMV_INFECTION_14HR_UP		86	0.37974638	1.4970213	0.02	0.15619083	1	1237	tags=27%, list=11%, signal=30%
BILD_HRAS_ONCOGENIC_SIGNATURE	BILD_HRAS_ONCOGENIC_SIGNATURE		140	0.44413385	1.4961262	0.03773585	0.15649256	1	2792	tags=45%, list=25%, signal=59%
ROME_INSULIN_TARGETS_IN_MUSCLE_UP	ROME_INSULIN_TARGETS_IN_MUSCLE_UP		56	0.34928262	1.4956372	0.08163265	0.15654051	1	3625	tags=45%, list=32%, signal=66%
REACTOME_AUTODEGRADATION_OF_CDH1_BY_CDH1_APC	REACTOME_AUTODEGRADATION_OF_CDH1_BY_CDH1_APC		46	0.41852298	1.4914951	0.1891892	0.16107361	1	4517	tags=59%, list=40%, signal=98%
REACTOME_MRNA_PROCESSING	REACTOME_MRNA_PROCESSING		28	0.46016154	1.4909165	0.09756097	0.16115184	1	4320	tags=64%, list=39%, signal=104%
HOFMANN_MYELODYSPLASTIC_SYNDROM_LOW_RISK_DN	HOFMANN_MYELODYSPLASTIC_SYNDROM_LOW_RISK_DN		17	0.5144763	1.4901981	0.08	0.16140012	1	3451	tags=71%, list=31%, signal=102%
HAHTOLA_SEZARY_SYNDROM_UP	HAHTOLA_SEZARY_SYNDROM_UP		60	0.43853122	1.4888757	0.02	0.1620783	1	1493	tags=32%, list=13%, signal=36%
REACTOME_RNA_POLYMERASE_I_CHAIN_ELONGATION	REACTOME_RNA_POLYMERASE_I_CHAIN_ELONGATION		18	0.46673933	1.48676	0.09615385	0.16371393	1	4320	tags=67%, list=39%, signal=108%
COLDREN_GEFITINIB_RESISTANCE_DN	COLDREN_GEFITINIB_RESISTANCE_DN		123	0.5349485	1.4867004	0.125	0.1634446	1	2017	tags=47%, list=18%, signal=57%
ENK_UV_RESPONSE_EPIDERMIS_UP	ENK_UV_RESPONSE_EPIDERMIS_UP		193	0.358323	1.4859034	0.01923077	0.16399913	1	1793	tags=29%, list=16%, signal=34%
TIEN_INTESTINE_PROBIOTICS_6HR_DN	TIEN_INTESTINE_PROBIOTICS_6HR_DN		107	0.31190214	1.4834518	0.04	0.16667609	1	3200	tags=39%, list=29%, signal=54%
RASHI_RESPONSE_TO_IONIZING_RADIATION_2	RASHI_RESPONSE_TO_IONIZING_RADIATION_2		92	0.46493387	1.4823561	0.08163265	0.16765372	1	2199	tags=40%, list=20%, signal=50%
SWEET_LUNG_CANCER_KRAS_UP	SWEET_LUNG_CANCER_KRAS_UP		371	0.39032668	1.4806901	0.020408163	0.16873984	1	2452	tags=37%, list=22%, signal=45%
CHOI_ATL_STAGE_PREDICTOR	CHOI_ATL_STAGE_PREDICTOR		21	0.51050335	1.4801917	0.07317073	0.16901864	1	2932	tags=48%, list=26%, signal=64%
AIYAR_COBRA1_TARGETS_DN	AIYAR_COBRA1_TARGETS_DN		16	0.51572794	1.4790646	0.06382979	0.1699177	1	3076	tags=63%, list=27%, signal=86%
LIAO_METASTASIS	LIAO_METASTASIS		282	0.35374343	1.4769319	0	0.17188768	1	2547	tags=33%, list=23%, signal=42%
DANG_MYC_TARGETS_DN	DANG_MYC_TARGETS_DN		24	0.49163225	1.4761889	0.07017544	0.17243572	1	2377	tags=38%, list=21%, signal=48%
RIZKI_TUMOR_INVASIVENESS_2D_DN	RIZKI_TUMOR_INVASIVENESS_2D_DN		46	0.39117536	1.4760007	0.06382979	0.17231467	1	2149	tags=28%, list=19%, signal=35%
DE_YY1_TARGETS_DN	DE_YY1_TARGETS_DN		50	0.4316559	1.4751596	0.05882353	0.17261505	1	1336	tags=24%, list=12%, signal=27%
SMID_BREAST_CANCER_RELAPSE_IN_BONE_DN	SMID_BREAST_CANCER_RELAPSE_IN_BONE_DN		183	0.4497408	1.474994	0.018518519	0.17229757	1	2473	tags=39%, list=22%, signal=49%
SEKI_INFLAMMATORY_RESPONSE_LPS_UP	SEKI_INFLAMMATORY_RESPONSE_LPS_UP		52	0.6298183	1.4745398	0.02173913	0.17214262	1	1930	tags=50%, list=17%, signal=60%
REACTOME_RNA_POLYMERASE_I_III_AND_MITOCHONDRIAL_TRANSCRIPTION	REACTOME_RNA_POLYMERASE_I_III_AND_MITOCHONDRIAL_TRANSCRIPTION		47	0.36257002	1.4720931	0.10638298	0.17444943	1	3816	tags=53%, list=34%, signal=80%
BIOCARTA_FAS_PATHWAY	BIOCARTA_FAS_PATHWAY		18	0.53086513	1.4709324	0.09090909	0.17555809	1	4212	tags=72%, list=38%, signal=116%
AIGNER_ZEB1_TARGETS	AIGNER_ZEB1_TARGETS		25	0.6746403	1.4691404	0.08510638	0.17714882	1	2235	tags=68%, list=20%, signal=85%
BROWNE_HCMV_INFECTION_18HR_UP	BROWNE_HCMV_INFECTION_18HR_UP		108	0.3820482	1.4687988	0.022222223	0.17688917	1	3030	tags=44%, list=27%, signal=59%
TURASHVILI_BREAST_DUCTAL_CARCINOMA_VS_LOBULAR_NORMAL_UP	TURASHVILI_BREAST_DUCTAL_CARCINOMA_VS_LOBULAR_NORMAL_UP		39	0.4965297	1.4675925	0.025641026	0.17765911	1	1905	tags=36%, list=17%, signal=43%
LIANG_SILENCED_BY_METHYLATION_2	LIANG_SILENCED_BY_METHYLATION_2		22	0.63616836	1.467511	0.037037037	0.17731962	1	1104	tags=50%, list=10%, signal=55%
ONDER_CDH1_TARGETS_2_DN	ONDER_CDH1_TARGETS_2_DN		264	0.49287128	1.4647437	0.041666668	0.18048778	1	2290	tags=45%, list=20%, signal=56%
MUNSHI_MULTIPLE_MYELOMA_UP	MUNSHI_MULTIPLE_MYELOMA_UP		44	0.399541	1.4642922	0.020408163	0.18051666	1	2894	tags=48%, list=26%, signal=64%
CHIBA_RESPONSE_TO_TSA	CHIBA_RESPONSE_TO_TSA		31	0.37542197	1.4640951	0.06122449	0.18018818	1	2715	tags=45%, list=24%, signal=59%
MARKEY_RB1_CHRONIC_LOF_UP	MARKEY_RB1_CHRONIC_LOF_UP		95	0.42628983	1.4636432	0	0.18027477	1	1956	tags=42%, list=17%, signal=51%
DIRMEIER_LMP1_RESPONSE_EARLY	DIRMEIER_LMP1_RESPONSE_EARLY		36	0.50747764	1.4600127	0.06	0.18368462	1	1783	tags=39%, list=16%, signal=46%
ZHANG_RESPONSE_TO_IKK_INHIBITOR_AND_TNF_UP	ZHANG_RESPONSE_TO_IKK_INHIBITOR_AND_TNF_UP		120	0.5445502	1.4582797	0.06382979	0.18510047	1	1118	tags=34%, list=10%, signal=38%
HESS_TARGETS_OF_HOXA9_AND_MEIS1_UP	HESS_TARGETS_OF_HOXA9_AND_MEIS1_UP		53	0.39978	1.4573174	0.06	0.18564735	1	1648	tags=28%, list=15%, signal=33%
TSENG_ADIPOGENIC_POTENTIAL_UP	TSENG_ADIPOGENIC_POTENTIAL_UP		25	0.55468637	1.4549323	0.054545455	0.18797	1	1626	tags=52%, list=15%, signal=61%
SCHLOSSER_MYC_TARGETS_REPRESSED_BY_SERUM	SCHLOSSER_MYC_TARGETS_REPRESSED_BY_SERUM		84	0.3937719	1.454326	0.05	0.18832275	1	3240	tags=46%, list=29%, signal=65%
YAO_TEMPORAL_RESPONSE_TO_PROGESTERONE_CLUSTER_10	YAO_TEMPORAL_RESPONSE_TO_PROGESTERONE_CLUSTER_10		52	0.3039874	1.4534997	0.06382979	0.18868408	1	2608	tags=33%, list=23%, signal=42%
DAVICIONI_PAX_FOXO1_SIGNATURE_IN_ARMS_UP	DAVICIONI_PAX_FOXO1_SIGNATURE_IN_ARMS_UP		34	0.45176077	1.4495426	0.018867925	0.1926764	1	1578	tags=32%, list=14%, signal=38%
CHARAFE_BREAST_CANCER_BASAL_VS_MESENCHYMAL_UP	CHARAFE_BREAST_CANCER_BASAL_VS_MESENCHYMAL_UP		67	0.55945927	1.4446001	0.08163265	0.19822402	1	2045	tags=55%, list=18%, signal=67%
KYNG_ENVIRONMENTAL_STRESS_RESPONSE_UP	KYNG_ENVIRONMENTAL_STRESS_RESPONSE_UP		22	0.44721672	1.4443954	0.018867925	0.19781907	1	1068	tags=27%, list=10%, signal=30%
TSENG_IRS1_TARGETS_UP	TSENG_IRS1_TARGETS_UP		86	0.40823594	1.4428831	0.018181818	0.1995382	1	1657	tags=33%, list=15%, signal=38%
WANG_LMO4_TARGETS_DN	WANG_LMO4_TARGETS_DN		163	0.32129538	1.4402261	0.08888889	0.20275597	1	3788	tags=47%, list=34%, signal=69%
MORI_EMU_MYC_LYMPHOMA_BY_ONSET_TIME_UP	MORI_EMU_MYC_LYMPHOMA_BY_ONSET_TIME_UP		68	0.41449496	1.4402176	0.069767445	0.20224395	1	1720	tags=31%, list=15%, signal=36%
MARZEC_IL2_SIGNALING_UP	MARZEC_IL2_SIGNALING_UP		65	0.4149776	1.4386224	0.057692308	0.20433503	1	3308	tags=49%, list=30%, signal=69%
SHAFFER_IRF4_TARGETS_IN_ACTIVATED_DENDRITIC_CELL	SHAFFER_IRF4_TARGETS_IN_ACTIVATED_DENDRITIC_CELL		43	0.44837582	1.4385518	0.06382979	0.20384629	1	1819	tags=42%, list=16%, signal=50%
DAIRKEE_CANCER_PRONE_RESPONSE_BPA	DAIRKEE_CANCER_PRONE_RESPONSE_BPA		33	0.42805535	1.4379636	0.06122449	0.20406513	1	1296	tags=30%, list=12%, signal=34%
NUYTTEN_NIPP1_TARGETS_DN	NUYTTEN_NIPP1_TARGETS_DN		449	0.32633084	1.4365003	0	0.20488755	1	2473	tags=33%, list=22%, signal=41%
KORKOLA_TERATOMA	KORKOLA_TERATOMA		22	0.56480503	1.4349624	0.041666668	0.20602407	1	554	tags=32%, list=5%, signal=33%
REACTOME_INSULIN_SYNTHESIS_AND_SECRETION	REACTOME_INSULIN_SYNTHESIS_AND_SECRETION		87	0.31463212	1.4336234	0.16	0.20740572	1	4936	tags=59%, list=44%, signal=104%
SESTO_RESPONSE_TO_UV_C0	SESTO_RESPONSE_TO_UV_C0		80	0.40139738	1.4333417	0.0952381	0.20744658	1	4158	tags=58%, list=37%, signal=91%
KEGG_RIBOSOME	KEGG_RIBOSOME		54	0.415102	1.4263701	0.23529412	0.2160499	1	5395	tags=72%, list=48%, signal=139%
MISSIAGLIA_REGULATED_BY_METHYLATION_UP	MISSIAGLIA_REGULATED_BY_METHYLATION_UP		68	0.5248136	1.4249302	0.022222223	0.2171599	1	2039	tags=46%, list=18%, signal=55%
TOMLINS_PROSTATE_CANCER_UP	TOMLINS_PROSTATE_CANCER_UP		21	0.45108977	1.4240268	0.115384616	0.21764317	1	1963	tags=38%, list=18%, signal=46%
HOUSTIS_ROS	HOUSTIS_ROS		26	0.44911462	1.422902	0.06	0.21889862	1	1249	tags=27%, list=11%, signal=30%
TONKS_TARGETS_OF_RUNX1_RUNX1T1_FUSION_SUSTAINDED_IN_ERYTHROCYTE_UP	TONKS_TARGETS_OF_RUNX1_RUNX1T1_FUSION_SUSTAINDED_IN_ERYTHROCYTE_UP		30	0.53901577	1.4222586	0.037037037	0.21931472	1	2146	tags=43%, list=19%, signal=53%
IVANOVA_HEMATOPOIESIS_EARLY_PROGENITOR	IVANOVA_HEMATOPOIESIS_EARLY_PROGENITOR		86	0.32741672	1.4219841	0.06521739	0.21930905	1	2896	tags=36%, list=26%, signal=48%
CREIGHTON_ENDOCRINE_THERAPY_RESISTANCE_1	CREIGHTON_ENDOCRINE_THERAPY_RESISTANCE_1		281	0.32628977	1.4212016	0.019607844	0.21994549	1	1965	tags=28%, list=18%, signal=33%
ZHONG_RESPONSE_TO_AZACITIDINE_AND_TSA_DN	ZHONG_RESPONSE_TO_AZACITIDINE_AND_TSA_DN		32	0.41718405	1.4211594	0.14	0.21943045	1	3051	tags=38%, list=27%, signal=51%
HUPER_BREAST_BASAL_VS_LUMINAL_UP	HUPER_BREAST_BASAL_VS_LUMINAL_UP		31	0.6077268	1.416903	0.06666667	0.22535609	1	907	tags=35%, list=8%, signal=39%
REACTOME_GENE_EXPRESSION	REACTOME_GENE_EXPRESSION		250	0.29059148	1.4156218	0.083333336	0.22655335	1	4241	tags=51%, list=38%, signal=81%
GOLDRATH_HOMEOSTATIC_PROLIFERATION	GOLDRATH_HOMEOSTATIC_PROLIFERATION		122	0.338129	1.4153904	0.10869565	0.22612906	1	2899	tags=40%, list=26%, signal=54%
SMID_BREAST_CANCER_RELAPSE_IN_BRAIN_UP	SMID_BREAST_CANCER_RELAPSE_IN_BRAIN_UP		28	0.57075137	1.4150964	0.0625	0.22598934	1	1561	tags=50%, list=14%, signal=58%
BIOCARTA_CASPASE_PATHWAY	BIOCARTA_CASPASE_PATHWAY		16	0.5473302	1.414577	0.083333336	0.2261149	1	4212	tags=94%, list=38%, signal=150%
RAMASWAMY_METASTASIS_UP	RAMASWAMY_METASTASIS_UP		38	0.36442435	1.4128865	0.10869565	0.22836992	1	2433	tags=32%, list=22%, signal=40%
REACTOME_DUAL_INCISION_REACTION_IN_TC_NER	REACTOME_DUAL_INCISION_REACTION_IN_TC_NER		26	0.3844219	1.4119756	0.16363636	0.22959825	1	4320	tags=62%, list=39%, signal=100%
FAELT_B_CLL_WITH_VH3_21_DN	FAELT_B_CLL_WITH_VH3_21_DN		36	0.3637169	1.4102893	0.10204082	0.2313229	1	3722	tags=47%, list=33%, signal=71%
DAZARD_UV_RESPONSE_CLUSTER_G1	DAZARD_UV_RESPONSE_CLUSTER_G1		28	0.43856612	1.4096472	0.05357143	0.2316219	1	2080	tags=36%, list=19%, signal=44%
FARMER_BREAST_CANCER_BASAL_VS_LULMINAL	FARMER_BREAST_CANCER_BASAL_VS_LULMINAL		192	0.37734154	1.4087656	0.02	0.23220916	1	1663	tags=30%, list=15%, signal=34%
REACTOME_NRAGE_SIGNALS_DEATH_THROUGH_JNK	REACTOME_NRAGE_SIGNALS_DEATH_THROUGH_JNK		30	0.47927764	1.4070508	0.09259259	0.23425242	1	579	tags=17%, list=5%, signal=18%
DAZARD_RESPONSE_TO_UV_SCC_UP	DAZARD_RESPONSE_TO_UV_SCC_UP		57	0.39299724	1.4069079	0.09259259	0.23388697	1	1190	tags=23%, list=11%, signal=25%
GOTTWEIN_TARGETS_OF_KSHV_MIR_K12_11	GOTTWEIN_TARGETS_OF_KSHV_MIR_K12_11		32	0.43297994	1.4065427	0.1521739	0.2338176	1	4392	tags=66%, list=39%, signal=108%
REACTOME_VIRAL_MRNA_TRANSLATION	REACTOME_VIRAL_MRNA_TRANSLATION		53	0.41008812	1.4061637	0.2244898	0.23370016	1	5395	tags=74%, list=48%, signal=141%
AIYAR_COBRA1_TARGETS_UP	AIYAR_COBRA1_TARGETS_UP		26	0.5205313	1.4058096	0.0952381	0.23347712	1	1297	tags=38%, list=12%, signal=43%
FLECHNER_PBL_KIDNEY_TRANSPLANT_REJECTED_VS_OK_UP	FLECHNER_PBL_KIDNEY_TRANSPLANT_REJECTED_VS_OK_UP		42	0.37064883	1.4053794	0.057692308	0.23333122	1	2717	tags=40%, list=24%, signal=53%
BIOCARTA_MYOSIN_PATHWAY	BIOCARTA_MYOSIN_PATHWAY		16	0.49831235	1.4026072	0.08695652	0.23638006	1	3919	tags=63%, list=35%, signal=96%
ZHAN_MULTIPLE_MYELOMA_LB_DN	ZHAN_MULTIPLE_MYELOMA_LB_DN		21	0.5674843	1.4016263	0.25	0.23725738	1	1914	tags=52%, list=17%, signal=63%
BIOCARTA_MPR_PATHWAY	BIOCARTA_MPR_PATHWAY		22	0.41806713	1.4014693	0.11111111	0.23694603	1	3281	tags=50%, list=29%, signal=71%
RUGO_ENVIRONMENTAL_STRESS_RESPONSE_UP	RUGO_ENVIRONMENTAL_STRESS_RESPONSE_UP		20	0.45742533	1.4000865	0.056603774	0.23834409	1	1068	tags=30%, list=10%, signal=33%
WATANABE_COLON_CANCER_MSI_VS_MSS_UP	WATANABE_COLON_CANCER_MSI_VS_MSS_UP		17	0.54144925	1.3997936	0.10869565	0.23814444	1	3520	tags=71%, list=31%, signal=103%
KEGG_TOLL_LIKE_RECEPTOR_SIGNALING_PATHWAY	KEGG_TOLL_LIKE_RECEPTOR_SIGNALING_PATHWAY		60	0.4622535	1.3995235	0.039215688	0.2381146	1	2442	tags=37%, list=22%, signal=47%
KEGG_NEUROTROPHIN_SIGNALING_PATHWAY	KEGG_NEUROTROPHIN_SIGNALING_PATHWAY		68	0.37598217	1.3992943	0.056603774	0.23793398	1	2718	tags=34%, list=24%, signal=44%
ZHU_CMV_8_HR_UP	ZHU_CMV_8_HR_UP		21	0.5858175	1.3987161	0.16071428	0.2381149	1	938	tags=29%, list=8%, signal=31%
ZHANG_RESPONSE_TO_IKK_INHIBITOR_AND_TNF_DN	ZHANG_RESPONSE_TO_IKK_INHIBITOR_AND_TNF_DN		36	0.44591433	1.3978456	0.06	0.2391236	1	1756	tags=33%, list=16%, signal=39%
REACTOME_RNA_POLYMERASE_I_PROMOTER_ESCAPE	REACTOME_RNA_POLYMERASE_I_PROMOTER_ESCAPE		16	0.4724429	1.3974323	0.08	0.2389046	1	4320	tags=69%, list=39%, signal=112%
BROCKE_APOPTOSIS_REVERSED_BY_IL6	BROCKE_APOPTOSIS_REVERSED_BY_IL6		78	0.43505436	1.3964596	0.14893617	0.23962368	1	1940	tags=32%, list=17%, signal=38%
DAZARD_RESPONSE_TO_UV_SCC_DN	DAZARD_RESPONSE_TO_UV_SCC_DN		59	0.37218902	1.396379	0.0625	0.23923516	1	2336	tags=34%, list=21%, signal=43%
ENK_UV_RESPONSE_KERATINOCYTE_DN	ENK_UV_RESPONSE_KERATINOCYTE_DN		307	0.31257606	1.3946615	0.10204082	0.24145105	1	2840	tags=32%, list=25%, signal=42%
TIAN_TNF_SIGNALING_VIA_NFKB	TIAN_TNF_SIGNALING_VIA_NFKB		16	0.72529465	1.3944682	0.078431375	0.24130379	1	1447	tags=63%, list=13%, signal=72%
CUI_GLUCOSE_DEPRIVATION	CUI_GLUCOSE_DEPRIVATION		35	0.4134715	1.3940232	0.0754717	0.24114366	1	791	tags=23%, list=7%, signal=25%
GENTILE_UV_RESPONSE_CLUSTER_D4	GENTILE_UV_RESPONSE_CLUSTER_D4		26	0.4265889	1.3918635	0.06818182	0.24384865	1	1231	tags=31%, list=11%, signal=34%
PRAMOONJAGO_SOX4_TARGETS_DN	PRAMOONJAGO_SOX4_TARGETS_DN		31	0.42615697	1.3918598	0.057692308	0.24329947	1	2500	tags=39%, list=22%, signal=50%
PEPPER_CHRONIC_LYMPHOCYTIC_LEUKEMIA_UP	PEPPER_CHRONIC_LYMPHOCYTIC_LEUKEMIA_UP		15	0.57833254	1.3918027	0.039215688	0.24282904	1	1760	tags=40%, list=16%, signal=47%
DAZARD_UV_RESPONSE_CLUSTER_G2	DAZARD_UV_RESPONSE_CLUSTER_G2		15	0.6216572	1.3908381	0.10204082	0.24325624	1	1932	tags=67%, list=17%, signal=80%
RAMALHO_STEMNESS_UP	RAMALHO_STEMNESS_UP		148	0.30277368	1.3904877	0.15384616	0.2431158	1	3354	tags=42%, list=30%, signal=59%
NAGASHIMA_EGF_SIGNALING_UP	NAGASHIMA_EGF_SIGNALING_UP		41	0.47786185	1.3901694	0.094339624	0.2430267	1	2121	tags=49%, list=19%, signal=60%
WELCSH_BRCA1_TARGETS_1_DN	WELCSH_BRCA1_TARGETS_1_DN		74	0.3325679	1.3886262	0.14583333	0.24463281	1	1799	tags=26%, list=16%, signal=30%
BOYAULT_LIVER_CANCER_SUBCLASS_G1_UP	BOYAULT_LIVER_CANCER_SUBCLASS_G1_UP		68	0.4269307	1.3875848	0.13043478	0.24545817	1	2954	tags=53%, list=26%, signal=71%
KEGG_NOD_LIKE_RECEPTOR_SIGNALING_PATHWAY	KEGG_NOD_LIKE_RECEPTOR_SIGNALING_PATHWAY		30	0.51429605	1.3862048	0.13043478	0.24702759	1	2790	tags=53%, list=25%, signal=71%
BERENJENO_TRANSFORMED_BY_RHOA_FOREVER_DN	BERENJENO_TRANSFORMED_BY_RHOA_FOREVER_DN		24	0.5224293	1.3855295	0.11363637	0.24769697	1	1436	tags=50%, list=13%, signal=57%
SATO_SILENCED_EPIGENETICALLY_IN_PANCREATIC_CANCER	SATO_SILENCED_EPIGENETICALLY_IN_PANCREATIC_CANCER		27	0.50772846	1.3853277	0.04347826	0.24770096	1	2082	tags=56%, list=19%, signal=68%
SCHEIDEREIT_IKK_INTERACTING_PROTEINS	SCHEIDEREIT_IKK_INTERACTING_PROTEINS		15	0.582064	1.3844903	0.045454547	0.2484181	1	2121	tags=47%, list=19%, signal=57%
ELVIDGE_HYPOXIA_DN	ELVIDGE_HYPOXIA_DN		84	0.32474223	1.3841084	0.055555556	0.24838004	1	1731	tags=25%, list=15%, signal=29%
DAIRKEE_TERT_TARGETS_UP	DAIRKEE_TERT_TARGETS_UP		212	0.2721783	1.3831036	0.09615385	0.24939303	1	2871	tags=31%, list=26%, signal=41%
KOKKINAKIS_METHIONINE_DEPRIVATION_48HR_UP	KOKKINAKIS_METHIONINE_DEPRIVATION_48HR_UP		83	0.39949396	1.3825893	0.05882353	0.24976805	1	1085	tags=27%, list=10%, signal=29%
SAKAI_CHRONIC_HEPATITIS_VS_LIVER_CANCER_DN	SAKAI_CHRONIC_HEPATITIS_VS_LIVER_CANCER_DN		21	0.50806266	1.3825425	0.06122449	0.2492748	1	1499	tags=33%, list=13%, signal=38%
CROMER_TUMORIGENESIS_UP	CROMER_TUMORIGENESIS_UP		30	0.52367055	1.3803812	0.08163265	0.2516305	1	1166	tags=43%, list=10%, signal=48%
DITTMER_PTHLH_TARGETS_UP	DITTMER_PTHLH_TARGETS_UP		84	0.3499435	1.3800855	0.078431375	0.2514588	1	2753	tags=35%, list=25%, signal=45%
REACTOME_SIGNALLING_TO_RAS	REACTOME_SIGNALLING_TO_RAS		18	0.4518527	1.3781943	0.12765957	0.25370505	1	2063	tags=39%, list=18%, signal=48%
FURUKAWA_DUSP6_TARGETS_PCI35_UP	FURUKAWA_DUSP6_TARGETS_PCI35_UP		37	0.49921477	1.3780526	0.09259259	0.253363	1	2549	tags=54%, list=23%, signal=70%
REACTOME_ABORTIVE_ELONGATION_OF_HIV1_TRANSCRIPT_IN_THE_ABSENCE_OF_TAT	REACTOME_ABORTIVE_ELONGATION_OF_HIV1_TRANSCRIPT_IN_THE_ABSENCE_OF_TAT		19	0.44276398	1.3779662	0.17777778	0.25287443	1	3804	tags=58%, list=34%, signal=88%
BROWNE_HCMV_INFECTION_8HR_DN	BROWNE_HCMV_INFECTION_8HR_DN		26	0.4935845	1.3761548	0.11764706	0.25489047	1	622	tags=12%, list=6%, signal=12%
BROWNE_HCMV_INFECTION_48HR_UP	BROWNE_HCMV_INFECTION_48HR_UP		117	0.3644787	1.3758663	0	0.25451624	1	2397	tags=36%, list=21%, signal=45%
REACTOME_METAL_ION_SLC_TRANSPORTERS	REACTOME_METAL_ION_SLC_TRANSPORTERS		16	0.536283	1.3751025	0.093023255	0.2552044	1	4074	tags=69%, list=36%, signal=108%
DACOSTA_UV_RESPONSE_VIA_ERCC3_DN	DACOSTA_UV_RESPONSE_VIA_ERCC3_DN		438	0.317264	1.3746767	0.083333336	0.25514442	1	2838	tags=32%, list=25%, signal=42%
HOFFMANN_PRE_BI_TO_LARGE_PRE_BII_LYMPHOCYTE_UP	HOFFMANN_PRE_BI_TO_LARGE_PRE_BII_LYMPHOCYTE_UP		15	0.50977266	1.374676	0.104166664	0.2545992	1	1558	tags=40%, list=14%, signal=46%
REACTOME_INTRINSIC_PATHWAY_FOR_APOPTOSIS	REACTOME_INTRINSIC_PATHWAY_FOR_APOPTOSIS		16	0.5017587	1.3744054	0.12765957	0.25448674	1	2837	tags=56%, list=25%, signal=75%
EINAV_INTERFERON_SIGNATURE_IN_CANCER	EINAV_INTERFERON_SIGNATURE_IN_CANCER		15	0.68147624	1.3735584	0.10714286	0.25531477	1	2223	tags=60%, list=20%, signal=75%
HINATA_NFKB_TARGETS_FIBROBLAST_UP	HINATA_NFKB_TARGETS_FIBROBLAST_UP		43	0.47339004	1.3731853	0.1509434	0.255197	1	2918	tags=40%, list=26%, signal=53%
BACOLOD_RESISTANCE_TO_ALKYLATING_AGENTS_DN	BACOLOD_RESISTANCE_TO_ALKYLATING_AGENTS_DN		25	0.40646732	1.3723567	0.18	0.25584596	1	2000	tags=24%, list=18%, signal=29%
REACTOME_GTP_HYDROLYSIS_AND_JOINING_OF_THE_60S_RIBOSOMAL_SUBUNIT	REACTOME_GTP_HYDROLYSIS_AND_JOINING_OF_THE_60S_RIBOSOMAL_SUBUNIT		56	0.39234984	1.3719372	0.27450982	0.256122	1	5395	tags=73%, list=48%, signal=141%
BROWNE_HCMV_INFECTION_20HR_UP	BROWNE_HCMV_INFECTION_20HR_UP		136	0.32983252	1.3706719	0.083333336	0.25741082	1	3372	tags=45%, list=30%, signal=63%
REACTOME_RNA_POLYMERASE_I_TRANSCRIPTION_INITIATION	REACTOME_RNA_POLYMERASE_I_TRANSCRIPTION_INITIATION		18	0.44415388	1.3695437	0.094339624	0.25830358	1	4320	tags=67%, list=39%, signal=108%
PACHER_TARGETS_OF_IGF1_AND_IGF2_UP	PACHER_TARGETS_OF_IGF1_AND_IGF2_UP		21	0.50227404	1.3694621	0.08	0.25777757	1	1297	tags=29%, list=12%, signal=32%
AMIT_EGF_RESPONSE_120_MCF10A	AMIT_EGF_RESPONSE_120_MCF10A		26	0.48677206	1.3691617	0.13333334	0.25761464	1	4191	tags=77%, list=37%, signal=123%
BROWNE_INTERFERON_RESPONSIVE_GENES	BROWNE_INTERFERON_RESPONSIVE_GENES		44	0.57140386	1.3688776	0.15254237	0.2576089	1	1519	tags=39%, list=14%, signal=45%
GRAHAM_CML_QUIESCENT_VS_NORMAL_DIVIDING_UP	GRAHAM_CML_QUIESCENT_VS_NORMAL_DIVIDING_UP		35	0.52043515	1.3682575	0.12765957	0.25791082	1	1219	tags=31%, list=11%, signal=35%
GALE_APL_WITH_FLT3_MUTATED_UP	GALE_APL_WITH_FLT3_MUTATED_UP		23	0.42555246	1.3681593	0.10869565	0.2575192	1	1391	tags=22%, list=12%, signal=25%
SABATES_COLORECTAL_ADENOMA_UP	SABATES_COLORECTAL_ADENOMA_UP		70	0.45985562	1.3676575	0.055555556	0.25774816	1	1777	tags=40%, list=16%, signal=47%
REACTOME_FORMATION_OF_A_POOL_OF_FREE_40S_SUBUNITS	REACTOME_FORMATION_OF_A_POOL_OF_FREE_40S_SUBUNITS		51	0.41733065	1.3665676	0.27659574	0.25882223	1	5395	tags=75%, list=48%, signal=143%
REACTOME_PEPTIDE_CHAIN_ELONGATION	REACTOME_PEPTIDE_CHAIN_ELONGATION		53	0.4110139	1.3661442	0.29166666	0.25894296	1	5395	tags=72%, list=48%, signal=138%
LEE_LIVER_CANCER_MYC_E2F1_UP	LEE_LIVER_CANCER_MYC_E2F1_UP		41	0.51415604	1.3659124	0.13333334	0.25875056	1	2255	tags=49%, list=20%, signal=61%
ENK_UV_RESPONSE_KERATINOCYTE_UP	ENK_UV_RESPONSE_KERATINOCYTE_UP		379	0.29939458	1.3651823	0.03846154	0.2590504	1	2825	tags=34%, list=25%, signal=44%
REACTOME_SIGNALLING_TO_ERKS	REACTOME_SIGNALLING_TO_ERKS		21	0.442323	1.3640666	0.10204082	0.26025382	1	2063	tags=38%, list=18%, signal=47%
SIG_REGULATION_OF_THE_ACTIN_CYTOSKELETON_BY_RHO_GTPASES	SIG_REGULATION_OF_THE_ACTIN_CYTOSKELETON_BY_RHO_GTPASES		25	0.44195193	1.3639086	0.13725491	0.25994626	1	589	tags=20%, list=5%, signal=21%
KIM_MYC_AMPLIFICATION_TARGETS_DN	KIM_MYC_AMPLIFICATION_TARGETS_DN		37	0.46718645	1.3633568	0.083333336	0.26006967	1	1641	tags=30%, list=15%, signal=35%
HEIDENBLAD_AMPLICON_8Q24_DN	HEIDENBLAD_AMPLICON_8Q24_DN		21	0.42722684	1.3606089	0.10638298	0.26308876	1	3192	tags=57%, list=29%, signal=80%
WIELAND_UP_BY_HBV_INFECTION	WIELAND_UP_BY_HBV_INFECTION		67	0.55054706	1.3587872	0.14583333	0.26540995	1	1519	tags=30%, list=14%, signal=34%
SENESE_HDAC1_TARGETS_UP	SENESE_HDAC1_TARGETS_UP		219	0.37871432	1.3582987	0.09803922	0.26566747	1	3187	tags=45%, list=28%, signal=62%
SESTO_RESPONSE_TO_UV_C5	SESTO_RESPONSE_TO_UV_C5		29	0.42430764	1.3579414	0.041666668	0.2656715	1	2811	tags=52%, list=25%, signal=69%
WANG_CISPLATIN_RESPONSE_AND_XPC_DN	WANG_CISPLATIN_RESPONSE_AND_XPC_DN		87	0.34936798	1.357725	0.03773585	0.26544225	1	2161	tags=33%, list=19%, signal=41%
CROMER_METASTASIS_DN	CROMER_METASTASIS_DN		43	0.3962846	1.3570985	0.19607843	0.26598176	1	3230	tags=51%, list=29%, signal=72%
FAELT_B_CLL_WITH_VH_REARRANGEMENTS_DN	FAELT_B_CLL_WITH_VH_REARRANGEMENTS_DN		27	0.4084073	1.355089	0.078431375	0.26816228	1	3967	tags=63%, list=35%, signal=97%
CREIGHTON_AKT1_SIGNALING_VIA_MTOR_UP	CREIGHTON_AKT1_SIGNALING_VIA_MTOR_UP		29	0.48325512	1.3541528	0.16666667	0.2689055	1	2288	tags=45%, list=20%, signal=56%
TONG_INTERACT_WITH_PTTG1	TONG_INTERACT_WITH_PTTG1		31	0.37935367	1.3530183	0.09803922	0.27034968	1	1963	tags=32%, list=18%, signal=39%
FOSTER_INFLAMMATORY_RESPONSE_LPS_DN	FOSTER_INFLAMMATORY_RESPONSE_LPS_DN		233	0.4086841	1.3525275	0.06666667	0.27049944	1	2252	tags=36%, list=20%, signal=44%
OKUMURA_INFLAMMATORY_RESPONSE_LPS	OKUMURA_INFLAMMATORY_RESPONSE_LPS		109	0.38634464	1.3521835	0.044444446	0.27047703	1	2798	tags=43%, list=25%, signal=57%
CHESLER_BRAIN_HIGHEST_EXPRESSION	CHESLER_BRAIN_HIGHEST_EXPRESSION		25	0.4091287	1.3514273	0.12962963	0.27153397	1	2618	tags=40%, list=23%, signal=52%
LINDGREN_BLADDER_CANCER_WITH_LOH_IN_CHR9Q	LINDGREN_BLADDER_CANCER_WITH_LOH_IN_CHR9Q		62	0.3563451	1.3510098	0.19148937	0.27165508	1	2846	tags=34%, list=25%, signal=45%
PROVENZANI_METASTASIS_DN	PROVENZANI_METASTASIS_DN		94	0.36739656	1.34758	0.054545455	0.27639285	1	2967	tags=38%, list=26%, signal=52%
BIOCARTA_RAS_PATHWAY	BIOCARTA_RAS_PATHWAY		17	0.45040038	1.3440464	0.20833333	0.28152493	1	3779	tags=65%, list=34%, signal=98%
WANG_METHYLATED_IN_BREAST_CANCER	WANG_METHYLATED_IN_BREAST_CANCER		23	0.5081069	1.3425066	0.12244898	0.28395724	1	3383	tags=61%, list=30%, signal=87%
TONKS_TARGETS_OF_RUNX1_RUNX1T1_FUSION_SUSTAINED_IN_MONOCYTE_UP	TONKS_TARGETS_OF_RUNX1_RUNX1T1_FUSION_SUSTAINED_IN_MONOCYTE_UP		15	0.545644	1.3417722	0.12765957	0.28459567	1	1104	tags=33%, list=10%, signal=37%
GAUSSMANN_MLL_AF4_FUSION_TARGETS_D_UP	GAUSSMANN_MLL_AF4_FUSION_TARGETS_D_UP		18	0.4628174	1.3413335	0.078431375	0.28465337	1	1493	tags=39%, list=13%, signal=45%
REACTOME_TRAF6_MEDIATED_INDUCTION_OF_THE_ANTIVIRAL_CYTOKINE_IFN_ALPHA_BETA_CASCADE	REACTOME_TRAF6_MEDIATED_INDUCTION_OF_THE_ANTIVIRAL_CYTOKINE_IFN_ALPHA_BETA_CASCADE		31	0.40926775	1.3412143	0.16981132	0.28427064	1	2267	tags=32%, list=20%, signal=40%
KORKOLA_EMBRYONAL_CARCINOMA_UP	KORKOLA_EMBRYONAL_CARCINOMA_UP		31	0.49654272	1.3410317	0.16666667	0.28398833	1	1999	tags=32%, list=18%, signal=39%
REACTOME_DARPP32_EVENTS	REACTOME_DARPP32_EVENTS		17	0.42204922	1.3405224	0.13793103	0.28413352	1	1840	tags=29%, list=16%, signal=35%
LEE_TARGETS_OF_PTCH1_AND_SUFU_DN	LEE_TARGETS_OF_PTCH1_AND_SUFU_DN		39	0.421913	1.3401034	0.13461539	0.28434175	1	932	tags=23%, list=8%, signal=25%
WEIGEL_OXIDATIVE_STRESS_BY_HNE_AND_TBH	WEIGEL_OXIDATIVE_STRESS_BY_HNE_AND_TBH		38	0.32797223	1.338938	0.11320755	0.28593838	1	3323	tags=37%, list=30%, signal=52%
LINDGREN_BLADDER_CANCER_CLUSTER_3_DN	LINDGREN_BLADDER_CANCER_CLUSTER_3_DN		125	0.3113323	1.3386986	0.078431375	0.2857919	1	3299	tags=41%, list=29%, signal=57%
LEONARD_HYPOXIA	LEONARD_HYPOXIA		26	0.48242423	1.3380831	0.125	0.28615585	1	1371	tags=38%, list=12%, signal=44%
LIANG_HEMATOPOIESIS_STEM_CELL_NUMBER_LARGE_VS_TINY_UP	LIANG_HEMATOPOIESIS_STEM_CELL_NUMBER_LARGE_VS_TINY_UP		36	0.4133589	1.337961	0.17021276	0.28576753	1	1594	tags=22%, list=14%, signal=26%
ONDER_CDH1_TARGETS_3_DN	ONDER_CDH1_TARGETS_3_DN		28	0.5762073	1.3369702	0.104166664	0.28664422	1	2046	tags=54%, list=18%, signal=65%
LIU_PROSTATE_CANCER_UP	LIU_PROSTATE_CANCER_UP		52	0.3548699	1.3365798	0.08510638	0.2866025	1	2829	tags=38%, list=25%, signal=51%
WALLACE_PROSTATE_CANCER_RACE_DN	WALLACE_PROSTATE_CANCER_RACE_DN		42	0.4338202	1.3356098	0.06521739	0.2875671	1	1260	tags=31%, list=11%, signal=35%
LEE_RECENT_THYMIC_EMIGRANT	LEE_RECENT_THYMIC_EMIGRANT		65	0.39632514	1.3338863	0.1521739	0.289609	1	1437	tags=29%, list=13%, signal=33%
CASTELLANO_NRAS_TARGETS_UP	CASTELLANO_NRAS_TARGETS_UP		54	0.42443472	1.3323908	0.05263158	0.29115292	1	779	tags=24%, list=7%, signal=26%
DACOSTA_UV_RESPONSE_VIA_ERCC3_COMMON_DN	DACOSTA_UV_RESPONSE_VIA_ERCC3_COMMON_DN		220	0.3437882	1.3302715	0.069767445	0.29350898	1	2792	tags=33%, list=25%, signal=43%
LIU_SOX4_TARGETS_UP	LIU_SOX4_TARGETS_UP		65	0.34873506	1.3302377	0.1509434	0.292969	1	1690	tags=23%, list=15%, signal=27%
FLECHNER_PBL_KIDNEY_TRANSPLANT_OK_VS_DONOR_DN	FLECHNER_PBL_KIDNEY_TRANSPLANT_OK_VS_DONOR_DN		28	0.4329148	1.3296691	0.19148937	0.29342973	1	3454	tags=54%, list=31%, signal=77%
ST_FAS_SIGNALING_PATHWAY	ST_FAS_SIGNALING_PATHWAY		39	0.3986566	1.3290988	0.12244898	0.29352152	1	624	tags=15%, list=6%, signal=16%
KEGG_PURINE_METABOLISM	KEGG_PURINE_METABOLISM		110	0.3097737	1.3277277	0.08	0.29503456	1	2323	tags=33%, list=21%, signal=41%
WEIGEL_OXIDATIVE_STRESS_BY_TBH_AND_H2O2	WEIGEL_OXIDATIVE_STRESS_BY_TBH_AND_H2O2		24	0.46955135	1.327033	0.13636364	0.29554144	1	1147	tags=25%, list=10%, signal=28%
SAMOLS_TARGETS_OF_KHSV_MIRNAS_DN	SAMOLS_TARGETS_OF_KHSV_MIRNAS_DN		31	0.43011066	1.3266994	0.11320755	0.29541624	1	1104	tags=29%, list=10%, signal=32%
SHIPP_DLBCL_CURED_VS_FATAL_DN	SHIPP_DLBCL_CURED_VS_FATAL_DN		26	0.42827877	1.3258173	0.18	0.29621553	1	2545	tags=42%, list=23%, signal=55%
REACTOME_SIGNALING_BY_WNT	REACTOME_SIGNALING_BY_WNT		47	0.32933417	1.3253428	0.21153846	0.2964887	1	4517	tags=62%, list=40%, signal=103%
STEIN_ESRRA_TARGETS_DN	STEIN_ESRRA_TARGETS_DN		58	0.3522301	1.3249727	0.057692308	0.29665372	1	2288	tags=33%, list=20%, signal=41%
DACOSTA_UV_RESPONSE_VIA_ERCC3_TTD_UP	DACOSTA_UV_RESPONSE_VIA_ERCC3_TTD_UP		33	0.38158548	1.3239937	0.11764706	0.29756817	1	2151	tags=33%, list=19%, signal=41%
OSMAN_BLADDER_CANCER_UP	OSMAN_BLADDER_CANCER_UP		203	0.33149597	1.3217188	0.16666667	0.29965985	1	3967	tags=46%, list=35%, signal=70%
LIU_CMYB_TARGETS_UP	LIU_CMYB_TARGETS_UP		102	0.30955404	1.3214847	0.035714287	0.2994157	1	2429	tags=30%, list=22%, signal=38%
BROWNE_HCMV_INFECTION_10HR_UP	BROWNE_HCMV_INFECTION_10HR_UP		59	0.38804832	1.3199748	0.14	0.30128717	1	2965	tags=42%, list=26%, signal=57%
DAIRKEE_CANCER_PRONE_RESPONSE_BPA_E2	DAIRKEE_CANCER_PRONE_RESPONSE_BPA_E2		82	0.35184497	1.3186675	0.19565217	0.30287898	1	2143	tags=34%, list=19%, signal=42%
BIOCARTA_MET_PATHWAY	BIOCARTA_MET_PATHWAY		23	0.44013503	1.3179532	0.10638298	0.3033749	1	3397	tags=57%, list=30%, signal=81%
GENTILE_UV_RESPONSE_CLUSTER_D2	GENTILE_UV_RESPONSE_CLUSTER_D2		16	0.5003841	1.31702	0.16363636	0.3040275	1	1351	tags=31%, list=12%, signal=35%
BECKER_TAMOXIFEN_RESISTANCE_DN	BECKER_TAMOXIFEN_RESISTANCE_DN		30	0.48224455	1.316713	0.08695652	0.3042373	1	967	tags=30%, list=9%, signal=33%
KEGG_CHRONIC_MYELOID_LEUKEMIA	KEGG_CHRONIC_MYELOID_LEUKEMIA		39	0.34837052	1.3155309	0.06122449	0.30538592	1	3063	tags=38%, list=27%, signal=53%
WAMUNYOKOLI_OVARIAN_CANCER_LMP_UP	WAMUNYOKOLI_OVARIAN_CANCER_LMP_UP		154	0.3579523	1.3150847	0.10638298	0.30542192	1	2077	tags=32%, list=19%, signal=39%
DOANE_BREAST_CANCER_ESR1_DN	DOANE_BREAST_CANCER_ESR1_DN		31	0.51642746	1.3149844	0.104166664	0.30494094	1	1149	tags=39%, list=10%, signal=43%
RADAEVA_RESPONSE_TO_IFNA1_UP	RADAEVA_RESPONSE_TO_IFNA1_UP		22	0.57784075	1.3149502	0.14545454	0.30442616	1	1465	tags=45%, list=13%, signal=52%
TIEN_INTESTINE_PROBIOTICS_24HR_DN	TIEN_INTESTINE_PROBIOTICS_24HR_DN		128	0.29384482	1.3146904	0.11111111	0.30428502	1	2844	tags=31%, list=25%, signal=41%
BROWNE_HCMV_INFECTION_2HR_DN	BROWNE_HCMV_INFECTION_2HR_DN		31	0.47990903	1.3141614	0.11764706	0.3046388	1	444	tags=19%, list=4%, signal=20%
DAZARD_RESPONSE_TO_UV_NHEK_UP	DAZARD_RESPONSE_TO_UV_NHEK_UP		108	0.35575935	1.3134016	0.08	0.30549887	1	2080	tags=31%, list=19%, signal=38%
AMIT_SERUM_RESPONSE_480_MCF10A	AMIT_SERUM_RESPONSE_480_MCF10A		21	0.4231594	1.3125726	0.057692308	0.30629218	1	4146	tags=52%, list=37%, signal=83%
REACTOME_MAP_KINASES_ACTIVATION_IN_TLR_CASCADE	REACTOME_MAP_KINASES_ACTIVATION_IN_TLR_CASCADE		26	0.4117246	1.3123378	0.12	0.30612192	1	2206	tags=31%, list=20%, signal=38%
LUI_THYROID_CANCER_CLUSTER_1	LUI_THYROID_CANCER_CLUSTER_1		34	0.40461385	1.312262	0.12	0.3056409	1	3095	tags=53%, list=28%, signal=73%
HU_ANGIOGENESIS_DN	HU_ANGIOGENESIS_DN		21	0.41324273	1.3117808	0.08163265	0.3060071	1	456	tags=19%, list=4%, signal=20%
ZHU_CMV_ALL_UP	ZHU_CMV_ALL_UP		42	0.47073868	1.3103929	0.1632653	0.30757144	1	938	tags=26%, list=8%, signal=28%
YAO_TEMPORAL_RESPONSE_TO_PROGESTERONE_CLUSTER_9	YAO_TEMPORAL_RESPONSE_TO_PROGESTERONE_CLUSTER_9		59	0.40601403	1.3092259	0.2	0.30874223	1	1464	tags=29%, list=13%, signal=33%
WINTER_HYPOXIA_UP	WINTER_HYPOXIA_UP		49	0.3662153	1.3089805	0.13207547	0.30872986	1	1954	tags=35%, list=17%, signal=42%
MAYBURD_RESPONSE_TO_L663536_UP	MAYBURD_RESPONSE_TO_L663536_UP		15	0.4642423	1.3086746	0.1754386	0.30862406	1	1262	tags=33%, list=11%, signal=38%
NOJIMA_SFRP2_TARGETS_DN	NOJIMA_SFRP2_TARGETS_DN		15	0.6093575	1.3086364	0.11111111	0.3081465	1	1718	tags=53%, list=15%, signal=63%
MANN_RESPONSE_TO_AMIFOSTINE_UP	MANN_RESPONSE_TO_AMIFOSTINE_UP		15	0.473748	1.308045	0.125	0.30880716	1	3958	tags=67%, list=35%, signal=103%
NGUYEN_NOTCH1_TARGETS_UP	NGUYEN_NOTCH1_TARGETS_UP		15	0.5111716	1.3049977	0.125	0.31309652	1	1819	tags=47%, list=16%, signal=56%
JIANG_VHL_TARGETS	JIANG_VHL_TARGETS		52	0.33246407	1.3028561	0.13461539	0.31567365	1	4508	tags=54%, list=40%, signal=90%
CHIARADONNA_NEOPLASTIC_TRANSFORMATION_KRAS_CDC25_UP	CHIARADONNA_NEOPLASTIC_TRANSFORMATION_KRAS_CDC25_UP		44	0.47498673	1.3024613	0.19148937	0.31581494	1	1279	tags=30%, list=11%, signal=33%
STREICHER_LSM1_TARGETS_UP	STREICHER_LSM1_TARGETS_UP		25	0.46958387	1.3022602	0.12	0.31553763	1	2082	tags=48%, list=19%, signal=59%
OUYANG_PROSTATE_CANCER_MARKERS	OUYANG_PROSTATE_CANCER_MARKERS		15	0.55165017	1.2998594	0.11111111	0.31887552	1	3086	tags=67%, list=28%, signal=92%
RIZ_ERYTHROID_DIFFERENTIATION_CCNE1	RIZ_ERYTHROID_DIFFERENTIATION_CCNE1		32	0.3895654	1.2994984	0.19148937	0.31878474	1	2371	tags=34%, list=21%, signal=43%
WANG_CLIM2_TARGETS_DN	WANG_CLIM2_TARGETS_DN		102	0.31578606	1.297733	0.1875	0.3211262	1	3058	tags=38%, list=27%, signal=52%
AMIT_EGF_RESPONSE_120_HELA	AMIT_EGF_RESPONSE_120_HELA		47	0.4409085	1.2975485	0.13636364	0.32084656	1	2121	tags=43%, list=19%, signal=52%
CHUNG_BLISTER_CYTOTOXICITY_UP	CHUNG_BLISTER_CYTOTOXICITY_UP		86	0.3200034	1.2973868	0.1754386	0.32065096	1	1059	tags=15%, list=9%, signal=17%
RICKMAN_METASTASIS_DN	RICKMAN_METASTASIS_DN		160	0.37292734	1.2954956	0.15384616	0.32337883	1	3310	tags=46%, list=30%, signal=64%
BIOCARTA_INTEGRIN_PATHWAY	BIOCARTA_INTEGRIN_PATHWAY		25	0.42227304	1.2953588	0.2244898	0.32304382	1	3426	tags=52%, list=31%, signal=75%
BOHN_PRIMARY_IMMUNODEFICIENCY_SYNDROM_DN	BOHN_PRIMARY_IMMUNODEFICIENCY_SYNDROM_DN		18	0.4965918	1.294871	0.21818182	0.3232217	1	1384	tags=33%, list=12%, signal=38%
CHOW_RASSF1_TARGETS_DN	CHOW_RASSF1_TARGETS_DN		18	0.37900192	1.2947671	0.12765957	0.32280138	1	2323	tags=33%, list=21%, signal=42%
BIOCARTA_AGR_PATHWAY	BIOCARTA_AGR_PATHWAY		20	0.46124172	1.2946709	0.12962963	0.3225143	1	1803	tags=30%, list=16%, signal=36%
DOANE_RESPONSE_TO_ANDROGEN_DN	DOANE_RESPONSE_TO_ANDROGEN_DN		160	0.3448861	1.2945	0.11111111	0.32228678	1	2489	tags=34%, list=22%, signal=44%
DAVICIONI_RHABDOMYOSARCOMA_PAX_FOXO1_FUSION_UP	DAVICIONI_RHABDOMYOSARCOMA_PAX_FOXO1_FUSION_UP		34	0.42746305	1.2929095	0.11111111	0.32421163	1	1578	tags=38%, list=14%, signal=44%
KOKKINAKIS_METHIONINE_DEPRIVATION_48HR_DN	KOKKINAKIS_METHIONINE_DEPRIVATION_48HR_DN		45	0.4038543	1.2912831	0.21153846	0.32656372	1	1063	tags=20%, list=9%, signal=22%
WHITEHURST_PACLITAXEL_SENSITIVITY	WHITEHURST_PACLITAXEL_SENSITIVITY		18	0.43696564	1.2891089	0.1764706	0.32981417	1	1483	tags=33%, list=13%, signal=38%
RICKMAN_HEAD_AND_NECK_CANCER_C	RICKMAN_HEAD_AND_NECK_CANCER_C		47	0.4494582	1.2889975	0.083333336	0.32947248	1	2145	tags=36%, list=19%, signal=45%
BIOCARTA_PYK2_PATHWAY	BIOCARTA_PYK2_PATHWAY		17	0.44544932	1.288886	0.13725491	0.3290784	1	2063	tags=29%, list=18%, signal=36%
REACTOME_MAPK_TARGETS_NUCLEAR_EVENTS_MEDIATED_BY_MAP_KINASES	REACTOME_MAPK_TARGETS_NUCLEAR_EVENTS_MEDIATED_BY_MAP_KINASES		18	0.40989125	1.2885116	0.1875	0.3292928	1	2206	tags=33%, list=20%, signal=41%
REACTOME_TOLL_RECEPTOR_CASCADES	REACTOME_TOLL_RECEPTOR_CASCADES		53	0.40725428	1.2865186	0.1764706	0.3323479	1	2267	tags=34%, list=20%, signal=42%
SENESE_HDAC2_TARGETS_UP	SENESE_HDAC2_TARGETS_UP		66	0.4049381	1.2857867	0.11764706	0.3332841	1	2799	tags=42%, list=25%, signal=56%
REACTOME_DOWN_STREAM_SIGNAL_TRANSDUCTION	REACTOME_DOWN_STREAM_SIGNAL_TRANSDUCTION		25	0.36726165	1.2846389	0.1923077	0.33453557	1	2194	tags=36%, list=20%, signal=45%
FAELT_B_CLL_WITH_VH3_21_UP	FAELT_B_CLL_WITH_VH3_21_UP		30	0.38295853	1.2843449	0.2264151	0.33459383	1	3255	tags=40%, list=29%, signal=56%
KEGG_ANTIGEN_PROCESSING_AND_PRESENTATION	KEGG_ANTIGEN_PROCESSING_AND_PRESENTATION		34	0.39969653	1.2843246	0.1632653	0.3340312	1	2852	tags=44%, list=25%, signal=59%
WONG_ENDMETRIUM_CANCER_UP	WONG_ENDMETRIUM_CANCER_UP		15	0.62885135	1.2842793	0.1875	0.3335091	1	1741	tags=53%, list=16%, signal=63%
ACEVEDO_NORMAL_TISSUE_ADJACENT_TO_LIVER_TUMOR_UP	ACEVEDO_NORMAL_TISSUE_ADJACENT_TO_LIVER_TUMOR_UP		88	0.31746542	1.2838503	0.18604651	0.33363095	1	3016	tags=40%, list=27%, signal=54%
ONKEN_UVEAL_MELANOMA_UP	ONKEN_UVEAL_MELANOMA_UP		449	0.29069474	1.2838194	0.08	0.33309832	1	1764	tags=22%, list=16%, signal=25%
FERNANDEZ_BOUND_BY_MYC	FERNANDEZ_BOUND_BY_MYC		125	0.28565305	1.2815988	0.05357143	0.33615756	1	2902	tags=36%, list=26%, signal=48%
HOOI_ST7_TARGETS_UP	HOOI_ST7_TARGETS_UP		39	0.42973393	1.2805622	0.09615385	0.33712387	1	1866	tags=28%, list=17%, signal=34%
KHETCHOUMIAN_TRIM24_TARGETS_UP	KHETCHOUMIAN_TRIM24_TARGETS_UP		29	0.51118433	1.2802492	0.1521739	0.337222	1	1383	tags=45%, list=12%, signal=51%
FLECHNER_BIOPSY_KIDNEY_TRANSPLANT_OK_VS_DONOR_DN	FLECHNER_BIOPSY_KIDNEY_TRANSPLANT_OK_VS_DONOR_DN		15	0.42295304	1.278255	0.20930232	0.33989057	1	2811	tags=33%, list=25%, signal=44%
BERTUCCI_MEDULLARY_VS_DUCTAL_BREAST_CANCER_UP	BERTUCCI_MEDULLARY_VS_DUCTAL_BREAST_CANCER_UP		107	0.37309512	1.2776916	0.1632653	0.34023115	1	1774	tags=32%, list=16%, signal=37%
LI_LUNG_CANCER	LI_LUNG_CANCER		29	0.3956379	1.2747827	0.16	0.3442274	1	3086	tags=45%, list=28%, signal=62%
DELYS_THYROID_CANCER_UP	DELYS_THYROID_CANCER_UP		275	0.35173568	1.2743905	0.1509434	0.3443636	1	1965	tags=32%, list=18%, signal=38%
CONRAD_STEM_CELL	CONRAD_STEM_CELL		24	0.48942125	1.2725823	0.1521739	0.34695953	1	1460	tags=38%, list=13%, signal=43%
BUYTAERT_PHOTODYNAMIC_THERAPY_STRESS_DN	BUYTAERT_PHOTODYNAMIC_THERAPY_STRESS_DN		353	0.29245612	1.2721189	0.12765957	0.34722212	1	1555	tags=19%, list=14%, signal=22%
RICKMAN_TUMOR_DIFFERENTIATED_WELL_VS_POORLY_DN	RICKMAN_TUMOR_DIFFERENTIATED_WELL_VS_POORLY_DN		196	0.3213225	1.2710209	0.16981132	0.34880844	1	2469	tags=33%, list=22%, signal=42%
LI_CISPLATIN_RESISTANCE_UP	LI_CISPLATIN_RESISTANCE_UP		18	0.5139335	1.2673969	0.15384616	0.35440624	1	2156	tags=50%, list=19%, signal=62%
HOEBEKE_LYMPHOID_STEM_CELL_DN	HOEBEKE_LYMPHOID_STEM_CELL_DN		63	0.34839076	1.2670342	0.1	0.3544969	1	1558	tags=29%, list=14%, signal=33%
LU_IL4_SIGNALING	LU_IL4_SIGNALING		46	0.45836544	1.2669867	0.16666667	0.35406044	1	3195	tags=48%, list=29%, signal=67%
KIM_WT1_TARGETS_12HR_DN	KIM_WT1_TARGETS_12HR_DN		127	0.29621542	1.2627703	0.09615385	0.36040917	1	2813	tags=40%, list=25%, signal=53%
TONKS_TARGETS_OF_RUNX1_RUNX1T1_FUSION_MONOCYTE_UP	TONKS_TARGETS_OF_RUNX1_RUNX1T1_FUSION_MONOCYTE_UP		128	0.31567207	1.2616768	0.12244898	0.36181846	1	1381	tags=23%, list=12%, signal=26%
DITTMER_PTHLH_TARGETS_DN	DITTMER_PTHLH_TARGETS_DN		50	0.3241865	1.2612019	0.11111111	0.3619578	1	2762	tags=42%, list=25%, signal=56%
ZHAN_MULTIPLE_MYELOMA_HP_UP	ZHAN_MULTIPLE_MYELOMA_HP_UP		26	0.41099647	1.2608954	0.1509434	0.36171544	1	3013	tags=50%, list=27%, signal=68%
BIOCARTA_NKT_PATHWAY	BIOCARTA_NKT_PATHWAY		21	0.5215993	1.2594404	0.2264151	0.36339667	1	3167	tags=52%, list=28%, signal=73%
VALK_AML_CLUSTER_6	VALK_AML_CLUSTER_6		19	0.5079472	1.2594131	0.11764706	0.36288333	1	3054	tags=58%, list=27%, signal=79%
HSC_MATURE_FETAL	HSC_MATURE_FETAL		16	0.45865723	1.2580518	0.18333334	0.3645192	1	1853	tags=31%, list=17%, signal=37%
PUIFFE_INVASION_INHIBITED_BY_ASCITES_DN	PUIFFE_INVASION_INHIBITED_BY_ASCITES_DN		85	0.34968433	1.2579147	0.25581396	0.36405697	1	3175	tags=45%, list=28%, signal=62%
JIANG_TIP30_TARGETS_UP	JIANG_TIP30_TARGETS_UP		34	0.41541207	1.2576251	0.23529412	0.3638876	1	1657	tags=29%, list=15%, signal=34%
ZHU_CMV_24_HR_UP	ZHU_CMV_24_HR_UP		28	0.42404944	1.2556279	0.12244898	0.36648348	1	2452	tags=43%, list=22%, signal=55%
KEGG_AXON_GUIDANCE	KEGG_AXON_GUIDANCE		89	0.3334946	1.2536982	0.15517241	0.36935425	1	3188	tags=38%, list=28%, signal=53%
LIAN_LIPA_TARGETS_6M	LIAN_LIPA_TARGETS_6M		70	0.52163637	1.2529644	0.26666668	0.3699985	1	1377	tags=33%, list=12%, signal=37%
REACTOME_NUCLEAR_EVENTS_KINASE_AND_TRANSCRIPTION_FACTOR_ACTIVATION	REACTOME_NUCLEAR_EVENTS_KINASE_AND_TRANSCRIPTION_FACTOR_ACTIVATION		15	0.43204558	1.2527511	0.21276596	0.36958697	1	2206	tags=40%, list=20%, signal=50%
SIMBULAN_UV_RESPONSE_IMMORTALIZED_DN	SIMBULAN_UV_RESPONSE_IMMORTALIZED_DN		16	0.45964283	1.2509499	0.17391305	0.3719465	1	3495	tags=50%, list=31%, signal=73%
LIN_SILENCED_BY_TUMOR_MICROENVIRONMENT	LIN_SILENCED_BY_TUMOR_MICROENVIRONMENT		51	0.46547306	1.2508295	0.19607843	0.3715414	1	2226	tags=39%, list=20%, signal=49%
KEGG_LEISHMANIA_INFECTION	KEGG_LEISHMANIA_INFECTION		29	0.4800577	1.2489967	0.32	0.37391558	1	2161	tags=34%, list=19%, signal=43%
AMIT_EGF_RESPONSE_480_MCF10A	AMIT_EGF_RESPONSE_480_MCF10A		26	0.413039	1.2482334	0.1724138	0.37440893	1	2041	tags=31%, list=18%, signal=38%
YAGI_AML_FAB_MARKERS	YAGI_AML_FAB_MARKERS		126	0.33084363	1.2469615	0.1764706	0.37591073	1	1445	tags=24%, list=13%, signal=27%
LIAO_HAVE_SOX4_BINDING_SITES	LIAO_HAVE_SOX4_BINDING_SITES		24	0.44982997	1.2457498	0.14545454	0.37734535	1	1570	tags=38%, list=14%, signal=44%
NAGASHIMA_NRG1_SIGNALING_UP	NAGASHIMA_NRG1_SIGNALING_UP		125	0.38399932	1.2452414	0.2	0.37756592	1	2137	tags=39%, list=19%, signal=48%
HOSHIDA_LIVER_CANCER_SUBCLASS_S2	HOSHIDA_LIVER_CANCER_SUBCLASS_S2		80	0.30984032	1.2451948	0.12765957	0.3770546	1	3278	tags=43%, list=29%, signal=60%
KRIGE_RESPONSE_TO_TOSEDOSTAT_6HR_DN	KRIGE_RESPONSE_TO_TOSEDOSTAT_6HR_DN		462	0.2445134	1.244597	0.1521739	0.37752745	1	2793	tags=28%, list=25%, signal=36%
MONNIER_POSTRADIATION_TUMOR_ESCAPE_UP	MONNIER_POSTRADIATION_TUMOR_ESCAPE_UP		215	0.28937092	1.2438674	0.13725491	0.37818277	1	3095	tags=37%, list=28%, signal=50%
CADWELL_ATG16L1_TARGETS_DN	CADWELL_ATG16L1_TARGETS_DN		36	0.3731031	1.2399153	0.115384616	0.3846551	1	1951	tags=28%, list=17%, signal=34%
BIOCARTA_TNFR1_PATHWAY	BIOCARTA_TNFR1_PATHWAY		19	0.38791975	1.2397357	0.28846154	0.38430673	1	4212	tags=58%, list=38%, signal=93%
HAMAI_APOPTOSIS_VIA_TRAIL_UP	HAMAI_APOPTOSIS_VIA_TRAIL_UP		209	0.29868138	1.2394472	0.19607843	0.3840428	1	2101	tags=27%, list=19%, signal=33%
HINATA_NFKB_TARGETS_KERATINOCYTE_UP	HINATA_NFKB_TARGETS_KERATINOCYTE_UP		48	0.4829271	1.2393433	0.2244898	0.38368753	1	2940	tags=42%, list=26%, signal=56%
YAO_TEMPORAL_RESPONSE_TO_PROGESTERONE_CLUSTER_15	YAO_TEMPORAL_RESPONSE_TO_PROGESTERONE_CLUSTER_15		29	0.4457634	1.2390887	0.1521739	0.3834636	1	508	tags=24%, list=5%, signal=25%
RASHI_RESPONSE_TO_IONIZING_RADIATION_6	RASHI_RESPONSE_TO_IONIZING_RADIATION_6		70	0.4264077	1.2379316	0.26	0.38515335	1	1383	tags=24%, list=12%, signal=28%
MILI_PSEUDOPODIA_HAPTOTAXIS_UP	MILI_PSEUDOPODIA_HAPTOTAXIS_UP		305	0.31676924	1.2367054	0.24	0.38672426	1	3426	tags=39%, list=31%, signal=55%
TANAKA_METHYLATED_IN_ESOPHAGEAL_CARCINOMA	TANAKA_METHYLATED_IN_ESOPHAGEAL_CARCINOMA		55	0.3337215	1.2359241	0.14	0.38735145	1	2870	tags=35%, list=26%, signal=46%
REACTOME_SYNTHESIS_OF_GPI_ANCHORED_PROTEINS	REACTOME_SYNTHESIS_OF_GPI_ANCHORED_PROTEINS		15	0.45025912	1.2343334	0.2264151	0.3897478	1	3627	tags=60%, list=32%, signal=89%
BROWNE_HCMV_INFECTION_12HR_UP	BROWNE_HCMV_INFECTION_12HR_UP		58	0.36536956	1.233072	0.13636364	0.39159694	1	1574	tags=26%, list=14%, signal=30%
REACTOME_PREFOLDIN_MEDIATED_TRANSFER_OF_SUBSTRATE_TO_CCT_TRIC	REACTOME_PREFOLDIN_MEDIATED_TRANSFER_OF_SUBSTRATE_TO_CCT_TRIC		17	0.4797027	1.2318738	0.22857143	0.3930412	1	3788	tags=76%, list=34%, signal=115%
KORKOLA_SEMINOMA_UP	KORKOLA_SEMINOMA_UP		31	0.397194	1.2306931	0.21276596	0.39449322	1	3766	tags=45%, list=34%, signal=68%
CROONQUIST_NRAS_SIGNALING_UP	CROONQUIST_NRAS_SIGNALING_UP		20	0.5353717	1.230529	0.30769232	0.39408618	1	2790	tags=55%, list=25%, signal=73%
WU_HBX_TARGETS_1_DN	WU_HBX_TARGETS_1_DN		15	0.44460613	1.2290181	0.20930232	0.3956095	1	1570	tags=27%, list=14%, signal=31%
HELLER_SILENCED_BY_METHYLATION_UP	HELLER_SILENCED_BY_METHYLATION_UP		158	0.41716516	1.2288014	0.23404256	0.39534903	1	1519	tags=29%, list=14%, signal=33%
GRUETZMANN_PANCREATIC_CANCER_UP	GRUETZMANN_PANCREATIC_CANCER_UP		252	0.32492542	1.2287624	0.16981132	0.39479664	1	2597	tags=37%, list=23%, signal=46%
BIOCARTA_PDGF_PATHWAY	BIOCARTA_PDGF_PATHWAY		22	0.40562794	1.227266	0.3	0.39645532	1	4527	tags=59%, list=40%, signal=99%
REACTOME_CHAPERONIN_MEDIATED_PROTEIN_FOLDING	REACTOME_CHAPERONIN_MEDIATED_PROTEIN_FOLDING		29	0.37233576	1.2266202	0.25581396	0.397031	1	3788	tags=59%, list=34%, signal=88%
ZHANG_BREAST_CANCER_PROGENITORS_DN	ZHANG_BREAST_CANCER_PROGENITORS_DN		88	0.31197068	1.2250165	0.15	0.39933428	1	1131	tags=19%, list=10%, signal=21%
PROVENZANI_METASTASIS_UP	PROVENZANI_METASTASIS_UP		116	0.27221194	1.2249963	0.09803922	0.3987223	1	2086	tags=23%, list=19%, signal=28%
LEE_LIVER_CANCER_DENA_UP	LEE_LIVER_CANCER_DENA_UP		46	0.42123517	1.2237301	0.13725491	0.40033004	1	1742	tags=35%, list=16%, signal=41%
VANHARANTA_UTERINE_FIBROID_WITH_7Q_DELETION_UP	VANHARANTA_UTERINE_FIBROID_WITH_7Q_DELETION_UP		40	0.3252635	1.2230915	0.19607843	0.4007493	1	2366	tags=38%, list=21%, signal=47%
KEGG_OLFACTORY_TRANSDUCTION	KEGG_OLFACTORY_TRANSDUCTION		17	0.4832672	1.2226906	0.2	0.40100905	1	2180	tags=47%, list=19%, signal=58%
BILD_MYC_ONCOGENIC_SIGNATURE	BILD_MYC_ONCOGENIC_SIGNATURE		107	0.2988663	1.2224073	0.13461539	0.40085474	1	2829	tags=36%, list=25%, signal=47%
REACTOME_TOLL_LIKE_RECEPTOR_3_CASCADE	REACTOME_TOLL_LIKE_RECEPTOR_3_CASCADE		37	0.37662205	1.2222443	0.21153846	0.40044236	1	4333	tags=54%, list=39%, signal=88%
KEGG_SMALL_CELL_LUNG_CANCER	KEGG_SMALL_CELL_LUNG_CANCER		48	0.3407435	1.221348	0.2777778	0.40126643	1	3086	tags=46%, list=28%, signal=63%
AMIT_SERUM_RESPONSE_120_MCF10A	AMIT_SERUM_RESPONSE_120_MCF10A		45	0.4155444	1.2210464	0.24528302	0.40097442	1	2026	tags=36%, list=18%, signal=43%
ACEVEDO_LIVER_CANCER_WITH_H3K9ME3_DN	ACEVEDO_LIVER_CANCER_WITH_H3K9ME3_DN		36	0.36408946	1.2188315	0.18	0.40432265	1	2707	tags=36%, list=24%, signal=47%
UDAYAKUMAR_MED1_TARGETS_UP	UDAYAKUMAR_MED1_TARGETS_UP		75	0.34374216	1.2181094	0.21276596	0.4051145	1	2396	tags=29%, list=21%, signal=37%
KEGG_COLORECTAL_CANCER	KEGG_COLORECTAL_CANCER		36	0.35646197	1.2171025	0.20833333	0.4060153	1	3891	tags=44%, list=35%, signal=68%
REACTOME_CREB_PHOPHORYLATION_THROUGH_THE_ACTIVATION_OF_RAS	REACTOME_CREB_PHOPHORYLATION_THROUGH_THE_ACTIVATION_OF_RAS		17	0.39746606	1.2163304	0.19672132	0.4068825	1	1705	tags=24%, list=15%, signal=28%
PRAMOONJAGO_SOX4_TARGETS_UP	PRAMOONJAGO_SOX4_TARGETS_UP		35	0.40947154	1.2147765	0.16071428	0.4088136	1	1973	tags=40%, list=18%, signal=48%
REACTOME_METABOLISM_OF_PROTEINS	REACTOME_METABOLISM_OF_PROTEINS		128	0.263599	1.2147697	0.2826087	0.40818658	1	4707	tags=55%, list=42%, signal=95%
OUELLET_CULTURED_OVARIAN_CANCER_INVASIVE_VS_LMP_UP	OUELLET_CULTURED_OVARIAN_CANCER_INVASIVE_VS_LMP_UP		46	0.3222624	1.2147094	0.26086956	0.4076271	1	2764	tags=37%, list=25%, signal=49%
COULOUARN_TEMPORAL_TGFB1_SIGNATURE_UP	COULOUARN_TEMPORAL_TGFB1_SIGNATURE_UP		57	0.3800921	1.2144867	0.20930232	0.40732545	1	2825	tags=44%, list=25%, signal=58%
BOYAULT_LIVER_CANCER_SUBCLASS_G5_DN	BOYAULT_LIVER_CANCER_SUBCLASS_G5_DN		15	0.51642025	1.2137526	0.26530612	0.4079981	1	1411	tags=40%, list=13%, signal=46%
BENPORATH_OCT4_TARGETS	BENPORATH_OCT4_TARGETS		150	0.2997295	1.213419	0.1923077	0.40785983	1	1158	tags=20%, list=10%, signal=22%
JAEGER_METASTASIS_DN	JAEGER_METASTASIS_DN		145	0.42700514	1.2117193	0.21818182	0.41013277	1	1783	tags=40%, list=16%, signal=47%
BIOCARTA_ECM_PATHWAY	BIOCARTA_ECM_PATHWAY		17	0.41746253	1.2084883	0.1923077	0.41595522	1	3779	tags=71%, list=34%, signal=106%
GRAHAM_CML_DIVIDING_VS_NORMAL_QUIESCENT_DN	GRAHAM_CML_DIVIDING_VS_NORMAL_QUIESCENT_DN		50	0.40963933	1.2080977	0.2037037	0.4159807	1	1963	tags=36%, list=18%, signal=43%
SPIELMAN_LYMPHOBLAST_EUROPEAN_VS_ASIAN_DN	SPIELMAN_LYMPHOBLAST_EUROPEAN_VS_ASIAN_DN		419	0.25703254	1.2061335	0.3	0.4186343	1	3509	tags=36%, list=31%, signal=51%
BIOCARTA_PROTEASOME_PATHWAY	BIOCARTA_PROTEASOME_PATHWAY		17	0.40476617	1.2056462	0.27027026	0.41896617	1	3466	tags=47%, list=31%, signal=68%
ROSS_AML_WITH_CBFB_MYH11_FUSION	ROSS_AML_WITH_CBFB_MYH11_FUSION		35	0.45986915	1.2056222	0.29411766	0.41837442	1	1896	tags=34%, list=17%, signal=41%
CREIGHTON_ENDOCRINE_THERAPY_RESISTANCE_2	CREIGHTON_ENDOCRINE_THERAPY_RESISTANCE_2		146	0.3032882	1.2051504	0.18181819	0.4185578	1	3234	tags=34%, list=29%, signal=48%
HOFMANN_CELL_LYMPHOMA_UP	HOFMANN_CELL_LYMPHOMA_UP		26	0.39911383	1.2040155	0.1875	0.419811	1	1587	tags=35%, list=14%, signal=40%
SEITZ_NEOPLASTIC_TRANSFORMATION_BY_8P_DELETION_DN	SEITZ_NEOPLASTIC_TRANSFORMATION_BY_8P_DELETION_DN		20	0.44339213	1.2026682	0.1764706	0.42151356	1	887	tags=20%, list=8%, signal=22%
FULCHER_INFLAMMATORY_RESPONSE_LECTIN_VS_LPS_UP	FULCHER_INFLAMMATORY_RESPONSE_LECTIN_VS_LPS_UP		317	0.31281453	1.202417	0.2037037	0.42129287	1	3236	tags=41%, list=29%, signal=56%
VERHAAK_AML_WITH_NPM1_MUTATED_UP	VERHAAK_AML_WITH_NPM1_MUTATED_UP		113	0.3847102	1.2023852	0.15384616	0.420734	1	2223	tags=39%, list=20%, signal=48%
SESTO_RESPONSE_TO_UV_C8	SESTO_RESPONSE_TO_UV_C8		49	0.3902556	1.2008171	0.18181819	0.4231967	1	1362	tags=24%, list=12%, signal=28%
SESTO_RESPONSE_TO_UV_C7	SESTO_RESPONSE_TO_UV_C7		49	0.35668924	1.2005656	0.16363636	0.42281085	1	1279	tags=22%, list=11%, signal=25%
NIKOLSKY_BREAST_CANCER_17Q11_Q21_AMPLICON	NIKOLSKY_BREAST_CANCER_17Q11_Q21_AMPLICON		53	0.32873744	1.1991441	0.23636363	0.42501703	1	1848	tags=26%, list=17%, signal=31%
MIDORIKAWA_AMPLIFIED_IN_LIVER_CANCER	MIDORIKAWA_AMPLIFIED_IN_LIVER_CANCER		26	0.40898922	1.1990343	0.2244898	0.42451245	1	3418	tags=50%, list=31%, signal=72%
MCLACHLAN_DENTAL_CARIES_UP	MCLACHLAN_DENTAL_CARIES_UP		134	0.44683394	1.198744	0.26666668	0.42430234	1	1423	tags=32%, list=13%, signal=36%
BROWNE_HCMV_INFECTION_8HR_UP	BROWNE_HCMV_INFECTION_8HR_UP		63	0.34117076	1.1983992	0.14583333	0.4241102	1	1580	tags=25%, list=14%, signal=29%
ROYLANCE_BREAST_CANCER_16Q_COPY_NUMBER_UP	ROYLANCE_BREAST_CANCER_16Q_COPY_NUMBER_UP		25	0.4232481	1.1982194	0.21276596	0.42380962	1	2239	tags=32%, list=20%, signal=40%
KEGG_GLIOMA	KEGG_GLIOMA		32	0.35371995	1.19674	0.21276596	0.42596057	1	2239	tags=31%, list=20%, signal=39%
ODONNELL_METASTASIS_DN	ODONNELL_METASTASIS_DN		16	0.41852522	1.1962932	0.22916667	0.42610058	1	1519	tags=31%, list=14%, signal=36%
KEGG_PATHWAYS_IN_CANCER	KEGG_PATHWAYS_IN_CANCER		208	0.2947483	1.1959498	0.14583333	0.42600104	1	3104	tags=36%, list=28%, signal=48%
KEGG_RNA_POLYMERASE	KEGG_RNA_POLYMERASE		20	0.39270955	1.1945223	0.26530612	0.42797628	1	3804	tags=65%, list=34%, signal=98%
JI_RESPONSE_TO_FSH_DN	JI_RESPONSE_TO_FSH_DN		32	0.38434574	1.1943405	0.2972973	0.42768097	1	3350	tags=44%, list=30%, signal=62%
HOLLMAN_APOPTOSIS_VIA_CD40_UP	HOLLMAN_APOPTOSIS_VIA_CD40_UP		129	0.30779922	1.1937549	0.18867925	0.42809185	1	2078	tags=24%, list=19%, signal=29%
BANDRES_RESPONSE_TO_CARMUSTIN_WITHOUT_MGMT_48HR_DN	BANDRES_RESPONSE_TO_CARMUSTIN_WITHOUT_MGMT_48HR_DN		20	0.42393285	1.1936734	0.25862068	0.42763358	1	1432	tags=30%, list=13%, signal=34%
KEGG_EPITHELIAL_CELL_SIGNALING_IN_HELICOBACTER_PYLORI_INFECTION	KEGG_EPITHELIAL_CELL_SIGNALING_IN_HELICOBACTER_PYLORI_INFECTION		42	0.35180247	1.1936556	0.23636363	0.42702186	1	3548	tags=55%, list=32%, signal=80%
REACTOME_CELL_DEATH_SIGNALLING_VIA_NRAGE_NRIF_AND_NADE	REACTOME_CELL_DEATH_SIGNALLING_VIA_NRAGE_NRIF_AND_NADE		38	0.3814778	1.1928974	0.21153846	0.42794985	1	1136	tags=18%, list=10%, signal=20%
BIOCARTA_CARM_ER_PATHWAY	BIOCARTA_CARM_ER_PATHWAY		19	0.390985	1.1919731	0.21276596	0.428913	1	3535	tags=47%, list=32%, signal=69%
GRESHOCK_CANCER_COPY_NUMBER_UP	GRESHOCK_CANCER_COPY_NUMBER_UP		201	0.27081332	1.1907886	0.1875	0.43033814	1	2894	tags=31%, list=26%, signal=42%
KEGG_CYTOSOLIC_DNA_SENSING_PATHWAY	KEGG_CYTOSOLIC_DNA_SENSING_PATHWAY		28	0.44318634	1.1907423	0.26	0.42980087	1	3001	tags=54%, list=27%, signal=73%
WU_CELL_MIGRATION	WU_CELL_MIGRATION		120	0.38141397	1.1906556	0.21052632	0.4293085	1	1990	tags=42%, list=18%, signal=50%
IVANOVA_HEMATOPOIESIS_LATE_PROGENITOR	IVANOVA_HEMATOPOIESIS_LATE_PROGENITOR		110	0.325895	1.1902027	0.26923078	0.42950445	1	2569	tags=35%, list=23%, signal=44%
ZHAN_V2_LATE_DIFFERENTIATION_GENES	ZHAN_V2_LATE_DIFFERENTIATION_GENES		27	0.3518737	1.1889927	0.21568628	0.4309434	1	1423	tags=26%, list=13%, signal=30%
MCLACHLAN_DENTAL_CARIES_DN	MCLACHLAN_DENTAL_CARIES_DN		146	0.42227757	1.1888542	0.27659574	0.430479	1	1334	tags=29%, list=12%, signal=33%
RUTELLA_RESPONSE_TO_HGF_VS_CSF2RB_AND_IL4_DN	RUTELLA_RESPONSE_TO_HGF_VS_CSF2RB_AND_IL4_DN		151	0.31937113	1.1888149	0.2	0.4299701	1	1563	tags=23%, list=14%, signal=26%
REACTOME_FORMATION_OF_THE_TERNARY_COMPLEX_AND_SUBSEQUENTLY_THE_43S_COMPLEX	REACTOME_FORMATION_OF_THE_TERNARY_COMPLEX_AND_SUBSEQUENTLY_THE_43S_COMPLEX		22	0.39582404	1.1885873	0.3478261	0.42962345	1	5395	tags=73%, list=48%, signal=140%
KYNG_DNA_DAMAGE_DN	KYNG_DNA_DAMAGE_DN		68	0.3244376	1.183842	0.24489796	0.43773264	1	2514	tags=35%, list=22%, signal=45%
REACTOME_CELL_JUNCTION_ORGANIZATION	REACTOME_CELL_JUNCTION_ORGANIZATION		57	0.39032602	1.1832689	0.21428572	0.43812627	1	2403	tags=46%, list=21%, signal=58%
OSWALD_HEMATOPOIETIC_STEM_CELL_IN_COLLAGEN_GEL_UP	OSWALD_HEMATOPOIETIC_STEM_CELL_IN_COLLAGEN_GEL_UP		124	0.34073952	1.1828743	0.14	0.43850535	1	1057	tags=20%, list=9%, signal=22%
OSWALD_HEMATOPOIETIC_STEM_CELL_IN_COLLAGEN_GEL_DN	OSWALD_HEMATOPOIETIC_STEM_CELL_IN_COLLAGEN_GEL_DN		124	0.34073952	1.1828743	0.14	0.43787533	1	1057	tags=20%, list=9%, signal=22%
MORI_SMALL_PRE_BII_LYMPHOCYTE_DN	MORI_SMALL_PRE_BII_LYMPHOCYTE_DN		46	0.34833926	1.1826643	0.21568628	0.43755576	1	2070	tags=26%, list=18%, signal=32%
LASTOWSKA_NEUROBLASTOMA_COPY_NUMBER_DN	LASTOWSKA_NEUROBLASTOMA_COPY_NUMBER_DN		387	0.2333811	1.1800224	0.20689656	0.44155982	1	3016	tags=32%, list=27%, signal=42%
KEGG_PROSTATE_CANCER	KEGG_PROSTATE_CANCER		50	0.30418128	1.1796917	0.2	0.44148257	1	2792	tags=32%, list=25%, signal=42%
STEARMAN_LUNG_CANCER_EARLY_VS_LATE_DN	STEARMAN_LUNG_CANCER_EARLY_VS_LATE_DN		46	0.40152457	1.1787916	0.30612245	0.4426928	1	2303	tags=48%, list=21%, signal=60%
DER_IFN_ALPHA_RESPONSE_UP	DER_IFN_ALPHA_RESPONSE_UP		43	0.37738732	1.1783874	0.26415095	0.44298977	1	2524	tags=37%, list=23%, signal=48%
REACTOME_GOLGI_ASSOCIATED_VESICLE_BIOGENESIS	REACTOME_GOLGI_ASSOCIATED_VESICLE_BIOGENESIS		32	0.33818078	1.1774089	0.2857143	0.44407123	1	631	tags=13%, list=6%, signal=13%
REACTOME_CHEMOKINE_RECEPTORS_BIND_CHEMOKINES	REACTOME_CHEMOKINE_RECEPTORS_BIND_CHEMOKINES		42	0.46878245	1.1759754	0.2244898	0.44606885	1	402	tags=21%, list=4%, signal=22%
SANA_TNF_SIGNALING_UP	SANA_TNF_SIGNALING_UP		47	0.5061035	1.1736544	0.25	0.44964394	1	1355	tags=38%, list=12%, signal=43%
KEGG_RIG_I_LIKE_RECEPTOR_SIGNALING_PATHWAY	KEGG_RIG_I_LIKE_RECEPTOR_SIGNALING_PATHWAY		34	0.36839843	1.172817	0.2	0.45035905	1	2267	tags=26%, list=20%, signal=33%
BOYLAN_MULTIPLE_MYELOMA_C_CLUSTER_UP	BOYLAN_MULTIPLE_MYELOMA_C_CLUSTER_UP		20	0.41933283	1.1726087	0.30612245	0.4499776	1	961	tags=30%, list=9%, signal=33%
GUENTHER_GROWTH_SPHERICAL_VS_ADHERENT_DN	GUENTHER_GROWTH_SPHERICAL_VS_ADHERENT_DN		21	0.42510706	1.1722605	0.30357143	0.45002598	1	2097	tags=43%, list=19%, signal=53%
NIKOLSKY_BREAST_CANCER_20Q12_Q13_AMPLICON	NIKOLSKY_BREAST_CANCER_20Q12_Q13_AMPLICON		70	0.31482	1.1721953	0.26415095	0.44952875	1	2824	tags=34%, list=25%, signal=46%
KEGG_VIBRIO_CHOLERAE_INFECTION	KEGG_VIBRIO_CHOLERAE_INFECTION		38	0.34994295	1.1719676	0.22916667	0.4493003	1	2839	tags=45%, list=25%, signal=60%
MATSUDA_NATURAL_KILLER_DIFFERENTIATION	MATSUDA_NATURAL_KILLER_DIFFERENTIATION		365	0.3013822	1.1699704	0.2	0.45208922	1	1467	tags=20%, list=13%, signal=23%
KOYAMA_SEMA3B_TARGETS_DN	KOYAMA_SEMA3B_TARGETS_DN		152	0.2844489	1.1692268	0.16393442	0.45285597	1	2080	tags=26%, list=19%, signal=31%
DACOSTA_UV_RESPONSE_VIA_ERCC3_UP	DACOSTA_UV_RESPONSE_VIA_ERCC3_UP		222	0.2391255	1.1682599	0.25	0.45441812	1	1588	tags=20%, list=14%, signal=23%
AMIT_EGF_RESPONSE_60_HELA	AMIT_EGF_RESPONSE_60_HELA		26	0.3855027	1.1680126	0.26923078	0.45445725	1	2838	tags=50%, list=25%, signal=67%
ZHAN_MULTIPLE_MYELOMA_HP_DN	ZHAN_MULTIPLE_MYELOMA_HP_DN		25	0.40706515	1.1675946	0.25925925	0.4545905	1	1546	tags=28%, list=14%, signal=32%
HOSHIDA_LIVER_CANCER_SURVIVAL_UP	HOSHIDA_LIVER_CANCER_SURVIVAL_UP		50	0.3623245	1.1673496	0.23214285	0.45434335	1	2502	tags=46%, list=22%, signal=59%
KEGG_PENTOSE_PHOSPHATE_PATHWAY	KEGG_PENTOSE_PHOSPHATE_PATHWAY		19	0.39074022	1.1666896	0.26	0.45500845	1	1138	tags=26%, list=10%, signal=29%
MCBRYAN_PUBERTAL_BREAST_4_5WK_UP	MCBRYAN_PUBERTAL_BREAST_4_5WK_UP		189	0.42387497	1.1657995	0.24444444	0.45591348	1	2554	tags=50%, list=23%, signal=64%
BIOCARTA_NKCELLS_PATHWAY	BIOCARTA_NKCELLS_PATHWAY		15	0.5406377	1.1654865	0.28846154	0.45579043	1	2194	tags=47%, list=20%, signal=58%
LIAN_LIPA_TARGETS_3M	LIAN_LIPA_TARGETS_3M		59	0.49507424	1.1652365	0.33333334	0.45550758	1	1377	tags=32%, list=12%, signal=37%
SAKAI_CHRONIC_HEPATITIS_VS_LIVER_CANCER_UP	SAKAI_CHRONIC_HEPATITIS_VS_LIVER_CANCER_UP		45	0.31775942	1.1649967	0.25454545	0.45527944	1	2837	tags=44%, list=25%, signal=59%
MARTINEZ_RB1_AND_TP53_TARGETS_DN	MARTINEZ_RB1_AND_TP53_TARGETS_DN		399	0.27977455	1.1646609	0.27450982	0.45516628	1	2878	tags=33%, list=26%, signal=43%
ASTON_MAJOR_DEPRESSIVE_DISORDER_DN	ASTON_MAJOR_DEPRESSIVE_DISORDER_DN		106	0.30032945	1.1634892	0.18867925	0.4570047	1	2401	tags=32%, list=21%, signal=40%
BARRIER_CANCER_RELAPSE_NORMAL_SAMPLE_DN	BARRIER_CANCER_RELAPSE_NORMAL_SAMPLE_DN		15	0.37668067	1.1634139	0.2264151	0.45658067	1	2997	tags=40%, list=27%, signal=55%
GRESHOCK_CANCER_COPY_NUMBER_DN	GRESHOCK_CANCER_COPY_NUMBER_DN		208	0.26844662	1.1631496	0.17777778	0.4563974	1	2894	tags=31%, list=26%, signal=41%
VANHARANTA_UTERINE_FIBROID_WITH_7Q_DELETION_DN	VANHARANTA_UTERINE_FIBROID_WITH_7Q_DELETION_DN		17	0.39242285	1.1629208	0.29166666	0.45626077	1	909	tags=24%, list=8%, signal=26%
DAUER_STAT3_TARGETS_DN	DAUER_STAT3_TARGETS_DN		23	0.5494507	1.1622593	0.3090909	0.4567369	1	866	tags=39%, list=8%, signal=42%
HELLER_HDAC_TARGETS_UP	HELLER_HDAC_TARGETS_UP		163	0.30151305	1.161871	0.17857143	0.456855	1	1222	tags=18%, list=11%, signal=20%
SESTO_RESPONSE_TO_UV_C6	SESTO_RESPONSE_TO_UV_C6		30	0.33200932	1.1618185	0.22	0.45642266	1	2259	tags=40%, list=20%, signal=50%
GARGALOVIC_RESPONSE_TO_OXIDIZED_PHOSPHOLIPIDS_BLACK_UP	GARGALOVIC_RESPONSE_TO_OXIDIZED_PHOSPHOLIPIDS_BLACK_UP		20	0.40537757	1.1609545	0.24590164	0.45732453	1	1145	tags=30%, list=10%, signal=33%
XU_HGF_SIGNALING_NOT_VIA_AKT1_6HR	XU_HGF_SIGNALING_NOT_VIA_AKT1_6HR		17	0.44193467	1.1606601	0.29032257	0.45747113	1	1901	tags=41%, list=17%, signal=50%
FERRANDO_T_ALL_WITH_MLL_ENL_FUSION_UP	FERRANDO_T_ALL_WITH_MLL_ENL_FUSION_UP		52	0.33670768	1.1600196	0.2244898	0.45783758	1	2419	tags=33%, list=22%, signal=42%
REACTOME_RNA_POLYMERASE_III_TRANSCRIPTION	REACTOME_RNA_POLYMERASE_III_TRANSCRIPTION		22	0.32705122	1.1594415	0.27083334	0.45816094	1	3664	tags=59%, list=33%, signal=88%
TURASHVILI_BREAST_NORMAL_DUCTAL_VS_LOBULAR_UP	TURASHVILI_BREAST_NORMAL_DUCTAL_VS_LOBULAR_UP		28	0.37564692	1.1592102	0.32608697	0.4579504	1	2336	tags=29%, list=21%, signal=36%
BROWNE_HCMV_INFECTION_6HR_UP	BROWNE_HCMV_INFECTION_6HR_UP		42	0.38383874	1.1575948	0.20833333	0.46088007	1	872	tags=24%, list=8%, signal=26%
SESTO_RESPONSE_TO_UV_C2	SESTO_RESPONSE_TO_UV_C2		33	0.31612718	1.157167	0.33333334	0.4608658	1	4026	tags=52%, list=36%, signal=80%
KYNG_DNA_DAMAGE_UP	KYNG_DNA_DAMAGE_UP		66	0.33308962	1.1549883	0.22222222	0.4638416	1	2161	tags=33%, list=19%, signal=41%
WEIGEL_OXIDATIVE_STRESS_BY_HNE_AND_H2O2	WEIGEL_OXIDATIVE_STRESS_BY_HNE_AND_H2O2		28	0.36598626	1.1513963	0.23404256	0.4700637	1	2094	tags=36%, list=19%, signal=44%
BIOCARTA_KERATINOCYTE_PATHWAY	BIOCARTA_KERATINOCYTE_PATHWAY		25	0.33663484	1.1509973	0.2413793	0.47013053	1	775	tags=16%, list=7%, signal=17%
BASSO_CD40_SIGNALING_UP	BASSO_CD40_SIGNALING_UP		63	0.42236432	1.149223	0.36	0.47244558	1	2388	tags=35%, list=21%, signal=44%
BIOCARTA_ALK_PATHWAY	BIOCARTA_ALK_PATHWAY		22	0.3598302	1.1488893	0.3265306	0.47232524	1	543	tags=14%, list=5%, signal=14%
REACTOME_TOLL_LIKE_RECEPTOR_4_CASCADE	REACTOME_TOLL_LIKE_RECEPTOR_4_CASCADE		18	0.47175115	1.147958	0.42	0.4731504	1	1393	tags=33%, list=12%, signal=38%
CREIGHTON_AKT1_SIGNALING_VIA_MTOR_DN	CREIGHTON_AKT1_SIGNALING_VIA_MTOR_DN		18	0.3933952	1.1478921	0.36	0.47261634	1	3811	tags=61%, list=34%, signal=92%
MULLIGHAN_NPM1_MUTATED_SIGNATURE_1_UP	MULLIGHAN_NPM1_MUTATED_SIGNATURE_1_UP		148	0.28229758	1.1477836	0.23076923	0.47217268	1	1578	tags=22%, list=14%, signal=26%
ZHAN_EARLY_DIFFERENTIATION_GENES_DN	ZHAN_EARLY_DIFFERENTIATION_GENES_DN		32	0.41975653	1.1475258	0.3255814	0.47204244	1	1560	tags=25%, list=14%, signal=29%
JAZAG_TGFB1_SIGNALING_DN	JAZAG_TGFB1_SIGNALING_DN		26	0.34606865	1.1463531	0.26190478	0.47325858	1	3074	tags=38%, list=27%, signal=53%
LEE_LIVER_CANCER_E2F1_UP	LEE_LIVER_CANCER_E2F1_UP		48	0.40571642	1.1459211	0.26530612	0.4734474	1	2290	tags=42%, list=20%, signal=52%
DEURIG_T_CELL_PROLYMPHOCYTIC_LEUKEMIA_UP	DEURIG_T_CELL_PROLYMPHOCYTIC_LEUKEMIA_UP		216	0.2608318	1.1448694	0.23728813	0.47486582	1	2418	tags=26%, list=22%, signal=33%
HEDENFALK_BREAST_CANCER_BRCA1_VS_BRCA2	HEDENFALK_BREAST_CANCER_BRCA1_VS_BRCA2		21	0.3274851	1.1447532	0.24444444	0.47452182	1	1973	tags=29%, list=18%, signal=35%
KEGG_TIGHT_JUNCTION	KEGG_TIGHT_JUNCTION		89	0.3301038	1.1437137	0.24489796	0.4756802	1	2584	tags=35%, list=23%, signal=45%
BRUECKNER_TARGETS_OF_MIRLET7A3_UP	BRUECKNER_TARGETS_OF_MIRLET7A3_UP		66	0.35275275	1.1424861	0.26415095	0.47702742	1	1249	tags=24%, list=11%, signal=27%
BIOCARTA_RHO_PATHWAY	BIOCARTA_RHO_PATHWAY		27	0.35009086	1.1420803	0.3018868	0.47732082	1	3426	tags=63%, list=31%, signal=90%
RIZKI_TUMOR_INVASIVENESS_2D_UP	RIZKI_TUMOR_INVASIVENESS_2D_UP		47	0.27029377	1.1408417	0.18367347	0.4791379	1	3051	tags=38%, list=27%, signal=52%
YAO_TEMPORAL_RESPONSE_TO_PROGESTERONE_CLUSTER_7	YAO_TEMPORAL_RESPONSE_TO_PROGESTERONE_CLUSTER_7		56	0.27880892	1.1398335	0.3409091	0.48036116	1	4403	tags=54%, list=39%, signal=88%
ZHANG_PROLIFERATING_VS_QUIESCENT	ZHANG_PROLIFERATING_VS_QUIESCENT		32	0.36110792	1.1385667	0.27272728	0.48209292	1	1914	tags=31%, list=17%, signal=38%
IWANAGA_CARCINOGENESIS_BY_KRAS_PTEN_UP	IWANAGA_CARCINOGENESIS_BY_KRAS_PTEN_UP		117	0.30435926	1.1373397	0.19607843	0.48336765	1	2893	tags=37%, list=26%, signal=49%
BIOCARTA_IGF1_PATHWAY	BIOCARTA_IGF1_PATHWAY		15	0.36600676	1.1355369	0.27450982	0.48598278	1	4527	tags=60%, list=40%, signal=101%
LIN_MELANOMA_COPY_NUMBER_UP	LIN_MELANOMA_COPY_NUMBER_UP		41	0.35352048	1.1345603	0.29545453	0.48697662	1	3000	tags=37%, list=27%, signal=50%
KEGG_CHEMOKINE_SIGNALING_PATHWAY	KEGG_CHEMOKINE_SIGNALING_PATHWAY		129	0.33465028	1.1343889	0.28846154	0.4866684	1	2790	tags=35%, list=25%, signal=46%
SEITZ_NEOPLASTIC_TRANSFORMATION_BY_8P_DELETION_UP	SEITZ_NEOPLASTIC_TRANSFORMATION_BY_8P_DELETION_UP		47	0.43146303	1.1337414	0.29090908	0.48711613	1	1695	tags=40%, list=15%, signal=47%
VERRECCHIA_DELAYED_RESPONSE_TO_TGFB1	VERRECCHIA_DELAYED_RESPONSE_TO_TGFB1		26	0.39220566	1.1334213	0.28301886	0.48731446	1	2844	tags=35%, list=25%, signal=46%
HESS_TARGETS_OF_HOXA9_AND_MEIS1_DN	HESS_TARGETS_OF_HOXA9_AND_MEIS1_DN		62	0.4340371	1.1329954	0.24489796	0.48747182	1	1973	tags=39%, list=18%, signal=47%
GARGALOVIC_RESPONSE_TO_OXIDIZED_PHOSPHOLIPIDS_BLUE_UP	GARGALOVIC_RESPONSE_TO_OXIDIZED_PHOSPHOLIPIDS_BLUE_UP		56	0.32812226	1.1325622	0.34545454	0.48759806	1	3192	tags=43%, list=29%, signal=60%
GENTILE_UV_RESPONSE_CLUSTER_D7	GENTILE_UV_RESPONSE_CLUSTER_D7		25	0.33288833	1.1305214	0.3137255	0.49077174	1	3613	tags=52%, list=32%, signal=77%
OUILLETTE_CLL_13Q14_DELETION_UP	OUILLETTE_CLL_13Q14_DELETION_UP		33	0.3493285	1.1283505	0.25	0.49440184	1	2601	tags=39%, list=23%, signal=51%
MCBRYAN_PUBERTAL_BREAST_6_7WK_DN	MCBRYAN_PUBERTAL_BREAST_6_7WK_DN		62	0.37747467	1.1277958	0.27450982	0.49500477	1	415	tags=21%, list=4%, signal=22%
BIOCARTA_EGF_PATHWAY	BIOCARTA_EGF_PATHWAY		20	0.37887084	1.1264621	0.33333334	0.49710828	1	4444	tags=55%, list=40%, signal=91%
HALMOS_CEBPA_TARGETS_UP	HALMOS_CEBPA_TARGETS_UP		29	0.3916066	1.1257787	0.29166666	0.49799833	1	1237	tags=28%, list=11%, signal=31%
RIZ_ERYTHROID_DIFFERENTIATION_HBZ	RIZ_ERYTHROID_DIFFERENTIATION_HBZ		29	0.390532	1.1247773	0.28846154	0.4996155	1	2528	tags=41%, list=23%, signal=53%
KEGG_T_CELL_RECEPTOR_SIGNALING_PATHWAY	KEGG_T_CELL_RECEPTOR_SIGNALING_PATHWAY		68	0.3544582	1.1241739	0.3272727	0.5001953	1	3338	tags=37%, list=30%, signal=52%
OUILLETTE_CLL_13Q14_DELETION_DN	OUILLETTE_CLL_13Q14_DELETION_DN		35	0.33683285	1.123826	0.23214285	0.50033945	1	3234	tags=43%, list=29%, signal=60%
RICKMAN_TUMOR_DIFFERENTIATED_WELL_VS_MODERATELY_DN	RICKMAN_TUMOR_DIFFERENTIATED_WELL_VS_MODERATELY_DN		57	0.3701687	1.1237624	0.28301886	0.4997668	1	1908	tags=30%, list=17%, signal=36%
ZHOU_INFLAMMATORY_RESPONSE_LIVE_UP	ZHOU_INFLAMMATORY_RESPONSE_LIVE_UP		219	0.30591908	1.1222167	0.30769232	0.5024582	1	1599	tags=22%, list=14%, signal=26%
LOPES_METHYLATED_IN_COLON_CANCER_DN	LOPES_METHYLATED_IN_COLON_CANCER_DN		17	0.40070602	1.1215668	0.3265306	0.5029162	1	304	tags=18%, list=3%, signal=18%
ICHIBA_GRAFT_VERSUS_HOST_DISEASE_35D_UP	ICHIBA_GRAFT_VERSUS_HOST_DISEASE_35D_UP		115	0.43009013	1.1196237	0.2888889	0.5063337	1	1888	tags=35%, list=17%, signal=41%
REACTOME_PURINE_METABOLISM	REACTOME_PURINE_METABOLISM		22	0.3290854	1.1188614	0.3478261	0.5075838	1	3759	tags=50%, list=34%, signal=75%
HELLER_HDAC_TARGETS_DN	HELLER_HDAC_TARGETS_DN		169	0.3000213	1.1183923	0.3090909	0.5076734	1	2035	tags=28%, list=18%, signal=34%
MARTORIATI_MDM4_TARGETS_NEUROEPITHELIUM_UP	MARTORIATI_MDM4_TARGETS_NEUROEPITHELIUM_UP		76	0.3036913	1.1159499	0.2982456	0.511266	1	1371	tags=20%, list=12%, signal=22%
MOOTHA_GLYCOLYSIS	MOOTHA_GLYCOLYSIS		15	0.4394099	1.1157477	0.33333334	0.5109402	1	1868	tags=47%, list=17%, signal=56%
WANG_LMO4_TARGETS_UP	WANG_LMO4_TARGETS_UP		183	0.23543897	1.1157243	0.23636363	0.51033825	1	2045	tags=21%, list=18%, signal=26%
SENESE_HDAC3_TARGETS_DN	SENESE_HDAC3_TARGETS_DN		256	0.2537246	1.1148895	0.2264151	0.51089287	1	2739	tags=30%, list=24%, signal=39%
HAHTOLA_MYCOSIS_FUNGOIDES_CD4_DN	HAHTOLA_MYCOSIS_FUNGOIDES_CD4_DN		67	0.29792088	1.1146873	0.36956522	0.51093894	1	3915	tags=48%, list=35%, signal=73%
DACOSTA_UV_RESPONSE_VIA_ERCC3_COMMON_UP	DACOSTA_UV_RESPONSE_VIA_ERCC3_COMMON_UP		43	0.3090735	1.114307	0.28301886	0.51109844	1	1178	tags=19%, list=11%, signal=21%
DER_IFN_GAMMA_RESPONSE_UP	DER_IFN_GAMMA_RESPONSE_UP		46	0.3316677	1.113799	0.34615386	0.51135045	1	2524	tags=35%, list=23%, signal=45%
FLECHNER_PBL_KIDNEY_TRANSPLANT_REJECTED_VS_OK_DN	FLECHNER_PBL_KIDNEY_TRANSPLANT_REJECTED_VS_OK_DN		33	0.27861163	1.1131692	0.31914893	0.5117997	1	3476	tags=33%, list=31%, signal=48%
REACTOME_TRANSLATION	REACTOME_TRANSLATION		67	0.305899	1.1130881	0.38	0.5113064	1	5395	tags=69%, list=48%, signal=132%
RIGGINS_TAMOXIFEN_RESISTANCE_DN	RIGGINS_TAMOXIFEN_RESISTANCE_DN		132	0.32558388	1.1122696	0.22	0.51208454	1	1877	tags=27%, list=17%, signal=31%
BENPORATH_MYC_TARGETS_WITH_EBOX	BENPORATH_MYC_TARGETS_WITH_EBOX		151	0.23106515	1.1118494	0.2962963	0.5122704	1	2107	tags=23%, list=19%, signal=28%
RICKMAN_TUMOR_DIFFERENTIATED_WELL_VS_POORLY_UP	RICKMAN_TUMOR_DIFFERENTIATED_WELL_VS_POORLY_UP		119	0.30983657	1.1099584	0.35555556	0.51528007	1	3239	tags=41%, list=29%, signal=57%
BILD_SRC_ONCOGENIC_SIGNATURE	BILD_SRC_ONCOGENIC_SIGNATURE		24	0.37166432	1.1094226	0.2962963	0.51553905	1	992	tags=21%, list=9%, signal=23%
BIOCARTA_IL1R_PATHWAY	BIOCARTA_IL1R_PATHWAY		18	0.384126	1.1084085	0.34545454	0.5165237	1	905	tags=17%, list=8%, signal=18%
DEBIASI_APOPTOSIS_BY_REOVIRUS_INFECTION_UP	DEBIASI_APOPTOSIS_BY_REOVIRUS_INFECTION_UP		141	0.30077192	1.1083748	0.28846154	0.51599514	1	2932	tags=33%, list=26%, signal=45%
BROWNE_HCMV_INFECTION_4HR_DN	BROWNE_HCMV_INFECTION_4HR_DN		137	0.2631525	1.1070112	0.2264151	0.51769483	1	3793	tags=46%, list=34%, signal=69%
GRAHAM_NORMAL_QUIESCENT_VS_NORMAL_DIVIDING_UP	GRAHAM_NORMAL_QUIESCENT_VS_NORMAL_DIVIDING_UP		35	0.41617578	1.1062516	0.30769232	0.51827145	1	1281	tags=29%, list=11%, signal=32%
TURASHVILI_BREAST_DUCTAL_CARCINOMA_VS_DUCTAL_NORMAL_UP	TURASHVILI_BREAST_DUCTAL_CARCINOMA_VS_DUCTAL_NORMAL_UP		22	0.45037156	1.1062393	0.3043478	0.5176465	1	1408	tags=27%, list=13%, signal=31%
BAELDE_DIABETIC_NEPHROPATHY_DN	BAELDE_DIABETIC_NEPHROPATHY_DN		22	0.4637327	1.1050147	0.33333334	0.5193955	1	509	tags=32%, list=5%, signal=33%
DUNNE_TARGETS_OF_AML1_MTG8_FUSION_UP	DUNNE_TARGETS_OF_AML1_MTG8_FUSION_UP		32	0.40219557	1.1035224	0.31111112	0.5217702	1	1709	tags=28%, list=15%, signal=33%
IWANAGA_CARCINOGENESIS_BY_KRAS_UP	IWANAGA_CARCINOGENESIS_BY_KRAS_UP		108	0.32147583	1.1031556	0.33333334	0.52172047	1	1618	tags=28%, list=14%, signal=32%
ZHAN_MULTIPLE_MYELOMA_SPIKED	ZHAN_MULTIPLE_MYELOMA_SPIKED		15	0.505955	1.1031082	0.37209302	0.52118576	1	1068	tags=27%, list=10%, signal=29%
KEGG_LEUKOCYTE_TRANSENDOTHELIAL_MIGRATION	KEGG_LEUKOCYTE_TRANSENDOTHELIAL_MIGRATION		85	0.35329095	1.1028926	0.32692307	0.52098215	1	2333	tags=35%, list=21%, signal=44%
MORI_PLASMA_CELL_UP	MORI_PLASMA_CELL_UP		28	0.33845863	1.1022832	0.3529412	0.52164656	1	2625	tags=32%, list=23%, signal=42%
LUI_THYROID_CANCER_PAX8_PPARG_UP	LUI_THYROID_CANCER_PAX8_PPARG_UP		27	0.35009328	1.1012932	0.26415095	0.52299565	1	3095	tags=52%, list=28%, signal=71%
YAO_TEMPORAL_RESPONSE_TO_PROGESTERONE_CLUSTER_17	YAO_TEMPORAL_RESPONSE_TO_PROGESTERONE_CLUSTER_17		143	0.22942363	1.1009098	0.2826087	0.5231556	1	4120	tags=43%, list=37%, signal=67%
REACTOME_G_ALPHA_12_13_SIGNALLING_EVENTS	REACTOME_G_ALPHA_12_13_SIGNALLING_EVENTS		37	0.37284064	1.1008872	0.26530612	0.5226012	1	505	tags=11%, list=5%, signal=11%
SATO_SILENCED_BY_METHYLATION_IN_PANCREATIC_CANCER_2	SATO_SILENCED_BY_METHYLATION_IN_PANCREATIC_CANCER_2		30	0.41934147	1.0998085	0.3090909	0.52433395	1	1777	tags=40%, list=16%, signal=47%
BIOCARTA_FMLP_PATHWAY	BIOCARTA_FMLP_PATHWAY		25	0.3268869	1.0973822	0.36	0.52844346	1	2063	tags=28%, list=18%, signal=34%
CHUANG_OXIDATIVE_STRESS_RESPONSE_UP	CHUANG_OXIDATIVE_STRESS_RESPONSE_UP		18	0.3897898	1.0966452	0.32258064	0.52923274	1	1999	tags=33%, list=18%, signal=41%
VALK_AML_CLUSTER_13	VALK_AML_CLUSTER_13		16	0.40647203	1.0960975	0.3508772	0.5297898	1	2162	tags=44%, list=19%, signal=54%
GESERICK_TERT_TARGETS_DN	GESERICK_TERT_TARGETS_DN		17	0.42830062	1.0945858	0.375	0.53199285	1	1896	tags=47%, list=17%, signal=57%
SMID_BREAST_CANCER_RELAPSE_IN_LUNG_UP	SMID_BREAST_CANCER_RELAPSE_IN_LUNG_UP		15	0.44263038	1.0945659	0.35416666	0.5313649	1	1695	tags=33%, list=15%, signal=39%
KAN_RESPONSE_TO_ARSENIC_TRIOXIDE	KAN_RESPONSE_TO_ARSENIC_TRIOXIDE		70	0.33748308	1.0939175	0.3220339	0.5322664	1	1145	tags=20%, list=10%, signal=22%
GAZDA_DIAMOND_BLACKFAN_ANEMIA_PROGENITOR_DN	GAZDA_DIAMOND_BLACKFAN_ANEMIA_PROGENITOR_DN		35	0.3195838	1.0921872	0.39583334	0.53457946	1	3122	tags=37%, list=28%, signal=51%
IZADPANAH_STEM_CELL_ADIPOSE_VS_BONE_UP	IZADPANAH_STEM_CELL_ADIPOSE_VS_BONE_UP		76	0.30311614	1.0909877	0.33333334	0.53602785	1	3092	tags=47%, list=28%, signal=65%
REACTOME_REGULATION_OF_GENE_EXPRESSION_IN_BETA_CELLS	REACTOME_REGULATION_OF_GENE_EXPRESSION_IN_BETA_CELLS		61	0.28072762	1.0907421	0.30769232	0.53587675	1	5317	tags=67%, list=47%, signal=127%
AMBROSINI_FLAVOPIRIDOL_TREATMENT_TP53	AMBROSINI_FLAVOPIRIDOL_TREATMENT_TP53		60	0.30779928	1.0892601	0.3773585	0.5381662	1	1999	tags=27%, list=18%, signal=32%
MULLIGHAN_NPM1_SIGNATURE_3_UP	MULLIGHAN_NPM1_SIGNATURE_3_UP		188	0.25774905	1.0886573	0.38	0.538652	1	1578	tags=19%, list=14%, signal=22%
REACTOME_ACTIVATION_OF_KAINATE_RECEPTORS_UPON_GLUTAMATE_BINDING	REACTOME_ACTIVATION_OF_KAINATE_RECEPTORS_UPON_GLUTAMATE_BINDING		22	0.3540765	1.0882578	0.36842105	0.53839195	1	2094	tags=27%, list=19%, signal=33%
HOSHIDA_LIVER_CANCER_SUBCLASS_S1	HOSHIDA_LIVER_CANCER_SUBCLASS_S1		184	0.32390577	1.087057	0.34615386	0.5399455	1	3020	tags=45%, list=27%, signal=60%
REACTOME_EGFR_DOWNREGULATION	REACTOME_EGFR_DOWNREGULATION		20	0.31667596	1.0863482	0.3508772	0.5402414	1	3682	tags=50%, list=33%, signal=74%
ZHOU_INFLAMMATORY_RESPONSE_LPS_UP	ZHOU_INFLAMMATORY_RESPONSE_LPS_UP		197	0.31708533	1.0848184	0.3478261	0.54247135	1	2300	tags=30%, list=21%, signal=38%
SENESE_HDAC1_AND_HDAC2_TARGETS_UP	SENESE_HDAC1_AND_HDAC2_TARGETS_UP		117	0.33322626	1.0839847	0.30508474	0.54366165	1	2305	tags=34%, list=21%, signal=43%
YAMASHITA_LIVER_CANCER_WITH_EPCAM_UP	YAMASHITA_LIVER_CANCER_WITH_EPCAM_UP		28	0.3427916	1.0833151	0.27586207	0.5442351	1	3582	tags=57%, list=32%, signal=84%
KEGG_REGULATION_OF_ACTIN_CYTOSKELETON	KEGG_REGULATION_OF_ACTIN_CYTOSKELETON		137	0.29201227	1.0830786	0.3265306	0.5439048	1	2838	tags=34%, list=25%, signal=44%
AMUNDSON_GENOTOXIC_SIGNATURE	AMUNDSON_GENOTOXIC_SIGNATURE		63	0.28791597	1.0816737	0.3043478	0.5458667	1	379	tags=13%, list=3%, signal=13%
MAHAJAN_RESPONSE_TO_IL1A_UP	MAHAJAN_RESPONSE_TO_IL1A_UP		45	0.3755894	1.0814555	0.42105263	0.545508	1	2790	tags=47%, list=25%, signal=62%
TAKEDA_TARGETS_OF_NUP98_HOXA9_FUSION_3D_DN	TAKEDA_TARGETS_OF_NUP98_HOXA9_FUSION_3D_DN		16	0.53441995	1.0809965	0.46341464	0.5458119	1	663	tags=25%, list=6%, signal=27%
KEGG_APOPTOSIS	KEGG_APOPTOSIS		43	0.32320762	1.0806582	0.3888889	0.54576594	1	2837	tags=33%, list=25%, signal=43%
ZHAN_MULTIPLE_MYELOMA_UP	ZHAN_MULTIPLE_MYELOMA_UP		31	0.27311477	1.0805593	0.3859649	0.54534733	1	4329	tags=48%, list=39%, signal=79%
SENESE_HDAC3_TARGETS_UP	SENESE_HDAC3_TARGETS_UP		258	0.2868392	1.0794051	0.42307693	0.5467075	1	3095	tags=37%, list=28%, signal=50%
LAIHO_COLORECTAL_CANCER_SERRATED_DN	LAIHO_COLORECTAL_CANCER_SERRATED_DN		47	0.28164732	1.0784147	0.45454547	0.54789746	1	3448	tags=38%, list=31%, signal=55%
YAGI_AML_WITH_T_8_21_TRANSLOCATION	YAGI_AML_WITH_T_8_21_TRANSLOCATION		228	0.24559006	1.0782659	0.2962963	0.5475248	1	2263	tags=27%, list=20%, signal=33%
HAHTOLA_MYCOSIS_FUNGOIDES_SKIN_DN	HAHTOLA_MYCOSIS_FUNGOIDES_SKIN_DN		17	0.40991527	1.0772362	0.44230768	0.5490527	1	2853	tags=41%, list=25%, signal=55%
ROVERSI_GLIOMA_COPY_NUMBER_UP	ROVERSI_GLIOMA_COPY_NUMBER_UP		60	0.3282338	1.0768788	0.34615386	0.54913735	1	1556	tags=22%, list=14%, signal=25%
SMITH_TERT_TARGETS_UP	SMITH_TERT_TARGETS_UP		85	0.24684675	1.0766535	0.30357143	0.5489465	1	2237	tags=24%, list=20%, signal=29%
REACTOME_MEMBRANE_TRAFFICKING	REACTOME_MEMBRANE_TRAFFICKING		48	0.25916222	1.0762032	0.3272727	0.54934436	1	631	tags=8%, list=6%, signal=9%
DASU_IL6_SIGNALING_SCAR_UP	DASU_IL6_SIGNALING_SCAR_UP		17	0.40444928	1.0756228	0.35416666	0.5498538	1	1063	tags=24%, list=9%, signal=26%
GAURNIER_PSMD4_TARGETS	GAURNIER_PSMD4_TARGETS		28	0.50389	1.0756148	0.41304347	0.54920495	1	2790	tags=54%, list=25%, signal=71%
KIM_WT1_TARGETS_12HR_UP	KIM_WT1_TARGETS_12HR_UP		91	0.31724432	1.0754372	0.4	0.54885346	1	1371	tags=22%, list=12%, signal=25%
BANDRES_RESPONSE_TO_CARMUSTIN_MGMT_48HR_DN	BANDRES_RESPONSE_TO_CARMUSTIN_MGMT_48HR_DN		101	0.31356692	1.0752902	0.28301886	0.5485947	1	1563	tags=21%, list=14%, signal=24%
BIOCARTA_IL2RB_PATHWAY	BIOCARTA_IL2RB_PATHWAY		23	0.36432344	1.075119	0.35185185	0.54818237	1	2590	tags=30%, list=23%, signal=40%
CREIGHTON_ENDOCRINE_THERAPY_RESISTANCE_3	CREIGHTON_ENDOCRINE_THERAPY_RESISTANCE_3		341	0.26045167	1.074728	0.25925925	0.5484653	1	2404	tags=28%, list=21%, signal=34%
SIG_CHEMOTAXIS	SIG_CHEMOTAXIS		31	0.32620084	1.0744534	0.34042552	0.5482674	1	3426	tags=42%, list=31%, signal=60%
MILI_PSEUDOPODIA_CHEMOTAXIS_UP	MILI_PSEUDOPODIA_CHEMOTAXIS_UP		36	0.2988908	1.074071	0.32	0.54834145	1	3435	tags=44%, list=31%, signal=64%
KIM_LRRC3B_TARGETS	KIM_LRRC3B_TARGETS		15	0.5547322	1.0731007	0.4509804	0.5494829	1	1276	tags=40%, list=11%, signal=45%
AMUNDSON_POOR_SURVIVAL_AFTER_GAMMA_RADIATION_2G	AMUNDSON_POOR_SURVIVAL_AFTER_GAMMA_RADIATION_2G		93	0.29777202	1.073018	0.3962264	0.5489417	1	2855	tags=33%, list=25%, signal=44%
BIOCARTA_DEATH_PATHWAY	BIOCARTA_DEATH_PATHWAY		21	0.37035143	1.0726537	0.43396226	0.549031	1	2747	tags=43%, list=25%, signal=57%
BIOCARTA_TOLL_PATHWAY	BIOCARTA_TOLL_PATHWAY		21	0.38845974	1.0718478	0.35849056	0.55007064	1	1334	tags=19%, list=12%, signal=22%
SCHLOSSER_MYC_AND_SERUM_RESPONSE_SYNERGY	SCHLOSSER_MYC_AND_SERUM_RESPONSE_SYNERGY		21	0.31656215	1.0705162	0.36734694	0.5517217	1	5139	tags=76%, list=46%, signal=141%
RASHI_RESPONSE_TO_IONIZING_RADIATION_3	RASHI_RESPONSE_TO_IONIZING_RADIATION_3		34	0.3306048	1.0703418	0.39583334	0.5513711	1	3060	tags=35%, list=27%, signal=48%
KEGG_AMINO_SUGAR_AND_NUCLEOTIDE_SUGAR_METABOLISM	KEGG_AMINO_SUGAR_AND_NUCLEOTIDE_SUGAR_METABOLISM		32	0.31715435	1.0701503	0.36	0.5510635	1	1932	tags=28%, list=17%, signal=34%
XU_HGF_SIGNALING_NOT_VIA_AKT1_48HR_UP	XU_HGF_SIGNALING_NOT_VIA_AKT1_48HR_UP		25	0.38896778	1.0698024	0.3207547	0.5514278	1	1519	tags=32%, list=14%, signal=37%
KEGG_FC_GAMMA_R_MEDIATED_PHAGOCYTOSIS	KEGG_FC_GAMMA_R_MEDIATED_PHAGOCYTOSIS		63	0.35453025	1.0696254	0.41666666	0.5510439	1	3411	tags=44%, list=30%, signal=64%
STEIN_ESTROGEN_RESPONSE_NOT_VIA_ESRRA	STEIN_ESTROGEN_RESPONSE_NOT_VIA_ESRRA		15	0.40834895	1.0683904	0.35849056	0.5527286	1	1702	tags=40%, list=15%, signal=47%
SETLUR_PROSTATE_CANCER_TMPRSS2_ERG_FUSION_UP	SETLUR_PROSTATE_CANCER_TMPRSS2_ERG_FUSION_UP		43	0.30310434	1.0667411	0.35714287	0.5554346	1	2011	tags=28%, list=18%, signal=34%
WILENSKY_RESPONSE_TO_DARAPLADIB	WILENSKY_RESPONSE_TO_DARAPLADIB		18	0.49979848	1.0651712	0.375	0.55779964	1	4053	tags=67%, list=36%, signal=104%
NIKOLSKY_BREAST_CANCER_8Q23_Q24_AMPLICON	NIKOLSKY_BREAST_CANCER_8Q23_Q24_AMPLICON		71	0.3136222	1.0651283	0.37254903	0.5572452	1	2762	tags=35%, list=25%, signal=46%
NUTT_GBM_VS_AO_GLIOMA_UP	NUTT_GBM_VS_AO_GLIOMA_UP		30	0.3178858	1.0648991	0.34615386	0.5570104	1	3202	tags=43%, list=29%, signal=61%
REACTOME_CLATHRIN_DERIVED_VESICLE_BUDDING	REACTOME_CLATHRIN_DERIVED_VESICLE_BUDDING		37	0.29865798	1.0647739	0.3653846	0.5565434	1	631	tags=11%, list=6%, signal=11%
TONKS_TARGETS_OF_RUNX1_RUNX1T1_FUSION_ERYTHROCYTE_UP	TONKS_TARGETS_OF_RUNX1_RUNX1T1_FUSION_ERYTHROCYTE_UP		98	0.34535944	1.0643657	0.2962963	0.5566347	1	1445	tags=29%, list=13%, signal=33%
BLALOCK_ALZHEIMERS_DISEASE_INCIPIENT_DN	BLALOCK_ALZHEIMERS_DISEASE_INCIPIENT_DN		111	0.21594228	1.063352	0.375	0.55818695	1	1665	tags=16%, list=15%, signal=19%
WATANABE_RECTAL_CANCER_RADIOTHERAPY_RESPONSIVE_DN	WATANABE_RECTAL_CANCER_RADIOTHERAPY_RESPONSIVE_DN		56	0.3062877	1.0621542	0.30357143	0.5600558	1	2618	tags=32%, list=23%, signal=42%
OHM_METHYLATED_IN_ADULT_CANCERS	OHM_METHYLATED_IN_ADULT_CANCERS		17	0.41503018	1.0605767	0.41304347	0.56216776	1	838	tags=29%, list=7%, signal=32%
ST_GAQ_PATHWAY	ST_GAQ_PATHWAY		17	0.37703854	1.0602963	0.3888889	0.5621071	1	3057	tags=47%, list=27%, signal=65%
LOCKWOOD_AMPLIFIED_IN_LUNG_CANCER	LOCKWOOD_AMPLIFIED_IN_LUNG_CANCER		117	0.23162833	1.0599912	0.36734694	0.56205624	1	4508	tags=51%, list=40%, signal=85%
REACTOME_CD28_CO_STIMULATION	REACTOME_CD28_CO_STIMULATION		19	0.4110879	1.0585132	0.35185185	0.56418306	1	1473	tags=26%, list=13%, signal=30%
FAELT_B_CLL_WITH_VH_REARRANGEMENTS_UP	FAELT_B_CLL_WITH_VH_REARRANGEMENTS_UP		37	0.30563632	1.0555673	0.38636363	0.5688503	1	2506	tags=32%, list=22%, signal=42%
ROSS_AML_WITH_AML1_ETO_FUSION	ROSS_AML_WITH_AML1_ETO_FUSION		45	0.3165045	1.0541346	0.32142857	0.5714089	1	2709	tags=44%, list=24%, signal=58%
JIANG_HYPOXIA_VIA_VHL	JIANG_HYPOXIA_VIA_VHL		16	0.33948332	1.0516491	0.4	0.5752097	1	2462	tags=31%, list=22%, signal=40%
CHEN_HOXA5_TARGETS_9HR_DN	CHEN_HOXA5_TARGETS_9HR_DN		29	0.3417596	1.0516237	0.39583334	0.57457066	1	1220	tags=17%, list=11%, signal=19%
REACTOME_TRANSLATION_INITIATION_COMPLEX_FORMATION	REACTOME_TRANSLATION_INITIATION_COMPLEX_FORMATION		25	0.3451844	1.0514923	0.4375	0.57422924	1	5395	tags=72%, list=48%, signal=139%
RASHI_RESPONSE_TO_IONIZING_RADIATION_1	RASHI_RESPONSE_TO_IONIZING_RADIATION_1		31	0.33023402	1.0507243	0.3529412	0.5749264	1	2295	tags=39%, list=20%, signal=49%
ROSS_ACUTE_MYELOID_LEUKEMIA_CBF	ROSS_ACUTE_MYELOID_LEUKEMIA_CBF		50	0.30519503	1.0490066	0.35849056	0.5777356	1	2162	tags=34%, list=19%, signal=42%
BIOCARTA_CCR3_PATHWAY	BIOCARTA_CCR3_PATHWAY		16	0.36335883	1.0489516	0.44230768	0.5771669	1	2762	tags=44%, list=25%, signal=58%
WATANABE_COLON_CANCER_MSI_VS_MSS_DN	WATANABE_COLON_CANCER_MSI_VS_MSS_DN		38	0.36064687	1.0479743	0.35849056	0.5785657	1	3806	tags=45%, list=34%, signal=68%
CHNG_MULTIPLE_MYELOMA_HYPERPLOID_UP	CHNG_MULTIPLE_MYELOMA_HYPERPLOID_UP		34	0.33688188	1.0477362	0.40425533	0.578528	1	4473	tags=53%, list=40%, signal=88%
CHARAFE_BREAST_CANCER_LUMINAL_VS_MESENCHYMAL_UP	CHARAFE_BREAST_CANCER_LUMINAL_VS_MESENCHYMAL_UP		237	0.3205268	1.0472486	0.4	0.5785858	1	2045	tags=30%, list=18%, signal=36%
IVANOVA_HEMATOPOIESIS_INTERMEDIATE_PROGENITOR	IVANOVA_HEMATOPOIESIS_INTERMEDIATE_PROGENITOR		25	0.30192968	1.0470358	0.37254903	0.57838315	1	3065	tags=36%, list=27%, signal=49%
BUYTAERT_PHOTODYNAMIC_THERAPY_STRESS_UP	BUYTAERT_PHOTODYNAMIC_THERAPY_STRESS_UP		428	0.2433344	1.0463514	0.36363637	0.57889336	1	2940	tags=32%, list=26%, signal=41%
LIU_NASOPHARYNGEAL_CARCINOMA	LIU_NASOPHARYNGEAL_CARCINOMA		34	0.3075347	1.0460896	0.3773585	0.57879806	1	2750	tags=41%, list=25%, signal=54%
ICHIBA_GRAFT_VERSUS_HOST_DISEASE_D7_UP	ICHIBA_GRAFT_VERSUS_HOST_DISEASE_D7_UP		87	0.43363178	1.043724	0.3877551	0.58242494	1	3037	tags=43%, list=27%, signal=58%
MITSIADES_RESPONSE_TO_APLIDIN_UP	MITSIADES_RESPONSE_TO_APLIDIN_UP		260	0.24870047	1.0433896	0.3962264	0.5824849	1	1602	tags=21%, list=14%, signal=24%
WANG_CLIM2_TARGETS_UP	WANG_CLIM2_TARGETS_UP		110	0.25275844	1.0430979	0.3962264	0.58226854	1	3329	tags=37%, list=30%, signal=53%
WOO_LIVER_CANCER_RECURRENCE_UP	WOO_LIVER_CANCER_RECURRENCE_UP		73	0.36833486	1.0426037	0.41666666	0.58261734	1	1962	tags=33%, list=18%, signal=40%
ZHAN_MULTIPLE_MYELOMA_DN	ZHAN_MULTIPLE_MYELOMA_DN		22	0.40304115	1.0424826	0.3653846	0.5821556	1	1326	tags=36%, list=12%, signal=41%
PODAR_RESPONSE_TO_ADAPHOSTIN_UP	PODAR_RESPONSE_TO_ADAPHOSTIN_UP		87	0.30616665	1.0419468	0.41509435	0.5825717	1	3262	tags=43%, list=29%, signal=60%
REACTOME_TIGHT_JUNCTION_INTERACTIONS	REACTOME_TIGHT_JUNCTION_INTERACTIONS		24	0.41516575	1.0418363	0.375	0.58210254	1	2584	tags=46%, list=23%, signal=59%
NUYTTEN_NIPP1_TARGETS_UP	NUYTTEN_NIPP1_TARGETS_UP		355	0.25424662	1.0407512	0.34545454	0.58342355	1	2403	tags=28%, list=21%, signal=35%
RAMASWAMY_METASTASIS_DN	RAMASWAMY_METASTASIS_DN		38	0.34594673	1.0400581	0.39655173	0.5839817	1	1367	tags=29%, list=12%, signal=33%
KEGG_ACUTE_MYELOID_LEUKEMIA	KEGG_ACUTE_MYELOID_LEUKEMIA		36	0.2963807	1.0393339	0.3877551	0.58479273	1	2865	tags=31%, list=26%, signal=41%
DELLA_RESPONSE_TO_TSA_AND_BUTYRATE	DELLA_RESPONSE_TO_TSA_AND_BUTYRATE		15	0.36398166	1.0389149	0.45762712	0.5849044	1	2539	tags=60%, list=23%, signal=77%
BIOCARTA_MAPK_PATHWAY	BIOCARTA_MAPK_PATHWAY		56	0.29202396	1.0388888	0.4074074	0.58427054	1	2552	tags=25%, list=23%, signal=32%
PASQUALUCCI_LYMPHOMA_BY_GC_STAGE_UP	PASQUALUCCI_LYMPHOMA_BY_GC_STAGE_UP		183	0.24423282	1.0388389	0.35849056	0.5837466	1	2462	tags=27%, list=22%, signal=34%
LEE_NEURAL_CREST_STEM_CELL_DN	LEE_NEURAL_CREST_STEM_CELL_DN		69	0.33329228	1.0383517	0.35849056	0.5840245	1	875	tags=20%, list=8%, signal=22%
BILBAN_B_CLL_LPL_DN	BILBAN_B_CLL_LPL_DN		25	0.34442714	1.0376949	0.3653846	0.5846841	1	1563	tags=40%, list=14%, signal=46%
DER_IFN_BETA_RESPONSE_UP	DER_IFN_BETA_RESPONSE_UP		61	0.31099257	1.037694	0.45454547	0.5840301	1	2982	tags=38%, list=27%, signal=51%
BERNARD_PPAPDC1B_TARGETS_DN	BERNARD_PPAPDC1B_TARGETS_DN		23	0.34903368	1.037262	0.40350878	0.58451235	1	1297	tags=30%, list=12%, signal=34%
KOKKINAKIS_METHIONINE_DEPRIVATION_96HR_UP	KOKKINAKIS_METHIONINE_DEPRIVATION_96HR_UP		75	0.30374104	1.0370908	0.4528302	0.5842066	1	1085	tags=21%, list=10%, signal=23%
SHAFFER_IRF4_MULTIPLE_MYELOMA_PROGRAM	SHAFFER_IRF4_MULTIPLE_MYELOMA_PROGRAM		25	0.3639057	1.0366244	0.48	0.58449495	1	2050	tags=44%, list=18%, signal=54%
HOLLMAN_APOPTOSIS_VIA_CD40_DN	HOLLMAN_APOPTOSIS_VIA_CD40_DN		149	0.24975815	1.0363874	0.34545454	0.5844506	1	1932	tags=22%, list=17%, signal=26%
AMIT_SERUM_RESPONSE_240_MCF10A	AMIT_SERUM_RESPONSE_240_MCF10A		42	0.35259303	1.036166	0.41379312	0.58427405	1	2172	tags=33%, list=19%, signal=41%
SMITH_LIVER_CANCER	SMITH_LIVER_CANCER		22	0.3794434	1.0353882	0.375	0.5851669	1	1161	tags=23%, list=10%, signal=25%
HEDENFALK_BREAST_CANCER_BRACX_UP	HEDENFALK_BREAST_CANCER_BRACX_UP		15	0.34767446	1.0346813	0.41666666	0.5858372	1	3392	tags=47%, list=30%, signal=67%
NAKAMURA_TUMOR_ZONE_PERIPHERAL_VS_CENTRAL_DN	NAKAMURA_TUMOR_ZONE_PERIPHERAL_VS_CENTRAL_DN		326	0.2437592	1.0318245	0.36065573	0.5902406	1	1618	tags=21%, list=14%, signal=23%
LINDGREN_BLADDER_CANCER_CLUSTER_1_UP	LINDGREN_BLADDER_CANCER_CLUSTER_1_UP		65	0.27702528	1.0307388	0.42307693	0.5914682	1	3164	tags=35%, list=28%, signal=49%
ENK_UV_RESPONSE_EPIDERMIS_DN	ENK_UV_RESPONSE_EPIDERMIS_DN		350	0.25869453	1.0297241	0.3859649	0.59252244	1	1778	tags=23%, list=16%, signal=27%
WOOD_EBV_EBNA1_TARGETS_DN	WOOD_EBV_EBNA1_TARGETS_DN		32	0.36415988	1.0289727	0.4	0.593564	1	2955	tags=50%, list=26%, signal=68%
ALCALA_APOPTOSIS	ALCALA_APOPTOSIS		58	0.28849328	1.0283498	0.48	0.5938806	1	4170	tags=43%, list=37%, signal=68%
RUGO_STRESS_RESPONSE_SUBSET_H	RUGO_STRESS_RESPONSE_SUBSET_H		26	0.36374173	1.0271373	0.42307693	0.5954391	1	1096	tags=23%, list=10%, signal=26%
KYNG_DNA_DAMAGE_BY_GAMMA_AND_UV_RADIATION	KYNG_DNA_DAMAGE_BY_GAMMA_AND_UV_RADIATION		26	0.36374173	1.0271373	0.42307693	0.5947833	1	1096	tags=23%, list=10%, signal=26%
SCHUETZ_BREAST_CANCER_DUCTAL_INVASIVE_DN	SCHUETZ_BREAST_CANCER_DUCTAL_INVASIVE_DN		47	0.34194648	1.0270433	0.39285713	0.59430677	1	932	tags=26%, list=8%, signal=28%
REACTOME_CELL_CELL_ADHESION_SYSTEMS	REACTOME_CELL_CELL_ADHESION_SYSTEMS		42	0.36485747	1.0269518	0.4347826	0.5939164	1	2584	tags=40%, list=23%, signal=52%
LIU_SOX4_TARGETS_DN	LIU_SOX4_TARGETS_DN		187	0.21784946	1.0266776	0.3529412	0.59382105	1	4028	tags=43%, list=36%, signal=66%
VERRECCHIA_RESPONSE_TO_TGFB1_C5	VERRECCHIA_RESPONSE_TO_TGFB1_C5		16	0.3594997	1.0266697	0.4918033	0.5932067	1	2492	tags=31%, list=22%, signal=40%
XU_CREBBP_TARGETS_UP	XU_CREBBP_TARGETS_UP		20	0.36583912	1.0265187	0.49019608	0.5928246	1	2952	tags=45%, list=26%, signal=61%
FOSTER_INFLAMMATORY_RESPONSE_LPS_UP	FOSTER_INFLAMMATORY_RESPONSE_LPS_UP		119	0.3586108	1.0258814	0.38	0.59325004	1	2465	tags=38%, list=22%, signal=48%
KEGG_ENDOCYTOSIS	KEGG_ENDOCYTOSIS		100	0.25471175	1.0253412	0.43396226	0.59360987	1	3563	tags=43%, list=32%, signal=63%
FUJII_YBX1_TARGETS_UP	FUJII_YBX1_TARGETS_UP		16	0.4429105	1.0245695	0.40816328	0.59435356	1	2790	tags=50%, list=25%, signal=66%
DOANE_BREAST_CANCER_CLASSES_DN	DOANE_BREAST_CANCER_CLASSES_DN		21	0.36102962	1.0245161	0.4	0.5938735	1	2372	tags=43%, list=21%, signal=54%
CHANG_IMMORTALIZED_BY_HPV31_DN	CHANG_IMMORTALIZED_BY_HPV31_DN		32	0.41776034	1.0219812	0.46938777	0.59800863	1	1058	tags=28%, list=9%, signal=31%
CHEN_NEUROBLASTOMA_COPY_NUMBER_GAINS	CHEN_NEUROBLASTOMA_COPY_NUMBER_GAINS		30	0.36422673	1.0195206	0.44444445	0.60235614	1	660	tags=17%, list=6%, signal=18%
KRIGE_RESPONSE_TO_TOSEDOSTAT_6HR_UP	KRIGE_RESPONSE_TO_TOSEDOSTAT_6HR_UP		431	0.22146182	1.0190678	0.4385965	0.60266316	1	2753	tags=29%, list=25%, signal=37%
HAN_SATB1_TARGETS_UP	HAN_SATB1_TARGETS_UP		183	0.27506205	1.0167056	0.4814815	0.60684144	1	2181	tags=32%, list=19%, signal=39%
REACTOME_ASSOCIATION_OF_TRIC_CCT_WITH_TARGET_PROTEINS_DURING_BIOSYNTHESIS	REACTOME_ASSOCIATION_OF_TRIC_CCT_WITH_TARGET_PROTEINS_DURING_BIOSYNTHESIS		20	0.3327798	1.0162756	0.42	0.6069463	1	4678	tags=70%, list=42%, signal=120%
TAKEDA_TARGETS_OF_NUP98_HOXA9_FUSION_16D_DN	TAKEDA_TARGETS_OF_NUP98_HOXA9_FUSION_16D_DN		63	0.32227266	1.0162529	0.45652175	0.6063272	1	1046	tags=21%, list=9%, signal=23%
BIOCARTA_IL2_PATHWAY	BIOCARTA_IL2_PATHWAY		15	0.40191242	1.0152106	0.43137255	0.60772616	1	3397	tags=47%, list=30%, signal=67%
KEGG_DRUG_METABOLISM_OTHER_ENZYMES	KEGG_DRUG_METABOLISM_OTHER_ENZYMES		18	0.37260982	1.0150518	0.54	0.60742927	1	714	tags=17%, list=6%, signal=18%
NAKAYAMA_FRA2_TARGETS	NAKAYAMA_FRA2_TARGETS		22	0.33362585	1.014762	0.43137255	0.60722774	1	1690	tags=32%, list=15%, signal=37%
REACTOME_SIGNALLING_BY_NGF	REACTOME_SIGNALLING_BY_NGF		134	0.24461788	1.0144295	0.4814815	0.6073941	1	2718	tags=30%, list=24%, signal=39%
KIM_WT1_TARGETS_8HR_DN	KIM_WT1_TARGETS_8HR_DN		76	0.27000937	1.0142844	0.375	0.60703915	1	1379	tags=18%, list=12%, signal=21%
CERVERA_SDHB_TARGETS_1_UP	CERVERA_SDHB_TARGETS_1_UP		55	0.3496195	1.0140419	0.41666666	0.606938	1	1219	tags=31%, list=11%, signal=35%
BROWNE_HCMV_INFECTION_10HR_DN	BROWNE_HCMV_INFECTION_10HR_DN		32	0.32654333	1.0134146	0.4318182	0.60736763	1	2057	tags=28%, list=18%, signal=34%
MARIADASON_RESPONSE_TO_CURCUMIN_SULINDAC_5	MARIADASON_RESPONSE_TO_CURCUMIN_SULINDAC_5		17	0.33581036	1.0133917	0.42	0.60674995	1	2618	tags=41%, list=23%, signal=54%
CHAUHAN_RESPONSE_TO_METHOXYESTRADIOL_DN	CHAUHAN_RESPONSE_TO_METHOXYESTRADIOL_DN		78	0.25785744	1.0127958	0.42592594	0.6071579	1	3865	tags=42%, list=35%, signal=64%
REACTOME_AXON_GUIDANCE	REACTOME_AXON_GUIDANCE		109	0.28269297	1.01099	0.36842105	0.61009806	1	2354	tags=27%, list=21%, signal=33%
CORRE_MULTIPLE_MYELOMA_DN	CORRE_MULTIPLE_MYELOMA_DN		32	0.3542818	1.0106648	0.44642857	0.61014944	1	2118	tags=41%, list=19%, signal=50%
SHEN_SMARCA2_TARGETS_UP	SHEN_SMARCA2_TARGETS_UP		226	0.24409662	1.0100416	0.4	0.6104254	1	4013	tags=42%, list=36%, signal=65%
HONMA_DOCETAXEL_RESISTANCE	HONMA_DOCETAXEL_RESISTANCE		23	0.30656046	1.0081381	0.45762712	0.6138058	1	3031	tags=35%, list=27%, signal=48%
RICKMAN_HEAD_AND_NECK_CANCER_D	RICKMAN_HEAD_AND_NECK_CANCER_D		18	0.48535708	1.0081	0.47619048	0.6132308	1	2705	tags=44%, list=24%, signal=59%
TCGA_GLIOBLASTOMA_COPY_NUMBER_UP	TCGA_GLIOBLASTOMA_COPY_NUMBER_UP		34	0.28804582	1.0077599	0.42592594	0.6132931	1	1934	tags=26%, list=17%, signal=32%
THEILGAARD_NEUTROPHIL_AT_SKIN_WOUND_DN	THEILGAARD_NEUTROPHIL_AT_SKIN_WOUND_DN		150	0.25166363	1.0076047	0.3888889	0.6128445	1	3304	tags=36%, list=30%, signal=50%
HEIDENBLAD_AMPLICON_8Q24_UP	HEIDENBLAD_AMPLICON_8Q24_UP		18	0.33713076	1.0067372	0.42	0.6140985	1	2420	tags=39%, list=22%, signal=50%
MARTORIATI_MDM4_TARGETS_FETAL_LIVER_DN	MARTORIATI_MDM4_TARGETS_FETAL_LIVER_DN		202	0.25126642	1.0062531	0.38297874	0.6144698	1	2552	tags=27%, list=23%, signal=35%
REACTOME_REGULATION_OF_BETA_CELL_DEVELOPMENT	REACTOME_REGULATION_OF_BETA_CELL_DEVELOPMENT		68	0.24968195	1.005697	0.4117647	0.61480814	1	5464	tags=66%, list=49%, signal=128%
MARKEY_RB1_ACUTE_LOF_UP	MARKEY_RB1_ACUTE_LOF_UP		186	0.3731134	1.0045589	0.48979592	0.6162187	1	2311	tags=33%, list=21%, signal=41%
ZHAN_MULTIPLE_MYELOMA_CD1_DN	ZHAN_MULTIPLE_MYELOMA_CD1_DN		22	0.3307289	1.0039878	0.45454547	0.61649853	1	2547	tags=32%, list=23%, signal=41%
DAVIES_MULTIPLE_MYELOMA_VS_MGUS_DN	DAVIES_MULTIPLE_MYELOMA_VS_MGUS_DN		18	0.38625348	1.0038153	0.4375	0.6161484	1	1653	tags=33%, list=15%, signal=39%
SHEPARD_BMYB_MORPHOLINO_UP	SHEPARD_BMYB_MORPHOLINO_UP		105	0.2474658	1.0029879	0.48214287	0.61732084	1	2437	tags=27%, list=22%, signal=34%
FONTAINE_FOLLICULAR_THYROID_ADENOMA_UP	FONTAINE_FOLLICULAR_THYROID_ADENOMA_UP		40	0.27388117	1.0028685	0.35849056	0.6168933	1	1031	tags=15%, list=9%, signal=16%
NIKOLSKY_BREAST_CANCER_16Q24_AMPLICON	NIKOLSKY_BREAST_CANCER_16Q24_AMPLICON		24	0.34445882	1.0026697	0.41860464	0.61650103	1	646	tags=13%, list=6%, signal=13%
SNIJDERS_AMPLIFIED_IN_HEAD_AND_NECK_TUMORS	SNIJDERS_AMPLIFIED_IN_HEAD_AND_NECK_TUMORS		19	0.34825164	1.0025874	0.48214287	0.6161213	1	1096	tags=21%, list=10%, signal=23%
GAL_LEUKEMIC_STEM_CELL_UP	GAL_LEUKEMIC_STEM_CELL_UP		58	0.311285	1.0024129	0.54901963	0.61576605	1	2206	tags=31%, list=20%, signal=38%
BIOCARTA_AT1R_PATHWAY	BIOCARTA_AT1R_PATHWAY		20	0.3290396	1.0017008	0.49122807	0.61653125	1	1010	tags=20%, list=9%, signal=22%
LEE_LIVER_CANCER_MYC_TGFA_UP	LEE_LIVER_CANCER_MYC_TGFA_UP		46	0.3463019	1.0004127	0.4181818	0.61807466	1	1297	tags=33%, list=12%, signal=37%
RUTELLA_RESPONSE_TO_CSF2RB_AND_IL4_UP	RUTELLA_RESPONSE_TO_CSF2RB_AND_IL4_UP		209	0.2636711	1.0001447	0.51724136	0.61790824	1	1657	tags=20%, list=15%, signal=23%
RIZKI_TUMOR_INVASIVENESS_3D_UP	RIZKI_TUMOR_INVASIVENESS_3D_UP		121	0.26074904	0.99963313	0.4642857	0.61821383	1	2799	tags=31%, list=25%, signal=40%
SENGUPTA_NASOPHARYNGEAL_CARCINOMA_WITH_LMP1_UP	SENGUPTA_NASOPHARYNGEAL_CARCINOMA_WITH_LMP1_UP		186	0.27576658	0.99911135	0.46296296	0.6183478	1	2875	tags=38%, list=26%, signal=51%
YAGI_AML_WITH_INV_16_TRANSLOCATION	YAGI_AML_WITH_INV_16_TRANSLOCATION		253	0.22920449	0.99895185	0.43636364	0.61795926	1	1999	tags=20%, list=18%, signal=24%
WELCSH_BRCA1_TARGETS_1_UP	WELCSH_BRCA1_TARGETS_1_UP		125	0.23468228	0.9986003	0.5	0.61786807	1	3093	tags=33%, list=28%, signal=45%
BYSTRYKH_HEMATOPOIESIS_STEM_CELL_AND_BRAIN_QTL_TRANS	BYSTRYKH_HEMATOPOIESIS_STEM_CELL_AND_BRAIN_QTL_TRANS		138	0.2271028	0.99746597	0.43333334	0.6193532	1	1720	tags=19%, list=15%, signal=22%
LEE_LIVER_CANCER_MYC_UP	LEE_LIVER_CANCER_MYC_UP		45	0.30336136	0.9971165	0.47058824	0.6194006	1	389	tags=13%, list=3%, signal=14%
ELVIDGE_HIF1A_TARGETS_UP	ELVIDGE_HIF1A_TARGETS_UP		41	0.2868973	0.9968193	0.45614034	0.6193594	1	770	tags=15%, list=7%, signal=16%
ST_P38_MAPK_PATHWAY	ST_P38_MAPK_PATHWAY		24	0.32332972	0.99657845	0.53061223	0.6192089	1	1085	tags=17%, list=10%, signal=18%
REACTOME_COLLAGEN_MEDIATED_ACTIVATION_CASCADE	REACTOME_COLLAGEN_MEDIATED_ACTIVATION_CASCADE		15	0.40818802	0.99626714	0.4528302	0.61906236	1	2239	tags=40%, list=20%, signal=50%
REACTOME_P75_NTR_RECEPTOR_MEDIATED_SIGNALLING	REACTOME_P75_NTR_RECEPTOR_MEDIATED_SIGNALLING		53	0.29073015	0.99608713	0.50980395	0.61874014	1	1136	tags=13%, list=10%, signal=15%
SCHLOSSER_SERUM_RESPONSE_DN	SCHLOSSER_SERUM_RESPONSE_DN		433	0.23358048	0.9943316	0.4680851	0.62113285	1	4059	tags=44%, list=36%, signal=67%
PENG_RAPAMYCIN_RESPONSE_UP	PENG_RAPAMYCIN_RESPONSE_UP		27	0.31730166	0.9941517	0.5	0.6207788	1	789	tags=19%, list=7%, signal=20%
NELSON_RESPONSE_TO_ANDROGEN_UP	NELSON_RESPONSE_TO_ANDROGEN_UP		55	0.30116546	0.99216276	0.42857143	0.62380403	1	1043	tags=22%, list=9%, signal=24%
BOGNI_TREATMENT_RELATED_MYELOID_LEUKEMIA_DN	BOGNI_TREATMENT_RELATED_MYELOID_LEUKEMIA_DN		18	0.2947999	0.99210304	0.4716981	0.6232726	1	3120	tags=50%, list=28%, signal=69%
PELLICCIOTTA_HDAC_IN_ANTIGEN_PRESENTATION_UP	PELLICCIOTTA_HDAC_IN_ANTIGEN_PRESENTATION_UP		49	0.2222866	0.99186105	0.38181818	0.6230159	1	4246	tags=45%, list=38%, signal=72%
BREDEMEYER_RAG_SIGNALING_VIA_ATM_NOT_VIA_NFKB_DN	BREDEMEYER_RAG_SIGNALING_VIA_ATM_NOT_VIA_NFKB_DN		28	0.3138522	0.9914286	0.5	0.623317	1	1810	tags=32%, list=16%, signal=38%
NAKAMURA_METASTASIS_MODEL_UP	NAKAMURA_METASTASIS_MODEL_UP		25	0.39041138	0.99063873	0.49056605	0.6242612	1	1383	tags=24%, list=12%, signal=27%
REACTOME_BASIGIN_INTERACTIONS	REACTOME_BASIGIN_INTERACTIONS		21	0.36306736	0.9904346	0.42857143	0.62396246	1	865	tags=24%, list=8%, signal=26%
HEIDENBLAD_AMPLIFIED_IN_PANCREATIC_CANCER	HEIDENBLAD_AMPLIFIED_IN_PANCREATIC_CANCER		20	0.31713393	0.98937577	0.42307693	0.6249681	1	1008	tags=20%, list=9%, signal=22%
RODRIGUES_NTN1_AND_DCC_TARGETS	RODRIGUES_NTN1_AND_DCC_TARGETS		23	0.3663093	0.9889212	0.4893617	0.6250555	1	1873	tags=35%, list=17%, signal=42%
ZUCCHI_METASTASIS_DN	ZUCCHI_METASTASIS_DN		19	0.36664367	0.98891467	0.44230768	0.624422	1	1305	tags=32%, list=12%, signal=36%
WANG_BARRETTS_ESOPHAGUS_AND_ESOPHAGUS_CANCER_DN	WANG_BARRETTS_ESOPHAGUS_AND_ESOPHAGUS_CANCER_DN		24	0.35502982	0.9889126	0.4516129	0.62378156	1	2437	tags=29%, list=22%, signal=37%
EBAUER_TARGETS_OF_PAX3_FOXO1_FUSION_DN	EBAUER_TARGETS_OF_PAX3_FOXO1_FUSION_DN		18	0.36371335	0.98846656	0.537037	0.6238536	1	1561	tags=28%, list=14%, signal=32%
KEGG_GLYCOSAMINOGLYCAN_BIOSYNTHESIS_HEPARAN_SULFATE	KEGG_GLYCOSAMINOGLYCAN_BIOSYNTHESIS_HEPARAN_SULFATE		19	0.38174886	0.9884121	0.46666667	0.6232568	1	2427	tags=42%, list=22%, signal=54%
HENDRICKS_SMARCA4_TARGETS_UP	HENDRICKS_SMARCA4_TARGETS_UP		28	0.3126974	0.9878247	0.44642857	0.6237385	1	1489	tags=29%, list=13%, signal=33%
FONTAINE_THYROID_TUMOR_UNCERTAIN_MALIGNANCY_UP	FONTAINE_THYROID_TUMOR_UNCERTAIN_MALIGNANCY_UP		18	0.34752905	0.9878217	0.537037	0.62311244	1	579	tags=17%, list=5%, signal=18%
SCHLOSSER_SERUM_RESPONSE_AUGMENTED_BY_MYC	SCHLOSSER_SERUM_RESPONSE_AUGMENTED_BY_MYC		72	0.23996821	0.98723185	0.47272727	0.62344843	1	2664	tags=25%, list=24%, signal=33%
BIOCARTA_PAR1_PATHWAY	BIOCARTA_PAR1_PATHWAY		23	0.31676617	0.9854522	0.4375	0.62627274	1	2675	tags=35%, list=24%, signal=46%
GINESTIER_BREAST_CANCER_ZNF217_AMPLIFIED_UP	GINESTIER_BREAST_CANCER_ZNF217_AMPLIFIED_UP		36	0.29819158	0.98475873	0.48	0.6269934	1	4395	tags=50%, list=39%, signal=82%
HELLER_SILENCED_BY_METHYLATION_DN	HELLER_SILENCED_BY_METHYLATION_DN		61	0.2812798	0.98461914	0.5090909	0.62663513	1	1429	tags=20%, list=13%, signal=22%
BIOCARTA_RAC1_PATHWAY	BIOCARTA_RAC1_PATHWAY		18	0.36065733	0.9845012	0.5272727	0.6261446	1	3884	tags=67%, list=35%, signal=102%
TAKEDA_TARGETS_OF_NUP98_HOXA9_FUSION_6HR_DN	TAKEDA_TARGETS_OF_NUP98_HOXA9_FUSION_6HR_DN		23	0.37138882	0.9837622	0.4528302	0.62691665	1	1473	tags=26%, list=13%, signal=30%
BRUECKNER_TARGETS_OF_MIRLET7A3_DN	BRUECKNER_TARGETS_OF_MIRLET7A3_DN		46	0.29824093	0.98346835	0.5090909	0.62681246	1	1793	tags=30%, list=16%, signal=36%
ALONSO_METASTASIS_UP	ALONSO_METASTASIS_UP		118	0.21923538	0.9834014	0.46296296	0.62627894	1	1941	tags=20%, list=17%, signal=24%
SASSON_RESPONSE_TO_FORSKOLIN_DN	SASSON_RESPONSE_TO_FORSKOLIN_DN		46	0.30402708	0.98301005	0.5	0.6265256	1	1474	tags=22%, list=13%, signal=25%
BIOCARTA_CXCR4_PATHWAY	BIOCARTA_CXCR4_PATHWAY		17	0.32374117	0.98226017	0.40384614	0.6273367	1	2194	tags=41%, list=20%, signal=51%
JI_RESPONSE_TO_FSH_UP	JI_RESPONSE_TO_FSH_UP		44	0.3069822	0.9817208	0.56	0.62768996	1	2829	tags=45%, list=25%, signal=61%
REACTOME_TRKA_SIGNALLING_FROM_THE_PLASMA_MEMBRANE	REACTOME_TRKA_SIGNALLING_FROM_THE_PLASMA_MEMBRANE		58	0.25320005	0.9808154	0.47058824	0.6285996	1	2547	tags=34%, list=23%, signal=44%
HALMOS_CEBPA_TARGETS_DN	HALMOS_CEBPA_TARGETS_DN		23	0.3940896	0.9787385	0.53333336	0.63186383	1	1385	tags=35%, list=12%, signal=40%
HUTTMANN_B_CLL_POOR_SURVIVAL_DN	HUTTMANN_B_CLL_POOR_SURVIVAL_DN		36	0.311886	0.9786838	0.47272727	0.6312829	1	1239	tags=22%, list=11%, signal=25%
JISON_SICKLE_CELL_DISEASE_UP	JISON_SICKLE_CELL_DISEASE_UP		121	0.28718078	0.9776344	0.4181818	0.63259643	1	1314	tags=18%, list=12%, signal=20%
LUI_THYROID_CANCER_PAX8_PPARG_DN	LUI_THYROID_CANCER_PAX8_PPARG_DN		34	0.25910762	0.97743905	0.5849057	0.63251495	1	3671	tags=44%, list=33%, signal=65%
DAIRKEE_CANCER_PRONE_RESPONSE_E2	DAIRKEE_CANCER_PRONE_RESPONSE_E2		18	0.39593774	0.97642	0.4528302	0.6340216	1	487	tags=22%, list=4%, signal=23%
ST_B_CELL_ANTIGEN_RECEPTOR	ST_B_CELL_ANTIGEN_RECEPTOR		26	0.34692317	0.9762837	0.5294118	0.633571	1	2239	tags=31%, list=20%, signal=38%
NIKOLSKY_BREAST_CANCER_8Q12_Q22_AMPLICON	NIKOLSKY_BREAST_CANCER_8Q12_Q22_AMPLICON		69	0.28248024	0.9737261	0.5	0.6376307	1	1497	tags=22%, list=13%, signal=25%
SMIRNOV_CIRCULATING_ENDOTHELIOCYTES_IN_CANCER_UP	SMIRNOV_CIRCULATING_ENDOTHELIOCYTES_IN_CANCER_UP		107	0.31101808	0.9732328	0.45762712	0.6377722	1	1515	tags=27%, list=14%, signal=31%
FRASOR_TAMOXIFEN_RESPONSE_UP	FRASOR_TAMOXIFEN_RESPONSE_UP		32	0.29054904	0.97292244	0.5	0.63770056	1	2291	tags=34%, list=20%, signal=43%
PELLICCIOTTA_HDAC_IN_ANTIGEN_PRESENTATION_DN	PELLICCIOTTA_HDAC_IN_ANTIGEN_PRESENTATION_DN		37	0.29119644	0.97250277	0.45652175	0.63792866	1	3735	tags=43%, list=33%, signal=65%
DAVICIONI_TARGETS_OF_PAX_FOXO1_FUSIONS_UP	DAVICIONI_TARGETS_OF_PAX_FOXO1_FUSIONS_UP		156	0.2747443	0.97243726	0.4915254	0.6373464	1	1756	tags=24%, list=16%, signal=28%
KEGG_SYSTEMIC_LUPUS_ERYTHEMATOSUS	KEGG_SYSTEMIC_LUPUS_ERYTHEMATOSUS		36	0.32356864	0.97141	0.5283019	0.6390714	1	1473	tags=28%, list=13%, signal=32%
SENGUPTA_NASOPHARYNGEAL_CARCINOMA_WITH_LMP1_DN	SENGUPTA_NASOPHARYNGEAL_CARCINOMA_WITH_LMP1_DN		77	0.35056677	0.97102016	0.49056605	0.63927937	1	860	tags=22%, list=8%, signal=24%
MULLIGHAN_MLL_SIGNATURE_2_UP	MULLIGHAN_MLL_SIGNATURE_2_UP		242	0.23130344	0.96991825	0.4642857	0.6410136	1	3286	tags=36%, list=29%, signal=50%
ST_T_CELL_SIGNAL_TRANSDUCTION	ST_T_CELL_SIGNAL_TRANSDUCTION		33	0.35500586	0.9696412	0.46551725	0.64082515	1	1447	tags=21%, list=13%, signal=24%
TSAI_RESPONSE_TO_IONIZING_RADIATION	TSAI_RESPONSE_TO_IONIZING_RADIATION		84	0.28079662	0.96804565	0.5185185	0.6435754	1	2239	tags=27%, list=20%, signal=34%
TIEN_INTESTINE_PROBIOTICS_6HR_UP	TIEN_INTESTINE_PROBIOTICS_6HR_UP		28	0.2583765	0.9678646	0.4716981	0.64317983	1	5395	tags=64%, list=48%, signal=124%
KUNINGER_IGF1_VS_PDGFB_TARGETS_DN	KUNINGER_IGF1_VS_PDGFB_TARGETS_DN		17	0.42521793	0.96700144	0.4878049	0.64413685	1	2624	tags=47%, list=23%, signal=61%
BROWNE_HCMV_INFECTION_4HR_UP	BROWNE_HCMV_INFECTION_4HR_UP		34	0.3276724	0.9666871	0.5272727	0.64403355	1	1580	tags=32%, list=14%, signal=38%
MASSARWEH_TAMOXIFEN_RESISTANCE_DN	MASSARWEH_TAMOXIFEN_RESISTANCE_DN		122	0.2646005	0.9661448	0.56363636	0.64436615	1	2480	tags=31%, list=22%, signal=40%
RIZ_ERYTHROID_DIFFERENTIATION_HEMGN	RIZ_ERYTHROID_DIFFERENTIATION_HEMGN		25	0.334342	0.9651889	0.49019608	0.6456124	1	936	tags=20%, list=8%, signal=22%
MARTINEZ_TP53_TARGETS_DN	MARTINEZ_TP53_TARGETS_DN		406	0.23480661	0.9641031	0.5102041	0.6468413	1	2878	tags=32%, list=26%, signal=42%
JAATINEN_HEMATOPOIETIC_STEM_CELL_UP	JAATINEN_HEMATOPOIETIC_STEM_CELL_UP		147	0.27065805	0.9640771	0.54901963	0.64624345	1	1436	tags=20%, list=13%, signal=23%
VART_KSHV_INFECTION_ANGIOGENIC_MARKERS_DN	VART_KSHV_INFECTION_ANGIOGENIC_MARKERS_DN		92	0.31716055	0.9639131	0.4893617	0.64584714	1	838	tags=18%, list=7%, signal=20%
GUTIERREZ_CHRONIC_LYMPHOCYTIC_LEUKEMIA_DN	GUTIERREZ_CHRONIC_LYMPHOCYTIC_LEUKEMIA_DN		32	0.310081	0.96345836	0.5185185	0.6461111	1	441	tags=13%, list=4%, signal=13%
MCMURRAY_TP53_HRAS_COOPERATION_RESPONSE_UP	MCMURRAY_TP53_HRAS_COOPERATION_RESPONSE_UP		20	0.42065415	0.9576507	0.5319149	0.6566993	1	1326	tags=35%, list=12%, signal=40%
ENGELMANN_CANCER_PROGENITORS_DN	ENGELMANN_CANCER_PROGENITORS_DN		34	0.33508986	0.9557906	0.5192308	0.6592743	1	1616	tags=35%, list=14%, signal=41%
KEGG_WNT_SIGNALING_PATHWAY	KEGG_WNT_SIGNALING_PATHWAY		106	0.2503802	0.95561385	0.5645161	0.6589864	1	2240	tags=25%, list=20%, signal=30%
TONKS_TARGETS_OF_RUNX1_RUNX1T1_FUSION_HSC_UP	TONKS_TARGETS_OF_RUNX1_RUNX1T1_FUSION_HSC_UP		109	0.282506	0.955069	0.5	0.6593015	1	2046	tags=28%, list=18%, signal=33%
REACTOME_POST_NMDA_RECEPTOR_ACTIVATION_EVENTS	REACTOME_POST_NMDA_RECEPTOR_ACTIVATION_EVENTS		22	0.30118862	0.954334	0.51785713	0.66005754	1	1705	tags=18%, list=15%, signal=21%
LIANG_HEMATOPOIESIS_STEM_CELL_NUMBER_SMALL_VS_HUGE_UP	LIANG_HEMATOPOIESIS_STEM_CELL_NUMBER_SMALL_VS_HUGE_UP		27	0.29815876	0.953266	0.5283019	0.6616662	1	1744	tags=22%, list=16%, signal=26%
OSMAN_BLADDER_CANCER_DN	OSMAN_BLADDER_CANCER_DN		175	0.20711254	0.9525282	0.56	0.6625169	1	4125	tags=39%, list=37%, signal=61%
KEGG_THYROID_CANCER	KEGG_THYROID_CANCER		16	0.3014643	0.95132315	0.53061223	0.6640477	1	3320	tags=50%, list=30%, signal=71%
WANG_ESOPHAGUS_CANCER_VS_NORMAL_UP	WANG_ESOPHAGUS_CANCER_VS_NORMAL_UP		82	0.29016605	0.9498819	0.5686275	0.66628677	1	1383	tags=23%, list=12%, signal=26%
KEGG_O_GLYCAN_BIOSYNTHESIS	KEGG_O_GLYCAN_BIOSYNTHESIS		17	0.32843167	0.9497132	0.50980395	0.6659606	1	2593	tags=41%, list=23%, signal=54%
BARRIER_COLON_CANCER_RECURRENCE_UP	BARRIER_COLON_CANCER_RECURRENCE_UP		23	0.29478297	0.9490823	0.5625	0.666718	1	1834	tags=26%, list=16%, signal=31%
CHARAFE_BREAST_CANCER_LUMINAL_VS_BASAL_DN	CHARAFE_BREAST_CANCER_LUMINAL_VS_BASAL_DN		258	0.26581404	0.94905007	0.55172414	0.6660695	1	2230	tags=28%, list=20%, signal=34%
DOUGLAS_BMI1_TARGETS_DN	DOUGLAS_BMI1_TARGETS_DN		153	0.22069612	0.9486655	0.5423729	0.66618407	1	2559	tags=26%, list=23%, signal=33%
AMIT_EGF_RESPONSE_40_HELA	AMIT_EGF_RESPONSE_40_HELA		26	0.31213382	0.94712174	0.5272727	0.6681943	1	1240	tags=27%, list=11%, signal=30%
JAZAG_TGFB1_SIGNALING_VIA_SMAD4_UP	JAZAG_TGFB1_SIGNALING_VIA_SMAD4_UP		69	0.27393243	0.947109	0.54901963	0.6675979	1	1535	tags=20%, list=14%, signal=23%
FARMER_BREAST_CANCER_CLUSTER_1	FARMER_BREAST_CANCER_CLUSTER_1		26	0.47490016	0.94531524	0.5	0.67022175	1	1721	tags=35%, list=15%, signal=41%
ELVIDGE_HIF1A_AND_HIF2A_TARGETS_UP	ELVIDGE_HIF1A_AND_HIF2A_TARGETS_UP		26	0.3155139	0.9452724	0.54545456	0.6696009	1	770	tags=19%, list=7%, signal=21%
BLUM_RESPONSE_TO_SALIRASIB_UP	BLUM_RESPONSE_TO_SALIRASIB_UP		169	0.2113256	0.94520444	0.5614035	0.6690293	1	2388	tags=24%, list=21%, signal=30%
RUGO_RESPONSE_TO_GAMMA_RADIATION	RUGO_RESPONSE_TO_GAMMA_RADIATION		34	0.3007573	0.94489425	0.5090909	0.6690857	1	1961	tags=26%, list=18%, signal=32%
KYNG_DNA_DAMAGE_BY_GAMMA_RADIATION	KYNG_DNA_DAMAGE_BY_GAMMA_RADIATION		34	0.3007573	0.94489425	0.5090909	0.6684398	1	1961	tags=26%, list=18%, signal=32%
CHEN_LVAD_SUPPORT_OF_FAILING_HEART_DN	CHEN_LVAD_SUPPORT_OF_FAILING_HEART_DN		33	0.35415104	0.94346344	0.5862069	0.6705734	1	866	tags=27%, list=8%, signal=29%
TURASHVILI_BREAST_LOBULAR_CARCINOMA_VS_LOBULAR_NORMAL_DN	TURASHVILI_BREAST_LOBULAR_CARCINOMA_VS_LOBULAR_NORMAL_DN		42	0.36212745	0.9432884	0.5	0.670328	1	1259	tags=21%, list=11%, signal=24%
KIM_RESPONSE_TO_TSA_AND_DECITABINE_UP	KIM_RESPONSE_TO_TSA_AND_DECITABINE_UP		76	0.31121567	0.94223994	0.5185185	0.67169803	1	1690	tags=30%, list=15%, signal=35%
KEGG_GAP_JUNCTION	KEGG_GAP_JUNCTION		51	0.2621712	0.9405642	0.5272727	0.67442507	1	2748	tags=35%, list=25%, signal=47%
HUANG_FOXA2_TARGETS_UP	HUANG_FOXA2_TARGETS_UP		26	0.35989696	0.9404658	0.5849057	0.67403454	1	1614	tags=31%, list=14%, signal=36%
LASTOWSKA_NEUROBLASTOMA_COPY_NUMBER_UP	LASTOWSKA_NEUROBLASTOMA_COPY_NUMBER_UP		111	0.22278976	0.9401447	0.4909091	0.67403656	1	931	tags=10%, list=8%, signal=11%
DOUGLAS_BMI1_TARGETS_UP	DOUGLAS_BMI1_TARGETS_UP		331	0.22403553	0.93977726	0.62068963	0.6741995	1	1910	tags=20%, list=17%, signal=24%
HELLEBREKERS_SILENCED_DURING_TUMOR_ANGIOGENESIS	HELLEBREKERS_SILENCED_DURING_TUMOR_ANGIOGENESIS		34	0.33752477	0.9383209	0.5849057	0.6762988	1	1673	tags=29%, list=15%, signal=34%
STARK_PREFRONTAL_CORTEX_22Q11_DELETION_DN	STARK_PREFRONTAL_CORTEX_22Q11_DELETION_DN		345	0.18540831	0.93805176	0.53488374	0.6762315	1	2536	tags=21%, list=23%, signal=27%
BIOCARTA_FCER1_PATHWAY	BIOCARTA_FCER1_PATHWAY		24	0.30114028	0.93786776	0.5510204	0.67605656	1	1010	tags=17%, list=9%, signal=18%
KRASNOSELSKAYA_ILF3_TARGETS_DN	KRASNOSELSKAYA_ILF3_TARGETS_DN		25	0.3019303	0.93743724	0.509434	0.67624027	1	2206	tags=36%, list=20%, signal=45%
TSAI_RESPONSE_TO_RADIATION_THERAPY	TSAI_RESPONSE_TO_RADIATION_THERAPY		22	0.3884479	0.93686223	0.5416667	0.676712	1	1961	tags=36%, list=18%, signal=44%
MARSON_FOXP3_TARGETS_STIMULATED_UP	MARSON_FOXP3_TARGETS_STIMULATED_UP		16	0.4045052	0.93563026	0.53571427	0.67849314	1	4476	tags=56%, list=40%, signal=94%
LIEN_BREAST_CARCINOMA_METAPLASTIC_VS_DUCTAL_DN	LIEN_BREAST_CARCINOMA_METAPLASTIC_VS_DUCTAL_DN		49	0.35654724	0.93469393	0.53488374	0.6795037	1	2017	tags=39%, list=18%, signal=47%
KEGG_PRIMARY_IMMUNODEFICIENCY	KEGG_PRIMARY_IMMUNODEFICIENCY		25	0.366141	0.93394214	0.46153846	0.68036586	1	3004	tags=36%, list=27%, signal=49%
JI_METASTASIS_REPRESSED_BY_STK11	JI_METASTASIS_REPRESSED_BY_STK11		17	0.37389565	0.93362594	0.5510204	0.68015856	1	1663	tags=35%, list=15%, signal=41%
BILD_E2F3_ONCOGENIC_SIGNATURE	BILD_E2F3_ONCOGENIC_SIGNATURE		119	0.25231254	0.93327785	0.61538464	0.6801733	1	2031	tags=25%, list=18%, signal=30%
REACTOME_THE_ROLE_OF_NEF_IN_HIV1_REPLICATION_AND_DISEASE_PATHOGENESIS	REACTOME_THE_ROLE_OF_NEF_IN_HIV1_REPLICATION_AND_DISEASE_PATHOGENESIS		21	0.35371163	0.9331793	0.52	0.6796801	1	3860	tags=43%, list=34%, signal=65%
MORI_IMMATURE_B_LYMPHOCYTE_UP	MORI_IMMATURE_B_LYMPHOCYTE_UP		36	0.3824115	0.9325226	0.52272725	0.68040484	1	3721	tags=44%, list=33%, signal=66%
KIM_MYC_AMPLIFICATION_TARGETS_UP	KIM_MYC_AMPLIFICATION_TARGETS_UP		106	0.22639169	0.9319255	0.5531915	0.68095267	1	2781	tags=34%, list=25%, signal=45%
RICKMAN_HEAD_AND_NECK_CANCER_A	RICKMAN_HEAD_AND_NECK_CANCER_A		49	0.34305498	0.9312922	0.5714286	0.6814479	1	1104	tags=22%, list=10%, signal=25%
HOOI_ST7_TARGETS_DN	HOOI_ST7_TARGETS_DN		51	0.28605026	0.93005085	0.59615386	0.68328124	1	2235	tags=31%, list=20%, signal=39%
LENAOUR_DENDRITIC_CELL_MATURATION_DN	LENAOUR_DENDRITIC_CELL_MATURATION_DN		72	0.31271112	0.9299721	0.5769231	0.6827525	1	2109	tags=33%, list=19%, signal=41%
KIM_GASTRIC_CANCER_CHEMOSENSITIVITY	KIM_GASTRIC_CANCER_CHEMOSENSITIVITY		60	0.25175324	0.92855334	0.5849057	0.6846707	1	2744	tags=27%, list=25%, signal=35%
GAZDA_DIAMOND_BLACKFAN_ANEMIA_ERYTHROID_DN	GAZDA_DIAMOND_BLACKFAN_ANEMIA_ERYTHROID_DN		240	0.20405267	0.9278099	0.53846157	0.68548894	1	2203	tags=21%, list=20%, signal=26%
BLALOCK_ALZHEIMERS_DISEASE_INCIPIENT_UP	BLALOCK_ALZHEIMERS_DISEASE_INCIPIENT_UP		221	0.21627687	0.92705023	0.5740741	0.6862093	1	2100	tags=24%, list=19%, signal=29%
KENNY_CTNNB1_TARGETS_DN	KENNY_CTNNB1_TARGETS_DN		28	0.32390517	0.9261897	0.5535714	0.68719155	1	2470	tags=36%, list=22%, signal=46%
TOOKER_GEMCITABINE_RESISTANCE_DN	TOOKER_GEMCITABINE_RESISTANCE_DN		78	0.23365891	0.92328703	0.5555556	0.6921499	1	3017	tags=36%, list=27%, signal=49%
TOOKER_RESPONSE_TO_BEXAROTENE_UP	TOOKER_RESPONSE_TO_BEXAROTENE_UP		78	0.23365891	0.92328703	0.5555556	0.69149995	1	3017	tags=36%, list=27%, signal=49%
GENTILE_UV_RESPONSE_CLUSTER_D8	GENTILE_UV_RESPONSE_CLUSTER_D8		19	0.33858255	0.9232031	0.5102041	0.6909991	1	1016	tags=21%, list=9%, signal=23%
MODY_HIPPOCAMPUS_POSTNATAL	MODY_HIPPOCAMPUS_POSTNATAL		22	0.30457002	0.9228674	0.5263158	0.6909737	1	1764	tags=18%, list=16%, signal=22%
RODRIGUES_THYROID_CARCINOMA_DN	RODRIGUES_THYROID_CARCINOMA_DN		32	0.29632965	0.9226636	0.5217391	0.69065183	1	3682	tags=44%, list=33%, signal=65%
TAYLOR_METHYLATED_IN_ACUTE_LYMPHOBLASTIC_LEUKEMIA	TAYLOR_METHYLATED_IN_ACUTE_LYMPHOBLASTIC_LEUKEMIA		39	0.2579891	0.922005	0.5686275	0.6912361	1	2679	tags=33%, list=24%, signal=44%
KEGG_ADHERENS_JUNCTION	KEGG_ADHERENS_JUNCTION		52	0.29142356	0.9195919	0.5833333	0.69503117	1	3359	tags=38%, list=30%, signal=55%
LU_TUMOR_ANGIOGENESIS_UP	LU_TUMOR_ANGIOGENESIS_UP		15	0.39199582	0.9192048	0.68	0.69485825	1	1221	tags=27%, list=11%, signal=30%
RUTELLA_RESPONSE_TO_HGF_DN	RUTELLA_RESPONSE_TO_HGF_DN		141	0.26431572	0.9179554	0.62	0.6965337	1	2115	tags=28%, list=19%, signal=34%
STEARMAN_TUMOR_FIELD_EFFECT_UP	STEARMAN_TUMOR_FIELD_EFFECT_UP		34	0.34723255	0.9173138	0.58	0.6973015	1	2303	tags=38%, list=21%, signal=48%
RUGO_STRESS_RESPONSE_SUBSET_G	RUGO_STRESS_RESPONSE_SUBSET_G		19	0.3173033	0.9170693	0.5106383	0.6971343	1	3189	tags=47%, list=28%, signal=66%
KYNG_DNA_DAMAGE_BY_4NQO_OR_UV	KYNG_DNA_DAMAGE_BY_4NQO_OR_UV		19	0.3173033	0.9170693	0.5106383	0.69648576	1	3189	tags=47%, list=28%, signal=66%
HUPER_BREAST_BASAL_VS_LUMINAL_DN	HUPER_BREAST_BASAL_VS_LUMINAL_DN		39	0.36547217	0.91596574	0.6122449	0.6977622	1	2705	tags=41%, list=24%, signal=54%
CONCANNON_APOPTOSIS_BY_EPOXOMICIN_UP	CONCANNON_APOPTOSIS_BY_EPOXOMICIN_UP		142	0.23708822	0.915852	0.57894737	0.69730693	1	1517	tags=17%, list=14%, signal=19%
YAO_TEMPORAL_RESPONSE_TO_PROGESTERONE_CLUSTER_8	YAO_TEMPORAL_RESPONSE_TO_PROGESTERONE_CLUSTER_8		31	0.2900297	0.9147841	0.60655737	0.6989046	1	2117	tags=29%, list=19%, signal=36%
JISON_SICKLE_CELL_DISEASE_DN	JISON_SICKLE_CELL_DISEASE_DN		103	0.20407438	0.91403824	0.5576923	0.69974023	1	3457	tags=36%, list=31%, signal=51%
TURASHVILI_BREAST_LOBULAR_CARCINOMA_VS_DUCTAL_NORMAL_DN	TURASHVILI_BREAST_LOBULAR_CARCINOMA_VS_DUCTAL_NORMAL_DN		51	0.34260875	0.9134442	0.5652174	0.7002786	1	1196	tags=24%, list=11%, signal=26%
WANG_ESOPHAGUS_CANCER_VS_NORMAL_DN	WANG_ESOPHAGUS_CANCER_VS_NORMAL_DN		57	0.24802862	0.9120997	0.50877196	0.7023253	1	1497	tags=18%, list=13%, signal=20%
AGUIRRE_PANCREATIC_CANCER_COPY_NUMBER_UP	AGUIRRE_PANCREATIC_CANCER_COPY_NUMBER_UP		168	0.17658776	0.91202235	0.625	0.7018725	1	2762	tags=26%, list=25%, signal=34%
REACTOME_TRNA_AMINOACYLATION	REACTOME_TRNA_AMINOACYLATION		18	0.3215353	0.9119488	0.5952381	0.7014127	1	2264	tags=28%, list=20%, signal=35%
LINDSTEDT_DENDRITIC_CELL_MATURATION_C	LINDSTEDT_DENDRITIC_CELL_MATURATION_C		39	0.30226043	0.9078848	0.58	0.7087413	1	1280	tags=23%, list=11%, signal=26%
BERENJENO_ROCK_SIGNALING_NOT_VIA_RHOA_DN	BERENJENO_ROCK_SIGNALING_NOT_VIA_RHOA_DN		29	0.26232365	0.9063707	0.5714286	0.71077603	1	2340	tags=28%, list=21%, signal=35%
NAKAJIMA_EOSINOPHIL	NAKAJIMA_EOSINOPHIL		15	0.38320813	0.9055722	0.62222224	0.71163213	1	2566	tags=47%, list=23%, signal=60%
SPIRA_SMOKERS_LUNG_CANCER_UP	SPIRA_SMOKERS_LUNG_CANCER_UP		24	0.30858243	0.90554506	0.6	0.711061	1	3821	tags=58%, list=34%, signal=88%
KEGG_RENAL_CELL_CARCINOMA	KEGG_RENAL_CELL_CARCINOMA		45	0.24011779	0.9051639	0.64285713	0.71135664	1	3320	tags=36%, list=30%, signal=50%
DAVICIONI_MOLECULAR_ARMS_VS_ERMS_UP	DAVICIONI_MOLECULAR_ARMS_VS_ERMS_UP		184	0.19910106	0.9049882	0.62711865	0.7110776	1	2012	tags=20%, list=18%, signal=23%
REACTOME_ACTIVATED_TLR4_SIGNALLING	REACTOME_ACTIVATED_TLR4_SIGNALLING		15	0.3609791	0.9049862	0.5471698	0.71043634	1	2220	tags=33%, list=20%, signal=42%
BIOCARTA_P38MAPK_PATHWAY	BIOCARTA_P38MAPK_PATHWAY		26	0.2926408	0.90495205	0.61702126	0.7098436	1	1029	tags=15%, list=9%, signal=17%
REACTOME_LYSOSOME_VESICLE_BIOGENESIS	REACTOME_LYSOSOME_VESICLE_BIOGENESIS		16	0.2718153	0.90427804	0.6034483	0.7104656	1	631	tags=13%, list=6%, signal=13%
KEGG_GALACTOSE_METABOLISM	KEGG_GALACTOSE_METABOLISM		21	0.30886418	0.9039283	0.61403507	0.71041983	1	755	tags=14%, list=7%, signal=15%
KEGG_ARRHYTHMOGENIC_RIGHT_VENTRICULAR_CARDIOMYOPATHY_ARVC	KEGG_ARRHYTHMOGENIC_RIGHT_VENTRICULAR_CARDIOMYOPATHY_ARVC		55	0.31693605	0.9037547	0.6938776	0.71008545	1	1850	tags=25%, list=17%, signal=30%
ST_TUMOR_NECROSIS_FACTOR_PATHWAY	ST_TUMOR_NECROSIS_FACTOR_PATHWAY		18	0.38296413	0.9037168	0.5882353	0.70950913	1	4363	tags=61%, list=39%, signal=100%
DUTTA_APOPTOSIS_VIA_NFKB	DUTTA_APOPTOSIS_VIA_NFKB		16	0.40612683	0.90351814	0.64	0.70929295	1	992	tags=25%, list=9%, signal=27%
MOOTHA_PGC	MOOTHA_PGC		263	0.1810698	0.9034584	0.5882353	0.7087721	1	1948	tags=18%, list=17%, signal=21%
WINTER_HYPOXIA_METAGENE	WINTER_HYPOXIA_METAGENE		149	0.24450284	0.90291244	0.6037736	0.7089794	1	1808	tags=26%, list=16%, signal=30%
REACTOME_AMINO_ACID_AND_OLIGOPEPTIDE_SLC_TRANSPORTERS	REACTOME_AMINO_ACID_AND_OLIGOPEPTIDE_SLC_TRANSPORTERS		36	0.32828787	0.90269476	0.5762712	0.7089729	1	842	tags=22%, list=8%, signal=24%
KONDO_PROSTATE_CANCER_HCP_WITH_H3K27ME3	KONDO_PROSTATE_CANCER_HCP_WITH_H3K27ME3		47	0.27726734	0.9002053	0.6296296	0.7131283	1	3335	tags=38%, list=30%, signal=54%
GUTIERREZ_MULTIPLE_MYELOMA_DN	GUTIERREZ_MULTIPLE_MYELOMA_DN		20	0.2535414	0.89952457	0.6122449	0.7140676	1	4653	tags=50%, list=42%, signal=85%
KEGG_PHOSPHATIDYLINOSITOL_SIGNALING_SYSTEM	KEGG_PHOSPHATIDYLINOSITOL_SIGNALING_SYSTEM		36	0.23688805	0.8991049	0.65957445	0.714153	1	2547	tags=28%, list=23%, signal=36%
BILD_CTNNB1_ONCOGENIC_SIGNATURE	BILD_CTNNB1_ONCOGENIC_SIGNATURE		33	0.2972442	0.89902663	0.6363636	0.71362436	1	3333	tags=45%, list=30%, signal=65%
REACTOME_RHO_GTPASE_CYCLE	REACTOME_RHO_GTPASE_CYCLE		70	0.27066126	0.8981665	0.6037736	0.7144539	1	505	tags=9%, list=5%, signal=9%
REACTOME_NEURORANSMITTER_RECEPTOR_BINDING_AND_DOWNSTREAM_TRANSMISSION_IN_THE_POSTSYNAPTIC_CELL	REACTOME_NEURORANSMITTER_RECEPTOR_BINDING_AND_DOWNSTREAM_TRANSMISSION_IN_THE_POSTSYNAPTIC_CELL		59	0.24867149	0.89805704	0.5645161	0.71397823	1	2094	tags=20%, list=19%, signal=25%
HELLER_HDAC_TARGETS_SILENCED_BY_METHYLATION_UP	HELLER_HDAC_TARGETS_SILENCED_BY_METHYLATION_UP		242	0.24430165	0.8979527	0.70689654	0.7135125	1	1628	tags=22%, list=15%, signal=25%
DIRMEIER_LMP1_RESPONSE_LATE_UP	DIRMEIER_LMP1_RESPONSE_LATE_UP		28	0.31553945	0.8969901	0.5740741	0.71459436	1	3140	tags=32%, list=28%, signal=45%
HAHTOLA_MYCOSIS_FUNGOIDES_CD4_UP	HAHTOLA_MYCOSIS_FUNGOIDES_CD4_UP		38	0.31544328	0.8966761	0.63461536	0.71465284	1	1314	tags=26%, list=12%, signal=30%
BIOCARTA_SPPA_PATHWAY	BIOCARTA_SPPA_PATHWAY		17	0.34728956	0.8965508	0.65957445	0.7142769	1	3411	tags=47%, list=30%, signal=68%
KEGG_ERBB_SIGNALING_PATHWAY	KEGG_ERBB_SIGNALING_PATHWAY		48	0.23646453	0.8962756	0.62711865	0.71416867	1	3397	tags=38%, list=30%, signal=54%
GARGALOVIC_RESPONSE_TO_OXIDIZED_PHOSPHOLIPIDS_GREY_DN	GARGALOVIC_RESPONSE_TO_OXIDIZED_PHOSPHOLIPIDS_GREY_DN		32	0.30315867	0.8959795	0.6727273	0.7139801	1	1209	tags=19%, list=11%, signal=21%
BOYLAN_MULTIPLE_MYELOMA_C_D_UP	BOYLAN_MULTIPLE_MYELOMA_C_D_UP		73	0.2528946	0.89549965	0.6458333	0.71416825	1	2789	tags=33%, list=25%, signal=43%
KANNAN_TP53_TARGETS_UP	KANNAN_TP53_TARGETS_UP		27	0.31447968	0.8952856	0.6296296	0.7138835	1	2164	tags=33%, list=19%, signal=41%
SIG_PIP3_SIGNALING_IN_CARDIAC_MYOCTES	SIG_PIP3_SIGNALING_IN_CARDIAC_MYOCTES		42	0.23361443	0.89458	0.60655737	0.7146983	1	3779	tags=40%, list=34%, signal=61%
ST_GA13_PATHWAY	ST_GA13_PATHWAY		19	0.30634367	0.89448446	0.54901963	0.71427035	1	4363	tags=63%, list=39%, signal=103%
REACTOME_BOTULINUM_NEUROTOXICITY	REACTOME_BOTULINUM_NEUROTOXICITY		15	0.30960232	0.8934466	0.5614035	0.7157133	1	3487	tags=47%, list=31%, signal=68%
HWANG_PROSTATE_CANCER_MARKERS	HWANG_PROSTATE_CANCER_MARKERS		22	0.30536553	0.8920284	0.6315789	0.7173802	1	2865	tags=41%, list=26%, signal=55%
BOYLAN_MULTIPLE_MYELOMA_D_CLUSTER_DN	BOYLAN_MULTIPLE_MYELOMA_D_CLUSTER_DN		24	0.32374442	0.89104277	0.6111111	0.71858054	1	1367	tags=25%, list=12%, signal=28%
KRIGE_RESPONSE_TO_TOSEDOSTAT_24HR_UP	KRIGE_RESPONSE_TO_TOSEDOSTAT_24HR_UP		349	0.22268482	0.8907711	0.6296296	0.7184226	1	1433	tags=17%, list=13%, signal=19%
KIM_WT1_TARGETS_8HR_UP	KIM_WT1_TARGETS_8HR_UP		108	0.2646146	0.8906822	0.6862745	0.7179603	1	2026	tags=24%, list=18%, signal=29%
BONOME_OVARIAN_CANCER_SURVIVAL_OPTIMAL_DEBULKING	BONOME_OVARIAN_CANCER_SURVIVAL_OPTIMAL_DEBULKING		128	0.2110591	0.8904738	0.63265306	0.71759903	1	1999	tags=23%, list=18%, signal=27%
YAO_TEMPORAL_RESPONSE_TO_PROGESTERONE_CLUSTER_13	YAO_TEMPORAL_RESPONSE_TO_PROGESTERONE_CLUSTER_13		135	0.19207568	0.8895433	0.5576923	0.71832776	1	3172	tags=27%, list=28%, signal=37%
REACTOME_NEF_MEDIATES_DOWN_MODULATION_OF_CELL_SURFACE_RECEPTORS_BY_RECRUITING_THEM_TO_CLATHRIN_ADAPTERS	REACTOME_NEF_MEDIATES_DOWN_MODULATION_OF_CELL_SURFACE_RECEPTORS_BY_RECRUITING_THEM_TO_CLATHRIN_ADAPTERS		15	0.32822326	0.88774335	0.5294118	0.721145	1	3860	tags=53%, list=34%, signal=81%
MOHANKUMAR_TLX1_TARGETS_DN	MOHANKUMAR_TLX1_TARGETS_DN		82	0.29329303	0.8877223	0.68085104	0.7205524	1	1606	tags=22%, list=14%, signal=25%
CHIARETTI_T_ALL_REFRACTORY_TO_THERAPY	CHIARETTI_T_ALL_REFRACTORY_TO_THERAPY		20	0.34211668	0.88680553	0.64	0.7217183	1	1228	tags=20%, list=11%, signal=22%
CHANG_CORE_SERUM_RESPONSE_DN	CHANG_CORE_SERUM_RESPONSE_DN		19	0.30470017	0.8862223	0.6363636	0.72201926	1	1349	tags=21%, list=12%, signal=24%
LIU_COMMON_CANCER_GENES	LIU_COMMON_CANCER_GENES		21	0.2716991	0.8855062	0.64444447	0.72249335	1	3406	tags=38%, list=30%, signal=55%
NAKAMURA_METASTASIS	NAKAMURA_METASTASIS		27	0.31997892	0.8853796	0.60655737	0.72196734	1	1383	tags=22%, list=12%, signal=25%
TOOKER_GEMCITABINE_RESISTANCE_UP	TOOKER_GEMCITABINE_RESISTANCE_UP		53	0.20703335	0.8842458	0.6885246	0.72343224	1	1099	tags=13%, list=10%, signal=15%
TOOKER_RESPONSE_TO_BEXAROTENE_DN	TOOKER_RESPONSE_TO_BEXAROTENE_DN		53	0.20703335	0.8842458	0.6885246	0.722792	1	1099	tags=13%, list=10%, signal=15%
MORI_PLASMA_CELL_DN	MORI_PLASMA_CELL_DN		15	0.44100654	0.88325226	0.6458333	0.7240958	1	2945	tags=33%, list=26%, signal=45%
BIOCARTA_STRESS_PATHWAY	BIOCARTA_STRESS_PATHWAY		15	0.3449767	0.88316625	0.5925926	0.7235745	1	4426	tags=53%, list=40%, signal=88%
UDAYAKUMAR_MED1_TARGETS_DN	UDAYAKUMAR_MED1_TARGETS_DN		146	0.22291443	0.88312	0.70689654	0.7230253	1	1351	tags=17%, list=12%, signal=19%
MCBRYAN_PUBERTAL_BREAST_3_4WK_UP	MCBRYAN_PUBERTAL_BREAST_3_4WK_UP		149	0.2829734	0.88298064	0.56	0.7226406	1	1406	tags=26%, list=13%, signal=30%
ZHONG_RESPONSE_TO_AZACITIDINE_AND_TSA_UP	ZHONG_RESPONSE_TO_AZACITIDINE_AND_TSA_UP		100	0.253008	0.8819629	0.6415094	0.72396165	1	2325	tags=26%, list=21%, signal=33%
MASSARWEH_RESPONSE_TO_ESTRADIOL	MASSARWEH_RESPONSE_TO_ESTRADIOL		37	0.27587792	0.8812512	0.7358491	0.7247213	1	883	tags=16%, list=8%, signal=18%
IVANOVA_HEMATOPOIESIS_MATURE_CELL	IVANOVA_HEMATOPOIESIS_MATURE_CELL		88	0.26459387	0.8807953	0.59574467	0.72488314	1	1085	tags=17%, list=10%, signal=19%
PICCALUGA_ANGIOIMMUNOBLASTIC_LYMPHOMA_DN	PICCALUGA_ANGIOIMMUNOBLASTIC_LYMPHOMA_DN		62	0.2740208	0.8794649	0.5849057	0.72640187	1	2172	tags=29%, list=19%, signal=36%
HOFMANN_CELL_LYMPHOMA_DN	HOFMANN_CELL_LYMPHOMA_DN		23	0.31037083	0.8786044	0.6875	0.7270307	1	1312	tags=22%, list=12%, signal=25%
BIOCARTA_EDG1_PATHWAY	BIOCARTA_EDG1_PATHWAY		16	0.3260561	0.87774783	0.5283019	0.7282682	1	2762	tags=38%, list=25%, signal=50%
GAUSSMANN_MLL_AF4_FUSION_TARGETS_G_DN	GAUSSMANN_MLL_AF4_FUSION_TARGETS_G_DN		18	0.33823562	0.87649983	0.65384614	0.7301884	1	639	tags=17%, list=6%, signal=18%
TAKEDA_TARGETS_OF_NUP98_HOXA9_FUSION_10D_DN	TAKEDA_TARGETS_OF_NUP98_HOXA9_FUSION_10D_DN		81	0.3044592	0.87644064	0.5681818	0.72962934	1	1326	tags=22%, list=12%, signal=25%
BOYLAN_MULTIPLE_MYELOMA_C_DN	BOYLAN_MULTIPLE_MYELOMA_C_DN		26	0.29724443	0.8760203	0.6666667	0.7299138	1	2372	tags=35%, list=21%, signal=44%
KEGG_PANCREATIC_CANCER	KEGG_PANCREATIC_CANCER		38	0.25801313	0.87402534	0.6545454	0.73346204	1	2267	tags=26%, list=20%, signal=33%
GRAHAM_CML_QUIESCENT_VS_NORMAL_QUIESCENT_DN	GRAHAM_CML_QUIESCENT_VS_NORMAL_QUIESCENT_DN		24	0.3425632	0.87364906	0.67346936	0.7335587	1	554	tags=21%, list=5%, signal=22%
KAAB_FAILED_HEART_VENTRICLE_DN	KAAB_FAILED_HEART_VENTRICLE_DN		29	0.25214317	0.8734668	0.64	0.73329455	1	2183	tags=21%, list=19%, signal=26%
SHEDDEN_LUNG_CANCER_GOOD_SURVIVAL_A12	SHEDDEN_LUNG_CANCER_GOOD_SURVIVAL_A12		166	0.23996107	0.87338644	0.7017544	0.73286176	1	1166	tags=17%, list=10%, signal=19%
NAKAMURA_METASTASIS_MODEL_DN	NAKAMURA_METASTASIS_MODEL_DN		23	0.3073565	0.87326306	0.6779661	0.73239595	1	889	tags=17%, list=8%, signal=19%
YAUCH_HEDGEHOG_SIGNALING_PARACRINE_DN	YAUCH_HEDGEHOG_SIGNALING_PARACRINE_DN		142	0.3024698	0.8730992	0.7173913	0.7319666	1	3571	tags=38%, list=32%, signal=55%
VALK_AML_WITH_FLT3_ITD	VALK_AML_WITH_FLT3_ITD		26	0.30199945	0.8722713	0.63265306	0.732779	1	905	tags=19%, list=8%, signal=21%
XU_GH1_AUTOCRINE_TARGETS_DN	XU_GH1_AUTOCRINE_TARGETS_DN		68	0.2412273	0.87212723	0.66	0.73248035	1	2631	tags=28%, list=23%, signal=36%
GALLUZZI_PERMEABILIZE_MITOCHONDRIA	GALLUZZI_PERMEABILIZE_MITOCHONDRIA		26	0.27041382	0.87210166	0.6666667	0.73187464	1	1956	tags=23%, list=17%, signal=28%
KAYO_AGING_MUSCLE_UP	KAYO_AGING_MUSCLE_UP		116	0.23564065	0.87118673	0.7647059	0.73290306	1	1973	tags=25%, list=18%, signal=30%
POMEROY_MEDULLOBLASTOMA_DESMOPLASIC_VS_CLASSIC_UP	POMEROY_MEDULLOBLASTOMA_DESMOPLASIC_VS_CLASSIC_UP		33	0.26229966	0.8705293	0.65384614	0.73350525	1	2544	tags=30%, list=23%, signal=39%
POMEROY_MEDULLOBLASTOMA_DESMOPLASIC_VS_CLASSIC_DN	POMEROY_MEDULLOBLASTOMA_DESMOPLASIC_VS_CLASSIC_DN		33	0.26229966	0.8705293	0.65384614	0.7328702	1	2544	tags=30%, list=23%, signal=39%
ST_WNT_BETA_CATENIN_PATHWAY	ST_WNT_BETA_CATENIN_PATHWAY		24	0.30532736	0.87046903	0.71428573	0.73230475	1	838	tags=13%, list=7%, signal=13%
TAKEDA_TARGETS_OF_NUP98_HOXA9_FUSION_8D_UP	TAKEDA_TARGETS_OF_NUP98_HOXA9_FUSION_8D_UP		84	0.30696234	0.8686678	0.6530612	0.73507535	1	1695	tags=27%, list=15%, signal=32%
TIEN_INTESTINE_PROBIOTICS_2HR_DN	TIEN_INTESTINE_PROBIOTICS_2HR_DN		42	0.25126243	0.86854035	0.5882353	0.73467094	1	2500	tags=31%, list=22%, signal=40%
EBAUER_TARGETS_OF_PAX3_FOXO1_FUSION_UP	EBAUER_TARGETS_OF_PAX3_FOXO1_FUSION_UP		124	0.2816742	0.8676002	0.5769231	0.7358918	1	2805	tags=34%, list=25%, signal=45%
HOQUE_METHYLATED_IN_CANCER	HOQUE_METHYLATED_IN_CANCER		37	0.30112588	0.86611676	0.66	0.7381777	1	838	tags=19%, list=7%, signal=20%
XU_HGF_TARGETS_REPRESSED_BY_AKT1_DN	XU_HGF_TARGETS_REPRESSED_BY_AKT1_DN		46	0.25770575	0.865031	0.7173913	0.7394619	1	1632	tags=22%, list=15%, signal=25%
BERENJENO_TRANSFORMED_BY_RHOA_REVERSIBLY_DN	BERENJENO_TRANSFORMED_BY_RHOA_REVERSIBLY_DN		22	0.33666158	0.8642651	0.66	0.74008983	1	1270	tags=27%, list=11%, signal=31%
SASSON_RESPONSE_TO_GONADOTROPHINS_DN	SASSON_RESPONSE_TO_GONADOTROPHINS_DN		46	0.27908558	0.8642622	0.6545454	0.7394599	1	2697	tags=30%, list=24%, signal=40%
GOZGIT_ESR1_TARGETS_DN	GOZGIT_ESR1_TARGETS_DN		379	0.23963986	0.8639652	0.8125	0.73942435	1	2825	tags=33%, list=25%, signal=43%
REACTOME_G_BETA_GAMMA_SIGNALLING_THROUGH_PLC_BETA	REACTOME_G_BETA_GAMMA_SIGNALLING_THROUGH_PLC_BETA		15	0.314399	0.8631743	0.64	0.74038905	1	2094	tags=27%, list=19%, signal=33%
MARSON_FOXP3_TARGETS_DN	MARSON_FOXP3_TARGETS_DN		32	0.2889217	0.86247134	0.6481481	0.74122447	1	2960	tags=31%, list=26%, signal=42%
TARTE_PLASMA_CELL_VS_PLASMABLAST_UP	TARTE_PLASMA_CELL_VS_PLASMABLAST_UP		240	0.2401769	0.8622697	0.6551724	0.74091876	1	1029	tags=16%, list=9%, signal=17%
DAVICIONI_TARGETS_OF_PAX_FOXO1_FUSIONS_DN	DAVICIONI_TARGETS_OF_PAX_FOXO1_FUSIONS_DN		38	0.31205994	0.8609704	0.59574467	0.7427411	1	642	tags=16%, list=6%, signal=17%
HANN_RESISTANCE_TO_BCL2_INHIBITOR_UP	HANN_RESISTANCE_TO_BCL2_INHIBITOR_UP		21	0.31398985	0.8604465	0.63265306	0.7430817	1	118	tags=10%, list=1%, signal=10%
REACTOME_COSTIMULATION_BY_THE_CD28_FAMILY	REACTOME_COSTIMULATION_BY_THE_CD28_FAMILY		39	0.3374052	0.8603387	0.7346939	0.74265176	1	1473	tags=23%, list=13%, signal=26%
REACTOME_STEROID_HORMONES	REACTOME_STEROID_HORMONES		17	0.33016238	0.8567724	0.67346936	0.7482334	1	3039	tags=65%, list=27%, signal=89%
JAERVINEN_AMPLIFIED_IN_LARYNGEAL_CANCER	JAERVINEN_AMPLIFIED_IN_LARYNGEAL_CANCER		20	0.24506257	0.8563934	0.5833333	0.74805844	1	591	tags=10%, list=5%, signal=11%
REACTOME_SIGNALING_BY_PDGF	REACTOME_SIGNALING_BY_PDGF		48	0.25841415	0.8560239	0.6851852	0.7482478	1	2194	tags=29%, list=20%, signal=36%
FIRESTEIN_PROLIFERATION	FIRESTEIN_PROLIFERATION		89	0.23645233	0.85580224	0.7058824	0.7480946	1	2697	tags=30%, list=24%, signal=40%
ZHAN_MULTIPLE_MYELOMA_LB_UP	ZHAN_MULTIPLE_MYELOMA_LB_UP		21	0.30323207	0.8546483	0.6603774	0.7494863	1	693	tags=14%, list=6%, signal=15%
ODONNELL_TARGETS_OF_MYC_AND_TFRC_UP	ODONNELL_TARGETS_OF_MYC_AND_TFRC_UP		38	0.33871204	0.8541243	0.67346936	0.7497445	1	2150	tags=32%, list=19%, signal=39%
KEGG_CARDIAC_MUSCLE_CONTRACTION	KEGG_CARDIAC_MUSCLE_CONTRACTION		58	0.27921575	0.8535833	0.6909091	0.7499877	1	753	tags=10%, list=7%, signal=11%
KEGG_NATURAL_KILLER_CELL_MEDIATED_CYTOTOXICITY	KEGG_NATURAL_KILLER_CELL_MEDIATED_CYTOTOXICITY		64	0.3057031	0.8532997	0.6111111	0.7499676	1	3004	tags=34%, list=27%, signal=47%
REACTOME_CHOLESTEROL_BIOSYNTHESIS	REACTOME_CHOLESTEROL_BIOSYNTHESIS		17	0.32912642	0.85298455	0.49019608	0.7499051	1	725	tags=18%, list=6%, signal=19%
TONKS_TARGETS_OF_RUNX1_RUNX1T1_FUSION_HSC_DN	TONKS_TARGETS_OF_RUNX1_RUNX1T1_FUSION_HSC_DN		121	0.29110977	0.8529344	0.71153843	0.7492968	1	1406	tags=20%, list=13%, signal=22%
PAPASPYRIDONOS_UNSTABLE_ATEROSCLEROTIC_PLAQUE_UP	PAPASPYRIDONOS_UNSTABLE_ATEROSCLEROTIC_PLAQUE_UP		31	0.3062425	0.8517313	0.6041667	0.7504536	1	2223	tags=35%, list=20%, signal=44%
VERHAAK_AML_WITH_NPM1_MUTATED_DN	VERHAAK_AML_WITH_NPM1_MUTATED_DN		144	0.26526394	0.85125095	0.6964286	0.7507966	1	1869	tags=25%, list=17%, signal=30%
OUELLET_CULTURED_OVARIAN_CANCER_INVASIVE_VS_LMP_DN	OUELLET_CULTURED_OVARIAN_CANCER_INVASIVE_VS_LMP_DN		15	0.3355648	0.85109574	0.6481481	0.75035995	1	3188	tags=47%, list=28%, signal=65%
ZHAN_MULTIPLE_MYELOMA_MF_DN	ZHAN_MULTIPLE_MYELOMA_MF_DN		16	0.32265282	0.8506297	0.64285713	0.7503914	1	374	tags=13%, list=3%, signal=13%
REACTOME_STRIATED_MUSCLE_CONTRACTION	REACTOME_STRIATED_MUSCLE_CONTRACTION		22	0.4536674	0.8498851	0.65957445	0.7511761	1	2147	tags=36%, list=19%, signal=45%
AMIT_DELAYED_EARLY_GENES	AMIT_DELAYED_EARLY_GENES		15	0.3438697	0.84970623	0.6415094	0.75081515	1	3961	tags=60%, list=35%, signal=93%
MAHADEVAN_IMATINIB_RESISTANCE_UP	MAHADEVAN_IMATINIB_RESISTANCE_UP		15	0.3564084	0.84873694	0.6909091	0.75199383	1	1944	tags=40%, list=17%, signal=48%
GAUSSMANN_MLL_AF4_FUSION_TARGETS_G_UP	GAUSSMANN_MLL_AF4_FUSION_TARGETS_G_UP		108	0.25095844	0.8482689	0.8	0.75208807	1	1526	tags=21%, list=14%, signal=24%
KEGG_HYPERTROPHIC_CARDIOMYOPATHY_HCM	KEGG_HYPERTROPHIC_CARDIOMYOPATHY_HCM		55	0.28817222	0.84614456	0.64912283	0.75535804	1	861	tags=16%, list=8%, signal=18%
WOOD_EBV_EBNA1_TARGETS_UP	WOOD_EBV_EBNA1_TARGETS_UP		75	0.21857952	0.8456195	0.6909091	0.755713	1	960	tags=12%, list=9%, signal=13%
GOLUB_ALL_VS_AML_UP	GOLUB_ALL_VS_AML_UP		18	0.26061118	0.84540766	0.625	0.75556034	1	3728	tags=44%, list=33%, signal=67%
CROMER_METASTASIS_UP	CROMER_METASTASIS_UP		36	0.25184134	0.8404254	0.67391306	0.7641117	1	2669	tags=22%, list=24%, signal=29%
KEGG_GNRH_SIGNALING_PATHWAY	KEGG_GNRH_SIGNALING_PATHWAY		71	0.24447717	0.8400012	0.75510204	0.7643736	1	2551	tags=28%, list=23%, signal=36%
BIOCARTA_HIVNEF_PATHWAY	BIOCARTA_HIVNEF_PATHWAY		33	0.2751232	0.8396516	0.6666667	0.7644701	1	2887	tags=39%, list=26%, signal=53%
ZHAN_MULTIPLE_MYELOMA_MS_DN	ZHAN_MULTIPLE_MYELOMA_MS_DN		18	0.26886076	0.8383983	0.68421054	0.7660903	1	607	tags=11%, list=5%, signal=12%
REACTOME_NCAM1_INTERACTIONS	REACTOME_NCAM1_INTERACTIONS		34	0.3018025	0.8376064	0.68	0.76700497	1	1163	tags=21%, list=10%, signal=23%
KEGG_BASAL_CELL_CARCINOMA	KEGG_BASAL_CELL_CARCINOMA		39	0.2803089	0.83665246	0.7307692	0.7682488	1	1936	tags=23%, list=17%, signal=28%
HOFFMANN_PRE_BI_TO_LARGE_PRE_BII_LYMPHOCYTE_DN	HOFFMANN_PRE_BI_TO_LARGE_PRE_BII_LYMPHOCYTE_DN		51	0.26843682	0.83596724	0.6727273	0.76887476	1	2952	tags=33%, list=26%, signal=45%
CASORELLI_ACUTE_PROMYELOCYTIC_LEUKEMIA_UP	CASORELLI_ACUTE_PROMYELOCYTIC_LEUKEMIA_UP		97	0.24507569	0.8354804	0.7037037	0.7691787	1	1270	tags=15%, list=11%, signal=17%
GAUSSMANN_MLL_AF4_FUSION_TARGETS_E_UP	GAUSSMANN_MLL_AF4_FUSION_TARGETS_E_UP		56	0.30453396	0.83538866	0.7017544	0.7687708	1	2136	tags=36%, list=19%, signal=44%
CAMPS_COLON_CANCER_COPY_NUMBER_DN	CAMPS_COLON_CANCER_COPY_NUMBER_DN		18	0.3142799	0.8322007	0.65957445	0.77354395	1	313	tags=11%, list=3%, signal=11%
BROWNE_HCMV_INFECTION_30MIN_DN	BROWNE_HCMV_INFECTION_30MIN_DN		60	0.25209558	0.8320038	0.7647059	0.77327096	1	3096	tags=37%, list=28%, signal=50%
RUTELLA_RESPONSE_TO_HGF_UP	RUTELLA_RESPONSE_TO_HGF_UP		258	0.22493507	0.83092237	0.7586207	0.7746077	1	1326	tags=16%, list=12%, signal=17%
SHEPARD_CRUSH_AND_BURN_MUTANT_UP	SHEPARD_CRUSH_AND_BURN_MUTANT_UP		97	0.20913649	0.8295898	0.7288136	0.7763051	1	3304	tags=39%, list=30%, signal=55%
MCCLUNG_DELTA_FOSB_TARGETS_2WK	MCCLUNG_DELTA_FOSB_TARGETS_2WK		34	0.30522346	0.8269314	0.6851852	0.78074294	1	1432	tags=24%, list=13%, signal=27%
ADDYA_ERYTHROID_DIFFERENTIATION_BY_HEMIN	ADDYA_ERYTHROID_DIFFERENTIATION_BY_HEMIN		46	0.2432647	0.8268264	0.8679245	0.7803837	1	1398	tags=20%, list=12%, signal=22%
MULLIGHAN_MLL_SIGNATURE_1_UP	MULLIGHAN_MLL_SIGNATURE_1_UP		233	0.19459246	0.82648927	0.71666664	0.7803749	1	3276	tags=34%, list=29%, signal=48%
BROWNE_HCMV_INFECTION_14HR_DN	BROWNE_HCMV_INFECTION_14HR_DN		164	0.19712079	0.8260752	0.7966102	0.7804947	1	3093	tags=31%, list=28%, signal=42%
EBAUER_MYOGENIC_TARGETS_OF_PAX3_FOXO1_FUSION	EBAUER_MYOGENIC_TARGETS_OF_PAX3_FOXO1_FUSION		38	0.34447438	0.8255014	0.5625	0.7809429	1	735	tags=18%, list=7%, signal=20%
KEGG_CELL_ADHESION_MOLECULES_CAMS	KEGG_CELL_ADHESION_MOLECULES_CAMS		75	0.27400935	0.8247227	0.7647059	0.7814089	1	1564	tags=23%, list=14%, signal=26%
SIG_CD40PATHWAYMAP	SIG_CD40PATHWAYMAP		23	0.2855076	0.8218307	0.74545455	0.78565633	1	2194	tags=26%, list=20%, signal=32%
WANG_BARRETTS_ESOPHAGUS_UP	WANG_BARRETTS_ESOPHAGUS_UP		32	0.32005206	0.82110274	0.6666667	0.7864105	1	2318	tags=38%, list=21%, signal=47%
HELLER_HDAC_TARGETS_SILENCED_BY_METHYLATION_DN	HELLER_HDAC_TARGETS_SILENCED_BY_METHYLATION_DN		158	0.23126909	0.820697	0.7407407	0.78634465	1	2620	tags=30%, list=23%, signal=39%
VERRECCHIA_EARLY_RESPONSE_TO_TGFB1	VERRECCHIA_EARLY_RESPONSE_TO_TGFB1		39	0.27691567	0.8203002	0.6981132	0.78634787	1	348	tags=10%, list=3%, signal=11%
HADDAD_T_LYMPHOCYTE_AND_NK_PROGENITOR_DN	HADDAD_T_LYMPHOCYTE_AND_NK_PROGENITOR_DN		47	0.31708658	0.8193414	0.70212764	0.78712547	1	613	tags=15%, list=5%, signal=16%
JIANG_TIP30_TARGETS_DN	JIANG_TIP30_TARGETS_DN		18	0.295389	0.8165077	0.6551724	0.79144084	1	607	tags=11%, list=5%, signal=12%
ZHOU_INFLAMMATORY_RESPONSE_FIMA_UP	ZHOU_INFLAMMATORY_RESPONSE_FIMA_UP		235	0.2347584	0.81600606	0.81632656	0.7915586	1	2149	tags=25%, list=19%, signal=30%
WENDT_COHESIN_TARGETS_UP	WENDT_COHESIN_TARGETS_UP		19	0.28965136	0.8154394	0.6730769	0.7918056	1	3350	tags=37%, list=30%, signal=52%
BIOCARTA_BCR_PATHWAY	BIOCARTA_BCR_PATHWAY		20	0.31529438	0.81510246	0.62	0.7915076	1	2179	tags=25%, list=19%, signal=31%
FRIDMAN_SENESCENCE_UP	FRIDMAN_SENESCENCE_UP		48	0.26868728	0.8150345	0.69491524	0.79092675	1	1751	tags=25%, list=16%, signal=30%
REACTOME_INNATE_IMMUNITY_SIGNALING	REACTOME_INNATE_IMMUNITY_SIGNALING		68	0.2574027	0.8145321	0.7647059	0.7910784	1	2267	tags=28%, list=20%, signal=35%
KRASNOSELSKAYA_ILF3_TARGETS_UP	KRASNOSELSKAYA_ILF3_TARGETS_UP		18	0.34276566	0.8126319	0.71428573	0.79388696	1	1463	tags=28%, list=13%, signal=32%
SATO_SILENCED_BY_METHYLATION_IN_PANCREATIC_CANCER_1	SATO_SILENCED_BY_METHYLATION_IN_PANCREATIC_CANCER_1		249	0.23953463	0.81234664	0.7818182	0.793788	1	1584	tags=21%, list=14%, signal=24%
REACTOME_ADHERENS_JUNCTIONS_INTERACTIONS	REACTOME_ADHERENS_JUNCTIONS_INTERACTIONS		18	0.30612266	0.81026894	0.71153843	0.79644173	1	3139	tags=44%, list=28%, signal=62%
VANTVEER_BREAST_CANCER_BRCA1_UP	VANTVEER_BREAST_CANCER_BRCA1_UP		18	0.30265027	0.8101102	0.7647059	0.79600894	1	3291	tags=50%, list=29%, signal=71%
CHANDRAN_METASTASIS_DN	CHANDRAN_METASTASIS_DN		57	0.26835054	0.80998	0.74545455	0.7955138	1	1126	tags=19%, list=10%, signal=21%
VALK_AML_CLUSTER_2	VALK_AML_CLUSTER_2		17	0.31540534	0.8096126	0.7291667	0.7955931	1	2865	tags=41%, list=26%, signal=55%
BYSTRYKH_HEMATOPOIESIS_STEM_CELL_AND_BRAIN_QTL_CIS	BYSTRYKH_HEMATOPOIESIS_STEM_CELL_AND_BRAIN_QTL_CIS		43	0.23829481	0.8088847	0.7	0.79599625	1	4247	tags=47%, list=38%, signal=75%
MCMURRAY_TP53_HRAS_COOPERATION_RESPONSE_DN	MCMURRAY_TP53_HRAS_COOPERATION_RESPONSE_DN		47	0.29386693	0.8086892	0.71428573	0.7958701	1	1070	tags=23%, list=10%, signal=26%
REACTOME_NCAM_SIGNALING_FOR_NEURITE_OUT_GROWTH	REACTOME_NCAM_SIGNALING_FOR_NEURITE_OUT_GROWTH		46	0.2619525	0.80822426	0.7924528	0.79597133	1	1163	tags=17%, list=10%, signal=19%
MORI_EMU_MYC_LYMPHOMA_BY_ONSET_TIME_DN	MORI_EMU_MYC_LYMPHOMA_BY_ONSET_TIME_DN		16	0.32390025	0.8077433	0.6727273	0.79626304	1	2901	tags=38%, list=26%, signal=51%
MARTINEZ_RB1_TARGETS_DN	MARTINEZ_RB1_TARGETS_DN		394	0.20393105	0.80731297	0.8269231	0.7963128	1	2878	tags=30%, list=26%, signal=39%
SA_B_CELL_RECEPTOR_COMPLEXES	SA_B_CELL_RECEPTOR_COMPLEXES		16	0.30409566	0.806527	0.74545455	0.79693687	1	3397	tags=38%, list=30%, signal=54%
KEGG_CYTOKINE_CYTOKINE_RECEPTOR_INTERACTION	KEGG_CYTOKINE_CYTOKINE_RECEPTOR_INTERACTION		155	0.25969043	0.8064851	0.76785713	0.79635	1	2940	tags=32%, list=26%, signal=43%
TAKEDA_TARGETS_OF_NUP98_HOXA9_FUSION_3D_UP	TAKEDA_TARGETS_OF_NUP98_HOXA9_FUSION_3D_UP		83	0.30517927	0.80579334	0.7083333	0.7967046	1	1428	tags=24%, list=13%, signal=27%
BIOCARTA_PTDINS_PATHWAY	BIOCARTA_PTDINS_PATHWAY		16	0.2804435	0.8056754	0.75	0.79630005	1	4159	tags=44%, list=37%, signal=70%
NOUZOVA_METHYLATED_IN_APL	NOUZOVA_METHYLATED_IN_APL		22	0.28255475	0.80516136	0.76363635	0.79657334	1	1444	tags=23%, list=13%, signal=26%
WILCOX_PRESPONSE_TO_ROGESTERONE_DN	WILCOX_PRESPONSE_TO_ROGESTERONE_DN		30	0.30682334	0.8048501	0.8039216	0.7964511	1	1219	tags=20%, list=11%, signal=22%
ST_WNT_CA2_CYCLIC_GMP_PATHWAY	ST_WNT_CA2_CYCLIC_GMP_PATHWAY		15	0.29665434	0.80475456	0.63461536	0.79597175	1	1705	tags=20%, list=15%, signal=24%
BROWNE_HCMV_INFECTION_6HR_DN	BROWNE_HCMV_INFECTION_6HR_DN		89	0.21442497	0.80208397	0.7966102	0.7996289	1	1154	tags=12%, list=10%, signal=14%
TURASHVILI_BREAST_DUCTAL_CARCINOMA_VS_DUCTAL_NORMAL_DN	TURASHVILI_BREAST_DUCTAL_CARCINOMA_VS_DUCTAL_NORMAL_DN		92	0.28862554	0.8010577	0.75	0.80070657	1	1154	tags=20%, list=10%, signal=22%
REACTOME_INHIBITION_OF_INSULIN_SECRETION_BY_ADRENALINE_NORADRENALINE	REACTOME_INHIBITION_OF_INSULIN_SECRETION_BY_ADRENALINE_NORADRENALINE		23	0.26871592	0.80083793	0.7818182	0.80032724	1	3163	tags=39%, list=28%, signal=54%
BROWNE_HCMV_INFECTION_1HR_UP	BROWNE_HCMV_INFECTION_1HR_UP		32	0.29019064	0.8007255	0.79591835	0.79989153	1	938	tags=16%, list=8%, signal=17%
ST_INTEGRIN_SIGNALING_PATHWAY	ST_INTEGRIN_SIGNALING_PATHWAY		52	0.21872312	0.79908913	0.754717	0.8023233	1	3779	tags=42%, list=34%, signal=64%
HUANG_DASATINIB_RESISTANCE_DN	HUANG_DASATINIB_RESISTANCE_DN		37	0.24992415	0.79838485	0.7234042	0.802811	1	2502	tags=27%, list=22%, signal=35%
BIOCARTA_WNT_PATHWAY	BIOCARTA_WNT_PATHWAY		18	0.2656726	0.79805285	0.71428573	0.80262387	1	5054	tags=61%, list=45%, signal=111%
GARGALOVIC_RESPONSE_TO_OXIDIZED_PHOSPHOLIPIDS_YELLOW_UP	GARGALOVIC_RESPONSE_TO_OXIDIZED_PHOSPHOLIPIDS_YELLOW_UP		15	0.2549928	0.79699874	0.7090909	0.8039039	1	3329	tags=40%, list=30%, signal=57%
LIU_TARGETS_OF_VMYB_VS_CMYB_DN	LIU_TARGETS_OF_VMYB_VS_CMYB_DN		26	0.28968108	0.7954086	0.8360656	0.80608916	1	1029	tags=19%, list=9%, signal=21%
KEGG_VEGF_SIGNALING_PATHWAY	KEGG_VEGF_SIGNALING_PATHWAY		46	0.21973683	0.79502034	0.7894737	0.8061038	1	2837	tags=30%, list=25%, signal=41%
SMID_BREAST_CANCER_LUMINAL_B_DN	SMID_BREAST_CANCER_LUMINAL_B_DN		339	0.26249647	0.79424024	0.7346939	0.8067134	1	1230	tags=19%, list=11%, signal=21%
KEGG_FC_EPSILON_RI_SIGNALING_PATHWAY	KEGG_FC_EPSILON_RI_SIGNALING_PATHWAY		56	0.24115272	0.79398686	0.8039216	0.80656135	1	2240	tags=23%, list=20%, signal=29%
KEGG_ARGININE_AND_PROLINE_METABOLISM	KEGG_ARGININE_AND_PROLINE_METABOLISM		38	0.25251853	0.7908985	0.7358491	0.8113301	1	873	tags=16%, list=8%, signal=17%
KIM_MYCN_AMPLIFICATION_TARGETS_UP	KIM_MYCN_AMPLIFICATION_TARGETS_UP		42	0.2504178	0.79047936	0.82978725	0.8114873	1	1032	tags=17%, list=9%, signal=18%
GRADE_COLON_VS_RECTAL_CANCER_DN	GRADE_COLON_VS_RECTAL_CANCER_DN		27	0.23835383	0.7893572	0.8448276	0.81293356	1	3791	tags=41%, list=34%, signal=61%
YANG_BREAST_CANCER_ESR1_LASER_DN	YANG_BREAST_CANCER_ESR1_LASER_DN		24	0.28461346	0.7890587	0.71153843	0.8127106	1	4136	tags=63%, list=37%, signal=99%
REACTOME_TRANSMEMBRANE_TRANSPORT_OF_SMALL_MOLECULES	REACTOME_TRANSMEMBRANE_TRANSPORT_OF_SMALL_MOLECULES		145	0.21637999	0.78842145	0.8333333	0.8130196	1	966	tags=14%, list=9%, signal=15%
KEGG_B_CELL_RECEPTOR_SIGNALING_PATHWAY	KEGG_B_CELL_RECEPTOR_SIGNALING_PATHWAY		46	0.2915671	0.7877877	0.7254902	0.81342536	1	2267	tags=28%, list=20%, signal=35%
WATTEL_AUTONOMOUS_THYROID_ADENOMA_UP	WATTEL_AUTONOMOUS_THYROID_ADENOMA_UP		15	0.3170033	0.7877193	0.75555557	0.8129462	1	2832	tags=40%, list=25%, signal=53%
ODONNELL_TFRC_TARGETS_UP	ODONNELL_TFRC_TARGETS_UP		186	0.21940424	0.7872823	0.8448276	0.81314534	1	2303	tags=27%, list=21%, signal=33%
BIOCARTA_INSULIN_PATHWAY	BIOCARTA_INSULIN_PATHWAY		15	0.26547456	0.7805974	0.75510204	0.8238949	1	4527	tags=60%, list=40%, signal=101%
KEGG_SNARE_INTERACTIONS_IN_VESICULAR_TRANSPORT	KEGG_SNARE_INTERACTIONS_IN_VESICULAR_TRANSPORT		29	0.23740791	0.78006756	0.79591835	0.82409614	1	4060	tags=45%, list=36%, signal=70%
WNT_SIGNALING	WNT_SIGNALING		67	0.22612388	0.7797466	0.8679245	0.8240688	1	2513	tags=27%, list=22%, signal=34%
HADDAD_B_LYMPHOCYTE_PROGENITOR	HADDAD_B_LYMPHOCYTE_PROGENITOR		144	0.21924019	0.77882475	0.79591835	0.8247463	1	2005	tags=22%, list=18%, signal=26%
REACTOME_GENERATION_OF_SECOND_MESSENGER_MOLECULES	REACTOME_GENERATION_OF_SECOND_MESSENGER_MOLECULES		16	0.3647604	0.7781381	0.7	0.8253673	1	3244	tags=31%, list=29%, signal=44%
SEIDEN_ONCOGENESIS_BY_MET	SEIDEN_ONCOGENESIS_BY_MET		59	0.22739239	0.77771413	0.8333333	0.8253851	1	4168	tags=49%, list=37%, signal=78%
VALK_AML_CLUSTER_5	VALK_AML_CLUSTER_5		16	0.34635094	0.7775824	0.68	0.8248995	1	2263	tags=44%, list=20%, signal=55%
BIOCARTA_VEGF_PATHWAY	BIOCARTA_VEGF_PATHWAY		17	0.25644535	0.7757376	0.7058824	0.82714325	1	4804	tags=65%, list=43%, signal=113%
CHO_NR4A1_TARGETS	CHO_NR4A1_TARGETS		16	0.31240088	0.7741258	0.8043478	0.82907796	1	2559	tags=44%, list=23%, signal=57%
KEGG_INTESTINAL_IMMUNE_NETWORK_FOR_IGA_PRODUCTION	KEGG_INTESTINAL_IMMUNE_NETWORK_FOR_IGA_PRODUCTION		26	0.3078541	0.7728114	0.8333333	0.83051074	1	1473	tags=19%, list=13%, signal=22%
HUMMEL_BURKITTS_LYMPHOMA_UP	HUMMEL_BURKITTS_LYMPHOMA_UP		18	0.3162787	0.7727438	0.68	0.82995445	1	1851	tags=28%, list=17%, signal=33%
KEGG_LONG_TERM_POTENTIATION	KEGG_LONG_TERM_POTENTIATION		40	0.22425446	0.771915	0.72727275	0.8308339	1	2837	tags=33%, list=25%, signal=43%
THUM_SYSTOLIC_HEART_FAILURE_UP	THUM_SYSTOLIC_HEART_FAILURE_UP		251	0.21326804	0.77105063	0.76785713	0.83170867	1	2291	tags=25%, list=20%, signal=31%
REACTOME_GAP_JUNCTION_TRAFFICKING	REACTOME_GAP_JUNCTION_TRAFFICKING		19	0.2889328	0.7703754	0.7222222	0.83230203	1	2649	tags=37%, list=24%, signal=48%
KLEIN_TARGETS_OF_BCR_ABL1_FUSION	KLEIN_TARGETS_OF_BCR_ABL1_FUSION		21	0.31178552	0.7701713	0.75	0.83198386	1	2179	tags=33%, list=19%, signal=41%
BOYLAN_MULTIPLE_MYELOMA_C_CLUSTER_DN	BOYLAN_MULTIPLE_MYELOMA_C_CLUSTER_DN		20	0.31958032	0.7683168	0.8035714	0.8343301	1	1467	tags=30%, list=13%, signal=34%
COATES_MACROPHAGE_M1_VS_M2_DN	COATES_MACROPHAGE_M1_VS_M2_DN		48	0.25545126	0.7680013	0.8076923	0.8342125	1	2321	tags=31%, list=21%, signal=39%
SIG_PIP3_SIGNALING_IN_B_LYMPHOCYTES	SIG_PIP3_SIGNALING_IN_B_LYMPHOCYTES		21	0.28383708	0.7679182	0.77272725	0.8337753	1	2547	tags=33%, list=23%, signal=43%
LEE_METASTASIS_AND_ALTERNATIVE_SPLICING_UP	LEE_METASTASIS_AND_ALTERNATIVE_SPLICING_UP		49	0.22330895	0.7664598	0.8305085	0.83570087	1	2958	tags=35%, list=26%, signal=47%
BIOCARTA_GSK3_PATHWAY	BIOCARTA_GSK3_PATHWAY		16	0.27674386	0.766281	0.84313726	0.83532745	1	4345	tags=56%, list=39%, signal=92%
HOFFMANN_LARGE_TO_SMALL_PRE_BII_LYMPHOCYTE_DN	HOFFMANN_LARGE_TO_SMALL_PRE_BII_LYMPHOCYTE_DN		31	0.26226595	0.7658437	0.8518519	0.8353531	1	1475	tags=23%, list=13%, signal=26%
GARY_CD5_TARGETS_UP	GARY_CD5_TARGETS_UP		292	0.1810999	0.7647511	0.8	0.836634	1	3375	tags=31%, list=30%, signal=43%
HAHTOLA_MYCOSIS_FUNGOIDES_SKIN_UP	HAHTOLA_MYCOSIS_FUNGOIDES_SKIN_UP		117	0.1968767	0.7642746	0.7346939	0.83664286	1	2596	tags=27%, list=23%, signal=35%
KEGG_NON_SMALL_CELL_LUNG_CANCER	KEGG_NON_SMALL_CELL_LUNG_CANCER		29	0.2232634	0.7633724	0.72	0.83746564	1	2881	tags=34%, list=26%, signal=46%
XU_GH1_EXOGENOUS_TARGETS_DN	XU_GH1_EXOGENOUS_TARGETS_DN		56	0.2560491	0.76161486	0.87234044	0.8397064	1	1376	tags=18%, list=12%, signal=20%
REACTOME_PI3K_AKT_SIGNALLING	REACTOME_PI3K_AKT_SIGNALLING		16	0.23803587	0.7615204	0.7580645	0.8392068	1	2510	tags=31%, list=22%, signal=40%
DACOSTA_UV_RESPONSE_VIA_ERCC3_XPCS_DN	DACOSTA_UV_RESPONSE_VIA_ERCC3_XPCS_DN		31	0.2609073	0.7612974	0.75555557	0.83887464	1	3333	tags=32%, list=30%, signal=46%
GARGALOVIC_RESPONSE_TO_OXIDIZED_PHOSPHOLIPIDS_TURQUOISE_UP	GARGALOVIC_RESPONSE_TO_OXIDIZED_PHOSPHOLIPIDS_TURQUOISE_UP		33	0.25172547	0.75893253	0.7894737	0.8422368	1	3045	tags=42%, list=27%, signal=58%
CAMPS_COLON_CANCER_COPY_NUMBER_UP	CAMPS_COLON_CANCER_COPY_NUMBER_UP		46	0.18757357	0.7589103	0.8909091	0.84161264	1	3276	tags=35%, list=29%, signal=49%
ROME_INSULIN_TARGETS_IN_MUSCLE_DN	ROME_INSULIN_TARGETS_IN_MUSCLE_DN		27	0.27482486	0.7588651	0.88235295	0.8410543	1	4332	tags=59%, list=39%, signal=96%
DEURIG_T_CELL_PROLYMPHOCYTIC_LEUKEMIA_DN	DEURIG_T_CELL_PROLYMPHOCYTIC_LEUKEMIA_DN		176	0.22083613	0.75857	0.8269231	0.84079677	1	2793	tags=30%, list=25%, signal=39%
HEIDENBLAD_AMPLICON_12P11_12_DN	HEIDENBLAD_AMPLICON_12P11_12_DN		17	0.27138126	0.7543881	0.7719298	0.8465371	1	2840	tags=29%, list=25%, signal=39%
REACTOME_TRAFFICKING_OF_AMPA_RECEPTORS	REACTOME_TRAFFICKING_OF_AMPA_RECEPTORS		20	0.26258144	0.7510499	0.8214286	0.8508651	1	2933	tags=30%, list=26%, signal=41%
MOREIRA_RESPONSE_TO_TSA_UP	MOREIRA_RESPONSE_TO_TSA_UP		21	0.22571363	0.7496562	0.7169811	0.8524902	1	2597	tags=29%, list=23%, signal=37%
KEGG_PRION_DISEASES	KEGG_PRION_DISEASES		20	0.2819485	0.7481954	0.8035714	0.85383844	1	3397	tags=45%, list=30%, signal=64%
AKL_HTLV1_INFECTION_DN	AKL_HTLV1_INFECTION_DN		33	0.25351822	0.7437108	0.89285713	0.85969365	1	3192	tags=39%, list=29%, signal=55%
REN_ALVEOLAR_RHABDOMYOSARCOMA_UP	REN_ALVEOLAR_RHABDOMYOSARCOMA_UP		57	0.27244622	0.74342006	0.8333333	0.8594518	1	1963	tags=26%, list=18%, signal=32%
BIOCARTA_TPO_PATHWAY	BIOCARTA_TPO_PATHWAY		17	0.2615426	0.7423049	0.8269231	0.8607618	1	2194	tags=24%, list=20%, signal=29%
BIOCARTA_TCR_PATHWAY	BIOCARTA_TCR_PATHWAY		29	0.26722285	0.74148333	0.73214287	0.8613201	1	1212	tags=14%, list=11%, signal=15%
ST_INTERLEUKIN_4_PATHWAY	ST_INTERLEUKIN_4_PATHWAY		17	0.25310516	0.7413395	0.7647059	0.8609391	1	4107	tags=47%, list=37%, signal=74%
REACTOME_PYRUVATE_METABOLISM_AND_TCA_CYCLE	REACTOME_PYRUVATE_METABOLISM_AND_TCA_CYCLE		29	0.20943616	0.7405274	0.71666664	0.86148095	1	2348	tags=21%, list=21%, signal=26%
TENEDINI_MEGAKARYOCYTE_MARKERS	TENEDINI_MEGAKARYOCYTE_MARKERS		29	0.25669026	0.74038714	0.8490566	0.8609729	1	1212	tags=17%, list=11%, signal=19%
KEGG_ENDOMETRIAL_CANCER	KEGG_ENDOMETRIAL_CANCER		31	0.23146057	0.74011517	0.877551	0.86061597	1	3844	tags=39%, list=34%, signal=59%
BIOCARTA_NO1_PATHWAY	BIOCARTA_NO1_PATHWAY		18	0.31064293	0.7398977	0.7826087	0.86032236	1	1216	tags=22%, list=11%, signal=25%
KEGG_DILATED_CARDIOMYOPATHY	KEGG_DILATED_CARDIOMYOPATHY		63	0.24852118	0.73910993	0.8135593	0.8607409	1	2147	tags=27%, list=19%, signal=33%
YAGI_AML_RELAPSE_PROGNOSIS	YAGI_AML_RELAPSE_PROGNOSIS		27	0.22753386	0.7390503	0.7758621	0.8601635	1	2511	tags=26%, list=22%, signal=33%
LEE_DIFFERENTIATING_T_LYMPHOCYTE	LEE_DIFFERENTIATING_T_LYMPHOCYTE		77	0.27439848	0.73674726	0.7413793	0.8628098	1	1563	tags=21%, list=14%, signal=24%
SAKAI_TUMOR_INFILTRATING_MONOCYTES_UP	SAKAI_TUMOR_INFILTRATING_MONOCYTES_UP		18	0.25526163	0.73577696	0.85714287	0.8633519	1	1538	tags=17%, list=14%, signal=19%
MILI_PSEUDOPODIA	MILI_PSEUDOPODIA		22	0.2166757	0.7334025	0.78846157	0.86571634	1	3717	tags=41%, list=33%, signal=61%
NAGASHIMA_NRG1_SIGNALING_DN	NAGASHIMA_NRG1_SIGNALING_DN		23	0.25050288	0.73272645	0.9074074	0.86617327	1	2353	tags=30%, list=21%, signal=38%
RODWELL_AGING_KIDNEY_UP	RODWELL_AGING_KIDNEY_UP		205	0.23252107	0.73236156	0.82	0.8660297	1	1383	tags=17%, list=12%, signal=19%
REACTOME_MUSCLE_CONTRACTION	REACTOME_MUSCLE_CONTRACTION		36	0.3215823	0.73001224	0.7346939	0.8687909	1	1121	tags=22%, list=10%, signal=25%
TAKEDA_TARGETS_OF_NUP98_HOXA9_FUSION_8D_DN	TAKEDA_TARGETS_OF_NUP98_HOXA9_FUSION_8D_DN		113	0.24299707	0.72975415	0.8909091	0.86851996	1	2333	tags=27%, list=21%, signal=33%
BIOCARTA_PGC1A_PATHWAY	BIOCARTA_PGC1A_PATHWAY		16	0.28474537	0.72829795	0.85714287	0.869843	1	2597	tags=31%, list=23%, signal=41%
GAZDA_DIAMOND_BLACKFAN_ANEMIA_PROGENITOR_UP	GAZDA_DIAMOND_BLACKFAN_ANEMIA_PROGENITOR_UP		22	0.24449827	0.7273229	0.76	0.87079966	1	5094	tags=45%, list=45%, signal=83%
YAUCH_HEDGEHOG_SIGNALING_PARACRINE_UP	YAUCH_HEDGEHOG_SIGNALING_PARACRINE_UP		88	0.22651237	0.72729486	1	0.87017167	1	1964	tags=22%, list=18%, signal=26%
ZHANG_TARGETS_OF_EWSR1_FLI1_FUSION	ZHANG_TARGETS_OF_EWSR1_FLI1_FUSION		57	0.20907657	0.72612023	0.92156863	0.87126154	1	3370	tags=39%, list=30%, signal=55%
NATSUME_RESPONSE_TO_INTERFERON_BETA_UP	NATSUME_RESPONSE_TO_INTERFERON_BETA_UP		42	0.22083387	0.7260526	0.8979592	0.8706904	1	3076	tags=33%, list=27%, signal=46%
ST_JNK_MAPK_PATHWAY	ST_JNK_MAPK_PATHWAY		24	0.22842602	0.7206936	0.86206895	0.8773084	1	3160	tags=25%, list=28%, signal=35%
STARK_PREFRONTAL_CORTEX_22Q11_DELETION_UP	STARK_PREFRONTAL_CORTEX_22Q11_DELETION_UP		93	0.1946246	0.71933603	0.9230769	0.8784875	1	1866	tags=19%, list=17%, signal=23%
TAKEDA_TARGETS_OF_NUP98_HOXA9_FUSION_10D_UP	TAKEDA_TARGETS_OF_NUP98_HOXA9_FUSION_10D_UP		89	0.26411006	0.71796685	0.8979592	0.87957263	1	1487	tags=25%, list=13%, signal=28%
HANN_RESISTANCE_TO_BCL2_INHIBITOR_DN	HANN_RESISTANCE_TO_BCL2_INHIBITOR_DN		30	0.25512886	0.717087	0.84313726	0.8803657	1	2180	tags=27%, list=19%, signal=33%
HUANG_DASATINIB_RESISTANCE_UP	HUANG_DASATINIB_RESISTANCE_UP		52	0.24853073	0.7162067	0.8596491	0.8807584	1	3189	tags=42%, list=28%, signal=59%
FLECHNER_BIOPSY_KIDNEY_TRANSPLANT_REJECTED_VS_OK_UP	FLECHNER_BIOPSY_KIDNEY_TRANSPLANT_REJECTED_VS_OK_UP		64	0.28877708	0.7155523	0.84615386	0.8810511	1	2855	tags=39%, list=25%, signal=52%
LI_CISPLATIN_RESISTANCE_DN	LI_CISPLATIN_RESISTANCE_DN		19	0.31518114	0.71130025	0.92	0.8856271	1	793	tags=16%, list=7%, signal=17%
KEGG_MAPK_SIGNALING_PATHWAY	KEGG_MAPK_SIGNALING_PATHWAY		172	0.18421045	0.7105891	0.9491525	0.8857162	1	2267	tags=20%, list=20%, signal=24%
KEGG_AMINOACYL_TRNA_BIOSYNTHESIS	KEGG_AMINOACYL_TRNA_BIOSYNTHESIS		18	0.24554968	0.70881325	0.75	0.8872416	1	2264	tags=22%, list=20%, signal=28%
SAGIV_CD24_TARGETS_DN	SAGIV_CD24_TARGETS_DN		30	0.27424365	0.7060244	0.8596491	0.8902339	1	2017	tags=33%, list=18%, signal=41%
REACTOME_ACTIVATION_OF_NMDA_RECEPTOR_UPON_GLUTAMATE_BINDING_AND_POSTSYNAPTIC_EVENTS	REACTOME_ACTIVATION_OF_NMDA_RECEPTOR_UPON_GLUTAMATE_BINDING_AND_POSTSYNAPTIC_EVENTS		26	0.22612476	0.7028015	0.91071427	0.89353794	1	1705	tags=15%, list=15%, signal=18%
COLDREN_GEFITINIB_RESISTANCE_UP	COLDREN_GEFITINIB_RESISTANCE_UP		41	0.19830456	0.70277965	0.96666664	0.89288086	1	2951	tags=29%, list=26%, signal=40%
REACTOME_G_PROTEIN_BETA_GAMMA_SIGNALLING	REACTOME_G_PROTEIN_BETA_GAMMA_SIGNALLING		19	0.24770065	0.702419	0.84	0.89261425	1	3077	tags=32%, list=27%, signal=43%
KEGG_TYPE_II_DIABETES_MELLITUS	KEGG_TYPE_II_DIABETES_MELLITUS		28	0.21537533	0.7005337	0.9137931	0.8941239	1	580	tags=11%, list=5%, signal=11%
BOYLAN_MULTIPLE_MYELOMA_C_D_DN	BOYLAN_MULTIPLE_MYELOMA_C_D_DN		175	0.25356764	0.69920486	0.7916667	0.8949731	1	1742	tags=23%, list=16%, signal=27%
REACTOME_LIPOPROTEIN_METABOLISM	REACTOME_LIPOPROTEIN_METABOLISM		18	0.28337735	0.6986701	0.8367347	0.8948155	1	1206	tags=17%, list=11%, signal=19%
RORIE_TARGETS_OF_EWSR1_FLI1_FUSION_DN	RORIE_TARGETS_OF_EWSR1_FLI1_FUSION_DN		17	0.31014958	0.69774157	0.86440676	0.89537805	1	1171	tags=24%, list=10%, signal=26%
BIOCARTA_IGF1R_PATHWAY	BIOCARTA_IGF1R_PATHWAY		15	0.22991039	0.6966042	0.8541667	0.89619434	1	3779	tags=33%, list=34%, signal=50%
GUENTHER_GROWTH_SPHERICAL_VS_ADHERENT_UP	GUENTHER_GROWTH_SPHERICAL_VS_ADHERENT_UP		16	0.27260134	0.695477	0.89285713	0.89674836	1	869	tags=13%, list=8%, signal=14%
BIOCARTA_HDAC_PATHWAY	BIOCARTA_HDAC_PATHWAY		18	0.23857063	0.6951427	0.97959185	0.8964892	1	2597	tags=33%, list=23%, signal=43%
REACTOME_PLATELET_ACTIVATION_TRIGGERS	REACTOME_PLATELET_ACTIVATION_TRIGGERS		42	0.22617407	0.69456476	0.877551	0.8965977	1	2266	tags=26%, list=20%, signal=33%
SANA_RESPONSE_TO_IFNG_UP	SANA_RESPONSE_TO_IFNG_UP		33	0.3048688	0.6926556	0.73214287	0.89827144	1	2240	tags=30%, list=20%, signal=38%
JAATINEN_HEMATOPOIETIC_STEM_CELL_DN	JAATINEN_HEMATOPOIETIC_STEM_CELL_DN		136	0.25267932	0.69025266	0.9019608	0.90049493	1	1630	tags=20%, list=15%, signal=23%
JAZAG_TGFB1_SIGNALING_UP	JAZAG_TGFB1_SIGNALING_UP		67	0.17593797	0.68560517	0.95238096	0.9051869	1	1078	tags=10%, list=10%, signal=11%
REACTOME_UNFOLDED_PROTEIN_RESPONSE	REACTOME_UNFOLDED_PROTEIN_RESPONSE		15	0.26019883	0.6851416	0.90163934	0.905008	1	1189	tags=20%, list=11%, signal=22%
BIOCARTA_GPCR_PATHWAY	BIOCARTA_GPCR_PATHWAY		18	0.20369887	0.6825324	0.8305085	0.90734553	1	1471	tags=17%, list=13%, signal=19%
GENTILE_UV_RESPONSE_CLUSTER_D6	GENTILE_UV_RESPONSE_CLUSTER_D6		17	0.2695937	0.6794973	0.85106385	0.91005117	1	3816	tags=47%, list=34%, signal=71%
CROONQUIST_NRAS_VS_STROMAL_STIMULATION_UP	CROONQUIST_NRAS_VS_STROMAL_STIMULATION_UP		20	0.26781172	0.67601675	0.84313726	0.9132311	1	3045	tags=40%, list=27%, signal=55%
BOYLAN_MULTIPLE_MYELOMA_PCA1_UP	BOYLAN_MULTIPLE_MYELOMA_PCA1_UP		78	0.27566507	0.67482674	0.84782606	0.9137758	1	2290	tags=31%, list=20%, signal=38%
LIN_APC_TARGETS	LIN_APC_TARGETS		35	0.19609487	0.67412186	0.8703704	0.9138125	1	2918	tags=34%, list=26%, signal=46%
UZONYI_RESPONSE_TO_LEUKOTRIENE_AND_THROMBIN	UZONYI_RESPONSE_TO_LEUKOTRIENE_AND_THROMBIN		28	0.26530388	0.6709326	0.83928573	0.91689914	1	1764	tags=25%, list=16%, signal=30%
HOSHIDA_LIVER_CANCER_LATE_RECURRENCE_UP	HOSHIDA_LIVER_CANCER_LATE_RECURRENCE_UP		41	0.23131397	0.66903764	0.9183673	0.91819507	1	1653	tags=17%, list=15%, signal=20%
BEGUM_TARGETS_OF_PAX3_FOXO1_FUSION_DN	BEGUM_TARGETS_OF_PAX3_FOXO1_FUSION_DN		24	0.25613835	0.6666324	0.9056604	0.92040026	1	832	tags=17%, list=7%, signal=18%
TURASHVILI_BREAST_LOBULAR_CARCINOMA_VS_DUCTAL_NORMAL_UP	TURASHVILI_BREAST_LOBULAR_CARCINOMA_VS_DUCTAL_NORMAL_UP		37	0.26404124	0.66458833	0.88235295	0.9219109	1	1749	tags=24%, list=16%, signal=29%
REACTOME_TCR_SIGNALING	REACTOME_TCR_SIGNALING		32	0.26279357	0.66451263	0.7586207	0.92127436	1	3244	tags=28%, list=29%, signal=39%
BIOCARTA_AMI_PATHWAY	BIOCARTA_AMI_PATHWAY		19	0.3050871	0.66403997	0.86	0.920907	1	1498	tags=21%, list=13%, signal=24%
SIG_IL4RECEPTOR_IN_B_LYPHOCYTES	SIG_IL4RECEPTOR_IN_B_LYPHOCYTES		16	0.20785402	0.66364586	0.9491525	0.92071575	1	3779	tags=38%, list=34%, signal=57%
REACTOME_GLUCOSE_AND_OTHER_SUGAR_SLC_TRANSPORTERS	REACTOME_GLUCOSE_AND_OTHER_SUGAR_SLC_TRANSPORTERS		57	0.20903522	0.6628158	0.8888889	0.9207513	1	3856	tags=44%, list=34%, signal=67%
BONCI_TARGETS_OF_MIR15A_AND_MIR16_1	BONCI_TARGETS_OF_MIR15A_AND_MIR16_1		53	0.19947359	0.6507968	0.8913044	0.9313832	1	3234	tags=36%, list=29%, signal=50%
APPIERTO_RESPONSE_TO_FENRETINIDE_DN	APPIERTO_RESPONSE_TO_FENRETINIDE_DN		23	0.19321387	0.6474603	0.86	0.9336029	1	3472	tags=30%, list=31%, signal=44%
ST_PHOSPHOINOSITIDE_3_KINASE_PATHWAY	ST_PHOSPHOINOSITIDE_3_KINASE_PATHWAY		24	0.19233198	0.64663386	0.9	0.9338304	1	3779	tags=33%, list=34%, signal=50%
BIOCARTA_BIOPEPTIDES_PATHWAY	BIOCARTA_BIOPEPTIDES_PATHWAY		29	0.21595386	0.6461076	0.9433962	0.9335637	1	2491	tags=28%, list=22%, signal=35%
KEGG_AMYOTROPHIC_LATERAL_SCLEROSIS_ALS	KEGG_AMYOTROPHIC_LATERAL_SCLEROSIS_ALS		29	0.19984317	0.6442919	0.96363634	0.93429875	1	3345	tags=28%, list=30%, signal=39%
MARSON_FOXP3_TARGETS_UP	MARSON_FOXP3_TARGETS_UP		50	0.22597666	0.64428514	0.8965517	0.9336123	1	2918	tags=30%, list=26%, signal=40%
MORI_MATURE_B_LYMPHOCYTE_UP	MORI_MATURE_B_LYMPHOCYTE_UP		59	0.23444454	0.6423121	0.7924528	0.93479764	1	3819	tags=46%, list=34%, signal=69%
KEGG_HUNTINGTONS_DISEASE	KEGG_HUNTINGTONS_DISEASE		115	0.1203857	0.6418022	0.7777778	0.934472	1	3455	tags=23%, list=31%, signal=32%
BOYLAN_MULTIPLE_MYELOMA_D_DN	BOYLAN_MULTIPLE_MYELOMA_D_DN		51	0.2178789	0.6390434	0.96	0.93576723	1	2333	tags=25%, list=21%, signal=32%
REACTOME_SIGNALING_IN_IMMUNE_SYSTEM	REACTOME_SIGNALING_IN_IMMUNE_SYSTEM		203	0.21374202	0.637416	0.9607843	0.9363688	1	1489	tags=18%, list=13%, signal=21%
VANHARANTA_UTERINE_FIBROID_UP	VANHARANTA_UTERINE_FIBROID_UP		26	0.23318797	0.6324279	0.8867925	0.9394251	1	2287	tags=27%, list=20%, signal=34%
WIKMAN_ASBESTOS_LUNG_CANCER_DN	WIKMAN_ASBESTOS_LUNG_CANCER_DN		16	0.2630625	0.6311342	0.84	0.9398565	1	2303	tags=25%, list=21%, signal=31%
LINDSTEDT_DENDRITIC_CELL_MATURATION_D	LINDSTEDT_DENDRITIC_CELL_MATURATION_D		43	0.223206	0.6288183	0.9444444	0.9410867	1	3766	tags=49%, list=34%, signal=73%
APPEL_IMATINIB_RESPONSE	APPEL_IMATINIB_RESPONSE		23	0.23445632	0.62212366	0.8888889	0.9455929	1	343	tags=9%, list=3%, signal=9%
REACTOME_SEMAPHORIN_INTERACTIONS	REACTOME_SEMAPHORIN_INTERACTIONS		47	0.18744877	0.61140144	1	0.9523683	1	3426	tags=32%, list=31%, signal=46%
BIOCARTA_IL12_PATHWAY	BIOCARTA_IL12_PATHWAY		15	0.279225	0.6109602	0.962963	0.9520365	1	4107	tags=40%, list=37%, signal=63%
SIG_BCR_SIGNALING_PATHWAY	SIG_BCR_SIGNALING_PATHWAY		30	0.21475315	0.60133713	0.9166667	0.9579223	1	2547	tags=23%, list=23%, signal=30%
ZHANG_ANTIVIRAL_RESPONSE_TO_RIBAVIRIN_DN	ZHANG_ANTIVIRAL_RESPONSE_TO_RIBAVIRIN_DN		28	0.2192195	0.59937024	0.98275864	0.9586042	1	2940	tags=36%, list=26%, signal=48%
BREDEMEYER_RAG_SIGNALING_NOT_VIA_ATM_UP	BREDEMEYER_RAG_SIGNALING_NOT_VIA_ATM_UP		29	0.20594256	0.59640974	0.98275864	0.95975065	1	859	tags=10%, list=8%, signal=11%
HAHTOLA_SEZARY_SYNDROM_DN	HAHTOLA_SEZARY_SYNDROM_DN		22	0.26090455	0.5954078	0.9074074	0.95970213	1	2790	tags=32%, list=25%, signal=42%
KUNINGER_IGF1_VS_PDGFB_TARGETS_UP	KUNINGER_IGF1_VS_PDGFB_TARGETS_UP		32	0.2806227	0.5913508	0.877551	0.9616209	1	762	tags=19%, list=7%, signal=20%
MORI_LARGE_PRE_BII_LYMPHOCYTE_DN	MORI_LARGE_PRE_BII_LYMPHOCYTE_DN		34	0.25321662	0.5829733	0.9411765	0.9658009	1	3721	tags=41%, list=33%, signal=61%
MORI_PRE_BI_LYMPHOCYTE_DN	MORI_PRE_BI_LYMPHOCYTE_DN		49	0.2045764	0.5790701	0.875	0.9669204	1	3721	tags=39%, list=33%, signal=58%
ASTIER_INTEGRIN_SIGNALING	ASTIER_INTEGRIN_SIGNALING		36	0.16671443	0.57465833	0.9807692	0.9683447	1	1097	tags=11%, list=10%, signal=12%
LU_AGING_BRAIN_UP	LU_AGING_BRAIN_UP		88	0.15160495	0.5688848	0.9811321	0.97025156	1	4172	tags=42%, list=37%, signal=66%
BIOCARTA_INTRINSIC_PATHWAY	BIOCARTA_INTRINSIC_PATHWAY		23	0.26306194	0.56611025	0.96	0.9709208	1	1498	tags=22%, list=13%, signal=25%
ST_G_ALPHA_I_PATHWAY	ST_G_ALPHA_I_PATHWAY		20	0.18043926	0.5624127	0.96	0.97206706	1	2547	tags=20%, list=23%, signal=26%
KORKOLA_CORRELATED_WITH_POU5F1	KORKOLA_CORRELATED_WITH_POU5F1		16	0.21040823	0.56165075	0.96153843	0.97180927	1	2620	tags=31%, list=23%, signal=41%
FONTAINE_THYROID_TUMOR_UNCERTAIN_MALIGNANCY_DN	FONTAINE_THYROID_TUMOR_UNCERTAIN_MALIGNANCY_DN		18	0.2310989	0.56008416	1	0.9717422	1	3725	tags=33%, list=33%, signal=50%
KEGG_JAK_STAT_SIGNALING_PATHWAY	KEGG_JAK_STAT_SIGNALING_PATHWAY		88	0.15839627	0.5581424	0.98245615	0.9719369	1	4107	tags=40%, list=37%, signal=62%
BIOCARTA_NFAT_PATHWAY	BIOCARTA_NFAT_PATHWAY		31	0.16971898	0.5576275	1	0.9715281	1	1010	tags=10%, list=9%, signal=11%
REACTOME_POST_TRANSLATIONAL_PROTEIN_MODIFICATION	REACTOME_POST_TRANSLATIONAL_PROTEIN_MODIFICATION		28	0.1797363	0.5535793	1	0.97246677	1	3627	tags=39%, list=32%, signal=58%
KEGG_MELANOMA	KEGG_MELANOMA		40	0.15808061	0.53291	0.98039216	0.97920305	1	4532	tags=48%, list=40%, signal=80%
REACTOME_THROMBIN_SIGNALLING_THROUGH_PROTEINASE_ACTIVATED_RECEPTORS	REACTOME_THROMBIN_SIGNALLING_THROUGH_PROTEINASE_ACTIVATED_RECEPTORS		20	0.19159977	0.526906	1	0.98048127	1	2094	tags=20%, list=19%, signal=25%
REACTOME_G_BETA_GAMMA_SIGNALLING_THROUGH_PI3KGAMMA	REACTOME_G_BETA_GAMMA_SIGNALLING_THROUGH_PI3KGAMMA		17	0.18750471	0.514428	0.9807692	0.9835835	1	3077	tags=29%, list=27%, signal=40%
RICKMAN_HEAD_AND_NECK_CANCER_F	RICKMAN_HEAD_AND_NECK_CANCER_F		35	0.25985146	0.50925803	0.9347826	0.98409337	1	1121	tags=17%, list=10%, signal=19%
ST_ERK1_ERK2_MAPK_PATHWAY	ST_ERK1_ERK2_MAPK_PATHWAY		18	0.15045239	0.5033009	0.98275864	0.9851631	1	3338	tags=28%, list=30%, signal=40%
REACTOME_ADP_SIGNALLING_THROUGH_P2Y_PURINOCEPTOR_1	REACTOME_ADP_SIGNALLING_THROUGH_P2Y_PURINOCEPTOR_1		18	0.16397622	0.46965244	0.9767442	0.9911368	1	4764	tags=50%, list=43%, signal=87%
BIOCARTA_CTLA4_PATHWAY	BIOCARTA_CTLA4_PATHWAY		15	0.19979684	0.41638905	0.9811321	0.9962968	1	3004	tags=27%, list=27%, signal=36%
