# Supplementary material for: A genomic analysis of mouse models of breast cancer reveals molecular features of mouse models and relationships to human breast cancer
Source: Breast Cancer Res. 2014 Jun 5;16(3):R59. doi: 10.1186/bcr3672 (PMC4078930; doi:10.1186/bcr3672)
Supplement: Additional file 11 — GSEA for mouse models compared to all other models or to mammary gland development. Listed by model. [file bcr3672-S11.zip › AdditionalFile11/p53_Mut/Vs_Normal_Mammary/C3/Downregulated_in_p53Mut_vs_NormalMammary.txt]

NAME	GS<br> follow link to MSigDB	GS DETAILS	SIZE	ES	NES	NOM p-val	FDR q-val	FWER p-val	RANK AT MAX	LEADING EDGE
CTCNANGTGNY_UNKNOWN	CTCNANGTGNY_UNKNOWN	Details ...	40	-0.5599805	-1.6815729	0.008602151	1	0.467	2058	tags=48%, list=18%, signal=58%
V$AR_01	V$AR_01	Details ...	72	-0.4426899	-1.5622947	0.0125	1	0.716	987	tags=25%, list=9%, signal=27%
V$PTF1BETA_Q6	V$PTF1BETA_Q6	Details ...	115	-0.3654658	-1.4890785	0.022421524	1	0.815	1342	tags=23%, list=12%, signal=25%
RYAAAKNNNNNNTTGW_UNKNOWN	RYAAAKNNNNNNTTGW_UNKNOWN	Details ...	44	-0.4991061	-1.4720308	0.048498847	1	0.839	2127	tags=36%, list=19%, signal=45%
GACAGGG,MIR-339	GACAGGG,MIR-339	Details ...	31	-0.47600964	-1.4562945	0.082969435	1	0.86	1582	tags=32%, list=14%, signal=37%
V$OCT1_Q6	V$OCT1_Q6	Details ...	124	-0.41716188	-1.4287548	0.038961038	1	0.895	1575	tags=27%, list=14%, signal=32%
V$PAX4_02	V$PAX4_02	Details ...	124	-0.40301192	-1.4017279	0.03956044	1	0.923	622	tags=19%, list=6%, signal=19%
V$CRX_Q4	V$CRX_Q4	Details ...	118	-0.40100953	-1.4002974	0.05839416	1	0.923	1799	tags=30%, list=16%, signal=35%
V$OCT1_07	V$OCT1_07	Details ...	68	-0.40870276	-1.3972403	0.047191013	1	0.925	1582	tags=29%, list=14%, signal=34%
CCACACA,MIR-147	CCACACA,MIR-147	Details ...	36	-0.38970792	-1.3719031	0.07112971	1	0.948	2914	tags=44%, list=26%, signal=60%
TAGAACC,MIR-182	TAGAACC,MIR-182	Details ...	18	-0.48206225	-1.3625675	0.10288066	1	0.953	1411	tags=22%, list=13%, signal=25%
YNTTTNNNANGCARM_UNKNOWN	YNTTTNNNANGCARM_UNKNOWN	Details ...	37	-0.4998415	-1.3507646	0.10120482	1	0.958	1972	tags=38%, list=18%, signal=46%
V$CEBPDELTA_Q6	V$CEBPDELTA_Q6	Details ...	122	-0.38815695	-1.3435469	0.06666667	1	0.96	1265	tags=25%, list=11%, signal=28%
V$MEIS1_01	V$MEIS1_01	Details ...	117	-0.35253245	-1.3424388	0.06081081	1	0.96	1099	tags=19%, list=10%, signal=21%
V$EFC_Q6	V$EFC_Q6	Details ...	126	-0.34319517	-1.336287	0.082039915	1	0.962	1377	tags=21%, list=12%, signal=23%
V$ARP1_01	V$ARP1_01	Details ...	79	-0.38484544	-1.3280746	0.10677618	1	0.964	561	tags=11%, list=5%, signal=12%
V$NKX3A_01	V$NKX3A_01	Details ...	101	-0.38615867	-1.3237408	0.08405172	1	0.965	1324	tags=23%, list=12%, signal=26%
V$PPARA_01	V$PPARA_01	Details ...	21	-0.4693024	-1.3138268	0.13513513	1	0.967	672	tags=19%, list=6%, signal=20%
V$GATA3_01	V$GATA3_01	Details ...	117	-0.3906681	-1.3040338	0.11059908	1	0.968	1324	tags=21%, list=12%, signal=24%
V$NF1_Q6_01	V$NF1_Q6_01	Details ...	130	-0.3565378	-1.300428	0.10262009	1	0.97	1468	tags=25%, list=13%, signal=28%
YGTCCTTGR_UNKNOWN	YGTCCTTGR_UNKNOWN	Details ...	43	-0.39574292	-1.2991123	0.15061729	1	0.97	2204	tags=37%, list=20%, signal=46%
CAGGGTC,MIR-504	CAGGGTC,MIR-504	Details ...	44	-0.35380533	-1.2908019	0.12903225	1	0.973	1890	tags=34%, list=17%, signal=41%
V$OCT1_02	V$OCT1_02	Details ...	100	-0.40249357	-1.2904298	0.12882096	1	0.973	1642	tags=28%, list=15%, signal=33%
TAAYNRNNTCC_UNKNOWN	TAAYNRNNTCC_UNKNOWN	Details ...	78	-0.368461	-1.2852478	0.096551724	1	0.973	1409	tags=26%, list=13%, signal=29%
YGACNNYACAR_UNKNOWN	YGACNNYACAR_UNKNOWN	Details ...	44	-0.39392918	-1.2813	0.15801354	1	0.974	1571	tags=23%, list=14%, signal=26%
V$VDR_Q3	V$VDR_Q3	Details ...	112	-0.3324927	-1.2770401	0.15277778	1	0.974	1828	tags=22%, list=16%, signal=26%
RGAGGAARY_V$PU1_Q6	RGAGGAARY_V$PU1_Q6	Details ...	237	-0.32582197	-1.2756753	0.12284483	1	0.974	2157	tags=31%, list=19%, signal=38%
AGCYRWTTC_UNKNOWN	AGCYRWTTC_UNKNOWN	Details ...	56	-0.40865415	-1.267513	0.14925373	1	0.975	2014	tags=36%, list=18%, signal=43%
AGTTCTC,MIR-146A,MIR-146B	AGTTCTC,MIR-146A,MIR-146B	Details ...	27	-0.37367752	-1.2524122	0.15711252	1	0.979	1557	tags=30%, list=14%, signal=34%
YTAAYNGCT_UNKNOWN	YTAAYNGCT_UNKNOWN	Details ...	77	-0.3639331	-1.2523862	0.1130064	1	0.979	854	tags=21%, list=8%, signal=22%
V$NFAT_Q6	V$NFAT_Q6	Details ...	125	-0.3376558	-1.2511683	0.12026726	1	0.98	882	tags=18%, list=8%, signal=19%
RRAGTTGT_UNKNOWN	RRAGTTGT_UNKNOWN	Details ...	109	-0.31909913	-1.2498467	0.090322584	1	0.98	622	tags=15%, list=6%, signal=15%
V$TAL1BETAITF2_01	V$TAL1BETAITF2_01	Details ...	120	-0.35062602	-1.2481488	0.13544019	1	0.98	1657	tags=22%, list=15%, signal=25%
V$GATA1_04	V$GATA1_04	Details ...	118	-0.39241806	-1.2450665	0.16926503	1	0.982	2151	tags=32%, list=19%, signal=39%
V$HNF4_01_B	V$HNF4_01_B	Details ...	120	-0.34746107	-1.2435198	0.1670429	1	0.982	1761	tags=25%, list=16%, signal=29%
V$CEBP_Q2_01	V$CEBP_Q2_01	Details ...	139	-0.32720283	-1.2425928	0.12688172	1	0.983	1590	tags=23%, list=14%, signal=26%
V$TCF11_01	V$TCF11_01	Details ...	102	-0.34579968	-1.2392776	0.15652174	1	0.983	783	tags=17%, list=7%, signal=18%
V$NKX62_Q2	V$NKX62_Q2	Details ...	108	-0.35003468	-1.238628	0.13986014	1	0.983	839	tags=16%, list=7%, signal=17%
WCTCNATGGY_UNKNOWN	WCTCNATGGY_UNKNOWN	Details ...	30	-0.3399117	-1.2385978	0.18237706	1	0.983	1203	tags=20%, list=11%, signal=22%
V$EVI1_04	V$EVI1_04	Details ...	123	-0.33980185	-1.2249942	0.16810344	1	0.988	1126	tags=21%, list=10%, signal=23%
V$GNCF_01	V$GNCF_01	Details ...	37	-0.38860038	-1.2216773	0.1754386	1	0.988	737	tags=22%, list=7%, signal=23%
YAATNANRNNNCAG_UNKNOWN	YAATNANRNNNCAG_UNKNOWN	Details ...	33	-0.4033191	-1.2186532	0.18930958	1	0.988	337	tags=18%, list=3%, signal=19%
V$OCT1_Q5_01	V$OCT1_Q5_01	Details ...	122	-0.35010225	-1.2165282	0.15319149	1	0.988	1590	tags=25%, list=14%, signal=28%
TGATTTRY_V$GFI1_01	TGATTTRY_V$GFI1_01	Details ...	147	-0.37184972	-1.2164339	0.16997792	1	0.988	1575	tags=29%, list=14%, signal=33%
V$TTF1_Q6	V$TTF1_Q6	Details ...	126	-0.31117627	-1.2129275	0.14583333	1	0.988	1804	tags=25%, list=16%, signal=29%
V$NFE2_01	V$NFE2_01	Details ...	138	-0.30303508	-1.2116637	0.14583333	1	0.988	2135	tags=25%, list=19%, signal=31%
V$OCT_Q6	V$OCT_Q6	Details ...	119	-0.34491953	-1.2078607	0.1637931	1	0.989	1590	tags=24%, list=14%, signal=28%
CATRRAGC_UNKNOWN	CATRRAGC_UNKNOWN	Details ...	58	-0.36157975	-1.2056397	0.19256018	1	0.989	990	tags=17%, list=9%, signal=19%
V$MZF1_01	V$MZF1_01	Details ...	111	-0.32912263	-1.2032841	0.16976744	1	0.989	2435	tags=34%, list=22%, signal=43%
V$HFH3_01	V$HFH3_01	Details ...	88	-0.35344252	-1.2002729	0.18201755	1	0.989	1322	tags=22%, list=12%, signal=24%
V$CDP_01	V$CDP_01	Details ...	37	-0.43580872	-1.1972276	0.20967741	1	0.99	720	tags=19%, list=6%, signal=20%
V$AP4_Q6	V$AP4_Q6	Details ...	108	-0.3520299	-1.1938032	0.2239819	1	0.991	1342	tags=21%, list=12%, signal=24%
V$FOXO4_01	V$FOXO4_01	Details ...	108	-0.3044419	-1.1915364	0.15919283	1	0.991	889	tags=18%, list=8%, signal=19%
V$MYB_Q6	V$MYB_Q6	Details ...	116	-0.31209168	-1.1900107	0.17011495	1	0.991	1849	tags=28%, list=17%, signal=33%
V$GCM_Q2	V$GCM_Q2	Details ...	111	-0.30776763	-1.1888596	0.19037199	1	0.991	1654	tags=23%, list=15%, signal=26%
V$OCT1_B	V$OCT1_B	Details ...	125	-0.33515662	-1.1867752	0.17278618	1	0.992	1590	tags=25%, list=14%, signal=29%
V$WHN_B	V$WHN_B	Details ...	121	-0.2928943	-1.1860834	0.1748401	1	0.992	918	tags=14%, list=8%, signal=15%
V$SRY_01	V$SRY_01	Details ...	94	-0.328979	-1.1839709	0.2058212	1	0.992	1409	tags=26%, list=13%, signal=29%
ATGAAGG,MIR-205	ATGAAGG,MIR-205	Details ...	75	-0.32424212	-1.1812133	0.21774194	1	0.992	1508	tags=19%, list=13%, signal=21%
V$HEN1_02	V$HEN1_02	Details ...	86	-0.30231273	-1.1785563	0.2200489	1	0.993	870	tags=16%, list=8%, signal=18%
V$NF1_Q6	V$NF1_Q6		141	-0.33864877	-1.1736099	0.22041763	1	0.993	1468	tags=26%, list=13%, signal=30%
V$SMAD3_Q6	V$SMAD3_Q6		104	-0.33728305	-1.1698958	0.23569794	1	0.994	1642	tags=23%, list=15%, signal=27%
RYCACNNRNNRNCAG_UNKNOWN	RYCACNNRNNRNCAG_UNKNOWN		34	-0.35257694	-1.1690131	0.24557522	1	0.994	1870	tags=32%, list=17%, signal=39%
V$S8_01	V$S8_01		120	-0.3422543	-1.1670443	0.22727273	1	0.995	1326	tags=23%, list=12%, signal=25%
V$OCT1_06	V$OCT1_06		128	-0.3351215	-1.1667323	0.21710527	1	0.995	1322	tags=21%, list=12%, signal=24%
V$HTF_01	V$HTF_01		28	-0.3367596	-1.1646227	0.22664016	1	0.995	713	tags=18%, list=6%, signal=19%
V$RP58_01	V$RP58_01		115	-0.33761415	-1.1603711	0.26410836	1	0.995	2089	tags=30%, list=19%, signal=36%
V$AP2_Q6_01	V$AP2_Q6_01		124	-0.2840126	-1.1585039	0.23162584	1	0.997	1917	tags=25%, list=17%, signal=30%
V$CEBP_01	V$CEBP_01		120	-0.3087021	-1.1567595	0.19955157	1	0.997	1619	tags=22%, list=14%, signal=25%
TGTTTGY_V$HNF3_Q6	TGTTTGY_V$HNF3_Q6		356	-0.30579546	-1.1561897	0.22705314	1	0.997	1378	tags=18%, list=12%, signal=20%
V$HNF4_01	V$HNF4_01		136	-0.33417764	-1.156002	0.23042506	1	0.997	1683	tags=24%, list=15%, signal=27%
V$FOXM1_01	V$FOXM1_01		120	-0.3089084	-1.1555234	0.23684211	1	0.997	1531	tags=23%, list=14%, signal=26%
V$FREAC4_01	V$FREAC4_01		77	-0.35108867	-1.1553824	0.28045976	1	0.997	1517	tags=23%, list=14%, signal=27%
V$MYOGNF1_01	V$MYOGNF1_01		20	-0.41095158	-1.153944	0.25786164	1	0.997	2713	tags=45%, list=24%, signal=59%
V$TBP_01	V$TBP_01		115	-0.35295045	-1.1534966	0.2682927	1	0.997	1426	tags=22%, list=13%, signal=25%
GTGTCAA,MIR-514	GTGTCAA,MIR-514		28	-0.35876057	-1.1533282	0.29449153	1	0.997	2217	tags=32%, list=20%, signal=40%
TTCNRGNNNNTTC_V$HSF_Q6	TTCNRGNNNNTTC_V$HSF_Q6		75	-0.3133534	-1.1502811	0.26096034	1	0.997	1456	tags=19%, list=13%, signal=21%
V$STAT5A_03	V$STAT5A_03		122	-0.3149231	-1.1471106	0.23927765	1	0.997	1121	tags=19%, list=10%, signal=21%
V$OCT1_05	V$OCT1_05		115	-0.3434693	-1.1470511	0.24631579	1	0.997	1648	tags=28%, list=15%, signal=32%
V$TFIII_Q6	V$TFIII_Q6		104	-0.30562618	-1.1465125	0.2718676	1	0.997	1917	tags=26%, list=17%, signal=31%
V$FXR_Q3	V$FXR_Q3		48	-0.35044712	-1.1455444	0.23542601	1	0.997	1091	tags=19%, list=10%, signal=21%
V$MYCMAX_02	V$MYCMAX_02		117	-0.28530908	-1.145427	0.205074	1	0.997	1642	tags=21%, list=15%, signal=24%
TGCCAAR_V$NF1_Q6	TGCCAAR_V$NF1_Q6		343	-0.311464	-1.1426626	0.24774775	1	0.997	1675	tags=25%, list=15%, signal=28%
CTGCAGY_UNKNOWN	CTGCAGY_UNKNOWN		369	-0.27584675	-1.1420908	0.2144522	1	0.997	1972	tags=25%, list=18%, signal=30%
V$OCT_C	V$OCT_C		129	-0.324382	-1.1379972	0.23568282	1	0.997	1590	tags=21%, list=14%, signal=24%
CTGYNNCTYTAA_UNKNOWN	CTGYNNCTYTAA_UNKNOWN		37	-0.3764922	-1.1373384	0.26373628	1	0.997	1668	tags=32%, list=15%, signal=38%
V$POU3F2_02	V$POU3F2_02		124	-0.3116106	-1.1347929	0.23427331	1	0.997	1641	tags=23%, list=15%, signal=26%
V$STAT6_01	V$STAT6_01		115	-0.30248258	-1.1324306	0.25233644	1	0.997	1371	tags=20%, list=12%, signal=23%
V$FOX_Q2	V$FOX_Q2		102	-0.32180202	-1.1312213	0.27391306	1	0.997	958	tags=15%, list=9%, signal=16%
V$LMO2COM_02	V$LMO2COM_02		128	-0.3355011	-1.1292135	0.28854626	1	0.997	2134	tags=31%, list=19%, signal=38%
GACAATC,MIR-219	GACAATC,MIR-219		74	-0.29553372	-1.1250632	0.24444444	1	0.997	2640	tags=32%, list=24%, signal=42%
V$FOXO4_02	V$FOXO4_02		125	-0.32301307	-1.1185975	0.28787878	1	0.997	984	tags=18%, list=9%, signal=19%
V$PU1_Q6	V$PU1_Q6		110	-0.27951166	-1.1181256	0.26939654	1	0.997	2122	tags=28%, list=19%, signal=34%
V$NKX61_01	V$NKX61_01		115	-0.32982552	-1.1153177	0.25669643	1	0.997	1164	tags=21%, list=10%, signal=23%
V$NKX25_02	V$NKX25_02		115	-0.32864985	-1.1147614	0.29090908	1	0.997	2748	tags=37%, list=25%, signal=48%
V$GATA1_03	V$GATA1_03		120	-0.32011282	-1.1135505	0.29347825	1	0.998	2099	tags=29%, list=19%, signal=36%
V$CP2_01	V$CP2_01		132	-0.3038438	-1.1115938	0.3047404	1	0.998	1854	tags=26%, list=17%, signal=31%
AAAYWAACM_V$HFH4_01	AAAYWAACM_V$HFH4_01		125	-0.31198713	-1.11047	0.28923768	1	0.998	2098	tags=30%, list=19%, signal=36%
V$TST1_01	V$TST1_01		133	-0.31785095	-1.11041	0.2989011	1	0.998	720	tags=15%, list=6%, signal=16%
RYTAAWNNNTGAY_UNKNOWN	RYTAAWNNNTGAY_UNKNOWN		37	-0.3950352	-1.1071416	0.33112583	1	0.998	656	tags=14%, list=6%, signal=14%
V$MZF1_02	V$MZF1_02		110	-0.27376497	-1.1063654	0.2937365	1	0.998	1799	tags=20%, list=16%, signal=24%
CCTGAGT,MIR-510	CCTGAGT,MIR-510		22	-0.34292218	-1.1032426	0.30332682	1	0.998	415	tags=14%, list=4%, signal=14%
V$GRE_C	V$GRE_C		63	-0.32589182	-1.1020488	0.31086957	1	0.998	1870	tags=30%, list=17%, signal=36%
GGAMTNNNNNTCCY_UNKNOWN	GGAMTNNNNNTCCY_UNKNOWN		55	-0.27385488	-1.1018378	0.28478262	1	0.998	2232	tags=33%, list=20%, signal=41%
V$NERF_Q2	V$NERF_Q2		125	-0.28405577	-1.10064	0.3279678	1	0.998	1929	tags=24%, list=17%, signal=29%
V$CDPCR1_01	V$CDPCR1_01		59	-0.3100739	-1.1005911	0.30368763	0.9996575	0.998	1529	tags=20%, list=14%, signal=23%
TGASTMAGC_V$NFE2_01	TGASTMAGC_V$NFE2_01		106	-0.29261222	-1.0995132	0.28476822	0.995431	0.998	1116	tags=16%, list=10%, signal=18%
V$SRF_Q5_01	V$SRF_Q5_01		116	-0.32028106	-1.0989376	0.3173913	0.9886749	0.998	1618	tags=26%, list=14%, signal=30%
GCAAGAC,MIR-431	GCAAGAC,MIR-431		22	-0.3826206	-1.095786	0.34131736	0.99387586	0.998	2926	tags=50%, list=26%, signal=68%
V$CACBINDINGPROTEIN_Q6	V$CACBINDINGPROTEIN_Q6		106	-0.28310278	-1.0945398	0.32962137	0.9903235	0.998	1950	tags=25%, list=17%, signal=29%
V$AR_Q2	V$AR_Q2		55	-0.34140536	-1.0937676	0.31509846	0.9850365	0.998	1024	tags=18%, list=9%, signal=20%
TGGNNNNNNKCCAR_UNKNOWN	TGGNNNNNNKCCAR_UNKNOWN		208	-0.30539057	-1.0926883	0.3062645	0.98113155	0.998	2424	tags=33%, list=22%, signal=42%
V$COMP1_01	V$COMP1_01		64	-0.3317061	-1.0913548	0.28442436	0.9788624	0.998	1342	tags=23%, list=12%, signal=26%
V$HNF3B_01	V$HNF3B_01		103	-0.31815234	-1.0881237	0.3119266	0.98561734	0.998	874	tags=16%, list=8%, signal=17%
V$SRF_Q6	V$SRF_Q6		133	-0.3216606	-1.0862309	0.328125	0.98562354	0.998	1519	tags=23%, list=14%, signal=26%
V$GATA_Q6	V$GATA_Q6		106	-0.35223123	-1.0860101	0.32731378	0.9781195	0.998	2448	tags=38%, list=22%, signal=48%
V$HNF6_Q6	V$HNF6_Q6		110	-0.31448105	-1.0856044	0.2962138	0.9715955	0.998	1336	tags=20%, list=12%, signal=22%
V$MAZR_01	V$MAZR_01		109	-0.26099586	-1.0849178	0.32439023	0.96646595	0.998	1630	tags=20%, list=15%, signal=23%
V$IK1_01	V$IK1_01		139	-0.27119088	-1.0830827	0.29139072	0.9659429	0.998	1342	tags=20%, list=12%, signal=23%
CCAGGGG,MIR-331	CCAGGGG,MIR-331		49	-0.30401066	-1.0823087	0.33636364	0.9611703	0.998	2938	tags=35%, list=26%, signal=47%
KMCATNNWGGA_UNKNOWN	KMCATNNWGGA_UNKNOWN		35	-0.336318	-1.0811814	0.3554217	0.95829725	0.998	437	tags=14%, list=4%, signal=15%
V$AP1_C	V$AP1_C		157	-0.2813522	-1.0808548	0.30946884	0.95202816	0.998	1116	tags=15%, list=10%, signal=16%
GGARNTKYCCA_UNKNOWN	GGARNTKYCCA_UNKNOWN		36	-0.32768288	-1.0807532	0.32119915	0.9447766	0.998	1191	tags=14%, list=11%, signal=15%
V$RORA2_01	V$RORA2_01		74	-0.3088165	-1.0792378	0.32978722	0.94364214	0.998	1618	tags=24%, list=14%, signal=28%
V$SRF_C	V$SRF_C		116	-0.29515755	-1.079084	0.32397407	0.93676674	0.998	1519	tags=23%, list=14%, signal=27%
CYTAGCAAY_UNKNOWN	CYTAGCAAY_UNKNOWN		63	-0.25494686	-1.0790586	0.3370044	0.929476	0.998	1600	tags=22%, list=14%, signal=26%
WTGAAAT_UNKNOWN	WTGAAAT_UNKNOWN		282	-0.28408873	-1.0771781	0.31555554	0.93064684	0.998	1126	tags=17%, list=10%, signal=18%
TGTYNNNNNRGCARM_UNKNOWN	TGTYNNNNNRGCARM_UNKNOWN		27	-0.33473888	-1.0761591	0.3486974	0.9277527	0.998	1793	tags=30%, list=16%, signal=35%
V$AP4_Q5	V$AP4_Q5		130	-0.2896896	-1.0726612	0.33333334	0.935181	0.998	1358	tags=18%, list=12%, signal=21%
V$HFH8_01	V$HFH8_01		108	-0.3140612	-1.0706723	0.31612903	0.9366467	0.998	762	tags=13%, list=7%, signal=14%
V$STAT4_01	V$STAT4_01		133	-0.30928895	-1.0699979	0.34341252	0.93243897	0.998	1870	tags=25%, list=17%, signal=29%
V$NKX22_01	V$NKX22_01		79	-0.30804893	-1.0692344	0.3398693	0.9282981	0.998	1750	tags=23%, list=16%, signal=27%
V$PAX2_02	V$PAX2_02		122	-0.28759763	-1.062885	0.32599118	0.94867086	0.998	1681	tags=20%, list=15%, signal=24%
V$AP2ALPHA_01	V$AP2ALPHA_01		113	-0.25607136	-1.0607316	0.3219178	0.95048726	0.998	1976	tags=25%, list=18%, signal=30%
TTAYRTAA_V$E4BP4_01	TTAYRTAA_V$E4BP4_01		107	-0.28437307	-1.0603664	0.33483145	0.9449867	0.998	2228	tags=26%, list=20%, signal=32%
V$ZIC1_01	V$ZIC1_01		124	-0.27305487	-1.0588248	0.33488372	0.94459194	0.998	1610	tags=19%, list=14%, signal=21%
V$E4BP4_01	V$E4BP4_01		94	-0.2609713	-1.0577579	0.3295711	0.9418912	0.998	1632	tags=20%, list=15%, signal=23%
V$SRY_02	V$SRY_02		121	-0.2969202	-1.0576799	0.3640553	0.9354037	0.998	1409	tags=21%, list=13%, signal=24%
V$ATF1_Q6	V$ATF1_Q6		124	-0.27538407	-1.0569906	0.33924612	0.93189937	0.998	1635	tags=21%, list=15%, signal=24%
V$NRF2_Q4	V$NRF2_Q4		132	-0.253468	-1.0569557	0.36	0.925454	0.998	2139	tags=26%, list=19%, signal=31%
V$HNF3ALPHA_Q6	V$HNF3ALPHA_Q6		105	-0.30701286	-1.055705	0.3870246	0.9240593	0.998	1950	tags=26%, list=17%, signal=31%
AAANWWTGC_UNKNOWN	AAANWWTGC_UNKNOWN		104	-0.29400787	-1.0548607	0.36165577	0.9209478	0.998	1197	tags=19%, list=11%, signal=21%
V$CEBP_Q2	V$CEBP_Q2		112	-0.2944087	-1.0547683	0.38116592	0.9148089	0.998	1590	tags=26%, list=14%, signal=30%
GGATTA_V$PITX2_Q2	GGATTA_V$PITX2_Q2		284	-0.25868088	-1.0545672	0.3449074	0.9092863	0.998	1762	tags=19%, list=16%, signal=22%
V$IPF1_Q4	V$IPF1_Q4		117	-0.29583013	-1.054381	0.36241612	0.90390956	0.998	1342	tags=20%, list=12%, signal=22%
V$PPAR_DR1_Q2	V$PPAR_DR1_Q2		127	-0.27618313	-1.053505	0.36829838	0.90151995	0.998	951	tags=15%, list=8%, signal=16%
CCTGCTG,MIR-214	CCTGCTG,MIR-214		117	-0.24155757	-1.0527135	0.3375262	0.8987056	0.998	1590	tags=20%, list=14%, signal=23%
V$CEBPB_01	V$CEBPB_01		135	-0.28433108	-1.049994	0.34541577	0.9036254	0.998	1265	tags=17%, list=11%, signal=19%
V$AP4_01	V$AP4_01		133	-0.2779627	-1.0496614	0.359447	0.8988733	0.998	1324	tags=18%, list=12%, signal=20%
GAANYNYGACNY_UNKNOWN	GAANYNYGACNY_UNKNOWN		33	-0.35432988	-1.049648	0.39139786	0.8929061	0.998	1926	tags=30%, list=17%, signal=36%
TCCCCAC,MIR-491	TCCCCAC,MIR-491		31	-0.29790485	-1.0473697	0.393736	0.89576334	0.998	1804	tags=26%, list=16%, signal=31%
GGGACCA,MIR-133A,MIR-133B	GGGACCA,MIR-133A,MIR-133B		101	-0.22913711	-1.0466056	0.3943355	0.8927997	0.998	1673	tags=19%, list=15%, signal=22%
GCTCTTG,MIR-335	GCTCTTG,MIR-335		45	-0.2846702	-1.046589	0.38115633	0.8869947	0.998	1439	tags=22%, list=13%, signal=25%
V$HLF_01	V$HLF_01		113	-0.27453163	-1.0420107	0.360262	0.89885485	0.998	1549	tags=19%, list=14%, signal=22%
V$MTF1_Q4	V$MTF1_Q4		125	-0.26478362	-1.0418403	0.36017898	0.89380944	0.998	975	tags=14%, list=9%, signal=15%
V$PAX4_03	V$PAX4_03		133	-0.2698146	-1.041469	0.3809524	0.889645	0.998	2208	tags=26%, list=20%, signal=32%
YATGNWAAT_V$OCT_C	YATGNWAAT_V$OCT_C		174	-0.28469595	-1.0380771	0.4054054	0.897619	0.998	1717	tags=21%, list=15%, signal=25%
V$OCT1_01	V$OCT1_01		125	-0.27866575	-1.0376486	0.37259102	0.8938326	0.998	1126	tags=14%, list=10%, signal=16%
V$TAL1BETAE47_01	V$TAL1BETAE47_01		118	-0.30176502	-1.0367216	0.3783784	0.8923324	0.998	1431	tags=19%, list=13%, signal=21%
V$CEBP_C	V$CEBP_C		93	-0.2836251	-1.0336108	0.3840909	0.89902616	0.998	609	tags=12%, list=5%, signal=12%
YATTNATC_UNKNOWN	YATTNATC_UNKNOWN		162	-0.308031	-1.0314783	0.39955357	0.9018775	0.998	1168	tags=17%, list=10%, signal=19%
ACTGCAG,MIR-17-3P	ACTGCAG,MIR-17-3P		51	-0.2714225	-1.0281657	0.4152174	0.90925974	0.998	990	tags=12%, list=9%, signal=13%
ACATTCC,MIR-1,MIR-206	ACATTCC,MIR-1,MIR-206		140	-0.239332	-1.0273184	0.37982833	0.90715665	0.998	1443	tags=18%, list=13%, signal=20%
V$AR_Q6	V$AR_Q6		108	-0.28487346	-1.0271493	0.38963965	0.90227926	0.998	1496	tags=21%, list=13%, signal=24%
AGGTGCA,MIR-500	AGGTGCA,MIR-500		46	-0.28085887	-1.0260961	0.38853502	0.90082306	0.999	1731	tags=22%, list=15%, signal=26%
V$GR_Q6	V$GR_Q6		122	-0.28621536	-1.025929	0.40570176	0.89598477	0.999	1126	tags=16%, list=10%, signal=17%
YAATNRNNNYNATT_UNKNOWN	YAATNRNNNYNATT_UNKNOWN		51	-0.31966776	-1.0244629	0.4240363	0.89627665	0.999	1099	tags=18%, list=10%, signal=19%
V$HNF1_C	V$HNF1_C		120	-0.32984206	-1.0234011	0.42237443	0.8953702	0.999	1265	tags=18%, list=11%, signal=20%
V$AP2_Q3	V$AP2_Q3		130	-0.25242803	-1.0217589	0.43301436	0.8964422	0.999	2049	tags=22%, list=18%, signal=26%
V$BACH1_01	V$BACH1_01		142	-0.25618964	-1.0210327	0.4065934	0.89386046	0.999	1315	tags=17%, list=12%, signal=19%
V$OCT1_04	V$OCT1_04		122	-0.29177758	-1.0201477	0.41830066	0.8920098	0.999	990	tags=16%, list=9%, signal=17%
V$HMEF2_Q6	V$HMEF2_Q6		63	-0.3523668	-1.0185201	0.4106383	0.8932357	0.999	2854	tags=43%, list=25%, signal=57%
GATAAGR_V$GATA_C	GATAAGR_V$GATA_C		161	-0.32422134	-1.0182068	0.42600897	0.8891935	0.999	2172	tags=30%, list=19%, signal=36%
V$FOXO1_02	V$FOXO1_02		113	-0.27715796	-1.0149981	0.4358407	0.89620066	0.999	960	tags=15%, list=9%, signal=16%
V$PIT1_Q6	V$PIT1_Q6		110	-0.29926166	-1.0146139	0.43438914	0.8926458	0.999	2039	tags=28%, list=18%, signal=34%
V$AFP1_Q6	V$AFP1_Q6		119	-0.2914246	-1.0106217	0.409611	0.9027351	0.999	1491	tags=18%, list=13%, signal=21%
V$AR_02	V$AR_02		19	-0.35525277	-1.0106096	0.4405458	0.8976641	0.999	620	tags=21%, list=6%, signal=22%
RGTTAMWNATT_V$HNF1_01	RGTTAMWNATT_V$HNF1_01		43	-0.370789	-1.0095391	0.4509804	0.89660937	1	379	tags=16%, list=3%, signal=17%
V$HNF4_DR1_Q3	V$HNF4_DR1_Q3		139	-0.26353562	-1.0088737	0.4282353	0.8941224	1	1774	tags=23%, list=16%, signal=27%
V$E47_01	V$E47_01		133	-0.25413698	-1.0072953	0.3963964	0.89559513	1	1965	tags=25%, list=18%, signal=30%
V$GFI1_01	V$GFI1_01		135	-0.26787385	-1.0062433	0.40343347	0.89478374	1	1211	tags=19%, list=11%, signal=21%
TGANNYRGCA_V$TCF11MAFG_01	TGANNYRGCA_V$TCF11MAFG_01		146	-0.2522259	-1.0049852	0.4394619	0.8949166	1	1972	tags=21%, list=18%, signal=25%
YTAATTAA_V$LHX3_01	YTAATTAA_V$LHX3_01		88	-0.2861084	-1.0044329	0.4258373	0.8922743	1	1538	tags=22%, list=14%, signal=25%
V$PAX3_B	V$PAX3_B		44	-0.28875875	-1.0043074	0.44779584	0.8878864	1	1144	tags=16%, list=10%, signal=18%
CAGTCAC,MIR-134	CAGTCAC,MIR-134		25	-0.28277764	-1.0024109	0.4273319	0.889919	1	719	tags=12%, list=6%, signal=13%
V$MYOGENIN_Q6	V$MYOGENIN_Q6		112	-0.27676532	-1.0020033	0.4224719	0.886757	1	766	tags=14%, list=7%, signal=15%
V$GATA1_02	V$GATA1_02		123	-0.29278472	-1.0017681	0.45043105	0.88282174	1	2618	tags=36%, list=23%, signal=46%
V$HIF1_Q3	V$HIF1_Q3		116	-0.23497272	-1.0013556	0.45081967	0.879777	1	1917	tags=24%, list=17%, signal=29%
V$NMYC_01	V$NMYC_01		129	-0.2287988	-1.0012655	0.42727274	0.875369	1	1642	tags=17%, list=15%, signal=20%
RTAAACA_V$FREAC2_01	RTAAACA_V$FREAC2_01		456	-0.2396267	-1.0004092	0.45330295	0.8739306	1	1683	tags=20%, list=15%, signal=23%
V$IK3_01	V$IK3_01		112	-0.2545146	-0.998317	0.45080093	0.87721455	1	1047	tags=14%, list=9%, signal=16%
V$IK2_01	V$IK2_01		140	-0.26356864	-0.9978748	0.44469026	0.87402445	1	994	tags=17%, list=9%, signal=19%
CCTGTGA,MIR-513	CCTGTGA,MIR-513		63	-0.26689053	-0.997143	0.46536797	0.8722451	1	1890	tags=24%, list=17%, signal=28%
V$SREBP_Q3	V$SREBP_Q3		116	-0.27651146	-0.9963585	0.46445498	0.8706574	1	1582	tags=23%, list=14%, signal=27%
V$HEB_Q6	V$HEB_Q6		123	-0.27045718	-0.9932737	0.48314607	0.8781822	1	1227	tags=18%, list=11%, signal=20%
GTGCCAA,MIR-96	GTGCCAA,MIR-96		160	-0.2421776	-0.9919761	0.45842218	0.87842095	1	877	tags=12%, list=8%, signal=13%
V$FOXJ2_01	V$FOXJ2_01		83	-0.3021435	-0.991741	0.4642857	0.87478465	1	1480	tags=23%, list=13%, signal=26%
V$P300_01	V$P300_01		130	-0.24354802	-0.990987	0.48394004	0.87297046	1	1681	tags=23%, list=15%, signal=27%
GGTAACC,MIR-409-5P	GGTAACC,MIR-409-5P		19	-0.31611693	-0.9907325	0.4764957	0.86950034	1	806	tags=16%, list=7%, signal=17%
V$AP1_Q6_01	V$AP1_Q6_01		134	-0.26460117	-0.9894742	0.47260273	0.8695263	1	2102	tags=23%, list=19%, signal=28%
TTTNNANAGCYR_UNKNOWN	TTTNNANAGCYR_UNKNOWN		55	-0.3212426	-0.98898184	0.4915254	0.8669501	1	1342	tags=22%, list=12%, signal=25%
V$USF2_Q6	V$USF2_Q6		126	-0.21845718	-0.9873884	0.50446427	0.8678728	1	1773	tags=18%, list=16%, signal=21%
V$HOXA4_Q2	V$HOXA4_Q2		125	-0.2786201	-0.98630846	0.44323143	0.8674572	1	1642	tags=23%, list=15%, signal=27%
V$PPARG_01	V$PPARG_01		21	-0.3037816	-0.9862826	0.45905173	0.8632981	1	2257	tags=29%, list=20%, signal=36%
GTGCCTT,MIR-506	GTGCCTT,MIR-506		359	-0.20269462	-0.9821944	0.45708156	0.873759	1	2211	tags=25%, list=20%, signal=30%
V$FOXO3_01	V$FOXO3_01		107	-0.2728724	-0.9818144	0.4855876	0.8709523	1	1371	tags=21%, list=12%, signal=23%
V$CREB_Q3	V$CREB_Q3		115	-0.2145105	-0.98157156	0.47252747	0.86767054	1	1409	tags=16%, list=13%, signal=18%
V$COUP_DR1_Q6	V$COUP_DR1_Q6		124	-0.25304523	-0.9811842	0.48086125	0.8650084	1	951	tags=13%, list=8%, signal=14%
GTTTGTT,MIR-495	GTTTGTT,MIR-495		116	-0.24475838	-0.98098445	0.45824847	0.86149454	1	1890	tags=24%, list=17%, signal=29%
V$TCF4_Q5	V$TCF4_Q5		116	-0.2877537	-0.9804731	0.45356372	0.85914904	1	622	tags=11%, list=6%, signal=12%
V$LFA1_Q6	V$LFA1_Q6		123	-0.2522074	-0.98045206	0.4790287	0.8551228	1	2214	tags=26%, list=20%, signal=32%
V$ER_Q6	V$ER_Q6		140	-0.26151726	-0.9803328	0.5	0.8514892	1	1144	tags=16%, list=10%, signal=17%
ATGTCAC,MIR-489	ATGTCAC,MIR-489		42	-0.27436084	-0.9793384	0.48407644	0.8504725	1	1317	tags=17%, list=12%, signal=19%
V$PAX4_01	V$PAX4_01		135	-0.23142901	-0.9761502	0.46604216	0.85769963	1	1367	tags=14%, list=12%, signal=16%
GTTRYCATRR_UNKNOWN	GTTRYCATRR_UNKNOWN		67	-0.23916365	-0.9759701	0.487965	0.8543387	1	1742	tags=18%, list=16%, signal=21%
V$E12_Q6	V$E12_Q6		118	-0.26956198	-0.9728319	0.47494555	0.86103356	1	1496	tags=19%, list=13%, signal=21%
WGTTNNNNNAAA_UNKNOWN	WGTTNNNNNAAA_UNKNOWN		263	-0.2337749	-0.97154784	0.518931	0.86160415	1	1468	tags=17%, list=13%, signal=19%
V$ZIC2_01	V$ZIC2_01		124	-0.25369948	-0.9713519	0.46910754	0.8584481	1	1690	tags=20%, list=15%, signal=23%
GTATGAT,MIR-154,MIR-487	GTATGAT,MIR-154,MIR-487		36	-0.31294072	-0.97103685	0.47540984	0.8557599	1	581	tags=11%, list=5%, signal=12%
AAAYRNCTG_UNKNOWN	AAAYRNCTG_UNKNOWN		182	-0.25869852	-0.97031885	0.5022625	0.854118	1	1914	tags=25%, list=17%, signal=30%
V$PPARA_02	V$PPARA_02		61	-0.28230628	-0.9685955	0.46910754	0.8559682	1	2774	tags=38%, list=25%, signal=50%
CCTNTMAGA_UNKNOWN	CCTNTMAGA_UNKNOWN		63	-0.2821055	-0.96853316	0.49892008	0.85237116	1	575	tags=13%, list=5%, signal=13%
TNCATNTCCYR_UNKNOWN	TNCATNTCCYR_UNKNOWN		53	-0.21754295	-0.96815515	0.48728815	0.8498598	1	2212	tags=21%, list=20%, signal=26%
V$T3R_Q6	V$T3R_Q6		117	-0.25355443	-0.9675954	0.52154195	0.84798396	1	858	tags=14%, list=8%, signal=15%
V$USF_02	V$USF_02		121	-0.2242629	-0.9664924	0.5135135	0.84804213	1	1197	tags=15%, list=11%, signal=16%
V$CHX10_01	V$CHX10_01		108	-0.27538687	-0.9657473	0.51762116	0.8467777	1	1642	tags=24%, list=15%, signal=28%
GGCAGCT,MIR-22	GGCAGCT,MIR-22		107	-0.23483607	-0.96230316	0.49369746	0.8549881	1	1575	tags=17%, list=14%, signal=19%
V$FOXJ2_02	V$FOXJ2_02		101	-0.2731418	-0.96194446	0.50213677	0.8524609	1	1121	tags=17%, list=10%, signal=19%
AAGCAAT,MIR-137	AAGCAAT,MIR-137		94	-0.2503586	-0.9613751	0.522293	0.85060763	1	1621	tags=23%, list=14%, signal=27%
CAATGCA,MIR-33	CAATGCA,MIR-33		55	-0.27237684	-0.96059245	0.50317127	0.849668	1	1322	tags=18%, list=12%, signal=21%
V$AP3_Q6	V$AP3_Q6		122	-0.2675896	-0.95661896	0.50858366	0.85975224	1	1753	tags=21%, list=16%, signal=25%
V$P53_02	V$P53_02		112	-0.23873463	-0.9559442	0.5158151	0.8584903	1	1683	tags=23%, list=15%, signal=27%
V$AML_Q6	V$AML_Q6		135	-0.24987383	-0.9553826	0.55097616	0.85655594	1	1292	tags=17%, list=12%, signal=19%
V$STAT1_03	V$STAT1_03		116	-0.20546432	-0.9541497	0.56929636	0.8570463	1	1324	tags=16%, list=12%, signal=17%
YTCCCRNNAGGY_UNKNOWN	YTCCCRNNAGGY_UNKNOWN		32	-0.2582369	-0.95404136	0.51655626	0.8537349	1	1164	tags=19%, list=10%, signal=21%
V$HAND1E47_01	V$HAND1E47_01		127	-0.26142135	-0.95389086	0.5294118	0.8506652	1	2007	tags=25%, list=18%, signal=30%
V$TITF1_Q3	V$TITF1_Q3		118	-0.2527992	-0.9513106	0.50554323	0.85631526	1	2373	tags=30%, list=21%, signal=37%
V$HEN1_01	V$HEN1_01		92	-0.25413758	-0.9504428	0.5445783	0.85553426	1	1487	tags=17%, list=13%, signal=20%
GCCNNNWTAAR_UNKNOWN	GCCNNNWTAAR_UNKNOWN		68	-0.27737764	-0.9503045	0.53243846	0.8522674	1	2306	tags=32%, list=21%, signal=40%
V$ETS1_B	V$ETS1_B		128	-0.23430444	-0.95001787	0.52642274	0.8497169	1	1912	tags=20%, list=17%, signal=24%
YNGTTNNNATT_UNKNOWN	YNGTTNNNATT_UNKNOWN		170	-0.26609346	-0.9498882	0.56563246	0.8467386	1	1616	tags=20%, list=14%, signal=23%
V$SF1_Q6	V$SF1_Q6		127	-0.21944088	-0.9486148	0.5197368	0.84759796	1	2262	tags=23%, list=20%, signal=28%
V$GATA2_01	V$GATA2_01		59	-0.24521576	-0.94817823	0.54272515	0.84562624	1	2139	tags=31%, list=19%, signal=38%
RAAGNYNNCTTY_UNKNOWN	RAAGNYNNCTTY_UNKNOWN		71	-0.2895013	-0.9480559	0.53348213	0.8425828	1	2060	tags=27%, list=18%, signal=33%
V$DBP_Q6	V$DBP_Q6		120	-0.2626747	-0.94789416	0.53636366	0.839688	1	1468	tags=16%, list=13%, signal=18%
V$AP1_Q2	V$AP1_Q2		142	-0.24315812	-0.9474045	0.56621003	0.83788204	1	1187	tags=15%, list=11%, signal=17%
V$ATF4_Q2	V$ATF4_Q2		120	-0.22770551	-0.94705355	0.5278351	0.83558273	1	2180	tags=28%, list=19%, signal=34%
CTTTAAR_UNKNOWN	CTTTAAR_UNKNOWN		445	-0.22999263	-0.9470394	0.565534	0.8322547	1	1489	tags=18%, list=13%, signal=20%
V$SRF_Q4	V$SRF_Q4		115	-0.2750949	-0.9457152	0.5535714	0.83340746	1	1607	tags=21%, list=14%, signal=24%
V$STAT5A_02	V$STAT5A_02		66	-0.2717254	-0.9427496	0.5521739	0.8398217	1	2317	tags=30%, list=21%, signal=38%
V$IRF_Q6	V$IRF_Q6		115	-0.28274214	-0.94259953	0.54037267	0.8369837	1	1436	tags=19%, list=13%, signal=22%
TGCACTG,MIR-148A,MIR-152,MIR-148B	TGCACTG,MIR-148A,MIR-152,MIR-148B		125	-0.24203667	-0.9411911	0.52008456	0.83820814	1	1768	tags=25%, list=16%, signal=29%
ATCTTGC,MIR-31	ATCTTGC,MIR-31		33	-0.27078572	-0.9409256	0.5279503	0.8357901	1	754	tags=12%, list=7%, signal=13%
V$AREB6_01	V$AREB6_01		127	-0.24607056	-0.94016343	0.5804989	0.834909	1	1775	tags=23%, list=16%, signal=27%
V$SP1_Q6_01	V$SP1_Q6_01		126	-0.20746665	-0.9388922	0.58314854	0.83565056	1	2271	tags=27%, list=20%, signal=33%
TGCTGAY_UNKNOWN	TGCTGAY_UNKNOWN		259	-0.23323299	-0.936778	0.58295965	0.83914685	1	2195	tags=23%, list=20%, signal=28%
V$USF_Q6_01	V$USF_Q6_01		103	-0.21310292	-0.93570936	0.5711207	0.8394995	1	1753	tags=17%, list=16%, signal=21%
GGGNRMNNYCAT_UNKNOWN	GGGNRMNNYCAT_UNKNOWN		47	-0.24892657	-0.9357004	0.54989815	0.8362716	1	1126	tags=15%, list=10%, signal=16%
V$EN1_01	V$EN1_01		51	-0.2820086	-0.93555033	0.53196347	0.8335509	1	2127	tags=29%, list=19%, signal=36%
CTAWWWATA_V$RSRFC4_Q2	CTAWWWATA_V$RSRFC4_Q2		180	-0.2960023	-0.9354228	0.54468083	0.8308831	1	1316	tags=18%, list=12%, signal=20%
V$SREBP1_Q6	V$SREBP1_Q6		129	-0.24432953	-0.9342035	0.55531454	0.8316978	1	1412	tags=17%, list=13%, signal=19%
V$PAX4_04	V$PAX4_04		106	-0.24339154	-0.933999	0.5619658	0.8291306	1	720	tags=10%, list=6%, signal=11%
V$SP3_Q3	V$SP3_Q3		110	-0.23166007	-0.9334724	0.53812635	0.8275977	1	2133	tags=24%, list=19%, signal=29%
V$FXR_IR1_Q6	V$FXR_IR1_Q6		61	-0.2655863	-0.9324359	0.6	0.82784307	1	2689	tags=34%, list=24%, signal=45%
CAGNYGKNAAA_UNKNOWN	CAGNYGKNAAA_UNKNOWN		37	-0.2703331	-0.9320654	0.5800866	0.82584476	1	1683	tags=19%, list=15%, signal=22%
V$HNF4ALPHA_Q6	V$HNF4ALPHA_Q6		131	-0.26145822	-0.92973644	0.56207675	0.8301504	1	1756	tags=21%, list=16%, signal=25%
AGCTCCT,MIR-28	AGCTCCT,MIR-28		40	-0.23826641	-0.9274884	0.5511022	0.83399546	1	876	tags=15%, list=8%, signal=16%
V$HNF3_Q6	V$HNF3_Q6		95	-0.28492674	-0.92702615	0.56473213	0.83235556	1	1326	tags=19%, list=12%, signal=21%
V$MEIS1AHOXA9_01	V$MEIS1AHOXA9_01		55	-0.28693008	-0.92674834	0.5886525	0.830084	1	1491	tags=22%, list=13%, signal=25%
TTCYRGAA_UNKNOWN	TTCYRGAA_UNKNOWN		144	-0.23856102	-0.9253259	0.57929516	0.83138597	1	1493	tags=17%, list=13%, signal=20%
RNGTGGGC_UNKNOWN	RNGTGGGC_UNKNOWN		375	-0.21339612	-0.9247215	0.6372549	0.8301821	1	1419	tags=16%, list=13%, signal=18%
V$HSF1_01	V$HSF1_01		126	-0.24387468	-0.92348176	0.56057495	0.83112615	1	1641	tags=20%, list=15%, signal=23%
GGTGTGT,MIR-329	GGTGTGT,MIR-329		44	-0.26537895	-0.9226889	0.5560345	0.8306519	1	1409	tags=16%, list=13%, signal=18%
V$POU6F1_01	V$POU6F1_01		117	-0.2677348	-0.9215438	0.60273975	0.8310326	1	1320	tags=17%, list=12%, signal=19%
TTANTCA_UNKNOWN	TTANTCA_UNKNOWN		429	-0.23168506	-0.9212058	0.5986079	0.8290281	1	1033	tags=13%, list=9%, signal=14%
V$CDX2_Q5	V$CDX2_Q5		111	-0.2717675	-0.9202182	0.5916473	0.8292511	1	687	tags=12%, list=6%, signal=12%
ATGCAGT,MIR-217	ATGCAGT,MIR-217		51	-0.2547637	-0.9200856	0.5708419	0.8266798	1	1673	tags=20%, list=15%, signal=23%
V$AREB6_04	V$AREB6_04		116	-0.24382219	-0.91836727	0.6262136	0.8291467	1	1409	tags=20%, list=13%, signal=22%
RYTGCNWTGGNR_UNKNOWN	RYTGCNWTGGNR_UNKNOWN		52	-0.26424855	-0.9168449	0.5979381	0.8308856	1	1585	tags=21%, list=14%, signal=25%
V$MAX_01	V$MAX_01		116	-0.20097661	-0.9148713	0.59917355	0.8340311	1	1627	tags=16%, list=15%, signal=19%
V$HFH1_01	V$HFH1_01		124	-0.26365662	-0.91460276	0.5947136	0.831878	1	1517	tags=16%, list=14%, signal=18%
GTCNYYATGR_UNKNOWN	GTCNYYATGR_UNKNOWN		36	-0.26251885	-0.91339844	0.6	0.832841	1	2122	tags=28%, list=19%, signal=34%
V$STAT6_02	V$STAT6_02		126	-0.24241385	-0.9125036	0.60751563	0.83265495	1	1537	tags=17%, list=14%, signal=20%
V$HMGIY_Q6	V$HMGIY_Q6		117	-0.25433338	-0.9114627	0.623608	0.83276004	1	1250	tags=17%, list=11%, signal=19%
V$E47_02	V$E47_02		113	-0.25578004	-0.91112036	0.6145374	0.8308867	1	789	tags=12%, list=7%, signal=12%
V$STAT3_02	V$STAT3_02		63	-0.24800782	-0.91031027	0.5760369	0.8302396	1	2780	tags=38%, list=25%, signal=50%
TACAATC,MIR-508	TACAATC,MIR-508		34	-0.28086865	-0.9080232	0.6038136	0.8343187	1	2210	tags=26%, list=20%, signal=33%
V$PXR_Q2	V$PXR_Q2		122	-0.2257723	-0.9062679	0.62857145	0.83673275	1	2355	tags=28%, list=21%, signal=35%
V$CEBPA_01	V$CEBPA_01		119	-0.243514	-0.9056886	0.6513158	0.8356868	1	1609	tags=22%, list=14%, signal=25%
V$GATA6_01	V$GATA6_01		138	-0.27959573	-0.9053352	0.59513277	0.8338996	1	1429	tags=22%, list=13%, signal=25%
AAGCACA,MIR-218	AAGCACA,MIR-218		166	-0.2079111	-0.90490687	0.6681416	0.8323369	1	1542	tags=16%, list=14%, signal=19%
CTGAGCC,MIR-24	CTGAGCC,MIR-24		123	-0.20139432	-0.9028434	0.62586606	0.8358734	1	1254	tags=15%, list=11%, signal=17%
V$CEBPGAMMA_Q6	V$CEBPGAMMA_Q6		119	-0.23415032	-0.9023163	0.63076925	0.8347271	1	1605	tags=15%, list=14%, signal=17%
V$CEBP_Q3	V$CEBP_Q3		123	-0.2309	-0.90188295	0.6534884	0.83296895	1	1583	tags=22%, list=14%, signal=25%
V$TEF_Q6	V$TEF_Q6		111	-0.24662326	-0.90181	0.6241901	0.83041275	1	919	tags=14%, list=8%, signal=15%
TGACATY_UNKNOWN	TGACATY_UNKNOWN		315	-0.22550483	-0.9017548	0.64285713	0.82780635	1	1616	tags=18%, list=14%, signal=21%
V$LHX3_01	V$LHX3_01		109	-0.28115758	-0.90150756	0.60336536	0.82566226	1	2297	tags=29%, list=21%, signal=37%
V$FREAC3_01	V$FREAC3_01		121	-0.25168002	-0.90107816	0.6330275	0.82406914	1	2356	tags=26%, list=21%, signal=32%
V$CDPCR3HD_01	V$CDPCR3HD_01		112	-0.24313492	-0.9000638	0.6312217	0.8243278	1	1590	tags=17%, list=14%, signal=20%
RGAANNTTC_V$HSF1_01	RGAANNTTC_V$HSF1_01		209	-0.22559865	-0.898924	0.6559829	0.825009	1	1681	tags=18%, list=15%, signal=21%
V$DR1_Q3	V$DR1_Q3		125	-0.22973508	-0.8985734	0.6339713	0.8234495	1	1673	tags=20%, list=15%, signal=23%
AGGGCCA,MIR-328	AGGGCCA,MIR-328		44	-0.2575084	-0.89804155	0.60958904	0.8223368	1	1081	tags=20%, list=10%, signal=23%
V$BACH2_01	V$BACH2_01		140	-0.21863987	-0.89655447	0.7004831	0.82390773	1	857	tags=12%, list=8%, signal=13%
V$PAX5_01	V$PAX5_01		73	-0.23897924	-0.89636433	0.6512702	0.8217642	1	1681	tags=19%, list=15%, signal=22%
V$HNF1_01	V$HNF1_01		129	-0.30344135	-0.8962177	0.61162794	0.8194444	1	1831	tags=22%, list=16%, signal=27%
V$HNF1_Q6	V$HNF1_Q6		136	-0.2965797	-0.89540076	0.6031746	0.8192111	1	2127	tags=26%, list=19%, signal=31%
V$GATA_C	V$GATA_C		137	-0.27574885	-0.89528024	0.614486	0.8169209	1	1641	tags=20%, list=15%, signal=23%
AACATTC,MIR-409-3P	AACATTC,MIR-409-3P		63	-0.25622603	-0.892386	0.6189474	0.8229709	1	1361	tags=21%, list=12%, signal=23%
V$TAXCREB_01	V$TAXCREB_01		70	-0.22570655	-0.89076877	0.65611815	0.8249347	1	2204	tags=29%, list=20%, signal=35%
TCCAGAG,MIR-518C	TCCAGAG,MIR-518C		69	-0.23198983	-0.88986516	0.6418219	0.8253109	1	690	tags=10%, list=6%, signal=11%
CAGTATT,MIR-200B,MIR-200C,MIR-429	CAGTATT,MIR-200B,MIR-200C,MIR-429		243	-0.22346169	-0.88731635	0.6038961	0.8302866	1	1557	tags=19%, list=14%, signal=22%
V$P53_DECAMER_Q2	V$P53_DECAMER_Q2		126	-0.22362493	-0.88675773	0.6572052	0.8291131	1	2025	tags=24%, list=18%, signal=29%
V$RORA1_01	V$RORA1_01		136	-0.2277345	-0.88664705	0.70410365	0.82678866	1	2322	tags=28%, list=21%, signal=35%
ACTGAAA,MIR-30A-3P,MIR-30E-3P	ACTGAAA,MIR-30A-3P,MIR-30E-3P		94	-0.23996922	-0.8865709	0.642	0.824368	1	1395	tags=20%, list=12%, signal=23%
V$MYCMAX_03	V$MYCMAX_03		116	-0.20541309	-0.88605666	0.6951754	0.8231223	1	1677	tags=18%, list=15%, signal=21%
TGTTTAC,MIR-30A-5P,MIR-30C,MIR-30D,MIR-30B,MIR-30E-5P	TGTTTAC,MIR-30A-5P,MIR-30C,MIR-30D,MIR-30B,MIR-30E-5P		295	-0.21202826	-0.88532287	0.6902655	0.8227028	1	1578	tags=17%, list=14%, signal=19%
CTCTATG,MIR-368	CTCTATG,MIR-368		24	-0.27978	-0.88411325	0.6247544	0.8235219	1	2070	tags=25%, list=18%, signal=31%
GCANCTGNY_V$MYOD_Q6	GCANCTGNY_V$MYOD_Q6		435	-0.2297977	-0.88342756	0.68457943	0.8229209	1	2348	tags=27%, list=21%, signal=33%
V$SP1_01	V$SP1_01		126	-0.21403185	-0.8820304	0.6644737	0.8243256	1	1015	tags=12%, list=9%, signal=13%
V$HSF2_01	V$HSF2_01		116	-0.22924061	-0.88090223	0.6481481	0.82528394	1	1654	tags=19%, list=15%, signal=22%
V$RFX1_02	V$RFX1_02		120	-0.20164242	-0.8778562	0.71182793	0.83145064	1	1642	tags=16%, list=15%, signal=18%
V$NFAT_Q4_01	V$NFAT_Q4_01		135	-0.23297343	-0.8771921	0.69911504	0.8308449	1	1681	tags=21%, list=15%, signal=24%
V$FREAC2_01	V$FREAC2_01		126	-0.22119915	-0.87053573	0.712963	0.8472362	1	2352	tags=28%, list=21%, signal=35%
CTGTTAC,MIR-194	CTGTTAC,MIR-194		48	-0.24380043	-0.8687592	0.6577869	0.84965	1	1322	tags=19%, list=12%, signal=21%
V$EGR2_01	V$EGR2_01		85	-0.2210689	-0.86650985	0.6619718	0.85353327	1	2211	tags=26%, list=20%, signal=32%
GTTATAT,MIR-410	GTTATAT,MIR-410		48	-0.2849829	-0.8661777	0.63235295	0.8520268	1	1889	tags=21%, list=17%, signal=25%
V$TAL1ALPHAE47_01	V$TAL1ALPHAE47_01		119	-0.24246955	-0.86553824	0.71666664	0.85110354	1	1404	tags=15%, list=13%, signal=17%
V$LMO2COM_01	V$LMO2COM_01		128	-0.226841	-0.8651955	0.6975169	0.84953535	1	2209	tags=24%, list=20%, signal=30%
TGTGTGA,MIR-377	TGTGTGA,MIR-377		87	-0.22575758	-0.86315346	0.6575875	0.8527744	1	932	tags=13%, list=8%, signal=14%
V$AP1FJ_Q2	V$AP1FJ_Q2		145	-0.21115196	-0.8617019	0.764977	0.85429204	1	988	tags=12%, list=9%, signal=13%
TTGGGAG,MIR-150	TTGGGAG,MIR-150		49	-0.23690204	-0.86139566	0.69787234	0.8525793	1	1029	tags=12%, list=9%, signal=13%
V$RREB1_01	V$RREB1_01		101	-0.19971587	-0.858179	0.7184035	0.85927933	1	951	tags=12%, list=8%, signal=13%
CTCCAAG,MIR-432	CTCCAAG,MIR-432		44	-0.24974851	-0.8581094	0.651357	0.8568839	1	3031	tags=43%, list=27%, signal=59%
ATACCTC,MIR-202	ATACCTC,MIR-202		88	-0.21385108	-0.85805506	0.71875	0.85447615	1	2606	tags=32%, list=23%, signal=41%
RTTTNNNYTGGM_UNKNOWN	RTTTNNNYTGGM_UNKNOWN		84	-0.25517467	-0.85730827	0.7065728	0.8540739	1	956	tags=14%, list=9%, signal=16%
V$LYF1_01	V$LYF1_01		128	-0.23636062	-0.85604393	0.7423888	0.85505104	1	762	tags=13%, list=7%, signal=13%
V$COUP_01	V$COUP_01		135	-0.23020315	-0.8554591	0.7296037	0.854152	1	1658	tags=18%, list=15%, signal=21%
V$BRN2_01	V$BRN2_01		114	-0.22181147	-0.8550668	0.77116704	0.8528681	1	2134	tags=25%, list=19%, signal=31%
V$HFH4_01	V$HFH4_01		91	-0.25465366	-0.8523455	0.71369296	0.8581754	1	956	tags=13%, list=9%, signal=14%
TAATTA_V$CHX10_01	TAATTA_V$CHX10_01		364	-0.219711	-0.8506236	0.7708831	0.86056095	1	1324	tags=15%, list=12%, signal=17%
CCCNNGGGAR_V$OLF1_01	CCCNNGGGAR_V$OLF1_01		153	-0.22045	-0.84939295	0.7528604	0.86157924	1	1681	tags=17%, list=15%, signal=20%
V$ER_Q6_01	V$ER_Q6_01		122	-0.20621197	-0.8486617	0.74725276	0.86103725	1	1830	tags=17%, list=16%, signal=20%
CAGCCTC,MIR-485-5P	CAGCCTC,MIR-485-5P		73	-0.20969184	-0.8474454	0.7802198	0.8617986	1	876	tags=11%, list=8%, signal=12%
V$PITX2_Q2	V$PITX2_Q2		119	-0.23227832	-0.8455607	0.7516779	0.8648859	1	732	tags=11%, list=7%, signal=12%
ATAAGCT,MIR-21	ATAAGCT,MIR-21		69	-0.24787557	-0.8446414	0.7128099	0.86477786	1	1204	tags=17%, list=11%, signal=19%
V$TATA_01	V$TATA_01		144	-0.25302595	-0.843801	0.7050691	0.86463386	1	1618	tags=21%, list=14%, signal=24%
V$POU1F1_Q6	V$POU1F1_Q6		111	-0.23931222	-0.84356153	0.74603176	0.8628484	1	776	tags=13%, list=7%, signal=13%
TCANNTGAY_V$SREBP1_01	TCANNTGAY_V$SREBP1_01		246	-0.18102908	-0.84195596	0.76834863	0.86482835	1	1057	tags=11%, list=9%, signal=11%
TAATAAT,MIR-126	TAATAAT,MIR-126		103	-0.2121855	-0.839104	0.7775281	0.8703109	1	1792	tags=20%, list=16%, signal=24%
V$ETS2_B	V$ETS2_B		144	-0.22099003	-0.837841	0.718	0.87150925	1	1342	tags=17%, list=12%, signal=19%
V$OLF1_01	V$OLF1_01		132	-0.21943504	-0.83767265	0.772093	0.86942494	1	1459	tags=16%, list=13%, signal=18%
V$CREBP1_Q2	V$CREBP1_Q2		118	-0.21368119	-0.83711135	0.76376146	0.86845124	1	2226	tags=25%, list=20%, signal=30%
CCAGGTT,MIR-490	CCAGGTT,MIR-490		27	-0.23258775	-0.83684534	0.7136752	0.86665267	1	383	tags=7%, list=3%, signal=8%
V$IRF1_Q6	V$IRF1_Q6		130	-0.2144127	-0.8349395	0.8246753	0.86909163	1	1529	tags=18%, list=14%, signal=20%
V$CACCCBINDINGFACTOR_Q6	V$CACCCBINDINGFACTOR_Q6		146	-0.19847389	-0.8340412	0.8035714	0.86887616	1	1702	tags=18%, list=15%, signal=22%
V$EGR1_01	V$EGR1_01		131	-0.18860567	-0.83305687	0.7431421	0.86886126	1	2208	tags=22%, list=20%, signal=27%
CAGCACT,MIR-512-3P	CAGCACT,MIR-512-3P		62	-0.21896197	-0.8327841	0.72088355	0.86720365	1	1380	tags=16%, list=12%, signal=18%
YGCANTGCR_UNKNOWN	YGCANTGCR_UNKNOWN		52	-0.19056709	-0.8324142	0.76521736	0.865776	1	770	tags=10%, list=7%, signal=10%
V$TATA_C	V$TATA_C		165	-0.24579282	-0.83201206	0.7011494	0.86439896	1	1668	tags=24%, list=15%, signal=27%
V$LEF1_Q2	V$LEF1_Q2		104	-0.20755914	-0.8317399	0.788671	0.8627317	1	918	tags=11%, list=8%, signal=11%
TTGCACT,MIR-130A,MIR-301,MIR-130B	TTGCACT,MIR-130A,MIR-301,MIR-130B		179	-0.19638081	-0.8315455	0.7494692	0.8608458	1	2200	tags=23%, list=20%, signal=29%
YKACATTT_UNKNOWN	YKACATTT_UNKNOWN		121	-0.19794193	-0.8297992	0.8201754	0.8630674	1	1874	tags=20%, list=17%, signal=24%
RYTGCNNRGNAAC_V$MIF1_01	RYTGCNNRGNAAC_V$MIF1_01		33	-0.25725076	-0.8286074	0.6924731	0.8637932	1	1642	tags=18%, list=15%, signal=21%
V$MEIS1BHOXA9_01	V$MEIS1BHOXA9_01		71	-0.24595067	-0.8282081	0.7516779	0.8624002	1	1491	tags=20%, list=13%, signal=23%
ACAGGGT,MIR-10A,MIR-10B	ACAGGGT,MIR-10A,MIR-10B		64	-0.22793977	-0.82784265	0.7680525	0.8610341	1	520	tags=9%, list=5%, signal=10%
ATACTGT,MIR-144	ATACTGT,MIR-144		107	-0.21424073	-0.8273545	0.7824176	0.8599065	1	1557	tags=20%, list=14%, signal=23%
GTGTTGA,MIR-505	GTGTTGA,MIR-505		53	-0.23056507	-0.82703024	0.7318087	0.85840523	1	1007	tags=13%, list=9%, signal=14%
V$AP1_01	V$AP1_01		147	-0.21188337	-0.82623494	0.81100476	0.8580981	1	1187	tags=14%, list=11%, signal=15%
V$EVI1_02	V$EVI1_02		63	-0.23842303	-0.82567185	0.7393258	0.85735965	1	2226	tags=24%, list=20%, signal=30%
ACACTGG,MIR-199A,MIR-199B	ACACTGG,MIR-199A,MIR-199B		80	-0.21007885	-0.82560724	0.77710843	0.85518205	1	1395	tags=14%, list=12%, signal=16%
V$NGFIC_01	V$NGFIC_01		113	-0.18333459	-0.824819	0.8353222	0.85484356	1	1181	tags=11%, list=11%, signal=12%
V$IRF1_01	V$IRF1_01		122	-0.22170429	-0.82296836	0.8222698	0.8572395	1	1510	tags=20%, list=13%, signal=22%
V$NKX25_01	V$NKX25_01		71	-0.22718425	-0.82294405	0.7977778	0.8550067	1	1302	tags=17%, list=12%, signal=19%
V$CDP_02	V$CDP_02		54	-0.2671485	-0.82273626	0.76645434	0.85317487	1	720	tags=13%, list=6%, signal=14%
ACTACCT,MIR-196A,MIR-196B	ACTACCT,MIR-196A,MIR-196B		60	-0.21660596	-0.8222299	0.79749477	0.8521639	1	1273	tags=17%, list=11%, signal=19%
V$GATA1_05	V$GATA1_05		134	-0.23670876	-0.8204982	0.7995595	0.85436976	1	1609	tags=21%, list=14%, signal=24%
ATCATGA,MIR-433	ATCATGA,MIR-433		55	-0.21155767	-0.8199713	0.7505241	0.85334784	1	1160	tags=11%, list=10%, signal=12%
V$AMEF2_Q6	V$AMEF2_Q6		123	-0.25052536	-0.8187647	0.7431818	0.8539432	1	1409	tags=16%, list=13%, signal=18%
YCATTAA_UNKNOWN	YCATTAA_UNKNOWN		277	-0.22040221	-0.8186658	0.80930233	0.8520155	1	1486	tags=16%, list=13%, signal=18%
GTGCAAT,MIR-25,MIR-32,MIR-92,MIR-363,MIR-367	GTGCAAT,MIR-25,MIR-32,MIR-92,MIR-363,MIR-367		159	-0.19215782	-0.81721604	0.8066667	0.85323536	1	1502	tags=16%, list=13%, signal=19%
V$PR_01	V$PR_01		68	-0.22919327	-0.8172139	0.82589287	0.8510007	1	1357	tags=16%, list=12%, signal=18%
AAAGGGA,MIR-204,MIR-211	AAAGGGA,MIR-204,MIR-211		119	-0.18902245	-0.8143787	0.8118162	0.8558047	1	2134	tags=21%, list=19%, signal=26%
V$AHR_01	V$AHR_01		39	-0.20469092	-0.8143177	0.7894737	0.85372734	1	1816	tags=23%, list=16%, signal=27%
V$LBP1_Q6	V$LBP1_Q6		103	-0.2299919	-0.81372815	0.79613733	0.8528764	1	2117	tags=24%, list=19%, signal=30%
YRTCANNRCGC_UNKNOWN	YRTCANNRCGC_UNKNOWN		35	-0.21842752	-0.8121921	0.7801724	0.85472226	1	1383	tags=14%, list=12%, signal=16%
TTCYNRGAA_V$STAT5B_01	TTCYNRGAA_V$STAT5B_01		165	-0.20806259	-0.81027114	0.87554586	0.85741764	1	1320	tags=15%, list=12%, signal=17%
AAGTCCA,MIR-422B,MIR-422A	AAGTCCA,MIR-422B,MIR-422A		28	-0.24930976	-0.8090683	0.73417723	0.8581898	1	673	tags=11%, list=6%, signal=11%
V$EVI1_05	V$EVI1_05		89	-0.24139448	-0.8086372	0.78444445	0.8568328	1	2279	tags=26%, list=20%, signal=32%
V$AP1_Q4_01	V$AP1_Q4_01		145	-0.20302059	-0.8044043	0.8513514	0.8645343	1	1972	tags=21%, list=18%, signal=26%
V$MYC_Q2	V$MYC_Q2		97	-0.18211932	-0.8029053	0.8568282	0.8655934	1	2323	tags=24%, list=21%, signal=30%
GTGCCAT,MIR-183	GTGCCAT,MIR-183		100	-0.20146765	-0.80230856	0.7657841	0.86477995	1	1934	tags=20%, list=17%, signal=24%
V$ICSBP_Q6	V$ICSBP_Q6		119	-0.24022941	-0.7987817	0.7635983	0.8708588	1	803	tags=13%, list=7%, signal=14%
TCTCTCC,MIR-185	TCTCTCC,MIR-185		53	-0.20924011	-0.797817	0.8397436	0.87085295	1	1258	tags=15%, list=11%, signal=17%
GTAAGAT,MIR-200A	GTAAGAT,MIR-200A		24	-0.26557687	-0.79486424	0.7422037	0.87526304	1	1582	tags=29%, list=14%, signal=34%
AATGGAG,MIR-136	AATGGAG,MIR-136		41	-0.22323604	-0.7928372	0.8103093	0.8778964	1	1523	tags=20%, list=14%, signal=23%
ACAACTT,MIR-382	ACAACTT,MIR-382		38	-0.22943202	-0.79103434	0.77868855	0.879887	1	1567	tags=16%, list=14%, signal=18%
CACGTG_V$MYC_Q2	CACGTG_V$MYC_Q2		482	-0.15213324	-0.79097134	0.9430524	0.8777951	1	2276	tags=20%, list=20%, signal=24%
TGCCTTA,MIR-124A	TGCCTTA,MIR-124A		285	-0.17364049	-0.79005176	0.8538136	0.8777367	1	2202	tags=20%, list=20%, signal=24%
V$CDPCR3_01	V$CDPCR3_01		26	-0.2926736	-0.7867123	0.75116277	0.88230556	1	1792	tags=23%, list=16%, signal=27%
V$FOXD3_01	V$FOXD3_01		107	-0.21991584	-0.78632426	0.86984813	0.8810398	1	1480	tags=19%, list=13%, signal=21%
V$OCT1_03	V$OCT1_03		101	-0.22829367	-0.7845152	0.85	0.882659	1	2040	tags=23%, list=18%, signal=28%
WYAAANNRNNNGCG_UNKNOWN	WYAAANNRNNNGCG_UNKNOWN		25	-0.25275415	-0.7819233	0.7560484	0.88599014	1	334	tags=8%, list=3%, signal=8%
V$PBX1_02	V$PBX1_02		67	-0.23906052	-0.7810169	0.81696427	0.88563526	1	746	tags=13%, list=7%, signal=14%
GGGGCCC,MIR-296	GGGGCCC,MIR-296		37	-0.22727865	-0.7803597	0.7589286	0.88478136	1	1574	tags=19%, list=14%, signal=22%
TAATGTG,MIR-323	TAATGTG,MIR-323		78	-0.19706167	-0.7775519	0.82894737	0.88855654	1	2226	tags=22%, list=20%, signal=27%
V$RSRFC4_Q2	V$RSRFC4_Q2		105	-0.23589776	-0.7767541	0.80597013	0.8878712	1	839	tags=12%, list=7%, signal=13%
V$MIF1_01	V$MIF1_01		75	-0.17809145	-0.77405506	0.91239315	0.8909996	1	2808	tags=32%, list=25%, signal=42%
AGGAGTG,MIR-483	AGGAGTG,MIR-483		32	-0.21536149	-0.7719789	0.8164948	0.8931165	1	1305	tags=16%, list=12%, signal=18%
CCAWWNAAGG_V$SRF_Q4	CCAWWNAAGG_V$SRF_Q4		48	-0.2627225	-0.7714221	0.80269057	0.8919796	1	1510	tags=25%, list=13%, signal=29%
V$PR_02	V$PR_02		72	-0.22036922	-0.7704143	0.82438016	0.8919097	1	1981	tags=22%, list=18%, signal=27%
V$HSF_Q6	V$HSF_Q6		96	-0.202687	-0.7701227	0.8716216	0.8903005	1	1458	tags=16%, list=13%, signal=18%
V$TGIF_01	V$TGIF_01		107	-0.19305871	-0.7683844	0.9380734	0.8915277	1	1549	tags=17%, list=14%, signal=19%
SYATTGTG_UNKNOWN	SYATTGTG_UNKNOWN		100	-0.1970439	-0.76681376	0.9174312	0.8925323	1	1094	tags=12%, list=10%, signal=13%
CAGGTCC,MIR-492	CAGGTCC,MIR-492		28	-0.22916622	-0.7604106	0.8220859	0.902211	1	1696	tags=25%, list=15%, signal=29%
YTATTTTNR_V$MEF2_02	YTATTTTNR_V$MEF2_02		334	-0.20925729	-0.76010174	0.8963964	0.9006468	1	1616	tags=17%, list=14%, signal=19%
V$E4F1_Q6	V$E4F1_Q6		131	-0.16742742	-0.75967777	0.8908297	0.89927864	1	2669	tags=29%, list=24%, signal=38%
GCATTTG,MIR-105	GCATTTG,MIR-105		85	-0.19313233	-0.75902957	0.83789474	0.8982923	1	1147	tags=13%, list=10%, signal=14%
ACAWYAAAG_UNKNOWN	ACAWYAAAG_UNKNOWN		47	-0.23445918	-0.7564793	0.86652976	0.9008875	1	1006	tags=13%, list=9%, signal=14%
V$STAT5B_01	V$STAT5B_01		125	-0.20566729	-0.7562292	0.92371136	0.8991687	1	1700	tags=19%, list=15%, signal=22%
AAAGACA,MIR-511	AAAGACA,MIR-511		103	-0.19683623	-0.74971735	0.8944223	0.90873593	1	1090	tags=13%, list=10%, signal=14%
V$MEF2_Q6_01	V$MEF2_Q6_01		121	-0.2368962	-0.74772614	0.8409586	0.9101581	1	1307	tags=17%, list=12%, signal=19%
RACTNNRTTTNC_UNKNOWN	RACTNNRTTTNC_UNKNOWN		58	-0.18277174	-0.73685884	0.873706	0.92631644	1	2052	tags=19%, list=18%, signal=23%
V$HP1SITEFACTOR_Q6	V$HP1SITEFACTOR_Q6		113	-0.21133812	-0.7353693	0.9101124	0.92642397	1	2158	tags=22%, list=19%, signal=27%
RNTCANNRNNYNATTW_UNKNOWN	RNTCANNRNNYNATTW_UNKNOWN		27	-0.27496907	-0.733734	0.8663595	0.9268848	1	647	tags=15%, list=6%, signal=16%
CTACTGT,MIR-199A	CTACTGT,MIR-199A		77	-0.2017378	-0.73311263	0.9122056	0.9257558	1	2070	tags=23%, list=18%, signal=28%
ATTCTTT,MIR-186	ATTCTTT,MIR-186		128	-0.18287759	-0.729155	0.8991416	0.9296328	1	1324	tags=13%, list=12%, signal=15%
V$MMEF2_Q6	V$MMEF2_Q6		139	-0.21106845	-0.7288526	0.8747253	0.927928	1	1582	tags=17%, list=14%, signal=19%
GTGTGAG,MIR-342	GTGTGAG,MIR-342		29	-0.2068946	-0.72801286	0.86764705	0.92695934	1	720	tags=10%, list=6%, signal=11%
V$NCX_01	V$NCX_01		79	-0.22056343	-0.7274793	0.9293598	0.92550915	1	543	tags=9%, list=5%, signal=9%
V$SOX5_01	V$SOX5_01		113	-0.20673032	-0.7261116	0.9309577	0.9253463	1	1480	tags=17%, list=13%, signal=19%
V$SREBP1_02	V$SREBP1_02		47	-0.21922673	-0.726019	0.88819873	0.9233908	1	767	tags=13%, list=7%, signal=14%
V$MEF2_01	V$MEF2_01		73	-0.25570855	-0.72284806	0.8799127	0.9258248	1	1926	tags=23%, list=17%, signal=28%
ATGCTGG,MIR-338	ATGCTGG,MIR-338		47	-0.18933745	-0.722427	0.8773006	0.92421705	1	687	tags=6%, list=6%, signal=7%
V$CP2_02	V$CP2_02		122	-0.17701736	-0.7170392	0.98491377	0.9293826	1	1835	tags=18%, list=16%, signal=21%
V$USF_C	V$USF_C		137	-0.15534689	-0.7169755	0.9474836	0.9273503	1	1945	tags=19%, list=17%, signal=23%
V$STAT5A_01	V$STAT5A_01		129	-0.19095682	-0.71650046	0.96673596	0.9258568	1	1700	tags=18%, list=15%, signal=21%
V$MEF2_03	V$MEF2_03		117	-0.22931407	-0.71603066	0.89702517	0.924416	1	853	tags=11%, list=8%, signal=12%
GGCAGTG,MIR-324-3P	GGCAGTG,MIR-324-3P		48	-0.20260058	-0.7150505	0.8953975	0.9234877	1	1830	tags=21%, list=16%, signal=25%
V$HMX1_01	V$HMX1_01		20	-0.24876127	-0.71312165	0.8521739	0.9237633	1	1972	tags=30%, list=18%, signal=36%
YYCATTCAWW_UNKNOWN	YYCATTCAWW_UNKNOWN		91	-0.18510088	-0.70292646	0.9701835	0.9340971	1	2039	tags=21%, list=18%, signal=25%
V$GR_01	V$GR_01		100	-0.18276699	-0.6833974	0.9723992	0.95237386	1	1745	tags=18%, list=16%, signal=21%
V$CREB_Q2_01	V$CREB_Q2_01		101	-0.16895401	-0.66170335	0.99130434	0.967699	1	2260	tags=21%, list=20%, signal=26%
V$EVI1_03	V$EVI1_03		29	-0.22404046	-0.65388465	0.97245765	0.97073984	1	2668	tags=28%, list=24%, signal=36%
GTAGGCA,MIR-189	GTAGGCA,MIR-189		17	-0.21395993	-0.6309953	0.9092664	0.9812804	1	1648	tags=18%, list=15%, signal=21%
V$LXR_Q3	V$LXR_Q3		34	-0.1776884	-0.58522224	0.97104675	0.9941155	1	2938	tags=41%, list=26%, signal=56%
V$NRSF_01	V$NRSF_01		52	-0.20018563	-0.56364244	0.9907621	0.9964538	1	2934	tags=35%, list=26%, signal=47%
GGGATGC,MIR-324-5P	GGGATGC,MIR-324-5P		24	-0.18341714	-0.5615626	0.9674134	0.9945126	1	2829	tags=33%, list=25%, signal=45%
CTCAAGA,MIR-526B	CTCAAGA,MIR-526B		38	-0.13776737	-0.44864136	1	0.9995673	1	2606	tags=24%, list=23%, signal=31%
