# Supplementary material for: A genomic analysis of mouse models of breast cancer reveals molecular features of mouse models and relationships to human breast cancer
Source: Breast Cancer Res. 2014 Jun 5;16(3):R59. doi: 10.1186/bcr3672 (PMC4078930; doi:10.1186/bcr3672)
Supplement: Additional file 11 — GSEA for mouse models compared to all other models or to mammary gland development. Listed by model. [file bcr3672-S11.zip › AdditionalFile11/p53_Mut/Vs_Normal_Mammary/C3/Upregulated_in_p53Mut_vs_NormalMammary.txt]

NAME	GS<br> follow link to MSigDB	GS DETAILS	SIZE	ES	NES	NOM p-val	FDR q-val	FWER p-val	RANK AT MAX	LEADING EDGE
KTGGYRSGAA_UNKNOWN	KTGGYRSGAA_UNKNOWN	Details ...	42	0.6363401	2.0007377	0	0.022598354	0.021	1540	tags=43%, list=14%, signal=50%
V$E2F_Q6_01	V$E2F_Q6_01	Details ...	110	0.5364646	1.964772	0.001988072	0.019052926	0.034	1257	tags=35%, list=11%, signal=39%
V$E2F_03	V$E2F_03	Details ...	115	0.5192439	1.9559296	0.001964637	0.013763168	0.036	1373	tags=34%, list=12%, signal=38%
V$E2F_Q6	V$E2F_Q6	Details ...	101	0.53267366	1.9485404	0.004040404	0.011216026	0.039	1693	tags=42%, list=15%, signal=49%
V$E2F4DP1_01	V$E2F4DP1_01	Details ...	101	0.5240097	1.947951	0.003898636	0.00911014	0.04	1693	tags=42%, list=15%, signal=49%
V$E2F1_Q4_01	V$E2F1_Q4_01	Details ...	105	0.49658558	1.940095	0	0.008969582	0.047	1693	tags=36%, list=15%, signal=42%
V$E2F1_Q6	V$E2F1_Q6	Details ...	103	0.53439844	1.9387803	0.002040816	0.007834383	0.048	1693	tags=42%, list=15%, signal=49%
V$E2F_Q4	V$E2F_Q4	Details ...	102	0.53196764	1.9375072	0.006134969	0.006855086	0.048	1837	tags=43%, list=16%, signal=51%
V$E2F_Q4_01	V$E2F_Q4_01	Details ...	108	0.51094633	1.9251684	0.003913894	0.007369706	0.055	1693	tags=39%, list=15%, signal=45%
V$E2F_Q3	V$E2F_Q3	Details ...	107	0.4952796	1.9226824	0	0.006931357	0.059	1458	tags=35%, list=13%, signal=39%
V$E2F1DP1RB_01	V$E2F1DP1RB_01	Details ...	100	0.50922346	1.9144782	0.003838772	0.007088439	0.067	1673	tags=39%, list=15%, signal=45%
V$E2F1DP2_01	V$E2F1DP2_01	Details ...	96	0.51848066	1.906927	0.003875969	0.007160788	0.076	1693	tags=41%, list=15%, signal=47%
V$E2F1DP1_01	V$E2F1DP1_01	Details ...	96	0.5184806	1.9069268	0.003875969	0.006609958	0.076	1693	tags=41%, list=15%, signal=47%
V$E2F4DP2_01	V$E2F4DP2_01	Details ...	96	0.5184806	1.9069268	0.003875969	0.006137818	0.076	1693	tags=41%, list=15%, signal=47%
V$E2F_02	V$E2F_02	Details ...	97	0.5155717	1.9014609	0.003891051	0.006411061	0.086	1693	tags=40%, list=15%, signal=47%
V$E2F_Q3_01	V$E2F_Q3_01	Details ...	106	0.48014605	1.8827306	0.001988072	0.007163082	0.095	1543	tags=34%, list=14%, signal=39%
SGCGSSAAA_V$E2F1DP2_01	SGCGSSAAA_V$E2F1DP2_01	Details ...	75	0.52734274	1.8794495	0.00390625	0.006859127	0.098	1540	tags=41%, list=14%, signal=48%
V$E2F1_Q6_01	V$E2F1_Q6_01	Details ...	112	0.47672707	1.8243648	0.00408998	0.012529173	0.168	2525	tags=45%, list=23%, signal=57%
V$E2F1_Q3	V$E2F1_Q3	Details ...	105	0.49257	1.8228891	0.007843138	0.01214217	0.171	1540	tags=37%, list=14%, signal=43%
GGCNNMSMYNTTG_UNKNOWN	GGCNNMSMYNTTG_UNKNOWN	Details ...	35	0.4873985	1.7562518	0.011627907	0.023600064	0.295	2336	tags=40%, list=21%, signal=50%
ATCMNTCCGY_UNKNOWN	ATCMNTCCGY_UNKNOWN	Details ...	23	0.50910985	1.7474395	0.0056926	0.025038859	0.316	2829	tags=52%, list=25%, signal=70%
V$E2F1_Q4	V$E2F1_Q4	Details ...	115	0.42937467	1.746114	0.005628518	0.024261802	0.317	3071	tags=42%, list=27%, signal=57%
V$ELK1_02	V$ELK1_02	Details ...	113	0.38954315	1.7404575	0.01622718	0.024596266	0.325	3970	tags=50%, list=35%, signal=76%
TCCCRNNRTGC_UNKNOWN	TCCCRNNRTGC_UNKNOWN	Details ...	80	0.37391904	1.6777384	0.006036217	0.04579597	0.48	2645	tags=36%, list=24%, signal=47%
V$E2F_01	V$E2F_01	Details ...	36	0.46384838	1.6593212	0.01119403	0.05496497	0.548	1221	tags=39%, list=11%, signal=44%
MCAATNNNNNGCG_UNKNOWN	MCAATNNNNNGCG_UNKNOWN	Details ...	50	0.44719487	1.6490251	0.028462999	0.059195258	0.581	3041	tags=54%, list=27%, signal=74%
ATGGYGGA_UNKNOWN	ATGGYGGA_UNKNOWN	Details ...	43	0.43524912	1.6177	0.018761726	0.07827142	0.656	3083	tags=40%, list=28%, signal=54%
RCGCANGCGY_V$NRF1_Q6	RCGCANGCGY_V$NRF1_Q6	Details ...	412	0.298965	1.6022452	0.011741683	0.08978974	0.695	3254	tags=35%, list=29%, signal=48%
AACYNNNNTTCCS_UNKNOWN	AACYNNNNTTCCS_UNKNOWN	Details ...	44	0.4119232	1.5769569	0.011278195	0.10996684	0.729	711	tags=16%, list=6%, signal=17%
GCCATNTTG_V$YY1_Q6	GCCATNTTG_V$YY1_Q6	Details ...	200	0.29437223	1.5419106	0.033395175	0.14758745	0.791	4335	tags=52%, list=39%, signal=83%
ACTAYRNNNCCCR_UNKNOWN	ACTAYRNNNCCCR_UNKNOWN	Details ...	184	0.30593064	1.5269897	0.022346368	0.16334336	0.814	1429	tags=17%, list=13%, signal=19%
GTTNYYNNGGTNA_UNKNOWN	GTTNYYNNGGTNA_UNKNOWN	Details ...	33	0.41767824	1.5209118	0.053254437	0.16710342	0.82	3261	tags=45%, list=29%, signal=64%
KCCGNSWTTT_UNKNOWN	KCCGNSWTTT_UNKNOWN	Details ...	48	0.37699312	1.5049977	0.0707457	0.18644458	0.845	3791	tags=48%, list=34%, signal=72%
ATAGGAA,MIR-202	ATAGGAA,MIR-202	Details ...	52	0.41759044	1.4996569	0.057539683	0.18948576	0.854	1563	tags=31%, list=14%, signal=36%
GCGNNANTTCC_UNKNOWN	GCGNNANTTCC_UNKNOWN	Details ...	63	0.3831733	1.4970186	0.06910569	0.18802449	0.858	3019	tags=37%, list=27%, signal=50%
GGAANCGGAANY_UNKNOWN	GGAANCGGAANY_UNKNOWN	Details ...	52	0.35058355	1.4945285	0.08431373	0.18679236	0.86	3951	tags=52%, list=35%, signal=80%
V$NFY_Q6	V$NFY_Q6	Details ...	119	0.39239946	1.4919428	0.02247191	0.18554647	0.864	1309	tags=20%, list=12%, signal=23%
V$TEL2_Q6	V$TEL2_Q6	Details ...	109	0.36209512	1.4812344	0.0872093	0.19702443	0.873	2762	tags=32%, list=25%, signal=42%
TTGCWCAAY_V$CEBPB_02	TTGCWCAAY_V$CEBPB_02	Details ...	36	0.48389256	1.4683449	0.037549406	0.21301118	0.884	3376	tags=56%, list=30%, signal=79%
V$NRF1_Q6	V$NRF1_Q6	Details ...	117	0.31538442	1.459407	0.048237476	0.22307867	0.892	2584	tags=32%, list=23%, signal=41%
TAANNYSGCG_UNKNOWN	TAANNYSGCG_UNKNOWN	Details ...	40	0.3786562	1.4543195	0.06728972	0.22744817	0.898	3729	tags=52%, list=33%, signal=78%
V$NFY_01	V$NFY_01	Details ...	126	0.37099105	1.4542485	0.02014652	0.22223033	0.898	1267	tags=19%, list=11%, signal=21%
GGCKCATGS_UNKNOWN	GGCKCATGS_UNKNOWN	Details ...	29	0.40983427	1.4306775	0.051823415	0.25943208	0.917	666	tags=24%, list=6%, signal=26%
CTGRYYYNATT_UNKNOWN	CTGRYYYNATT_UNKNOWN	Details ...	34	0.45280713	1.4302201	0.03816794	0.25424176	0.917	3342	tags=53%, list=30%, signal=75%
ATAACCT,MIR-154	ATAACCT,MIR-154	Details ...	35	0.4093982	1.4270567	0.07114624	0.25445458	0.919	2732	tags=34%, list=24%, signal=45%
V$NRF2_01	V$NRF2_01	Details ...	121	0.30765104	1.4245788	0.07936508	0.2539826	0.919	4046	tags=49%, list=36%, signal=76%
V$STAT1_02	V$STAT1_02	Details ...	117	0.29128364	1.4024155	0.03954802	0.2919421	0.936	2737	tags=31%, list=24%, signal=40%
V$STAT1_01	V$STAT1_01	Details ...	37	0.40605006	1.3922764	0.07918969	0.3083981	0.942	2174	tags=24%, list=19%, signal=30%
GTTGNYNNRGNAAC_UNKNOWN	GTTGNYNNRGNAAC_UNKNOWN	Details ...	44	0.38867527	1.3865469	0.10594796	0.31392205	0.944	2094	tags=30%, list=19%, signal=36%
CGGAARNGGCNG_UNKNOWN	CGGAARNGGCNG_UNKNOWN	Details ...	25	0.37978813	1.3626521	0.14705883	0.3640101	0.955	2019	tags=32%, list=18%, signal=39%
V$CETS1P54_01	V$CETS1P54_01	Details ...	128	0.2901234	1.3622947	0.08232932	0.3578782	0.955	3741	tags=43%, list=33%, signal=64%
V$NFY_C	V$NFY_C	Details ...	112	0.3349425	1.3583481	0.03538175	0.36100793	0.956	1670	tags=22%, list=15%, signal=26%
V$ELK1_01	V$ELK1_01	Details ...	124	0.3256444	1.3506315	0.12244898	0.37305957	0.957	2336	tags=29%, list=21%, signal=36%
ACACTAC,MIR-142-3P	ACACTAC,MIR-142-3P	Details ...	60	0.34800485	1.3456302	0.1015625	0.3792371	0.959	2758	tags=37%, list=25%, signal=48%
GTCAGGA,MIR-378	GTCAGGA,MIR-378	Details ...	28	0.38609886	1.3300534	0.08941606	0.4149788	0.968	1357	tags=21%, list=12%, signal=24%
GCAAGGA,MIR-502	GCAAGGA,MIR-502	Details ...	34	0.37704447	1.3203766	0.13059701	0.43432102	0.969	1956	tags=29%, list=17%, signal=36%
AGGCACT,MIR-515-3P	AGGCACT,MIR-515-3P	Details ...	42	0.36494365	1.3029071	0.14112903	0.4783176	0.973	2343	tags=31%, list=21%, signal=39%
V$NFMUE1_Q6	V$NFMUE1_Q6	Details ...	118	0.2797992	1.3016702	0.14203455	0.47404394	0.973	4209	tags=49%, list=38%, signal=78%
AGGAAGC,MIR-516-3P	AGGAAGC,MIR-516-3P	Details ...	51	0.35942593	1.2983961	0.1015625	0.4758117	0.976	2936	tags=43%, list=26%, signal=58%
YRCCAKNNGNCGC_UNKNOWN	YRCCAKNNGNCGC_UNKNOWN	Details ...	29	0.39525813	1.2959974	0.13142857	0.47486	0.976	2927	tags=41%, list=26%, signal=56%
AACWWCAANK_UNKNOWN	AACWWCAANK_UNKNOWN		70	0.36539078	1.2899767	0.10922787	0.48532876	0.977	940	tags=19%, list=8%, signal=20%
GCAAAAA,MIR-129	GCAAAAA,MIR-129		76	0.36367932	1.277082	0.1452206	0.5180626	0.982	3370	tags=47%, list=30%, signal=67%
SNACANNNYSYAGA_UNKNOWN	SNACANNNYSYAGA_UNKNOWN		30	0.3565972	1.2728913	0.14750957	0.5233159	0.982	1882	tags=23%, list=17%, signal=28%
ACCATTT,MIR-522	ACCATTT,MIR-522		78	0.3185661	1.2638136	0.16064256	0.5446325	0.983	2291	tags=27%, list=20%, signal=34%
TTCCGTT,MIR-191	TTCCGTT,MIR-191		18	0.47183293	1.2574693	0.15882353	0.55772716	0.983	2671	tags=50%, list=24%, signal=66%
TACTTGA,MIR-26A,MIR-26B	TACTTGA,MIR-26A,MIR-26B		144	0.33198303	1.2553915	0.13957936	0.5559735	0.985	3493	tags=47%, list=31%, signal=67%
V$CREB_02	V$CREB_02		122	0.29306462	1.2517165	0.13392857	0.56008255	0.986	2302	tags=27%, list=21%, signal=34%
V$MAZ_Q6	V$MAZ_Q6		95	0.31900436	1.247422	0.16538462	0.5667406	0.986	3004	tags=37%, list=27%, signal=50%
GAGCCAG,MIR-149	GAGCCAG,MIR-149		73	0.308988	1.2320596	0.19326241	0.6104034	0.99	3425	tags=41%, list=31%, signal=59%
TATTATA,MIR-374	TATTATA,MIR-374		145	0.31890076	1.2170881	0.17004049	0.6543264	0.991	1940	tags=23%, list=17%, signal=28%
GTGACTT,MIR-224	GTGACTT,MIR-224		79	0.316935	1.2169433	0.16696915	0.645638	0.991	1515	tags=19%, list=14%, signal=22%
MGGAAGTG_V$GABP_B	MGGAAGTG_V$GABP_B		357	0.25345957	1.207625	0.19521913	0.670766	0.993	2722	tags=30%, list=24%, signal=38%
TGCGCANK_UNKNOWN	TGCGCANK_UNKNOWN		250	0.22992623	1.2053341	0.1511194	0.6695339	0.994	4005	tags=41%, list=36%, signal=63%
GTATTAT,MIR-369-3P	GTATTAT,MIR-369-3P		96	0.31485468	1.2041967	0.17948718	0.6645921	0.994	1816	tags=23%, list=16%, signal=27%
V$GABP_B	V$GABP_B		114	0.2526437	1.1990474	0.22941177	0.6742273	0.994	3627	tags=40%, list=32%, signal=59%
V$CHOP_01	V$CHOP_01		115	0.301353	1.1967087	0.16481481	0.6739984	0.995	2470	tags=26%, list=22%, signal=33%
CATTTCA,MIR-203	CATTTCA,MIR-203		129	0.2922032	1.1936413	0.21468927	0.6766522	0.995	2681	tags=29%, list=24%, signal=37%
ACCAATC,MIR-509	ACCAATC,MIR-509		19	0.42479858	1.1932248	0.25760648	0.6692069	0.995	2492	tags=42%, list=22%, signal=54%
TTTTGAG,MIR-373	TTTTGAG,MIR-373		116	0.29697287	1.188934	0.20872866	0.6760566	0.996	3329	tags=42%, list=30%, signal=59%
CACTTTG,MIR-520G,MIR-520H	CACTTTG,MIR-520G,MIR-520H		118	0.28537837	1.185821	0.2	0.6791363	0.996	2953	tags=32%, list=26%, signal=43%
V$ER_Q6_02	V$ER_Q6_02		130	0.31601003	1.1850086	0.17996289	0.6733546	0.996	1761	tags=24%, list=16%, signal=28%
V$AP1_Q6	V$AP1_Q6		130	0.30186233	1.1775265	0.19589552	0.6924097	0.996	2300	tags=28%, list=21%, signal=34%
CGTSACG_V$PAX3_B	CGTSACG_V$PAX3_B		61	0.2801022	1.1760492	0.22621185	0.68932027	0.996	2776	tags=30%, list=25%, signal=39%
CCAWNWWNNNGGC_UNKNOWN	CCAWNWWNNNGGC_UNKNOWN		32	0.31922847	1.1704205	0.23182711	0.7011952	0.996	2466	tags=41%, list=22%, signal=52%
V$YY1_02	V$YY1_02		113	0.2346195	1.1647544	0.23104693	0.7133807	0.996	4305	tags=48%, list=38%, signal=77%
GAGACTG,MIR-452	GAGACTG,MIR-452		44	0.31131506	1.1641775	0.28037384	0.70707524	0.996	3411	tags=41%, list=30%, signal=59%
ACCTGTTG_UNKNOWN	ACCTGTTG_UNKNOWN		72	0.3303903	1.1629425	0.21693122	0.7035198	0.996	1250	tags=21%, list=11%, signal=23%
TGCAAAC,MIR-452	TGCAAAC,MIR-452		55	0.30676177	1.1620773	0.22138837	0.6984485	0.997	3422	tags=42%, list=31%, signal=60%
V$NFKB_C	V$NFKB_C		136	0.32086045	1.157902	0.26195028	0.7052028	0.997	1553	tags=21%, list=14%, signal=24%
V$AREB6_02	V$AREB6_02		129	0.30948246	1.1510905	0.20779221	0.72175205	0.997	2194	tags=26%, list=20%, signal=31%
CACCAGC,MIR-138	CACCAGC,MIR-138		103	0.26849663	1.1438823	0.24775584	0.7398124	0.997	3206	tags=32%, list=29%, signal=44%
YTTCCNNNGGAMR_UNKNOWN	YTTCCNNNGGAMR_UNKNOWN		22	0.3740997	1.1426897	0.28349516	0.7359407	0.997	2753	tags=45%, list=25%, signal=60%
V$NFKAPPAB_01	V$NFKAPPAB_01		125	0.33676454	1.1406727	0.25338492	0.73577464	0.997	1581	tags=25%, list=14%, signal=29%
GGCCAGT,MIR-193A,MIR-193B	GGCCAGT,MIR-193A,MIR-193B		42	0.32477057	1.1394128	0.27394637	0.732847	0.997	3511	tags=45%, list=31%, signal=66%
CRGAARNNNNCGA_UNKNOWN	CRGAARNNNNCGA_UNKNOWN		25	0.3415023	1.1393871	0.2988048	0.7252227	0.997	3001	tags=40%, list=27%, signal=55%
CAGCAGG,MIR-370	CAGCAGG,MIR-370		74	0.29737428	1.137746	0.24806201	0.7233648	0.997	4177	tags=46%, list=37%, signal=73%
CTTTGCA,MIR-527	CTTTGCA,MIR-527		129	0.2798862	1.1366609	0.24264705	0.7198361	0.997	2023	tags=22%, list=18%, signal=27%
V$ETF_Q6	V$ETF_Q6		50	0.29526418	1.1298085	0.27394637	0.7365338	0.997	2672	tags=34%, list=24%, signal=44%
MYAATNNNNNNNGGC_UNKNOWN	MYAATNNNNNNNGGC_UNKNOWN		56	0.30928695	1.1218919	0.24124514	0.7579596	0.997	1447	tags=20%, list=13%, signal=22%
V$NFY_Q6_01	V$NFY_Q6_01		129	0.26195523	1.1217798	0.25408348	0.75082034	0.997	1408	tags=16%, list=13%, signal=18%
GCACCTT,MIR-18A,MIR-18B	GCACCTT,MIR-18A,MIR-18B		53	0.29772133	1.1212316	0.28764477	0.7453944	0.997	3434	tags=40%, list=31%, signal=57%
GGCACAT,MIR-455	GGCACAT,MIR-455		28	0.32580015	1.1187271	0.30983302	0.7468114	0.998	3558	tags=43%, list=32%, signal=63%
ACTWSNACTNY_UNKNOWN	ACTWSNACTNY_UNKNOWN		40	0.29739857	1.1168523	0.28462997	0.7457179	0.998	3473	tags=50%, list=31%, signal=72%
TCCAGAT,MIR-516-5P	TCCAGAT,MIR-516-5P		50	0.30128443	1.1144696	0.30487806	0.74700326	0.998	2024	tags=28%, list=18%, signal=34%
V$TAXCREB_02	V$TAXCREB_02		15	0.40256423	1.1142454	0.31439394	0.74078524	0.998	2974	tags=40%, list=27%, signal=54%
AAGWWRNYGGC_UNKNOWN	AAGWWRNYGGC_UNKNOWN		50	0.26561624	1.1140056	0.3	0.7345954	0.998	2266	tags=26%, list=20%, signal=32%
GTGACGY_V$E4F1_Q6	GTGACGY_V$E4F1_Q6		316	0.2153125	1.1005647	0.25510204	0.77630335	0.998	2776	tags=28%, list=25%, signal=36%
V$YY1_Q6	V$YY1_Q6		113	0.22684821	1.1002975	0.3033088	0.7699936	0.998	4249	tags=50%, list=38%, signal=79%
GGCNRNWCTTYS_UNKNOWN	GGCNRNWCTTYS_UNKNOWN		39	0.28601635	1.0998737	0.34078214	0.7644788	0.998	3134	tags=36%, list=28%, signal=50%
V$SREBP1_01	V$SREBP1_01		87	0.25688687	1.0951169	0.31931165	0.7746997	0.998	3028	tags=38%, list=27%, signal=52%
V$E2F_Q2	V$E2F_Q2		79	0.2848363	1.0940684	0.3167939	0.77162665	0.998	2879	tags=34%, list=26%, signal=46%
ACATATC,MIR-190	ACATATC,MIR-190		26	0.370494	1.0858399	0.33522728	0.79509336	0.998	2039	tags=35%, list=18%, signal=42%
CCCNNNNNNAAGWT_UNKNOWN	CCCNNNNNNAAGWT_UNKNOWN		53	0.28853607	1.0845187	0.33773586	0.7929634	0.998	3252	tags=42%, list=29%, signal=58%
V$TEF1_Q6	V$TEF1_Q6		110	0.2964901	1.08304	0.31095406	0.7913425	0.998	1869	tags=30%, list=17%, signal=36%
YGCGYRCGC_UNKNOWN	YGCGYRCGC_UNKNOWN		139	0.23523839	1.0806756	0.32777777	0.7928438	0.998	3804	tags=42%, list=34%, signal=63%
TATCTGG,MIR-488	TATCTGG,MIR-488		32	0.33587462	1.0784408	0.36811024	0.7937039	0.998	2875	tags=38%, list=26%, signal=50%
V$AP1_Q4	V$AP1_Q4		137	0.26823002	1.0770183	0.29889297	0.7923001	0.998	2718	tags=32%, list=24%, signal=42%
GTTAAAG,MIR-302B	GTTAAAG,MIR-302B		38	0.3309897	1.0764111	0.35114503	0.78748006	0.998	1315	tags=24%, list=12%, signal=27%
GGGCATT,MIR-365	GGGCATT,MIR-365		60	0.30787125	1.0724037	0.33333334	0.79519033	0.998	3173	tags=40%, list=28%, signal=56%
TGAGATT,MIR-216	TGAGATT,MIR-216		56	0.282962	1.0718528	0.35658914	0.7903792	0.998	3043	tags=34%, list=27%, signal=46%
CAAGGAT,MIR-362	CAAGGAT,MIR-362		33	0.30240664	1.071703	0.3651376	0.7843768	0.998	3715	tags=42%, list=33%, signal=63%
GTCTTCC,MIR-7	GTCTTCC,MIR-7		79	0.26666018	1.0707426	0.34734917	0.7812773	0.998	3797	tags=41%, list=34%, signal=61%
CTTTGTA,MIR-524	CTTTGTA,MIR-524		227	0.25253302	1.0693656	0.34074074	0.7795136	0.998	2953	tags=33%, list=26%, signal=43%
GTACAGG,MIR-486	GTACAGG,MIR-486		33	0.34283546	1.0669588	0.36692014	0.7815284	0.998	3045	tags=36%, list=27%, signal=50%
ACTGTGA,MIR-27A,MIR-27B	ACTGTGA,MIR-27A,MIR-27B		229	0.2499925	1.0619345	0.33517495	0.7931653	0.998	1489	tags=19%, list=13%, signal=21%
V$NFKAPPAB65_01	V$NFKAPPAB65_01		123	0.29565975	1.0616885	0.36772984	0.78773767	0.998	1447	tags=20%, list=13%, signal=22%
V$NFKB_Q6	V$NFKB_Q6		130	0.2955984	1.058848	0.35077518	0.7913409	0.998	2790	tags=38%, list=25%, signal=50%
GTGGTGA,MIR-197	GTGGTGA,MIR-197		34	0.3049467	1.0571305	0.3729128	0.7914149	0.998	3685	tags=44%, list=33%, signal=66%
V$CMYB_01	V$CMYB_01		119	0.24644156	1.0557793	0.3381555	0.79013133	0.998	3751	tags=44%, list=33%, signal=65%
GGCNKCCATNK_UNKNOWN	GGCNKCCATNK_UNKNOWN		57	0.2595782	1.0557151	0.36660618	0.78429884	0.998	2336	tags=26%, list=21%, signal=33%
TAGGTCA,MIR-192,MIR-215	TAGGTCA,MIR-192,MIR-215		23	0.3587703	1.0503258	0.39350912	0.7967292	0.998	1581	tags=26%, list=14%, signal=30%
WCAANNNYCAG_UNKNOWN	WCAANNNYCAG_UNKNOWN		121	0.23990688	1.0478795	0.3478261	0.7991027	0.998	1882	tags=17%, list=17%, signal=21%
TMTCGCGANR_UNKNOWN	TMTCGCGANR_UNKNOWN		72	0.24411465	1.0463763	0.3939394	0.7982402	0.998	4282	tags=43%, list=38%, signal=69%
V$AREB6_03	V$AREB6_03		111	0.27905935	1.04268	0.37924865	0.8049316	0.998	2059	tags=25%, list=18%, signal=31%
ACACTCC,MIR-122A	ACACTCC,MIR-122A		43	0.259293	1.0415825	0.39	0.80292344	0.998	3105	tags=35%, list=28%, signal=48%
GTAAACC,MIR-299-5P	GTAAACC,MIR-299-5P		31	0.31094208	1.0375689	0.4047619	0.8105752	0.998	3531	tags=48%, list=32%, signal=70%
V$CREL_01	V$CREL_01		136	0.28303552	1.037042	0.41727942	0.8063148	0.998	2804	tags=32%, list=25%, signal=43%
GGGYGTGNY_UNKNOWN	GGGYGTGNY_UNKNOWN		325	0.23154745	1.0308349	0.38086957	0.82209754	0.998	1965	tags=21%, list=18%, signal=25%
V$SRF_01	V$SRF_01		37	0.33115113	1.0265785	0.41485506	0.8310916	0.999	3711	tags=54%, list=33%, signal=81%
AAAGGAT,MIR-501	AAAGGAT,MIR-501		72	0.2626781	1.0259379	0.41970804	0.8275189	0.999	2760	tags=29%, list=25%, signal=38%
V$HIF1_Q5	V$HIF1_Q5		121	0.24649115	1.0250596	0.39711192	0.8244656	0.999	1639	tags=21%, list=15%, signal=24%
V$CREB_01	V$CREB_01		121	0.25140765	1.0238007	0.41219962	0.82289755	0.999	2336	tags=23%, list=21%, signal=29%
V$ALPHACP1_01	V$ALPHACP1_01		127	0.26046965	1.0224298	0.4123314	0.8223247	0.999	1771	tags=19%, list=16%, signal=22%
TTANWNANTGGM_UNKNOWN	TTANWNANTGGM_UNKNOWN		29	0.33935115	1.0173708	0.41666666	0.8340633	0.999	2371	tags=38%, list=21%, signal=48%
AGCACTT,MIR-93,MIR-302A,MIR-302B,MIR-302C,MIR-302D,MIR-372,MIR-373,MIR-520E,MIR-520A,MIR-526B,MIR-520B,MIR-520C,MIR-520D	AGCACTT,MIR-93,MIR-302A,MIR-302B,MIR-302C,MIR-302D,MIR-372,MIR-373,MIR-520E,MIR-520A,MIR-526B,MIR-520B,MIR-520C,MIR-520D		140	0.24502489	1.0155714	0.4319066	0.8344112	0.999	1692	tags=19%, list=15%, signal=22%
ACAWNRNSRCGG_UNKNOWN	ACAWNRNSRCGG_UNKNOWN		41	0.25449485	1.0146577	0.42626262	0.83172214	0.999	3860	tags=46%, list=34%, signal=70%
ATGCTGC,MIR-103,MIR-107	ATGCTGC,MIR-103,MIR-107		113	0.24718115	1.0126266	0.40328467	0.83303607	0.999	1478	tags=19%, list=13%, signal=22%
AAACCAC,MIR-140	AAACCAC,MIR-140		54	0.28650993	1.0103921	0.43538767	0.83485526	0.999	1398	tags=22%, list=12%, signal=25%
V$MYOD_Q6_01	V$MYOD_Q6_01		104	0.29067117	1.0083468	0.45487365	0.8362348	0.999	2136	tags=28%, list=19%, signal=34%
V$EGR3_01	V$EGR3_01		34	0.28517422	1.0070328	0.4350877	0.8354155	0.999	3396	tags=44%, list=30%, signal=63%
V$FREAC7_01	V$FREAC7_01		84	0.29117793	1.0064731	0.4275093	0.83163625	0.999	2299	tags=27%, list=21%, signal=34%
GATGKMRGCG_UNKNOWN	GATGKMRGCG_UNKNOWN		31	0.2635178	1.0025024	0.436	0.83991015	0.999	4518	tags=48%, list=40%, signal=81%
GTACTGT,MIR-101	GTACTGT,MIR-101		130	0.26253715	0.99989784	0.44756556	0.84347355	0.999	1345	tags=19%, list=12%, signal=22%
TGCACTT,MIR-519C,MIR-519B,MIR-519A	TGCACTT,MIR-519C,MIR-519B,MIR-519A		209	0.2442956	0.996477	0.45719844	0.85002685	0.999	2701	tags=29%, list=24%, signal=37%
GTGCAAA,MIR-507	GTGCAAA,MIR-507		58	0.27487364	0.9962352	0.43218806	0.84545267	1	2005	tags=26%, list=18%, signal=31%
V$SMAD_Q6	V$SMAD_Q6		128	0.24079436	0.9951045	0.4430147	0.84362423	1	3254	tags=37%, list=29%, signal=51%
AACTGAC,MIR-223	AACTGAC,MIR-223		54	0.28901768	0.9950352	0.45101663	0.8384572	1	2998	tags=33%, list=27%, signal=45%
V$ATF_01	V$ATF_01		128	0.23547836	0.9853032	0.4738806	0.86683255	1	2697	tags=23%, list=24%, signal=30%
ACTGTAG,MIR-139	ACTGTAG,MIR-139		66	0.25023517	0.9837953	0.48608536	0.8665448	1	1828	tags=23%, list=16%, signal=27%
V$PR_Q2	V$PR_Q2		117	0.26856482	0.98271096	0.49440297	0.86465216	1	1068	tags=17%, list=10%, signal=19%
V$MYCMAX_B	V$MYCMAX_B		133	0.21892601	0.9816281	0.4858757	0.86270374	1	1458	tags=17%, list=13%, signal=20%
RNCTGNYNRNCTGNY_UNKNOWN	RNCTGNYNRNCTGNY_UNKNOWN		31	0.30529127	0.9815895	0.49516442	0.8575379	1	461	tags=13%, list=4%, signal=13%
ATGTTTC,MIR-494	ATGTTTC,MIR-494		79	0.2484868	0.98098266	0.48141265	0.85434514	1	1848	tags=22%, list=17%, signal=26%
ACTTTAT,MIR-142-5P	ACTTTAT,MIR-142-5P		150	0.23313794	0.9803029	0.47265625	0.8514864	1	1873	tags=19%, list=17%, signal=23%
V$E2F1_Q3_01	V$E2F1_Q3_01		123	0.22776574	0.9789556	0.49626866	0.8509427	1	1786	tags=21%, list=16%, signal=25%
V$USF_Q6	V$USF_Q6		119	0.20844518	0.9698316	0.52313167	0.8760204	1	1285	tags=16%, list=11%, signal=18%
GCACTTT,MIR-17-5P,MIR-20A,MIR-106A,MIR-106B,MIR-20B,MIR-519D	GCACTTT,MIR-17-5P,MIR-20A,MIR-106A,MIR-106B,MIR-20B,MIR-519D		272	0.22130647	0.9696917	0.48288974	0.87130874	1	2739	tags=28%, list=24%, signal=36%
RRCCGTTA_UNKNOWN	RRCCGTTA_UNKNOWN		35	0.26630497	0.9690804	0.47131148	0.8684607	1	916	tags=14%, list=8%, signal=16%
CCATCCA,MIR-432	CCATCCA,MIR-432		32	0.2994191	0.9673363	0.49814814	0.8692694	1	3397	tags=47%, list=30%, signal=67%
V$MAF_Q6	V$MAF_Q6		144	0.24351254	0.967222	0.53113556	0.8644699	1	1840	tags=24%, list=16%, signal=28%
V$SOX9_B1	V$SOX9_B1		114	0.28327224	0.96570456	0.5279851	0.8642942	1	2401	tags=30%, list=21%, signal=38%
V$STAT_01	V$STAT_01		133	0.24137047	0.9652631	0.5249042	0.8607592	1	3310	tags=38%, list=30%, signal=53%
V$SPZ1_01	V$SPZ1_01		127	0.23195674	0.96313125	0.5295238	0.8628717	1	2336	tags=24%, list=21%, signal=30%
ACCAAAG,MIR-9	ACCAAAG,MIR-9		255	0.21699207	0.96252537	0.50751877	0.86003983	1	2765	tags=25%, list=25%, signal=33%
AATGTGA,MIR-23A,MIR-23B	AATGTGA,MIR-23A,MIR-23B		213	0.24226843	0.96186054	0.4990758	0.8573271	1	2584	tags=27%, list=23%, signal=35%
TAGCTTT,MIR-9	TAGCTTT,MIR-9		127	0.25241792	0.96060514	0.5119705	0.8565087	1	2713	tags=35%, list=24%, signal=45%
ATATGCA,MIR-448	ATATGCA,MIR-448		105	0.2539479	0.95995295	0.4935305	0.85384566	1	3093	tags=31%, list=28%, signal=43%
GGGNNTTTCC_V$NFKB_Q6_01	GGGNNTTTCC_V$NFKB_Q6_01		69	0.31130138	0.9537383	0.5209125	0.8692603	1	2993	tags=36%, list=27%, signal=49%
V$AP2REP_01	V$AP2REP_01		85	0.25084445	0.9461637	0.5714286	0.88912916	1	3047	tags=38%, list=27%, signal=51%
V$AP1_Q2_01	V$AP1_Q2_01		141	0.2322216	0.94119686	0.56751823	0.900801	1	1435	tags=19%, list=13%, signal=22%
V$AP4_Q6_01	V$AP4_Q6_01		126	0.2609445	0.9410519	0.55172414	0.8962609	1	1754	tags=21%, list=16%, signal=25%
V$DR4_Q2	V$DR4_Q2		118	0.25786206	0.9405978	0.5864528	0.8929523	1	1269	tags=18%, list=11%, signal=20%
CATTGTYY_V$SOX9_B1	CATTGTYY_V$SOX9_B1		181	0.24563383	0.9396725	0.55263156	0.89146614	1	3252	tags=38%, list=29%, signal=52%
CAGNWMCNNNGAC_UNKNOWN	CAGNWMCNNNGAC_UNKNOWN		45	0.3331968	0.93951505	0.5410714	0.8871916	1	625	tags=13%, list=6%, signal=14%
V$COREBINDINGFACTOR_Q6	V$COREBINDINGFACTOR_Q6		138	0.2618802	0.938801	0.56647396	0.8848917	1	1351	tags=16%, list=12%, signal=18%
TCTATGA,MIR-376A,MIR-376B	TCTATGA,MIR-376A,MIR-376B		50	0.2594364	0.9377505	0.5503876	0.8834696	1	2410	tags=30%, list=22%, signal=38%
V$CREBP1CJUN_01	V$CREBP1CJUN_01		119	0.22958694	0.93744	0.5781818	0.87971807	1	2325	tags=23%, list=21%, signal=28%
V$ZID_01	V$ZID_01		107	0.23941596	0.93449414	0.53136533	0.88463587	1	1655	tags=18%, list=15%, signal=21%
V$CREB_Q4	V$CREB_Q4		115	0.21964549	0.92674834	0.6175373	0.905723	1	3457	tags=33%, list=31%, signal=47%
V$CEBPB_02	V$CEBPB_02		137	0.24467593	0.92606986	0.62888485	0.90326804	1	1214	tags=16%, list=11%, signal=18%
V$PEA3_Q6	V$PEA3_Q6		117	0.25630513	0.9248907	0.5625	0.90223277	1	1980	tags=23%, list=18%, signal=28%
V$XBP1_01	V$XBP1_01		65	0.24727763	0.9235681	0.5764023	0.9017843	1	2023	tags=22%, list=18%, signal=26%
CATGTAA,MIR-496	CATGTAA,MIR-496		92	0.25201032	0.9226061	0.592955	0.90028065	1	2304	tags=24%, list=21%, signal=30%
GGTGAAG,MIR-412	GGTGAAG,MIR-412		34	0.24808124	0.9188545	0.5801527	0.90748656	1	1755	tags=21%, list=16%, signal=24%
CCAWYNNGAAR_UNKNOWN	CCAWYNNGAAR_UNKNOWN		61	0.23418371	0.91718936	0.61182994	0.9080374	1	987	tags=13%, list=9%, signal=14%
V$YY1_01	V$YY1_01		127	0.21875316	0.91638124	0.58076227	0.90598243	1	3821	tags=40%, list=34%, signal=60%
V$MYOD_Q6	V$MYOD_Q6		113	0.2669479	0.9163555	0.5742049	0.9015169	1	1394	tags=20%, list=12%, signal=23%
V$NFKB_Q6_01	V$NFKB_Q6_01		113	0.2567356	0.9140974	0.60665363	0.9040885	1	2870	tags=30%, list=26%, signal=40%
GAGCCTG,MIR-484	GAGCCTG,MIR-484		52	0.24788395	0.9126264	0.5953307	0.904053	1	1809	tags=19%, list=16%, signal=23%
TTTGCAC,MIR-19A,MIR-19B	TTTGCAC,MIR-19A,MIR-19B		245	0.20837072	0.91236126	0.5793358	0.90039146	1	3434	tags=35%, list=31%, signal=50%
V$ATF_B	V$ATF_B		93	0.2382991	0.9112225	0.6142857	0.8995692	1	2325	tags=22%, list=21%, signal=27%
TGGTGCT,MIR-29A,MIR-29B,MIR-29C	TGGTGCT,MIR-29A,MIR-29B,MIR-29C		251	0.22036655	0.91077054	0.5813084	0.8964822	1	3263	tags=35%, list=29%, signal=49%
V$MYOD_01	V$MYOD_01		110	0.24873552	0.9101863	0.61290324	0.8939552	1	2304	tags=27%, list=21%, signal=34%
CTACCTC,LET-7A,LET-7B,LET-7C,LET-7D,LET-7E,LET-7F,MIR-98,LET-7G,LET-7I	CTACCTC,LET-7A,LET-7B,LET-7C,LET-7D,LET-7E,LET-7F,MIR-98,LET-7G,LET-7I		184	0.20784025	0.91005033	0.62900186	0.88993186	1	3095	tags=33%, list=28%, signal=45%
YWATTWNNRGCT_UNKNOWN	YWATTWNNRGCT_UNKNOWN		32	0.30813953	0.9074397	0.58916086	0.8939311	1	1556	tags=28%, list=14%, signal=33%
V$LEF1_Q6	V$LEF1_Q6		126	0.24425456	0.90701723	0.63718414	0.8910632	1	3254	tags=36%, list=29%, signal=50%
V$AP2_Q6	V$AP2_Q6		127	0.19969003	0.9060947	0.62903225	0.8895314	1	2767	tags=29%, list=25%, signal=38%
V$MYB_Q5_01	V$MYB_Q5_01		116	0.23765522	0.9007224	0.6756757	0.90219724	1	2057	tags=22%, list=18%, signal=27%
AGTCTTA,MIR-499	AGTCTTA,MIR-499		34	0.26523876	0.8998027	0.59807694	0.90070516	1	1351	tags=18%, list=12%, signal=20%
AAGGGAT,MIR-188	AAGGGAT,MIR-188		41	0.23304099	0.89940196	0.6035156	0.89761305	1	3355	tags=39%, list=30%, signal=56%
V$CREB_Q2	V$CREB_Q2		124	0.21064074	0.89886373	0.6510791	0.8948871	1	1366	tags=15%, list=12%, signal=16%
TCCATTKW_UNKNOWN	TCCATTKW_UNKNOWN		114	0.23133963	0.8978198	0.6489945	0.89374477	1	3729	tags=41%, list=33%, signal=61%
ACAACCT,MIR-453	ACAACCT,MIR-453		18	0.32539213	0.8908297	0.61702126	0.9108295	1	2875	tags=39%, list=26%, signal=52%
WGGAATGY_V$TEF1_Q6	WGGAATGY_V$TEF1_Q6		173	0.24661285	0.88812387	0.6649306	0.9147082	1	1770	tags=25%, list=16%, signal=29%
TGAATGT,MIR-181A,MIR-181B,MIR-181C,MIR-181D	TGAATGT,MIR-181A,MIR-181B,MIR-181C,MIR-181D		216	0.20638615	0.88760406	0.7046729	0.9118271	1	1889	tags=20%, list=17%, signal=23%
V$ETS_Q4	V$ETS_Q4		130	0.22723529	0.88710606	0.58431375	0.9091271	1	1819	tags=21%, list=16%, signal=25%
V$SP1_Q4_01	V$SP1_Q4_01		131	0.19505987	0.88627934	0.68035716	0.90743554	1	918	tags=11%, list=8%, signal=12%
V$AHR_Q5	V$AHR_Q5		105	0.20602669	0.8848203	0.68716097	0.9076166	1	1947	tags=23%, list=17%, signal=27%
TGCTGCT,MIR-15A,MIR-16,MIR-15B,MIR-195,MIR-424,MIR-497	TGCTGCT,MIR-15A,MIR-16,MIR-15B,MIR-195,MIR-424,MIR-497		295	0.19127354	0.88116616	0.7285714	0.91402465	1	3098	tags=29%, list=28%, signal=40%
V$SP1_Q6	V$SP1_Q6		128	0.19573192	0.8803605	0.672043	0.9121755	1	3961	tags=38%, list=35%, signal=57%
V$PAX8_01	V$PAX8_01		15	0.31455392	0.87827575	0.625731	0.9145147	1	482	tags=13%, list=4%, signal=14%
WTTGKCTG_UNKNOWN	WTTGKCTG_UNKNOWN		235	0.20600745	0.87813514	0.73747844	0.9108263	1	2611	tags=27%, list=23%, signal=34%
V$IRF2_01	V$IRF2_01		55	0.2783415	0.87394184	0.6149312	0.91929716	1	2748	tags=33%, list=25%, signal=43%
CTCTGGA,MIR-520A,MIR-525	CTCTGGA,MIR-520A,MIR-525		80	0.22406073	0.8725237	0.66977614	0.91944706	1	3361	tags=36%, list=30%, signal=51%
TTGCCAA,MIR-182	TTGCCAA,MIR-182		160	0.2202414	0.8704441	0.62671906	0.92176735	1	3959	tags=41%, list=35%, signal=63%
ATGTACA,MIR-493	ATGTACA,MIR-493		142	0.20911433	0.86947054	0.68215615	0.9207012	1	2276	tags=23%, list=20%, signal=29%
V$AP2GAMMA_01	V$AP2GAMMA_01		119	0.21932481	0.8688154	0.7336956	0.91866034	1	1535	tags=17%, list=14%, signal=19%
V$HNF4_Q6	V$HNF4_Q6		125	0.24131083	0.86731756	0.72113675	0.9191038	1	1337	tags=16%, list=12%, signal=18%
V$IRF7_01	V$IRF7_01		120	0.22666886	0.8670656	0.7080292	0.91592777	1	2201	tags=25%, list=20%, signal=31%
ARGGGTTAA_UNKNOWN	ARGGGTTAA_UNKNOWN		69	0.24589458	0.8642141	0.7009524	0.92016995	1	1315	tags=17%, list=12%, signal=20%
V$AML1_01	V$AML1_01		129	0.2323835	0.862964	0.71892923	0.91968673	1	1046	tags=12%, list=9%, signal=13%
V$AML1_Q6	V$AML1_Q6		129	0.2323835	0.862964	0.71892923	0.91572255	1	1046	tags=12%, list=9%, signal=13%
V$SP1_Q2_01	V$SP1_Q2_01		122	0.20438825	0.8621032	0.7225225	0.91409457	1	1831	tags=17%, list=16%, signal=20%
CACTGTG,MIR-128A,MIR-128B	CACTGTG,MIR-128A,MIR-128B		168	0.19066945	0.8618725	0.7736185	0.9108869	1	3482	tags=36%, list=31%, signal=51%
V$TFIIA_Q6	V$TFIIA_Q6		137	0.22643708	0.8603599	0.7346221	0.9109956	1	2613	tags=30%, list=23%, signal=39%
V$USF_01	V$USF_01		109	0.19403595	0.8565511	0.73255813	0.9179568	1	3874	tags=44%, list=35%, signal=67%
V$LXR_DR4_Q3	V$LXR_DR4_Q3		46	0.25133976	0.85559446	0.6605166	0.9167088	1	2381	tags=24%, list=21%, signal=30%
V$AR_03	V$AR_03		33	0.2684125	0.8549884	0.67524755	0.9146597	1	1414	tags=18%, list=13%, signal=21%
V$TCF11MAFG_01	V$TCF11MAFG_01		103	0.21890856	0.85465676	0.7446808	0.91163665	1	2328	tags=23%, list=21%, signal=29%
V$ATF6_01	V$ATF6_01		63	0.22430983	0.8543103	0.6853282	0.9087535	1	2188	tags=25%, list=20%, signal=31%
V$E2A_Q2	V$E2A_Q2		107	0.25508422	0.8533956	0.6528029	0.90745574	1	2715	tags=33%, list=24%, signal=43%
TTTGTAG,MIR-520D	TTTGTAG,MIR-520D		174	0.20718421	0.8518435	0.73626375	0.9078392	1	3496	tags=39%, list=31%, signal=56%
V$GATA4_Q3	V$GATA4_Q3		113	0.22495435	0.85137373	0.72643256	0.9053157	1	1447	tags=14%, list=13%, signal=16%
TGACGTCA_V$ATF3_Q6	TGACGTCA_V$ATF3_Q6		107	0.21226482	0.84786135	0.77490777	0.91116196	1	2325	tags=21%, list=21%, signal=26%
V$CREB_Q4_01	V$CREB_Q4_01		103	0.20824404	0.84637517	0.767658	0.9113791	1	2325	tags=21%, list=21%, signal=27%
WWTAAGGC_UNKNOWN	WWTAAGGC_UNKNOWN		73	0.24061427	0.8424548	0.72643256	0.9185193	1	1309	tags=19%, list=12%, signal=22%
GKCGCNNNNNNNTGAYG_UNKNOWN	GKCGCNNNNNNNTGAYG_UNKNOWN		32	0.19781256	0.8423031	0.6515151	0.91531587	1	3910	tags=44%, list=35%, signal=67%
V$PAX2_01	V$PAX2_01		20	0.2677824	0.8380281	0.7185185	0.92324346	1	123	tags=5%, list=1%, signal=5%
V$GR_Q6_01	V$GR_Q6_01		129	0.23148277	0.8363731	0.77240145	0.92394704	1	2651	tags=26%, list=24%, signal=34%
CAGCTTT,MIR-320	CAGCTTT,MIR-320		121	0.19710936	0.8350325	0.7379182	0.92387384	1	2701	tags=26%, list=24%, signal=33%
V$MSX1_01	V$MSX1_01		98	0.24184	0.83331877	0.7602862	0.92449826	1	1695	tags=21%, list=15%, signal=25%
TGCTTTG,MIR-330	TGCTTTG,MIR-330		145	0.20754537	0.8320792	0.74354243	0.92398053	1	2794	tags=29%, list=25%, signal=38%
GACTGTT,MIR-212,MIR-132	GACTGTT,MIR-212,MIR-132		78	0.20814463	0.83186066	0.7444668	0.9209557	1	2005	tags=18%, list=18%, signal=22%
TTTGCAG,MIR-518A-2	TTTGCAG,MIR-518A-2		98	0.20535693	0.8305946	0.7364621	0.9207141	1	2840	tags=32%, list=25%, signal=42%
ATTACAT,MIR-380-3P	ATTACAT,MIR-380-3P		43	0.24982035	0.8304094	0.7044146	0.9176078	1	2145	tags=28%, list=19%, signal=34%
TCTGGAC,MIR-198	TCTGGAC,MIR-198		39	0.24116406	0.8300628	0.70522386	0.9149117	1	2890	tags=38%, list=26%, signal=52%
V$POU3F2_01	V$POU3F2_01		49	0.24322782	0.82686347	0.8	0.91994536	1	894	tags=14%, list=8%, signal=15%
AAGCACT,MIR-520F	AAGCACT,MIR-520F		102	0.20140994	0.824715	0.7735125	0.9220931	1	2846	tags=29%, list=25%, signal=39%
GGCACTT,MIR-519E	GGCACTT,MIR-519E		68	0.21605963	0.82355565	0.7651515	0.9212811	1	2153	tags=22%, list=19%, signal=27%
V$RFX1_01	V$RFX1_01		105	0.19735567	0.82183397	0.7915937	0.9222347	1	2338	tags=25%, list=21%, signal=31%
V$ISRE_01	V$ISRE_01		109	0.24499646	0.82105386	0.73410404	0.9207043	1	2201	tags=27%, list=20%, signal=33%
CCAATNNSNNNGCG_UNKNOWN	CCAATNNSNNNGCG_UNKNOWN		28	0.25182843	0.81506085	0.7394636	0.9323191	1	2694	tags=29%, list=24%, signal=38%
V$DR3_Q4	V$DR3_Q4		67	0.22817539	0.81405604	0.7954972	0.9311877	1	1262	tags=15%, list=11%, signal=17%
CTCAGGG,MIR-125B,MIR-125A	CTCAGGG,MIR-125B,MIR-125A		177	0.17769156	0.81293267	0.82575756	0.93018216	1	3056	tags=30%, list=27%, signal=41%
AGTCAGC,MIR-345	AGTCAGC,MIR-345		27	0.2343821	0.81265366	0.736	0.92735857	1	3163	tags=37%, list=28%, signal=51%
V$AHRARNT_01	V$AHRARNT_01		72	0.21576734	0.81156874	0.8255159	0.92641807	1	2792	tags=31%, list=25%, signal=40%
GCTNWTTGK_UNKNOWN	GCTNWTTGK_UNKNOWN		135	0.21229017	0.80972904	0.8797814	0.927263	1	1896	tags=19%, list=17%, signal=22%
AGCATTA,MIR-155	AGCATTA,MIR-155		72	0.22597003	0.8095446	0.7281553	0.9241901	1	2995	tags=32%, list=27%, signal=43%
GAGCTGG,MIR-337	GAGCTGG,MIR-337		76	0.18488784	0.80924016	0.84210527	0.9216104	1	1417	tags=14%, list=13%, signal=16%
V$PAX6_01	V$PAX6_01		50	0.23341	0.809239	0.7920792	0.91819704	1	1558	tags=18%, list=14%, signal=21%
RACCACAR_V$AML_Q6	RACCACAR_V$AML_Q6		138	0.21994561	0.8039959	0.83082706	0.92701197	1	1022	tags=12%, list=9%, signal=13%
V$STAT5A_04	V$STAT5A_04		99	0.23619741	0.8039631	0.7853211	0.9236968	1	2256	tags=26%, list=20%, signal=33%
ATGTTAA,MIR-302C	ATGTTAA,MIR-302C		126	0.20942526	0.8025318	0.8022814	0.9239038	1	1731	tags=16%, list=15%, signal=19%
V$GATA1_01	V$GATA1_01		127	0.19919503	0.80137336	0.8626761	0.92337775	1	2973	tags=31%, list=27%, signal=42%
CAGGTA_V$AREB6_01	CAGGTA_V$AREB6_01		362	0.20642526	0.7994256	0.877193	0.9244829	1	1803	tags=20%, list=16%, signal=23%
V$MYCMAX_01	V$MYCMAX_01		121	0.1886758	0.7930288	0.8317757	0.9359417	1	3874	tags=36%, list=35%, signal=55%
TCTGATA,MIR-361	TCTGATA,MIR-361		47	0.23551948	0.7895167	0.7717172	0.94086677	1	1850	tags=21%, list=17%, signal=25%
ACTGCCT,MIR-34B	ACTGCCT,MIR-34B		111	0.18425225	0.78864783	0.8563536	0.9395229	1	3196	tags=28%, list=29%, signal=39%
CTTGTAT,MIR-381	CTTGTAT,MIR-381		96	0.21141109	0.78620017	0.7852998	0.9416033	1	3138	tags=39%, list=28%, signal=53%
V$VDR_Q6	V$VDR_Q6		125	0.20954832	0.7847467	0.8542435	0.9414632	1	2270	tags=26%, list=20%, signal=33%
CCANNAGRKGGC_UNKNOWN	CCANNAGRKGGC_UNKNOWN		55	0.24039368	0.7842832	0.8401487	0.9391397	1	2628	tags=29%, list=23%, signal=38%
V$PAX_Q6	V$PAX_Q6		128	0.20158957	0.78169143	0.9009709	0.94168276	1	2573	tags=23%, list=23%, signal=30%
V$TCF1P_Q6	V$TCF1P_Q6		112	0.20969562	0.7813274	0.8652482	0.9391471	1	1250	tags=14%, list=11%, signal=16%
V$OSF2_Q6	V$OSF2_Q6		134	0.20116656	0.7808863	0.8976234	0.93686026	1	984	tags=10%, list=9%, signal=11%
V$SMAD4_Q6	V$SMAD4_Q6		112	0.19970086	0.7803239	0.8623188	0.93477225	1	2263	tags=21%, list=20%, signal=25%
AACTGGA,MIR-145	AACTGGA,MIR-145		117	0.19948286	0.7774832	0.83168316	0.93789464	1	2893	tags=29%, list=26%, signal=39%
V$FOXO1_01	V$FOXO1_01		124	0.20941314	0.7766855	0.88766116	0.9362703	1	2829	tags=27%, list=25%, signal=35%
GCTGAGT,MIR-512-5P	GCTGAGT,MIR-512-5P		29	0.22889937	0.77394915	0.79417473	0.9386372	1	2194	tags=21%, list=20%, signal=26%
GCTTGAA,MIR-498	GCTTGAA,MIR-498		47	0.23501693	0.7715345	0.8067729	0.9403655	1	2194	tags=26%, list=20%, signal=32%
V$FAC1_01	V$FAC1_01		106	0.20997645	0.7689282	0.88090736	0.94250274	1	912	tags=11%, list=8%, signal=12%
V$ARNT_02	V$ARNT_02		115	0.17393255	0.76751393	0.8757062	0.9421185	1	4206	tags=45%, list=38%, signal=72%
TCTGATC,MIR-383	TCTGATC,MIR-383		20	0.2503484	0.7671761	0.79026216	0.9395458	1	1429	tags=15%, list=13%, signal=17%
CAGTGTT,MIR-141,MIR-200A	CAGTGTT,MIR-141,MIR-200A		160	0.17976385	0.7651496	0.90340906	0.9401906	1	2701	tags=24%, list=24%, signal=31%
V$STAT_Q6	V$STAT_Q6		133	0.18688035	0.7637005	0.9392265	0.93981147	1	1878	tags=18%, list=17%, signal=21%
V$CREBP1_01	V$CREBP1_01		77	0.19463673	0.7613175	0.8996212	0.9414975	1	1919	tags=17%, list=17%, signal=20%
CTAGGAA,MIR-384	CTAGGAA,MIR-384		31	0.24561885	0.7575214	0.8244576	0.9457939	1	2481	tags=26%, list=22%, signal=33%
TAAWWATAG_V$RSRFC4_Q2	TAAWWATAG_V$RSRFC4_Q2		77	0.23877499	0.75658035	0.8296296	0.9442784	1	1880	tags=21%, list=17%, signal=25%
CACTGCC,MIR-34A,MIR-34C,MIR-449	CACTGCC,MIR-34A,MIR-34C,MIR-449		143	0.17672333	0.7532707	0.9583333	0.94703025	1	1684	tags=14%, list=15%, signal=16%
V$ZF5_01	V$ZF5_01		123	0.18001448	0.7528836	0.9165154	0.9445664	1	1666	tags=15%, list=15%, signal=17%
CTATGCA,MIR-153	CTATGCA,MIR-153		107	0.19648778	0.7519384	0.86153847	0.9432225	1	1856	tags=19%, list=17%, signal=22%
AGGGCAG,MIR-18A	AGGGCAG,MIR-18A		62	0.21369456	0.7515934	0.8738574	0.9406858	1	2291	tags=26%, list=20%, signal=32%
V$CART1_01	V$CART1_01		97	0.21156098	0.7511469	0.9516129	0.9384283	1	2992	tags=33%, list=27%, signal=45%
V$PBX1_01	V$PBX1_01		121	0.21357132	0.7473851	0.9230769	0.94203246	1	1705	tags=17%, list=15%, signal=20%
V$ARNT_01	V$ARNT_01		122	0.16424881	0.74654055	0.9340278	0.94027716	1	4345	tags=45%, list=39%, signal=73%
V$ZIC3_01	V$ZIC3_01		137	0.20290889	0.7462814	0.9256637	0.93763036	1	2865	tags=32%, list=26%, signal=43%
SMTTTTGT_UNKNOWN	SMTTTTGT_UNKNOWN		196	0.18524541	0.74525994	0.9441441	0.9361948	1	2506	tags=24%, list=22%, signal=30%
TGACAGNY_V$MEIS1_01	TGACAGNY_V$MEIS1_01		378	0.1747014	0.74374986	0.96666664	0.9356894	1	2800	tags=26%, list=25%, signal=34%
V$EGR_Q6	V$EGR_Q6		134	0.16733187	0.74003685	0.9458988	0.9388206	1	2439	tags=20%, list=22%, signal=25%
TGAYRTCA_V$ATF3_Q6	TGAYRTCA_V$ATF3_Q6		259	0.1836464	0.73904145	0.9602888	0.9375009	1	2325	tags=19%, list=21%, signal=23%
GTGGGTGK_UNKNOWN	GTGGGTGK_UNKNOWN		149	0.2063728	0.7367903	0.9119266	0.93799114	1	2269	tags=24%, list=20%, signal=30%
STTTCRNTTT_V$IRF_Q6	STTTCRNTTT_V$IRF_Q6		92	0.22078529	0.7302557	0.87573963	0.9451804	1	2296	tags=28%, list=21%, signal=35%
V$CIZ_01	V$CIZ_01		104	0.20150714	0.72950935	0.92523366	0.94328195	1	960	tags=11%, list=9%, signal=11%
AAGCCAT,MIR-135A,MIR-135B	AAGCCAT,MIR-135A,MIR-135B		166	0.1699159	0.72545505	0.95903164	0.9463174	1	3206	tags=29%, list=29%, signal=40%
V$CDC5_01	V$CDC5_01		137	0.19990173	0.7206202	0.96428573	0.9500936	1	3295	tags=33%, list=29%, signal=46%
V$ERR1_Q2	V$ERR1_Q2		124	0.18225421	0.7178206	0.9418182	0.9508265	1	2701	tags=26%, list=24%, signal=34%
GCGSCMNTTT_UNKNOWN	GCGSCMNTTT_UNKNOWN		30	0.20177218	0.7134994	0.8932384	0.95377684	1	1792	tags=20%, list=16%, signal=24%
V$RSRFC4_01	V$RSRFC4_01		121	0.23240928	0.70579386	0.879562	0.9599027	1	2270	tags=25%, list=20%, signal=31%
TCATCTC,MIR-143	TCATCTC,MIR-143		70	0.18643874	0.70183605	0.93927896	0.9614776	1	2206	tags=20%, list=20%, signal=25%
V$ATF3_Q6	V$ATF3_Q6		117	0.17212792	0.6989939	0.983842	0.9616875	1	1346	tags=9%, list=12%, signal=11%
TTGGAGA,MIR-515-5P,MIR-519E	TTGGAGA,MIR-515-5P,MIR-519E		68	0.18156292	0.69833976	0.9186691	0.9594598	1	3912	tags=40%, list=35%, signal=61%
V$MEF2_02	V$MEF2_02		115	0.23492457	0.693665	0.8717472	0.96157974	1	2427	tags=29%, list=22%, signal=36%
V$ELF1_Q6	V$ELF1_Q6		110	0.19776882	0.6936457	0.9082031	0.95860666	1	2192	tags=23%, list=20%, signal=28%
TGTATGA,MIR-485-3P	TGTATGA,MIR-485-3P		75	0.18531731	0.6824912	0.9442308	0.96669614	1	1471	tags=15%, list=13%, signal=17%
CTCTAGA,MIR-526C,MIR-518F,MIR-526A	CTCTAGA,MIR-526C,MIR-518F,MIR-526A		25	0.20432056	0.6769605	0.89641434	0.96865946	1	3493	tags=32%, list=31%, signal=46%
TGACCTTG_V$SF1_Q6	TGACCTTG_V$SF1_Q6		122	0.15741448	0.6640525	0.97818184	0.97626674	1	2985	tags=25%, list=27%, signal=34%
V$MYB_Q3	V$MYB_Q3		111	0.17196856	0.65564954	0.9866412	0.97930413	1	1435	tags=14%, list=13%, signal=15%
V$ZF5_B	V$ZF5_B		117	0.15503661	0.65304655	0.98242533	0.97792417	1	2734	tags=24%, list=24%, signal=31%
CCGNMNNTNACG_UNKNOWN	CCGNMNNTNACG_UNKNOWN		38	0.16187903	0.618755	0.9435798	0.9929581	1	3682	tags=32%, list=33%, signal=47%
ATGTAGC,MIR-221,MIR-222	ATGTAGC,MIR-221,MIR-222		56	0.18785076	0.6132448	0.9549902	0.991833	1	2039	tags=20%, list=18%, signal=24%
CCCACAT,MIR-299-3P	CCCACAT,MIR-299-3P		25	0.19599737	0.60146296	0.9553398	0.99277353	1	2425	tags=28%, list=22%, signal=36%
V$PAX8_B	V$PAX8_B		45	0.18467139	0.5760298	0.990566	0.9957901	1	2832	tags=29%, list=25%, signal=39%
TCTAGAG,MIR-517	TCTAGAG,MIR-517		29	0.17404443	0.53245556	0.99068904	0.99885356	1	3748	tags=38%, list=33%, signal=57%
CCCAGAG,MIR-326	CCCAGAG,MIR-326		78	0.1128334	0.46904802	1	0.99899364	1	3619	tags=24%, list=32%, signal=36%
