# Supplementary material for: A genomic analysis of mouse models of breast cancer reveals molecular features of mouse models and relationships to human breast cancer
Source: Breast Cancer Res. 2014 Jun 5;16(3):R59. doi: 10.1186/bcr3672 (PMC4078930; doi:10.1186/bcr3672)
Supplement: Additional file 11 — GSEA for mouse models compared to all other models or to mammary gland development. Listed by model. [file bcr3672-S11.zip › AdditionalFile11/p53_Mut/Vs_other_models/C2/Downregulated_in_p53_mut_vs_otherModels.txt]

NAME	GS<br> follow link to MSigDB	GS DETAILS	SIZE	ES	NES	NOM p-val	FDR q-val	FWER p-val	RANK AT MAX	LEADING EDGE
BROWNE_HCMV_INFECTION_10HR_DN	BROWNE_HCMV_INFECTION_10HR_DN	Details ...	32	-0.55194265	-1.7581602	0	1	0.78	1758	tags=44%, list=16%, signal=52%
LANDIS_ERBB2_BREAST_PRENEOPLASTIC_UP	LANDIS_ERBB2_BREAST_PRENEOPLASTIC_UP	Details ...	20	-0.7864623	-1.7378774	0	1	0.83	666	tags=45%, list=6%, signal=48%
VANHARANTA_UTERINE_FIBROID_WITH_7Q_DELETION_UP	VANHARANTA_UTERINE_FIBROID_WITH_7Q_DELETION_UP	Details ...	40	-0.46125332	-1.6821364	0.021276595	1	0.89	2235	tags=35%, list=20%, signal=44%
KEGG_ABC_TRANSPORTERS	KEGG_ABC_TRANSPORTERS	Details ...	27	-0.51327837	-1.5884422	0.039215688	1	0.95	1306	tags=37%, list=12%, signal=42%
REACTOME_RNA_POLYMERASE_III_TRANSCRIPTION	REACTOME_RNA_POLYMERASE_III_TRANSCRIPTION	Details ...	22	-0.51469576	-1.5792351	0.02	1	0.95	2167	tags=36%, list=19%, signal=45%
NIKOLSKY_BREAST_CANCER_16P13_AMPLICON	NIKOLSKY_BREAST_CANCER_16P13_AMPLICON	Details ...	57	-0.44426855	-1.5563464	0.06896552	1	0.96	3251	tags=51%, list=29%, signal=71%
REACTOME_PEPTIDE_CHAIN_ELONGATION	REACTOME_PEPTIDE_CHAIN_ELONGATION	Details ...	53	-0.5129758	-1.5520285	0.13207547	1	0.96	4484	tags=74%, list=40%, signal=122%
REACTOME_FORMATION_OF_A_POOL_OF_FREE_40S_SUBUNITS	REACTOME_FORMATION_OF_A_POOL_OF_FREE_40S_SUBUNITS	Details ...	51	-0.50946736	-1.5431807	0.13207547	1	0.96	4484	tags=73%, list=40%, signal=120%
REACTOME_REGULATION_OF_GENE_EXPRESSION_IN_BETA_CELLS	REACTOME_REGULATION_OF_GENE_EXPRESSION_IN_BETA_CELLS	Details ...	61	-0.44800192	-1.5380039	0.13725491	1	0.96	4484	tags=67%, list=40%, signal=111%
REACTOME_RNA_POLYMERASE_I_III_AND_MITOCHONDRIAL_TRANSCRIPTION	REACTOME_RNA_POLYMERASE_I_III_AND_MITOCHONDRIAL_TRANSCRIPTION	Details ...	47	-0.3944743	-1.5071954	0.07692308	1	0.96	2258	tags=28%, list=20%, signal=35%
REACTOME_REGULATION_OF_BETA_CELL_DEVELOPMENT	REACTOME_REGULATION_OF_BETA_CELL_DEVELOPMENT	Details ...	68	-0.416318	-1.5040207	0.08	1	0.96	4484	tags=65%, list=40%, signal=107%
REACTOME_NUCLEAR_RECEPTOR_TRANSCRIPTION_PATHWAY	REACTOME_NUCLEAR_RECEPTOR_TRANSCRIPTION_PATHWAY	Details ...	38	-0.506934	-1.5035082	0.022727273	1	0.96	2721	tags=42%, list=24%, signal=55%
REACTOME_GTP_HYDROLYSIS_AND_JOINING_OF_THE_60S_RIBOSOMAL_SUBUNIT	REACTOME_GTP_HYDROLYSIS_AND_JOINING_OF_THE_60S_RIBOSOMAL_SUBUNIT	Details ...	56	-0.48480937	-1.4978013	0.15384616	1	0.97	4484	tags=66%, list=40%, signal=110%
FURUKAWA_DUSP6_TARGETS_PCI35_DN	FURUKAWA_DUSP6_TARGETS_PCI35_DN	Details ...	41	-0.52844626	-1.493517	0.12244898	1	0.97	2622	tags=51%, list=23%, signal=67%
RASHI_RESPONSE_TO_IONIZING_RADIATION_3	RASHI_RESPONSE_TO_IONIZING_RADIATION_3	Details ...	34	-0.45889992	-1.4728639	0.039215688	1	0.97	2829	tags=41%, list=25%, signal=55%
KEGG_TASTE_TRANSDUCTION	KEGG_TASTE_TRANSDUCTION	Details ...	21	-0.5536386	-1.4723008	0.04347826	1	0.97	1076	tags=38%, list=10%, signal=42%
REACTOME_VIRAL_MRNA_TRANSLATION	REACTOME_VIRAL_MRNA_TRANSLATION	Details ...	53	-0.5012903	-1.4681232	0.14583333	1	0.97	4754	tags=77%, list=42%, signal=134%
ODONNELL_TFRC_TARGETS_DN	ODONNELL_TFRC_TARGETS_DN	Details ...	63	-0.5263417	-1.4646654	0.16666667	1	0.97	2427	tags=49%, list=22%, signal=62%
KEGG_RIBOSOME	KEGG_RIBOSOME	Details ...	54	-0.48659068	-1.4624268	0.17307693	1	0.97	4484	tags=70%, list=40%, signal=117%
VANTVEER_BREAST_CANCER_POOR_PROGNOSIS	VANTVEER_BREAST_CANCER_POOR_PROGNOSIS	Details ...	26	-0.50137377	-1.4600904	0.0625	1	0.97	2488	tags=50%, list=22%, signal=64%
REACTOME_EXTENSION_OF_TELOMERES	REACTOME_EXTENSION_OF_TELOMERES	Details ...	20	-0.58983666	-1.4583042	0.20930232	1	0.97	1100	tags=35%, list=10%, signal=39%
BIOCARTA_IGF1R_PATHWAY	BIOCARTA_IGF1R_PATHWAY	Details ...	15	-0.46987012	-1.4466385	0.08928572	1	0.97	1140	tags=27%, list=10%, signal=30%
CROONQUIST_IL6_DEPRIVATION_DN	CROONQUIST_IL6_DEPRIVATION_DN	Details ...	52	-0.5613169	-1.4409162	0.19565217	1	0.97	1785	tags=40%, list=16%, signal=48%
BIOCARTA_ATRBRCA_PATHWAY	BIOCARTA_ATRBRCA_PATHWAY	Details ...	15	-0.56068206	-1.4355832	0.14893617	1	0.97	2629	tags=53%, list=23%, signal=70%
REACTOME_TRANSLATION	REACTOME_TRANSLATION	Details ...	67	-0.44742402	-1.4339181	0.17307693	1	0.97	4484	tags=63%, list=40%, signal=104%
OUILLETTE_CLL_13Q14_DELETION_UP	OUILLETTE_CLL_13Q14_DELETION_UP	Details ...	33	-0.43586728	-1.4268132	0.07317073	1	0.97	1926	tags=36%, list=17%, signal=44%
REACTOME_ACTIVATION_OF_THE_PRE_REPLICATIVE_COMPLEX	REACTOME_ACTIVATION_OF_THE_PRE_REPLICATIVE_COMPLEX	Details ...	25	-0.56575686	-1.4220333	0.24489796	1	0.98	3020	tags=60%, list=27%, signal=82%
CHEBOTAEV_GR_TARGETS_UP	CHEBOTAEV_GR_TARGETS_UP	Details ...	44	-0.47941476	-1.4211893	0.04255319	1	0.98	2301	tags=45%, list=21%, signal=57%
KANG_DOXORUBICIN_RESISTANCE_UP	KANG_DOXORUBICIN_RESISTANCE_UP	Details ...	32	-0.5647697	-1.4120245	0.2173913	1	0.98	2269	tags=44%, list=20%, signal=55%
KEGG_DNA_REPLICATION	KEGG_DNA_REPLICATION	Details ...	26	-0.56583077	-1.4105653	0.27272728	1	0.98	1785	tags=38%, list=16%, signal=46%
MARTINEZ_RESPONSE_TO_TRABECTEDIN	MARTINEZ_RESPONSE_TO_TRABECTEDIN	Details ...	26	-0.46414083	-1.4101802	0.08163265	1	0.98	1784	tags=42%, list=16%, signal=50%
RIZ_ERYTHROID_DIFFERENTIATION	RIZ_ERYTHROID_DIFFERENTIATION	Details ...	60	-0.431037	-1.4081213	0.18367347	1	0.98	2163	tags=37%, list=19%, signal=45%
EHLERS_ANEUPLOIDY_UP	EHLERS_ANEUPLOIDY_UP	Details ...	27	-0.44999108	-1.407797	0.08888889	1	0.98	3544	tags=44%, list=32%, signal=65%
VALK_AML_CLUSTER_8	VALK_AML_CLUSTER_8	Details ...	15	-0.52903056	-1.397967	0.08510638	1	0.98	3202	tags=67%, list=29%, signal=93%
REACTOME_TRANSLATION_INITIATION_COMPLEX_FORMATION	REACTOME_TRANSLATION_INITIATION_COMPLEX_FORMATION	Details ...	25	-0.48951358	-1.3965328	0.18518518	1	0.98	4103	tags=68%, list=37%, signal=107%
REACTOME_FORMATION_OF_THE_TERNARY_COMPLEX_AND_SUBSEQUENTLY_THE_43S_COMPLEX	REACTOME_FORMATION_OF_THE_TERNARY_COMPLEX_AND_SUBSEQUENTLY_THE_43S_COMPLEX	Details ...	22	-0.51619846	-1.3939418	0.18867925	1	0.98	4103	tags=73%, list=37%, signal=115%
KEGG_MISMATCH_REPAIR	KEGG_MISMATCH_REPAIR	Details ...	19	-0.53419656	-1.3904202	0.2	1	0.98	4199	tags=74%, list=37%, signal=118%
LAIHO_COLORECTAL_CANCER_SERRATED_DN	LAIHO_COLORECTAL_CANCER_SERRATED_DN	Details ...	47	-0.37881812	-1.3900679	0.10909091	1	0.98	1722	tags=30%, list=15%, signal=35%
REACTOME_LAGGING_STRAND_SYNTHESIS	REACTOME_LAGGING_STRAND_SYNTHESIS	Details ...	15	-0.5936947	-1.3889108	0.18181819	1	0.98	1785	tags=40%, list=16%, signal=48%
SESTO_RESPONSE_TO_UV_C5	SESTO_RESPONSE_TO_UV_C5	Details ...	29	-0.43369222	-1.3885283	0.15686275	1	0.98	2516	tags=38%, list=22%, signal=49%
KAUFFMANN_MELANOMA_RELAPSE_UP	KAUFFMANN_MELANOMA_RELAPSE_UP	Details ...	44	-0.4984908	-1.3823829	0.24444444	1	0.98	2629	tags=43%, list=23%, signal=56%
THUM_SYSTOLIC_HEART_FAILURE_DN	THUM_SYSTOLIC_HEART_FAILURE_DN	Details ...	110	-0.35123122	-1.3805134	0.05882353	1	0.98	2703	tags=36%, list=24%, signal=47%
REACTOME_DNA_STRAND_ELONGATION	REACTOME_DNA_STRAND_ELONGATION	Details ...	22	-0.57682925	-1.3775271	0.3043478	1	0.98	1785	tags=41%, list=16%, signal=49%
REACTOME_INFLUENZA_VIRAL_RNA_TRANSCRIPTION_AND_REPLICATION	REACTOME_INFLUENZA_VIRAL_RNA_TRANSCRIPTION_AND_REPLICATION	Details ...	67	-0.42305097	-1.367124	0.23529412	1	0.99	4754	tags=67%, list=42%, signal=116%
ZHONG_RESPONSE_TO_AZACITIDINE_AND_TSA_DN	ZHONG_RESPONSE_TO_AZACITIDINE_AND_TSA_DN	Details ...	32	-0.40976435	-1.3632401	0.12	1	0.99	1942	tags=25%, list=17%, signal=30%
REACTOME_DOUBLE_STRAND_BREAK_REPAIR	REACTOME_DOUBLE_STRAND_BREAK_REPAIR	Details ...	16	-0.5753826	-1.357308	0.11111111	1	0.99	2571	tags=50%, list=23%, signal=65%
BECKER_TAMOXIFEN_RESISTANCE_DN	BECKER_TAMOXIFEN_RESISTANCE_DN	Details ...	30	-0.480652	-1.3564183	0.09803922	1	0.99	1826	tags=40%, list=16%, signal=48%
REACTOME_AMINE_LIGAND_BINDING_RECEPTORS	REACTOME_AMINE_LIGAND_BINDING_RECEPTORS	Details ...	27	-0.5058241	-1.3288386	0.22222222	1	0.99	3521	tags=56%, list=31%, signal=81%
MOLENAAR_TARGETS_OF_CCND1_AND_CDK4_DN	MOLENAAR_TARGETS_OF_CCND1_AND_CDK4_DN	Details ...	31	-0.5293085	-1.3261935	0.21276596	1	0.99	2213	tags=55%, list=20%, signal=68%
BILD_E2F3_ONCOGENIC_SIGNATURE	BILD_E2F3_ONCOGENIC_SIGNATURE	Details ...	119	-0.33876395	-1.3201139	0.06122449	1	0.99	1882	tags=29%, list=17%, signal=35%
FRASOR_RESPONSE_TO_SERM_OR_FULVESTRANT_DN	FRASOR_RESPONSE_TO_SERM_OR_FULVESTRANT_DN	Details ...	35	-0.51540816	-1.3184763	0.22916667	1	0.99	3392	tags=54%, list=30%, signal=78%
SONG_TARGETS_OF_IE86_CMV_PROTEIN	SONG_TARGETS_OF_IE86_CMV_PROTEIN	Details ...	32	-0.54668534	-1.3147367	0.23255815	1	0.99	2194	tags=44%, list=20%, signal=54%
KEGG_INOSITOL_PHOSPHATE_METABOLISM	KEGG_INOSITOL_PHOSPHATE_METABOLISM	Details ...	28	-0.39766458	-1.3109694	0.125	1	0.99	523	tags=14%, list=5%, signal=15%
CHNG_MULTIPLE_MYELOMA_HYPERPLOID_UP	CHNG_MULTIPLE_MYELOMA_HYPERPLOID_UP	Details ...	34	-0.40410826	-1.3102919	0.25490198	1	0.99	4484	tags=65%, list=40%, signal=108%
WEBER_METHYLATED_HCP_IN_FIBROBLAST_DN	WEBER_METHYLATED_HCP_IN_FIBROBLAST_DN	Details ...	16	-0.523136	-1.310177	0.14814815	1	0.99	2332	tags=38%, list=21%, signal=47%
BIOCARTA_IGF1_PATHWAY	BIOCARTA_IGF1_PATHWAY	Details ...	15	-0.45537254	-1.3083258	0.10344828	1	0.99	1724	tags=33%, list=15%, signal=39%
CHANG_CYCLING_GENES	CHANG_CYCLING_GENES	Details ...	29	-0.5425966	-1.3073218	0.23404256	1	0.99	626	tags=24%, list=6%, signal=26%
KIM_GASTRIC_CANCER_CHEMOSENSITIVITY	KIM_GASTRIC_CANCER_CHEMOSENSITIVITY	Details ...	60	-0.3571961	-1.3040569	0.06521739	1	0.99	1694	tags=27%, list=15%, signal=31%
ST_DIFFERENTIATION_PATHWAY_IN_PC12_CELLS	ST_DIFFERENTIATION_PATHWAY_IN_PC12_CELLS	Details ...	23	-0.44124612	-1.2979741	0.14285715	1	0.99	2118	tags=39%, list=19%, signal=48%
TANG_SENESCENCE_TP53_TARGETS_DN	TANG_SENESCENCE_TP53_TARGETS_DN	Details ...	29	-0.48574278	-1.2919445	0.17021276	1	1	1946	tags=38%, list=17%, signal=46%
EGUCHI_CELL_CYCLE_RB1_TARGETS	EGUCHI_CELL_CYCLE_RB1_TARGETS		15	-0.6578397	-1.2916826	0.24390244	1	1	1640	tags=47%, list=15%, signal=55%
SLEBOS_HEAD_AND_NECK_CANCER_WITH_HPV_UP	SLEBOS_HEAD_AND_NECK_CANCER_WITH_HPV_UP		41	-0.40912148	-1.2911949	0.1521739	1	1	4112	tags=61%, list=37%, signal=96%
GRAHAM_NORMAL_QUIESCENT_VS_NORMAL_DIVIDING_DN	GRAHAM_NORMAL_QUIESCENT_VS_NORMAL_DIVIDING_DN		57	-0.45777783	-1.2903634	0.26666668	1	1	2269	tags=42%, list=20%, signal=53%
NIKOLSKY_BREAST_CANCER_12Q13_Q21_AMPLICON	NIKOLSKY_BREAST_CANCER_12Q13_Q21_AMPLICON		20	-0.43345457	-1.2897005	0.13043478	1	1	730	tags=20%, list=7%, signal=21%
SHEDDEN_LUNG_CANCER_GOOD_SURVIVAL_A5	SHEDDEN_LUNG_CANCER_GOOD_SURVIVAL_A5		34	-0.3972304	-1.2863128	0.09803922	1	1	2093	tags=26%, list=19%, signal=32%
SCIAN_CELL_CYCLE_TARGETS_OF_TP53_AND_TP73_DN	SCIAN_CELL_CYCLE_TARGETS_OF_TP53_AND_TP73_DN		19	-0.55921966	-1.2855408	0.2	1	1	1640	tags=37%, list=15%, signal=43%
PUJANA_BREAST_CANCER_WITH_BRCA1_MUTATED_UP	PUJANA_BREAST_CANCER_WITH_BRCA1_MUTATED_UP		39	-0.49128082	-1.2828273	0.29545453	1	1	3452	tags=54%, list=31%, signal=78%
KEGG_BASE_EXCISION_REPAIR	KEGG_BASE_EXCISION_REPAIR		21	-0.43530238	-1.2791104	0.25531915	1	1	4444	tags=76%, list=40%, signal=126%
REACTOME_DNA_REPAIR	REACTOME_DNA_REPAIR		78	-0.36754075	-1.2775252	0.3043478	1	1	2706	tags=32%, list=24%, signal=42%
JAZAG_TGFB1_SIGNALING_DN	JAZAG_TGFB1_SIGNALING_DN		26	-0.37717134	-1.2773474	0.18	1	1	1812	tags=23%, list=16%, signal=27%
VALK_AML_CLUSTER_7	VALK_AML_CLUSTER_7		17	-0.5320936	-1.2745223	0.1875	1	1	2663	tags=59%, list=24%, signal=77%
WOO_LIVER_CANCER_RECURRENCE_DN	WOO_LIVER_CANCER_RECURRENCE_DN		53	-0.4506138	-1.274514	0.1875	1	1	2583	tags=38%, list=23%, signal=49%
KEGG_ALDOSTERONE_REGULATED_SODIUM_REABSORPTION	KEGG_ALDOSTERONE_REGULATED_SODIUM_REABSORPTION		25	-0.4751834	-1.2739869	0.14285715	1	1	2692	tags=44%, list=24%, signal=58%
CROONQUIST_NRAS_SIGNALING_DN	CROONQUIST_NRAS_SIGNALING_DN		44	-0.50705504	-1.2699115	0.29545453	1	1	1640	tags=34%, list=15%, signal=40%
ST_G_ALPHA_I_PATHWAY	ST_G_ALPHA_I_PATHWAY		20	-0.4288557	-1.2687163	0.17857143	1	1	1525	tags=30%, list=14%, signal=35%
BIOCARTA_MTOR_PATHWAY	BIOCARTA_MTOR_PATHWAY		16	-0.40967855	-1.2673703	0.2	1	1	3025	tags=44%, list=27%, signal=60%
REACTOME_TELOMERE_MAINTENANCE	REACTOME_TELOMERE_MAINTENANCE		28	-0.474954	-1.2646345	0.24390244	1	1	1100	tags=25%, list=10%, signal=28%
REACTOME_REGULATION_OF_INSULIN_SECRETION_BY_ACETYLCHOLINE	REACTOME_REGULATION_OF_INSULIN_SECRETION_BY_ACETYLCHOLINE		18	-0.49925485	-1.2585188	0.21568628	1	1	796	tags=33%, list=7%, signal=36%
SHEPARD_BMYB_TARGETS	SHEPARD_BMYB_TARGETS		39	-0.44753608	-1.2572919	0.23076923	1	1	2947	tags=54%, list=26%, signal=73%
KEGG_PURINE_METABOLISM	KEGG_PURINE_METABOLISM		110	-0.291932	-1.2560141	0.17777778	1	1	1407	tags=18%, list=13%, signal=21%
BIOCARTA_GH_PATHWAY	BIOCARTA_GH_PATHWAY		19	-0.4161453	-1.2538245	0.25490198	1	1	1140	tags=32%, list=10%, signal=35%
WAKASUGI_HAVE_ZNF143_BINDING_SITES	WAKASUGI_HAVE_ZNF143_BINDING_SITES		43	-0.43271387	-1.2526888	0.25531915	1	1	3114	tags=51%, list=28%, signal=71%
MISSIAGLIA_REGULATED_BY_METHYLATION_DN	MISSIAGLIA_REGULATED_BY_METHYLATION_DN		66	-0.39484978	-1.2523482	0.26	1	1	2269	tags=32%, list=20%, signal=40%
RIZ_ERYTHROID_DIFFERENTIATION_6HR	RIZ_ERYTHROID_DIFFERENTIATION_6HR		29	-0.48655123	-1.2447853	0.1	1	1	681	tags=24%, list=6%, signal=26%
KEGG_HOMOLOGOUS_RECOMBINATION	KEGG_HOMOLOGOUS_RECOMBINATION		24	-0.4896157	-1.2445633	0.27659574	1	1	2571	tags=46%, list=23%, signal=59%
ODONNELL_TARGETS_OF_MYC_AND_TFRC_DN	ODONNELL_TARGETS_OF_MYC_AND_TFRC_DN		23	-0.55903476	-1.2443159	0.2857143	1	1	2312	tags=48%, list=21%, signal=60%
BOYLAN_MULTIPLE_MYELOMA_C_CLUSTER_UP	BOYLAN_MULTIPLE_MYELOMA_C_CLUSTER_UP		20	-0.46591422	-1.2438755	0.17307693	1	1	2700	tags=60%, list=24%, signal=79%
PUJANA_XPRSS_INT_NETWORK	PUJANA_XPRSS_INT_NETWORK		107	-0.4099403	-1.2434497	0.36363637	1	1	3067	tags=44%, list=27%, signal=60%
BROWNE_HCMV_INFECTION_12HR_DN	BROWNE_HCMV_INFECTION_12HR_DN		52	-0.39468876	-1.2391968	0.20833333	1	1	1614	tags=27%, list=14%, signal=31%
KAUFFMANN_DNA_REPAIR_GENES	KAUFFMANN_DNA_REPAIR_GENES		148	-0.3626557	-1.2344167	0.25	1	1	2629	tags=33%, list=23%, signal=43%
KEGG_NEUROACTIVE_LIGAND_RECEPTOR_INTERACTION	KEGG_NEUROACTIVE_LIGAND_RECEPTOR_INTERACTION		183	-0.4085781	-1.2338991	0.23913044	1	1	2289	tags=37%, list=20%, signal=46%
REACTOME_ACTIVATION_OF_ATR_IN_RESPONSE_TO_REPLICATION_STRESS	REACTOME_ACTIVATION_OF_ATR_IN_RESPONSE_TO_REPLICATION_STRESS		31	-0.46710813	-1.2293683	0.3043478	1	1	3169	tags=48%, list=28%, signal=67%
LASTOWSKA_COAMPLIFIED_WITH_MYCN	LASTOWSKA_COAMPLIFIED_WITH_MYCN		22	-0.4175538	-1.228787	0.16393442	1	1	1025	tags=23%, list=9%, signal=25%
DACOSTA_UV_RESPONSE_VIA_ERCC3_XPCS_DN	DACOSTA_UV_RESPONSE_VIA_ERCC3_XPCS_DN		31	-0.402064	-1.2283885	0.1875	1	1	2339	tags=35%, list=21%, signal=45%
MARCHINI_TRABECTEDIN_RESISTANCE_UP	MARCHINI_TRABECTEDIN_RESISTANCE_UP		16	-0.42829183	-1.2252076	0.24444444	1	1	1243	tags=31%, list=11%, signal=35%
LANDIS_ERBB2_BREAST_TUMORS_324_UP	LANDIS_ERBB2_BREAST_TUMORS_324_UP		122	-0.46702337	-1.2248387	0.27450982	1	1	2285	tags=37%, list=20%, signal=46%
KAUFFMANN_DNA_REPLICATION_GENES	KAUFFMANN_DNA_REPLICATION_GENES		103	-0.35265565	-1.223845	0.2826087	1	1	2720	tags=35%, list=24%, signal=46%
STEIN_ESR1_TARGETS	STEIN_ESR1_TARGETS		54	-0.37923124	-1.2191343	0.14893617	1	1	1269	tags=28%, list=11%, signal=31%
HOFFMANN_LARGE_TO_SMALL_PRE_BII_LYMPHOCYTE_UP	HOFFMANN_LARGE_TO_SMALL_PRE_BII_LYMPHOCYTE_UP		70	-0.4621797	-1.2185162	0.3181818	1	1	2269	tags=36%, list=20%, signal=45%
LOPES_METHYLATED_IN_COLON_CANCER_DN	LOPES_METHYLATED_IN_COLON_CANCER_DN		17	-0.4332158	-1.2184922	0.2	1	1	1004	tags=29%, list=9%, signal=32%
REACTOME_G2_M_CHECKPOINTS	REACTOME_G2_M_CHECKPOINTS		34	-0.47453177	-1.2171369	0.27906978	1	1	3289	tags=53%, list=29%, signal=75%
KEGG_PYRIMIDINE_METABOLISM	KEGG_PYRIMIDINE_METABOLISM		68	-0.34407654	-1.2168272	0.3043478	1	1	1287	tags=19%, list=11%, signal=21%
ST_ADRENERGIC	ST_ADRENERGIC		18	-0.45023364	-1.2151786	0.21568628	1	1	1564	tags=33%, list=14%, signal=39%
ZHAN_MULTIPLE_MYELOMA_PR_UP	ZHAN_MULTIPLE_MYELOMA_PR_UP		22	-0.53116506	-1.2115524	0.31111112	1	1	2603	tags=36%, list=23%, signal=47%
ZHU_CMV_8_HR_DN	ZHU_CMV_8_HR_DN		19	-0.49106026	-1.2106974	0.22916667	1	1	1617	tags=37%, list=14%, signal=43%
WU_HBX_TARGETS_2_UP	WU_HBX_TARGETS_2_UP		17	-0.4014216	-1.2079954	0.16363636	1	1	952	tags=18%, list=9%, signal=19%
BIOCARTA_ERK_PATHWAY	BIOCARTA_ERK_PATHWAY		16	-0.4033068	-1.2047969	0.2982456	1	1	932	tags=25%, list=8%, signal=27%
BIOCARTA_TPO_PATHWAY	BIOCARTA_TPO_PATHWAY		17	-0.39676687	-1.2043437	0.20754717	1	1	1037	tags=29%, list=9%, signal=32%
CADWELL_ATG16L1_TARGETS_DN	CADWELL_ATG16L1_TARGETS_DN		36	-0.38815302	-1.2014763	0.18518518	1	1	1205	tags=25%, list=11%, signal=28%
REACTOME_METABLISM_OF_NUCLEOTIDES	REACTOME_METABLISM_OF_NUCLEOTIDES		52	-0.32861587	-1.1988666	0.19565217	1	1	987	tags=17%, list=9%, signal=19%
REACTOME_GLUCAGON_TYPE_LIGAND_RECEPTORS	REACTOME_GLUCAGON_TYPE_LIGAND_RECEPTORS		23	-0.43494955	-1.1982504	0.27906978	1	1	1382	tags=26%, list=12%, signal=30%
BIOCARTA_MCM_PATHWAY	BIOCARTA_MCM_PATHWAY		16	-0.4994653	-1.1872576	0.36734694	1	1	2973	tags=63%, list=27%, signal=85%
KEGG_PHOSPHATIDYLINOSITOL_SIGNALING_SYSTEM	KEGG_PHOSPHATIDYLINOSITOL_SIGNALING_SYSTEM		36	-0.3509115	-1.1860938	0.2962963	1	1	3025	tags=36%, list=27%, signal=49%
ST_WNT_CA2_CYCLIC_GMP_PATHWAY	ST_WNT_CA2_CYCLIC_GMP_PATHWAY		15	-0.5142396	-1.1832701	0.35714287	1	1	796	tags=33%, list=7%, signal=36%
DASU_IL6_SIGNALING_SCAR_UP	DASU_IL6_SIGNALING_SCAR_UP		17	-0.41184604	-1.1783628	0.28846154	1	1	2777	tags=53%, list=25%, signal=70%
LIANG_HEMATOPOIESIS_STEM_CELL_NUMBER_LARGE_VS_TINY_DN	LIANG_HEMATOPOIESIS_STEM_CELL_NUMBER_LARGE_VS_TINY_DN		33	-0.36630213	-1.1759267	0.2	1	1	2377	tags=33%, list=21%, signal=42%
LANDIS_BREAST_CANCER_PROGRESSION_UP	LANDIS_BREAST_CANCER_PROGRESSION_UP		42	-0.49116838	-1.1703882	0.3275862	1	1	995	tags=26%, list=9%, signal=29%
GRAHAM_CML_DIVIDING_VS_NORMAL_QUIESCENT_UP	GRAHAM_CML_DIVIDING_VS_NORMAL_QUIESCENT_UP		123	-0.3778475	-1.1564326	0.30232558	1	1	2062	tags=31%, list=18%, signal=37%
KEGG_CALCIUM_SIGNALING_PATHWAY	KEGG_CALCIUM_SIGNALING_PATHWAY		117	-0.36952573	-1.1558518	0.29166666	1	1	1346	tags=21%, list=12%, signal=24%
BLUM_RESPONSE_TO_SALIRASIB_DN	BLUM_RESPONSE_TO_SALIRASIB_DN		253	-0.31642586	-1.1532198	0.29787233	1	1	1863	tags=24%, list=17%, signal=28%
KOBAYASHI_EGFR_SIGNALING_24HR_DN	KOBAYASHI_EGFR_SIGNALING_24HR_DN		166	-0.405344	-1.1515621	0.3409091	1	1	1833	tags=30%, list=16%, signal=35%
MARKEY_RB1_ACUTE_LOF_DN	MARKEY_RB1_ACUTE_LOF_DN		172	-0.350447	-1.1475389	0.34042552	1	1	1840	tags=27%, list=16%, signal=32%
REACTOME_THROMBOXANE_SIGNALLING_THROUGH_TP_RECEPTOR	REACTOME_THROMBOXANE_SIGNALLING_THROUGH_TP_RECEPTOR		17	-0.41537428	-1.1473039	0.31707317	1	1	1382	tags=29%, list=12%, signal=34%
TIEN_INTESTINE_PROBIOTICS_6HR_UP	TIEN_INTESTINE_PROBIOTICS_6HR_UP		28	-0.33449024	-1.1431276	0.31578946	1	1	4463	tags=64%, list=40%, signal=107%
ICHIBA_GRAFT_VERSUS_HOST_DISEASE_D7_DN	ICHIBA_GRAFT_VERSUS_HOST_DISEASE_D7_DN		34	-0.39091814	-1.1403487	0.23404256	1	1	2468	tags=35%, list=22%, signal=45%
SU_PLACENTA	SU_PLACENTA		16	-0.46537495	-1.1361979	0.36363637	1	1	1501	tags=31%, list=13%, signal=36%
ROSTY_CERVICAL_CANCER_PROLIFERATION_CLUSTER	ROSTY_CERVICAL_CANCER_PROLIFERATION_CLUSTER		84	-0.48050573	-1.134787	0.37209302	1	1	2603	tags=40%, list=23%, signal=52%
FARMER_BREAST_CANCER_BASAL_VS_LULMINAL	FARMER_BREAST_CANCER_BASAL_VS_LULMINAL		192	-0.30187577	-1.1291978	0.29787233	1	1	2033	tags=30%, list=18%, signal=36%
ST_MYOCYTE_AD_PATHWAY	ST_MYOCYTE_AD_PATHWAY		15	-0.4577509	-1.1281613	0.25	1	1	796	tags=27%, list=7%, signal=29%
REACTOME_E2F_MEDIATED_REGULATION_OF_DNA_REPLICATION	REACTOME_E2F_MEDIATED_REGULATION_OF_DNA_REPLICATION		20	-0.44605947	-1.1233494	0.34042552	1	1	1073	tags=30%, list=10%, signal=33%
WOTTON_RUNX_TARGETS_DN	WOTTON_RUNX_TARGETS_DN		19	-0.4310739	-1.1175025	0.24444444	1	1	288	tags=21%, list=3%, signal=22%
ZHAN_MULTIPLE_MYELOMA_LB_UP	ZHAN_MULTIPLE_MYELOMA_LB_UP		21	-0.40635875	-1.1174608	0.31578946	1	1	1760	tags=43%, list=16%, signal=51%
LIN_MELANOMA_COPY_NUMBER_DN	LIN_MELANOMA_COPY_NUMBER_DN		26	-0.35534355	-1.1166714	0.36734694	1	1	3602	tags=46%, list=32%, signal=68%
PYEON_HPV_POSITIVE_TUMORS_UP	PYEON_HPV_POSITIVE_TUMORS_UP		34	-0.3822418	-1.112565	0.3488372	1	1	3229	tags=50%, list=29%, signal=70%
MASSARWEH_TAMOXIFEN_RESISTANCE_DN	MASSARWEH_TAMOXIFEN_RESISTANCE_DN		122	-0.3125194	-1.1124538	0.26530612	1	1	1382	tags=25%, list=12%, signal=29%
FRASOR_RESPONSE_TO_ESTRADIOL_UP	FRASOR_RESPONSE_TO_ESTRADIOL_UP		24	-0.40025434	-1.1116058	0.24528302	1	1	1648	tags=38%, list=15%, signal=44%
NIKOLSKY_BREAST_CANCER_17Q21_Q25_AMPLICON	NIKOLSKY_BREAST_CANCER_17Q21_Q25_AMPLICON		179	-0.2702954	-1.1103616	0.35555556	1	1	2228	tags=27%, list=20%, signal=33%
FARMER_BREAST_CANCER_APOCRINE VS LUMINAL	FARMER_BREAST_CANCER_APOCRINE VS LUMINAL		185	-0.29027686	-1.1075144	0.22	1	1	1274	tags=21%, list=11%, signal=23%
XU_GH1_EXOGENOUS_TARGETS_UP	XU_GH1_EXOGENOUS_TARGETS_UP		18	-0.4463566	-1.1066114	0.29268292	1	1	1673	tags=44%, list=15%, signal=52%
BROWNE_HCMV_INFECTION_20HR_UP	BROWNE_HCMV_INFECTION_20HR_UP		136	-0.269076	-1.0997313	0.24528302	1	1	2118	tags=25%, list=19%, signal=30%
ROVERSI_GLIOMA_LOH_REGIONS	ROVERSI_GLIOMA_LOH_REGIONS		28	-0.37557673	-1.0960501	0.28846154	1	1	2242	tags=32%, list=20%, signal=40%
BANDRES_RESPONSE_TO_CARMUSTIN_WITHOUT_MGMT_48HR_DN	BANDRES_RESPONSE_TO_CARMUSTIN_WITHOUT_MGMT_48HR_DN		20	-0.4228326	-1.0930585	0.40425533	1	1	1140	tags=20%, list=10%, signal=22%
STEIN_ESRRA_TARGETS_RESPONSIVE_TO_ESTROGEN_DN	STEIN_ESRRA_TARGETS_RESPONSIVE_TO_ESTROGEN_DN		24	-0.40791294	-1.092124	0.31111112	1	1	1269	tags=33%, list=11%, signal=38%
ZHAN_MULTIPLE_MYELOMA_CD1_AND_CD2_UP	ZHAN_MULTIPLE_MYELOMA_CD1_AND_CD2_UP		37	-0.3473764	-1.0890957	0.3409091	1	1	987	tags=16%, list=9%, signal=18%
JAERVINEN_AMPLIFIED_IN_LARYNGEAL_CANCER	JAERVINEN_AMPLIFIED_IN_LARYNGEAL_CANCER		20	-0.36521268	-1.0887204	0.41860464	1	1	865	tags=15%, list=8%, signal=16%
MCCLUNG_DELTA_FOSB_TARGETS_8WK	MCCLUNG_DELTA_FOSB_TARGETS_8WK		33	-0.35777965	-1.0830549	0.36363637	1	1	2122	tags=30%, list=19%, signal=37%
SHIPP_DLBCL_CURED_VS_FATAL_DN	SHIPP_DLBCL_CURED_VS_FATAL_DN		26	-0.3528064	-1.0818924	0.38297874	1	1	1785	tags=23%, list=16%, signal=27%
PUJANA_BRCA_CENTERED_NETWORK	PUJANA_BRCA_CENTERED_NETWORK		72	-0.3745197	-1.079864	0.47727272	1	1	2973	tags=36%, list=27%, signal=49%
PUJANA_BRCA2_PCC_NETWORK	PUJANA_BRCA2_PCC_NETWORK		263	-0.3053066	-1.0775576	0.38297874	1	1	1863	tags=24%, list=17%, signal=29%
DOANE_RESPONSE_TO_ANDROGEN_UP	DOANE_RESPONSE_TO_ANDROGEN_UP		95	-0.27828005	-1.0771209	0.31578946	1	1	1495	tags=19%, list=13%, signal=22%
FERREIRA_EWINGS_SARCOMA_UNSTABLE_VS_STABLE_DN	FERREIRA_EWINGS_SARCOMA_UNSTABLE_VS_STABLE_DN		56	-0.29123792	-1.0762964	0.3265306	1	1	2482	tags=29%, list=22%, signal=37%
CHARAFE_BREAST_CANCER_LUMINAL_VS_MESENCHYMAL_UP	CHARAFE_BREAST_CANCER_LUMINAL_VS_MESENCHYMAL_UP		237	-0.32066587	-1.0762107	0.40677965	1	1	1570	tags=23%, list=14%, signal=26%
REACTOME_TRAFFICKING_OF_AMPA_RECEPTORS	REACTOME_TRAFFICKING_OF_AMPA_RECEPTORS		20	-0.432867	-1.0748394	0.425	1	1	2669	tags=40%, list=24%, signal=52%
PEREZ_TP53_AND_TP63_TARGETS	PEREZ_TP53_AND_TP63_TARGETS		100	-0.32781368	-1.0744089	0.31034482	1	1	2161	tags=38%, list=19%, signal=47%
DOANE_BREAST_CANCER_ESR1_DN	DOANE_BREAST_CANCER_ESR1_DN		31	-0.4067553	-1.0732833	0.38297874	1	1	1481	tags=39%, list=13%, signal=44%
JAZAG_TGFB1_SIGNALING_VIA_SMAD4_UP	JAZAG_TGFB1_SIGNALING_VIA_SMAD4_UP		69	-0.27309614	-1.0690881	0.3962264	1	1	1617	tags=20%, list=14%, signal=24%
MAHAJAN_RESPONSE_TO_IL1A_DN	MAHAJAN_RESPONSE_TO_IL1A_DN		40	-0.33056244	-1.0684904	0.4375	1	1	1658	tags=20%, list=15%, signal=23%
KOBAYASHI_EGFR_SIGNALING_24HR_UP	KOBAYASHI_EGFR_SIGNALING_24HR_UP		56	-0.36233908	-1.0680374	0.37254903	1	1	2091	tags=38%, list=19%, signal=46%
MOREAUX_MULTIPLE_MYELOMA_BY_TACI_UP	MOREAUX_MULTIPLE_MYELOMA_BY_TACI_UP		213	-0.30043882	-1.0660762	0.36734694	1	1	2388	tags=33%, list=21%, signal=41%
HUANG_DASATINIB_RESISTANCE_DN	HUANG_DASATINIB_RESISTANCE_DN		37	-0.32620966	-1.0652249	0.38181818	1	1	2670	tags=32%, list=24%, signal=42%
REACTOME_DOWNSTREAM_SIGNALING_OF_ACTIVATED_FGFR	REACTOME_DOWNSTREAM_SIGNALING_OF_ACTIVATED_FGFR		29	-0.37086046	-1.0620759	0.41304347	1	1	2400	tags=38%, list=21%, signal=48%
STEIN_ESRRA_TARGETS_DN	STEIN_ESRRA_TARGETS_DN		58	-0.28005052	-1.0601015	0.34615386	1	1	1391	tags=22%, list=12%, signal=25%
SETLUR_PROSTATE_CANCER_TMPRSS2_ERG_FUSION_UP	SETLUR_PROSTATE_CANCER_TMPRSS2_ERG_FUSION_UP		43	-0.33105022	-1.0589561	0.4107143	1	1	855	tags=16%, list=8%, signal=18%
REN_BOUND_BY_E2F	REN_BOUND_BY_E2F		36	-0.43093294	-1.0581445	0.45454547	1	1	3629	tags=47%, list=32%, signal=70%
LEE_LIVER_CANCER	LEE_LIVER_CANCER		21	-0.43232706	-1.0579182	0.35714287	1	1	418	tags=14%, list=4%, signal=15%
LEE_LIVER_CANCER_TOP50	LEE_LIVER_CANCER_TOP50		21	-0.43232706	-1.0579182	0.35714287	1	1	418	tags=14%, list=4%, signal=15%
BACOLOD_RESISTANCE_TO_ALKYLATING_AGENTS_DN	BACOLOD_RESISTANCE_TO_ALKYLATING_AGENTS_DN		25	-0.325568	-1.0550331	0.4117647	1	1	1089	tags=16%, list=10%, signal=18%
POMEROY_MEDULLOBLASTOMA_PROGNOSIS_UP	POMEROY_MEDULLOBLASTOMA_PROGNOSIS_UP		26	-0.34311187	-1.0509181	0.3962264	1	1	2215	tags=35%, list=20%, signal=43%
KEGG_CHRONIC_MYELOID_LEUKEMIA	KEGG_CHRONIC_MYELOID_LEUKEMIA		39	-0.28832778	-1.0499973	0.3548387	1	1	1037	tags=15%, list=9%, signal=17%
BREDEMEYER_RAG_SIGNALING_NOT_VIA_ATM_UP	BREDEMEYER_RAG_SIGNALING_NOT_VIA_ATM_UP		29	-0.39152536	-1.0494589	0.3125	1	1	1121	tags=24%, list=10%, signal=27%
BIOCARTA_PYK2_PATHWAY	BIOCARTA_PYK2_PATHWAY		17	-0.34322268	-1.0484729	0.3392857	1	1	932	tags=24%, list=8%, signal=26%
REACTOME_P75_NTR_RECEPTOR_MEDIATED_SIGNALLING	REACTOME_P75_NTR_RECEPTOR_MEDIATED_SIGNALLING		53	-0.2850134	-1.0471429	0.4	1	1	3085	tags=40%, list=28%, signal=54%
RIZ_ERYTHROID_DIFFERENTIATION_CCNE1	RIZ_ERYTHROID_DIFFERENTIATION_CCNE1		32	-0.30187798	-1.0445856	0.4	1	1	1543	tags=25%, list=14%, signal=29%
REACTOME_SIGNAL_AMPLIFICATION	REACTOME_SIGNAL_AMPLIFICATION		23	-0.34756982	-1.040095	0.44186047	1	1	1824	tags=30%, list=16%, signal=36%
SHEPARD_BMYB_MORPHOLINO_DN	SHEPARD_BMYB_MORPHOLINO_DN		115	-0.3089875	-1.0385258	0.3962264	1	1	2298	tags=36%, list=21%, signal=44%
CHEN_NEUROBLASTOMA_COPY_NUMBER_GAINS	CHEN_NEUROBLASTOMA_COPY_NUMBER_GAINS		30	-0.37941033	-1.0376152	0.3888889	1	1	1643	tags=33%, list=15%, signal=39%
SHEDDEN_LUNG_CANCER_GOOD_SURVIVAL_A4	SHEDDEN_LUNG_CANCER_GOOD_SURVIVAL_A4		109	-0.31751978	-1.0368915	0.38636363	1	1	2545	tags=30%, list=23%, signal=39%
LEE_EARLY_T_LYMPHOCYTE_UP	LEE_EARLY_T_LYMPHOCYTE_UP		43	-0.3850805	-1.0332539	0.5208333	1	1	1819	tags=30%, list=16%, signal=36%
CREIGHTON_ENDOCRINE_THERAPY_RESISTANCE_1	CREIGHTON_ENDOCRINE_THERAPY_RESISTANCE_1		281	-0.25001583	-1.032882	0.42857143	1	1	1847	tags=20%, list=16%, signal=23%
REACTOME_PLC_BETA_MEDIATED_EVENTS	REACTOME_PLC_BETA_MEDIATED_EVENTS		24	-0.3984472	-1.0323778	0.53488374	1	1	1076	tags=25%, list=10%, signal=28%
KEGG_MTOR_SIGNALING_PATHWAY	KEGG_MTOR_SIGNALING_PATHWAY		27	-0.3059105	-1.0315543	0.45614034	1	1	1503	tags=19%, list=13%, signal=21%
SHEPARD_CRUSH_AND_BURN_MUTANT_DN	SHEPARD_CRUSH_AND_BURN_MUTANT_DN		100	-0.30098858	-1.0315282	0.42857143	1	1	2603	tags=34%, list=23%, signal=44%
BOYLAN_MULTIPLE_MYELOMA_D_CLUSTER_DN	BOYLAN_MULTIPLE_MYELOMA_D_CLUSTER_DN		24	-0.33669624	-1.0299742	0.4	1	1	2253	tags=42%, list=20%, signal=52%
PARENT_MTOR_SIGNALING_DN	PARENT_MTOR_SIGNALING_DN		26	-0.3803498	-1.028324	0.45652175	1	1	415	tags=15%, list=4%, signal=16%
CHEN_HOXA5_TARGETS_9HR_DN	CHEN_HOXA5_TARGETS_9HR_DN		29	-0.32865763	-1.0274888	0.38	1	1	82	tags=7%, list=1%, signal=7%
RIZ_ERYTHROID_DIFFERENTIATION_HBZ	RIZ_ERYTHROID_DIFFERENTIATION_HBZ		29	-0.33404794	-1.0237452	0.43636364	1	1	2006	tags=31%, list=18%, signal=38%
LIU_PROSTATE_CANCER_UP	LIU_PROSTATE_CANCER_UP		52	-0.28942755	-1.0231361	0.4181818	1	1	1254	tags=21%, list=11%, signal=24%
REACTOME_INSULIN_SYNTHESIS_AND_SECRETION	REACTOME_INSULIN_SYNTHESIS_AND_SECRETION		87	-0.24711733	-1.0199614	0.42307693	1	1	4484	tags=53%, list=40%, signal=88%
REACTOME_OPIOID_SIGNALLING	REACTOME_OPIOID_SIGNALLING		57	-0.30493367	-1.0197774	0.4347826	1	1	1093	tags=19%, list=10%, signal=21%
SOTIRIOU_BREAST_CANCER_GRADE_1_VS_3_UP	SOTIRIOU_BREAST_CANCER_GRADE_1_VS_3_UP		88	-0.40046883	-1.0192225	0.4883721	1	1	2269	tags=35%, list=20%, signal=44%
SHIPP_DLBCL_CURED_VS_FATAL_UP	SHIPP_DLBCL_CURED_VS_FATAL_UP		22	-0.39441997	-1.017729	0.4509804	1	1	1028	tags=23%, list=9%, signal=25%
NUTT_GBM_VS_AO_GLIOMA_DN	NUTT_GBM_VS_AO_GLIOMA_DN		28	-0.31127968	-1.0160791	0.43333334	1	1	992	tags=18%, list=9%, signal=20%
CREIGHTON_ENDOCRINE_THERAPY_RESISTANCE_4	CREIGHTON_ENDOCRINE_THERAPY_RESISTANCE_4		163	-0.26193753	-1.0132221	0.375	1	1	1687	tags=23%, list=15%, signal=26%
PETRETTO_HEART_MASS_QTL_CIS_UP	PETRETTO_HEART_MASS_QTL_CIS_UP		15	-0.37939644	-1.0130786	0.47916666	1	1	1667	tags=27%, list=15%, signal=31%
ROYLANCE_BREAST_CANCER_16Q_COPY_NUMBER_UP	ROYLANCE_BREAST_CANCER_16Q_COPY_NUMBER_UP		25	-0.34651834	-1.012409	0.45614034	1	1	2992	tags=40%, list=27%, signal=54%
REACTOME_G_ALPHA_Q_SIGNALLING_EVENTS	REACTOME_G_ALPHA_Q_SIGNALLING_EVENTS		99	-0.31980774	-1.0115932	0.40425533	1	1	3107	tags=42%, list=28%, signal=58%
RICKMAN_METASTASIS_UP	RICKMAN_METASTASIS_UP		145	-0.26025113	-1.0110036	0.5	1	1	1926	tags=21%, list=17%, signal=25%
REACTOME_RNA_POLYMERASE_I_TRANSCRIPTION_INITIATION	REACTOME_RNA_POLYMERASE_I_TRANSCRIPTION_INITIATION		18	-0.34717593	-1.01017	0.4375	1	1	1611	tags=22%, list=14%, signal=26%
MORI_EMU_MYC_LYMPHOMA_BY_ONSET_TIME_UP	MORI_EMU_MYC_LYMPHOMA_BY_ONSET_TIME_UP		68	-0.28718463	-1.009544	0.42857143	1	1	2732	tags=31%, list=24%, signal=41%
HENDRICKS_SMARCA4_TARGETS_UP	HENDRICKS_SMARCA4_TARGETS_UP		28	-0.34582317	-1.0094148	0.3888889	1	1	981	tags=25%, list=9%, signal=27%
BILD_SRC_ONCOGENIC_SIGNATURE	BILD_SRC_ONCOGENIC_SIGNATURE		24	-0.34149602	-1.0093163	0.4117647	1	1	1532	tags=29%, list=14%, signal=34%
LIN_SILENCED_BY_TUMOR_MICROENVIRONMENT	LIN_SILENCED_BY_TUMOR_MICROENVIRONMENT		51	-0.3848308	-1.0082247	0.46153846	1	1	1616	tags=31%, list=14%, signal=36%
LINDGREN_BLADDER_CANCER_CLUSTER_3_UP	LINDGREN_BLADDER_CANCER_CLUSTER_3_UP		191	-0.29600152	-1.0068108	0.4047619	1	1	1949	tags=26%, list=17%, signal=31%
LIU_CMYB_TARGETS_UP	LIU_CMYB_TARGETS_UP		102	-0.2546634	-1.0058507	0.4489796	1	1	1380	tags=16%, list=12%, signal=18%
REACTOME_METABOLISM_OF_VITAMINS_AND_COFACTORS	REACTOME_METABOLISM_OF_VITAMINS_AND_COFACTORS		28	-0.3310478	-1.0058104	0.51111114	1	1	1959	tags=25%, list=17%, signal=30%
MORI_IMMATURE_B_LYMPHOCYTE_DN	MORI_IMMATURE_B_LYMPHOCYTE_DN		40	-0.39190632	-1.0048964	0.5116279	1	1	2269	tags=38%, list=20%, signal=47%
KEGG_VIBRIO_CHOLERAE_INFECTION	KEGG_VIBRIO_CHOLERAE_INFECTION		38	-0.28963128	-1.0013839	0.5	1	1	1275	tags=16%, list=11%, signal=18%
VANTVEER_BREAST_CANCER_METASTASIS_UP	VANTVEER_BREAST_CANCER_METASTASIS_UP		27	-0.36547282	-1.0002496	0.5	1	1	735	tags=19%, list=7%, signal=20%
BIOCARTA_KERATINOCYTE_PATHWAY	BIOCARTA_KERATINOCYTE_PATHWAY		25	-0.29600427	-0.9998099	0.5	1	1	911	tags=16%, list=8%, signal=17%
BOYAULT_LIVER_CANCER_SUBCLASS_G23_UP	BOYAULT_LIVER_CANCER_SUBCLASS_G23_UP		27	-0.36402506	-0.9994323	0.42	1	1	2985	tags=41%, list=27%, signal=55%
KEGG_GLYCEROPHOSPHOLIPID_METABOLISM	KEGG_GLYCEROPHOSPHOLIPID_METABOLISM		41	-0.30007687	-0.99935347	0.42857143	1	1	1962	tags=27%, list=18%, signal=32%
GEORGES_CELL_CYCLE_MIR192_TARGETS	GEORGES_CELL_CYCLE_MIR192_TARGETS		39	-0.32727417	-0.99874485	0.4375	1	1	3020	tags=49%, list=27%, signal=66%
ZHOU_INFLAMMATORY_RESPONSE_LIVE_DN	ZHOU_INFLAMMATORY_RESPONSE_LIVE_DN		165	-0.24420397	-0.99771726	0.44680852	1	1	2255	tags=25%, list=20%, signal=31%
ZHOU_INFLAMMATORY_RESPONSE_LPS_DN	ZHOU_INFLAMMATORY_RESPONSE_LPS_DN		165	-0.24420397	-0.99771726	0.44680852	1	1	2255	tags=25%, list=20%, signal=31%
GINESTIER_BREAST_CANCER_20Q13_AMPLIFICATION_DN	GINESTIER_BREAST_CANCER_20Q13_AMPLIFICATION_DN		80	-0.27295607	-0.9975023	0.4909091	1	1	1769	tags=21%, list=16%, signal=25%
REACTOME_MITOTIC_PROMETAPHASE	REACTOME_MITOTIC_PROMETAPHASE		47	-0.3686139	-0.99745727	0.4878049	1	1	3529	tags=47%, list=32%, signal=68%
NUYTTEN_EZH2_TARGETS_DN	NUYTTEN_EZH2_TARGETS_DN		496	-0.23847254	-0.99654174	0.5	1	1	3214	tags=32%, list=29%, signal=44%
ABE_INNER_EAR	ABE_INNER_EAR		18	-0.38865513	-0.9918718	0.40384614	1	1	893	tags=28%, list=8%, signal=30%
LI_WILMS_TUMOR	LI_WILMS_TUMOR		20	-0.40089098	-0.991683	0.47272727	1	1	841	tags=25%, list=8%, signal=27%
WU_HBX_TARGETS_1_DN	WU_HBX_TARGETS_1_DN		15	-0.34620944	-0.99153584	0.42	1	1	32	tags=7%, list=0%, signal=7%
FUJII_YBX1_TARGETS_DN	FUJII_YBX1_TARGETS_DN		94	-0.34185737	-0.9899216	0.5	1	1	2973	tags=45%, list=27%, signal=60%
REACTOME_SYNTHESIS_AND_INTERCONVERSION_OF_NUCLEOTIDE_DI_AND_TRIPHOSPHATES	REACTOME_SYNTHESIS_AND_INTERCONVERSION_OF_NUCLEOTIDE_DI_AND_TRIPHOSPHATES		15	-0.35369062	-0.9895607	0.4390244	1	1	1646	tags=33%, list=15%, signal=39%
REACTOME_GLOBAL_GENOMIC_NER	REACTOME_GLOBAL_GENOMIC_NER		31	-0.34172124	-0.9878201	0.5217391	1	1	1785	tags=29%, list=16%, signal=34%
KEGG_GLYCOSPHINGOLIPID_BIOSYNTHESIS_GANGLIO_SERIES	KEGG_GLYCOSPHINGOLIPID_BIOSYNTHESIS_GANGLIO_SERIES		15	-0.41017622	-0.98692703	0.42307693	1	1	1742	tags=40%, list=16%, signal=47%
STEIN_ESTROGEN_RESPONSE_NOT_VIA_ESRRA	STEIN_ESTROGEN_RESPONSE_NOT_VIA_ESRRA		15	-0.39805084	-0.98675823	0.43396226	1	1	392	tags=27%, list=4%, signal=28%
VANTVEER_BREAST_CANCER_ESR1_UP	VANTVEER_BREAST_CANCER_ESR1_UP		73	-0.27989277	-0.9866054	0.45833334	1	1	1387	tags=21%, list=12%, signal=23%
REACTOME_PLC_GAMMA1_SIGNALLING	REACTOME_PLC_GAMMA1_SIGNALLING		19	-0.36636558	-0.9834278	0.50980395	1	1	1076	tags=21%, list=10%, signal=23%
SU_PANCREAS	SU_PANCREAS		29	-0.32234868	-0.98190796	0.42307693	1	1	3398	tags=45%, list=30%, signal=64%
SCHUETZ_BREAST_CANCER_DUCTAL_INVASIVE_DN	SCHUETZ_BREAST_CANCER_DUCTAL_INVASIVE_DN		47	-0.3407449	-0.981886	0.49122807	1	1	2033	tags=32%, list=18%, signal=39%
ZHANG_RESPONSE_TO_CANTHARIDIN_DN	ZHANG_RESPONSE_TO_CANTHARIDIN_DN		40	-0.2866684	-0.9813773	0.5106383	1	1	1047	tags=13%, list=9%, signal=14%
IVANOVA_HEMATOPOIESIS_STEM_CELL_LONG_TERM	IVANOVA_HEMATOPOIESIS_STEM_CELL_LONG_TERM		65	-0.31793186	-0.9810908	0.45833334	1	1	1060	tags=22%, list=9%, signal=24%
REACTOME_TRANSCRIPTION_COUPLED_NER	REACTOME_TRANSCRIPTION_COUPLED_NER		40	-0.31999624	-0.9808498	0.5116279	1	1	1986	tags=23%, list=18%, signal=27%
JISON_SICKLE_CELL_DISEASE_DN	JISON_SICKLE_CELL_DISEASE_DN		103	-0.2360825	-0.9788038	0.5192308	1	1	1004	tags=13%, list=9%, signal=14%
FARMER_BREAST_CANCER_CLUSTER_2	FARMER_BREAST_CANCER_CLUSTER_2		21	-0.4534491	-0.9778702	0.5	1	1	2603	tags=43%, list=23%, signal=56%
LI_CISPLATIN_RESISTANCE_UP	LI_CISPLATIN_RESISTANCE_UP		18	-0.42152214	-0.97627646	0.4074074	1	1	2303	tags=50%, list=21%, signal=63%
GAZDA_DIAMOND_BLACKFAN_ANEMIA_ERYTHROID_DN	GAZDA_DIAMOND_BLACKFAN_ANEMIA_ERYTHROID_DN		240	-0.22026515	-0.97437125	0.45833334	1	1	1749	tags=19%, list=16%, signal=22%
REACTOME_PYRIMIDINE_METABOLISM	REACTOME_PYRIMIDINE_METABOLISM		15	-0.33500403	-0.97243387	0.46	1	1	987	tags=27%, list=9%, signal=29%
KEGG_LONG_TERM_DEPRESSION	KEGG_LONG_TERM_DEPRESSION		42	-0.32591602	-0.97231436	0.38297874	1	1	796	tags=19%, list=7%, signal=20%
KEGG_GNRH_SIGNALING_PATHWAY	KEGG_GNRH_SIGNALING_PATHWAY		71	-0.28742504	-0.97184426	0.5625	1	1	1585	tags=23%, list=14%, signal=26%
WINNEPENNINCKX_MELANOMA_METASTASIS_UP	WINNEPENNINCKX_MELANOMA_METASTASIS_UP		88	-0.31822753	-0.9717911	0.51111114	1	1	3249	tags=36%, list=29%, signal=51%
DACOSTA_UV_RESPONSE_VIA_ERCC3_COMMON_UP	DACOSTA_UV_RESPONSE_VIA_ERCC3_COMMON_UP		43	-0.27531257	-0.9690959	0.49056605	1	1	1230	tags=21%, list=11%, signal=23%
BENPORATH_CYCLING_GENES	BENPORATH_CYCLING_GENES		352	-0.2475567	-0.9646936	0.5208333	1	1	1847	tags=22%, list=16%, signal=25%
BROWNE_HCMV_INFECTION_6HR_DN	BROWNE_HCMV_INFECTION_6HR_DN		89	-0.27095982	-0.96324235	0.5319149	1	1	2243	tags=27%, list=20%, signal=33%
REACTOME_CELL_DEATH_SIGNALLING_VIA_NRAGE_NRIF_AND_NADE	REACTOME_CELL_DEATH_SIGNALLING_VIA_NRAGE_NRIF_AND_NADE		38	-0.30569127	-0.9628268	0.42222223	1	1	1525	tags=24%, list=14%, signal=27%
OUYANG_PROSTATE_CANCER_PROGRESSION_DN	OUYANG_PROSTATE_CANCER_PROGRESSION_DN		15	-0.36382967	-0.961478	0.54347825	1	1	2493	tags=47%, list=22%, signal=60%
CHOW_RASSF1_TARGETS_DN	CHOW_RASSF1_TARGETS_DN		18	-0.29996336	-0.9607226	0.5106383	1	1	1223	tags=22%, list=11%, signal=25%
REACTOME_REGULATION_OF_INSULIN_SECRETION_BY_FREE_FATTY_ACIDS	REACTOME_REGULATION_OF_INSULIN_SECRETION_BY_FREE_FATTY_ACIDS		15	-0.40232474	-0.9602204	0.4489796	1	1	796	tags=27%, list=7%, signal=29%
BROWNE_HCMV_INFECTION_16HR_DN	BROWNE_HCMV_INFECTION_16HR_DN		50	-0.32667312	-0.95945716	0.4893617	1	1	2215	tags=32%, list=20%, signal=40%
KEGG_DORSO_VENTRAL_AXIS_FORMATION	KEGG_DORSO_VENTRAL_AXIS_FORMATION		15	-0.3760461	-0.95829123	0.5	1	1	1794	tags=40%, list=16%, signal=48%
TANAKA_METHYLATED_IN_ESOPHAGEAL_CARCINOMA	TANAKA_METHYLATED_IN_ESOPHAGEAL_CARCINOMA		55	-0.27081922	-0.9570677	0.54901963	1	1	3047	tags=33%, list=27%, signal=45%
RODWELL_AGING_KIDNEY_NO_BLOOD_DN	RODWELL_AGING_KIDNEY_NO_BLOOD_DN		72	-0.28337547	-0.9551007	0.53061223	1	1	1720	tags=22%, list=15%, signal=26%
RICKMAN_TUMOR_DIFFERENTIATED_WELL_VS_MODERATELY_UP	RICKMAN_TUMOR_DIFFERENTIATED_WELL_VS_MODERATELY_UP		55	-0.28876188	-0.95503145	0.4893617	1	1	1826	tags=25%, list=16%, signal=30%
ST_ERK1_ERK2_MAPK_PATHWAY	ST_ERK1_ERK2_MAPK_PATHWAY		18	-0.29837632	-0.9550226	0.6181818	1	1	2478	tags=33%, list=22%, signal=43%
WANG_PROSTATE_CANCER_ANDROGEN_INDEPENDENT	WANG_PROSTATE_CANCER_ANDROGEN_INDEPENDENT		35	-0.30391255	-0.95477074	0.5102041	1	1	3617	tags=49%, list=32%, signal=72%
ACEVEDO_LIVER_CANCER_WITH_H3K9ME3_DN	ACEVEDO_LIVER_CANCER_WITH_H3K9ME3_DN		36	-0.31126806	-0.95315325	0.59183675	1	1	1642	tags=31%, list=15%, signal=36%
SOTIRIOU_BREAST_CANCER_GRADE_1_VS_3_DN	SOTIRIOU_BREAST_CANCER_GRADE_1_VS_3_DN		27	-0.3259732	-0.9527792	0.54761904	1	1	3116	tags=48%, list=28%, signal=67%
GRAHAM_CML_QUIESCENT_VS_NORMAL_QUIESCENT_UP	GRAHAM_CML_QUIESCENT_VS_NORMAL_QUIESCENT_UP		58	-0.29703665	-0.9522253	0.5	1	1	2062	tags=31%, list=18%, signal=38%
CAFFAREL_RESPONSE_TO_THC_DN	CAFFAREL_RESPONSE_TO_THC_DN		19	-0.31548634	-0.9517625	0.45652175	1	1	537	tags=11%, list=5%, signal=11%
GINESTIER_BREAST_CANCER_ZNF217_AMPLIFIED_UP	GINESTIER_BREAST_CANCER_ZNF217_AMPLIFIED_UP		36	-0.2919806	-0.94960153	0.4888889	1	1	875	tags=14%, list=8%, signal=15%
KEGG_OOCYTE_MEIOSIS	KEGG_OOCYTE_MEIOSIS		74	-0.260148	-0.9492148	0.5555556	1	1	2933	tags=34%, list=26%, signal=45%
BOYLAN_MULTIPLE_MYELOMA_D_CLUSTER_UP	BOYLAN_MULTIPLE_MYELOMA_D_CLUSTER_UP		18	-0.3626961	-0.9484756	0.5	1	1	439	tags=17%, list=4%, signal=17%
PYEON_CANCER_HEAD_AND_NECK_VS_CERVICAL_UP	PYEON_CANCER_HEAD_AND_NECK_VS_CERVICAL_UP		86	-0.28440475	-0.947712	0.5	1	1	1091	tags=19%, list=10%, signal=20%
LASTOWSKA_NEUROBLASTOMA_COPY_NUMBER_UP	LASTOWSKA_NEUROBLASTOMA_COPY_NUMBER_UP		111	-0.24783619	-0.9457071	0.58536583	1	1	2674	tags=30%, list=24%, signal=39%
KORKOLA_TERATOMA	KORKOLA_TERATOMA		22	-0.35590994	-0.94361645	0.43396226	1	1	1368	tags=27%, list=12%, signal=31%
FLOTHO_PEDIATRIC_ALL_THERAPY_RESPONSE_UP	FLOTHO_PEDIATRIC_ALL_THERAPY_RESPONSE_UP		35	-0.27015838	-0.9407839	0.5510204	1	1	3239	tags=40%, list=29%, signal=56%
BIOCARTA_NFAT_PATHWAY	BIOCARTA_NFAT_PATHWAY		31	-0.29712513	-0.9356057	0.58	1	1	3025	tags=39%, list=27%, signal=53%
VERRECCHIA_RESPONSE_TO_TGFB1_C5	VERRECCHIA_RESPONSE_TO_TGFB1_C5		16	-0.34888756	-0.9302558	0.5185185	1	1	1507	tags=25%, list=13%, signal=29%
KEGG_VEGF_SIGNALING_PATHWAY	KEGG_VEGF_SIGNALING_PATHWAY		46	-0.2766221	-0.92921585	0.6226415	1	1	709	tags=17%, list=6%, signal=18%
CONCANNON_APOPTOSIS_BY_EPOXOMICIN_DN	CONCANNON_APOPTOSIS_BY_EPOXOMICIN_DN		100	-0.263365	-0.9279795	0.6	1	1	1967	tags=24%, list=18%, signal=29%
YAO_TEMPORAL_RESPONSE_TO_PROGESTERONE_CLUSTER_8	YAO_TEMPORAL_RESPONSE_TO_PROGESTERONE_CLUSTER_8		31	-0.3229569	-0.92779005	0.58181816	1	1	1882	tags=32%, list=17%, signal=39%
VERNELL_RETINOBLASTOMA_PATHWAY_UP	VERNELL_RETINOBLASTOMA_PATHWAY_UP		29	-0.3428651	-0.9265583	0.5283019	1	1	1711	tags=34%, list=15%, signal=41%
REACTOME_DARPP32_EVENTS	REACTOME_DARPP32_EVENTS		17	-0.31434256	-0.92655236	0.5882353	1	1	2484	tags=29%, list=22%, signal=38%
KEGG_PROGESTERONE_MEDIATED_OOCYTE_MATURATION	KEGG_PROGESTERONE_MEDIATED_OOCYTE_MATURATION		56	-0.24979353	-0.92268795	0.5576923	1	1	1146	tags=13%, list=10%, signal=14%
DEBIASI_APOPTOSIS_BY_REOVIRUS_INFECTION_DN	DEBIASI_APOPTOSIS_BY_REOVIRUS_INFECTION_DN		151	-0.2362955	-0.9215735	0.48	1	1	1926	tags=22%, list=17%, signal=26%
BALDWIN_PRKCI_TARGETS_UP	BALDWIN_PRKCI_TARGETS_UP		26	-0.3022714	-0.9188993	0.47916666	1	1	2598	tags=42%, list=23%, signal=55%
KEGG_ERBB_SIGNALING_PATHWAY	KEGG_ERBB_SIGNALING_PATHWAY		48	-0.26534727	-0.9182713	0.52	1	1	1631	tags=23%, list=15%, signal=27%
LANDIS_ERBB2_BREAST_TUMORS_65_UP	LANDIS_ERBB2_BREAST_TUMORS_65_UP		19	-0.3720166	-0.9138388	0.45454547	1	1	981	tags=16%, list=9%, signal=17%
GAUSSMANN_MLL_AF4_FUSION_TARGETS_G_DN	GAUSSMANN_MLL_AF4_FUSION_TARGETS_G_DN		18	-0.35012406	-0.91380686	0.56363636	1	1	1017	tags=22%, list=9%, signal=24%
CASORELLI_ACUTE_PROMYELOCYTIC_LEUKEMIA_UP	CASORELLI_ACUTE_PROMYELOCYTIC_LEUKEMIA_UP		97	-0.26722035	-0.91286474	0.61702126	1	1	1742	tags=22%, list=16%, signal=25%
LIEN_BREAST_CARCINOMA_METAPLASTIC_VS_DUCTAL_DN	LIEN_BREAST_CARCINOMA_METAPLASTIC_VS_DUCTAL_DN		49	-0.34299532	-0.91247135	0.63829786	1	1	1570	tags=31%, list=14%, signal=35%
BIOCARTA_ALK_PATHWAY	BIOCARTA_ALK_PATHWAY		22	-0.3151511	-0.91001385	0.5294118	1	1	1882	tags=23%, list=17%, signal=27%
WU_APOPTOSIS_BY_CDKN1A_VIA_TP53	WU_APOPTOSIS_BY_CDKN1A_VIA_TP53		19	-0.4060867	-0.90744096	0.5897436	1	1	2163	tags=32%, list=19%, signal=39%
MISHRA_CARCINOMA_ASSOCIATED_FIBROBLAST_DN	MISHRA_CARCINOMA_ASSOCIATED_FIBROBLAST_DN		17	-0.3726936	-0.9063602	0.54545456	1	1	411	tags=18%, list=4%, signal=18%
SILIGAN_BOUND_BY_EWS_FLT1_FUSION	SILIGAN_BOUND_BY_EWS_FLT1_FUSION		28	-0.35176107	-0.905763	0.63793105	1	1	1811	tags=29%, list=16%, signal=34%
SUNG_METASTASIS_STROMA_DN	SUNG_METASTASIS_STROMA_DN		26	-0.32619742	-0.90472925	0.62	1	1	1546	tags=27%, list=14%, signal=31%
FARMER_BREAST_CANCER_APOCRINE_VS_BASAL	FARMER_BREAST_CANCER_APOCRINE_VS_BASAL		199	-0.24050653	-0.9046821	0.65957445	1	1	1416	tags=19%, list=13%, signal=21%
KEGG_LINOLEIC_ACID_METABOLISM	KEGG_LINOLEIC_ACID_METABOLISM		15	-0.3561079	-0.9033489	0.59574467	1	1	539	tags=20%, list=5%, signal=21%
REACTOME_NRAGE_SIGNALS_DEATH_THROUGH_JNK	REACTOME_NRAGE_SIGNALS_DEATH_THROUGH_JNK		30	-0.29138285	-0.9025875	0.50980395	1	1	1525	tags=23%, list=14%, signal=27%
XU_HGF_TARGETS_REPRESSED_BY_AKT1_DN	XU_HGF_TARGETS_REPRESSED_BY_AKT1_DN		46	-0.28008226	-0.90255594	0.6938776	1	1	2331	tags=33%, list=21%, signal=41%
HAHTOLA_MYCOSIS_FUNGOIDES_CD4_DN	HAHTOLA_MYCOSIS_FUNGOIDES_CD4_DN		67	-0.24517748	-0.90215975	0.59574467	1	1	1093	tags=15%, list=10%, signal=16%
KEGG_PROXIMAL_TUBULE_BICARBONATE_RECLAMATION	KEGG_PROXIMAL_TUBULE_BICARBONATE_RECLAMATION		16	-0.38140437	-0.9017209	0.63265306	1	1	1530	tags=25%, list=14%, signal=29%
REACTOME_RNA_POLYMERASE_I_PROMOTER_CLEARANCE	REACTOME_RNA_POLYMERASE_I_PROMOTER_CLEARANCE		24	-0.2668117	-0.9009879	0.5	1	1	1611	tags=17%, list=14%, signal=19%
REACTOME_GS_ALPHA_MEDIATED_EVENTS_IN_GLUCAGON_SIGNALLING	REACTOME_GS_ALPHA_MEDIATED_EVENTS_IN_GLUCAGON_SIGNALLING		19	-0.341732	-0.90086704	0.5681818	1	1	1382	tags=26%, list=12%, signal=30%
NIKOLSKY_BREAST_CANCER_17Q11_Q21_AMPLICON	NIKOLSKY_BREAST_CANCER_17Q11_Q21_AMPLICON		53	-0.2843461	-0.9001864	0.70212764	1	1	2329	tags=30%, list=21%, signal=38%
SIG_IL4RECEPTOR_IN_B_LYPHOCYTES	SIG_IL4RECEPTOR_IN_B_LYPHOCYTES		16	-0.2782759	-0.8992888	0.56	1	1	1525	tags=25%, list=14%, signal=29%
LUI_THYROID_CANCER_CLUSTER_1	LUI_THYROID_CANCER_CLUSTER_1		34	-0.29433447	-0.8988424	0.62903225	1	1	1780	tags=21%, list=16%, signal=24%
JAIN_NFKB_SIGNALING	JAIN_NFKB_SIGNALING		46	-0.25510195	-0.89804846	0.59090906	1	1	920	tags=13%, list=8%, signal=14%
LI_WILMS_TUMOR_VS_FETAL_KIDNEY_1_DN	LI_WILMS_TUMOR_VS_FETAL_KIDNEY_1_DN		111	-0.26082522	-0.89657396	0.5510204	1	1	2083	tags=23%, list=19%, signal=27%
REACTOME_NEURORANSMITTER_RECEPTOR_BINDING_AND_DOWNSTREAM_TRANSMISSION_IN_THE_POSTSYNAPTIC_CELL	REACTOME_NEURORANSMITTER_RECEPTOR_BINDING_AND_DOWNSTREAM_TRANSMISSION_IN_THE_POSTSYNAPTIC_CELL		59	-0.28061298	-0.89627355	0.59090906	1	1	2669	tags=29%, list=24%, signal=38%
ODONNELL_TFRC_TARGETS_UP	ODONNELL_TFRC_TARGETS_UP		186	-0.26288334	-0.8950965	0.6136364	1	1	1457	tags=20%, list=13%, signal=22%
MARTINEZ_TP53_TARGETS_DN	MARTINEZ_TP53_TARGETS_DN		406	-0.2429001	-0.89347386	0.6111111	1	1	2060	tags=23%, list=18%, signal=28%
BIOCARTA_INSULIN_PATHWAY	BIOCARTA_INSULIN_PATHWAY		15	-0.32515338	-0.8934533	0.627451	1	1	1724	tags=27%, list=15%, signal=31%
LIANG_HEMATOPOIESIS_STEM_CELL_NUMBER_SMALL_VS_HUGE_UP	LIANG_HEMATOPOIESIS_STEM_CELL_NUMBER_SMALL_VS_HUGE_UP		27	-0.29882315	-0.89341736	0.5625	1	1	1207	tags=15%, list=11%, signal=17%
WOOD_EBV_EBNA1_TARGETS_UP	WOOD_EBV_EBNA1_TARGETS_UP		75	-0.2357507	-0.89336056	0.62	1	1	552	tags=9%, list=5%, signal=10%
MANN_RESPONSE_TO_AMIFOSTINE_UP	MANN_RESPONSE_TO_AMIFOSTINE_UP		15	-0.32622993	-0.89218295	0.5531915	1	1	1274	tags=20%, list=11%, signal=23%
KEGG_ALPHA_LINOLENIC_ACID_METABOLISM	KEGG_ALPHA_LINOLENIC_ACID_METABOLISM		15	-0.34175014	-0.8914879	0.6	1	1	539	tags=20%, list=5%, signal=21%
MMS_MOUSE_LYMPH_HIGH_4HRS_UP	MMS_MOUSE_LYMPH_HIGH_4HRS_UP		31	-0.29722652	-0.8904569	0.54545456	1	1	1073	tags=19%, list=10%, signal=21%
RIZ_ERYTHROID_DIFFERENTIATION_12HR	RIZ_ERYTHROID_DIFFERENTIATION_12HR		31	-0.31849644	-0.88727283	0.67346936	1	1	2214	tags=32%, list=20%, signal=40%
MARTINEZ_RB1_AND_TP53_TARGETS_DN	MARTINEZ_RB1_AND_TP53_TARGETS_DN		399	-0.23934337	-0.88568664	0.6315789	1	1	2060	tags=23%, list=18%, signal=27%
SAKAI_TUMOR_INFILTRATING_MONOCYTES_UP	SAKAI_TUMOR_INFILTRATING_MONOCYTES_UP		18	-0.30986765	-0.8837538	0.6363636	1	1	2488	tags=44%, list=22%, signal=57%
BROWNE_HCMV_INFECTION_4HR_DN	BROWNE_HCMV_INFECTION_4HR_DN		137	-0.22878124	-0.8834843	0.6666667	1	1	2780	tags=35%, list=25%, signal=46%
TOYOTA_TARGETS_OF_MIR34B_AND_MIR34C	TOYOTA_TARGETS_OF_MIR34B_AND_MIR34C		195	-0.23917584	-0.8832575	0.6744186	1	1	1891	tags=21%, list=17%, signal=25%
BONOME_OVARIAN_CANCER_SURVIVAL_OPTIMAL_DEBULKING	BONOME_OVARIAN_CANCER_SURVIVAL_OPTIMAL_DEBULKING		128	-0.22174154	-0.8827933	0.6551724	1	1	2062	tags=20%, list=18%, signal=25%
KEGG_GLIOMA	KEGG_GLIOMA		32	-0.2961433	-0.8825274	0.67346936	1	1	1585	tags=19%, list=14%, signal=22%
HANN_RESISTANCE_TO_BCL2_INHIBITOR_DN	HANN_RESISTANCE_TO_BCL2_INHIBITOR_DN		30	-0.31314623	-0.88103807	0.6111111	1	1	2690	tags=40%, list=24%, signal=53%
REACTOME_TRANSCRIPTION	REACTOME_TRANSCRIPTION		103	-0.22446679	-0.88093907	0.5882353	1	1	2365	tags=18%, list=21%, signal=23%
YAGI_AML_WITH_INV_16_TRANSLOCATION	YAGI_AML_WITH_INV_16_TRANSLOCATION		253	-0.21950372	-0.8779643	0.63265306	1	1	1611	tags=18%, list=14%, signal=20%
RODRIGUES_THYROID_CARCINOMA_POORLY_DIFFERENTIATED_DN	RODRIGUES_THYROID_CARCINOMA_POORLY_DIFFERENTIATED_DN		385	-0.22388144	-0.8774363	0.63829786	1	1	1614	tags=17%, list=14%, signal=20%
REACTOME_ADP_SIGNALLING_THROUGH_P2Y_PURINOCEPTOR_1	REACTOME_ADP_SIGNALLING_THROUGH_P2Y_PURINOCEPTOR_1		18	-0.31293952	-0.87567776	0.5952381	1	1	1824	tags=28%, list=16%, signal=33%
KANG_IMMORTALIZED_BY_TERT_DN	KANG_IMMORTALIZED_BY_TERT_DN		67	-0.30799738	-0.87508893	0.6458333	1	1	2935	tags=43%, list=26%, signal=58%
KORKOLA_YOLK_SAC_TUMOR	KORKOLA_YOLK_SAC_TUMOR		32	-0.33190075	-0.87415874	0.6122449	1	1	382	tags=13%, list=3%, signal=13%
REACTOME_TIE2_SIGNALING	REACTOME_TIE2_SIGNALING		16	-0.31283295	-0.8739563	0.5882353	1	1	3025	tags=38%, list=27%, signal=51%
GARCIA_TARGETS_OF_FLI1_AND_DAX1_DN	GARCIA_TARGETS_OF_FLI1_AND_DAX1_DN		82	-0.24229534	-0.8734481	0.6122449	1	1	2084	tags=26%, list=19%, signal=31%
REACTOME_TIGHT_JUNCTION_INTERACTIONS	REACTOME_TIGHT_JUNCTION_INTERACTIONS		24	-0.361897	-0.87278247	0.64285713	1	1	2596	tags=46%, list=23%, signal=60%
YOSHIOKA_LIVER_CANCER_EARLY_RECURRENCE_UP	YOSHIOKA_LIVER_CANCER_EARLY_RECURRENCE_UP		20	-0.29339963	-0.87175566	0.7380952	1	1	2217	tags=30%, list=20%, signal=37%
REACTOME_THROMBIN_SIGNALLING_THROUGH_PROTEINASE_ACTIVATED_RECEPTORS	REACTOME_THROMBIN_SIGNALLING_THROUGH_PROTEINASE_ACTIVATED_RECEPTORS		20	-0.30285913	-0.870607	0.5952381	1	1	1382	tags=20%, list=12%, signal=23%
PEREZ_TP63_TARGETS	PEREZ_TP63_TARGETS		184	-0.25812128	-0.87001556	0.58928573	1	1	2161	tags=30%, list=19%, signal=36%
ADDYA_ERYTHROID_DIFFERENTIATION_BY_HEMIN	ADDYA_ERYTHROID_DIFFERENTIATION_BY_HEMIN		46	-0.25940382	-0.8695911	0.75	1	1	1207	tags=15%, list=11%, signal=17%
GALE_APL_WITH_FLT3_MUTATED_UP	GALE_APL_WITH_FLT3_MUTATED_UP		23	-0.28449577	-0.8689774	0.627451	1	1	1543	tags=17%, list=14%, signal=20%
DOANE_BREAST_CANCER_CLASSES_UP	DOANE_BREAST_CANCER_CLASSES_UP		41	-0.32442832	-0.8689125	0.59615386	1	1	2212	tags=37%, list=20%, signal=45%
REACTOME_GLUCAGON_SIGNALING_IN_METABOLIC_REGULATION	REACTOME_GLUCAGON_SIGNALING_IN_METABOLIC_REGULATION		22	-0.31766132	-0.8684675	0.59090906	1	1	1382	tags=23%, list=12%, signal=26%
SHIPP_DLBCL_VS_FOLLICULAR_LYMPHOMA_DN	SHIPP_DLBCL_VS_FOLLICULAR_LYMPHOMA_DN		29	-0.33402115	-0.8674536	0.67346936	1	1	1148	tags=24%, list=10%, signal=27%
SCHLOSSER_SERUM_RESPONSE_AUGMENTED_BY_MYC	SCHLOSSER_SERUM_RESPONSE_AUGMENTED_BY_MYC		72	-0.21130754	-0.8660382	0.65957445	1	1	870	tags=13%, list=8%, signal=13%
ONDER_CDH1_TARGETS_1_UP	ONDER_CDH1_TARGETS_1_UP		80	-0.26482537	-0.863686	0.61702126	1	1	2393	tags=33%, list=21%, signal=41%
FERREIRA_EWINGS_SARCOMA_UNSTABLE_VS_STABLE_UP	FERREIRA_EWINGS_SARCOMA_UNSTABLE_VS_STABLE_UP		74	-0.2879661	-0.8635215	0.62222224	1	1	2269	tags=27%, list=20%, signal=34%
SMID_BREAST_CANCER_BASAL_DN	SMID_BREAST_CANCER_BASAL_DN		387	-0.254814	-0.86344326	0.66	1	1	1895	tags=24%, list=17%, signal=27%
JAEGER_METASTASIS_DN	JAEGER_METASTASIS_DN		145	-0.31808856	-0.86327296	0.59322035	1	1	2062	tags=34%, list=18%, signal=42%
BARIS_THYROID_CANCER_UP	BARIS_THYROID_CANCER_UP		15	-0.30599764	-0.8631631	0.6875	1	1	2175	tags=27%, list=19%, signal=33%
BROWNE_HCMV_INFECTION_1HR_DN	BROWNE_HCMV_INFECTION_1HR_DN		121	-0.20744354	-0.8626023	0.6981132	1	1	2030	tags=22%, list=18%, signal=27%
REACTOME_NUCLEOTIDE_EXCISION_REPAIR	REACTOME_NUCLEOTIDE_EXCISION_REPAIR		45	-0.27736893	-0.8608603	0.65909094	1	1	1986	tags=22%, list=18%, signal=27%
BIOCARTA_HDAC_PATHWAY	BIOCARTA_HDAC_PATHWAY		18	-0.31345257	-0.86038554	0.68	1	1	3025	tags=44%, list=27%, signal=61%
GRESHOCK_CANCER_COPY_NUMBER_UP	GRESHOCK_CANCER_COPY_NUMBER_UP		201	-0.2069436	-0.86011577	0.7222222	1	1	1929	tags=22%, list=17%, signal=26%
NIKOLSKY_BREAST_CANCER_16Q24_AMPLICON	NIKOLSKY_BREAST_CANCER_16Q24_AMPLICON		24	-0.26297033	-0.8599393	0.6530612	1	1	1935	tags=29%, list=17%, signal=35%
KEGG_VASOPRESSIN_REGULATED_WATER_REABSORPTION	KEGG_VASOPRESSIN_REGULATED_WATER_REABSORPTION		32	-0.27117044	-0.8582399	0.6888889	1	1	2113	tags=28%, list=19%, signal=35%
KIM_MYCN_AMPLIFICATION_TARGETS_UP	KIM_MYCN_AMPLIFICATION_TARGETS_UP		42	-0.28016227	-0.8572864	0.6727273	1	1	1940	tags=24%, list=17%, signal=29%
GAZDA_DIAMOND_BLACKFAN_ANEMIA_MYELOID_DN	GAZDA_DIAMOND_BLACKFAN_ANEMIA_MYELOID_DN		23	-0.24254961	-0.8568505	0.6458333	1	1	272	tags=9%, list=2%, signal=9%
MCCABE_HOXC6_TARGETS_CANCER_UP	MCCABE_HOXC6_TARGETS_CANCER_UP		19	-0.301409	-0.8558313	0.6458333	1	1	1900	tags=32%, list=17%, signal=38%
GRESHOCK_CANCER_COPY_NUMBER_DN	GRESHOCK_CANCER_COPY_NUMBER_DN		208	-0.20956987	-0.85576195	0.7307692	1	1	1929	tags=22%, list=17%, signal=26%
SMID_BREAST_CANCER_RELAPSE_IN_BRAIN_DN	SMID_BREAST_CANCER_RELAPSE_IN_BRAIN_DN		43	-0.29899985	-0.8551724	0.68	1	1	1014	tags=16%, list=9%, signal=18%
LEE_LIVER_CANCER_MYC_DN	LEE_LIVER_CANCER_MYC_DN		38	-0.33427486	-0.85344553	0.6037736	1	1	1229	tags=24%, list=11%, signal=27%
CHARAFE_BREAST_CANCER_LUMINAL_VS_BASAL_UP	CHARAFE_BREAST_CANCER_LUMINAL_VS_BASAL_UP		162	-0.23830225	-0.851389	0.7	1	1	1274	tags=15%, list=11%, signal=17%
WU_SILENCED_BY_METHYLATION_IN_BLADDER_CANCER	WU_SILENCED_BY_METHYLATION_IN_BLADDER_CANCER		28	-0.3420526	-0.85071456	0.73913044	1	1	409	tags=18%, list=4%, signal=18%
SIG_CD40PATHWAYMAP	SIG_CD40PATHWAYMAP		23	-0.2855136	-0.8501819	0.65957445	1	1	2118	tags=39%, list=19%, signal=48%
REACTOME_SYNTHESIS_OF_DNA	REACTOME_SYNTHESIS_OF_DNA		72	-0.27590445	-0.84969103	0.53333336	1	1	1269	tags=17%, list=11%, signal=19%
REACTOME_SHCMEDIATED_CASCADE	REACTOME_SHCMEDIATED_CASCADE		16	-0.32397863	-0.8496394	0.6	1	1	2400	tags=44%, list=21%, signal=56%
PACHER_TARGETS_OF_IGF1_AND_IGF2_UP	PACHER_TARGETS_OF_IGF1_AND_IGF2_UP		21	-0.29651946	-0.8496341	0.6779661	1	1	1134	tags=24%, list=10%, signal=26%
CHOI_ATL_STAGE_PREDICTOR	CHOI_ATL_STAGE_PREDICTOR		21	-0.266629	-0.8480919	0.5652174	1	1	1370	tags=24%, list=12%, signal=27%
SHEDDEN_LUNG_CANCER_POOR_SURVIVAL_A6	SHEDDEN_LUNG_CANCER_POOR_SURVIVAL_A6		274	-0.24782833	-0.8476945	0.61904764	1	1	1924	tags=23%, list=17%, signal=27%
KEGG_VASCULAR_SMOOTH_MUSCLE_CONTRACTION	KEGG_VASCULAR_SMOOTH_MUSCLE_CONTRACTION		74	-0.2676589	-0.8476842	0.71153843	1	1	1613	tags=23%, list=14%, signal=27%
LIU_LIVER_CANCER	LIU_LIVER_CANCER		18	-0.32499382	-0.8473597	0.61538464	1	1	3351	tags=44%, list=30%, signal=63%
BIOCARTA_STRESS_PATHWAY	BIOCARTA_STRESS_PATHWAY		15	-0.2805964	-0.846662	0.6037736	1	1	2775	tags=33%, list=25%, signal=44%
MITSIADES_RESPONSE_TO_APLIDIN_DN	MITSIADES_RESPONSE_TO_APLIDIN_DN		128	-0.2530717	-0.8445395	0.6136364	1	1	3043	tags=34%, list=27%, signal=46%
LEE_TARGETS_OF_PTCH1_AND_SUFU_UP	LEE_TARGETS_OF_PTCH1_AND_SUFU_UP		65	-0.29830325	-0.84446186	0.6666667	1	1	2078	tags=32%, list=19%, signal=39%
BIOCARTA_EGF_PATHWAY	BIOCARTA_EGF_PATHWAY		20	-0.27373227	-0.8439393	0.65957445	1	1	2118	tags=30%, list=19%, signal=37%
CHEOK_RESPONSE_TO_HD_MTX_DN	CHEOK_RESPONSE_TO_HD_MTX_DN		15	-0.2781395	-0.8438287	0.6	1	1	79	tags=7%, list=1%, signal=7%
AMUNDSON_GAMMA_RADIATION_RESPONSE	AMUNDSON_GAMMA_RADIATION_RESPONSE		25	-0.36037302	-0.84346235	0.59090906	1	1	537	tags=12%, list=5%, signal=13%
YEGNASUBRAMANIAN_PROSTATE_CANCER	YEGNASUBRAMANIAN_PROSTATE_CANCER		70	-0.28468627	-0.84219265	0.75	1	1	1014	tags=19%, list=9%, signal=20%
WANG_LMO4_TARGETS_UP	WANG_LMO4_TARGETS_UP		183	-0.19280936	-0.8421622	0.7291667	1	1	1980	tags=21%, list=18%, signal=25%
SMID_BREAST_CANCER_RELAPSE_IN_BRAIN_UP	SMID_BREAST_CANCER_RELAPSE_IN_BRAIN_UP		28	-0.32514292	-0.8415527	0.74545455	1	1	839	tags=25%, list=7%, signal=27%
GAL_LEUKEMIC_STEM_CELL_UP	GAL_LEUKEMIC_STEM_CELL_UP		58	-0.24861147	-0.84105235	0.7924528	1	1	2026	tags=29%, list=18%, signal=36%
TURASHVILI_BREAST_DUCTAL_CARCINOMA_VS_DUCTAL_NORMAL_DN	TURASHVILI_BREAST_DUCTAL_CARCINOMA_VS_DUCTAL_NORMAL_DN		92	-0.28737584	-0.83980525	0.68421054	1	1	1648	tags=30%, list=15%, signal=35%
KEGG_INTESTINAL_IMMUNE_NETWORK_FOR_IGA_PRODUCTION	KEGG_INTESTINAL_IMMUNE_NETWORK_FOR_IGA_PRODUCTION		26	-0.31234547	-0.8389705	0.6785714	1	1	2286	tags=27%, list=20%, signal=34%
KIM_MYC_AMPLIFICATION_TARGETS_DN	KIM_MYC_AMPLIFICATION_TARGETS_DN		37	-0.28988236	-0.83856094	0.6666667	1	1	357	tags=11%, list=3%, signal=11%
REACTOME_RNA_POLYMERASE_I_TRANSCRIPTION_TERMINATION	REACTOME_RNA_POLYMERASE_I_TRANSCRIPTION_TERMINATION		17	-0.28959417	-0.8384295	0.64	1	1	1611	tags=18%, list=14%, signal=21%
REACTOME_GENE_EXPRESSION	REACTOME_GENE_EXPRESSION		250	-0.1800691	-0.8360952	0.6923077	1	1	3722	tags=29%, list=33%, signal=42%
ODONNELL_METASTASIS_DN	ODONNELL_METASTASIS_DN		16	-0.32439864	-0.8359509	0.7017544	1	1	2472	tags=44%, list=22%, signal=56%
KEGG_NUCLEOTIDE_EXCISION_REPAIR	KEGG_NUCLEOTIDE_EXCISION_REPAIR		38	-0.26841602	-0.8358915	0.63829786	1	1	1785	tags=24%, list=16%, signal=28%
SU_TESTIS	SU_TESTIS		44	-0.26570722	-0.8333513	0.6888889	1	1	3392	tags=41%, list=30%, signal=58%
HAHTOLA_SEZARY_SYNDROM_UP	HAHTOLA_SEZARY_SYNDROM_UP		60	-0.23878458	-0.833266	0.73913044	1	1	1974	tags=30%, list=18%, signal=36%
BENPORATH_PROLIFERATION	BENPORATH_PROLIFERATION		89	-0.26966697	-0.83273095	0.59090906	1	1	1847	tags=24%, list=16%, signal=28%
REACTOME_G_PROTEIN_ACTIVATION	REACTOME_G_PROTEIN_ACTIVATION		21	-0.2840276	-0.8320079	0.75555557	1	1	1703	tags=24%, list=15%, signal=28%
BIOCARTA_PDGF_PATHWAY	BIOCARTA_PDGF_PATHWAY		22	-0.26405326	-0.8291543	0.6792453	1	1	2118	tags=27%, list=19%, signal=34%
RICKMAN_TUMOR_DIFFERENTIATED_MODERATELY_VS_POORLY_UP	RICKMAN_TUMOR_DIFFERENTIATED_MODERATELY_VS_POORLY_UP		20	-0.29622537	-0.82860035	0.6888889	1	1	3445	tags=35%, list=31%, signal=50%
RICKMAN_TUMOR_DIFFERENTIATED_MODERATELY_VS_POORLY_DN	RICKMAN_TUMOR_DIFFERENTIATED_MODERATELY_VS_POORLY_DN		20	-0.29622537	-0.82860035	0.6888889	1	1	3445	tags=35%, list=31%, signal=50%
ZHAN_MULTIPLE_MYELOMA_MS_UP	ZHAN_MULTIPLE_MYELOMA_MS_UP		26	-0.30858606	-0.82825404	0.64705884	1	1	649	tags=15%, list=6%, signal=16%
KORKOLA_CORRELATED_WITH_POU5F1	KORKOLA_CORRELATED_WITH_POU5F1		16	-0.32018405	-0.828114	0.75510204	1	1	1709	tags=31%, list=15%, signal=37%
SIG_BCR_SIGNALING_PATHWAY	SIG_BCR_SIGNALING_PATHWAY		30	-0.26927805	-0.8275211	0.627451	1	1	1525	tags=23%, list=14%, signal=27%
RICKMAN_TUMOR_DIFFERENTIATED_WELL_VS_POORLY_UP	RICKMAN_TUMOR_DIFFERENTIATED_WELL_VS_POORLY_UP		119	-0.22728463	-0.8269926	0.71153843	1	1	1916	tags=17%, list=17%, signal=20%
REACTOME_HORMONE_BIOSYNTHESIS	REACTOME_HORMONE_BIOSYNTHESIS		36	-0.3126857	-0.8265643	0.6818182	1	1	2436	tags=36%, list=22%, signal=46%
REACTOME_RNA_POLYMERASE_III_TRANSCRIPTION_INITIATION	REACTOME_RNA_POLYMERASE_III_TRANSCRIPTION_INITIATION		17	-0.2602804	-0.8261164	0.7037037	1	1	2167	tags=24%, list=19%, signal=29%
ZHU_CMV_24_HR_DN	ZHU_CMV_24_HR_DN		39	-0.32064286	-0.8261142	0.6730769	0.9990912	1	325	tags=15%, list=3%, signal=16%
MULLIGHAN_NPM1_MUTATED_SIGNATURE_2_UP	MULLIGHAN_NPM1_MUTATED_SIGNATURE_2_UP		80	-0.21940137	-0.82584125	0.70212764	0.9970683	1	2571	tags=24%, list=23%, signal=31%
BIOCARTA_VEGF_PATHWAY	BIOCARTA_VEGF_PATHWAY		17	-0.27871308	-0.825702	0.68421054	0.9948377	1	1767	tags=24%, list=16%, signal=28%
HAHTOLA_MYCOSIS_FUNGOIDES_SKIN_DN	HAHTOLA_MYCOSIS_FUNGOIDES_SKIN_DN		17	-0.3049271	-0.824545	0.7083333	0.9949232	1	1206	tags=18%, list=11%, signal=20%
PUJANA_BREAST_CANCER_LIT_INT_NETWORK	PUJANA_BREAST_CANCER_LIT_INT_NETWORK		64	-0.23923793	-0.82451606	0.53061223	0.99244213	1	2933	tags=33%, list=26%, signal=44%
REACTOME_RNA_POLYMERASE_I_PROMOTER_ESCAPE	REACTOME_RNA_POLYMERASE_I_PROMOTER_ESCAPE		16	-0.2927086	-0.82371986	0.68	0.9916512	1	1611	tags=19%, list=14%, signal=22%
GARGALOVIC_RESPONSE_TO_OXIDIZED_PHOSPHOLIPIDS_TURQUOISE_DN	GARGALOVIC_RESPONSE_TO_OXIDIZED_PHOSPHOLIPIDS_TURQUOISE_DN		23	-0.3087212	-0.8229398	0.6585366	0.99093413	1	1681	tags=22%, list=15%, signal=26%
MCMURRAY_TP53_HRAS_COOPERATION_RESPONSE_DN	MCMURRAY_TP53_HRAS_COOPERATION_RESPONSE_DN		47	-0.30634844	-0.8223686	0.66101694	0.9896109	1	1396	tags=23%, list=12%, signal=27%
SMID_BREAST_CANCER_RELAPSE_IN_LUNG_UP	SMID_BREAST_CANCER_RELAPSE_IN_LUNG_UP		15	-0.36076376	-0.8210142	0.73214287	0.9906708	1	1192	tags=33%, list=11%, signal=37%
BROWNE_HCMV_INFECTION_48HR_UP	BROWNE_HCMV_INFECTION_48HR_UP		117	-0.22023793	-0.8201757	0.8541667	0.9899489	1	1895	tags=23%, list=17%, signal=27%
HORIUCHI_WTAP_TARGETS_DN	HORIUCHI_WTAP_TARGETS_DN		179	-0.23857065	-0.819597	0.68292683	0.98906875	1	2269	tags=24%, list=20%, signal=30%
VECCHI_GASTRIC_CANCER_EARLY_UP	VECCHI_GASTRIC_CANCER_EARLY_UP		231	-0.2151296	-0.8192861	0.5882353	0.9873062	1	1847	tags=20%, list=16%, signal=24%
SIMBULAN_UV_RESPONSE_IMMORTALIZED_DN	SIMBULAN_UV_RESPONSE_IMMORTALIZED_DN		16	-0.32195738	-0.8191872	0.7090909	0.98525834	1	148	tags=13%, list=1%, signal=13%
ACEVEDO_METHYLATED_IN_LIVER_CANCER_DN	ACEVEDO_METHYLATED_IN_LIVER_CANCER_DN		317	-0.22053003	-0.8180134	0.7777778	0.98594296	1	2116	tags=25%, list=19%, signal=29%
GEORGES_TARGETS_OF_MIR192_AND_MIR215	GEORGES_TARGETS_OF_MIR192_AND_MIR215		415	-0.20807457	-0.81778586	0.74418604	0.98409945	1	2058	tags=23%, list=18%, signal=27%
KEGG_PROPANOATE_METABOLISM	KEGG_PROPANOATE_METABOLISM		25	-0.33597505	-0.8169796	0.6938776	0.983836	1	1034	tags=20%, list=9%, signal=22%
OUILLETTE_CLL_13Q14_DELETION_DN	OUILLETTE_CLL_13Q14_DELETION_DN		35	-0.2615911	-0.816715	0.7777778	0.9821346	1	1621	tags=17%, list=14%, signal=20%
TURASHVILI_BREAST_NORMAL_DUCTAL_VS_LOBULAR_UP	TURASHVILI_BREAST_NORMAL_DUCTAL_VS_LOBULAR_UP		28	-0.26486832	-0.8164851	0.7090909	0.98047554	1	552	tags=11%, list=5%, signal=11%
WILCOX_PRESPONSE_TO_ROGESTERONE_DN	WILCOX_PRESPONSE_TO_ROGESTERONE_DN		30	-0.3339487	-0.81545454	0.7	0.9803751	1	905	tags=27%, list=8%, signal=29%
NADERI_BREAST_CANCER_PROGNOSIS_UP	NADERI_BREAST_CANCER_PROGNOSIS_UP		26	-0.33932292	-0.81479454	0.63414633	0.97955227	1	2408	tags=31%, list=22%, signal=39%
MORI_LARGE_PRE_BII_LYMPHOCYTE_UP	MORI_LARGE_PRE_BII_LYMPHOCYTE_UP		43	-0.30622	-0.81445765	0.627907	0.9779514	1	2213	tags=33%, list=20%, signal=40%
HAMAI_APOPTOSIS_VIA_TRAIL_UP	HAMAI_APOPTOSIS_VIA_TRAIL_UP		209	-0.21685567	-0.8122296	0.7291667	0.9804871	1	1105	tags=14%, list=10%, signal=15%
BOYAULT_LIVER_CANCER_SUBCLASS_G1_UP	BOYAULT_LIVER_CANCER_SUBCLASS_G1_UP		68	-0.23159145	-0.8121842	0.68421054	0.97826296	1	1588	tags=16%, list=14%, signal=19%
GAUSSMANN_MLL_AF4_FUSION_TARGETS_B_UP	GAUSSMANN_MLL_AF4_FUSION_TARGETS_B_UP		15	-0.33362028	-0.8086642	0.81632656	0.9836505	1	1866	tags=40%, list=17%, signal=48%
KLEIN_PRIMARY_EFFUSION_LYMPHOMA_UP	KLEIN_PRIMARY_EFFUSION_LYMPHOMA_UP		39	-0.25055873	-0.8076018	0.71666664	0.9835657	1	1060	tags=18%, list=9%, signal=20%
KEGG_GLYCEROLIPID_METABOLISM	KEGG_GLYCEROLIPID_METABOLISM		29	-0.29789367	-0.8073668	0.8113208	0.9817775	1	2834	tags=41%, list=25%, signal=55%
NAKAYAMA_SOFT_TISSUE_TUMORS_PCA2_UP	NAKAYAMA_SOFT_TISSUE_TUMORS_PCA2_UP		59	-0.30720326	-0.806864	0.7346939	0.9808118	1	1882	tags=32%, list=17%, signal=39%
KEGG_ADIPOCYTOKINE_SIGNALING_PATHWAY	KEGG_ADIPOCYTOKINE_SIGNALING_PATHWAY		35	-0.2748202	-0.8057169	0.82978725	0.98128325	1	1608	tags=23%, list=14%, signal=27%
REACTOME_FGFR_LIGAND_BINDING_AND_ACTIVATION	REACTOME_FGFR_LIGAND_BINDING_AND_ACTIVATION		20	-0.32530448	-0.8055945	0.64444447	0.9792746	1	2400	tags=40%, list=21%, signal=51%
LEE_METASTASIS_AND_ALTERNATIVE_SPLICING_UP	LEE_METASTASIS_AND_ALTERNATIVE_SPLICING_UP		49	-0.25592557	-0.8053063	0.7083333	0.9776298	1	2210	tags=29%, list=20%, signal=35%
ROME_INSULIN_TARGETS_IN_MUSCLE_UP	ROME_INSULIN_TARGETS_IN_MUSCLE_UP		56	-0.22735478	-0.8050729	0.64102566	0.975829	1	872	tags=11%, list=8%, signal=12%
KEGG_OXIDATIVE_PHOSPHORYLATION	KEGG_OXIDATIVE_PHOSPHORYLATION		89	-0.19728813	-0.8047789	0.6226415	0.974084	1	495	tags=6%, list=4%, signal=6%
REACTOME_INFLUENZA_LIFE_CYCLE	REACTOME_INFLUENZA_LIFE_CYCLE		91	-0.21882275	-0.8045411	0.59615386	0.97242504	1	4484	tags=49%, list=40%, signal=82%
YAO_TEMPORAL_RESPONSE_TO_PROGESTERONE_CLUSTER_6	YAO_TEMPORAL_RESPONSE_TO_PROGESTERONE_CLUSTER_6		50	-0.28564966	-0.8041799	0.7090909	0.9707677	1	1452	tags=26%, list=13%, signal=30%
KEGG_O_GLYCAN_BIOSYNTHESIS	KEGG_O_GLYCAN_BIOSYNTHESIS		17	-0.3198125	-0.802963	0.8	0.9709965	1	3329	tags=41%, list=30%, signal=59%
TAYLOR_METHYLATED_IN_ACUTE_LYMPHOBLASTIC_LEUKEMIA	TAYLOR_METHYLATED_IN_ACUTE_LYMPHOBLASTIC_LEUKEMIA		39	-0.23955452	-0.8028685	0.70212764	0.9690082	1	1160	tags=13%, list=10%, signal=14%
YAUCH_HEDGEHOG_SIGNALING_PARACRINE_DN	YAUCH_HEDGEHOG_SIGNALING_PARACRINE_DN		142	-0.2861617	-0.80254716	0.7692308	0.9674335	1	1511	tags=20%, list=13%, signal=23%
WHITEFORD_PEDIATRIC_CANCER_MARKERS	WHITEFORD_PEDIATRIC_CANCER_MARKERS		66	-0.28174907	-0.8023834	0.59183675	0.9656499	1	1847	tags=21%, list=16%, signal=25%
KEGG_INSULIN_SIGNALING_PATHWAY	KEGG_INSULIN_SIGNALING_PATHWAY		86	-0.21747436	-0.80018437	0.7659575	0.9677834	1	3237	tags=37%, list=29%, signal=52%
REACTOME_RNA_POLYMERASE_I_CHAIN_ELONGATION	REACTOME_RNA_POLYMERASE_I_CHAIN_ELONGATION		18	-0.27168536	-0.7989462	0.64705884	0.96848536	1	1611	tags=17%, list=14%, signal=19%
STEIN_ESRRA_TARGETS	STEIN_ESRRA_TARGETS		308	-0.17436618	-0.7979212	0.8	0.9683219	1	2271	tags=20%, list=20%, signal=25%
NEWMAN_ERCC6_TARGETS_DN	NEWMAN_ERCC6_TARGETS_DN		20	-0.34317005	-0.79433304	0.7592593	0.97434354	1	2400	tags=40%, list=21%, signal=51%
CHIANG_LIVER_CANCER_SUBCLASS_POLYSOMY7_UP	CHIANG_LIVER_CANCER_SUBCLASS_POLYSOMY7_UP		40	-0.25638852	-0.7936168	0.84444445	0.9739614	1	2622	tags=38%, list=23%, signal=49%
HAHTOLA_CTCL_CUTANEOUS	HAHTOLA_CTCL_CUTANEOUS		17	-0.27182487	-0.7929293	0.6923077	0.9734205	1	34	tags=6%, list=0%, signal=6%
SENESE_HDAC1_TARGETS_DN	SENESE_HDAC1_TARGETS_DN		134	-0.25514123	-0.7922704	0.75	0.97243166	1	1484	tags=22%, list=13%, signal=25%
KIM_WT1_TARGETS_DN	KIM_WT1_TARGETS_DN		255	-0.20283748	-0.7878754	0.74418604	0.97895986	1	3139	tags=31%, list=28%, signal=42%
CHEMNITZ_RESPONSE_TO_PROSTAGLANDIN_E2_UP	CHEMNITZ_RESPONSE_TO_PROSTAGLANDIN_E2_UP		77	-0.22694786	-0.7869473	0.6875	0.97880375	1	2269	tags=23%, list=20%, signal=29%
RHEIN_ALL_GLUCOCORTICOID_THERAPY_DN	RHEIN_ALL_GLUCOCORTICOID_THERAPY_DN		261	-0.19123472	-0.78692424	0.6666667	0.97657704	1	1865	tags=16%, list=17%, signal=19%
SMID_BREAST_CANCER_LUMINAL_B_UP	SMID_BREAST_CANCER_LUMINAL_B_UP		96	-0.26390114	-0.78522986	0.88372093	0.9779635	1	1478	tags=22%, list=13%, signal=25%
LEE_NEURAL_CREST_STEM_CELL_DN	LEE_NEURAL_CREST_STEM_CELL_DN		69	-0.26518834	-0.7828726	0.8301887	0.98088044	1	1884	tags=26%, list=17%, signal=31%
CHIANG_LIVER_CANCER_SUBCLASS_PROLIFERATION_UP	CHIANG_LIVER_CANCER_SUBCLASS_PROLIFERATION_UP		90	-0.25545725	-0.7825136	0.65217394	0.97941554	1	1998	tags=27%, list=18%, signal=32%
BOYLAN_MULTIPLE_MYELOMA_D_UP	BOYLAN_MULTIPLE_MYELOMA_D_UP		45	-0.24657005	-0.7814379	0.8367347	0.9794471	1	279	tags=9%, list=2%, signal=9%
STARK_PREFRONTAL_CORTEX_22Q11_DELETION_UP	STARK_PREFRONTAL_CORTEX_22Q11_DELETION_UP		93	-0.24085316	-0.78016394	0.7916667	0.9798966	1	2227	tags=25%, list=20%, signal=31%
HEIDENBLAD_AMPLICON_8Q24_UP	HEIDENBLAD_AMPLICON_8Q24_UP		18	-0.28586125	-0.77944785	0.73170733	0.9790426	1	1832	tags=33%, list=16%, signal=40%
REACTOME_TRKA_SIGNALLING_FROM_THE_PLASMA_MEMBRANE	REACTOME_TRKA_SIGNALLING_FROM_THE_PLASMA_MEMBRANE		58	-0.21421264	-0.7782833	0.7	0.9792698	1	1140	tags=16%, list=10%, signal=17%
REACTOME_ACTIVATION_OF_KAINATE_RECEPTORS_UPON_GLUTAMATE_BINDING	REACTOME_ACTIVATION_OF_KAINATE_RECEPTORS_UPON_GLUTAMATE_BINDING		22	-0.2567854	-0.7782062	0.7916667	0.97714263	1	2160	tags=27%, list=19%, signal=34%
ZHAN_MULTIPLE_MYELOMA_SUBGROUPS	ZHAN_MULTIPLE_MYELOMA_SUBGROUPS		25	-0.26057824	-0.77716106	0.7234042	0.97681904	1	2513	tags=24%, list=22%, signal=31%
REACTOME_S_PHASE	REACTOME_S_PHASE		84	-0.24979141	-0.77517605	0.62222224	0.9789239	1	1785	tags=19%, list=16%, signal=22%
REACTOME_EGFR_DOWNREGULATION	REACTOME_EGFR_DOWNREGULATION		20	-0.2472568	-0.77505463	0.73913044	0.97691023	1	1708	tags=15%, list=15%, signal=18%
COLDREN_GEFITINIB_RESISTANCE_DN	COLDREN_GEFITINIB_RESISTANCE_DN		123	-0.26970217	-0.77462167	0.8148148	0.9755115	1	1867	tags=28%, list=17%, signal=34%
REACTOME_PI3K_CASCADE	REACTOME_PI3K_CASCADE		26	-0.27139094	-0.77407	0.70212764	0.97464645	1	2400	tags=31%, list=21%, signal=39%
LE_EGR2_TARGETS_UP	LE_EGR2_TARGETS_UP		75	-0.26061893	-0.77168685	0.6938776	0.9772037	1	1819	tags=28%, list=16%, signal=33%
REACTOME_MTOR_SIGNALLING	REACTOME_MTOR_SIGNALLING		15	-0.25119254	-0.7711389	0.71428573	0.9761887	1	1503	tags=20%, list=13%, signal=23%
REACTOME_PEROXISOMAL_LIPID_METABOLISM	REACTOME_PEROXISOMAL_LIPID_METABOLISM		15	-0.3158862	-0.7706262	0.7234042	0.97490263	1	1036	tags=20%, list=9%, signal=22%
GUENTHER_GROWTH_SPHERICAL_VS_ADHERENT_UP	GUENTHER_GROWTH_SPHERICAL_VS_ADHERENT_UP		16	-0.3035513	-0.7687446	0.75510204	0.976878	1	675	tags=19%, list=6%, signal=20%
WANG_ESOPHAGUS_CANCER_VS_NORMAL_DN	WANG_ESOPHAGUS_CANCER_VS_NORMAL_DN		57	-0.21544817	-0.7686345	0.8333333	0.9750208	1	1481	tags=16%, list=13%, signal=18%
BIOCARTA_GPCR_PATHWAY	BIOCARTA_GPCR_PATHWAY		18	-0.2564566	-0.76802665	0.7758621	0.97426313	1	2484	tags=28%, list=22%, signal=36%
RASHI_RESPONSE_TO_IONIZING_RADIATION_5	RASHI_RESPONSE_TO_IONIZING_RADIATION_5		106	-0.2184253	-0.7680174	0.8367347	0.9721461	1	1197	tags=14%, list=11%, signal=16%
REACTOME_DOWNSTREAM_EVENTS_IN_GPCR_SIGNALING	REACTOME_DOWNSTREAM_EVENTS_IN_GPCR_SIGNALING		289	-0.2304629	-0.767765	0.7755102	0.97055477	1	1824	tags=22%, list=16%, signal=26%
MODY_HIPPOCAMPUS_POSTNATAL	MODY_HIPPOCAMPUS_POSTNATAL		22	-0.27089664	-0.76755905	0.75510204	0.96885914	1	3912	tags=50%, list=35%, signal=77%
MARKEY_RB1_CHRONIC_LOF_UP	MARKEY_RB1_CHRONIC_LOF_UP		95	-0.23887567	-0.7653272	0.88095236	0.97129345	1	1673	tags=22%, list=15%, signal=26%
TURASHVILI_BREAST_LOBULAR_CARCINOMA_VS_LOBULAR_NORMAL_UP	TURASHVILI_BREAST_LOBULAR_CARCINOMA_VS_LOBULAR_NORMAL_UP		54	-0.26367822	-0.7604076	0.8301887	0.9792255	1	1757	tags=26%, list=16%, signal=31%
REACTOME_CELL_CYCLE_MITOTIC	REACTOME_CELL_CYCLE_MITOTIC		194	-0.22925088	-0.76015645	0.70454544	0.9776108	1	1901	tags=19%, list=17%, signal=22%
BIOCARTA_CHREBP2_PATHWAY	BIOCARTA_CHREBP2_PATHWAY		26	-0.23558663	-0.7597985	0.8367347	0.97613746	1	2517	tags=23%, list=22%, signal=30%
KEGG_NOTCH_SIGNALING_PATHWAY	KEGG_NOTCH_SIGNALING_PATHWAY		31	-0.24158615	-0.7588694	0.7307692	0.9760843	1	2227	tags=26%, list=20%, signal=32%
AMBROSINI_FLAVOPIRIDOL_TREATMENT_TP53	AMBROSINI_FLAVOPIRIDOL_TREATMENT_TP53		60	-0.21904454	-0.75834525	0.7777778	0.97488517	1	3043	tags=33%, list=27%, signal=46%
WAMUNYOKOLI_OVARIAN_CANCER_GRADES_1_2_UP	WAMUNYOKOLI_OVARIAN_CANCER_GRADES_1_2_UP		84	-0.22770911	-0.7558141	0.7818182	0.97776705	1	1300	tags=14%, list=12%, signal=16%
KEGG_GAP_JUNCTION	KEGG_GAP_JUNCTION		51	-0.23906973	-0.7542964	0.80701756	0.9789253	1	1076	tags=16%, list=10%, signal=17%
ACEVEDO_LIVER_TUMOR_VS_NORMAL_ADJACENT_TISSUE_DN	ACEVEDO_LIVER_TUMOR_VS_NORMAL_ADJACENT_TISSUE_DN		160	-0.22319315	-0.75421387	0.9361702	0.97702247	1	1531	tags=18%, list=14%, signal=21%
WILLIAMS_ESR1_TARGETS_UP	WILLIAMS_ESR1_TARGETS_UP		15	-0.30199364	-0.7535583	0.90909094	0.97641474	1	2335	tags=47%, list=21%, signal=59%
MILI_PSEUDOPODIA_HAPTOTAXIS_UP	MILI_PSEUDOPODIA_HAPTOTAXIS_UP		305	-0.20017937	-0.7531226	0.6363636	0.9750436	1	966	tags=11%, list=9%, signal=12%
CHIANG_LIVER_CANCER_SUBCLASS_PROLIFERATION_DN	CHIANG_LIVER_CANCER_SUBCLASS_PROLIFERATION_DN		103	-0.2612465	-0.7528825	0.84444445	0.973451	1	1411	tags=21%, list=13%, signal=24%
BIDUS_METASTASIS_UP	BIDUS_METASTASIS_UP		107	-0.2360511	-0.75123787	0.63414633	0.9748695	1	2680	tags=27%, list=24%, signal=35%
DAIRKEE_CANCER_PRONE_RESPONSE_BPA_E2	DAIRKEE_CANCER_PRONE_RESPONSE_BPA_E2		82	-0.21164282	-0.74952924	0.7659575	0.97622186	1	1146	tags=11%, list=10%, signal=12%
SIG_INSULIN_RECEPTOR_PATHWAY_IN_CARDIAC_MYOCYTES	SIG_INSULIN_RECEPTOR_PATHWAY_IN_CARDIAC_MYOCYTES		35	-0.21961515	-0.7484441	0.8	0.97582525	1	2263	tags=26%, list=20%, signal=32%
CUI_TCF21_TARGETS_DN	CUI_TCF21_TARGETS_DN		21	-0.28197563	-0.74609447	0.86	0.977967	1	1324	tags=19%, list=12%, signal=22%
STEARMAN_LUNG_CANCER_EARLY_VS_LATE_UP	STEARMAN_LUNG_CANCER_EARLY_VS_LATE_UP		90	-0.19173813	-0.7458255	0.7368421	0.97634315	1	2087	tags=23%, list=19%, signal=28%
YOSHIOKA_LIVER_CANCER_EARLY_RECURRENCE_DN	YOSHIOKA_LIVER_CANCER_EARLY_RECURRENCE_DN		33	-0.21214978	-0.7441492	0.8	0.9773859	1	1875	tags=18%, list=17%, signal=22%
ACEVEDO_LIVER_CANCER_WITH_H3K27ME3_DN	ACEVEDO_LIVER_CANCER_WITH_H3K27ME3_DN		67	-0.22715029	-0.74329454	0.9130435	0.9773327	1	1606	tags=21%, list=14%, signal=24%
CROONQUIST_NRAS_VS_STROMAL_STIMULATION_DN	CROONQUIST_NRAS_VS_STROMAL_STIMULATION_DN		55	-0.25276804	-0.74286085	0.78	0.97610307	1	1988	tags=27%, list=18%, signal=33%
REACTOME_PI3K_AKT_SIGNALLING	REACTOME_PI3K_AKT_SIGNALLING		16	-0.24977863	-0.74281853	0.76363635	0.97417283	1	1738	tags=19%, list=16%, signal=22%
DELYS_THYROID_CANCER_DN	DELYS_THYROID_CANCER_DN		153	-0.26699156	-0.7427687	0.80851066	0.9722732	1	1363	tags=22%, list=12%, signal=24%
CAIRO_HEPATOBLASTOMA_DN	CAIRO_HEPATOBLASTOMA_DN		174	-0.22939956	-0.74218005	0.8958333	0.9713788	1	1381	tags=17%, list=12%, signal=19%
KEGG_PYRUVATE_METABOLISM	KEGG_PYRUVATE_METABOLISM		29	-0.28672063	-0.7407567	0.7446808	0.9723042	1	1443	tags=24%, list=13%, signal=28%
CAIRO_HEPATOBLASTOMA_CLASSES_UP	CAIRO_HEPATOBLASTOMA_CLASSES_UP		371	-0.19633186	-0.73556453	0.76086956	0.9798005	1	1908	tags=17%, list=17%, signal=19%
REACTOME_G1_S_TRANSITION	REACTOME_G1_S_TRANSITION		79	-0.234423	-0.7354067	0.70454544	0.9780875	1	1269	tags=15%, list=11%, signal=17%
REACTOME_AMINE_COMPOUND_SLC_TRANSPORTERS	REACTOME_AMINE_COMPOUND_SLC_TRANSPORTERS		22	-0.3049568	-0.7339545	0.82222223	0.9785208	1	3003	tags=50%, list=27%, signal=68%
WANG_BARRETTS_ESOPHAGUS_DN	WANG_BARRETTS_ESOPHAGUS_DN		22	-0.29619905	-0.73323816	0.76363635	0.97764534	1	2091	tags=32%, list=19%, signal=39%
BARIS_THYROID_CANCER_DN	BARIS_THYROID_CANCER_DN		43	-0.22646627	-0.7319214	0.8148148	0.9780079	1	1243	tags=14%, list=11%, signal=16%
CHUNG_BLISTER_CYTOTOXICITY_DN	CHUNG_BLISTER_CYTOTOXICITY_DN		21	-0.26169112	-0.7314623	0.85106385	0.9767839	1	3275	tags=48%, list=29%, signal=67%
REACTOME_METABOLISM_OF_MRNA	REACTOME_METABOLISM_OF_MRNA		27	-0.22910017	-0.7293963	0.76363635	0.9785279	1	3402	tags=30%, list=30%, signal=42%
KEGG_ETHER_LIPID_METABOLISM	KEGG_ETHER_LIPID_METABOLISM		22	-0.27427003	-0.7290979	0.8043478	0.9768378	1	1580	tags=23%, list=14%, signal=26%
VECCHI_GASTRIC_CANCER_ADVANCED_VS_EARLY_DN	VECCHI_GASTRIC_CANCER_ADVANCED_VS_EARLY_DN		78	-0.24039043	-0.7284388	0.9302326	0.9760543	1	2714	tags=33%, list=24%, signal=44%
MCBRYAN_PUBERTAL_BREAST_6_7WK_UP	MCBRYAN_PUBERTAL_BREAST_6_7WK_UP		133	-0.21137579	-0.7251917	0.8076923	0.9801266	1	2636	tags=33%, list=24%, signal=43%
YAMASHITA_LIVER_CANCER_STEM_CELL_DN	YAMASHITA_LIVER_CANCER_STEM_CELL_DN		54	-0.267209	-0.7240556	0.8636364	0.98013747	1	1198	tags=22%, list=11%, signal=25%
VALK_AML_CLUSTER_3	VALK_AML_CLUSTER_3		23	-0.24721016	-0.72391707	0.90384614	0.9785019	1	675	tags=13%, list=6%, signal=14%
WALLACE_PROSTATE_CANCER_RACE_DN	WALLACE_PROSTATE_CANCER_RACE_DN		42	-0.232653	-0.7238981	0.8958333	0.9765821	1	627	tags=12%, list=6%, signal=13%
KEGG_STEROID_HORMONE_BIOSYNTHESIS	KEGG_STEROID_HORMONE_BIOSYNTHESIS		24	-0.27429253	-0.7235643	0.81632656	0.9750685	1	2010	tags=38%, list=18%, signal=46%
KAYO_AGING_MUSCLE_DN	KAYO_AGING_MUSCLE_DN		82	-0.18084075	-0.7227935	0.89285713	0.97420084	1	2036	tags=16%, list=18%, signal=19%
KEGG_UBIQUITIN_MEDIATED_PROTEOLYSIS	KEGG_UBIQUITIN_MEDIATED_PROTEOLYSIS		77	-0.16853909	-0.7183949	0.8	0.9797601	1	2840	tags=29%, list=25%, signal=38%
COWLING_MYCN_TARGETS	COWLING_MYCN_TARGETS		26	-0.31583503	-0.7177349	0.8367347	0.9790009	1	2108	tags=38%, list=19%, signal=47%
REACTOME_FRS2MEDIATED_CASCADE	REACTOME_FRS2MEDIATED_CASCADE		19	-0.28768715	-0.71678644	0.79545456	0.97836894	1	2400	tags=37%, list=21%, signal=47%
REACTOME_SLC_MEDIATED_TRANSMEMBRANE_TRANSPORT	REACTOME_SLC_MEDIATED_TRANSMEMBRANE_TRANSPORT		115	-0.21882287	-0.7112166	0.92156863	0.9849625	1	3147	tags=37%, list=28%, signal=51%
SENGUPTA_EBNA1_ANTICORRELATED	SENGUPTA_EBNA1_ANTICORRELATED		73	-0.21549532	-0.7099893	0.8867925	0.9851879	1	1428	tags=16%, list=13%, signal=19%
KEGG_TYROSINE_METABOLISM	KEGG_TYROSINE_METABOLISM		27	-0.27116814	-0.7093999	0.8333333	0.98427397	1	1217	tags=19%, list=11%, signal=21%
REACTOME_REGULATION_OF_LIPID_METABOLISM_BY_PEROXISOME_PROLIFERATOR_ACTIVATED_RECEPTOR_ALPHA	REACTOME_REGULATION_OF_LIPID_METABOLISM_BY_PEROXISOME_PROLIFERATOR_ACTIVATED_RECEPTOR_ALPHA		40	-0.24682218	-0.7084962	0.7916667	0.983655	1	1446	tags=18%, list=13%, signal=20%
BIOCARTA_FMLP_PATHWAY	BIOCARTA_FMLP_PATHWAY		25	-0.21964876	-0.70792425	0.80701756	0.9825007	1	1093	tags=16%, list=10%, signal=18%
AMIT_SERUM_RESPONSE_480_MCF10A	AMIT_SERUM_RESPONSE_480_MCF10A		21	-0.24968706	-0.7044832	0.85	0.98565966	1	303	tags=10%, list=3%, signal=10%
KEGG_CELL_CYCLE	KEGG_CELL_CYCLE		83	-0.19763203	-0.70437026	0.7	0.98385864	1	1269	tags=14%, list=11%, signal=16%
BENPORATH_PRC2_TARGETS	BENPORATH_PRC2_TARGETS		355	-0.22985679	-0.70114565	0.89361703	0.98745316	1	3264	tags=39%, list=29%, signal=54%
REACTOME_METABOLISM_OF_PROTEINS	REACTOME_METABOLISM_OF_PROTEINS		128	-0.15537684	-0.7006198	0.84210527	0.98616076	1	3722	tags=36%, list=33%, signal=53%
LIU_SOX4_TARGETS_DN	LIU_SOX4_TARGETS_DN		187	-0.15668763	-0.70009583	0.92	0.9850062	1	1451	tags=12%, list=13%, signal=13%
REACTOME_MITOTIC_M_M_G1_PHASES	REACTOME_MITOTIC_M_M_G1_PHASES		102	-0.22927418	-0.69912976	0.7380952	0.9848198	1	1857	tags=20%, list=17%, signal=23%
SU_LIVER	SU_LIVER		42	-0.2812313	-0.6987928	0.79545456	0.98339945	1	1371	tags=21%, list=12%, signal=24%
BIOCARTA_PGC1A_PATHWAY	BIOCARTA_PGC1A_PATHWAY		16	-0.2721441	-0.6970769	0.75510204	0.984413	1	2852	tags=38%, list=25%, signal=50%
IVANOVA_HEMATOPOIESIS_STEM_CELL_AND_PROGENITOR	IVANOVA_HEMATOPOIESIS_STEM_CELL_AND_PROGENITOR		152	-0.18599452	-0.69641227	0.9423077	0.9834684	1	2388	tags=24%, list=21%, signal=31%
REACTOME_G_ALPHA_S_SIGNALLING_EVENTS	REACTOME_G_ALPHA_S_SIGNALLING_EVENTS		79	-0.23874286	-0.6954815	0.88372093	0.9829405	1	1382	tags=16%, list=12%, signal=19%
KEGG_PANCREATIC_CANCER	KEGG_PANCREATIC_CANCER		38	-0.20735452	-0.69533277	0.90163934	0.9812847	1	407	tags=8%, list=4%, signal=8%
BONCI_TARGETS_OF_MIR15A_AND_MIR16_1	BONCI_TARGETS_OF_MIR15A_AND_MIR16_1		53	-0.22130243	-0.69220626	0.9298246	0.98371464	1	1228	tags=17%, list=11%, signal=19%
NIKOLSKY_BREAST_CANCER_8Q12_Q22_AMPLICON	NIKOLSKY_BREAST_CANCER_8Q12_Q22_AMPLICON		69	-0.21011193	-0.69219214	0.95238096	0.9818604	1	958	tags=12%, list=9%, signal=13%
GENTILE_RESPONSE_CLUSTER_D3	GENTILE_RESPONSE_CLUSTER_D3		35	-0.2177292	-0.6918532	0.8367347	0.98032993	1	1134	tags=14%, list=10%, signal=16%
KEGG_RNA_DEGRADATION	KEGG_RNA_DEGRADATION		34	-0.19864601	-0.69118756	0.8909091	0.9795193	1	2564	tags=21%, list=23%, signal=27%
BIOCARTA_DC_PATHWAY	BIOCARTA_DC_PATHWAY		15	-0.27328664	-0.68788886	0.8979592	0.98210776	1	688	tags=13%, list=6%, signal=14%
ZHOU_INFLAMMATORY_RESPONSE_FIMA_DN	ZHOU_INFLAMMATORY_RESPONSE_FIMA_DN		118	-0.1949576	-0.6876995	1	0.98051375	1	1019	tags=13%, list=9%, signal=14%
VECCHI_GASTRIC_CANCER_EARLY_DN	VECCHI_GASTRIC_CANCER_EARLY_DN		188	-0.24138907	-0.6874812	0.9183673	0.97889566	1	1237	tags=19%, list=11%, signal=21%
MAYBURD_RESPONSE_TO_L663536_UP	MAYBURD_RESPONSE_TO_L663536_UP		15	-0.24916	-0.68614584	0.8979592	0.97901493	1	2549	tags=33%, list=23%, signal=43%
LEE_LIVER_CANCER_SURVIVAL_UP	LEE_LIVER_CANCER_SURVIVAL_UP		94	-0.23839207	-0.6859162	0.9	0.9774461	1	2066	tags=26%, list=18%, signal=31%
BARRIER_CANCER_RELAPSE_NORMAL_SAMPLE_DN	BARRIER_CANCER_RELAPSE_NORMAL_SAMPLE_DN		15	-0.23699757	-0.683184	0.81632656	0.9795858	1	1397	tags=20%, list=12%, signal=23%
REACTOME_SIGNALLING_BY_NGF	REACTOME_SIGNALLING_BY_NGF		134	-0.17318495	-0.68302584	0.8333333	0.97786057	1	1738	tags=16%, list=16%, signal=19%
REACTOME_DNA_REPLICATION_PRE_INITIATION	REACTOME_DNA_REPLICATION_PRE_INITIATION		63	-0.23152362	-0.6819742	0.75	0.9772783	1	1269	tags=14%, list=11%, signal=16%
POMEROY_MEDULLOBLASTOMA_PROGNOSIS_DN	POMEROY_MEDULLOBLASTOMA_PROGNOSIS_DN		30	-0.21770768	-0.68161	0.7916667	0.97596365	1	2526	tags=20%, list=23%, signal=26%
VART_KSHV_INFECTION_ANGIOGENIC_MARKERS_DN	VART_KSHV_INFECTION_ANGIOGENIC_MARKERS_DN		92	-0.24341026	-0.6800535	0.8541667	0.97597504	1	2059	tags=27%, list=18%, signal=33%
SAKAI_TUMOR_INFILTRATING_MONOCYTES_DN	SAKAI_TUMOR_INFILTRATING_MONOCYTES_DN		47	-0.18579903	-0.67995864	0.89361703	0.97423613	1	763	tags=11%, list=7%, signal=11%
WEIGEL_OXIDATIVE_STRESS_BY_HNE_AND_H2O2	WEIGEL_OXIDATIVE_STRESS_BY_HNE_AND_H2O2		28	-0.20946564	-0.6793617	0.8367347	0.9731638	1	3296	tags=32%, list=29%, signal=45%
REACTOME_TRANSMEMBRANE_TRANSPORT_OF_SMALL_MOLECULES	REACTOME_TRANSMEMBRANE_TRANSPORT_OF_SMALL_MOLECULES		145	-0.19321921	-0.67814684	1	0.97316307	1	2874	tags=29%, list=26%, signal=38%
DANG_MYC_TARGETS_UP	DANG_MYC_TARGETS_UP		87	-0.18413037	-0.6768564	0.82978725	0.9729505	1	362	tags=6%, list=3%, signal=6%
KEGG_NON_SMALL_CELL_LUNG_CANCER	KEGG_NON_SMALL_CELL_LUNG_CANCER		29	-0.19413853	-0.674085	0.8947368	0.9749849	1	1525	tags=14%, list=14%, signal=16%
SCHLOSSER_MYC_AND_SERUM_RESPONSE_SYNERGY	SCHLOSSER_MYC_AND_SERUM_RESPONSE_SYNERGY		21	-0.21425256	-0.67322177	0.84615386	0.974312	1	1276	tags=10%, list=11%, signal=11%
KEGG_RNA_POLYMERASE	KEGG_RNA_POLYMERASE		20	-0.22785829	-0.6730128	0.8235294	0.9728193	1	8652	tags=100%, list=77%, signal=439%
SETLUR_PROSTATE_CANCER_TMPRSS2_ERG_FUSION_DN	SETLUR_PROSTATE_CANCER_TMPRSS2_ERG_FUSION_DN		15	-0.27610922	-0.66963094	0.94	0.9749754	1	700	tags=13%, list=6%, signal=14%
STARK_HYPPOCAMPUS_22Q11_DELETION_UP	STARK_HYPPOCAMPUS_22Q11_DELETION_UP		24	-0.2354693	-0.6694531	0.82608694	0.97347534	1	1861	tags=17%, list=17%, signal=20%
REACTOME_POST_NMDA_RECEPTOR_ACTIVATION_EVENTS	REACTOME_POST_NMDA_RECEPTOR_ACTIVATION_EVENTS		22	-0.22716627	-0.66734785	0.92727274	0.97406876	1	2669	tags=23%, list=24%, signal=30%
MCBRYAN_PUBERTAL_BREAST_4_5WK_DN	MCBRYAN_PUBERTAL_BREAST_4_5WK_DN		148	-0.20479476	-0.6657945	0.9183673	0.9741431	1	813	tags=11%, list=7%, signal=12%
REACTOME_INORGANIC_CATION_ANION_SLC_TRANSPORTERS	REACTOME_INORGANIC_CATION_ANION_SLC_TRANSPORTERS		64	-0.22985202	-0.6637529	0.98039216	0.974877	1	2547	tags=28%, list=23%, signal=36%
DAZARD_UV_RESPONSE_CLUSTER_G6	DAZARD_UV_RESPONSE_CLUSTER_G6		53	-0.19840549	-0.6629172	0.9166667	0.97395074	1	2603	tags=30%, list=23%, signal=39%
GOLUB_ALL_VS_AML_UP	GOLUB_ALL_VS_AML_UP		18	-0.21330757	-0.6626438	0.8039216	0.9724068	1	999	tags=11%, list=9%, signal=12%
YU_MYC_TARGETS_UP	YU_MYC_TARGETS_UP		27	-0.2793752	-0.6605843	0.74418604	0.9729462	1	1294	tags=19%, list=12%, signal=21%
RUGO_STRESS_RESPONSE_SUBSET_G	RUGO_STRESS_RESPONSE_SUBSET_G		19	-0.23298442	-0.6593276	0.875	0.97281355	1	1018	tags=16%, list=9%, signal=17%
KYNG_DNA_DAMAGE_BY_4NQO_OR_UV	KYNG_DNA_DAMAGE_BY_4NQO_OR_UV		19	-0.23298442	-0.6593276	0.875	0.9710417	1	1018	tags=16%, list=9%, signal=17%
LIANG_HEMATOPOIESIS_STEM_CELL_NUMBER_SMALL_VS_HUGE_DN	LIANG_HEMATOPOIESIS_STEM_CELL_NUMBER_SMALL_VS_HUGE_DN		23	-0.2331015	-0.6581108	0.94545454	0.9704889	1	1679	tags=22%, list=15%, signal=26%
VARELA_ZMPSTE24_TARGETS_DN	VARELA_ZMPSTE24_TARGETS_DN		37	-0.25922108	-0.65770644	0.9622642	0.9690885	1	1780	tags=24%, list=16%, signal=29%
PUJANA_CHEK2_PCC_NETWORK	PUJANA_CHEK2_PCC_NETWORK		481	-0.16728757	-0.65489876	0.7659575	0.9704591	1	1938	tags=16%, list=17%, signal=19%
REACTOME_AMINO_ACID_AND_OLIGOPEPTIDE_SLC_TRANSPORTERS	REACTOME_AMINO_ACID_AND_OLIGOPEPTIDE_SLC_TRANSPORTERS		36	-0.24957308	-0.65470505	0.96	0.9688358	1	984	tags=14%, list=9%, signal=15%
STEIN_ESRRA_TARGETS_UP	STEIN_ESRRA_TARGETS_UP		233	-0.15199684	-0.6546406	0.88	0.9671733	1	2271	tags=19%, list=20%, signal=23%
REACTOME_PHOSPHOLIPASE_CMEDIATED_CASCADE	REACTOME_PHOSPHOLIPASE_CMEDIATED_CASCADE		16	-0.26886943	-0.65424675	0.89361703	0.9658615	1	2400	tags=38%, list=21%, signal=48%
RICKMAN_HEAD_AND_NECK_CANCER_B	RICKMAN_HEAD_AND_NECK_CANCER_B		23	-0.2662038	-0.65264237	0.9375	0.9659048	1	1007	tags=17%, list=9%, signal=19%
REACTOME_DUAL_INCISION_REACTION_IN_GG_NER	REACTOME_DUAL_INCISION_REACTION_IN_GG_NER		20	-0.23436663	-0.6500036	0.82	0.96743166	1	1617	tags=25%, list=14%, signal=29%
ZHAN_MULTIPLE_MYELOMA_CD2_DN	ZHAN_MULTIPLE_MYELOMA_CD2_DN		22	-0.23017783	-0.6454512	0.93333334	0.9705989	1	439	tags=9%, list=4%, signal=9%
BOYLAN_MULTIPLE_MYELOMA_PCA3_DN	BOYLAN_MULTIPLE_MYELOMA_PCA3_DN		44	-0.21903007	-0.64284533	0.98039216	0.971293	1	1900	tags=20%, list=17%, signal=25%
WONG_EMBRYONIC_STEM_CELL_CORE	WONG_EMBRYONIC_STEM_CELL_CORE		255	-0.18204899	-0.63815665	0.7446808	0.9743339	1	1558	tags=14%, list=14%, signal=16%
FIRESTEIN_PROLIFERATION	FIRESTEIN_PROLIFERATION		89	-0.1807604	-0.6323966	1	0.97843385	1	1787	tags=16%, list=16%, signal=19%
BIOCARTA_PPARA_PATHWAY	BIOCARTA_PPARA_PATHWAY		35	-0.21761344	-0.6298459	0.95555556	0.9788267	1	1371	tags=17%, list=12%, signal=19%
SHEN_SMARCA2_TARGETS_UP	SHEN_SMARCA2_TARGETS_UP		226	-0.15461767	-0.6271221	0.81632656	0.9793755	1	2988	tags=26%, list=27%, signal=35%
REACTOME_TRANSMISSION_ACROSS_CHEMICAL_SYNAPSES	REACTOME_TRANSMISSION_ACROSS_CHEMICAL_SYNAPSES		92	-0.19107084	-0.62683773	1	0.97782606	1	2676	tags=27%, list=24%, signal=35%
ZHANG_BREAST_CANCER_PROGENITORS_UP	ZHANG_BREAST_CANCER_PROGENITORS_UP		234	-0.18749782	-0.624852	0.80487806	0.9781766	1	1681	tags=16%, list=15%, signal=18%
BIOCARTA_CTCF_PATHWAY	BIOCARTA_CTCF_PATHWAY		15	-0.25431085	-0.6219725	0.9814815	0.9789091	1	1503	tags=20%, list=13%, signal=23%
ALONSO_METASTASIS_EMT_UP	ALONSO_METASTASIS_EMT_UP		23	-0.24777003	-0.61979306	0.9268293	0.97931665	1	2352	tags=35%, list=21%, signal=44%
GINESTIER_BREAST_CANCER_ZNF217_AMPLIFIED_DN	GINESTIER_BREAST_CANCER_ZNF217_AMPLIFIED_DN		158	-0.15381527	-0.6186493	0.8867925	0.9787975	1	2114	tags=17%, list=19%, signal=21%
REACTOME_GAP_JUNCTION_TRAFFICKING	REACTOME_GAP_JUNCTION_TRAFFICKING		19	-0.2392814	-0.6146358	0.96153843	0.98059994	1	1263	tags=16%, list=11%, signal=18%
REACTOME_CAM_PATHWAY	REACTOME_CAM_PATHWAY		16	-0.24717905	-0.61405015	0.94	0.979277	1	2484	tags=25%, list=22%, signal=32%
HEIDENBLAD_AMPLICON_12P11_12_DN	HEIDENBLAD_AMPLICON_12P11_12_DN		17	-0.20469193	-0.6137419	0.92	0.9778596	1	2300	tags=29%, list=21%, signal=37%
PUIFFE_INVASION_INHIBITED_BY_ASCITES_UP	PUIFFE_INVASION_INHIBITED_BY_ASCITES_UP		45	-0.18753791	-0.6083196	0.95454544	0.9806141	1	826	tags=9%, list=7%, signal=10%
GENTILE_UV_RESPONSE_CLUSTER_D4	GENTILE_UV_RESPONSE_CLUSTER_D4		26	-0.1840603	-0.60779476	0.8979592	0.9792017	1	1160	tags=12%, list=10%, signal=13%
MOREAUX_B_LYMPHOCYTE_MATURATION_BY_TACI_DN	MOREAUX_B_LYMPHOCYTE_MATURATION_BY_TACI_DN		25	-0.19724484	-0.6043101	0.8679245	0.98045856	1	1294	tags=12%, list=12%, signal=14%
SMITH_TERT_TARGETS_DN	SMITH_TERT_TARGETS_DN		49	-0.21074602	-0.60171103	1	0.98039293	1	2311	tags=22%, list=21%, signal=28%
RIZ_ERYTHROID_DIFFERENTIATION_APOBEC2	RIZ_ERYTHROID_DIFFERENTIATION_APOBEC2		18	-0.2455021	-0.59718174	0.9423077	0.9821375	1	3671	tags=50%, list=33%, signal=74%
SMID_BREAST_CANCER_RELAPSE_IN_LUNG_DN	SMID_BREAST_CANCER_RELAPSE_IN_LUNG_DN		20	-0.26428413	-0.59278804	0.9375	0.98361903	1	853	tags=20%, list=8%, signal=22%
GRABARCZYK_BCL11B_TARGETS_DN	GRABARCZYK_BCL11B_TARGETS_DN		30	-0.19961971	-0.59182394	1	0.9826641	1	3386	tags=33%, list=30%, signal=48%
MANALO_HYPOXIA_DN	MANALO_HYPOXIA_DN		173	-0.17092144	-0.59024584	0.82978725	0.98191273	1	3020	tags=29%, list=27%, signal=40%
REN_ALVEOLAR_RHABDOMYOSARCOMA_UP	REN_ALVEOLAR_RHABDOMYOSARCOMA_UP		57	-0.22806466	-0.58823156	0.97959185	0.9814744	1	1787	tags=23%, list=16%, signal=27%
REACTOME_CELL_CYCLE_CHECKPOINTS	REACTOME_CELL_CYCLE_CHECKPOINTS		85	-0.17822896	-0.58777845	0.82978725	0.9801213	1	1269	tags=12%, list=11%, signal=13%
KEGG_PORPHYRIN_AND_CHLOROPHYLL_METABOLISM	KEGG_PORPHYRIN_AND_CHLOROPHYLL_METABOLISM		17	-0.2142097	-0.5848074	0.9411765	0.9802169	1	4217	tags=53%, list=38%, signal=85%
BONOME_OVARIAN_CANCER_POOR_SURVIVAL_UP	BONOME_OVARIAN_CANCER_POOR_SURVIVAL_UP		20	-0.22005755	-0.5834436	0.95238096	0.9793905	1	4287	tags=55%, list=38%, signal=89%
KEGG_HUNTINGTONS_DISEASE	KEGG_HUNTINGTONS_DISEASE		115	-0.1318577	-0.57822424	0.9148936	0.9810189	1	796	tags=5%, list=7%, signal=6%
ZHAN_MULTIPLE_MYELOMA_CD1_DN	ZHAN_MULTIPLE_MYELOMA_CD1_DN		22	-0.18996863	-0.5668917	0.96153843	0.9859439	1	3390	tags=36%, list=30%, signal=52%
LEE_LIVER_CANCER_DENA_DN	LEE_LIVER_CANCER_DENA_DN		57	-0.2237683	-0.5662001	1	0.98467314	1	2214	tags=28%, list=20%, signal=35%
TOOKER_GEMCITABINE_RESISTANCE_UP	TOOKER_GEMCITABINE_RESISTANCE_UP		53	-0.13000071	-0.5462725	1	0.99314165	1	3722	tags=34%, list=33%, signal=51%
TOOKER_RESPONSE_TO_BEXAROTENE_DN	TOOKER_RESPONSE_TO_BEXAROTENE_DN		53	-0.13000071	-0.5462725	1	0.9914527	1	3722	tags=34%, list=33%, signal=51%
WHITEHURST_PACLITAXEL_SENSITIVITY	WHITEHURST_PACLITAXEL_SENSITIVITY		18	-0.20180951	-0.5445167	0.9583333	0.99048936	1	898	tags=11%, list=8%, signal=12%
KEGG_TYPE_II_DIABETES_MELLITUS	KEGG_TYPE_II_DIABETES_MELLITUS		28	-0.18614648	-0.5404342	0.97959185	0.99048823	1	3237	tags=39%, list=29%, signal=55%
KEGG_TIGHT_JUNCTION	KEGG_TIGHT_JUNCTION		89	-0.17189085	-0.53922504	1	0.9892116	1	1243	tags=11%, list=11%, signal=13%
CAFFAREL_RESPONSE_TO_THC_24HR_5_UP	CAFFAREL_RESPONSE_TO_THC_24HR_5_UP		18	-0.17246255	-0.5384984	0.95348835	0.98785114	1	2352	tags=17%, list=21%, signal=21%
BANDRES_RESPONSE_TO_CARMUSTIN_MGMT_48HR_DN	BANDRES_RESPONSE_TO_CARMUSTIN_MGMT_48HR_DN		101	-0.16937916	-0.53134876	1	0.9890968	1	1700	tags=15%, list=15%, signal=17%
REACTOME_DUAL_INCISION_REACTION_IN_TC_NER	REACTOME_DUAL_INCISION_REACTION_IN_TC_NER		26	-0.15933481	-0.52994883	0.88461536	0.98801565	1	2971	tags=23%, list=27%, signal=31%
BOYLAN_MULTIPLE_MYELOMA_C_UP	BOYLAN_MULTIPLE_MYELOMA_C_UP		19	-0.19540697	-0.5296729	0.9818182	0.9864377	1	3134	tags=42%, list=28%, signal=58%
KEGG_HEMATOPOIETIC_CELL_LINEAGE	KEGG_HEMATOPOIETIC_CELL_LINEAGE		53	-0.18983252	-0.5218365	1	0.9874376	1	2433	tags=25%, list=22%, signal=31%
NIKOLSKY_BREAST_CANCER_8P12_P11_AMPLICON	NIKOLSKY_BREAST_CANCER_8P12_P11_AMPLICON		25	-0.17728093	-0.51159084	1	0.9891403	1	91	tags=4%, list=1%, signal=4%
BIOCARTA_PTDINS_PATHWAY	BIOCARTA_PTDINS_PATHWAY		16	-0.17545575	-0.50669706	1	0.9888765	1	3624	tags=38%, list=32%, signal=55%
REACTOME_DIABETES_PATHWAYS	REACTOME_DIABETES_PATHWAYS		263	-0.09539887	-0.50439155	1	0.98779464	1	3722	tags=28%, list=33%, signal=41%
REACTOME_RNA_POL_II_CTD_PHOSPHORYLATION_AND_INTERACTION_WITH_CE	REACTOME_RNA_POL_II_CTD_PHOSPHORYLATION_AND_INTERACTION_WITH_CE		24	-0.16906741	-0.50111973	0.9791667	0.9869166	1	1986	tags=13%, list=18%, signal=15%
WONG_ENDMETRIUM_CANCER_DN	WONG_ENDMETRIUM_CANCER_DN		26	-0.20841056	-0.48690107	1	0.98948085	1	2605	tags=31%, list=23%, signal=40%
REACTOME_G2_M_TRANSITION	REACTOME_G2_M_TRANSITION		47	-0.1353823	-0.46677607	0.95652175	0.9919205	1	1897	tags=13%, list=17%, signal=15%
REACTOME_HIV1_TRANSCRIPTION_INITIATION	REACTOME_HIV1_TRANSCRIPTION_INITIATION		32	-0.13648576	-0.4462336	0.98039216	0.9937855	1	9675	tags=100%, list=86%, signal=733%
REACTOME_ACTIVATION_OF_NMDA_RECEPTOR_UPON_GLUTAMATE_BINDING_AND_POSTSYNAPTIC_EVENTS	REACTOME_ACTIVATION_OF_NMDA_RECEPTOR_UPON_GLUTAMATE_BINDING_AND_POSTSYNAPTIC_EVENTS		26	-0.1362575	-0.39365503	1	0.99714255	1	2669	tags=19%, list=24%, signal=25%
