# Supplementary material for: A genomic analysis of mouse models of breast cancer reveals molecular features of mouse models and relationships to human breast cancer
Source: Breast Cancer Res. 2014 Jun 5;16(3):R59. doi: 10.1186/bcr3672 (PMC4078930; doi:10.1186/bcr3672)
Supplement: Additional file 11 — GSEA for mouse models compared to all other models or to mammary gland development. Listed by model. [file bcr3672-S11.zip › AdditionalFile11/p53_Mut/Vs_other_models/C2/Upregulated_in_p53_mut_vs_otherModels.txt]

NAME	GS<br> follow link to MSigDB	GS DETAILS	SIZE	ES	NES	NOM p-val	FDR q-val	FWER p-val	RANK AT MAX	LEADING EDGE
XU_HGF_SIGNALING_NOT_VIA_AKT1_6HR	XU_HGF_SIGNALING_NOT_VIA_AKT1_6HR	Details ...	17	0.81030816	2.2248015	0.023255814	0.02868889	0.02	987	tags=41%, list=9%, signal=45%
DER_IFN_BETA_RESPONSE_UP	DER_IFN_BETA_RESPONSE_UP	Details ...	61	0.60100275	2.08775	0	0.22983614	0.11	2689	tags=48%, list=24%, signal=62%
HINATA_NFKB_TARGETS_KERATINOCYTE_UP	HINATA_NFKB_TARGETS_KERATINOCYTE_UP	Details ...	48	0.68520176	2.0435612	0	0.28455362	0.13	705	tags=35%, list=6%, signal=38%
DER_IFN_GAMMA_RESPONSE_UP	DER_IFN_GAMMA_RESPONSE_UP	Details ...	46	0.5759016	2.0346856	0	0.22128706	0.13	2188	tags=37%, list=20%, signal=46%
YAO_TEMPORAL_RESPONSE_TO_PROGESTERONE_CLUSTER_14	YAO_TEMPORAL_RESPONSE_TO_PROGESTERONE_CLUSTER_14	Details ...	97	0.4736776	2.010412	0	0.2750254	0.16	3732	tags=61%, list=33%, signal=90%
YAO_TEMPORAL_RESPONSE_TO_PROGESTERONE_CLUSTER_17	YAO_TEMPORAL_RESPONSE_TO_PROGESTERONE_CLUSTER_17	Details ...	143	0.46585852	1.9985279	0	0.24993527	0.16	3951	tags=56%, list=35%, signal=85%
SCIAN_INVERSED_TARGETS_OF_TP53_AND_TP73_DN	SCIAN_INVERSED_TARGETS_OF_TP53_AND_TP73_DN	Details ...	20	0.65041155	1.9962366	0	0.21423024	0.16	2192	tags=50%, list=20%, signal=62%
DORN_ADENOVIRUS_INFECTION_12HR_UP	DORN_ADENOVIRUS_INFECTION_12HR_UP	Details ...	18	0.7091703	1.9601527	0	0.25074267	0.25	1542	tags=50%, list=14%, signal=58%
ZHU_CMV_8_HR_UP	ZHU_CMV_8_HR_UP	Details ...	21	0.72205526	1.9271015	0	0.29773778	0.28	786	tags=33%, list=7%, signal=36%
DER_IFN_ALPHA_RESPONSE_UP	DER_IFN_ALPHA_RESPONSE_UP	Details ...	43	0.6223737	1.9265833	0	0.267964	0.28	1245	tags=30%, list=11%, signal=34%
SHEPARD_CRUSH_AND_BURN_MUTANT_UP	SHEPARD_CRUSH_AND_BURN_MUTANT_UP	Details ...	97	0.46054703	1.9230561	0	0.25539592	0.28	3024	tags=51%, list=27%, signal=69%
DORN_ADENOVIRUS_INFECTION_24HR_DN	DORN_ADENOVIRUS_INFECTION_24HR_DN	Details ...	32	0.5901044	1.9215778	0	0.23489481	0.28	1567	tags=34%, list=14%, signal=40%
JISON_SICKLE_CELL_DISEASE_UP	JISON_SICKLE_CELL_DISEASE_UP	Details ...	121	0.5525104	1.8927295	0	0.26921844	0.37	1567	tags=36%, list=14%, signal=41%
SANA_TNF_SIGNALING_UP	SANA_TNF_SIGNALING_UP	Details ...	47	0.73238647	1.8910398	0	0.2545456	0.37	1166	tags=57%, list=10%, signal=64%
FAELT_B_CLL_WITH_VH_REARRANGEMENTS_UP	FAELT_B_CLL_WITH_VH_REARRANGEMENTS_UP	Details ...	37	0.57601666	1.8887488	0	0.24025181	0.37	967	tags=30%, list=9%, signal=32%
MISSIAGLIA_REGULATED_BY_METHYLATION_UP	MISSIAGLIA_REGULATED_BY_METHYLATION_UP	Details ...	68	0.60209805	1.8838925	0	0.23288143	0.37	1943	tags=51%, list=17%, signal=62%
ZHU_CMV_ALL_UP	ZHU_CMV_ALL_UP	Details ...	42	0.584496	1.8807999	0	0.22631368	0.37	2340	tags=43%, list=21%, signal=54%
CHANG_CORE_SERUM_RESPONSE_DN	CHANG_CORE_SERUM_RESPONSE_DN	Details ...	19	0.64399636	1.8806171	0	0.21374068	0.37	2640	tags=47%, list=24%, signal=62%
ZUCCHI_METASTASIS_DN	ZUCCHI_METASTASIS_DN	Details ...	19	0.677103	1.8763412	0	0.20725994	0.41	939	tags=32%, list=8%, signal=34%
DEBIASI_APOPTOSIS_BY_REOVIRUS_INFECTION_UP	DEBIASI_APOPTOSIS_BY_REOVIRUS_INFECTION_UP	Details ...	141	0.48872176	1.8681818	0	0.2153106	0.44	1312	tags=27%, list=12%, signal=30%
HONMA_DOCETAXEL_RESISTANCE	HONMA_DOCETAXEL_RESISTANCE	Details ...	23	0.5345617	1.8614458	0	0.21356907	0.47	3034	tags=43%, list=27%, signal=60%
JI_RESPONSE_TO_FSH_UP	JI_RESPONSE_TO_FSH_UP	Details ...	44	0.57148916	1.8535203	0	0.21613997	0.49	2410	tags=50%, list=22%, signal=63%
HINATA_NFKB_TARGETS_FIBROBLAST_UP	HINATA_NFKB_TARGETS_FIBROBLAST_UP	Details ...	43	0.56955045	1.8498725	0	0.21256906	0.49	2460	tags=49%, list=22%, signal=62%
DORSAM_HOXA9_TARGETS_UP	DORSAM_HOXA9_TARGETS_UP	Details ...	23	0.59363085	1.8417978	0	0.21668062	0.51	1806	tags=48%, list=16%, signal=57%
TAKEDA_TARGETS_OF_NUP98_HOXA9_FUSION_3D_UP	TAKEDA_TARGETS_OF_NUP98_HOXA9_FUSION_3D_UP	Details ...	83	0.63106513	1.834823	0	0.2247546	0.52	969	tags=37%, list=9%, signal=41%
MARKEY_RB1_ACUTE_LOF_UP	MARKEY_RB1_ACUTE_LOF_UP	Details ...	186	0.6263636	1.823275	0	0.23708689	0.59	2006	tags=52%, list=18%, signal=62%
DANG_MYC_TARGETS_DN	DANG_MYC_TARGETS_DN	Details ...	24	0.62958825	1.8156115	0	0.24278207	0.61	2814	tags=54%, list=25%, signal=72%
WANG_METHYLATED_IN_BREAST_CANCER	WANG_METHYLATED_IN_BREAST_CANCER	Details ...	23	0.67679495	1.8112762	0	0.23840956	0.62	2120	tags=39%, list=19%, signal=48%
DORN_ADENOVIRUS_INFECTION_32HR_DN	DORN_ADENOVIRUS_INFECTION_32HR_DN	Details ...	27	0.5773734	1.8093989	0.022222223	0.23456702	0.62	2582	tags=44%, list=23%, signal=58%
KEGG_PROTEASOME	KEGG_PROTEASOME	Details ...	36	0.5649032	1.7987134	0.057692308	0.25204402	0.66	4068	tags=78%, list=36%, signal=122%
REACTOME_REGULATION_OF_ORNITHINE_DECARBOXYLASE	REACTOME_REGULATION_OF_ORNITHINE_DECARBOXYLASE	Details ...	40	0.54812014	1.7968092	0.019607844	0.24661031	0.66	4068	tags=73%, list=36%, signal=113%
RASHI_RESPONSE_TO_IONIZING_RADIATION_2	RASHI_RESPONSE_TO_IONIZING_RADIATION_2	Details ...	92	0.49580273	1.7965524	0	0.24077731	0.67	1838	tags=36%, list=16%, signal=43%
MARTINEZ_RESPONSE_TO_TRABECTEDIN_UP	MARTINEZ_RESPONSE_TO_TRABECTEDIN_UP	Details ...	46	0.4751917	1.7878418	0.01923077	0.24705632	0.68	2385	tags=43%, list=21%, signal=55%
SEKI_INFLAMMATORY_RESPONSE_LPS_UP	SEKI_INFLAMMATORY_RESPONSE_LPS_UP	Details ...	52	0.6309465	1.7852236	0	0.24402085	0.69	3168	tags=69%, list=28%, signal=96%
NOJIMA_SFRP2_TARGETS_DN	NOJIMA_SFRP2_TARGETS_DN	Details ...	15	0.74999255	1.7725362	0.017857144	0.26623198	0.74	335	tags=47%, list=3%, signal=48%
SIG_REGULATION_OF_THE_ACTIN_CYTOSKELETON_BY_RHO_GTPASES	SIG_REGULATION_OF_THE_ACTIN_CYTOSKELETON_BY_RHO_GTPASES	Details ...	25	0.5607645	1.7702256	0	0.2638668	0.75	1737	tags=48%, list=16%, signal=57%
FOSTER_INFLAMMATORY_RESPONSE_LPS_UP	FOSTER_INFLAMMATORY_RESPONSE_LPS_UP	Details ...	119	0.60379	1.7681724	0	0.26143205	0.76	1853	tags=51%, list=17%, signal=61%
RADAEVA_RESPONSE_TO_IFNA1_UP	RADAEVA_RESPONSE_TO_IFNA1_UP	Details ...	22	0.74288684	1.7669338	0	0.256737	0.76	407	tags=41%, list=4%, signal=42%
LAIHO_COLORECTAL_CANCER_SERRATED_UP	LAIHO_COLORECTAL_CANCER_SERRATED_UP	Details ...	71	0.5175257	1.7662954	0	0.2515738	0.76	3575	tags=55%, list=32%, signal=80%
PODAR_RESPONSE_TO_ADAPHOSTIN_UP	PODAR_RESPONSE_TO_ADAPHOSTIN_UP	Details ...	87	0.4646094	1.7643011	0	0.24888025	0.77	1806	tags=33%, list=16%, signal=39%
REACTOME_HOST_INTERACTIONS_OF_HIV_FACTORS	REACTOME_HOST_INTERACTIONS_OF_HIV_FACTORS	Details ...	89	0.42219236	1.7610824	0.037037037	0.24979757	0.77	3692	tags=53%, list=33%, signal=78%
GAURNIER_PSMD4_TARGETS	GAURNIER_PSMD4_TARGETS	Details ...	28	0.7697568	1.7563754	0	0.25258213	0.78	1369	tags=64%, list=12%, signal=73%
BIOCARTA_WNT_PATHWAY	BIOCARTA_WNT_PATHWAY	Details ...	18	0.5737072	1.7531198	0	0.2524432	0.78	655	tags=22%, list=6%, signal=24%
SANA_RESPONSE_TO_IFNG_UP	SANA_RESPONSE_TO_IFNG_UP	Details ...	33	0.78049654	1.751604	0	0.24915719	0.78	1353	tags=64%, list=12%, signal=72%
LIANG_SILENCED_BY_METHYLATION_2	LIANG_SILENCED_BY_METHYLATION_2	Details ...	22	0.675701	1.7487053	0	0.25050136	0.8	2510	tags=68%, list=22%, signal=88%
VALK_AML_WITH_CEBPA	VALK_AML_WITH_CEBPA	Details ...	24	0.595615	1.7484683	0	0.24633111	0.81	1702	tags=38%, list=15%, signal=44%
AMIT_EGF_RESPONSE_480_HELA	AMIT_EGF_RESPONSE_480_HELA	Details ...	99	0.49060088	1.7461342	0	0.24769498	0.83	1999	tags=34%, list=18%, signal=41%
REACTOME_P53_INDEPENDENT_DNA_DAMAGE_RESPONSE	REACTOME_P53_INDEPENDENT_DNA_DAMAGE_RESPONSE	Details ...	37	0.5640117	1.7441169	0.057692308	0.2469319	0.83	4068	tags=76%, list=36%, signal=118%
THEILGAARD_NEUTROPHIL_AT_SKIN_WOUND_UP	THEILGAARD_NEUTROPHIL_AT_SKIN_WOUND_UP	Details ...	51	0.52093285	1.7432213	0.023255814	0.24367031	0.83	2390	tags=43%, list=21%, signal=55%
NGUYEN_NOTCH1_TARGETS_UP	NGUYEN_NOTCH1_TARGETS_UP	Details ...	15	0.68516034	1.742017	0	0.24007247	0.83	38	tags=20%, list=0%, signal=20%
MUELLER_METHYLATED_IN_GLIOBLASTOMA	MUELLER_METHYLATED_IN_GLIOBLASTOMA	Details ...	26	0.63318175	1.7417216	0	0.23536517	0.83	939	tags=42%, list=8%, signal=46%
KRIGE_AMINO_ACID_DEPRIVATION	KRIGE_AMINO_ACID_DEPRIVATION	Details ...	19	0.6247096	1.7353281	0	0.24267755	0.86	878	tags=32%, list=8%, signal=34%
LINDSTEDT_DENDRITIC_CELL_MATURATION_A	LINDSTEDT_DENDRITIC_CELL_MATURATION_A	Details ...	39	0.6648205	1.7305919	0	0.24781534	0.87	1818	tags=49%, list=16%, signal=58%
DAUER_STAT3_TARGETS_DN	DAUER_STAT3_TARGETS_DN	Details ...	23	0.79009986	1.7304236	0	0.24401091	0.87	786	tags=57%, list=7%, signal=61%
ZHANG_RESPONSE_TO_IKK_INHIBITOR_AND_TNF_UP	ZHANG_RESPONSE_TO_IKK_INHIBITOR_AND_TNF_UP	Details ...	120	0.51943076	1.7303647	0	0.23974282	0.87	1277	tags=33%, list=11%, signal=36%
ZHAN_MULTIPLE_MYELOMA_CD1_AND_CD2_DN	ZHAN_MULTIPLE_MYELOMA_CD1_AND_CD2_DN	Details ...	28	0.5228135	1.7278774	0	0.23926619	0.88	1809	tags=32%, list=16%, signal=38%
SHAFFER_IRF4_TARGETS_IN_ACTIVATED_B_LYMPHOCYTE	SHAFFER_IRF4_TARGETS_IN_ACTIVATED_B_LYMPHOCYTE	Details ...	56	0.4880677	1.7277584	0	0.23521566	0.88	2575	tags=45%, list=23%, signal=58%
LEE_LIVER_CANCER_ACOX1_UP	LEE_LIVER_CANCER_ACOX1_UP	Details ...	50	0.61102825	1.7262144	0	0.23544939	0.9	2197	tags=58%, list=20%, signal=72%
GENTILE_UV_RESPONSE_CLUSTER_D8	GENTILE_UV_RESPONSE_CLUSTER_D8	Details ...	19	0.61281717	1.7250783	0.03773585	0.23434128	0.92	719	tags=26%, list=6%, signal=28%
ICHIBA_GRAFT_VERSUS_HOST_DISEASE_D7_UP	ICHIBA_GRAFT_VERSUS_HOST_DISEASE_D7_UP	Details ...	87	0.6628989	1.7246702	0	0.23144805	0.92	943	tags=40%, list=8%, signal=44%
WATANABE_RECTAL_CANCER_RADIOTHERAPY_RESPONSIVE_DN	WATANABE_RECTAL_CANCER_RADIOTHERAPY_RESPONSIVE_DN		56	0.52699614	1.722748	0.018867925	0.23184098	0.93	1600	tags=36%, list=14%, signal=41%
XU_HGF_SIGNALING_NOT_VIA_AKT1_48HR_UP	XU_HGF_SIGNALING_NOT_VIA_AKT1_48HR_UP		25	0.632435	1.7208896	0	0.2319658	0.93	995	tags=40%, list=9%, signal=44%
SEITZ_NEOPLASTIC_TRANSFORMATION_BY_8P_DELETION_DN	SEITZ_NEOPLASTIC_TRANSFORMATION_BY_8P_DELETION_DN		20	0.615906	1.7203287	0	0.2287662	0.93	1477	tags=45%, list=13%, signal=52%
REACTOME_STABILIZATION_OF_P53	REACTOME_STABILIZATION_OF_P53		36	0.56061	1.7202145	0.057692308	0.22532207	0.93	4068	tags=75%, list=36%, signal=117%
DORN_ADENOVIRUS_INFECTION_48HR_DN	DORN_ADENOVIRUS_INFECTION_48HR_DN		28	0.5712158	1.7165366	0	0.22745354	0.93	1567	tags=32%, list=14%, signal=37%
HOFFMANN_PRE_BI_TO_LARGE_PRE_BII_LYMPHOCYTE_DN	HOFFMANN_PRE_BI_TO_LARGE_PRE_BII_LYMPHOCYTE_DN		51	0.565432	1.7148051	0	0.22761866	0.94	1111	tags=37%, list=10%, signal=41%
WALLACE_PROSTATE_CANCER_RACE_UP	WALLACE_PROSTATE_CANCER_RACE_UP		169	0.627325	1.7135657	0.04	0.22568023	0.94	1870	tags=53%, list=17%, signal=62%
TONKS_TARGETS_OF_RUNX1_RUNX1T1_FUSION_MONOCYTE_UP	TONKS_TARGETS_OF_RUNX1_RUNX1T1_FUSION_MONOCYTE_UP		128	0.43526328	1.7121465	0	0.22506022	0.94	1997	tags=32%, list=18%, signal=39%
PELLICCIOTTA_HDAC_IN_ANTIGEN_PRESENTATION_DN	PELLICCIOTTA_HDAC_IN_ANTIGEN_PRESENTATION_DN		37	0.5162648	1.711916	0.041666668	0.22234584	0.94	4068	tags=70%, list=36%, signal=110%
WATANABE_COLON_CANCER_MSI_VS_MSS_UP	WATANABE_COLON_CANCER_MSI_VS_MSS_UP		17	0.63996935	1.7083718	0	0.22751905	0.94	1701	tags=41%, list=15%, signal=48%
WANG_SMARCE1_TARGETS_DN	WANG_SMARCE1_TARGETS_DN		205	0.41105193	1.7032455	0	0.2324702	0.94	3029	tags=42%, list=27%, signal=57%
LEE_LIVER_CANCER_MYC_TGFA_UP	LEE_LIVER_CANCER_MYC_TGFA_UP		46	0.55903584	1.7028971	0.02	0.23009108	0.94	2308	tags=52%, list=21%, signal=65%
GRAHAM_CML_QUIESCENT_VS_NORMAL_DIVIDING_UP	GRAHAM_CML_QUIESCENT_VS_NORMAL_DIVIDING_UP		35	0.6142238	1.7020229	0.023255814	0.22900969	0.94	1228	tags=37%, list=11%, signal=42%
BLUM_RESPONSE_TO_SALIRASIB_UP	BLUM_RESPONSE_TO_SALIRASIB_UP		169	0.3612589	1.700853	0	0.2279386	0.94	3159	tags=37%, list=28%, signal=51%
KIM_LRRC3B_TARGETS	KIM_LRRC3B_TARGETS		15	0.82024896	1.6962229	0	0.23326255	0.94	799	tags=60%, list=7%, signal=65%
TAKEDA_TARGETS_OF_NUP98_HOXA9_FUSION_8D_UP	TAKEDA_TARGETS_OF_NUP98_HOXA9_FUSION_8D_UP		84	0.5808107	1.6926632	0	0.23612802	0.94	842	tags=30%, list=8%, signal=32%
MIDORIKAWA_AMPLIFIED_IN_LIVER_CANCER	MIDORIKAWA_AMPLIFIED_IN_LIVER_CANCER		26	0.5904544	1.6918803	0.018867925	0.23375806	0.94	68	tags=15%, list=1%, signal=15%
DUNNE_TARGETS_OF_AML1_MTG8_FUSION_UP	DUNNE_TARGETS_OF_AML1_MTG8_FUSION_UP		32	0.63936013	1.6916173	0	0.23101716	0.94	2177	tags=53%, list=19%, signal=66%
BROWNE_INTERFERON_RESPONSIVE_GENES	BROWNE_INTERFERON_RESPONSIVE_GENES		44	0.7223765	1.6890612	0	0.23357637	0.94	1534	tags=52%, list=14%, signal=60%
REACTOME_VIF_MEDIATED_DEGRADATION_OF_APOBEC3G	REACTOME_VIF_MEDIATED_DEGRADATION_OF_APOBEC3G		39	0.5520038	1.6841234	0.06382979	0.24397177	0.95	4068	tags=74%, list=36%, signal=116%
KYNG_DNA_DAMAGE_UP	KYNG_DNA_DAMAGE_UP		66	0.50266564	1.6812072	0	0.24560805	0.95	953	tags=23%, list=9%, signal=25%
OSADA_ASCL1_TARGETS_DN	OSADA_ASCL1_TARGETS_DN		15	0.7856612	1.6803042	0	0.24471349	0.95	938	tags=60%, list=8%, signal=65%
TSAI_RESPONSE_TO_RADIATION_THERAPY	TSAI_RESPONSE_TO_RADIATION_THERAPY		22	0.73482746	1.6799946	0	0.24310337	0.95	511	tags=45%, list=5%, signal=48%
REACTOME_CHOLESTEROL_BIOSYNTHESIS	REACTOME_CHOLESTEROL_BIOSYNTHESIS		17	0.6502341	1.6735196	0.040816326	0.25151932	0.96	2182	tags=47%, list=19%, signal=58%
MUNSHI_MULTIPLE_MYELOMA_UP	MUNSHI_MULTIPLE_MYELOMA_UP		44	0.45885742	1.6727643	0.018518519	0.2501744	0.96	1406	tags=27%, list=13%, signal=31%
DAZARD_UV_RESPONSE_CLUSTER_G2	DAZARD_UV_RESPONSE_CLUSTER_G2		15	0.6726456	1.6705421	0.022222223	0.25235963	0.96	878	tags=40%, list=8%, signal=43%
REACTOME_SIGNALING_BY_WNT	REACTOME_SIGNALING_BY_WNT		47	0.48558274	1.6691148	0.04	0.25282988	0.96	4068	tags=66%, list=36%, signal=103%
ICHIBA_GRAFT_VERSUS_HOST_DISEASE_35D_UP	ICHIBA_GRAFT_VERSUS_HOST_DISEASE_35D_UP		115	0.6372628	1.6684496	0	0.25130495	0.96	1528	tags=45%, list=14%, signal=52%
FARMER_BREAST_CANCER_CLUSTER_1	FARMER_BREAST_CANCER_CLUSTER_1		26	0.75778186	1.668426	0.03773585	0.24848132	0.96	972	tags=58%, list=9%, signal=63%
SESTO_RESPONSE_TO_UV_C8	SESTO_RESPONSE_TO_UV_C8		49	0.5091758	1.6660748	0.02173913	0.25127503	0.96	2184	tags=37%, list=20%, signal=45%
KEGG_TOLL_LIKE_RECEPTOR_SIGNALING_PATHWAY	KEGG_TOLL_LIKE_RECEPTOR_SIGNALING_PATHWAY		60	0.5031119	1.6630809	0.02	0.25427517	0.96	1606	tags=32%, list=14%, signal=37%
ZHU_CMV_24_HR_UP	ZHU_CMV_24_HR_UP		28	0.52753305	1.6615219	0	0.25349888	0.96	2340	tags=43%, list=21%, signal=54%
FLECHNER_PBL_KIDNEY_TRANSPLANT_OK_VS_DONOR_DN	FLECHNER_PBL_KIDNEY_TRANSPLANT_OK_VS_DONOR_DN		28	0.46757665	1.6613764	0.018181818	0.2509105	0.96	1520	tags=29%, list=14%, signal=33%
KOKKINAKIS_METHIONINE_DEPRIVATION_48HR_UP	KOKKINAKIS_METHIONINE_DEPRIVATION_48HR_UP		83	0.48600718	1.6602008	0	0.25072998	0.96	1934	tags=34%, list=17%, signal=40%
SEITZ_NEOPLASTIC_TRANSFORMATION_BY_8P_DELETION_UP	SEITZ_NEOPLASTIC_TRANSFORMATION_BY_8P_DELETION_UP		47	0.63491964	1.6596131	0	0.2489216	0.96	1109	tags=49%, list=10%, signal=54%
BASSO_B_LYMPHOCYTE_NETWORK	BASSO_B_LYMPHOCYTE_NETWORK		85	0.4131392	1.6596016	0	0.24632868	0.96	3154	tags=44%, list=28%, signal=60%
REACTOME_SEMA4D_IN_SEMAPHORIN_SIGNALING	REACTOME_SEMA4D_IN_SEMAPHORIN_SIGNALING		19	0.5787089	1.6591142	0.022222223	0.24412334	0.96	585	tags=26%, list=5%, signal=28%
MARSON_FOXP3_TARGETS_STIMULATED_UP	MARSON_FOXP3_TARGETS_STIMULATED_UP		16	0.68696564	1.6545578	0	0.24998185	0.96	1235	tags=44%, list=11%, signal=49%
NAGASHIMA_NRG1_SIGNALING_UP	NAGASHIMA_NRG1_SIGNALING_UP		125	0.50430524	1.6544677	0	0.24745676	0.96	1098	tags=28%, list=10%, signal=31%
GAZDA_DIAMOND_BLACKFAN_ANEMIA_PROGENITOR_UP	GAZDA_DIAMOND_BLACKFAN_ANEMIA_PROGENITOR_UP		22	0.5162282	1.653468	0	0.24661487	0.96	1344	tags=36%, list=12%, signal=41%
REACTOME_INNATE_IMMUNITY_SIGNALING	REACTOME_INNATE_IMMUNITY_SIGNALING		68	0.49049252	1.6497328	0	0.25154045	0.96	1606	tags=34%, list=14%, signal=39%
HUANG_FOXA2_TARGETS_UP	HUANG_FOXA2_TARGETS_UP		26	0.5820638	1.6413616	0	0.26676598	0.96	2919	tags=54%, list=26%, signal=73%
BYSTRYKH_HEMATOPOIESIS_STEM_CELL_AND_BRAIN_QTL_CIS	BYSTRYKH_HEMATOPOIESIS_STEM_CELL_AND_BRAIN_QTL_CIS		43	0.47743872	1.6388923	0.041666668	0.26859832	0.96	3076	tags=49%, list=27%, signal=67%
GEISS_RESPONSE_TO_DSRNA_UP	GEISS_RESPONSE_TO_DSRNA_UP		25	0.6228203	1.637284	0.041666668	0.26921552	0.96	2372	tags=64%, list=21%, signal=81%
MAHAJAN_RESPONSE_TO_IL1A_UP	MAHAJAN_RESPONSE_TO_IL1A_UP		45	0.55496085	1.6315246	0	0.27856264	0.96	1157	tags=31%, list=10%, signal=35%
BIOCARTA_CDC42RAC_PATHWAY	BIOCARTA_CDC42RAC_PATHWAY		15	0.55115783	1.6308397	0.02173913	0.27760985	0.96	2128	tags=47%, list=19%, signal=58%
TAKEDA_TARGETS_OF_NUP98_HOXA9_FUSION_10D_UP	TAKEDA_TARGETS_OF_NUP98_HOXA9_FUSION_10D_UP		89	0.583349	1.6262027	0.02173913	0.2836929	0.96	860	tags=34%, list=8%, signal=36%
CHAUHAN_RESPONSE_TO_METHOXYESTRADIOL_UP	CHAUHAN_RESPONSE_TO_METHOXYESTRADIOL_UP		31	0.43402657	1.6258421	0.10204082	0.28195974	0.96	2942	tags=42%, list=26%, signal=57%
ROZANOV_MMP14_TARGETS_UP	ROZANOV_MMP14_TARGETS_UP		159	0.5407551	1.6205982	0.020408163	0.2890816	0.96	2460	tags=50%, list=22%, signal=63%
RASHI_RESPONSE_TO_IONIZING_RADIATION_6	RASHI_RESPONSE_TO_IONIZING_RADIATION_6		70	0.57084626	1.6204953	0.01923077	0.286536	0.96	2113	tags=47%, list=19%, signal=58%
ST_GA12_PATHWAY	ST_GA12_PATHWAY		16	0.5384599	1.6196394	0	0.28578126	0.96	806	tags=25%, list=7%, signal=27%
HAN_SATB1_TARGETS_DN	HAN_SATB1_TARGETS_DN		199	0.4123955	1.6127099	0	0.29626817	0.96	1798	tags=29%, list=16%, signal=34%
BERTUCCI_MEDULLARY_VS_DUCTAL_BREAST_CANCER_UP	BERTUCCI_MEDULLARY_VS_DUCTAL_BREAST_CANCER_UP		107	0.41468805	1.6125598	0.020408163	0.2937271	0.96	1679	tags=28%, list=15%, signal=33%
WANG_ESOPHAGUS_CANCER_VS_NORMAL_UP	WANG_ESOPHAGUS_CANCER_VS_NORMAL_UP		82	0.50200844	1.6109347	0.020408163	0.29356614	0.96	1967	tags=40%, list=18%, signal=48%
RODWELL_AGING_KIDNEY_UP	RODWELL_AGING_KIDNEY_UP		205	0.527146	1.6072333	0.04	0.29939276	0.96	2308	tags=49%, list=21%, signal=60%
HEIDENBLAD_AMPLICON_8Q24_DN	HEIDENBLAD_AMPLICON_8Q24_DN		21	0.49143973	1.6060203	0.02	0.3004027	0.96	970	tags=24%, list=9%, signal=26%
REACTOME_SCF_BETA_TRCP_MEDIATED_DEGRADATION_OF_EMI1	REACTOME_SCF_BETA_TRCP_MEDIATED_DEGRADATION_OF_EMI1		40	0.49687994	1.6059207	0.056603774	0.29800844	0.96	4068	tags=70%, list=36%, signal=110%
KEGG_THYROID_CANCER	KEGG_THYROID_CANCER		16	0.53547007	1.6054269	0.020408163	0.29643393	0.96	1991	tags=44%, list=18%, signal=53%
YAGI_AML_FAB_MARKERS	YAGI_AML_FAB_MARKERS		126	0.428704	1.6031067	0	0.29912427	0.96	1843	tags=33%, list=16%, signal=39%
ST_WNT_BETA_CATENIN_PATHWAY	ST_WNT_BETA_CATENIN_PATHWAY		24	0.6033172	1.602112	0.022222223	0.29849106	0.96	2217	tags=38%, list=20%, signal=47%
REACTOME_SIGNALING_BY_ROBO_RECEPTOR	REACTOME_SIGNALING_BY_ROBO_RECEPTOR		21	0.5955027	1.6014993	0	0.29698026	0.96	2719	tags=67%, list=24%, signal=88%
LEONARD_HYPOXIA	LEONARD_HYPOXIA		26	0.6436396	1.6008486	0.022727273	0.29639196	0.96	2414	tags=54%, list=22%, signal=68%
GENTILE_UV_RESPONSE_CLUSTER_D7	GENTILE_UV_RESPONSE_CLUSTER_D7		25	0.5033507	1.5980078	0.041666668	0.29999435	0.97	2552	tags=44%, list=23%, signal=57%
NIKOLSKY_BREAST_CANCER_20Q11_AMPLICON	NIKOLSKY_BREAST_CANCER_20Q11_AMPLICON		15	0.5222569	1.5947866	0.044444446	0.30187324	0.97	789	tags=20%, list=7%, signal=21%
YAO_TEMPORAL_RESPONSE_TO_PROGESTERONE_CLUSTER_7	YAO_TEMPORAL_RESPONSE_TO_PROGESTERONE_CLUSTER_7		56	0.37037435	1.5903081	0.023809524	0.30972487	0.97	2579	tags=34%, list=23%, signal=44%
MORI_MATURE_B_LYMPHOCYTE_UP	MORI_MATURE_B_LYMPHOCYTE_UP		59	0.5338523	1.5902478	0.0754717	0.30758357	0.97	1967	tags=41%, list=18%, signal=49%
REACTOME_TOLL_RECEPTOR_CASCADES	REACTOME_TOLL_RECEPTOR_CASCADES		53	0.48037162	1.5880928	0.040816326	0.30905923	0.97	2296	tags=40%, list=21%, signal=50%
VALK_AML_CLUSTER_15	VALK_AML_CLUSTER_15		17	0.5871467	1.5873644	0	0.30819193	0.97	1702	tags=47%, list=15%, signal=55%
FLECHNER_BIOPSY_KIDNEY_TRANSPLANT_REJECTED_VS_OK_UP	FLECHNER_BIOPSY_KIDNEY_TRANSPLANT_REJECTED_VS_OK_UP		64	0.6566237	1.5873549	0.041666668	0.30580282	0.97	1923	tags=56%, list=17%, signal=68%
BIOCARTA_RHO_PATHWAY	BIOCARTA_RHO_PATHWAY		27	0.46642688	1.586269	0.039215688	0.3053564	0.97	3314	tags=56%, list=30%, signal=79%
ZHANG_ANTIVIRAL_RESPONSE_TO_RIBAVIRIN_UP	ZHANG_ANTIVIRAL_RESPONSE_TO_RIBAVIRIN_UP		16	0.686978	1.5861732	0.021276595	0.30302542	0.97	947	tags=50%, list=8%, signal=55%
BOYLAN_MULTIPLE_MYELOMA_PCA1_UP	BOYLAN_MULTIPLE_MYELOMA_PCA1_UP		78	0.59728134	1.5831467	0.020408163	0.3069298	0.97	1485	tags=40%, list=13%, signal=46%
XU_AKT1_TARGETS_6HR	XU_AKT1_TARGETS_6HR		17	0.62949187	1.5812943	0.03773585	0.30945665	0.97	691	tags=35%, list=6%, signal=38%
LEE_LIVER_CANCER_E2F1_UP	LEE_LIVER_CANCER_E2F1_UP		48	0.5684965	1.5803062	0	0.31120005	0.97	1235	tags=35%, list=11%, signal=40%
CHEN_HOXA5_TARGETS_9HR_UP	CHEN_HOXA5_TARGETS_9HR_UP		113	0.42059812	1.5797288	0.02173913	0.31034836	0.97	3330	tags=45%, list=30%, signal=64%
WIELAND_UP_BY_HBV_INFECTION	WIELAND_UP_BY_HBV_INFECTION		67	0.62612534	1.5789583	0.039215688	0.3102144	0.97	1870	tags=48%, list=17%, signal=57%
GRAHAM_NORMAL_QUIESCENT_VS_NORMAL_DIVIDING_UP	GRAHAM_NORMAL_QUIESCENT_VS_NORMAL_DIVIDING_UP		35	0.59817934	1.578181	0	0.30881804	0.97	1111	tags=31%, list=10%, signal=35%
HOUSTIS_ROS	HOUSTIS_ROS		26	0.5200181	1.5711166	0.04761905	0.32125586	0.98	1986	tags=35%, list=18%, signal=42%
IVANOVA_HEMATOPOIESIS_LATE_PROGENITOR	IVANOVA_HEMATOPOIESIS_LATE_PROGENITOR		110	0.4425934	1.5707221	0	0.3218043	0.99	2343	tags=39%, list=21%, signal=49%
KLEIN_PRIMARY_EFFUSION_LYMPHOMA_DN	KLEIN_PRIMARY_EFFUSION_LYMPHOMA_DN		37	0.5942391	1.5706624	0.021276595	0.31950572	0.99	1231	tags=43%, list=11%, signal=48%
SAGIV_CD24_TARGETS_DN	SAGIV_CD24_TARGETS_DN		30	0.5772886	1.5704342	0	0.3178336	0.99	1981	tags=43%, list=18%, signal=53%
BOYAULT_LIVER_CANCER_SUBCLASS_G5_DN	BOYAULT_LIVER_CANCER_SUBCLASS_G5_DN		15	0.7127256	1.561209	0.020833334	0.33527023	0.99	1572	tags=60%, list=14%, signal=70%
YAO_TEMPORAL_RESPONSE_TO_PROGESTERONE_CLUSTER_12	YAO_TEMPORAL_RESPONSE_TO_PROGESTERONE_CLUSTER_12		62	0.43956372	1.5575505	0.036363635	0.3398854	0.99	2454	tags=39%, list=22%, signal=49%
VANHARANTA_UTERINE_FIBROID_WITH_7Q_DELETION_DN	VANHARANTA_UTERINE_FIBROID_WITH_7Q_DELETION_DN		17	0.52641404	1.5529348	0.078431375	0.3478612	0.99	188	tags=18%, list=2%, signal=18%
KIM_RESPONSE_TO_TSA_AND_DECITABINE_UP	KIM_RESPONSE_TO_TSA_AND_DECITABINE_UP		76	0.47531992	1.5524635	0.019607844	0.3469407	0.99	1681	tags=34%, list=15%, signal=40%
SATO_SILENCED_BY_METHYLATION_IN_PANCREATIC_CANCER_2	SATO_SILENCED_BY_METHYLATION_IN_PANCREATIC_CANCER_2		30	0.6022984	1.5516297	0	0.34712672	0.99	1449	tags=47%, list=13%, signal=53%
WONG_PROTEASOME_GENE_MODULE	WONG_PROTEASOME_GENE_MODULE		35	0.4544435	1.5508902	0.06896552	0.34644783	0.99	3692	tags=60%, list=33%, signal=89%
BROWNE_HCMV_INFECTION_4HR_UP	BROWNE_HCMV_INFECTION_4HR_UP		34	0.49638802	1.5505966	0	0.3446049	0.99	1109	tags=38%, list=10%, signal=42%
MULLIGHAN_NPM1_MUTATED_SIGNATURE_1_DN	MULLIGHAN_NPM1_MUTATED_SIGNATURE_1_DN		63	0.42009762	1.5498111	0.03448276	0.34455428	0.99	1043	tags=22%, list=9%, signal=24%
TSENG_IRS1_TARGETS_UP	TSENG_IRS1_TARGETS_UP		86	0.48380938	1.5489178	0.06382979	0.34379736	0.99	1671	tags=36%, list=15%, signal=42%
AMIT_EGF_RESPONSE_240_HELA	AMIT_EGF_RESPONSE_240_HELA		42	0.4426021	1.5455831	0.071428575	0.34937182	0.99	2497	tags=36%, list=22%, signal=46%
DIRMEIER_LMP1_RESPONSE_LATE_UP	DIRMEIER_LMP1_RESPONSE_LATE_UP		28	0.49087712	1.5453057	0.08510638	0.3475203	0.99	2548	tags=57%, list=23%, signal=74%
AMIT_EGF_RESPONSE_60_MCF10A	AMIT_EGF_RESPONSE_60_MCF10A		28	0.53725153	1.544922	0.041666668	0.34581095	0.99	3024	tags=57%, list=27%, signal=78%
MULLIGHAN_NPM1_SIGNATURE_3_DN	MULLIGHAN_NPM1_SIGNATURE_3_DN		84	0.43046892	1.5387424	0.05882353	0.35643703	0.99	1127	tags=23%, list=10%, signal=25%
NEWMAN_ERCC6_TARGETS_UP	NEWMAN_ERCC6_TARGETS_UP		15	0.6364076	1.5386645	0.022222223	0.35432255	0.99	2655	tags=53%, list=24%, signal=70%
REACTOME_HIV_INFECTION	REACTOME_HIV_INFECTION		139	0.36013204	1.5384427	0.125	0.35235852	0.99	3865	tags=47%, list=35%, signal=71%
MORI_PLASMA_CELL_DN	MORI_PLASMA_CELL_DN		15	0.6571953	1.53837	0.071428575	0.35036394	0.99	1417	tags=47%, list=13%, signal=53%
GUENTHER_GROWTH_SPHERICAL_VS_ADHERENT_DN	GUENTHER_GROWTH_SPHERICAL_VS_ADHERENT_DN		21	0.5952445	1.5379705	0.03846154	0.34948337	0.99	840	tags=33%, list=8%, signal=36%
HELLER_SILENCED_BY_METHYLATION_UP	HELLER_SILENCED_BY_METHYLATION_UP		158	0.4809175	1.5344584	0.04347826	0.35454774	1	1988	tags=38%, list=18%, signal=46%
SENGUPTA_NASOPHARYNGEAL_CARCINOMA_WITH_LMP1_UP	SENGUPTA_NASOPHARYNGEAL_CARCINOMA_WITH_LMP1_UP		186	0.42061734	1.5336996	0	0.35354424	1	1235	tags=24%, list=11%, signal=26%
REACTOME_SPHINGOLIPID_METABOLISM	REACTOME_SPHINGOLIPID_METABOLISM		15	0.5685467	1.5331867	0.045454547	0.35236678	1	3709	tags=60%, list=33%, signal=90%
NIKOLSKY_BREAST_CANCER_7Q21_Q22_AMPLICON	NIKOLSKY_BREAST_CANCER_7Q21_Q22_AMPLICON		35	0.50189394	1.5328575	0.01754386	0.35132852	1	2648	tags=57%, list=24%, signal=75%
FULCHER_INFLAMMATORY_RESPONSE_LECTIN_VS_LPS_UP	FULCHER_INFLAMMATORY_RESPONSE_LECTIN_VS_LPS_UP		317	0.4000233	1.5285119	0.04255319	0.35788208	1	2208	tags=34%, list=20%, signal=41%
SASSON_RESPONSE_TO_FORSKOLIN_DN	SASSON_RESPONSE_TO_FORSKOLIN_DN		46	0.46338305	1.5276284	0.021276595	0.35775292	1	3187	tags=59%, list=28%, signal=82%
HAHTOLA_MYCOSIS_FUNGOIDES_CD4_UP	HAHTOLA_MYCOSIS_FUNGOIDES_CD4_UP		38	0.5127076	1.52654	0.044444446	0.3579867	1	2128	tags=42%, list=19%, signal=52%
WANG_BARRETTS_ESOPHAGUS_UP	WANG_BARRETTS_ESOPHAGUS_UP		32	0.50547665	1.5253112	0.03448276	0.3592821	1	2297	tags=50%, list=21%, signal=63%
AMIT_SERUM_RESPONSE_40_MCF10A	AMIT_SERUM_RESPONSE_40_MCF10A		22	0.59240615	1.521931	0.056603774	0.36407703	1	3024	tags=64%, list=27%, signal=87%
REACTOME_TCR_SIGNALING	REACTOME_TCR_SIGNALING		32	0.5492866	1.520274	0.10204082	0.36562437	1	3402	tags=63%, list=30%, signal=90%
COULOUARN_TEMPORAL_TGFB1_SIGNATURE_DN	COULOUARN_TEMPORAL_TGFB1_SIGNATURE_DN		86	0.4384458	1.5164366	0.020833334	0.3699963	1	1333	tags=28%, list=12%, signal=31%
NUYTTEN_NIPP1_TARGETS_UP	NUYTTEN_NIPP1_TARGETS_UP		355	0.36131728	1.51582	0	0.3686658	1	2707	tags=38%, list=24%, signal=49%
OUELLET_OVARIAN_CANCER_INVASIVE_VS_LMP_UP	OUELLET_OVARIAN_CANCER_INVASIVE_VS_LMP_UP		85	0.38781714	1.5157967	0.056603774	0.36650988	1	2547	tags=32%, list=23%, signal=41%
CASORELLI_APL_SECONDARY_VS_DE_NOVO_UP	CASORELLI_APL_SECONDARY_VS_DE_NOVO_UP		19	0.6613595	1.5157719	0.03773585	0.3644278	1	2557	tags=58%, list=23%, signal=75%
NAGASHIMA_EGF_SIGNALING_UP	NAGASHIMA_EGF_SIGNALING_UP		41	0.5524913	1.5142965	0.09090909	0.3654833	1	3065	tags=49%, list=27%, signal=67%
AMIT_EGF_RESPONSE_480_MCF10A	AMIT_EGF_RESPONSE_480_MCF10A		26	0.49672216	1.5130254	0.06382979	0.36650932	1	1288	tags=27%, list=12%, signal=30%
CONRAD_STEM_CELL	CONRAD_STEM_CELL		24	0.5333627	1.5104553	0.021276595	0.37135598	1	2036	tags=42%, list=18%, signal=51%
GRADE_COLON_AND_RECTAL_CANCER_UP	GRADE_COLON_AND_RECTAL_CANCER_UP		161	0.362831	1.5092005	0.074074075	0.3716824	1	1999	tags=25%, list=18%, signal=31%
KOKKINAKIS_METHIONINE_DEPRIVATION_96HR_DN	KOKKINAKIS_METHIONINE_DEPRIVATION_96HR_DN		53	0.44522372	1.507959	0.018181818	0.37219524	1	1051	tags=23%, list=9%, signal=25%
REACTOME_CHEMOKINE_RECEPTORS_BIND_CHEMOKINES	REACTOME_CHEMOKINE_RECEPTORS_BIND_CHEMOKINES		42	0.6181073	1.5077239	0.06	0.370844	1	1369	tags=45%, list=12%, signal=51%
HWANG_PROSTATE_CANCER_MARKERS	HWANG_PROSTATE_CANCER_MARKERS		22	0.5714985	1.5066023	0.06521739	0.3713173	1	1512	tags=36%, list=14%, signal=42%
FERRANDO_T_ALL_WITH_MLL_ENL_FUSION_UP	FERRANDO_T_ALL_WITH_MLL_ENL_FUSION_UP		52	0.4429751	1.5052453	0.09615385	0.37248182	1	2372	tags=38%, list=21%, signal=49%
HUANG_DASATINIB_RESISTANCE_UP	HUANG_DASATINIB_RESISTANCE_UP		52	0.52248067	1.5051979	0.11111111	0.3705485	1	2802	tags=52%, list=25%, signal=69%
RIZKI_TUMOR_INVASIVENESS_2D_DN	RIZKI_TUMOR_INVASIVENESS_2D_DN		46	0.38263184	1.5034989	0.020408163	0.37166852	1	1279	tags=22%, list=11%, signal=24%
SENESE_HDAC1_AND_HDAC2_TARGETS_UP	SENESE_HDAC1_AND_HDAC2_TARGETS_UP		117	0.44025713	1.5032114	0.039215688	0.3700658	1	1612	tags=32%, list=14%, signal=37%
FULCHER_INFLAMMATORY_RESPONSE_LECTIN_VS_LPS_DN	FULCHER_INFLAMMATORY_RESPONSE_LECTIN_VS_LPS_DN		235	0.45911533	1.502919	0.10204082	0.3685703	1	2156	tags=40%, list=19%, signal=49%
SASSON_RESPONSE_TO_GONADOTROPHINS_DN	SASSON_RESPONSE_TO_GONADOTROPHINS_DN		46	0.45384362	1.5026482	0.041666668	0.36702397	1	3187	tags=54%, list=28%, signal=76%
BROCKE_APOPTOSIS_REVERSED_BY_IL6	BROCKE_APOPTOSIS_REVERSED_BY_IL6		78	0.46605447	1.5011885	0.024390243	0.36738726	1	1592	tags=29%, list=14%, signal=34%
CHARAFE_BREAST_CANCER_LUMINAL_VS_BASAL_DN	CHARAFE_BREAST_CANCER_LUMINAL_VS_BASAL_DN		258	0.4369857	1.5007917	0.040816326	0.36613783	1	2479	tags=42%, list=22%, signal=53%
GAUSSMANN_MLL_AF4_FUSION_TARGETS_E_UP	GAUSSMANN_MLL_AF4_FUSION_TARGETS_E_UP		56	0.5708847	1.5000371	0.040816326	0.36548936	1	1074	tags=41%, list=10%, signal=45%
ROSS_LEUKEMIA_WITH_MLL_FUSIONS	ROSS_LEUKEMIA_WITH_MLL_FUSIONS		49	0.4846121	1.4999655	0.04255319	0.36364263	1	1215	tags=31%, list=11%, signal=34%
KHETCHOUMIAN_TRIM24_TARGETS_UP	KHETCHOUMIAN_TRIM24_TARGETS_UP		29	0.6507215	1.4995244	0.06382979	0.3630879	1	2205	tags=55%, list=20%, signal=69%
RIGGINS_TAMOXIFEN_RESISTANCE_DN	RIGGINS_TAMOXIFEN_RESISTANCE_DN		132	0.41166672	1.4989338	0	0.36228997	1	2795	tags=47%, list=25%, signal=62%
BIOCARTA_ACTINY_PATHWAY	BIOCARTA_ACTINY_PATHWAY		16	0.5540819	1.4974959	0.04255319	0.36309555	1	2170	tags=56%, list=19%, signal=70%
UZONYI_RESPONSE_TO_LEUKOTRIENE_AND_THROMBIN	UZONYI_RESPONSE_TO_LEUKOTRIENE_AND_THROMBIN		28	0.5663802	1.4945892	0.0625	0.36708295	1	3065	tags=57%, list=27%, signal=78%
LEE_LIVER_CANCER_MYC_E2F1_UP	LEE_LIVER_CANCER_MYC_E2F1_UP		41	0.5601463	1.4945686	0.046511628	0.3652378	1	1243	tags=39%, list=11%, signal=44%
LINDGREN_BLADDER_CANCER_WITH_LOH_IN_CHR9Q	LINDGREN_BLADDER_CANCER_WITH_LOH_IN_CHR9Q		62	0.3556909	1.4941932	0.09259259	0.3637828	1	3131	tags=40%, list=28%, signal=56%
REACTOME_AUTODEGRADATION_OF_CDH1_BY_CDH1_APC	REACTOME_AUTODEGRADATION_OF_CDH1_BY_CDH1_APC		46	0.45826063	1.4934388	0.094339624	0.36307347	1	4068	tags=61%, list=36%, signal=95%
MCBRYAN_PUBERTAL_BREAST_3_4WK_DN	MCBRYAN_PUBERTAL_BREAST_3_4WK_DN		33	0.5072309	1.4928921	0.020408163	0.36213186	1	1927	tags=52%, list=17%, signal=62%
BECKER_TAMOXIFEN_RESISTANCE_UP	BECKER_TAMOXIFEN_RESISTANCE_UP		28	0.5809581	1.4927987	0.045454547	0.36057815	1	979	tags=43%, list=9%, signal=47%
ZHAN_MULTIPLE_MYELOMA_LB_DN	ZHAN_MULTIPLE_MYELOMA_LB_DN		21	0.6545496	1.4921156	0.057692308	0.359913	1	768	tags=43%, list=7%, signal=46%
REACTOME_VPR_MEDIATED_NUCLEAR_IMPORT_OF_PICS	REACTOME_VPR_MEDIATED_NUCLEAR_IMPORT_OF_PICS		20	0.5283958	1.4888307	0.13461539	0.3651436	1	2833	tags=55%, list=25%, signal=73%
APPEL_IMATINIB_RESPONSE	APPEL_IMATINIB_RESPONSE		23	0.554369	1.4885938	0.09259259	0.36411294	1	1999	tags=43%, list=18%, signal=53%
REACTOME_PREFOLDIN_MEDIATED_TRANSFER_OF_SUBSTRATE_TO_CCT_TRIC	REACTOME_PREFOLDIN_MEDIATED_TRANSFER_OF_SUBSTRATE_TO_CCT_TRIC		17	0.52812135	1.4870303	0.04347826	0.36642736	1	4408	tags=88%, list=39%, signal=145%
GENTILE_UV_RESPONSE_CLUSTER_D6	GENTILE_UV_RESPONSE_CLUSTER_D6		17	0.5719095	1.4849361	0.10869565	0.37002927	1	1316	tags=35%, list=12%, signal=40%
SWEET_LUNG_CANCER_KRAS_UP	SWEET_LUNG_CANCER_KRAS_UP		371	0.36410505	1.4848138	0.045454547	0.36854446	1	2033	tags=30%, list=18%, signal=35%
ROSS_AML_WITH_CBFB_MYH11_FUSION	ROSS_AML_WITH_CBFB_MYH11_FUSION		35	0.5862294	1.4843147	0.056603774	0.36762866	1	1637	tags=43%, list=15%, signal=50%
GRUETZMANN_PANCREATIC_CANCER_UP	GRUETZMANN_PANCREATIC_CANCER_UP		252	0.41019133	1.4837003	0.094339624	0.36664084	1	2421	tags=36%, list=22%, signal=45%
REACTOME_DOWNSTREAM_TCR_SIGNALING	REACTOME_DOWNSTREAM_TCR_SIGNALING		20	0.5078737	1.4820895	0.12	0.36852127	1	3402	tags=55%, list=30%, signal=79%
REACTOME_APOPTOSIS	REACTOME_APOPTOSIS		88	0.34083188	1.4810677	0.09615385	0.36891654	1	3692	tags=49%, list=33%, signal=72%
GENTILE_UV_HIGH_DOSE_DN	GENTILE_UV_HIGH_DOSE_DN		158	0.35775247	1.4810617	0.040816326	0.3671514	1	2402	tags=31%, list=21%, signal=39%
BEIER_GLIOMA_STEM_CELL_UP	BEIER_GLIOMA_STEM_CELL_UP		24	0.5509594	1.4797834	0.01923077	0.3684859	1	2035	tags=46%, list=18%, signal=56%
BIOCARTA_NKCELLS_PATHWAY	BIOCARTA_NKCELLS_PATHWAY		15	0.677967	1.478797	0.04761905	0.3685296	1	2241	tags=67%, list=20%, signal=83%
EINAV_INTERFERON_SIGNATURE_IN_CANCER	EINAV_INTERFERON_SIGNATURE_IN_CANCER		15	0.73645866	1.4785049	0.040816326	0.36756688	1	2218	tags=80%, list=20%, signal=100%
ROZANOV_MMP14_TARGETS_SUBSET	ROZANOV_MMP14_TARGETS_SUBSET		24	0.70097643	1.4777561	0.0625	0.36761153	1	1004	tags=54%, list=9%, signal=59%
SENESE_HDAC2_TARGETS_UP	SENESE_HDAC2_TARGETS_UP		66	0.45220673	1.4767371	0.06382979	0.36826253	1	2922	tags=48%, list=26%, signal=65%
REACTOME_INTEGRIN_ALPHAIIBBETA3_SIGNALING	REACTOME_INTEGRIN_ALPHAIIBBETA3_SIGNALING		17	0.5565133	1.475576	0.09615385	0.36926526	1	1809	tags=53%, list=16%, signal=63%
MOHANKUMAR_TLX1_TARGETS_DN	MOHANKUMAR_TLX1_TARGETS_DN		82	0.45035237	1.4737512	0.02	0.37144673	1	1410	tags=32%, list=13%, signal=36%
LI_LUNG_CANCER	LI_LUNG_CANCER		29	0.50125474	1.4729913	0.021276595	0.37130585	1	1231	tags=31%, list=11%, signal=35%
FUJII_YBX1_TARGETS_UP	FUJII_YBX1_TARGETS_UP		16	0.5697535	1.4729702	0.056603774	0.36972988	1	1316	tags=50%, list=12%, signal=57%
LU_AGING_BRAIN_DN	LU_AGING_BRAIN_DN		155	0.42721212	1.4727628	0.02173913	0.36875203	1	2892	tags=45%, list=26%, signal=59%
GARY_CD5_TARGETS_UP	GARY_CD5_TARGETS_UP		292	0.31737584	1.4709294	0.04255319	0.3702835	1	1228	tags=17%, list=11%, signal=19%
TONKS_TARGETS_OF_RUNX1_RUNX1T1_FUSION_SUSTAINED_IN_MONOCYTE_UP	TONKS_TARGETS_OF_RUNX1_RUNX1T1_FUSION_SUSTAINED_IN_MONOCYTE_UP		15	0.55897146	1.4695786	0.020833334	0.37133902	1	370	tags=20%, list=3%, signal=21%
TONKS_TARGETS_OF_RUNX1_RUNX1T1_FUSION_MONOCYTE_DN	TONKS_TARGETS_OF_RUNX1_RUNX1T1_FUSION_MONOCYTE_DN		32	0.56696254	1.4690683	0.104166664	0.37111953	1	1933	tags=44%, list=17%, signal=53%
WANG_CLIM2_TARGETS_UP	WANG_CLIM2_TARGETS_UP		110	0.34576288	1.4678253	0	0.37201545	1	1784	tags=22%, list=16%, signal=26%
REACTOME_TOLL_LIKE_RECEPTOR_3_CASCADE	REACTOME_TOLL_LIKE_RECEPTOR_3_CASCADE		37	0.42915156	1.4668151	0.10869565	0.37322682	1	3055	tags=49%, list=27%, signal=67%
WONG_ENDMETRIUM_CANCER_UP	WONG_ENDMETRIUM_CANCER_UP		15	0.6615725	1.4663097	0.04347826	0.37245026	1	1556	tags=60%, list=14%, signal=70%
BOHN_PRIMARY_IMMUNODEFICIENCY_SYNDROM_DN	BOHN_PRIMARY_IMMUNODEFICIENCY_SYNDROM_DN		18	0.57690245	1.4651322	0.0625	0.37282345	1	2502	tags=50%, list=22%, signal=64%
BASSO_CD40_SIGNALING_UP	BASSO_CD40_SIGNALING_UP		63	0.48710462	1.4650208	0.09090909	0.37143624	1	2390	tags=40%, list=21%, signal=50%
HEIDENBLAD_AMPLIFIED_IN_PANCREATIC_CANCER	HEIDENBLAD_AMPLIFIED_IN_PANCREATIC_CANCER		20	0.4894884	1.4648594	0.054545455	0.3700984	1	2935	tags=45%, list=26%, signal=61%
REACTOME_TOLL_LIKE_RECEPTOR_4_CASCADE	REACTOME_TOLL_LIKE_RECEPTOR_4_CASCADE		18	0.5836367	1.4632937	0.10526316	0.37159285	1	1606	tags=44%, list=14%, signal=52%
ZHAN_MULTIPLE_MYELOMA_MS_DN	ZHAN_MULTIPLE_MYELOMA_MS_DN		18	0.46652624	1.4626855	0.13559322	0.37119672	1	1946	tags=33%, list=17%, signal=40%
DITTMER_PTHLH_TARGETS_DN	DITTMER_PTHLH_TARGETS_DN		50	0.38894776	1.4624735	0.022222223	0.3703087	1	3334	tags=42%, list=30%, signal=60%
GNATENKO_PLATELET_SIGNATURE	GNATENKO_PLATELET_SIGNATURE		20	0.5485624	1.4617448	0.018867925	0.37017086	1	1359	tags=35%, list=12%, signal=40%
AMIT_SERUM_RESPONSE_120_MCF10A	AMIT_SERUM_RESPONSE_120_MCF10A		45	0.5021626	1.459761	0.06521739	0.3724486	1	557	tags=24%, list=5%, signal=26%
REACTOME_PLATELET_AGGREGATION_PLUG_FORMATION	REACTOME_PLATELET_AGGREGATION_PLUG_FORMATION		19	0.5185102	1.4592886	0.12727273	0.37168464	1	1809	tags=47%, list=16%, signal=56%
FALVELLA_SMOKERS_WITH_LUNG_CANCER	FALVELLA_SMOKERS_WITH_LUNG_CANCER		47	0.4496969	1.459065	0	0.37081558	1	1512	tags=28%, list=14%, signal=32%
RUGO_RESPONSE_TO_GAMMA_RADIATION	RUGO_RESPONSE_TO_GAMMA_RADIATION		34	0.47642386	1.458586	0.055555556	0.3707705	1	1406	tags=26%, list=13%, signal=30%
KYNG_DNA_DAMAGE_BY_GAMMA_RADIATION	KYNG_DNA_DAMAGE_BY_GAMMA_RADIATION		34	0.47642386	1.458586	0.055555556	0.36920604	1	1406	tags=26%, list=13%, signal=30%
FLECHNER_PBL_KIDNEY_TRANSPLANT_OK_VS_DONOR_UP	FLECHNER_PBL_KIDNEY_TRANSPLANT_OK_VS_DONOR_UP		98	0.34428933	1.4578981	0.08163265	0.36854935	1	1964	tags=26%, list=18%, signal=31%
HOFMANN_MYELODYSPLASTIC_SYNDROM_LOW_RISK_DN	HOFMANN_MYELODYSPLASTIC_SYNDROM_LOW_RISK_DN		17	0.47187233	1.4562324	0.045454547	0.37060937	1	2785	tags=59%, list=25%, signal=78%
HOOI_ST7_TARGETS_UP	HOOI_ST7_TARGETS_UP		39	0.5001514	1.4561132	0.020833334	0.36948714	1	1143	tags=28%, list=10%, signal=31%
WATANABE_RECTAL_CANCER_RADIOTHERAPY_RESPONSIVE_UP	WATANABE_RECTAL_CANCER_RADIOTHERAPY_RESPONSIVE_UP		66	0.3396752	1.4515435	0.12244898	0.37816367	1	2608	tags=30%, list=23%, signal=39%
BIOCARTA_NKT_PATHWAY	BIOCARTA_NKT_PATHWAY		21	0.6086197	1.4498098	0.03846154	0.38006887	1	1765	tags=52%, list=16%, signal=62%
NAKAMURA_METASTASIS_MODEL_UP	NAKAMURA_METASTASIS_MODEL_UP		25	0.5547567	1.4488381	0.06896552	0.38061306	1	2567	tags=52%, list=23%, signal=67%
ONKEN_UVEAL_MELANOMA_UP	ONKEN_UVEAL_MELANOMA_UP		449	0.32666388	1.4480683	0.071428575	0.3805482	1	2559	tags=33%, list=23%, signal=40%
BIOCARTA_ECM_PATHWAY	BIOCARTA_ECM_PATHWAY		17	0.5159331	1.4444997	0.08	0.386931	1	2411	tags=53%, list=22%, signal=67%
KORKOLA_EMBRYONAL_CARCINOMA_UP	KORKOLA_EMBRYONAL_CARCINOMA_UP		31	0.4703896	1.443485	0.08163265	0.3872191	1	1213	tags=23%, list=11%, signal=25%
ROSS_AML_WITH_MLL_FUSIONS	ROSS_AML_WITH_MLL_FUSIONS		53	0.44502702	1.4433099	0.078431375	0.38583305	1	1956	tags=38%, list=17%, signal=46%
CROONQUIST_STROMAL_STIMULATION_UP	CROONQUIST_STROMAL_STIMULATION_UP		34	0.60557353	1.4430887	0.083333336	0.38463217	1	910	tags=35%, list=8%, signal=38%
RUGO_ENVIRONMENTAL_STRESS_RESPONSE_UP	RUGO_ENVIRONMENTAL_STRESS_RESPONSE_UP		20	0.5326553	1.4427118	0.022727273	0.38386685	1	1235	tags=30%, list=11%, signal=34%
FOSTER_INFLAMMATORY_RESPONSE_LPS_DN	FOSTER_INFLAMMATORY_RESPONSE_LPS_DN		233	0.39743054	1.4425683	0.04255319	0.3823754	1	2428	tags=39%, list=22%, signal=49%
CHIARADONNA_NEOPLASTIC_TRANSFORMATION_CDC25_UP	CHIARADONNA_NEOPLASTIC_TRANSFORMATION_CDC25_UP		87	0.49778265	1.4425185	0.0754717	0.380937	1	676	tags=23%, list=6%, signal=24%
JIANG_TIP30_TARGETS_UP	JIANG_TIP30_TARGETS_UP		34	0.47600228	1.44225	0.06382979	0.38021025	1	936	tags=24%, list=8%, signal=26%
DAVICIONI_PAX_FOXO1_SIGNATURE_IN_ARMS_UP	DAVICIONI_PAX_FOXO1_SIGNATURE_IN_ARMS_UP		34	0.46962956	1.4420385	0.083333336	0.37919852	1	1590	tags=32%, list=14%, signal=38%
ROSS_AML_WITH_AML1_ETO_FUSION	ROSS_AML_WITH_AML1_ETO_FUSION		45	0.41165894	1.4414886	0.05357143	0.3789713	1	2270	tags=38%, list=20%, signal=47%
KYNG_ENVIRONMENTAL_STRESS_RESPONSE_UP	KYNG_ENVIRONMENTAL_STRESS_RESPONSE_UP		22	0.51198083	1.4413927	0.023255814	0.37771288	1	1235	tags=27%, list=11%, signal=31%
SHAFFER_IRF4_TARGETS_IN_MYELOMA_VS_MATURE_B_LYMPHOCYTE	SHAFFER_IRF4_TARGETS_IN_MYELOMA_VS_MATURE_B_LYMPHOCYTE		69	0.38710198	1.4411759	0.10204082	0.37691188	1	2597	tags=35%, list=23%, signal=45%
BILD_HRAS_ONCOGENIC_SIGNATURE	BILD_HRAS_ONCOGENIC_SIGNATURE		140	0.40710115	1.4401126	0.04255319	0.37753218	1	1719	tags=29%, list=15%, signal=34%
LI_AMPLIFIED_IN_LUNG_CANCER	LI_AMPLIFIED_IN_LUNG_CANCER		123	0.35030076	1.4396809	0.075	0.37661815	1	994	tags=15%, list=9%, signal=17%
KENNY_CTNNB1_TARGETS_UP	KENNY_CTNNB1_TARGETS_UP		32	0.48591962	1.4389627	0.06779661	0.3770045	1	2966	tags=41%, list=26%, signal=55%
DAUER_STAT3_TARGETS_UP	DAUER_STAT3_TARGETS_UP		21	0.5404666	1.4380475	0.11627907	0.3775793	1	1228	tags=38%, list=11%, signal=43%
GILDEA_METASTASIS	GILDEA_METASTASIS		19	0.71821475	1.436298	0.069767445	0.37936023	1	790	tags=53%, list=7%, signal=57%
SWEET_KRAS_TARGETS_DN	SWEET_KRAS_TARGETS_DN		15	0.5111919	1.4362154	0.05882353	0.37828046	1	1052	tags=27%, list=9%, signal=29%
KEGG_LYSOSOME	KEGG_LYSOSOME		82	0.37605482	1.4359841	0.12	0.3773328	1	2132	tags=29%, list=19%, signal=36%
KEGG_PRION_DISEASES	KEGG_PRION_DISEASES		20	0.5384949	1.4358803	0.115384616	0.3762167	1	1471	tags=40%, list=13%, signal=46%
LEE_LIVER_CANCER_CIPROFIBRATE_UP	LEE_LIVER_CANCER_CIPROFIBRATE_UP		49	0.5051294	1.4356452	0.056603774	0.3752483	1	2308	tags=47%, list=21%, signal=59%
GRADE_COLON_VS_RECTAL_CANCER_DN	GRADE_COLON_VS_RECTAL_CANCER_DN		27	0.48884428	1.4350989	0.057692308	0.37498787	1	1586	tags=30%, list=14%, signal=34%
RUTELLA_RESPONSE_TO_HGF_VS_CSF2RB_AND_IL4_UP	RUTELLA_RESPONSE_TO_HGF_VS_CSF2RB_AND_IL4_UP		248	0.4074794	1.4349568	0.10204082	0.37379196	1	2033	tags=32%, list=18%, signal=38%
REACTOME_AXON_GUIDANCE	REACTOME_AXON_GUIDANCE		109	0.4424305	1.4339184	0.06521739	0.37490317	1	2235	tags=36%, list=20%, signal=44%
CHIARADONNA_NEOPLASTIC_TRANSFORMATION_CDC25_DN	CHIARADONNA_NEOPLASTIC_TRANSFORMATION_CDC25_DN		129	0.42169368	1.4335887	0.11764706	0.37397295	1	1828	tags=33%, list=16%, signal=38%
ZHAN_LATE_DIFFERENTIATION_GENES_UP	ZHAN_LATE_DIFFERENTIATION_GENES_UP		17	0.5992795	1.4296762	0.11111111	0.38092425	1	2681	tags=53%, list=24%, signal=70%
KOKKINAKIS_METHIONINE_DEPRIVATION_96HR_UP	KOKKINAKIS_METHIONINE_DEPRIVATION_96HR_UP		75	0.43764454	1.4289709	0.07692308	0.38093618	1	1422	tags=25%, list=13%, signal=29%
ELVIDGE_HIF1A_AND_HIF2A_TARGETS_UP	ELVIDGE_HIF1A_AND_HIF2A_TARGETS_UP		26	0.49392265	1.4283133	0.08	0.3809186	1	2942	tags=58%, list=26%, signal=78%
HELLER_HDAC_TARGETS_DN	HELLER_HDAC_TARGETS_DN		169	0.38281375	1.4281996	0	0.37963486	1	1967	tags=33%, list=18%, signal=39%
BOYAULT_LIVER_CANCER_SUBCLASS_G1_DN	BOYAULT_LIVER_CANCER_SUBCLASS_G1_DN		25	0.46801355	1.4273024	0.1	0.38043472	1	1774	tags=40%, list=16%, signal=47%
MORI_LARGE_PRE_BII_LYMPHOCYTE_DN	MORI_LARGE_PRE_BII_LYMPHOCYTE_DN		34	0.57685214	1.4269902	0.18367347	0.3799098	1	1967	tags=56%, list=18%, signal=68%
ST_GA13_PATHWAY	ST_GA13_PATHWAY		19	0.4540636	1.4263763	0.07272727	0.37968346	1	682	tags=21%, list=6%, signal=22%
SPIRA_SMOKERS_LUNG_CANCER_UP	SPIRA_SMOKERS_LUNG_CANCER_UP		24	0.49543917	1.4243821	0.074074075	0.38249502	1	842	tags=21%, list=8%, signal=22%
HELLER_HDAC_TARGETS_SILENCED_BY_METHYLATION_DN	HELLER_HDAC_TARGETS_SILENCED_BY_METHYLATION_DN		158	0.37030438	1.4239575	0.040816326	0.38223627	1	1930	tags=30%, list=17%, signal=35%
LI_CISPLATIN_RESISTANCE_DN	LI_CISPLATIN_RESISTANCE_DN		19	0.6301712	1.4220612	0.057692308	0.38398984	1	2760	tags=68%, list=25%, signal=91%
MOOTHA_GLYCOLYSIS	MOOTHA_GLYCOLYSIS		15	0.6004809	1.4170831	0.071428575	0.39450535	1	2173	tags=33%, list=19%, signal=41%
GAJATE_RESPONSE_TO_TRABECTEDIN_UP	GAJATE_RESPONSE_TO_TRABECTEDIN_UP		35	0.5049652	1.4156168	0.04	0.39654437	1	2718	tags=57%, list=24%, signal=75%
DANG_REGULATED_BY_MYC_DN	DANG_REGULATED_BY_MYC_DN		167	0.42964825	1.4152714	0.13207547	0.39603892	1	2428	tags=38%, list=22%, signal=47%
AMIT_EGF_RESPONSE_120_MCF10A	AMIT_EGF_RESPONSE_120_MCF10A		26	0.47692975	1.414578	0.12195122	0.39639497	1	2919	tags=38%, list=26%, signal=52%
LEE_LIVER_CANCER_SURVIVAL_DN	LEE_LIVER_CANCER_SURVIVAL_DN		83	0.37540296	1.4145137	0.115384616	0.39510664	1	2935	tags=39%, list=26%, signal=52%
ELLWOOD_MYC_TARGETS_DN	ELLWOOD_MYC_TARGETS_DN		31	0.47776103	1.4135431	0.0952381	0.3958	1	1632	tags=35%, list=15%, signal=41%
HADDAD_B_LYMPHOCYTE_PROGENITOR	HADDAD_B_LYMPHOCYTE_PROGENITOR		144	0.38306558	1.4113166	0.018867925	0.3994828	1	2019	tags=30%, list=18%, signal=36%
BYSTRYKH_HEMATOPOIESIS_STEM_CELL_QTL_CIS	BYSTRYKH_HEMATOPOIESIS_STEM_CELL_QTL_CIS		105	0.3752229	1.4112629	0.11111111	0.3981845	1	1409	tags=24%, list=13%, signal=27%
LEE_LIVER_CANCER_DENA_UP	LEE_LIVER_CANCER_DENA_UP		46	0.5248319	1.409935	0.03846154	0.3989406	1	2205	tags=50%, list=20%, signal=62%
ROY_WOUND_BLOOD_VESSEL_UP	ROY_WOUND_BLOOD_VESSEL_UP		34	0.6000515	1.4091893	0.18	0.39869878	1	967	tags=29%, list=9%, signal=32%
MARKEY_RB1_CHRONIC_LOF_DN	MARKEY_RB1_CHRONIC_LOF_DN		90	0.5086057	1.4082094	0.18	0.39960906	1	1897	tags=40%, list=17%, signal=48%
SEIDEN_ONCOGENESIS_BY_MET	SEIDEN_ONCOGENESIS_BY_MET		59	0.40386885	1.4066671	0.09615385	0.4015811	1	2473	tags=39%, list=22%, signal=50%
BIOCARTA_TOLL_PATHWAY	BIOCARTA_TOLL_PATHWAY		21	0.4606895	1.4066385	0.104166664	0.40024802	1	2567	tags=43%, list=23%, signal=55%
CHANDRAN_METASTASIS_UP	CHANDRAN_METASTASIS_UP		44	0.4334867	1.4060013	0.06	0.40040898	1	1898	tags=36%, list=17%, signal=44%
MORI_PRE_BI_LYMPHOCYTE_DN	MORI_PRE_BI_LYMPHOCYTE_DN		49	0.44039917	1.4038454	0.1627907	0.40415004	1	1888	tags=37%, list=17%, signal=44%
UDAYAKUMAR_MED1_TARGETS_DN	UDAYAKUMAR_MED1_TARGETS_DN		146	0.3531744	1.4038172	0	0.4028955	1	1114	tags=19%, list=10%, signal=21%
REACTOME_SIGNALING_IN_IMMUNE_SYSTEM	REACTOME_SIGNALING_IN_IMMUNE_SYSTEM		203	0.43261632	1.4022585	0.09259259	0.40477276	1	2241	tags=35%, list=20%, signal=43%
BOYAULT_LIVER_CANCER_SUBCLASS_G12_UP	BOYAULT_LIVER_CANCER_SUBCLASS_G12_UP		24	0.42377397	1.4020219	0.10869565	0.40386748	1	2040	tags=46%, list=18%, signal=56%
HOFFMANN_PRE_BI_TO_LARGE_PRE_BII_LYMPHOCYTE_UP	HOFFMANN_PRE_BI_TO_LARGE_PRE_BII_LYMPHOCYTE_UP		15	0.5451121	1.3997376	0.1	0.40818155	1	2019	tags=40%, list=18%, signal=49%
HAHTOLA_MYCOSIS_FUNGOIDES_SKIN_UP	HAHTOLA_MYCOSIS_FUNGOIDES_SKIN_UP		117	0.38903365	1.399216	0.08510638	0.4078021	1	2524	tags=37%, list=23%, signal=47%
TAKEDA_TARGETS_OF_NUP98_HOXA9_FUSION_16D_UP	TAKEDA_TARGETS_OF_NUP98_HOXA9_FUSION_16D_UP		82	0.4828215	1.3987014	0.06	0.40752986	1	884	tags=24%, list=8%, signal=26%
KEGG_CHEMOKINE_SIGNALING_PATHWAY	KEGG_CHEMOKINE_SIGNALING_PATHWAY		129	0.42602387	1.3985023	0.1	0.4065935	1	1809	tags=32%, list=16%, signal=37%
ZHAN_MULTIPLE_MYELOMA_SPIKED	ZHAN_MULTIPLE_MYELOMA_SPIKED		15	0.6429748	1.3979118	0.11363637	0.40621576	1	1512	tags=53%, list=14%, signal=62%
KIM_WT1_TARGETS_12HR_UP	KIM_WT1_TARGETS_12HR_UP		91	0.43940294	1.3978181	0.046511628	0.40521926	1	2192	tags=35%, list=20%, signal=43%
APPIERTO_RESPONSE_TO_FENRETINIDE_DN	APPIERTO_RESPONSE_TO_FENRETINIDE_DN		23	0.46886212	1.3977493	0.11111111	0.40413952	1	4391	tags=65%, list=39%, signal=107%
KEGG_COMPLEMENT_AND_COAGULATION_CASCADES	KEGG_COMPLEMENT_AND_COAGULATION_CASCADES		54	0.5198351	1.3947948	0.07692308	0.40876496	1	2120	tags=46%, list=19%, signal=57%
KEGG_ENDOMETRIAL_CANCER	KEGG_ENDOMETRIAL_CANCER		31	0.41769755	1.3941123	0.11363637	0.40865546	1	1471	tags=23%, list=13%, signal=26%
HUPER_BREAST_BASAL_VS_LUMINAL_UP	HUPER_BREAST_BASAL_VS_LUMINAL_UP		31	0.65939575	1.3921127	0.11627907	0.41186994	1	1642	tags=55%, list=15%, signal=64%
TOOKER_GEMCITABINE_RESISTANCE_DN	TOOKER_GEMCITABINE_RESISTANCE_DN		78	0.35374695	1.3911601	0.040816326	0.41275328	1	2033	tags=32%, list=18%, signal=39%
TOOKER_RESPONSE_TO_BEXAROTENE_UP	TOOKER_RESPONSE_TO_BEXAROTENE_UP		78	0.35374695	1.3911601	0.040816326	0.4114175	1	2033	tags=32%, list=18%, signal=39%
ZHOU_INFLAMMATORY_RESPONSE_LIVE_UP	ZHOU_INFLAMMATORY_RESPONSE_LIVE_UP		219	0.36903027	1.3905194	0.044444446	0.41121554	1	1943	tags=29%, list=17%, signal=35%
HOFMANN_CELL_LYMPHOMA_UP	HOFMANN_CELL_LYMPHOMA_UP		26	0.43881956	1.389052	0.05263158	0.41345528	1	3744	tags=54%, list=33%, signal=81%
AMUNDSON_POOR_SURVIVAL_AFTER_GAMMA_RADIATION_8G	AMUNDSON_POOR_SURVIVAL_AFTER_GAMMA_RADIATION_8G		53	0.4607013	1.3885694	0.09090909	0.4132073	1	1968	tags=32%, list=18%, signal=39%
PROVENZANI_METASTASIS_DN	PROVENZANI_METASTASIS_DN		94	0.38374564	1.3870537	0.023809524	0.41511938	1	1572	tags=24%, list=14%, signal=28%
SENESE_HDAC1_TARGETS_UP	SENESE_HDAC1_TARGETS_UP		219	0.3374361	1.3868582	0.078431375	0.41413343	1	2813	tags=36%, list=25%, signal=47%
TAVOR_CEBPA_TARGETS_UP	TAVOR_CEBPA_TARGETS_UP		36	0.44463623	1.3867974	0.074074075	0.412963	1	586	tags=19%, list=5%, signal=20%
MCLACHLAN_DENTAL_CARIES_UP	MCLACHLAN_DENTAL_CARIES_UP		134	0.54214823	1.3856369	0.06666667	0.4137139	1	1687	tags=42%, list=15%, signal=49%
REACTOME_CD28_CO_STIMULATION	REACTOME_CD28_CO_STIMULATION		19	0.5081479	1.384221	0.06818182	0.41656506	1	1058	tags=32%, list=9%, signal=35%
HOEBEKE_LYMPHOID_STEM_CELL_DN	HOEBEKE_LYMPHOID_STEM_CELL_DN		63	0.39231476	1.3840199	0	0.41572016	1	1106	tags=24%, list=10%, signal=26%
LANDIS_ERBB2_BREAST_TUMORS_65_DN	LANDIS_ERBB2_BREAST_TUMORS_65_DN		30	0.573092	1.3823879	0.12727273	0.41883963	1	1700	tags=37%, list=15%, signal=43%
RASHI_RESPONSE_TO_IONIZING_RADIATION_4	RASHI_RESPONSE_TO_IONIZING_RADIATION_4		46	0.40110293	1.3820434	0.09615385	0.41834417	1	464	tags=11%, list=4%, signal=11%
SHAFFER_IRF4_TARGETS_IN_PLASMA_CELL_VS_MATURE_B_LYMPHOCYTE	SHAFFER_IRF4_TARGETS_IN_PLASMA_CELL_VS_MATURE_B_LYMPHOCYTE		48	0.42943728	1.3812915	0.08695652	0.418101	1	2959	tags=48%, list=26%, signal=65%
WU_CELL_MIGRATION	WU_CELL_MIGRATION		120	0.44539115	1.3808248	0.083333336	0.41793814	1	1572	tags=34%, list=14%, signal=39%
RODWELL_AGING_KIDNEY_NO_BLOOD_UP	RODWELL_AGING_KIDNEY_NO_BLOOD_UP		104	0.51032585	1.3802978	0.09090909	0.4177864	1	2433	tags=49%, list=22%, signal=62%
NIKOLSKY_BREAST_CANCER_8Q23_Q24_AMPLICON	NIKOLSKY_BREAST_CANCER_8Q23_Q24_AMPLICON		71	0.3774065	1.380278	0.08163265	0.41652757	1	2922	tags=38%, list=26%, signal=51%
REACTOME_TRANSPORT_OF_RIBONUCLEOPROTEINS_INTO_THE_HOST_NUCLEUS	REACTOME_TRANSPORT_OF_RIBONUCLEOPROTEINS_INTO_THE_HOST_NUCLEUS		18	0.4968528	1.3791293	0.13207547	0.41768953	1	2833	tags=50%, list=25%, signal=67%
RUTELLA_RESPONSE_TO_HGF_UP	RUTELLA_RESPONSE_TO_HGF_UP		258	0.37651038	1.3787208	0.078431375	0.41747656	1	2071	tags=29%, list=18%, signal=35%
REACTOME_GLUCONEOGENESIS	REACTOME_GLUCONEOGENESIS		19	0.5738617	1.3785249	0.094339624	0.41666678	1	334	tags=16%, list=3%, signal=16%
DIAZ_CHRONIC_MEYLOGENOUS_LEUKEMIA_DN	DIAZ_CHRONIC_MEYLOGENOUS_LEUKEMIA_DN		80	0.4764276	1.3781463	0.08	0.41613466	1	1129	tags=28%, list=10%, signal=30%
CAVARD_LIVER_CANCER_MALIGNANT_VS_BENIGN	CAVARD_LIVER_CANCER_MALIGNANT_VS_BENIGN		20	0.518871	1.3774222	0.08888889	0.4161244	1	207	tags=20%, list=2%, signal=20%
FONTAINE_THYROID_TUMOR_UNCERTAIN_MALIGNANCY_DN	FONTAINE_THYROID_TUMOR_UNCERTAIN_MALIGNANCY_DN		18	0.5845828	1.3770907	0.104166664	0.41545993	1	2959	tags=61%, list=26%, signal=83%
GALLUZZI_PERMEABILIZE_MITOCHONDRIA	GALLUZZI_PERMEABILIZE_MITOCHONDRIA		26	0.4160889	1.3757834	0.078431375	0.4172183	1	812	tags=15%, list=7%, signal=17%
WINTER_HYPOXIA_METAGENE	WINTER_HYPOXIA_METAGENE		149	0.41036186	1.3744899	0.093023255	0.4195782	1	1279	tags=25%, list=11%, signal=28%
RUTELLA_RESPONSE_TO_CSF2RB_AND_IL4_DN	RUTELLA_RESPONSE_TO_CSF2RB_AND_IL4_DN		190	0.39782867	1.3744448	0.13725491	0.41850755	1	2033	tags=32%, list=18%, signal=39%
COULOUARN_TEMPORAL_TGFB1_SIGNATURE_UP	COULOUARN_TEMPORAL_TGFB1_SIGNATURE_UP		57	0.40906674	1.3743465	0.05263158	0.41759187	1	2508	tags=40%, list=22%, signal=52%
VALK_AML_CLUSTER_1	VALK_AML_CLUSTER_1		16	0.5736128	1.3740444	0.02173913	0.4172175	1	1956	tags=50%, list=17%, signal=60%
HALMOS_CEBPA_TARGETS_DN	HALMOS_CEBPA_TARGETS_DN		23	0.46597764	1.3739376	0.14285715	0.41605613	1	1443	tags=35%, list=13%, signal=40%
BROWNE_HCMV_INFECTION_12HR_UP	BROWNE_HCMV_INFECTION_12HR_UP		58	0.39197624	1.37392	0.1	0.41482157	1	986	tags=17%, list=9%, signal=19%
REACTOME_BOTULINUM_NEUROTOXICITY	REACTOME_BOTULINUM_NEUROTOXICITY		15	0.48961088	1.3735785	0.12962963	0.4142347	1	2176	tags=47%, list=19%, signal=58%
FRIDMAN_SENESCENCE_UP	FRIDMAN_SENESCENCE_UP		48	0.4870642	1.3701961	0.093023255	0.41982993	1	2372	tags=44%, list=21%, signal=55%
RIZKI_TUMOR_INVASIVENESS_3D_UP	RIZKI_TUMOR_INVASIVENESS_3D_UP		121	0.36390883	1.3698806	0.020833334	0.418861	1	1897	tags=27%, list=17%, signal=32%
TIEN_INTESTINE_PROBIOTICS_24HR_DN	TIEN_INTESTINE_PROBIOTICS_24HR_DN		128	0.28615814	1.3696598	0.17021276	0.41804004	1	1857	tags=19%, list=17%, signal=22%
HOFFMANN_LARGE_TO_SMALL_PRE_BII_LYMPHOCYTE_DN	HOFFMANN_LARGE_TO_SMALL_PRE_BII_LYMPHOCYTE_DN		31	0.4416101	1.3685014	0.11111111	0.41865206	1	938	tags=26%, list=8%, signal=28%
KEGG_LEISHMANIA_INFECTION	KEGG_LEISHMANIA_INFECTION		29	0.52280575	1.3682998	0.094339624	0.41797805	1	2580	tags=52%, list=23%, signal=67%
VERHAAK_AML_WITH_NPM1_MUTATED_DN	VERHAAK_AML_WITH_NPM1_MUTATED_DN		144	0.4456453	1.3668718	0.083333336	0.42028955	1	2076	tags=38%, list=19%, signal=46%
YAO_TEMPORAL_RESPONSE_TO_PROGESTERONE_CLUSTER_16	YAO_TEMPORAL_RESPONSE_TO_PROGESTERONE_CLUSTER_16		62	0.56794584	1.3667306	0.10204082	0.41926557	1	1464	tags=35%, list=13%, signal=41%
ZHOU_INFLAMMATORY_RESPONSE_LPS_UP	ZHOU_INFLAMMATORY_RESPONSE_LPS_UP		197	0.38231397	1.3654684	0.022222223	0.42026272	1	1246	tags=24%, list=11%, signal=27%
POOLA_INVASIVE_BREAST_CANCER_UP	POOLA_INVASIVE_BREAST_CANCER_UP		169	0.52214795	1.3652222	0.06	0.41969833	1	1143	tags=33%, list=10%, signal=36%
ENK_UV_RESPONSE_EPIDERMIS_UP	ENK_UV_RESPONSE_EPIDERMIS_UP		193	0.3239308	1.3644072	0.021276595	0.42035177	1	2100	tags=30%, list=19%, signal=36%
ZHANG_PROLIFERATING_VS_QUIESCENT	ZHANG_PROLIFERATING_VS_QUIESCENT		32	0.4804774	1.3641449	0.08695652	0.41941625	1	2788	tags=44%, list=25%, signal=58%
MITSIADES_RESPONSE_TO_APLIDIN_UP	MITSIADES_RESPONSE_TO_APLIDIN_UP		260	0.31009445	1.3640597	0.06	0.41831803	1	1408	tags=19%, list=13%, signal=21%
KEGG_PATHOGENIC_ESCHERICHIA_COLI_INFECTION	KEGG_PATHOGENIC_ESCHERICHIA_COLI_INFECTION		37	0.4046683	1.3640038	0.10909091	0.41730836	1	2128	tags=43%, list=19%, signal=53%
BHATTACHARYA_EMBRYONIC_STEM_CELL	BHATTACHARYA_EMBRYONIC_STEM_CELL		50	0.4135003	1.3632156	0.0754717	0.41807592	1	1839	tags=28%, list=16%, signal=33%
CHIARADONNA_NEOPLASTIC_TRANSFORMATION_KRAS_CDC25_UP	CHIARADONNA_NEOPLASTIC_TRANSFORMATION_KRAS_CDC25_UP		44	0.4626739	1.3624141	0.13207547	0.4185497	1	2230	tags=48%, list=20%, signal=59%
DITTMER_PTHLH_TARGETS_UP	DITTMER_PTHLH_TARGETS_UP		84	0.33329985	1.3622341	0.06521739	0.41771132	1	2448	tags=26%, list=22%, signal=33%
MCLACHLAN_DENTAL_CARIES_DN	MCLACHLAN_DENTAL_CARIES_DN		146	0.52305895	1.3617052	0.11363637	0.417388	1	1829	tags=42%, list=16%, signal=49%
WATTEL_AUTONOMOUS_THYROID_ADENOMA_DN	WATTEL_AUTONOMOUS_THYROID_ADENOMA_DN		16	0.5671241	1.3614169	0.10869565	0.4169131	1	878	tags=31%, list=8%, signal=34%
LENAOUR_DENDRITIC_CELL_MATURATION_DN	LENAOUR_DENDRITIC_CELL_MATURATION_DN		72	0.48143446	1.359645	0.11320755	0.41922674	1	1700	tags=36%, list=15%, signal=42%
KAAB_FAILED_HEART_ATRIUM_UP	KAAB_FAILED_HEART_ATRIUM_UP		23	0.4566398	1.3578691	0.10638298	0.42123997	1	2890	tags=43%, list=26%, signal=58%
LINDSTEDT_DENDRITIC_CELL_MATURATION_B	LINDSTEDT_DENDRITIC_CELL_MATURATION_B		35	0.45588678	1.3572812	0.083333336	0.42143637	1	1166	tags=31%, list=10%, signal=35%
BASSO_CD40_SIGNALING_DN	BASSO_CD40_SIGNALING_DN		40	0.49102023	1.3572658	0.06382979	0.42030323	1	1316	tags=35%, list=12%, signal=40%
HOFMANN_CELL_LYMPHOMA_DN	HOFMANN_CELL_LYMPHOMA_DN		23	0.45041376	1.357145	0.08163265	0.4194978	1	974	tags=30%, list=9%, signal=33%
LIU_NASOPHARYNGEAL_CARCINOMA	LIU_NASOPHARYNGEAL_CARCINOMA		34	0.36724666	1.3569149	0.13725491	0.41868696	1	3045	tags=44%, list=27%, signal=60%
GRAHAM_CML_DIVIDING_VS_NORMAL_QUIESCENT_DN	GRAHAM_CML_DIVIDING_VS_NORMAL_QUIESCENT_DN		50	0.45192525	1.3568386	0.13207547	0.41770095	1	2276	tags=38%, list=20%, signal=47%
KRASNOSELSKAYA_ILF3_TARGETS_UP	KRASNOSELSKAYA_ILF3_TARGETS_UP		18	0.60352844	1.3559289	0.125	0.41869527	1	1224	tags=44%, list=11%, signal=50%
RODRIGUES_NTN1_AND_DCC_TARGETS	RODRIGUES_NTN1_AND_DCC_TARGETS		23	0.5013286	1.355462	0.083333336	0.4186864	1	2405	tags=65%, list=21%, signal=83%
BREDEMEYER_RAG_SIGNALING_VIA_ATM_NOT_VIA_NFKB_UP	BREDEMEYER_RAG_SIGNALING_VIA_ATM_NOT_VIA_NFKB_UP		26	0.5099268	1.3549302	0.2	0.4185915	1	1277	tags=42%, list=11%, signal=48%
BROWNE_HCMV_INFECTION_30MIN_UP	BROWNE_HCMV_INFECTION_30MIN_UP		34	0.50505	1.35481	0.115384616	0.4176958	1	2959	tags=47%, list=26%, signal=64%
CROMER_TUMORIGENESIS_UP	CROMER_TUMORIGENESIS_UP		30	0.62762994	1.354435	0.104166664	0.41732436	1	2726	tags=67%, list=24%, signal=88%
HOSHIDA_LIVER_CANCER_SUBCLASS_S1	HOSHIDA_LIVER_CANCER_SUBCLASS_S1		184	0.42979372	1.3542527	0.15384616	0.41652334	1	2572	tags=44%, list=23%, signal=56%
GRAHAM_CML_QUIESCENT_VS_NORMAL_QUIESCENT_DN	GRAHAM_CML_QUIESCENT_VS_NORMAL_QUIESCENT_DN		24	0.5461263	1.3536708	0.12	0.41695783	1	1129	tags=33%, list=10%, signal=37%
ENK_UV_RESPONSE_KERATINOCYTE_UP	ENK_UV_RESPONSE_KERATINOCYTE_UP		379	0.27971858	1.3536376	0.05882353	0.41599974	1	3065	tags=34%, list=27%, signal=46%
BIOCARTA_FAS_PATHWAY	BIOCARTA_FAS_PATHWAY		18	0.44093904	1.3527671	0.08888889	0.41651145	1	3245	tags=56%, list=29%, signal=78%
KEGG_CYTOSOLIC_DNA_SENSING_PATHWAY	KEGG_CYTOSOLIC_DNA_SENSING_PATHWAY		28	0.44484544	1.3526716	0.12962963	0.4155319	1	2515	tags=43%, list=22%, signal=55%
BOYLAN_MULTIPLE_MYELOMA_PCA3_UP	BOYLAN_MULTIPLE_MYELOMA_PCA3_UP		32	0.48444924	1.35172	0.06818182	0.41639537	1	1851	tags=41%, list=17%, signal=49%
KEGG_NOD_LIKE_RECEPTOR_SIGNALING_PATHWAY	KEGG_NOD_LIKE_RECEPTOR_SIGNALING_PATHWAY		30	0.4390662	1.3499609	0.17391305	0.41822574	1	2488	tags=47%, list=22%, signal=60%
KOKKINAKIS_METHIONINE_DEPRIVATION_48HR_DN	KOKKINAKIS_METHIONINE_DEPRIVATION_48HR_DN		45	0.3771721	1.3493688	0.115384616	0.41822988	1	936	tags=18%, list=8%, signal=19%
LIEN_BREAST_CARCINOMA_METAPLASTIC	LIEN_BREAST_CARCINOMA_METAPLASTIC		19	0.69755757	1.3483087	0.10638298	0.41936347	1	1223	tags=37%, list=11%, signal=41%
REACTOME_COLLAGEN_MEDIATED_ACTIVATION_CASCADE	REACTOME_COLLAGEN_MEDIATED_ACTIVATION_CASCADE		15	0.57647705	1.3461587	0.16981132	0.422582	1	1303	tags=40%, list=12%, signal=45%
REACTOME_ADHERENS_JUNCTIONS_INTERACTIONS	REACTOME_ADHERENS_JUNCTIONS_INTERACTIONS		18	0.47476587	1.3446716	0.12195122	0.42489752	1	1145	tags=28%, list=10%, signal=31%
DACOSTA_ERCC3_ALLELE_XPCS_VS_TTD_DN	DACOSTA_ERCC3_ALLELE_XPCS_VS_TTD_DN		17	0.5818138	1.342789	0.15384616	0.4281912	1	1897	tags=53%, list=17%, signal=64%
REACTOME_THE_ROLE_OF_NEF_IN_HIV1_REPLICATION_AND_DISEASE_PATHOGENESIS	REACTOME_THE_ROLE_OF_NEF_IN_HIV1_REPLICATION_AND_DISEASE_PATHOGENESIS		21	0.44264448	1.3426969	0.19607843	0.42732453	1	1058	tags=24%, list=9%, signal=26%
HUTTMANN_B_CLL_POOR_SURVIVAL_DN	HUTTMANN_B_CLL_POOR_SURVIVAL_DN		36	0.43774608	1.3423887	0.06382979	0.4267986	1	1532	tags=28%, list=14%, signal=32%
HOSHIDA_LIVER_CANCER_SURVIVAL_UP	HOSHIDA_LIVER_CANCER_SURVIVAL_UP		50	0.45872346	1.3410238	0.046511628	0.42837	1	1235	tags=24%, list=11%, signal=27%
SPIELMAN_LYMPHOBLAST_EUROPEAN_VS_ASIAN_DN	SPIELMAN_LYMPHOBLAST_EUROPEAN_VS_ASIAN_DN		419	0.2786522	1.3407147	0.12962963	0.42778817	1	2487	tags=26%, list=22%, signal=32%
BIOCARTA_INTRINSIC_PATHWAY	BIOCARTA_INTRINSIC_PATHWAY		23	0.5568658	1.3405447	0.08510638	0.42717382	1	714	tags=39%, list=6%, signal=42%
NUTT_GBM_VS_AO_GLIOMA_UP	NUTT_GBM_VS_AO_GLIOMA_UP		30	0.4108292	1.3400166	0.12765957	0.4269565	1	1133	tags=20%, list=10%, signal=22%
TSAI_RESPONSE_TO_IONIZING_RADIATION	TSAI_RESPONSE_TO_IONIZING_RADIATION		84	0.39071506	1.3397822	0.08163265	0.42637572	1	1692	tags=26%, list=15%, signal=31%
LEE_RECENT_THYMIC_EMIGRANT	LEE_RECENT_THYMIC_EMIGRANT		65	0.37067056	1.3394389	0.08928572	0.42598388	1	1282	tags=23%, list=11%, signal=26%
MURAKAMI_UV_RESPONSE_6HR_UP	MURAKAMI_UV_RESPONSE_6HR_UP		22	0.472077	1.3394265	0.11111111	0.42491263	1	873	tags=27%, list=8%, signal=30%
ONDER_CDH1_TARGETS_1_DN	ONDER_CDH1_TARGETS_1_DN		88	0.39385313	1.3374739	0.09803922	0.42809066	1	1442	tags=26%, list=13%, signal=30%
TONKS_TARGETS_OF_RUNX1_RUNX1T1_FUSION_HSC_DN	TONKS_TARGETS_OF_RUNX1_RUNX1T1_FUSION_HSC_DN		121	0.43471387	1.3362886	0.16981132	0.42948702	1	1894	tags=36%, list=17%, signal=43%
LIAN_LIPA_TARGETS_3M	LIAN_LIPA_TARGETS_3M		59	0.57162744	1.3354216	0.26	0.43023598	1	1610	tags=42%, list=14%, signal=49%
HESS_TARGETS_OF_HOXA9_AND_MEIS1_DN	HESS_TARGETS_OF_HOXA9_AND_MEIS1_DN		62	0.5599539	1.3352317	0.18	0.4293841	1	1765	tags=45%, list=16%, signal=53%
CREIGHTON_AKT1_SIGNALING_VIA_MTOR_DN	CREIGHTON_AKT1_SIGNALING_VIA_MTOR_DN		18	0.43319395	1.3352064	0.10869565	0.4282943	1	3391	tags=50%, list=30%, signal=72%
PICCALUGA_ANGIOIMMUNOBLASTIC_LYMPHOMA_UP	PICCALUGA_ANGIOIMMUNOBLASTIC_LYMPHOMA_UP		119	0.52329123	1.3343962	0.18518518	0.4286924	1	1581	tags=39%, list=14%, signal=45%
AMIT_EGF_RESPONSE_40_HELA	AMIT_EGF_RESPONSE_40_HELA		26	0.43094566	1.3343809	0.0952381	0.42771968	1	2390	tags=38%, list=21%, signal=49%
MAHADEVAN_IMATINIB_RESISTANCE_UP	MAHADEVAN_IMATINIB_RESISTANCE_UP		15	0.56653994	1.3331277	0.13043478	0.4288018	1	2746	tags=67%, list=25%, signal=88%
FLECHNER_BIOPSY_KIDNEY_TRANSPLANT_OK_VS_DONOR_UP	FLECHNER_BIOPSY_KIDNEY_TRANSPLANT_OK_VS_DONOR_UP		340	0.31635243	1.3327634	0.15686275	0.42847496	1	2230	tags=25%, list=20%, signal=30%
NGUYEN_NOTCH1_TARGETS_DN	NGUYEN_NOTCH1_TARGETS_DN		47	0.41444153	1.3325527	0.07692308	0.427929	1	1691	tags=34%, list=15%, signal=40%
DIRMEIER_LMP1_RESPONSE_EARLY	DIRMEIER_LMP1_RESPONSE_EARLY		36	0.4273743	1.3311571	0.125	0.4301571	1	1747	tags=28%, list=16%, signal=33%
HOLLMAN_APOPTOSIS_VIA_CD40_DN	HOLLMAN_APOPTOSIS_VIA_CD40_DN		149	0.33983758	1.3298478	0.10869565	0.43163946	1	2738	tags=36%, list=24%, signal=47%
SIG_PIP3_SIGNALING_IN_CARDIAC_MYOCTES	SIG_PIP3_SIGNALING_IN_CARDIAC_MYOCTES		42	0.3528844	1.329571	0.08	0.43115315	1	1035	tags=19%, list=9%, signal=21%
TENEDINI_MEGAKARYOCYTE_MARKERS	TENEDINI_MEGAKARYOCYTE_MARKERS		29	0.46015146	1.3285602	0.13333334	0.43181965	1	1240	tags=31%, list=11%, signal=35%
BOYLAN_MULTIPLE_MYELOMA_C_D_DN	BOYLAN_MULTIPLE_MYELOMA_C_D_DN		175	0.462508	1.3283209	0.125	0.43104708	1	1759	tags=34%, list=16%, signal=40%
KEGG_FC_GAMMA_R_MEDIATED_PHAGOCYTOSIS	KEGG_FC_GAMMA_R_MEDIATED_PHAGOCYTOSIS		63	0.41804773	1.3271446	0.2	0.4323578	1	2728	tags=46%, list=24%, signal=61%
OUYANG_PROSTATE_CANCER_MARKERS	OUYANG_PROSTATE_CANCER_MARKERS		15	0.5207419	1.3268371	0.09803922	0.43168843	1	3434	tags=53%, list=31%, signal=77%
REACTOME_NUCLEAR_EVENTS_KINASE_AND_TRANSCRIPTION_FACTOR_ACTIVATION	REACTOME_NUCLEAR_EVENTS_KINASE_AND_TRANSCRIPTION_FACTOR_ACTIVATION		15	0.52078956	1.3267338	0.11363637	0.43076557	1	3906	tags=67%, list=35%, signal=102%
JIANG_HYPOXIA_VIA_VHL	JIANG_HYPOXIA_VIA_VHL		16	0.44677308	1.325435	0.10869565	0.43193343	1	3669	tags=56%, list=33%, signal=84%
YANG_BREAST_CANCER_ESR1_LASER_DN	YANG_BREAST_CANCER_ESR1_LASER_DN		24	0.44112423	1.3241954	0.09090909	0.4330877	1	1235	tags=29%, list=11%, signal=33%
VANTVEER_BREAST_CANCER_ESR1_DN	VANTVEER_BREAST_CANCER_ESR1_DN		145	0.33953905	1.3228809	0.0625	0.43493965	1	1321	tags=22%, list=12%, signal=25%
ST_FAS_SIGNALING_PATHWAY	ST_FAS_SIGNALING_PATHWAY		39	0.37698644	1.3226085	0.1590909	0.43455276	1	1318	tags=23%, list=12%, signal=26%
SESTO_RESPONSE_TO_UV_C2	SESTO_RESPONSE_TO_UV_C2		33	0.3907498	1.3208611	0.18181819	0.43737766	1	2681	tags=42%, list=24%, signal=56%
SHAFFER_IRF4_MULTIPLE_MYELOMA_PROGRAM	SHAFFER_IRF4_MULTIPLE_MYELOMA_PROGRAM		25	0.4916219	1.3207211	0.14893617	0.43653017	1	2590	tags=36%, list=23%, signal=47%
SENESE_HDAC3_TARGETS_UP	SENESE_HDAC3_TARGETS_UP		258	0.34998655	1.3206867	0.083333336	0.43558726	1	1677	tags=24%, list=15%, signal=27%
HSIAO_HOUSEKEEPING_GENES	HSIAO_HOUSEKEEPING_GENES		275	0.2751684	1.320677	0.19148937	0.43453765	1	3404	tags=34%, list=30%, signal=47%
DAZARD_RESPONSE_TO_UV_SCC_DN	DAZARD_RESPONSE_TO_UV_SCC_DN		59	0.33890986	1.3206656	0.14	0.43352216	1	2513	tags=34%, list=22%, signal=43%
KEGG_RIG_I_LIKE_RECEPTOR_SIGNALING_PATHWAY	KEGG_RIG_I_LIKE_RECEPTOR_SIGNALING_PATHWAY		34	0.38689983	1.3203353	0.20408164	0.4332013	1	2488	tags=38%, list=22%, signal=49%
WANG_CISPLATIN_RESPONSE_AND_XPC_DN	WANG_CISPLATIN_RESPONSE_AND_XPC_DN		87	0.34793285	1.320268	0.12	0.4324088	1	1706	tags=20%, list=15%, signal=23%
CHIARETTI_T_ALL_REFRACTORY_TO_THERAPY	CHIARETTI_T_ALL_REFRACTORY_TO_THERAPY		20	0.5326866	1.3197377	0.06666667	0.43312055	1	1147	tags=40%, list=10%, signal=44%
PRAMOONJAGO_SOX4_TARGETS_UP	PRAMOONJAGO_SOX4_TARGETS_UP		35	0.43189576	1.3193343	0.14893617	0.4334449	1	2390	tags=43%, list=21%, signal=54%
AMIT_SERUM_RESPONSE_240_MCF10A	AMIT_SERUM_RESPONSE_240_MCF10A		42	0.44377282	1.318577	0.0952381	0.43362007	1	757	tags=17%, list=7%, signal=18%
IIZUKA_LIVER_CANCER_PROGRESSION_G2_G3_UP	IIZUKA_LIVER_CANCER_PROGRESSION_G2_G3_UP		15	0.5027817	1.318021	0.12727273	0.4338964	1	1764	tags=33%, list=16%, signal=40%
CHO_NR4A1_TARGETS	CHO_NR4A1_TARGETS		16	0.489385	1.317127	0.104166664	0.43487528	1	974	tags=38%, list=9%, signal=41%
CHAUHAN_RESPONSE_TO_METHOXYESTRADIOL_DN	CHAUHAN_RESPONSE_TO_METHOXYESTRADIOL_DN		78	0.32327467	1.3170316	0.20454545	0.4340615	1	3207	tags=38%, list=29%, signal=54%
REN_ALVEOLAR_RHABDOMYOSARCOMA_DN	REN_ALVEOLAR_RHABDOMYOSARCOMA_DN		312	0.39949176	1.3170055	0.13725491	0.43307307	1	2966	tags=42%, list=26%, signal=55%
BROWNE_HCMV_INFECTION_10HR_UP	BROWNE_HCMV_INFECTION_10HR_UP		59	0.36055434	1.3162376	0.06666667	0.433625	1	1126	tags=17%, list=10%, signal=19%
KANNAN_TP53_TARGETS_UP	KANNAN_TP53_TARGETS_UP		27	0.42824993	1.3128506	0.14893617	0.4399945	1	2825	tags=44%, list=25%, signal=59%
ONDER_CDH1_SIGNALING_VIA_CTNNB1	ONDER_CDH1_SIGNALING_VIA_CTNNB1		52	0.44826272	1.3122442	0.14285715	0.44020113	1	938	tags=27%, list=8%, signal=29%
GERY_CEBP_TARGETS	GERY_CEBP_TARGETS		94	0.43713066	1.31209	0.17021276	0.4394881	1	2219	tags=43%, list=20%, signal=53%
REACTOME_SEMA4D_INDUCED_CELL_MIGRATION_AND_GROWTH_CONE_COLLAPSE	REACTOME_SEMA4D_INDUCED_CELL_MIGRATION_AND_GROWTH_CONE_COLLAPSE		16	0.42082882	1.3107563	0.19148937	0.44195592	1	585	tags=19%, list=5%, signal=20%
SCHLOSSER_MYC_TARGETS_REPRESSED_BY_SERUM	SCHLOSSER_MYC_TARGETS_REPRESSED_BY_SERUM		84	0.3353039	1.3101282	0.25	0.44238588	1	3849	tags=44%, list=34%, signal=67%
BIOCARTA_AGR_PATHWAY	BIOCARTA_AGR_PATHWAY		20	0.53383523	1.3098458	0.1590909	0.4422735	1	2660	tags=50%, list=24%, signal=65%
LU_IL4_SIGNALING	LU_IL4_SIGNALING		46	0.4085432	1.309631	0.13953489	0.4415157	1	1606	tags=30%, list=14%, signal=35%
TIAN_TNF_SIGNALING_VIA_NFKB	TIAN_TNF_SIGNALING_VIA_NFKB		16	0.60814816	1.3089429	0.21052632	0.44185728	1	479	tags=38%, list=4%, signal=39%
WENDT_COHESIN_TARGETS_UP	WENDT_COHESIN_TARGETS_UP		19	0.46605778	1.3084702	0.19607843	0.44186214	1	2168	tags=42%, list=19%, signal=52%
KEGG_VIRAL_MYOCARDITIS	KEGG_VIRAL_MYOCARDITIS		26	0.485085	1.3075975	0.1509434	0.44257993	1	1245	tags=31%, list=11%, signal=35%
NAKAYAMA_SOFT_TISSUE_TUMORS_PCA1_UP	NAKAYAMA_SOFT_TISSUE_TUMORS_PCA1_UP		48	0.6274974	1.3069165	0.1632653	0.4431871	1	1943	tags=54%, list=17%, signal=65%
WINTER_HYPOXIA_DN	WINTER_HYPOXIA_DN		24	0.6289866	1.3067733	0.16666667	0.44249198	1	1789	tags=50%, list=16%, signal=59%
SWEET_KRAS_ONCOGENIC_SIGNATURE	SWEET_KRAS_ONCOGENIC_SIGNATURE		28	0.3865706	1.3056935	0.1521739	0.44438154	1	1052	tags=21%, list=9%, signal=24%
HUANG_FOXA2_TARGETS_DN	HUANG_FOXA2_TARGETS_DN		24	0.5837395	1.3055212	0.13043478	0.44363222	1	1877	tags=46%, list=17%, signal=55%
NAKAMURA_TUMOR_ZONE_PERIPHERAL_VS_CENTRAL_DN	NAKAMURA_TUMOR_ZONE_PERIPHERAL_VS_CENTRAL_DN		326	0.3073323	1.3049062	0.09259259	0.44365254	1	2208	tags=28%, list=20%, signal=34%
AMUNDSON_RESPONSE_TO_ARSENITE	AMUNDSON_RESPONSE_TO_ARSENITE		123	0.30444518	1.3048458	0.12244898	0.44271156	1	2166	tags=28%, list=19%, signal=35%
SCHUETZ_BREAST_CANCER_DUCTAL_INVASIVE_UP	SCHUETZ_BREAST_CANCER_DUCTAL_INVASIVE_UP		223	0.5482317	1.3029957	0.24	0.4449108	1	1974	tags=43%, list=18%, signal=51%
FONTAINE_FOLLICULAR_THYROID_ADENOMA_DN	FONTAINE_FOLLICULAR_THYROID_ADENOMA_DN		39	0.42271882	1.3029683	0.16	0.44390875	1	3029	tags=59%, list=27%, signal=81%
ZHAN_MULTIPLE_MYELOMA_DN	ZHAN_MULTIPLE_MYELOMA_DN		22	0.54705787	1.3028622	0.18518518	0.44319278	1	2205	tags=50%, list=20%, signal=62%
KEGG_SYSTEMIC_LUPUS_ERYTHEMATOSUS	KEGG_SYSTEMIC_LUPUS_ERYTHEMATOSUS		36	0.45469463	1.301594	0.20833333	0.445093	1	1729	tags=31%, list=15%, signal=36%
SMID_BREAST_CANCER_LUMINAL_B_DN	SMID_BREAST_CANCER_LUMINAL_B_DN		339	0.42608866	1.3004507	0.125	0.44627926	1	1261	tags=29%, list=11%, signal=32%
GARGALOVIC_RESPONSE_TO_OXIDIZED_PHOSPHOLIPIDS_BLUE_UP	GARGALOVIC_RESPONSE_TO_OXIDIZED_PHOSPHOLIPIDS_BLUE_UP		56	0.3709585	1.2999657	0.15384616	0.4461875	1	2220	tags=36%, list=20%, signal=44%
UEDA_PERIFERAL_CLOCK	UEDA_PERIFERAL_CLOCK		117	0.33323798	1.2995386	0.11363637	0.44629458	1	2192	tags=32%, list=20%, signal=40%
DAZARD_RESPONSE_TO_UV_NHEK_UP	DAZARD_RESPONSE_TO_UV_NHEK_UP		108	0.3292108	1.2989776	0.104166664	0.44662398	1	3089	tags=37%, list=28%, signal=51%
TSUNODA_CISPLATIN_RESISTANCE_DN	TSUNODA_CISPLATIN_RESISTANCE_DN		18	0.50153077	1.2982658	0.18518518	0.44703975	1	1818	tags=39%, list=16%, signal=46%
PENG_LEUCINE_DEPRIVATION_DN	PENG_LEUCINE_DEPRIVATION_DN		36	0.355427	1.2981389	0.16666667	0.44646654	1	1239	tags=19%, list=11%, signal=22%
LI_PROSTATE_CANCER_EPIGENETIC	LI_PROSTATE_CANCER_EPIGENETIC		15	0.5574747	1.298038	0.18181819	0.44568852	1	1231	tags=40%, list=11%, signal=45%
POTTI_CYTOXAN_SENSITIVITY	POTTI_CYTOXAN_SENSITIVITY		24	0.45125592	1.297711	0.14893617	0.44549748	1	2468	tags=33%, list=22%, signal=43%
JAZAG_TGFB1_SIGNALING_VIA_SMAD4_DN	JAZAG_TGFB1_SIGNALING_VIA_SMAD4_DN		42	0.3825148	1.2975211	0.078431375	0.44499457	1	1333	tags=29%, list=12%, signal=32%
OUELLET_CULTURED_OVARIAN_CANCER_INVASIVE_VS_LMP_UP	OUELLET_CULTURED_OVARIAN_CANCER_INVASIVE_VS_LMP_UP		46	0.34541547	1.2973834	0.20408164	0.44414237	1	1909	tags=24%, list=17%, signal=29%
VANTVEER_BREAST_CANCER_BRCA1_UP	VANTVEER_BREAST_CANCER_BRCA1_UP		18	0.42786443	1.2967769	0.14285715	0.44468126	1	156	tags=11%, list=1%, signal=11%
DORN_ADENOVIRUS_INFECTION_12HR_DN	DORN_ADENOVIRUS_INFECTION_12HR_DN		21	0.41533175	1.2959459	0.21428572	0.44552135	1	606	tags=19%, list=5%, signal=20%
REACTOME_METAL_ION_SLC_TRANSPORTERS	REACTOME_METAL_ION_SLC_TRANSPORTERS		16	0.51061535	1.2953523	0.17021276	0.4456648	1	849	tags=19%, list=8%, signal=20%
MATSUDA_NATURAL_KILLER_DIFFERENTIATION	MATSUDA_NATURAL_KILLER_DIFFERENTIATION		365	0.3424852	1.2937702	0.06521739	0.44753373	1	1851	tags=26%, list=17%, signal=30%
TCGA_GLIOBLASTOMA_COPY_NUMBER_UP	TCGA_GLIOBLASTOMA_COPY_NUMBER_UP		34	0.36679065	1.2931753	0.1509434	0.4476866	1	464	tags=12%, list=4%, signal=12%
REACTOME_ACTIVATED_TLR4_SIGNALLING	REACTOME_ACTIVATED_TLR4_SIGNALLING		15	0.50989604	1.2928677	0.19642857	0.44732755	1	1606	tags=33%, list=14%, signal=39%
HELLER_HDAC_TARGETS_SILENCED_BY_METHYLATION_UP	HELLER_HDAC_TARGETS_SILENCED_BY_METHYLATION_UP		242	0.36917818	1.2926279	0.06	0.44679385	1	1157	tags=22%, list=10%, signal=24%
REACTOME_TRAF6_MEDIATED_INDUCTION_OF_THE_ANTIVIRAL_CYTOKINE_IFN_ALPHA_BETA_CASCADE	REACTOME_TRAF6_MEDIATED_INDUCTION_OF_THE_ANTIVIRAL_CYTOKINE_IFN_ALPHA_BETA_CASCADE		31	0.4021442	1.2915442	0.2173913	0.44784403	1	3055	tags=45%, list=27%, signal=62%
BROWNE_HCMV_INFECTION_24HR_DN	BROWNE_HCMV_INFECTION_24HR_DN		93	0.3938641	1.2910194	0.125	0.44772482	1	1353	tags=28%, list=12%, signal=32%
LINDGREN_BLADDER_CANCER_HIGH_RECURRENCE	LINDGREN_BLADDER_CANCER_HIGH_RECURRENCE		32	0.54457057	1.2909015	0.20833333	0.44693205	1	1360	tags=38%, list=12%, signal=43%
LINDGREN_BLADDER_CANCER_CLUSTER_2B	LINDGREN_BLADDER_CANCER_CLUSTER_2B		243	0.45348692	1.2891364	0.22222222	0.44980928	1	2130	tags=40%, list=19%, signal=48%
MORI_SMALL_PRE_BII_LYMPHOCYTE_DN	MORI_SMALL_PRE_BII_LYMPHOCYTE_DN		46	0.3692636	1.2890456	0.16666667	0.44897822	1	2030	tags=35%, list=18%, signal=42%
REACTOME_INTEGRIN_CELL_SURFACE_INTERACTIONS	REACTOME_INTEGRIN_CELL_SURFACE_INTERACTIONS		53	0.4893043	1.2888939	0.16666667	0.44821554	1	2611	tags=49%, list=23%, signal=64%
REACTOME_NEP_NS2_INTERACTS_WITH_THE_CELLULAR_EXPORT_MACHINERY	REACTOME_NEP_NS2_INTERACTS_WITH_THE_CELLULAR_EXPORT_MACHINERY		17	0.48312017	1.2883167	0.25	0.4487669	1	2833	tags=47%, list=25%, signal=63%
BIOCARTA_GSK3_PATHWAY	BIOCARTA_GSK3_PATHWAY		16	0.45225555	1.2881441	0.15555556	0.44828346	1	2994	tags=44%, list=27%, signal=60%
CHIANG_LIVER_CANCER_SUBCLASS_CTNNB1_DN	CHIANG_LIVER_CANCER_SUBCLASS_CTNNB1_DN		96	0.45807636	1.2878565	0.125	0.44785488	1	2285	tags=38%, list=20%, signal=47%
COLDREN_GEFITINIB_RESISTANCE_UP	COLDREN_GEFITINIB_RESISTANCE_UP		41	0.3929419	1.2855332	0.20833333	0.4518194	1	1374	tags=24%, list=12%, signal=28%
BUYTAERT_PHOTODYNAMIC_THERAPY_STRESS_UP	BUYTAERT_PHOTODYNAMIC_THERAPY_STRESS_UP		428	0.27879822	1.2848598	0.083333336	0.45213136	1	1806	tags=22%, list=16%, signal=25%
COLIN_PILOCYTIC_ASTROCYTOMA_VS_GLIOBLASTOMA_DN	COLIN_PILOCYTIC_ASTROCYTOMA_VS_GLIOBLASTOMA_DN		16	0.5051319	1.2844878	0.20408164	0.45187092	1	2071	tags=44%, list=18%, signal=54%
MANALO_HYPOXIA_UP	MANALO_HYPOXIA_UP		128	0.4261658	1.2842484	0.21153846	0.45150727	1	2390	tags=40%, list=21%, signal=50%
VART_KSHV_INFECTION_ANGIOGENIC_MARKERS_UP	VART_KSHV_INFECTION_ANGIOGENIC_MARKERS_UP		122	0.45076478	1.2835667	0.1632653	0.45237997	1	1279	tags=26%, list=11%, signal=29%
VERHAAK_AML_WITH_NPM1_MUTATED_UP	VERHAAK_AML_WITH_NPM1_MUTATED_UP		113	0.3988764	1.2833266	0.13207547	0.45186356	1	1454	tags=29%, list=13%, signal=33%
HOLLMAN_APOPTOSIS_VIA_CD40_UP	HOLLMAN_APOPTOSIS_VIA_CD40_UP		129	0.3222379	1.2832956	0.15384616	0.45092022	1	1705	tags=22%, list=15%, signal=26%
NING_CHRONIC_OBSTRUCTIVE_PULMONARY_DISEASE_DN	NING_CHRONIC_OBSTRUCTIVE_PULMONARY_DISEASE_DN		50	0.4183149	1.281865	0.26	0.4530489	1	2491	tags=36%, list=22%, signal=46%
MCMURRAY_TP53_HRAS_COOPERATION_RESPONSE_UP	MCMURRAY_TP53_HRAS_COOPERATION_RESPONSE_UP		20	0.5649311	1.2812173	0.18367347	0.45322406	1	1489	tags=35%, list=13%, signal=40%
CHANG_IMMORTALIZED_BY_HPV31_DN	CHANG_IMMORTALIZED_BY_HPV31_DN		32	0.4693767	1.2802087	0.1509434	0.4541819	1	1528	tags=38%, list=14%, signal=43%
REACTOME_COMPLEMENT_CASCADE	REACTOME_COMPLEMENT_CASCADE		15	0.57409984	1.2798426	0.1764706	0.4538704	1	1581	tags=47%, list=14%, signal=54%
SCHLOSSER_MYC_TARGETS_AND_SERUM_RESPONSE_UP	SCHLOSSER_MYC_TARGETS_AND_SERUM_RESPONSE_UP		31	0.3798695	1.279522	0.25	0.45353812	1	2988	tags=42%, list=27%, signal=57%
BERENJENO_TRANSFORMED_BY_RHOA_REVERSIBLY_DN	BERENJENO_TRANSFORMED_BY_RHOA_REVERSIBLY_DN		22	0.5700311	1.2782238	0.1875	0.4549404	1	3018	tags=55%, list=27%, signal=75%
TONKS_TARGETS_OF_RUNX1_RUNX1T1_FUSION_ERYTHROCYTE_UP	TONKS_TARGETS_OF_RUNX1_RUNX1T1_FUSION_ERYTHROCYTE_UP		98	0.42721018	1.2782012	0.18367347	0.45408604	1	1930	tags=37%, list=17%, signal=44%
REACTOME_CHAPERONIN_MEDIATED_PROTEIN_FOLDING	REACTOME_CHAPERONIN_MEDIATED_PROTEIN_FOLDING		29	0.3564416	1.2772028	0.24	0.45525452	1	2669	tags=41%, list=24%, signal=54%
ZHAN_EARLY_DIFFERENTIATION_GENES_DN	ZHAN_EARLY_DIFFERENTIATION_GENES_DN		32	0.4295364	1.2769766	0.1764706	0.45475325	1	2208	tags=34%, list=20%, signal=43%
SHAFFER_IRF4_TARGETS_IN_ACTIVATED_DENDRITIC_CELL	SHAFFER_IRF4_TARGETS_IN_ACTIVATED_DENDRITIC_CELL		43	0.38539007	1.2757499	0.11111111	0.45614007	1	2959	tags=44%, list=26%, signal=60%
REACTOME_SCF_SKP2_MEDIATED_DEGRADATION_OF_P27_P21	REACTOME_SCF_SKP2_MEDIATED_DEGRADATION_OF_P27_P21		44	0.4232623	1.2757226	0.23529412	0.45529962	1	4068	tags=70%, list=36%, signal=110%
MOOTHA_GLUCONEOGENESIS	MOOTHA_GLUCONEOGENESIS		22	0.50184625	1.2753571	0.2	0.45528352	1	589	tags=14%, list=5%, signal=14%
BAELDE_DIABETIC_NEPHROPATHY_DN	BAELDE_DIABETIC_NEPHROPATHY_DN		22	0.54628295	1.2752846	0.12765957	0.45450705	1	2973	tags=64%, list=27%, signal=86%
DACOSTA_UV_RESPONSE_VIA_ERCC3_TTD_DN	DACOSTA_UV_RESPONSE_VIA_ERCC3_TTD_DN		25	0.4083692	1.2750864	0.09090909	0.4539839	1	1661	tags=28%, list=15%, signal=33%
ZHAN_MULTIPLE_MYELOMA_HP_DN	ZHAN_MULTIPLE_MYELOMA_HP_DN		25	0.46747047	1.2750607	0.16666667	0.45316106	1	2531	tags=40%, list=23%, signal=52%
HALMOS_CEBPA_TARGETS_UP	HALMOS_CEBPA_TARGETS_UP		29	0.45050836	1.2747066	0.15254237	0.45302337	1	1618	tags=45%, list=14%, signal=52%
ELVIDGE_HYPOXIA_UP	ELVIDGE_HYPOXIA_UP		104	0.4093219	1.2742817	0.16	0.45291218	1	1084	tags=26%, list=10%, signal=28%
TOMLINS_PROSTATE_CANCER_DN	TOMLINS_PROSTATE_CANCER_DN		19	0.5420267	1.2740631	0.23333333	0.45223096	1	3193	tags=47%, list=29%, signal=66%
TARTE_PLASMA_CELL_VS_B_LYMPHOCYTE_UP	TARTE_PLASMA_CELL_VS_B_LYMPHOCYTE_UP		60	0.37289208	1.2739935	0.1632653	0.45147324	1	736	tags=15%, list=7%, signal=16%
REACTOME_REV_MEDIATED_NUCLEAR_EXPORT_OF_HIV1_RNA	REACTOME_REV_MEDIATED_NUCLEAR_EXPORT_OF_HIV1_RNA		18	0.4779886	1.273607	0.25490198	0.4515591	1	2833	tags=44%, list=25%, signal=59%
KEGG_SNARE_INTERACTIONS_IN_VESICULAR_TRANSPORT	KEGG_SNARE_INTERACTIONS_IN_VESICULAR_TRANSPORT		29	0.34841132	1.2726098	0.13461539	0.45357355	1	3118	tags=48%, list=28%, signal=67%
VANHARANTA_UTERINE_FIBROID_UP	VANHARANTA_UTERINE_FIBROID_UP		26	0.52056926	1.2722987	0.1923077	0.4531012	1	531	tags=31%, list=5%, signal=32%
DAVICIONI_TARGETS_OF_PAX_FOXO1_FUSIONS_UP	DAVICIONI_TARGETS_OF_PAX_FOXO1_FUSIONS_UP		156	0.3947305	1.2713903	0.15384616	0.45411202	1	1873	tags=32%, list=17%, signal=38%
KEGG_GLUTATHIONE_METABOLISM	KEGG_GLUTATHIONE_METABOLISM		34	0.42191455	1.2712512	0.17777778	0.4535309	1	1502	tags=32%, list=13%, signal=37%
HADDAD_T_LYMPHOCYTE_AND_NK_PROGENITOR_UP	HADDAD_T_LYMPHOCYTE_AND_NK_PROGENITOR_UP		44	0.41227102	1.2712117	0.118644066	0.45269787	1	1106	tags=25%, list=10%, signal=28%
BOYLAN_MULTIPLE_MYELOMA_C_CLUSTER_DN	BOYLAN_MULTIPLE_MYELOMA_C_CLUSTER_DN		20	0.47585717	1.2696536	0.12195122	0.45520172	1	1851	tags=50%, list=17%, signal=60%
MULLIGHAN_MLL_SIGNATURE_2_UP	MULLIGHAN_MLL_SIGNATURE_2_UP		242	0.29410863	1.2694523	0.18867925	0.45477417	1	2590	tags=32%, list=23%, signal=41%
HESS_TARGETS_OF_HOXA9_AND_MEIS1_UP	HESS_TARGETS_OF_HOXA9_AND_MEIS1_UP		53	0.36662936	1.2681772	0.115384616	0.45635936	1	3290	tags=47%, list=29%, signal=66%
ELVIDGE_HYPOXIA_BY_DMOG_UP	ELVIDGE_HYPOXIA_BY_DMOG_UP		85	0.42475638	1.2671396	0.15686275	0.45764276	1	1084	tags=28%, list=10%, signal=31%
HOSHIDA_LIVER_CANCER_SURVIVAL_DN	HOSHIDA_LIVER_CANCER_SURVIVAL_DN		82	0.33235148	1.2651137	0.18518518	0.46109197	1	659	tags=11%, list=6%, signal=12%
REACTOME_GENERATION_OF_SECOND_MESSENGER_MOLECULES	REACTOME_GENERATION_OF_SECOND_MESSENGER_MOLECULES		16	0.60167575	1.2644852	0.25	0.4615875	1	2992	tags=69%, list=27%, signal=94%
BIOCARTA_PROTEASOME_PATHWAY	BIOCARTA_PROTEASOME_PATHWAY		17	0.48255697	1.2638389	0.2888889	0.46211413	1	3692	tags=59%, list=33%, signal=88%
MARSON_FOXP3_TARGETS_DN	MARSON_FOXP3_TARGETS_DN		32	0.41573662	1.2635942	0.17021276	0.46178445	1	2099	tags=41%, list=19%, signal=50%
DAZARD_RESPONSE_TO_UV_SCC_UP	DAZARD_RESPONSE_TO_UV_SCC_UP		57	0.37718862	1.2635894	0.1	0.4608843	1	2332	tags=44%, list=21%, signal=55%
RICKMAN_METASTASIS_DN	RICKMAN_METASTASIS_DN		160	0.30041698	1.2614444	0.1521739	0.46436584	1	2442	tags=28%, list=22%, signal=35%
KEGG_B_CELL_RECEPTOR_SIGNALING_PATHWAY	KEGG_B_CELL_RECEPTOR_SIGNALING_PATHWAY		46	0.40718153	1.2609725	0.22222222	0.4642088	1	2605	tags=43%, list=23%, signal=56%
BROWNE_HCMV_INFECTION_18HR_UP	BROWNE_HCMV_INFECTION_18HR_UP		108	0.3299607	1.260307	0.12727273	0.46485445	1	2059	tags=21%, list=18%, signal=26%
REACTOME_SEMAPHORIN_INTERACTIONS	REACTOME_SEMAPHORIN_INTERACTIONS		47	0.38506702	1.2598902	0.2	0.46471545	1	2228	tags=30%, list=20%, signal=37%
JI_METASTASIS_REPRESSED_BY_STK11	JI_METASTASIS_REPRESSED_BY_STK11		17	0.4761059	1.259376	0.17777778	0.4648485	1	939	tags=24%, list=8%, signal=26%
YAO_TEMPORAL_RESPONSE_TO_PROGESTERONE_CLUSTER_11	YAO_TEMPORAL_RESPONSE_TO_PROGESTERONE_CLUSTER_11		77	0.32322764	1.2583466	0.2037037	0.46573594	1	2122	tags=30%, list=19%, signal=37%
HORIUCHI_WTAP_TARGETS_UP	HORIUCHI_WTAP_TARGETS_UP		160	0.3648293	1.2575037	0.12765957	0.46664137	1	1700	tags=28%, list=15%, signal=32%
RICKMAN_TUMOR_DIFFERENTIATED_WELL_VS_POORLY_DN	RICKMAN_TUMOR_DIFFERENTIATED_WELL_VS_POORLY_DN		196	0.3386923	1.2560971	0.125	0.46860668	1	1968	tags=29%, list=18%, signal=34%
BENPORATH_NOS_TARGETS	BENPORATH_NOS_TARGETS		91	0.36690226	1.2558552	0.08695652	0.46827808	1	2159	tags=27%, list=19%, signal=34%
LIAN_LIPA_TARGETS_6M	LIAN_LIPA_TARGETS_6M		70	0.53095794	1.2555523	0.26	0.4681026	1	1610	tags=39%, list=14%, signal=45%
REACTOME_NEF_MEDIATES_DOWN_MODULATION_OF_CELL_SURFACE_RECEPTORS_BY_RECRUITING_THEM_TO_CLATHRIN_ADAPTERS	REACTOME_NEF_MEDIATES_DOWN_MODULATION_OF_CELL_SURFACE_RECEPTORS_BY_RECRUITING_THEM_TO_CLATHRIN_ADAPTERS		15	0.4232568	1.2551403	0.1764706	0.4681347	1	1058	tags=20%, list=9%, signal=22%
HADDAD_T_LYMPHOCYTE_AND_NK_PROGENITOR_DN	HADDAD_T_LYMPHOCYTE_AND_NK_PROGENITOR_DN		47	0.46659917	1.2549152	0.13207547	0.46751776	1	1853	tags=45%, list=17%, signal=53%
REACTOME_BASIGIN_INTERACTIONS	REACTOME_BASIGIN_INTERACTIONS		21	0.46943656	1.253898	0.21428572	0.46912757	1	1818	tags=24%, list=16%, signal=28%
CHIARETTI_ACUTE_LYMPHOBLASTIC_LEUKEMIA_ZAP70	CHIARETTI_ACUTE_LYMPHOBLASTIC_LEUKEMIA_ZAP70		44	0.3552946	1.2537771	0.1764706	0.46858937	1	2026	tags=23%, list=18%, signal=28%
DAVICIONI_RHABDOMYOSARCOMA_PAX_FOXO1_FUSION_UP	DAVICIONI_RHABDOMYOSARCOMA_PAX_FOXO1_FUSION_UP		34	0.42490003	1.2536688	0.20689656	0.46789733	1	1981	tags=41%, list=18%, signal=50%
GARGALOVIC_RESPONSE_TO_OXIDIZED_PHOSPHOLIPIDS_YELLOW_UP	GARGALOVIC_RESPONSE_TO_OXIDIZED_PHOSPHOLIPIDS_YELLOW_UP		15	0.44087315	1.2507612	0.25531915	0.4724675	1	2731	tags=53%, list=24%, signal=70%
BAELDE_DIABETIC_NEPHROPATHY_UP	BAELDE_DIABETIC_NEPHROPATHY_UP		18	0.5037637	1.2503345	0.25	0.47229365	1	2625	tags=61%, list=23%, signal=80%
YU_MYC_TARGETS_DN	YU_MYC_TARGETS_DN		42	0.49108326	1.2490164	0.23913044	0.47423697	1	984	tags=29%, list=9%, signal=31%
FLECHNER_PBL_KIDNEY_TRANSPLANT_REJECTED_VS_OK_UP	FLECHNER_PBL_KIDNEY_TRANSPLANT_REJECTED_VS_OK_UP		42	0.34577012	1.2489266	0.1923077	0.47365302	1	1567	tags=26%, list=14%, signal=30%
ST_P38_MAPK_PATHWAY	ST_P38_MAPK_PATHWAY		24	0.42128277	1.2487959	0.23809524	0.47308826	1	1368	tags=25%, list=12%, signal=28%
BLALOCK_ALZHEIMERS_DISEASE_INCIPIENT_DN	BLALOCK_ALZHEIMERS_DISEASE_INCIPIENT_DN		111	0.28712806	1.2484287	0.1509434	0.47277907	1	1550	tags=18%, list=14%, signal=21%
BIOCARTA_IL12_PATHWAY	BIOCARTA_IL12_PATHWAY		15	0.5529439	1.2480773	0.19565217	0.47253236	1	3402	tags=67%, list=30%, signal=96%
DUTTA_APOPTOSIS_VIA_NFKB	DUTTA_APOPTOSIS_VIA_NFKB		16	0.48461354	1.2479482	0.24	0.47181877	1	2390	tags=50%, list=21%, signal=63%
BENPORATH_ES_CORE_NINE_CORRELATED	BENPORATH_ES_CORE_NINE_CORRELATED		65	0.35860968	1.2477509	0.21428572	0.47140372	1	1182	tags=23%, list=11%, signal=26%
TAKAO_RESPONSE_TO_UVB_RADIATION_UP	TAKAO_RESPONSE_TO_UVB_RADIATION_UP		51	0.3027264	1.2475847	0.1632653	0.47083655	1	2689	tags=27%, list=24%, signal=36%
THUM_SYSTOLIC_HEART_FAILURE_UP	THUM_SYSTOLIC_HEART_FAILURE_UP		251	0.37630266	1.2472746	0.25490198	0.47064945	1	2521	tags=36%, list=23%, signal=45%
ST_TUMOR_NECROSIS_FACTOR_PATHWAY	ST_TUMOR_NECROSIS_FACTOR_PATHWAY		18	0.4321628	1.2461742	0.18	0.47177365	1	2372	tags=44%, list=21%, signal=56%
SASAKI_ADULT_T_CELL_LEUKEMIA	SASAKI_ADULT_T_CELL_LEUKEMIA		86	0.33146214	1.2457885	0.16666667	0.47185776	1	2216	tags=26%, list=20%, signal=32%
LINDSTEDT_DENDRITIC_CELL_MATURATION_C	LINDSTEDT_DENDRITIC_CELL_MATURATION_C		39	0.40440637	1.2447712	0.1875	0.47331417	1	1842	tags=33%, list=16%, signal=40%
ST_JNK_MAPK_PATHWAY	ST_JNK_MAPK_PATHWAY		24	0.43072566	1.2436006	0.15555556	0.47486326	1	885	tags=25%, list=8%, signal=27%
RICKMAN_HEAD_AND_NECK_CANCER_D	RICKMAN_HEAD_AND_NECK_CANCER_D		18	0.5501318	1.2435405	0.1521739	0.47416994	1	1512	tags=50%, list=14%, signal=58%
IZADPANAH_STEM_CELL_ADIPOSE_VS_BONE_UP	IZADPANAH_STEM_CELL_ADIPOSE_VS_BONE_UP		76	0.36171433	1.2433339	0.14035088	0.47373876	1	1873	tags=32%, list=17%, signal=38%
MORI_IMMATURE_B_LYMPHOCYTE_UP	MORI_IMMATURE_B_LYMPHOCYTE_UP		36	0.4621148	1.2420421	0.22916667	0.47531876	1	1933	tags=42%, list=17%, signal=50%
KIM_WT1_TARGETS_12HR_DN	KIM_WT1_TARGETS_12HR_DN		127	0.32634944	1.2415565	0.093023255	0.47567472	1	2214	tags=27%, list=20%, signal=33%
HOSHIDA_LIVER_CANCER_SUBCLASS_S2	HOSHIDA_LIVER_CANCER_SUBCLASS_S2		80	0.30894965	1.2414325	0.17391305	0.47496557	1	1449	tags=18%, list=13%, signal=20%
HANN_RESISTANCE_TO_BCL2_INHIBITOR_UP	HANN_RESISTANCE_TO_BCL2_INHIBITOR_UP		21	0.4873396	1.2409053	0.1521739	0.47519627	1	1133	tags=38%, list=10%, signal=42%
JIANG_VHL_TARGETS	JIANG_VHL_TARGETS		52	0.3176368	1.2403916	0.22727273	0.47542274	1	4100	tags=56%, list=37%, signal=88%
FERNANDEZ_BOUND_BY_MYC	FERNANDEZ_BOUND_BY_MYC		125	0.29255533	1.2402127	0.11111111	0.4748548	1	1991	tags=25%, list=18%, signal=30%
BOYLAN_MULTIPLE_MYELOMA_C_DN	BOYLAN_MULTIPLE_MYELOMA_C_DN		26	0.4258503	1.2390885	0.13636364	0.47625947	1	1851	tags=42%, list=17%, signal=51%
SMID_BREAST_CANCER_NORMAL_LIKE_UP	SMID_BREAST_CANCER_NORMAL_LIKE_UP		273	0.47651404	1.238963	0.19148937	0.47562918	1	1301	tags=30%, list=12%, signal=34%
PARK_APL_PATHOGENESIS_DN	PARK_APL_PATHOGENESIS_DN		26	0.42369717	1.2388787	0.21568628	0.4749207	1	1981	tags=38%, list=18%, signal=47%
WEST_ADRENOCORTICAL_TUMOR_UP	WEST_ADRENOCORTICAL_TUMOR_UP		199	0.2987125	1.2370934	0.2037037	0.47784862	1	3015	tags=35%, list=27%, signal=47%
YAMASHITA_LIVER_CANCER_STEM_CELL_UP	YAMASHITA_LIVER_CANCER_STEM_CELL_UP		32	0.40488195	1.2370666	0.1627907	0.47708347	1	1099	tags=28%, list=10%, signal=31%
ROSS_ACUTE_MYELOID_LEUKEMIA_CBF	ROSS_ACUTE_MYELOID_LEUKEMIA_CBF		50	0.3708159	1.2369944	0.18867925	0.4763815	1	1233	tags=24%, list=11%, signal=27%
BILBAN_B_CLL_LPL_DN	BILBAN_B_CLL_LPL_DN		25	0.41346106	1.2364144	0.16	0.4767251	1	2640	tags=44%, list=24%, signal=57%
LIU_VAV3_PROSTATE_CARCINOGENESIS_UP	LIU_VAV3_PROSTATE_CARCINOGENESIS_UP		62	0.46912706	1.2362638	0.20833333	0.4761241	1	1994	tags=40%, list=18%, signal=49%
VALK_AML_CLUSTER_13	VALK_AML_CLUSTER_13		16	0.50536114	1.2360066	0.18	0.47578454	1	1783	tags=31%, list=16%, signal=37%
AMIT_EGF_RESPONSE_60_HELA	AMIT_EGF_RESPONSE_60_HELA		26	0.40373573	1.2353562	0.19512194	0.4763166	1	2966	tags=46%, list=26%, signal=63%
SATO_SILENCED_BY_METHYLATION_IN_PANCREATIC_CANCER_1	SATO_SILENCED_BY_METHYLATION_IN_PANCREATIC_CANCER_1		249	0.36976972	1.2343872	0.10638298	0.47731286	1	1233	tags=26%, list=11%, signal=28%
KYNG_DNA_DAMAGE_DN	KYNG_DNA_DAMAGE_DN		68	0.35148215	1.2332829	0.22413793	0.47836083	1	2345	tags=35%, list=21%, signal=44%
NAKAMURA_METASTASIS	NAKAMURA_METASTASIS		27	0.45806494	1.2321986	0.27450982	0.48001555	1	1933	tags=37%, list=17%, signal=45%
GAUSSMANN_MLL_AF4_FUSION_TARGETS_F_UP	GAUSSMANN_MLL_AF4_FUSION_TARGETS_F_UP		105	0.41800693	1.2316738	0.2	0.48000246	1	1357	tags=26%, list=12%, signal=29%
VALK_AML_CLUSTER_4	VALK_AML_CLUSTER_4		18	0.4469452	1.2313956	0.2	0.47963628	1	2021	tags=33%, list=18%, signal=41%
FRASOR_RESPONSE_TO_ESTRADIOL_DN	FRASOR_RESPONSE_TO_ESTRADIOL_DN		40	0.41733792	1.231388	0.15686275	0.47879037	1	1034	tags=25%, list=9%, signal=27%
WANG_BARRETTS_ESOPHAGUS_AND_ESOPHAGUS_CANCER_DN	WANG_BARRETTS_ESOPHAGUS_AND_ESOPHAGUS_CANCER_DN		24	0.47807625	1.231214	0.27272728	0.4783403	1	2100	tags=54%, list=19%, signal=67%
SESTO_RESPONSE_TO_UV_C6	SESTO_RESPONSE_TO_UV_C6		30	0.3800945	1.2310029	0.14	0.47782564	1	1700	tags=37%, list=15%, signal=43%
WOOD_EBV_EBNA1_TARGETS_DN	WOOD_EBV_EBNA1_TARGETS_DN		32	0.41384727	1.2293961	0.2037037	0.47985217	1	3092	tags=47%, list=28%, signal=65%
REACTOME_COSTIMULATION_BY_THE_CD28_FAMILY	REACTOME_COSTIMULATION_BY_THE_CD28_FAMILY		39	0.4267926	1.2270331	0.16666667	0.48400867	1	1809	tags=31%, list=16%, signal=37%
HOSHIDA_LIVER_CANCER_SUBCLASS_S3	HOSHIDA_LIVER_CANCER_SUBCLASS_S3		200	0.36531055	1.2263855	0.21153846	0.48445806	1	2100	tags=28%, list=19%, signal=33%
BREDEMEYER_RAG_SIGNALING_VIA_ATM_NOT_VIA_NFKB_DN	BREDEMEYER_RAG_SIGNALING_VIA_ATM_NOT_VIA_NFKB_DN		28	0.40960887	1.2262568	0.21568628	0.4839713	1	1644	tags=25%, list=15%, signal=29%
HOOI_ST7_TARGETS_DN	HOOI_ST7_TARGETS_DN		51	0.3860888	1.2260212	0.1632653	0.4834526	1	2234	tags=43%, list=20%, signal=54%
GRUETZMANN_PANCREATIC_CANCER_DN	GRUETZMANN_PANCREATIC_CANCER_DN		147	0.31727782	1.2251254	0.20754717	0.48434183	1	1284	tags=17%, list=11%, signal=19%
EBAUER_TARGETS_OF_PAX3_FOXO1_FUSION_DN	EBAUER_TARGETS_OF_PAX3_FOXO1_FUSION_DN		18	0.46243533	1.2250607	0.23255815	0.483668	1	1410	tags=22%, list=13%, signal=25%
MATTIOLI_MGUS_VS_PCL	MATTIOLI_MGUS_VS_PCL		64	0.32588896	1.2247792	0.2	0.48346287	1	3170	tags=38%, list=28%, signal=52%
ALONSO_METASTASIS_DN	ALONSO_METASTASIS_DN		15	0.50955206	1.2239908	0.26	0.48397043	1	1291	tags=33%, list=12%, signal=38%
WANG_CISPLATIN_RESPONSE_AND_XPC_UP	WANG_CISPLATIN_RESPONSE_AND_XPC_UP		92	0.36261314	1.2235588	0.115384616	0.48400417	1	1140	tags=22%, list=10%, signal=24%
HAHTOLA_SEZARY_SYNDROM_DN	HAHTOLA_SEZARY_SYNDROM_DN		22	0.5482072	1.223479	0.1875	0.48322067	1	2529	tags=45%, list=23%, signal=59%
MCBRYAN_PUBERTAL_BREAST_6_7WK_DN	MCBRYAN_PUBERTAL_BREAST_6_7WK_DN		62	0.42017716	1.222869	0.13333334	0.48384428	1	2294	tags=44%, list=20%, signal=54%
LOCKWOOD_AMPLIFIED_IN_LUNG_CANCER	LOCKWOOD_AMPLIFIED_IN_LUNG_CANCER		117	0.27607968	1.2225298	0.2037037	0.48388508	1	2456	tags=25%, list=22%, signal=31%
GUTIERREZ_MULTIPLE_MYELOMA_DN	GUTIERREZ_MULTIPLE_MYELOMA_DN		20	0.37456858	1.2223077	0.21153846	0.48347658	1	2946	tags=30%, list=26%, signal=41%
AMIT_EGF_RESPONSE_120_HELA	AMIT_EGF_RESPONSE_120_HELA		47	0.37901682	1.221636	0.25	0.4836133	1	3212	tags=40%, list=29%, signal=56%
KEGG_PENTOSE_PHOSPHATE_PATHWAY	KEGG_PENTOSE_PHOSPHATE_PATHWAY		19	0.43071565	1.2216033	0.18867925	0.4829056	1	855	tags=16%, list=8%, signal=17%
LEE_TARGETS_OF_PTCH1_AND_SUFU_DN	LEE_TARGETS_OF_PTCH1_AND_SUFU_DN		39	0.40582597	1.2206172	0.25	0.4841803	1	3030	tags=44%, list=27%, signal=60%
SCHEIDEREIT_IKK_INTERACTING_PROTEINS	SCHEIDEREIT_IKK_INTERACTING_PROTEINS		15	0.44222736	1.2204032	0.1632653	0.48377016	1	2024	tags=40%, list=18%, signal=49%
KEGG_ARACHIDONIC_ACID_METABOLISM	KEGG_ARACHIDONIC_ACID_METABOLISM		34	0.45790267	1.2200806	0.20833333	0.48374206	1	1075	tags=32%, list=10%, signal=36%
DOUGLAS_BMI1_TARGETS_DN	DOUGLAS_BMI1_TARGETS_DN		153	0.29619828	1.2199628	0.2173913	0.48312092	1	2410	tags=27%, list=22%, signal=34%
BROWNE_HCMV_INFECTION_8HR_UP	BROWNE_HCMV_INFECTION_8HR_UP		63	0.34088096	1.2198138	0.14285715	0.4825986	1	1109	tags=17%, list=10%, signal=19%
SMIRNOV_CIRCULATING_ENDOTHELIOCYTES_IN_CANCER_UP	SMIRNOV_CIRCULATING_ENDOTHELIOCYTES_IN_CANCER_UP		107	0.39481005	1.2176775	0.27083334	0.4860762	1	1497	tags=27%, list=13%, signal=31%
NAKAJIMA_MAST_CELL	NAKAJIMA_MAST_CELL		22	0.4959649	1.2146964	0.26666668	0.49176595	1	1952	tags=41%, list=17%, signal=49%
GARGALOVIC_RESPONSE_TO_OXIDIZED_PHOSPHOLIPIDS_GREY_DN	GARGALOVIC_RESPONSE_TO_OXIDIZED_PHOSPHOLIPIDS_GREY_DN		32	0.43483856	1.2146093	0.12727273	0.49113303	1	1036	tags=28%, list=9%, signal=31%
BENPORATH_OCT4_TARGETS	BENPORATH_OCT4_TARGETS		150	0.31910673	1.2145638	0.20754717	0.49050125	1	1951	tags=25%, list=17%, signal=30%
CHEBOTAEV_GR_TARGETS_DN	CHEBOTAEV_GR_TARGETS_DN		73	0.44864884	1.2139562	0.16666667	0.49109772	1	963	tags=29%, list=9%, signal=31%
TSENG_ADIPOGENIC_POTENTIAL_UP	TSENG_ADIPOGENIC_POTENTIAL_UP		25	0.4875058	1.2138435	0.23076923	0.49036458	1	1109	tags=44%, list=10%, signal=49%
SEIDEN_MET_SIGNALING	SEIDEN_MET_SIGNALING		16	0.40905386	1.2128891	0.2244898	0.49106643	1	3931	tags=75%, list=35%, signal=115%
GARGALOVIC_RESPONSE_TO_OXIDIZED_PHOSPHOLIPIDS_BLACK_UP	GARGALOVIC_RESPONSE_TO_OXIDIZED_PHOSPHOLIPIDS_BLACK_UP		20	0.4397071	1.2125236	0.1904762	0.49078044	1	2428	tags=50%, list=22%, signal=64%
ENK_UV_RESPONSE_EPIDERMIS_DN	ENK_UV_RESPONSE_EPIDERMIS_DN		350	0.29046735	1.2097689	0.1875	0.4957918	1	1818	tags=23%, list=16%, signal=27%
TAKEDA_TARGETS_OF_NUP98_HOXA9_FUSION_10D_DN	TAKEDA_TARGETS_OF_NUP98_HOXA9_FUSION_10D_DN		81	0.42127687	1.2081332	0.24074075	0.49826184	1	1918	tags=36%, list=17%, signal=43%
SESTO_RESPONSE_TO_UV_C0	SESTO_RESPONSE_TO_UV_C0		80	0.289367	1.2079395	0.17307693	0.4977868	1	3076	tags=30%, list=27%, signal=41%
BIOCARTA_IL2_PATHWAY	BIOCARTA_IL2_PATHWAY		15	0.43362248	1.2074096	0.25	0.49798712	1	1471	tags=33%, list=13%, signal=38%
LEE_DIFFERENTIATING_T_LYMPHOCYTE	LEE_DIFFERENTIATING_T_LYMPHOCYTE		77	0.43040958	1.206687	0.2244898	0.49887264	1	2139	tags=39%, list=19%, signal=48%
HELLEBREKERS_SILENCED_DURING_TUMOR_ANGIOGENESIS	HELLEBREKERS_SILENCED_DURING_TUMOR_ANGIOGENESIS		34	0.46234682	1.2058281	0.26530612	0.49928573	1	831	tags=26%, list=7%, signal=29%
LI_WILMS_TUMOR_VS_FETAL_KIDNEY_1_UP	LI_WILMS_TUMOR_VS_FETAL_KIDNEY_1_UP		121	0.33572146	1.204474	0.26923078	0.5014932	1	2230	tags=33%, list=20%, signal=41%
REACTOME_LIPOPROTEIN_METABOLISM	REACTOME_LIPOPROTEIN_METABOLISM		18	0.48488745	1.203896	0.21818182	0.5019601	1	2374	tags=50%, list=21%, signal=63%
BILBAN_B_CLL_LPL_UP	BILBAN_B_CLL_LPL_UP		30	0.38835132	1.2037091	0.18	0.50149125	1	2605	tags=37%, list=23%, signal=48%
YAGI_AML_SURVIVAL	YAGI_AML_SURVIVAL		80	0.3064303	1.1993424	0.20754717	0.50932646	1	3129	tags=40%, list=28%, signal=55%
SEMENZA_HIF1_TARGETS	SEMENZA_HIF1_TARGETS		25	0.4216508	1.1988311	0.25531915	0.5096073	1	1084	tags=24%, list=10%, signal=27%
BIOCARTA_AMI_PATHWAY	BIOCARTA_AMI_PATHWAY		19	0.5298667	1.1968024	0.21276596	0.5131505	1	714	tags=42%, list=6%, signal=45%
GAUSSMANN_MLL_AF4_FUSION_TARGETS_F_DN	GAUSSMANN_MLL_AF4_FUSION_TARGETS_F_DN		22	0.52319115	1.1960077	0.26415095	0.51396215	1	3533	tags=59%, list=32%, signal=86%
MARSON_FOXP3_TARGETS_UP	MARSON_FOXP3_TARGETS_UP		50	0.41346207	1.1956314	0.2173913	0.51393694	1	2174	tags=34%, list=19%, signal=42%
SCHLOSSER_SERUM_RESPONSE_DN	SCHLOSSER_SERUM_RESPONSE_DN		433	0.26331708	1.1955689	0.27272728	0.51336	1	2681	tags=27%, list=24%, signal=34%
MARTORIATI_MDM4_TARGETS_FETAL_LIVER_UP	MARTORIATI_MDM4_TARGETS_FETAL_LIVER_UP		76	0.3493421	1.1951389	0.25	0.5134582	1	1084	tags=20%, list=10%, signal=22%
BIOCARTA_MET_PATHWAY	BIOCARTA_MET_PATHWAY		23	0.39468956	1.1950246	0.18367347	0.51282686	1	1737	tags=30%, list=16%, signal=36%
MILI_PSEUDOPODIA_CHEMOTAXIS_UP	MILI_PSEUDOPODIA_CHEMOTAXIS_UP		36	0.3498212	1.1947191	0.24489796	0.5126026	1	870	tags=17%, list=8%, signal=18%
STEARMAN_LUNG_CANCER_EARLY_VS_LATE_DN	STEARMAN_LUNG_CANCER_EARLY_VS_LATE_DN		46	0.40948096	1.1937847	0.19607843	0.5137079	1	3034	tags=50%, list=27%, signal=68%
KANG_IMMORTALIZED_BY_TERT_UP	KANG_IMMORTALIZED_BY_TERT_UP		55	0.40177244	1.1933683	0.23529412	0.51361984	1	1020	tags=25%, list=9%, signal=28%
KOYAMA_SEMA3B_TARGETS_UP	KOYAMA_SEMA3B_TARGETS_UP		122	0.34389192	1.1925621	0.07692308	0.5145989	1	1235	tags=20%, list=11%, signal=23%
KEGG_NATURAL_KILLER_CELL_MEDIATED_CYTOTOXICITY	KEGG_NATURAL_KILLER_CELL_MEDIATED_CYTOTOXICITY		64	0.3808979	1.1917977	0.26	0.51555187	1	1991	tags=34%, list=18%, signal=42%
FONTAINE_THYROID_TUMOR_UNCERTAIN_MALIGNANCY_UP	FONTAINE_THYROID_TUMOR_UNCERTAIN_MALIGNANCY_UP		18	0.4271858	1.191716	0.2244898	0.51487225	1	3378	tags=56%, list=30%, signal=79%
KRIGE_RESPONSE_TO_TOSEDOSTAT_24HR_UP	KRIGE_RESPONSE_TO_TOSEDOSTAT_24HR_UP		349	0.2865951	1.1914778	0.19607843	0.5145931	1	1882	tags=23%, list=17%, signal=26%
LINDGREN_BLADDER_CANCER_CLUSTER_2A_DN	LINDGREN_BLADDER_CANCER_CLUSTER_2A_DN		80	0.36728758	1.1914018	0.28846154	0.51383775	1	736	tags=19%, list=7%, signal=20%
LEE_EARLY_T_LYMPHOCYTE_DN	LEE_EARLY_T_LYMPHOCYTE_DN		17	0.4907693	1.1909657	0.2244898	0.5140133	1	2301	tags=41%, list=21%, signal=52%
RODRIGUES_THYROID_CARCINOMA_DN	RODRIGUES_THYROID_CARCINOMA_DN		32	0.3944263	1.1904366	0.21568628	0.51417905	1	445	tags=19%, list=4%, signal=19%
BRUECKNER_TARGETS_OF_MIRLET7A3_DN	BRUECKNER_TARGETS_OF_MIRLET7A3_DN		46	0.3936239	1.1903665	0.31914893	0.5134949	1	2746	tags=52%, list=25%, signal=69%
BROWNE_HCMV_INFECTION_6HR_UP	BROWNE_HCMV_INFECTION_6HR_UP		42	0.37278697	1.1883647	0.22727273	0.517146	1	1554	tags=21%, list=14%, signal=25%
REACTOME_MEMBRANE_TRAFFICKING	REACTOME_MEMBRANE_TRAFFICKING		48	0.29156193	1.1876326	0.3478261	0.5178248	1	4252	tags=54%, list=38%, signal=87%
REACTOME_IMMUNOREGULATORY_INTERACTIONS_BETWEEN_A_LYMPHOID_AND_A_NON_LYMPHOID_CELL	REACTOME_IMMUNOREGULATORY_INTERACTIONS_BETWEEN_A_LYMPHOID_AND_A_NON_LYMPHOID_CELL		33	0.50825584	1.1873724	0.30612245	0.5176627	1	3402	tags=58%, list=30%, signal=82%
YAO_TEMPORAL_RESPONSE_TO_PROGESTERONE_CLUSTER_5	YAO_TEMPORAL_RESPONSE_TO_PROGESTERONE_CLUSTER_5		25	0.44362688	1.1860543	0.20833333	0.51996243	1	2783	tags=52%, list=25%, signal=69%
BIOCARTA_RAS_PATHWAY	BIOCARTA_RAS_PATHWAY		17	0.3953117	1.1858288	0.2826087	0.5195115	1	2187	tags=29%, list=20%, signal=36%
ELVIDGE_HIF1A_TARGETS_DN	ELVIDGE_HIF1A_TARGETS_DN		58	0.41736913	1.1841724	0.26415095	0.5225917	1	1134	tags=29%, list=10%, signal=32%
TAKAO_RESPONSE_TO_UVB_RADIATION_DN	TAKAO_RESPONSE_TO_UVB_RADIATION_DN		60	0.30025327	1.1841024	0.25	0.52192086	1	2669	tags=28%, list=24%, signal=37%
TAKEDA_TARGETS_OF_NUP98_HOXA9_FUSION_3D_DN	TAKEDA_TARGETS_OF_NUP98_HOXA9_FUSION_3D_DN		16	0.55925626	1.1838452	0.19565217	0.5214614	1	1053	tags=31%, list=9%, signal=34%
REACTOME_SIGNALLING_TO_RAS	REACTOME_SIGNALLING_TO_RAS		18	0.37269497	1.1832323	0.27083334	0.5219053	1	2307	tags=50%, list=21%, signal=63%
VALK_AML_CLUSTER_6	VALK_AML_CLUSTER_6		19	0.4637614	1.1821573	0.23404256	0.52357066	1	2219	tags=42%, list=20%, signal=52%
ACEVEDO_NORMAL_TISSUE_ADJACENT_TO_LIVER_TUMOR_UP	ACEVEDO_NORMAL_TISSUE_ADJACENT_TO_LIVER_TUMOR_UP		88	0.29949906	1.1818777	0.10869565	0.52322215	1	1540	tags=22%, list=14%, signal=25%
TSENG_ADIPOGENIC_POTENTIAL_DN	TSENG_ADIPOGENIC_POTENTIAL_DN		34	0.51864624	1.1814034	0.23076923	0.5233773	1	2036	tags=41%, list=18%, signal=50%
BERENJENO_TRANSFORMED_BY_RHOA_DN	BERENJENO_TRANSFORMED_BY_RHOA_DN		293	0.33924937	1.181034	0.18181819	0.52334905	1	2266	tags=30%, list=20%, signal=36%
AMUNDSON_POOR_SURVIVAL_AFTER_GAMMA_RADIATION_2G	AMUNDSON_POOR_SURVIVAL_AFTER_GAMMA_RADIATION_2G		93	0.34051958	1.1788359	0.24489796	0.5264753	1	2516	tags=31%, list=22%, signal=40%
HOFFMANN_SMALL_PRE_BII_TO_IMMATURE_B_LYMPHOCYTE_UP	HOFFMANN_SMALL_PRE_BII_TO_IMMATURE_B_LYMPHOCYTE_UP		35	0.41690105	1.1781197	0.23404256	0.5273499	1	2301	tags=40%, list=21%, signal=50%
JAATINEN_HEMATOPOIETIC_STEM_CELL_DN	JAATINEN_HEMATOPOIETIC_STEM_CELL_DN		136	0.4198183	1.1780622	0.26923078	0.52661055	1	2069	tags=35%, list=18%, signal=42%
HOQUE_METHYLATED_IN_CANCER	HOQUE_METHYLATED_IN_CANCER		37	0.42784432	1.1763685	0.27083334	0.5291595	1	2130	tags=35%, list=19%, signal=43%
LE_EGR2_TARGETS_DN	LE_EGR2_TARGETS_DN		84	0.3853357	1.1754613	0.26	0.53054816	1	2477	tags=35%, list=22%, signal=44%
REACTOME_TRANSPORT_OF_THE_SLBP_INDEPENDENT_MATURE_MRNA	REACTOME_TRANSPORT_OF_THE_SLBP_INDEPENDENT_MATURE_MRNA		19	0.44600317	1.1754203	0.3877551	0.52972555	1	2833	tags=42%, list=25%, signal=56%
SWEET_LUNG_CANCER_KRAS_DN	SWEET_LUNG_CANCER_KRAS_DN		324	0.4148202	1.1746399	0.21568628	0.5304978	1	1860	tags=31%, list=17%, signal=36%
REACTOME_NUCLEAR_IMPORT_OF_REV_PROTEIN	REACTOME_NUCLEAR_IMPORT_OF_REV_PROTEIN		18	0.42820662	1.1745023	0.3773585	0.5299122	1	2833	tags=44%, list=25%, signal=59%
BIOCARTA_MPR_PATHWAY	BIOCARTA_MPR_PATHWAY		22	0.41855416	1.1730919	0.2173913	0.531662	1	3092	tags=45%, list=28%, signal=63%
CHARAFE_BREAST_CANCER_LUMINAL_VS_MESENCHYMAL_DN	CHARAFE_BREAST_CANCER_LUMINAL_VS_MESENCHYMAL_DN		258	0.37907144	1.1718886	0.25490198	0.53329825	1	1989	tags=33%, list=18%, signal=39%
REACTOME_CYCLIN_E_ASSOCIATED_EVENTS_DURING_G1_S_TRANSITION_	REACTOME_CYCLIN_E_ASSOCIATED_EVENTS_DURING_G1_S_TRANSITION_		49	0.3903915	1.1707886	0.28	0.53478545	1	4068	tags=67%, list=36%, signal=105%
HUPER_BREAST_BASAL_VS_LUMINAL_DN	HUPER_BREAST_BASAL_VS_LUMINAL_DN		39	0.39352462	1.1702962	0.20833333	0.53484035	1	2416	tags=44%, list=22%, signal=55%
MULLIGHAN_MLL_SIGNATURE_1_UP	MULLIGHAN_MLL_SIGNATURE_1_UP		233	0.26530737	1.1702576	0.23636363	0.5341362	1	2287	tags=27%, list=20%, signal=33%
KRIGE_RESPONSE_TO_TOSEDOSTAT_6HR_UP	KRIGE_RESPONSE_TO_TOSEDOSTAT_6HR_UP		431	0.25367787	1.1694982	0.17857143	0.53476894	1	1882	tags=20%, list=17%, signal=24%
KEGG_DRUG_METABOLISM_CYTOCHROME_P450	KEGG_DRUG_METABOLISM_CYTOCHROME_P450		30	0.45597312	1.1684718	0.23529412	0.5361349	1	1331	tags=23%, list=12%, signal=26%
JIANG_HYPOXIA_NORMAL	JIANG_HYPOXIA_NORMAL		154	0.26465863	1.168226	0.2264151	0.5359039	1	2595	tags=29%, list=23%, signal=38%
ACEVEDO_LIVER_TUMOR_VS_NORMAL_ADJACENT_TISSUE_UP	ACEVEDO_LIVER_TUMOR_VS_NORMAL_ADJACENT_TISSUE_UP		488	0.23316538	1.1680101	0.27450982	0.53536683	1	2632	tags=26%, list=24%, signal=32%
HUMMEL_BURKITTS_LYMPHOMA_UP	HUMMEL_BURKITTS_LYMPHOMA_UP		18	0.47171083	1.1675564	0.27450982	0.5357805	1	1177	tags=39%, list=11%, signal=43%
SMID_BREAST_CANCER_RELAPSE_IN_BONE_DN	SMID_BREAST_CANCER_RELAPSE_IN_BONE_DN		183	0.3251768	1.1670457	0.17391305	0.5361313	1	1185	tags=23%, list=11%, signal=25%
MONNIER_POSTRADIATION_TUMOR_ESCAPE_DN	MONNIER_POSTRADIATION_TUMOR_ESCAPE_DN		228	0.2948778	1.1669724	0.25	0.5354715	1	2230	tags=26%, list=20%, signal=32%
COATES_MACROPHAGE_M1_VS_M2_UP	COATES_MACROPHAGE_M1_VS_M2_UP		47	0.39419183	1.1667267	0.2244898	0.535259	1	1505	tags=30%, list=13%, signal=34%
ST_T_CELL_SIGNAL_TRANSDUCTION	ST_T_CELL_SIGNAL_TRANSDUCTION		33	0.4125651	1.1655806	0.29787233	0.53691214	1	1809	tags=33%, list=16%, signal=40%
FLECHNER_PBL_KIDNEY_TRANSPLANT_REJECTED_VS_OK_DN	FLECHNER_PBL_KIDNEY_TRANSPLANT_REJECTED_VS_OK_DN		33	0.31698397	1.1649675	0.25641027	0.537592	1	1800	tags=21%, list=16%, signal=25%
HOSHIDA_LIVER_CANCER_LATE_RECURRENCE_UP	HOSHIDA_LIVER_CANCER_LATE_RECURRENCE_UP		41	0.40091065	1.1647682	0.23529412	0.5370936	1	1240	tags=27%, list=11%, signal=30%
CHIANG_LIVER_CANCER_SUBCLASS_INTERFERON_UP	CHIANG_LIVER_CANCER_SUBCLASS_INTERFERON_UP		16	0.5121062	1.1629839	0.20408164	0.54010946	1	434	tags=25%, list=4%, signal=26%
CHIARADONNA_NEOPLASTIC_TRANSFORMATION_KRAS_DN	CHIARADONNA_NEOPLASTIC_TRANSFORMATION_KRAS_DN		120	0.37667346	1.162385	0.22222222	0.5404961	1	2334	tags=38%, list=21%, signal=48%
RODRIGUES_NTN1_TARGETS_DN	RODRIGUES_NTN1_TARGETS_DN		94	0.3261541	1.1622322	0.2	0.53991604	1	1443	tags=26%, list=13%, signal=29%
GRADE_COLON_CANCER_UP	GRADE_COLON_CANCER_UP		410	0.22364986	1.1620486	0.24	0.53936887	1	3674	tags=38%, list=33%, signal=54%
FINAK_BREAST_CANCER_SDPP_SIGNATURE	FINAK_BREAST_CANCER_SDPP_SIGNATURE		17	0.50223273	1.1613325	0.2857143	0.5398285	1	1747	tags=47%, list=16%, signal=56%
OKUMURA_INFLAMMATORY_RESPONSE_LPS	OKUMURA_INFLAMMATORY_RESPONSE_LPS		109	0.31952646	1.1610528	0.18604651	0.53948355	1	2973	tags=39%, list=27%, signal=52%
MORI_SMALL_PRE_BII_LYMPHOCYTE_UP	MORI_SMALL_PRE_BII_LYMPHOCYTE_UP		49	0.32780322	1.1602517	0.27659574	0.5402009	1	3113	tags=43%, list=28%, signal=59%
KEGG_TRYPTOPHAN_METABOLISM	KEGG_TRYPTOPHAN_METABOLISM		27	0.4517762	1.1599681	0.25531915	0.5401262	1	929	tags=22%, list=8%, signal=24%
CREIGHTON_ENDOCRINE_THERAPY_RESISTANCE_2	CREIGHTON_ENDOCRINE_THERAPY_RESISTANCE_2		146	0.31158617	1.1597054	0.1923077	0.5397532	1	1048	tags=14%, list=9%, signal=15%
LAU_APOPTOSIS_CDKN2A_UP	LAU_APOPTOSIS_CDKN2A_UP		36	0.3335472	1.1592268	0.2244898	0.54010826	1	3037	tags=36%, list=27%, signal=49%
KAYO_CALORIE_RESTRICTION_MUSCLE_DN	KAYO_CALORIE_RESTRICTION_MUSCLE_DN		47	0.3396921	1.1578525	0.28	0.5419946	1	1712	tags=23%, list=15%, signal=28%
HARRIS_HYPOXIA	HARRIS_HYPOXIA		53	0.37569317	1.1550268	0.3125	0.54683554	1	2208	tags=28%, list=20%, signal=35%
TONKS_TARGETS_OF_RUNX1_RUNX1T1_FUSION_SUSTAINDED_IN_ERYTHROCYTE_UP	TONKS_TARGETS_OF_RUNX1_RUNX1T1_FUSION_SUSTAINDED_IN_ERYTHROCYTE_UP		30	0.43187338	1.1549755	0.32	0.54612905	1	2071	tags=30%, list=18%, signal=37%
REACTOME_CDC20_PHOSPHO_APC_MEDIATED_DEGRADATION_OF_CYCLIN_A	REACTOME_CDC20_PHOSPHO_APC_MEDIATED_DEGRADATION_OF_CYCLIN_A		51	0.37333068	1.1545017	0.3207547	0.5463115	1	4118	tags=59%, list=37%, signal=93%
LANDIS_ERBB2_BREAST_TUMORS_324_DN	LANDIS_ERBB2_BREAST_TUMORS_324_DN		115	0.44260976	1.1542084	0.31578946	0.54625475	1	1974	tags=36%, list=18%, signal=43%
REACTOME_REGULATION_OF_APC_ACTIVATORS_BETWEEN_G1_S_AND_EARLY_ANAPHASE	REACTOME_REGULATION_OF_APC_ACTIVATORS_BETWEEN_G1_S_AND_EARLY_ANAPHASE		55	0.3544025	1.1539533	0.3148148	0.54602814	1	4118	tags=56%, list=37%, signal=89%
ELVIDGE_HYPOXIA_DN	ELVIDGE_HYPOXIA_DN		84	0.3060946	1.1532276	0.27083334	0.5471754	1	2449	tags=35%, list=22%, signal=44%
REACTOME_FORMATION_OF_FIBRIN_CLOT_CLOTTING_CASCADE	REACTOME_FORMATION_OF_FIBRIN_CLOT_CLOTTING_CASCADE		29	0.46183404	1.1530575	0.26785713	0.54668075	1	1284	tags=31%, list=11%, signal=35%
OSWALD_HEMATOPOIETIC_STEM_CELL_IN_COLLAGEN_GEL_UP	OSWALD_HEMATOPOIETIC_STEM_CELL_IN_COLLAGEN_GEL_UP		124	0.3322296	1.1529772	0.22727273	0.5460446	1	3024	tags=43%, list=27%, signal=58%
OSWALD_HEMATOPOIETIC_STEM_CELL_IN_COLLAGEN_GEL_DN	OSWALD_HEMATOPOIETIC_STEM_CELL_IN_COLLAGEN_GEL_DN		124	0.3322296	1.1529772	0.22727273	0.5452451	1	3024	tags=43%, list=27%, signal=58%
SESTO_RESPONSE_TO_UV_C1	SESTO_RESPONSE_TO_UV_C1		53	0.31396198	1.1524385	0.27083334	0.54550576	1	2416	tags=25%, list=22%, signal=31%
NOUZOVA_METHYLATED_IN_APL	NOUZOVA_METHYLATED_IN_APL		22	0.43268877	1.151333	0.3181818	0.547079	1	220	tags=14%, list=2%, signal=14%
GUTIERREZ_CHRONIC_LYMPHOCYTIC_LEUKEMIA_DN	GUTIERREZ_CHRONIC_LYMPHOCYTIC_LEUKEMIA_DN		32	0.41532072	1.1508201	0.30952382	0.54720485	1	1101	tags=25%, list=10%, signal=28%
CHANDRAN_METASTASIS_DN	CHANDRAN_METASTASIS_DN		57	0.36728004	1.1492127	0.1627907	0.54909945	1	1512	tags=30%, list=14%, signal=34%
VALK_AML_CLUSTER_12	VALK_AML_CLUSTER_12		23	0.39809024	1.1483716	0.26666668	0.5500439	1	1859	tags=39%, list=17%, signal=47%
MATTIOLI_MULTIPLE_MYELOMA_WITH_14Q32_TRANSLOCATIONS	MATTIOLI_MULTIPLE_MYELOMA_WITH_14Q32_TRANSLOCATIONS		21	0.45893577	1.1459076	0.30769232	0.5546464	1	1691	tags=33%, list=15%, signal=39%
PAL_PRMT5_TARGETS_DN	PAL_PRMT5_TARGETS_DN		28	0.4003096	1.1456184	0.26923078	0.5546274	1	2205	tags=29%, list=20%, signal=35%
BERENJENO_ROCK_SIGNALING_NOT_VIA_RHOA_DN	BERENJENO_ROCK_SIGNALING_NOT_VIA_RHOA_DN		29	0.35803166	1.1451836	0.27083334	0.5549883	1	2649	tags=34%, list=24%, signal=45%
REACTOME_METABOLISM_OF_LIPIDS_AND_LIPOPROTEINS	REACTOME_METABOLISM_OF_LIPIDS_AND_LIPOPROTEINS		154	0.3281442	1.1449099	0.25	0.55506563	1	2197	tags=27%, list=20%, signal=33%
REACTOME_GENES_INVOLVED_IN_APOPTOTIC_CLEAVAGE_OF_CELLULAR_PROTEINS	REACTOME_GENES_INVOLVED_IN_APOPTOTIC_CLEAVAGE_OF_CELLULAR_PROTEINS		24	0.351165	1.1447728	0.3137255	0.55458623	1	2076	tags=25%, list=19%, signal=31%
ONDER_CDH1_TARGETS_2_DN	ONDER_CDH1_TARGETS_2_DN		264	0.3680517	1.1444134	0.25641027	0.5544299	1	1246	tags=23%, list=11%, signal=25%
NOUZOVA_TRETINOIN_AND_H4_ACETYLATION	NOUZOVA_TRETINOIN_AND_H4_ACETYLATION		78	0.27985415	1.1434807	0.28	0.5556258	1	2345	tags=26%, list=21%, signal=32%
KIM_WT1_TARGETS_8HR_UP	KIM_WT1_TARGETS_8HR_UP		108	0.3230769	1.1429684	0.26	0.55578494	1	1074	tags=16%, list=10%, signal=17%
WEINMANN_ADAPTATION_TO_HYPOXIA_DN	WEINMANN_ADAPTATION_TO_HYPOXIA_DN		27	0.47792482	1.142888	0.3	0.5551813	1	2746	tags=56%, list=25%, signal=73%
IGARASHI_ATF4_TARGETS_DN	IGARASHI_ATF4_TARGETS_DN		48	0.33539763	1.1427442	0.27906978	0.55465937	1	1272	tags=23%, list=11%, signal=26%
BEGUM_TARGETS_OF_PAX3_FOXO1_FUSION_UP	BEGUM_TARGETS_OF_PAX3_FOXO1_FUSION_UP		33	0.4313458	1.1425217	0.25	0.5544027	1	1136	tags=30%, list=10%, signal=34%
JAZAERI_BREAST_CANCER_BRCA1_VS_BRCA2_UP	JAZAERI_BREAST_CANCER_BRCA1_VS_BRCA2_UP		35	0.33122048	1.1410608	0.21428572	0.5570128	1	1429	tags=23%, list=13%, signal=26%
LANDIS_BREAST_CANCER_PROGRESSION_DN	LANDIS_BREAST_CANCER_PROGRESSION_DN		57	0.52308935	1.1401706	0.30769232	0.55828196	1	2160	tags=44%, list=19%, signal=54%
CREIGHTON_ENDOCRINE_THERAPY_RESISTANCE_5	CREIGHTON_ENDOCRINE_THERAPY_RESISTANCE_5		243	0.2899335	1.1401312	0.2857143	0.55763716	1	2343	tags=27%, list=21%, signal=33%
REACTOME_REGULATION_OF_GLUCOKINASE_BY_GLUCOKINASE_REGULATORY_PROTEIN	REACTOME_REGULATION_OF_GLUCOKINASE_BY_GLUCOKINASE_REGULATORY_PROTEIN		18	0.42488518	1.1385661	0.34	0.5595686	1	2833	tags=44%, list=25%, signal=59%
HSC_MATURE_FETAL	HSC_MATURE_FETAL		16	0.41435766	1.1384139	0.27083334	0.5590767	1	981	tags=25%, list=9%, signal=27%
KRASNOSELSKAYA_ILF3_TARGETS_DN	KRASNOSELSKAYA_ILF3_TARGETS_DN		25	0.39427614	1.1377385	0.27083334	0.5594278	1	1027	tags=28%, list=9%, signal=31%
DELYS_THYROID_CANCER_UP	DELYS_THYROID_CANCER_UP		275	0.34402543	1.1375542	0.30232558	0.5591537	1	1967	tags=29%, list=18%, signal=34%
FRASOR_TAMOXIFEN_RESPONSE_UP	FRASOR_TAMOXIFEN_RESPONSE_UP		32	0.3577368	1.1374391	0.27659574	0.5586538	1	1964	tags=38%, list=18%, signal=45%
AMIT_DELAYED_EARLY_GENES	AMIT_DELAYED_EARLY_GENES		15	0.44939184	1.1364288	0.2972973	0.5601476	1	1542	tags=27%, list=14%, signal=31%
TONKS_TARGETS_OF_RUNX1_RUNX1T1_FUSION_HSC_UP	TONKS_TARGETS_OF_RUNX1_RUNX1T1_FUSION_HSC_UP		109	0.353978	1.136424	0.29545453	0.5594208	1	2302	tags=30%, list=21%, signal=38%
BEGUM_TARGETS_OF_PAX3_FOXO1_FUSION_DN	BEGUM_TARGETS_OF_PAX3_FOXO1_FUSION_DN		24	0.4854649	1.1363802	0.35714287	0.5587922	1	3613	tags=71%, list=32%, signal=104%
KLEIN_TARGETS_OF_BCR_ABL1_FUSION	KLEIN_TARGETS_OF_BCR_ABL1_FUSION		21	0.49510428	1.1358508	0.3018868	0.5590332	1	1773	tags=29%, list=16%, signal=34%
HOFFMANN_IMMATURE_TO_MATURE_B_LYMPHOCYTE_UP	HOFFMANN_IMMATURE_TO_MATURE_B_LYMPHOCYTE_UP		19	0.47056237	1.1358469	0.25	0.558276	1	1129	tags=42%, list=10%, signal=47%
ZHAN_MULTIPLE_MYELOMA_MF_DN	ZHAN_MULTIPLE_MYELOMA_MF_DN		16	0.44256166	1.1356722	0.26	0.55782837	1	514	tags=31%, list=5%, signal=33%
WEST_ADRENOCORTICAL_TUMOR_MARKERS_DN	WEST_ADRENOCORTICAL_TUMOR_MARKERS_DN		17	0.49542955	1.1353813	0.3125	0.5576001	1	1629	tags=35%, list=15%, signal=41%
ELVIDGE_HIF1A_AND_HIF2A_TARGETS_DN	ELVIDGE_HIF1A_AND_HIF2A_TARGETS_DN		63	0.4001227	1.1348674	0.34	0.55785626	1	2208	tags=40%, list=20%, signal=49%
WANG_BARRETTS_ESOPHAGUS_AND_ESOPHAGUS_CANCER_UP	WANG_BARRETTS_ESOPHAGUS_AND_ESOPHAGUS_CANCER_UP		19	0.44063023	1.1347663	0.3125	0.55727804	1	1512	tags=37%, list=14%, signal=43%
TARTE_PLASMA_CELL_VS_PLASMABLAST_DN	TARTE_PLASMA_CELL_VS_PLASMABLAST_DN		212	0.27146897	1.1342044	0.32142857	0.5576613	1	3127	tags=36%, list=28%, signal=49%
WANG_LMO4_TARGETS_DN	WANG_LMO4_TARGETS_DN		163	0.2491372	1.1341026	0.29787233	0.5570458	1	2679	tags=25%, list=24%, signal=32%
REACTOME_STEROID_METABOLISM	REACTOME_STEROID_METABOLISM		50	0.34790933	1.1335343	0.22807017	0.55773395	1	2182	tags=26%, list=19%, signal=32%
KEGG_NEUROTROPHIN_SIGNALING_PATHWAY	KEGG_NEUROTROPHIN_SIGNALING_PATHWAY		68	0.29735446	1.1333745	0.32608697	0.55722404	1	2319	tags=28%, list=21%, signal=35%
FRIDMAN_IMMORTALIZATION_DN	FRIDMAN_IMMORTALIZATION_DN		21	0.48391953	1.1314247	0.375	0.5604065	1	1943	tags=43%, list=17%, signal=52%
HAN_SATB1_TARGETS_UP	HAN_SATB1_TARGETS_UP		183	0.30359504	1.1309971	0.1923077	0.56047004	1	1934	tags=27%, list=17%, signal=32%
CHESLER_BRAIN_HIGHEST_GENETIC_VARIANCE	CHESLER_BRAIN_HIGHEST_GENETIC_VARIANCE		27	0.3787547	1.1303649	0.34545454	0.5609161	1	726	tags=22%, list=6%, signal=24%
PETRETTO_CARDIAC_HYPERTROPHY	PETRETTO_CARDIAC_HYPERTROPHY		23	0.53010505	1.1302768	0.30769232	0.56034046	1	3018	tags=57%, list=27%, signal=77%
PROVENZANI_METASTASIS_UP	PROVENZANI_METASTASIS_UP		116	0.27869278	1.1301835	0.28	0.55974364	1	2629	tags=33%, list=23%, signal=42%
REACTOME_CDT1_ASSOCIATION_WITH_THE_CDC6_ORC_ORIGIN_COMPLEX	REACTOME_CDT1_ASSOCIATION_WITH_THE_CDC6_ORC_ORIGIN_COMPLEX		45	0.36381903	1.1297828	0.3207547	0.55993456	1	4068	tags=67%, list=36%, signal=104%
BROWNE_HCMV_INFECTION_1HR_UP	BROWNE_HCMV_INFECTION_1HR_UP		32	0.39776367	1.1291137	0.35714287	0.56087375	1	2758	tags=47%, list=25%, signal=62%
BLALOCK_ALZHEIMERS_DISEASE_INCIPIENT_UP	BLALOCK_ALZHEIMERS_DISEASE_INCIPIENT_UP		221	0.27409428	1.1275865	0.25	0.56302696	1	1443	tags=16%, list=13%, signal=18%
SMID_BREAST_CANCER_BASAL_UP	SMID_BREAST_CANCER_BASAL_UP		390	0.30312815	1.1275088	0.23076923	0.5625129	1	1299	tags=21%, list=12%, signal=23%
RUTELLA_RESPONSE_TO_CSF2RB_AND_IL4_UP	RUTELLA_RESPONSE_TO_CSF2RB_AND_IL4_UP		209	0.2978018	1.1262637	0.2857143	0.5639639	1	2915	tags=35%, list=26%, signal=46%
ZHAN_MULTIPLE_MYELOMA_HP_UP	ZHAN_MULTIPLE_MYELOMA_HP_UP		26	0.37421933	1.126169	0.29411766	0.56336254	1	1765	tags=27%, list=16%, signal=32%
CAIRO_LIVER_DEVELOPMENT_DN	CAIRO_LIVER_DEVELOPMENT_DN		177	0.3415142	1.1261282	0.23728813	0.5626189	1	2076	tags=31%, list=19%, signal=37%
ZHANG_BREAST_CANCER_PROGENITORS_DN	ZHANG_BREAST_CANCER_PROGENITORS_DN		88	0.2903146	1.1257199	0.29787233	0.56267995	1	1654	tags=16%, list=15%, signal=19%
SENGUPTA_NASOPHARYNGEAL_CARCINOMA_UP	SENGUPTA_NASOPHARYNGEAL_CARCINOMA_UP		146	0.36293778	1.1256676	0.3207547	0.56204975	1	691	tags=17%, list=6%, signal=18%
SMITH_TERT_TARGETS_UP	SMITH_TERT_TARGETS_UP		85	0.29007995	1.1250281	0.30952382	0.56241447	1	978	tags=16%, list=9%, signal=18%
RAMALHO_STEMNESS_UP	RAMALHO_STEMNESS_UP		148	0.27995825	1.1249822	0.3018868	0.5617416	1	3137	tags=32%, list=28%, signal=44%
CAMPS_COLON_CANCER_COPY_NUMBER_DN	CAMPS_COLON_CANCER_COPY_NUMBER_DN		18	0.41318983	1.1246657	0.34615386	0.56161386	1	1756	tags=22%, list=16%, signal=26%
GU_PDEF_TARGETS_UP	GU_PDEF_TARGETS_UP		47	0.46004784	1.1242056	0.38297874	0.5618231	1	1552	tags=40%, list=14%, signal=47%
LU_TUMOR_VASCULATURE_UP	LU_TUMOR_VASCULATURE_UP		17	0.52368236	1.1226915	0.3478261	0.5643122	1	404	tags=29%, list=4%, signal=30%
KEGG_LEUKOCYTE_TRANSENDOTHELIAL_MIGRATION	KEGG_LEUKOCYTE_TRANSENDOTHELIAL_MIGRATION		85	0.3494714	1.1225555	0.2777778	0.56400293	1	2855	tags=35%, list=25%, signal=47%
DAVICIONI_MOLECULAR_ARMS_VS_ERMS_UP	DAVICIONI_MOLECULAR_ARMS_VS_ERMS_UP		184	0.2659878	1.1223538	0.25531915	0.56366175	1	1750	tags=19%, list=16%, signal=22%
REACTOME_SYNTHESIS_OF_GPI_ANCHORED_PROTEINS	REACTOME_SYNTHESIS_OF_GPI_ANCHORED_PROTEINS		15	0.40227816	1.1222955	0.34146342	0.56294036	1	3900	tags=60%, list=35%, signal=92%
KIM_WT1_TARGETS_UP	KIM_WT1_TARGETS_UP		133	0.32706782	1.1201581	0.3043478	0.5668876	1	1542	tags=23%, list=14%, signal=27%
PENG_RAPAMYCIN_RESPONSE_UP	PENG_RAPAMYCIN_RESPONSE_UP		27	0.35119355	1.1194923	0.3018868	0.5675328	1	575	tags=15%, list=5%, signal=16%
KRIGE_RESPONSE_TO_TOSEDOSTAT_6HR_DN	KRIGE_RESPONSE_TO_TOSEDOSTAT_6HR_DN		462	0.2421896	1.1189079	0.28846154	0.5679352	1	2535	tags=25%, list=23%, signal=31%
GARGALOVIC_RESPONSE_TO_OXIDIZED_PHOSPHOLIPIDS_TURQUOISE_UP	GARGALOVIC_RESPONSE_TO_OXIDIZED_PHOSPHOLIPIDS_TURQUOISE_UP		33	0.3697979	1.1187712	0.30952382	0.5674775	1	2208	tags=39%, list=20%, signal=49%
KEGG_BUTANOATE_METABOLISM	KEGG_BUTANOATE_METABOLISM		24	0.4310725	1.1185219	0.3529412	0.56724465	1	874	tags=25%, list=8%, signal=27%
KEGG_FRUCTOSE_AND_MANNOSE_METABOLISM	KEGG_FRUCTOSE_AND_MANNOSE_METABOLISM		23	0.3855898	1.1184458	0.36363637	0.56667715	1	334	tags=13%, list=3%, signal=13%
KEGG_CYTOKINE_CYTOKINE_RECEPTOR_INTERACTION	KEGG_CYTOKINE_CYTOKINE_RECEPTOR_INTERACTION		155	0.37539613	1.1180464	0.27083334	0.566658	1	1410	tags=25%, list=13%, signal=28%
IWANAGA_CARCINOGENESIS_BY_KRAS_PTEN_DN	IWANAGA_CARCINOGENESIS_BY_KRAS_PTEN_DN		192	0.34263745	1.1168935	0.27450982	0.56833106	1	2118	tags=31%, list=19%, signal=38%
SATO_SILENCED_EPIGENETICALLY_IN_PANCREATIC_CANCER	SATO_SILENCED_EPIGENETICALLY_IN_PANCREATIC_CANCER		27	0.40793774	1.1168745	0.2777778	0.5676054	1	1230	tags=26%, list=11%, signal=29%
HUTTMANN_B_CLL_POOR_SURVIVAL_UP	HUTTMANN_B_CLL_POOR_SURVIVAL_UP		167	0.29458576	1.1168351	0.2962963	0.5669038	1	1916	tags=25%, list=17%, signal=30%
YAGI_AML_RELAPSE_PROGNOSIS	YAGI_AML_RELAPSE_PROGNOSIS		27	0.33842695	1.1163262	0.33333334	0.5672373	1	3088	tags=48%, list=28%, signal=66%
MENSE_HYPOXIA_UP	MENSE_HYPOXIA_UP		57	0.36998817	1.1153346	0.2826087	0.5686066	1	2173	tags=35%, list=19%, signal=43%
BENPORATH_MYC_TARGETS_WITH_EBOX	BENPORATH_MYC_TARGETS_WITH_EBOX		151	0.2419741	1.1137145	0.23913044	0.57093513	1	2229	tags=23%, list=20%, signal=29%
RAMASWAMY_METASTASIS_DN	RAMASWAMY_METASTASIS_DN		38	0.4072099	1.1126776	0.26530612	0.5720645	1	2411	tags=39%, list=22%, signal=50%
DOUGLAS_BMI1_TARGETS_UP	DOUGLAS_BMI1_TARGETS_UP		331	0.2845949	1.112408	0.3265306	0.5718132	1	2174	tags=27%, list=19%, signal=33%
LIAO_METASTASIS	LIAO_METASTASIS		282	0.26507875	1.1121933	0.18367347	0.57157326	1	1805	tags=21%, list=16%, signal=24%
WATTEL_AUTONOMOUS_THYROID_ADENOMA_UP	WATTEL_AUTONOMOUS_THYROID_ADENOMA_UP		15	0.4453141	1.1119545	0.33333334	0.5711862	1	1217	tags=33%, list=11%, signal=37%
TURASHVILI_BREAST_DUCTAL_CARCINOMA_VS_LOBULAR_NORMAL_DN	TURASHVILI_BREAST_DUCTAL_CARCINOMA_VS_LOBULAR_NORMAL_DN		32	0.4376615	1.1113831	0.3181818	0.57150745	1	1235	tags=38%, list=11%, signal=42%
RODRIGUES_THYROID_CARCINOMA_ANAPLASTIC_UP	RODRIGUES_THYROID_CARCINOMA_ANAPLASTIC_UP		363	0.27275604	1.1112782	0.35714287	0.5709422	1	2516	tags=29%, list=22%, signal=36%
DACOSTA_UV_RESPONSE_VIA_ERCC3_UP	DACOSTA_UV_RESPONSE_VIA_ERCC3_UP		222	0.23514305	1.1106136	0.30612245	0.5713289	1	2264	tags=22%, list=20%, signal=27%
RODRIGUES_DCC_TARGETS_DN	RODRIGUES_DCC_TARGETS_DN		74	0.3261746	1.110292	0.3148148	0.5713435	1	2671	tags=31%, list=24%, signal=41%
NIKOLSKY_BREAST_CANCER_20Q12_Q13_AMPLICON	NIKOLSKY_BREAST_CANCER_20Q12_Q13_AMPLICON		70	0.30300507	1.1095855	0.3	0.57212645	1	2948	tags=44%, list=26%, signal=60%
ST_GAQ_PATHWAY	ST_GAQ_PATHWAY		17	0.3672563	1.1084042	0.2777778	0.5738472	1	647	tags=18%, list=6%, signal=19%
KEGG_REGULATION_OF_ACTIN_CYTOSKELETON	KEGG_REGULATION_OF_ACTIN_CYTOSKELETON		137	0.2959241	1.1073261	0.26923078	0.57533044	1	2700	tags=36%, list=24%, signal=47%
LIU_CDX2_TARGETS_UP	LIU_CDX2_TARGETS_UP		31	0.40657148	1.1071963	0.26530612	0.5747643	1	1848	tags=39%, list=17%, signal=46%
LENAOUR_DENDRITIC_CELL_MATURATION_UP	LENAOUR_DENDRITIC_CELL_MATURATION_UP		65	0.3795574	1.1069227	0.32	0.5746497	1	2925	tags=38%, list=26%, signal=52%
AGUIRRE_PANCREATIC_CANCER_COPY_NUMBER_UP	AGUIRRE_PANCREATIC_CANCER_COPY_NUMBER_UP		168	0.22530483	1.1067513	0.29166666	0.57410663	1	2904	tags=30%, list=26%, signal=40%
REACTOME_CELL_SURFACE_INTERACTIONS_AT_THE_VASCULAR_WALL	REACTOME_CELL_SURFACE_INTERACTIONS_AT_THE_VASCULAR_WALL		66	0.38865235	1.1066209	0.35185185	0.57350314	1	2066	tags=30%, list=18%, signal=37%
ST_B_CELL_ANTIGEN_RECEPTOR	ST_B_CELL_ANTIGEN_RECEPTOR		26	0.35493782	1.1051891	0.31914893	0.57588565	1	2163	tags=31%, list=19%, signal=38%
REACTOME_PLATELET_DEGRANULATION	REACTOME_PLATELET_DEGRANULATION		58	0.3895734	1.1051486	0.33962265	0.5752424	1	1943	tags=31%, list=17%, signal=37%
MONNIER_POSTRADIATION_TUMOR_ESCAPE_UP	MONNIER_POSTRADIATION_TUMOR_ESCAPE_UP		215	0.25798425	1.1037112	0.3617021	0.57712066	1	2947	tags=32%, list=26%, signal=43%
CROONQUIST_NRAS_SIGNALING_UP	CROONQUIST_NRAS_SIGNALING_UP		20	0.55268395	1.1026576	0.41509435	0.57852566	1	1991	tags=50%, list=18%, signal=61%
TARTE_PLASMA_CELL_VS_PLASMABLAST_UP	TARTE_PLASMA_CELL_VS_PLASMABLAST_UP		240	0.32995993	1.1022434	0.2826087	0.57843345	1	1074	tags=18%, list=10%, signal=20%
DUNNE_TARGETS_OF_AML1_MTG8_FUSION_DN	DUNNE_TARGETS_OF_AML1_MTG8_FUSION_DN		15	0.5026039	1.1020887	0.3137255	0.5779416	1	2690	tags=40%, list=24%, signal=53%
BIOCARTA_IL2RB_PATHWAY	BIOCARTA_IL2RB_PATHWAY		23	0.35557014	1.101559	0.38636363	0.57798064	1	1370	tags=26%, list=12%, signal=30%
SIG_CHEMOTAXIS	SIG_CHEMOTAXIS		31	0.31783035	1.1008508	0.26	0.5787285	1	1957	tags=29%, list=17%, signal=35%
KONDO_EZH2_TARGETS	KONDO_EZH2_TARGETS		82	0.35143632	1.1006161	0.3207547	0.5785925	1	1364	tags=24%, list=12%, signal=28%
REACTOME_NCAM_SIGNALING_FOR_NEURITE_OUT_GROWTH	REACTOME_NCAM_SIGNALING_FOR_NEURITE_OUT_GROWTH		46	0.40041962	1.0988976	0.35555556	0.5808107	1	1471	tags=28%, list=13%, signal=32%
WEIGEL_OXIDATIVE_STRESS_BY_TBH_AND_H2O2	WEIGEL_OXIDATIVE_STRESS_BY_TBH_AND_H2O2		24	0.37529385	1.0980853	0.39130434	0.58169353	1	709	tags=13%, list=6%, signal=13%
IVANOVA_HEMATOPOIESIS_MATURE_CELL	IVANOVA_HEMATOPOIESIS_MATURE_CELL		88	0.3271964	1.0979027	0.26666668	0.5813045	1	2111	tags=27%, list=19%, signal=33%
SABATES_COLORECTAL_ADENOMA_UP	SABATES_COLORECTAL_ADENOMA_UP		70	0.37960118	1.0967946	0.3877551	0.5828085	1	1512	tags=30%, list=14%, signal=34%
RUIZ_TNC_TARGETS_UP	RUIZ_TNC_TARGETS_UP		97	0.35494554	1.0963337	0.30769232	0.58310694	1	2255	tags=36%, list=20%, signal=45%
ELVIDGE_HIF1A_TARGETS_UP	ELVIDGE_HIF1A_TARGETS_UP		41	0.3526511	1.0961138	0.3125	0.5827177	1	3116	tags=54%, list=28%, signal=74%
FARMER_BREAST_CANCER_CLUSTER_5	FARMER_BREAST_CANCER_CLUSTER_5		18	0.6852195	1.095901	0.36734694	0.58228874	1	948	tags=44%, list=8%, signal=48%
GENTILE_UV_RESPONSE_CLUSTER_D2	GENTILE_UV_RESPONSE_CLUSTER_D2		16	0.40681672	1.095016	0.46341464	0.5830775	1	658	tags=25%, list=6%, signal=27%
DANG_REGULATED_BY_MYC_UP	DANG_REGULATED_BY_MYC_UP		48	0.29199547	1.0946103	0.33333334	0.5832751	1	2229	tags=27%, list=20%, signal=34%
ROSS_AML_OF_FAB_M7_TYPE	ROSS_AML_OF_FAB_M7_TYPE		51	0.3360656	1.0941591	0.28301886	0.58363116	1	2345	tags=33%, list=21%, signal=42%
REACTOME_GLUCOSE_TRANSPORT	REACTOME_GLUCOSE_TRANSPORT		25	0.37386495	1.0938281	0.40816328	0.58365035	1	2833	tags=36%, list=25%, signal=48%
REACTOME_HEMOSTASIS	REACTOME_HEMOSTASIS		194	0.33848557	1.092957	0.34545454	0.5848141	1	2719	tags=36%, list=24%, signal=46%
OSMAN_BLADDER_CANCER_UP	OSMAN_BLADDER_CANCER_UP		203	0.2610844	1.0920416	0.3469388	0.58559656	1	2020	tags=25%, list=18%, signal=30%
VARELA_ZMPSTE24_TARGETS_UP	VARELA_ZMPSTE24_TARGETS_UP		27	0.36873928	1.0916929	0.41025642	0.5855284	1	2897	tags=41%, list=26%, signal=55%
BIOCARTA_BIOPEPTIDES_PATHWAY	BIOCARTA_BIOPEPTIDES_PATHWAY		29	0.3363773	1.0903796	0.375	0.5876476	1	1471	tags=28%, list=13%, signal=32%
SENESE_HDAC1_AND_HDAC2_TARGETS_DN	SENESE_HDAC1_AND_HDAC2_TARGETS_DN		124	0.35823825	1.0901724	0.36363637	0.58732843	1	916	tags=16%, list=8%, signal=17%
DEURIG_T_CELL_PROLYMPHOCYTIC_LEUKEMIA_DN	DEURIG_T_CELL_PROLYMPHOCYTIC_LEUKEMIA_DN		176	0.2946136	1.0901655	0.30612245	0.5865906	1	2278	tags=30%, list=20%, signal=37%
KEGG_COLORECTAL_CANCER	KEGG_COLORECTAL_CANCER		36	0.3199072	1.0886387	0.2857143	0.58944833	1	1471	tags=19%, list=13%, signal=22%
CONCANNON_APOPTOSIS_BY_EPOXOMICIN_UP	CONCANNON_APOPTOSIS_BY_EPOXOMICIN_UP		142	0.28769198	1.0866618	0.34146342	0.592809	1	1239	tags=16%, list=11%, signal=18%
ROSS_AML_WITH_PML_RARA_FUSION	ROSS_AML_WITH_PML_RARA_FUSION		43	0.3940536	1.08656	0.36	0.59222794	1	1859	tags=28%, list=17%, signal=33%
BHATI_G2M_ARREST_BY_2METHOXYESTRADIOL_UP	BHATI_G2M_ARREST_BY_2METHOXYESTRADIOL_UP		68	0.29538214	1.0860336	0.3409091	0.592513	1	3350	tags=38%, list=30%, signal=54%
BROWNE_HCMV_INFECTION_2HR_DN	BROWNE_HCMV_INFECTION_2HR_DN		31	0.39188927	1.085175	0.36956522	0.59364927	1	2405	tags=39%, list=21%, signal=49%
BHATI_G2M_ARREST_BY_2METHOXYESTRADIOL_DN	BHATI_G2M_ARREST_BY_2METHOXYESTRADIOL_DN		76	0.29990456	1.0850432	0.35555556	0.5932512	1	970	tags=16%, list=9%, signal=17%
NAKAMURA_TUMOR_ZONE_PERIPHERAL_VS_CENTRAL_UP	NAKAMURA_TUMOR_ZONE_PERIPHERAL_VS_CENTRAL_UP		163	0.29434887	1.0841233	0.39583334	0.59421164	1	1670	tags=23%, list=15%, signal=27%
BUYTAERT_PHOTODYNAMIC_THERAPY_STRESS_DN	BUYTAERT_PHOTODYNAMIC_THERAPY_STRESS_DN		353	0.255715	1.0838927	0.26530612	0.59388465	1	998	tags=13%, list=9%, signal=14%
PELLICCIOTTA_HDAC_IN_ANTIGEN_PRESENTATION_UP	PELLICCIOTTA_HDAC_IN_ANTIGEN_PRESENTATION_UP		49	0.30278358	1.0825899	0.41666666	0.59595114	1	3496	tags=41%, list=31%, signal=59%
KEGG_APOPTOSIS	KEGG_APOPTOSIS		43	0.30833077	1.0825248	0.3617021	0.5954421	1	1245	tags=16%, list=11%, signal=18%
DE_YY1_TARGETS_DN	DE_YY1_TARGETS_DN		50	0.3220045	1.0822084	0.2962963	0.59550464	1	214	tags=10%, list=2%, signal=10%
CREIGHTON_ENDOCRINE_THERAPY_RESISTANCE_3	CREIGHTON_ENDOCRINE_THERAPY_RESISTANCE_3		341	0.25861558	1.0821584	0.26530612	0.59488803	1	2352	tags=26%, list=21%, signal=32%
PEPPER_CHRONIC_LYMPHOCYTIC_LEUKEMIA_UP	PEPPER_CHRONIC_LYMPHOCYTIC_LEUKEMIA_UP		15	0.45204493	1.0815562	0.27906978	0.59533906	1	1934	tags=33%, list=17%, signal=40%
DAVICIONI_MOLECULAR_ARMS_VS_ERMS_DN	DAVICIONI_MOLECULAR_ARMS_VS_ERMS_DN		105	0.3709488	1.0813689	0.37254903	0.5949584	1	1552	tags=28%, list=14%, signal=32%
MILI_PSEUDOPODIA	MILI_PSEUDOPODIA		22	0.3561207	1.0807806	0.40384614	0.59540373	1	870	tags=18%, list=8%, signal=20%
RAMALHO_STEMNESS_DN	RAMALHO_STEMNESS_DN		57	0.4098187	1.0802189	0.39583334	0.5959134	1	2076	tags=39%, list=19%, signal=47%
REACTOME_CLATHRIN_DERIVED_VESICLE_BUDDING	REACTOME_CLATHRIN_DERIVED_VESICLE_BUDDING		37	0.27521327	1.0800424	0.32608697	0.5956436	1	4252	tags=54%, list=38%, signal=87%
NUNODA_RESPONSE_TO_DASATINIB_IMATINIB_UP	NUNODA_RESPONSE_TO_DASATINIB_IMATINIB_UP		21	0.37352052	1.0796467	0.39130434	0.5957387	1	2897	tags=38%, list=26%, signal=51%
RUTELLA_RESPONSE_TO_HGF_DN	RUTELLA_RESPONSE_TO_HGF_DN		141	0.30737048	1.0795014	0.29166666	0.59545606	1	1451	tags=22%, list=13%, signal=25%
REACTOME_SIGNALING_BY_PDGF	REACTOME_SIGNALING_BY_PDGF		48	0.41776642	1.0793166	0.4	0.5951268	1	1471	tags=31%, list=13%, signal=36%
DOANE_BREAST_CANCER_CLASSES_DN	DOANE_BREAST_CANCER_CLASSES_DN		21	0.38637933	1.0789844	0.3207547	0.5950713	1	1004	tags=29%, list=9%, signal=31%
BOYAULT_LIVER_CANCER_SUBCLASS_G3_DN	BOYAULT_LIVER_CANCER_SUBCLASS_G3_DN		35	0.40561017	1.0789483	0.38181818	0.5944783	1	1223	tags=29%, list=11%, signal=32%
MARCHINI_TRABECTEDIN_RESISTANCE_DN	MARCHINI_TRABECTEDIN_RESISTANCE_DN		33	0.37895957	1.0778735	0.3617021	0.59583855	1	2082	tags=33%, list=19%, signal=41%
LINDSTEDT_DENDRITIC_CELL_MATURATION_D	LINDSTEDT_DENDRITIC_CELL_MATURATION_D		43	0.43416515	1.0774295	0.42857143	0.5958043	1	2334	tags=37%, list=21%, signal=47%
CASTELLANO_NRAS_TARGETS_UP	CASTELLANO_NRAS_TARGETS_UP		54	0.37121353	1.0766968	0.33333334	0.59635127	1	799	tags=26%, list=7%, signal=28%
LY_AGING_PREMATURE_DN	LY_AGING_PREMATURE_DN		19	0.45481846	1.0765885	0.4509804	0.59586257	1	209	tags=11%, list=2%, signal=11%
BIOCARTA_INTEGRIN_PATHWAY	BIOCARTA_INTEGRIN_PATHWAY		25	0.40760493	1.0762361	0.39130434	0.59579307	1	1809	tags=32%, list=16%, signal=38%
LUI_THYROID_CANCER_CLUSTER_2	LUI_THYROID_CANCER_CLUSTER_2		25	0.37276754	1.0751442	0.3275862	0.5972917	1	698	tags=24%, list=6%, signal=26%
PENG_LEUCINE_DEPRIVATION_UP	PENG_LEUCINE_DEPRIVATION_UP		18	0.35971573	1.0744035	0.44186047	0.5983182	1	1968	tags=28%, list=18%, signal=34%
AMUNDSON_GENOTOXIC_SIGNATURE	AMUNDSON_GENOTOXIC_SIGNATURE		63	0.2959749	1.0742679	0.3846154	0.5978243	1	1157	tags=17%, list=10%, signal=19%
WAMUNYOKOLI_OVARIAN_CANCER_GRADES_1_2_DN	WAMUNYOKOLI_OVARIAN_CANCER_GRADES_1_2_DN		36	0.39628866	1.0727279	0.3888889	0.60009176	1	2073	tags=31%, list=19%, signal=37%
AIGNER_ZEB1_TARGETS	AIGNER_ZEB1_TARGETS		25	0.46467558	1.0726135	0.38636363	0.5995332	1	1751	tags=36%, list=16%, signal=43%
TONKS_TARGETS_OF_RUNX1_RUNX1T1_FUSION_GRANULOCYTE_UP	TONKS_TARGETS_OF_RUNX1_RUNX1T1_FUSION_GRANULOCYTE_UP		35	0.4054701	1.0723412	0.3877551	0.5994541	1	2030	tags=34%, list=18%, signal=42%
ENGELMANN_CANCER_PROGENITORS_UP	ENGELMANN_CANCER_PROGENITORS_UP		34	0.36724788	1.071324	0.31034482	0.6005984	1	921	tags=26%, list=8%, signal=29%
KESHELAVA_MULTIPLE_DRUG_RESISTANCE	KESHELAVA_MULTIPLE_DRUG_RESISTANCE		46	0.28834164	1.0707316	0.32692307	0.60114354	1	2707	tags=35%, list=24%, signal=46%
REACTOME_GLUCOSE_REGULATION_OF_INSULIN_SECRETION	REACTOME_GLUCOSE_REGULATION_OF_INSULIN_SECRETION		117	0.26217207	1.0707184	0.44230768	0.6004544	1	4211	tags=41%, list=38%, signal=65%
REACTOME_G_ALPHA_I_SIGNALLING_EVENTS	REACTOME_G_ALPHA_I_SIGNALLING_EVENTS		118	0.35632896	1.0701308	0.3846154	0.6008911	1	1266	tags=21%, list=11%, signal=24%
KEGG_RENAL_CELL_CARCINOMA	KEGG_RENAL_CELL_CARCINOMA		45	0.31217742	1.0700222	0.3846154	0.6003801	1	1991	tags=27%, list=18%, signal=32%
DAVIES_MULTIPLE_MYELOMA_VS_MGUS_DN	DAVIES_MULTIPLE_MYELOMA_VS_MGUS_DN		18	0.45488408	1.0699258	0.33333334	0.5999099	1	2719	tags=33%, list=24%, signal=44%
LIN_MELANOMA_COPY_NUMBER_UP	LIN_MELANOMA_COPY_NUMBER_UP		41	0.3052324	1.0693682	0.3877551	0.6002536	1	3557	tags=51%, list=32%, signal=75%
CLASPER_LYMPHATIC_VESSELS_DURING_METASTASIS_DN	CLASPER_LYMPHATIC_VESSELS_DURING_METASTASIS_DN		29	0.5648899	1.0690306	0.45833334	0.60026413	1	1829	tags=45%, list=16%, signal=53%
SENESE_HDAC2_TARGETS_DN	SENESE_HDAC2_TARGETS_DN		74	0.39731017	1.0684646	0.3137255	0.60069346	1	831	tags=22%, list=7%, signal=23%
WEI_MYCN_TARGETS_WITH_E_BOX	WEI_MYCN_TARGETS_WITH_E_BOX		426	0.24838659	1.0677314	0.35185185	0.6011704	1	2988	tags=32%, list=27%, signal=42%
ZHOU_INFLAMMATORY_RESPONSE_FIMA_UP	ZHOU_INFLAMMATORY_RESPONSE_FIMA_UP		235	0.30499086	1.0677155	0.31914893	0.6005099	1	3065	tags=39%, list=27%, signal=53%
BIOCARTA_RAC1_PATHWAY	BIOCARTA_RAC1_PATHWAY		18	0.4172764	1.067675	0.42	0.5998595	1	2411	tags=39%, list=22%, signal=49%
ASTIER_INTEGRIN_SIGNALING	ASTIER_INTEGRIN_SIGNALING		36	0.31884873	1.0674609	0.28947368	0.5996953	1	497	tags=11%, list=4%, signal=12%
AMIT_SERUM_RESPONSE_60_MCF10A	AMIT_SERUM_RESPONSE_60_MCF10A		38	0.34793162	1.0672227	0.41860464	0.5993497	1	3024	tags=42%, list=27%, signal=57%
STARK_PREFRONTAL_CORTEX_22Q11_DELETION_DN	STARK_PREFRONTAL_CORTEX_22Q11_DELETION_DN		345	0.22268832	1.0658439	0.36	0.6012325	1	3771	tags=37%, list=34%, signal=53%
KEGG_NICOTINATE_AND_NICOTINAMIDE_METABOLISM	KEGG_NICOTINATE_AND_NICOTINAMIDE_METABOLISM		16	0.41690063	1.0656319	0.42553192	0.60084563	1	2959	tags=50%, list=26%, signal=68%
SHEPARD_BMYB_MORPHOLINO_UP	SHEPARD_BMYB_MORPHOLINO_UP		105	0.24430658	1.0646704	0.26530612	0.60179496	1	2474	tags=27%, list=22%, signal=34%
WEIGEL_OXIDATIVE_STRESS_BY_HNE_AND_TBH	WEIGEL_OXIDATIVE_STRESS_BY_HNE_AND_TBH		38	0.29542005	1.0643412	0.40425533	0.60172254	1	1968	tags=26%, list=18%, signal=32%
LIANG_HEMATOPOIESIS_STEM_CELL_NUMBER_LARGE_VS_TINY_UP	LIANG_HEMATOPOIESIS_STEM_CELL_NUMBER_LARGE_VS_TINY_UP		36	0.362535	1.0640275	0.3478261	0.60168195	1	1844	tags=39%, list=16%, signal=46%
CHEN_LVAD_SUPPORT_OF_FAILING_HEART_UP	CHEN_LVAD_SUPPORT_OF_FAILING_HEART_UP		69	0.34303775	1.0638553	0.3469388	0.6012675	1	2192	tags=32%, list=20%, signal=39%
NUYTTEN_NIPP1_TARGETS_DN	NUYTTEN_NIPP1_TARGETS_DN		449	0.23336278	1.0634704	0.33333334	0.6012952	1	2666	tags=29%, list=24%, signal=37%
KEGG_T_CELL_RECEPTOR_SIGNALING_PATHWAY	KEGG_T_CELL_RECEPTOR_SIGNALING_PATHWAY		68	0.30079836	1.0631913	0.4090909	0.6011334	1	3055	tags=41%, list=27%, signal=56%
CHIARADONNA_NEOPLASTIC_TRANSFORMATION_KRAS_UP	CHIARADONNA_NEOPLASTIC_TRANSFORMATION_KRAS_UP		88	0.34264028	1.0629412	0.4489796	0.6010193	1	2063	tags=28%, list=18%, signal=35%
SCHUHMACHER_MYC_TARGETS_UP	SCHUHMACHER_MYC_TARGETS_UP		49	0.35380405	1.06283	0.36	0.60041094	1	2421	tags=35%, list=22%, signal=44%
PENG_RAPAMYCIN_RESPONSE_DN	PENG_RAPAMYCIN_RESPONSE_DN		51	0.28314218	1.0624766	0.42592594	0.60059255	1	3452	tags=41%, list=31%, signal=59%
WANG_CLIM2_TARGETS_DN	WANG_CLIM2_TARGETS_DN		102	0.2476231	1.0624574	0.3653846	0.5999335	1	2516	tags=27%, list=22%, signal=35%
AKL_HTLV1_INFECTION_UP	AKL_HTLV1_INFECTION_UP		21	0.34028932	1.0620537	0.34042552	0.59998375	1	3187	tags=48%, list=28%, signal=66%
BIOCARTA_CASPASE_PATHWAY	BIOCARTA_CASPASE_PATHWAY		16	0.4040206	1.0615138	0.39215687	0.6003761	1	1245	tags=25%, list=11%, signal=28%
KEGG_WNT_SIGNALING_PATHWAY	KEGG_WNT_SIGNALING_PATHWAY		106	0.30621505	1.0613711	0.44186047	0.6000817	1	2565	tags=28%, list=23%, signal=36%
TAKEDA_TARGETS_OF_NUP98_HOXA9_FUSION_16D_DN	TAKEDA_TARGETS_OF_NUP98_HOXA9_FUSION_16D_DN		63	0.33826444	1.0607322	0.3469388	0.60053223	1	2177	tags=37%, list=19%, signal=45%
SUNG_METASTASIS_STROMA_UP	SUNG_METASTASIS_STROMA_UP		74	0.32321593	1.0606167	0.34615386	0.60005325	1	1217	tags=22%, list=11%, signal=24%
MARTORIATI_MDM4_TARGETS_NEUROEPITHELIUM_DN	MARTORIATI_MDM4_TARGETS_NEUROEPITHELIUM_DN		60	0.39720556	1.0599502	0.3846154	0.6007349	1	1453	tags=32%, list=13%, signal=36%
CHNG_MULTIPLE_MYELOMA_HYPERPLOID_DN	CHNG_MULTIPLE_MYELOMA_HYPERPLOID_DN		24	0.31538874	1.0596467	0.36	0.60058874	1	1390	tags=21%, list=12%, signal=24%
CHEMNITZ_RESPONSE_TO_PROSTAGLANDIN_E2_DN	CHEMNITZ_RESPONSE_TO_PROSTAGLANDIN_E2_DN		177	0.2880489	1.0594822	0.3902439	0.60021013	1	2402	tags=29%, list=21%, signal=36%
BIOCARTA_SPPA_PATHWAY	BIOCARTA_SPPA_PATHWAY		17	0.4154516	1.0589914	0.3617021	0.60037446	1	2853	tags=53%, list=25%, signal=71%
MCCLUNG_DELTA_FOSB_TARGETS_2WK	MCCLUNG_DELTA_FOSB_TARGETS_2WK		34	0.4243425	1.0587264	0.3529412	0.6003332	1	634	tags=21%, list=6%, signal=22%
BASAKI_YBX1_TARGETS_DN	BASAKI_YBX1_TARGETS_DN		184	0.2821887	1.0567541	0.36842105	0.60440123	1	1271	tags=17%, list=11%, signal=19%
THEILGAARD_NEUTROPHIL_AT_SKIN_WOUND_DN	THEILGAARD_NEUTROPHIL_AT_SKIN_WOUND_DN		150	0.2605678	1.0567391	0.36	0.6037169	1	2062	tags=23%, list=18%, signal=28%
CHESLER_BRAIN_QTL_CIS	CHESLER_BRAIN_QTL_CIS		56	0.2981322	1.0558833	0.3529412	0.6045381	1	1490	tags=25%, list=13%, signal=29%
UEDA_CENTRAL_CLOCK	UEDA_CENTRAL_CLOCK		66	0.30430436	1.055282	0.3469388	0.6050893	1	576	tags=14%, list=5%, signal=14%
YAO_TEMPORAL_RESPONSE_TO_PROGESTERONE_CLUSTER_15	YAO_TEMPORAL_RESPONSE_TO_PROGESTERONE_CLUSTER_15		29	0.39697537	1.0545236	0.3962264	0.60569316	1	933	tags=21%, list=8%, signal=23%
KUMAR_TARGETS_OF_MLL_AF9_FUSION	KUMAR_TARGETS_OF_MLL_AF9_FUSION		310	0.2871057	1.0537205	0.28	0.60647076	1	2318	tags=28%, list=21%, signal=34%
HOSHIDA_LIVER_CANCER_LATE_RECURRENCE_DN	HOSHIDA_LIVER_CANCER_LATE_RECURRENCE_DN		48	0.33478335	1.0532322	0.4	0.60646975	1	2138	tags=29%, list=19%, signal=36%
CAFFAREL_RESPONSE_TO_THC_24HR_5_DN	CAFFAREL_RESPONSE_TO_THC_24HR_5_DN		37	0.2991845	1.0529257	0.33333334	0.60658187	1	899	tags=19%, list=8%, signal=21%
KINSEY_TARGETS_OF_EWSR1_FLII_FUSION_DN	KINSEY_TARGETS_OF_EWSR1_FLII_FUSION_DN		171	0.31898314	1.0524478	0.42857143	0.6069208	1	1274	tags=19%, list=11%, signal=21%
MELLMAN_TUT1_TARGETS_DN	MELLMAN_TUT1_TARGETS_DN		31	0.35144106	1.0518639	0.4528302	0.6072328	1	971	tags=23%, list=9%, signal=25%
CERVERA_SDHB_TARGETS_2	CERVERA_SDHB_TARGETS_2		73	0.33727953	1.0518274	0.3846154	0.6066199	1	965	tags=22%, list=9%, signal=24%
SASSON_RESPONSE_TO_FORSKOLIN_UP	SASSON_RESPONSE_TO_FORSKOLIN_UP		49	0.28635672	1.0516471	0.3478261	0.60637647	1	2296	tags=33%, list=21%, signal=41%
GINESTIER_BREAST_CANCER_20Q13_AMPLIFICATION_UP	GINESTIER_BREAST_CANCER_20Q13_AMPLIFICATION_UP		49	0.2686095	1.051325	0.3877551	0.60624754	1	2962	tags=31%, list=26%, signal=41%
KEGG_EPITHELIAL_CELL_SIGNALING_IN_HELICOBACTER_PYLORI_INFECTION	KEGG_EPITHELIAL_CELL_SIGNALING_IN_HELICOBACTER_PYLORI_INFECTION		42	0.28831577	1.050296	0.4117647	0.6071692	1	2002	tags=24%, list=18%, signal=29%
CHESLER_BRAIN_HIGHEST_EXPRESSION	CHESLER_BRAIN_HIGHEST_EXPRESSION		25	0.3362643	1.0476767	0.4509804	0.61110795	1	2891	tags=44%, list=26%, signal=59%
RORIE_TARGETS_OF_EWSR1_FLI1_FUSION_UP	RORIE_TARGETS_OF_EWSR1_FLI1_FUSION_UP		16	0.45255187	1.0459983	0.40816328	0.61397713	1	2897	tags=56%, list=26%, signal=76%
BROWNE_HCMV_INFECTION_24HR_UP	BROWNE_HCMV_INFECTION_24HR_UP		99	0.24260956	1.0443903	0.44	0.6166508	1	1736	tags=21%, list=16%, signal=25%
WIKMAN_ASBESTOS_LUNG_CANCER_DN	WIKMAN_ASBESTOS_LUNG_CANCER_DN		16	0.47016641	1.0439315	0.45833334	0.6169663	1	2125	tags=44%, list=19%, signal=54%
MILI_PSEUDOPODIA_CHEMOTAXIS_DN	MILI_PSEUDOPODIA_CHEMOTAXIS_DN		312	0.26486742	1.0430079	0.44444445	0.61816716	1	2180	tags=24%, list=19%, signal=29%
HELLER_SILENCED_BY_METHYLATION_DN	HELLER_SILENCED_BY_METHYLATION_DN		61	0.31754503	1.0424988	0.37209302	0.6185141	1	970	tags=18%, list=9%, signal=20%
REACTOME_MAPK_TARGETS_NUCLEAR_EVENTS_MEDIATED_BY_MAP_KINASES	REACTOME_MAPK_TARGETS_NUCLEAR_EVENTS_MEDIATED_BY_MAP_KINASES		18	0.38153905	1.0411503	0.45833334	0.62029356	1	3906	tags=56%, list=35%, signal=85%
YAGI_AML_WITH_T_8_21_TRANSLOCATION	YAGI_AML_WITH_T_8_21_TRANSLOCATION		228	0.251984	1.0410068	0.36	0.6198589	1	2139	tags=24%, list=19%, signal=29%
PASQUALUCCI_LYMPHOMA_BY_GC_STAGE_DN	PASQUALUCCI_LYMPHOMA_BY_GC_STAGE_DN		94	0.32147807	1.0409278	0.41509435	0.6194139	1	1851	tags=32%, list=17%, signal=38%
NIKOLSKY_BREAST_CANCER_1Q21_AMPLICON	NIKOLSKY_BREAST_CANCER_1Q21_AMPLICON		26	0.32662138	1.0408034	0.47058824	0.6190232	1	298	tags=12%, list=3%, signal=12%
REACTOME_MAP_KINASES_ACTIVATION_IN_TLR_CASCADE	REACTOME_MAP_KINASES_ACTIVATION_IN_TLR_CASCADE		26	0.3445854	1.040733	0.45833334	0.6185137	1	3055	tags=42%, list=27%, signal=58%
MCBRYAN_PUBERTAL_BREAST_5_6WK_UP	MCBRYAN_PUBERTAL_BREAST_5_6WK_UP		83	0.33902985	1.0407002	0.40816328	0.6178581	1	1839	tags=29%, list=16%, signal=34%
AKL_HTLV1_INFECTION_DN	AKL_HTLV1_INFECTION_DN		33	0.36165577	1.040248	0.41509435	0.6181349	1	1454	tags=30%, list=13%, signal=35%
NIKOLSKY_BREAST_CANCER_11Q12_Q14_AMPLICON	NIKOLSKY_BREAST_CANCER_11Q12_Q14_AMPLICON		74	0.278585	1.039163	0.3962264	0.61923796	1	1843	tags=20%, list=16%, signal=24%
TARTE_PLASMA_CELL_VS_B_LYMPHOCYTE_DN	TARTE_PLASMA_CELL_VS_B_LYMPHOCYTE_DN		26	0.42990828	1.039106	0.4375	0.61862725	1	2129	tags=42%, list=19%, signal=52%
ODONNELL_TARGETS_OF_MYC_AND_TFRC_UP	ODONNELL_TARGETS_OF_MYC_AND_TFRC_UP		38	0.36646554	1.038782	0.3902439	0.61858606	1	1452	tags=29%, list=13%, signal=33%
CHEN_LVAD_SUPPORT_OF_FAILING_HEART_DN	CHEN_LVAD_SUPPORT_OF_FAILING_HEART_DN		33	0.40258595	1.0387512	0.36956522	0.617986	1	1839	tags=27%, list=16%, signal=33%
AIYAR_COBRA1_TARGETS_UP	AIYAR_COBRA1_TARGETS_UP		26	0.35725307	1.0386605	0.41666666	0.6175212	1	1314	tags=35%, list=12%, signal=39%
LU_TUMOR_ANGIOGENESIS_UP	LU_TUMOR_ANGIOGENESIS_UP		15	0.42255527	1.0371366	0.39215687	0.61948854	1	906	tags=27%, list=8%, signal=29%
WILCOX_PRESPONSE_TO_ROGESTERONE_UP	WILCOX_PRESPONSE_TO_ROGESTERONE_UP		82	0.3063511	1.0365413	0.40677965	0.62004316	1	939	tags=17%, list=8%, signal=18%
WANG_HCP_PROSTATE_CANCER	WANG_HCP_PROSTATE_CANCER		45	0.31921393	1.036491	0.42553192	0.6194487	1	979	tags=22%, list=9%, signal=24%
NAKAMURA_METASTASIS_MODEL_DN	NAKAMURA_METASTASIS_MODEL_DN		23	0.38137755	1.0357742	0.39583334	0.6200142	1	998	tags=22%, list=9%, signal=24%
CAIRO_HEPATOBLASTOMA_UP	CAIRO_HEPATOBLASTOMA_UP		121	0.28158286	1.0353986	0.4047619	0.62000054	1	2570	tags=31%, list=23%, signal=40%
HSIAO_LIVER_SPECIFIC_GENES	HSIAO_LIVER_SPECIFIC_GENES		179	0.35953835	1.0353341	0.42307693	0.61940014	1	2099	tags=31%, list=19%, signal=37%
JAZAG_TGFB1_SIGNALING_UP	JAZAG_TGFB1_SIGNALING_UP		67	0.27692845	1.0351849	0.46938777	0.61899376	1	1850	tags=24%, list=17%, signal=28%
TAKEDA_TARGETS_OF_NUP98_HOXA9_FUSION_8D_DN	TAKEDA_TARGETS_OF_NUP98_HOXA9_FUSION_8D_DN		113	0.37121665	1.0342888	0.38297874	0.6201168	1	1746	tags=27%, list=16%, signal=32%
DAVICIONI_TARGETS_OF_PAX_FOXO1_FUSIONS_DN	DAVICIONI_TARGETS_OF_PAX_FOXO1_FUSIONS_DN		38	0.4068289	1.0336479	0.36	0.6204649	1	1316	tags=29%, list=12%, signal=33%
HAMAI_APOPTOSIS_VIA_TRAIL_DN	HAMAI_APOPTOSIS_VIA_TRAIL_DN		91	0.30932048	1.0331147	0.3773585	0.6208638	1	1410	tags=23%, list=13%, signal=26%
REACTOME_CELL_JUNCTION_ORGANIZATION	REACTOME_CELL_JUNCTION_ORGANIZATION		57	0.32516232	1.0324315	0.375	0.6213002	1	1145	tags=23%, list=10%, signal=25%
CROMER_METASTASIS_UP	CROMER_METASTASIS_UP		36	0.3231145	1.0322114	0.4489796	0.620926	1	2754	tags=39%, list=25%, signal=51%
REACTOME_ELECTRON_TRANSPORT_CHAIN	REACTOME_ELECTRON_TRANSPORT_CHAIN		52	0.32606658	1.0318213	0.4814815	0.62112045	1	4091	tags=38%, list=37%, signal=60%
MARTINEZ_TP53_TARGETS_UP	MARTINEZ_TP53_TARGETS_UP		467	0.28203222	1.031018	0.35849056	0.6217176	1	2433	tags=26%, list=22%, signal=32%
WAMUNYOKOLI_OVARIAN_CANCER_LMP_DN	WAMUNYOKOLI_OVARIAN_CANCER_LMP_DN		98	0.31584573	1.0309055	0.4385965	0.6212766	1	1642	tags=22%, list=15%, signal=26%
PARK_TRETINOIN_RESPONSE_AND_RARA_PLZF_FUSION	PARK_TRETINOIN_RESPONSE_AND_RARA_PLZF_FUSION		16	0.45308045	1.0298144	0.4716981	0.62287545	1	2390	tags=38%, list=21%, signal=48%
REACTOME_SIGNALLING_TO_ERKS	REACTOME_SIGNALLING_TO_ERKS		21	0.31388387	1.0297208	0.38	0.62245446	1	2611	tags=48%, list=23%, signal=62%
SA_B_CELL_RECEPTOR_COMPLEXES	SA_B_CELL_RECEPTOR_COMPLEXES		16	0.39309344	1.0296829	0.4489796	0.62190616	1	1471	tags=38%, list=13%, signal=43%
BIOCARTA_EDG1_PATHWAY	BIOCARTA_EDG1_PATHWAY		16	0.38860583	1.0294609	0.4347826	0.6215637	1	682	tags=19%, list=6%, signal=20%
WILENSKY_RESPONSE_TO_DARAPLADIB	WILENSKY_RESPONSE_TO_DARAPLADIB		18	0.5020826	1.0292534	0.46551725	0.62132114	1	1248	tags=39%, list=11%, signal=44%
LIN_NPAS4_TARGETS_UP	LIN_NPAS4_TARGETS_UP		81	0.26454338	1.0276848	0.48076922	0.62389106	1	1178	tags=16%, list=11%, signal=18%
CAIRO_LIVER_DEVELOPMENT_UP	CAIRO_LIVER_DEVELOPMENT_UP		107	0.365172	1.0276192	0.35849056	0.6233559	1	1477	tags=23%, list=13%, signal=27%
FAELT_B_CLL_WITH_VH3_21_DN	FAELT_B_CLL_WITH_VH3_21_DN		36	0.28929403	1.0270756	0.44680852	0.6237316	1	2395	tags=33%, list=21%, signal=42%
MCCABE_BOUND_BY_HOXC6	MCCABE_BOUND_BY_HOXC6		180	0.24423084	1.0268081	0.42592594	0.6237252	1	2428	tags=28%, list=22%, signal=36%
VERRECCHIA_EARLY_RESPONSE_TO_TGFB1	VERRECCHIA_EARLY_RESPONSE_TO_TGFB1		39	0.41364783	1.0267142	0.44444445	0.6232112	1	2460	tags=44%, list=22%, signal=56%
MOROSETTI_FACIOSCAPULOHUMERAL_MUSCULAR_DISTROPHY_UP	MOROSETTI_FACIOSCAPULOHUMERAL_MUSCULAR_DISTROPHY_UP		16	0.4978083	1.0245394	0.44680852	0.6264045	1	1842	tags=50%, list=16%, signal=60%
MARTORIATI_MDM4_TARGETS_FETAL_LIVER_DN	MARTORIATI_MDM4_TARGETS_FETAL_LIVER_DN		202	0.2728573	1.024345	0.43396226	0.6260546	1	1802	tags=20%, list=16%, signal=23%
GRADE_COLON_VS_RECTAL_CANCER_UP	GRADE_COLON_VS_RECTAL_CANCER_UP		18	0.38399795	1.023349	0.46296296	0.62725854	1	4192	tags=61%, list=37%, signal=98%
NOJIMA_SFRP2_TARGETS_UP	NOJIMA_SFRP2_TARGETS_UP		18	0.37773797	1.0225332	0.45652175	0.6283113	1	946	tags=22%, list=8%, signal=24%
SAMOLS_TARGETS_OF_KHSV_MIRNAS_DN	SAMOLS_TARGETS_OF_KHSV_MIRNAS_DN		31	0.35382745	1.022492	0.3859649	0.6276905	1	2510	tags=35%, list=22%, signal=46%
RIGGINS_TAMOXIFEN_RESISTANCE_UP	RIGGINS_TAMOXIFEN_RESISTANCE_UP		45	0.34023127	1.0215	0.42	0.6290898	1	1167	tags=18%, list=10%, signal=20%
LEE_NEURAL_CREST_STEM_CELL_UP	LEE_NEURAL_CREST_STEM_CELL_UP		88	0.35864025	1.0214826	0.4489796	0.6285213	1	2174	tags=32%, list=19%, signal=39%
VALK_AML_CLUSTER_11	VALK_AML_CLUSTER_11		24	0.3914079	1.0212799	0.4893617	0.62840915	1	1560	tags=29%, list=14%, signal=34%
CORRE_MULTIPLE_MYELOMA_DN	CORRE_MULTIPLE_MYELOMA_DN		32	0.36826244	1.0210234	0.42105263	0.62826127	1	1408	tags=25%, list=13%, signal=29%
KIM_MYCN_AMPLIFICATION_TARGETS_DN	KIM_MYCN_AMPLIFICATION_TARGETS_DN		45	0.31110516	1.0209087	0.42592594	0.62784356	1	2296	tags=29%, list=21%, signal=36%
DEURIG_T_CELL_PROLYMPHOCYTIC_LEUKEMIA_UP	DEURIG_T_CELL_PROLYMPHOCYTIC_LEUKEMIA_UP		216	0.2387224	1.0206519	0.3478261	0.627652	1	952	tags=13%, list=9%, signal=13%
SENESE_HDAC3_TARGETS_DN	SENESE_HDAC3_TARGETS_DN		256	0.24476388	1.0190039	0.3773585	0.63017005	1	2023	tags=21%, list=18%, signal=25%
KEGG_FOCAL_ADHESION	KEGG_FOCAL_ADHESION		123	0.34008822	1.0177412	0.44680852	0.6316615	1	938	tags=21%, list=8%, signal=23%
BILD_CTNNB1_ONCOGENIC_SIGNATURE	BILD_CTNNB1_ONCOGENIC_SIGNATURE		33	0.30643308	1.0160702	0.45614034	0.6340679	1	2372	tags=30%, list=21%, signal=38%
KIM_MYC_AMPLIFICATION_TARGETS_UP	KIM_MYC_AMPLIFICATION_TARGETS_UP		106	0.25585133	1.015703	0.41666666	0.6342089	1	3319	tags=33%, list=30%, signal=46%
BROWNE_HCMV_INFECTION_2HR_UP	BROWNE_HCMV_INFECTION_2HR_UP		21	0.37399614	1.0150886	0.4893617	0.63487685	1	3063	tags=48%, list=27%, signal=65%
KEGG_AMINOACYL_TRNA_BIOSYNTHESIS	KEGG_AMINOACYL_TRNA_BIOSYNTHESIS		18	0.33176005	1.0143268	0.43137255	0.635584	1	1673	tags=17%, list=15%, signal=20%
KEGG_BASAL_CELL_CARCINOMA	KEGG_BASAL_CELL_CARCINOMA		39	0.34274104	1.0134264	0.40384614	0.6363838	1	1095	tags=15%, list=10%, signal=17%
MARTINEZ_RB1_AND_TP53_TARGETS_UP	MARTINEZ_RB1_AND_TP53_TARGETS_UP		471	0.2874597	1.0131346	0.3846154	0.63627774	1	2312	tags=26%, list=21%, signal=32%
OLSSON_E2F3_TARGETS_DN	OLSSON_E2F3_TARGETS_DN		15	0.41441968	1.012643	0.5319149	0.63656116	1	653	tags=20%, list=6%, signal=21%
KEGG_ADHERENS_JUNCTION	KEGG_ADHERENS_JUNCTION		52	0.33360842	1.0125427	0.45238096	0.63604224	1	863	tags=19%, list=8%, signal=21%
TIEN_INTESTINE_PROBIOTICS_6HR_DN	TIEN_INTESTINE_PROBIOTICS_6HR_DN		107	0.23225378	1.0123423	0.42372882	0.6358942	1	2389	tags=28%, list=21%, signal=35%
KEGG_PROSTATE_CANCER	KEGG_PROSTATE_CANCER		50	0.28121802	1.0115526	0.42857143	0.6370787	1	1471	tags=20%, list=13%, signal=23%
LIU_PROSTATE_CANCER_DN	LIU_PROSTATE_CANCER_DN		250	0.33425292	1.0114518	0.3846154	0.6365749	1	1845	tags=29%, list=16%, signal=34%
DOANE_BREAST_CANCER_ESR1_UP	DOANE_BREAST_CANCER_ESR1_UP		70	0.3530067	1.0113593	0.40816328	0.63608533	1	1272	tags=27%, list=11%, signal=30%
CHARAFE_BREAST_CANCER_BASAL_VS_MESENCHYMAL_DN	CHARAFE_BREAST_CANCER_BASAL_VS_MESENCHYMAL_DN		27	0.3743458	1.0113114	0.46153846	0.635505	1	2215	tags=33%, list=20%, signal=41%
SMID_BREAST_CANCER_RELAPSE_IN_BONE_UP	SMID_BREAST_CANCER_RELAPSE_IN_BONE_UP		59	0.3407397	1.0112741	0.44680852	0.6348917	1	1272	tags=25%, list=11%, signal=29%
BERTUCCI_INVASIVE_CARCINOMA_DUCTAL_VS_LOBULAR_DN	BERTUCCI_INVASIVE_CARCINOMA_DUCTAL_VS_LOBULAR_DN		32	0.4497223	1.0109568	0.47058824	0.6348617	1	1221	tags=22%, list=11%, signal=24%
YAO_TEMPORAL_RESPONSE_TO_PROGESTERONE_CLUSTER_9	YAO_TEMPORAL_RESPONSE_TO_PROGESTERONE_CLUSTER_9		59	0.28535074	1.0105823	0.38181818	0.6348293	1	869	tags=17%, list=8%, signal=18%
KEGG_CELL_ADHESION_MOLECULES_CAMS	KEGG_CELL_ADHESION_MOLECULES_CAMS		75	0.3369133	1.0100633	0.41304347	0.6350965	1	2205	tags=31%, list=20%, signal=38%
KAAB_FAILED_HEART_ATRIUM_DN	KAAB_FAILED_HEART_ATRIUM_DN		96	0.2568569	1.0098416	0.4893617	0.6348096	1	3855	tags=50%, list=34%, signal=76%
BROWNE_HCMV_INFECTION_18HR_DN	BROWNE_HCMV_INFECTION_18HR_DN		105	0.30615312	1.0095775	0.5	0.6347263	1	1357	tags=23%, list=12%, signal=26%
ST_INTEGRIN_SIGNALING_PATHWAY	ST_INTEGRIN_SIGNALING_PATHWAY		52	0.3012251	1.0095422	0.3877551	0.63414294	1	930	tags=17%, list=8%, signal=19%
NATSUME_RESPONSE_TO_INTERFERON_BETA_UP	NATSUME_RESPONSE_TO_INTERFERON_BETA_UP		42	0.2965426	1.0089136	0.42	0.6345894	1	2394	tags=29%, list=21%, signal=36%
RICKMAN_HEAD_AND_NECK_CANCER_E	RICKMAN_HEAD_AND_NECK_CANCER_E		44	0.38988295	1.0081674	0.45652175	0.63513005	1	2507	tags=48%, list=22%, signal=61%
BROWNE_HCMV_INFECTION_14HR_DN	BROWNE_HCMV_INFECTION_14HR_DN		164	0.25576705	1.0073917	0.49056605	0.63584334	1	1444	tags=18%, list=13%, signal=20%
SMITH_LIVER_CANCER	SMITH_LIVER_CANCER		22	0.36692223	1.0065367	0.40384614	0.63670367	1	3262	tags=50%, list=29%, signal=70%
APPIERTO_RESPONSE_TO_FENRETINIDE_UP	APPIERTO_RESPONSE_TO_FENRETINIDE_UP		19	0.33697158	1.0064785	0.44230768	0.6361692	1	1054	tags=21%, list=9%, signal=23%
KAYO_CALORIE_RESTRICTION_MUSCLE_UP	KAYO_CALORIE_RESTRICTION_MUSCLE_UP		42	0.37453198	1.0064311	0.38	0.6355428	1	2655	tags=38%, list=24%, signal=50%
GOLDRATH_ANTIGEN_RESPONSE	GOLDRATH_ANTIGEN_RESPONSE		270	0.28679353	1.0063461	0.44642857	0.6350244	1	1830	tags=23%, list=16%, signal=26%
WELCSH_BRCA1_TARGETS_1_DN	WELCSH_BRCA1_TARGETS_1_DN		74	0.24253948	1.0058289	0.41509435	0.63550127	1	2381	tags=26%, list=21%, signal=32%
AUNG_GASTRIC_CANCER	AUNG_GASTRIC_CANCER		26	0.33506888	1.0057521	0.4318182	0.6349528	1	2478	tags=38%, list=22%, signal=49%
RADMACHER_AML_PROGNOSIS	RADMACHER_AML_PROGNOSIS		51	0.3328405	1.0044211	0.46	0.6366866	1	1731	tags=27%, list=15%, signal=32%
KERLEY_RESPONSE_TO_CISPLATIN_UP	KERLEY_RESPONSE_TO_CISPLATIN_UP		29	0.3651553	1.0039198	0.46938777	0.63689744	1	2457	tags=48%, list=22%, signal=62%
SAKAI_CHRONIC_HEPATITIS_VS_LIVER_CANCER_UP	SAKAI_CHRONIC_HEPATITIS_VS_LIVER_CANCER_UP		45	0.31039545	1.0038435	0.47916666	0.636395	1	2707	tags=31%, list=24%, signal=41%
GAUSSMANN_MLL_AF4_FUSION_TARGETS_G_UP	GAUSSMANN_MLL_AF4_FUSION_TARGETS_G_UP		108	0.31181917	1.0033443	0.4375	0.6368516	1	1576	tags=25%, list=14%, signal=29%
DELLA_RESPONSE_TO_TSA_AND_BUTYRATE	DELLA_RESPONSE_TO_TSA_AND_BUTYRATE		15	0.36907822	1.0031961	0.4680851	0.63643247	1	1446	tags=20%, list=13%, signal=23%
CUI_TCF21_TARGETS_UP	CUI_TCF21_TARGETS_UP		22	0.45733756	1.0031227	0.4528302	0.6359757	1	1357	tags=27%, list=12%, signal=31%
BENPORATH_SOX2_TARGETS	BENPORATH_SOX2_TARGETS		399	0.21983871	1.0025083	0.42857143	0.63652813	1	1957	tags=19%, list=17%, signal=22%
BIOCARTA_HIVNEF_PATHWAY	BIOCARTA_HIVNEF_PATHWAY		33	0.2944219	1.0022221	0.42	0.6363998	1	3562	tags=45%, list=32%, signal=66%
KEGG_ACUTE_MYELOID_LEUKEMIA	KEGG_ACUTE_MYELOID_LEUKEMIA		36	0.26827782	1.0019604	0.4375	0.63620925	1	1471	tags=19%, list=13%, signal=22%
BORCZUK_MALIGNANT_MESOTHELIOMA_DN	BORCZUK_MALIGNANT_MESOTHELIOMA_DN		63	0.3206707	1.001873	0.5116279	0.6356909	1	2063	tags=29%, list=18%, signal=35%
TURASHVILI_BREAST_LOBULAR_CARCINOMA_VS_LOBULAR_NORMAL_DN	TURASHVILI_BREAST_LOBULAR_CARCINOMA_VS_LOBULAR_NORMAL_DN		42	0.43777588	1.0017059	0.44642857	0.63522804	1	1001	tags=26%, list=9%, signal=29%
REACTOME_FORMATION_OF_PLATELET_PLUG	REACTOME_FORMATION_OF_PLATELET_PLUG		125	0.31950948	1.0009321	0.42307693	0.6360916	1	1943	tags=28%, list=17%, signal=34%
PYEON_CANCER_HEAD_AND_NECK_VS_CERVICAL_DN	PYEON_CANCER_HEAD_AND_NECK_VS_CERVICAL_DN		15	0.45227122	1.0005779	0.46296296	0.63621265	1	1376	tags=33%, list=12%, signal=38%
CREIGHTON_AKT1_SIGNALING_VIA_MTOR_UP	CREIGHTON_AKT1_SIGNALING_VIA_MTOR_UP		29	0.30314583	0.9995267	0.375	0.63800013	1	2152	tags=28%, list=19%, signal=34%
KEGG_SMALL_CELL_LUNG_CANCER	KEGG_SMALL_CELL_LUNG_CANCER		48	0.3037751	0.9990588	0.5208333	0.6381111	1	1052	tags=19%, list=9%, signal=21%
RICKMAN_TUMOR_DIFFERENTIATED_WELL_VS_MODERATELY_DN	RICKMAN_TUMOR_DIFFERENTIATED_WELL_VS_MODERATELY_DN		57	0.32449073	0.9989506	0.5	0.637642	1	1702	tags=30%, list=15%, signal=35%
LASTOWSKA_NEUROBLASTOMA_COPY_NUMBER_DN	LASTOWSKA_NEUROBLASTOMA_COPY_NUMBER_DN		387	0.21045214	0.9982091	0.4814815	0.63819534	1	3173	tags=30%, list=28%, signal=41%
TIEN_INTESTINE_PROBIOTICS_2HR_DN	TIEN_INTESTINE_PROBIOTICS_2HR_DN		42	0.2911034	0.9971611	0.42592594	0.6395761	1	2371	tags=36%, list=21%, signal=45%
YAO_TEMPORAL_RESPONSE_TO_PROGESTERONE_CLUSTER_0	YAO_TEMPORAL_RESPONSE_TO_PROGESTERONE_CLUSTER_0		57	0.32905602	0.99665177	0.44680852	0.6398739	1	1273	tags=23%, list=11%, signal=26%
DAIRKEE_TERT_TARGETS_DN	DAIRKEE_TERT_TARGETS_DN		41	0.32627267	0.99545985	0.4489796	0.6420991	1	2180	tags=29%, list=19%, signal=36%
ZHONG_RESPONSE_TO_AZACITIDINE_AND_TSA_UP	ZHONG_RESPONSE_TO_AZACITIDINE_AND_TSA_UP		100	0.28427288	0.9949596	0.4318182	0.6425953	1	2173	tags=26%, list=19%, signal=32%
WAMUNYOKOLI_OVARIAN_CANCER_LMP_UP	WAMUNYOKOLI_OVARIAN_CANCER_LMP_UP		154	0.2526943	0.99351436	0.40425533	0.6445849	1	3482	tags=38%, list=31%, signal=55%
FURUKAWA_DUSP6_TARGETS_PCI35_UP	FURUKAWA_DUSP6_TARGETS_PCI35_UP		37	0.36711836	0.9931718	0.41025642	0.64444613	1	1558	tags=32%, list=14%, signal=38%
BROWNE_HCMV_INFECTION_20HR_DN	BROWNE_HCMV_INFECTION_20HR_DN		61	0.30617565	0.9920149	0.5	0.64598525	1	1317	tags=21%, list=12%, signal=24%
MULLIGHAN_MLL_SIGNATURE_2_DN	MULLIGHAN_MLL_SIGNATURE_2_DN		166	0.26112068	0.9910158	0.5185185	0.64722973	1	1520	tags=19%, list=14%, signal=21%
SCHLOSSER_MYC_TARGETS_AND_SERUM_RESPONSE_DN	SCHLOSSER_MYC_TARGETS_AND_SERUM_RESPONSE_DN		31	0.3127666	0.9908579	0.4509804	0.6468269	1	3341	tags=45%, list=30%, signal=64%
ZHAN_MULTIPLE_MYELOMA_CD1_VS_CD2_UP	ZHAN_MULTIPLE_MYELOMA_CD1_VS_CD2_UP		43	0.31128868	0.9898732	0.5102041	0.64804196	1	2130	tags=30%, list=19%, signal=37%
BIOCARTA_NO1_PATHWAY	BIOCARTA_NO1_PATHWAY		18	0.4341614	0.9895274	0.53061223	0.648063	1	681	tags=17%, list=6%, signal=18%
MARIADASON_RESPONSE_TO_CURCUMIN_SULINDAC_5	MARIADASON_RESPONSE_TO_CURCUMIN_SULINDAC_5		17	0.32530543	0.9894937	0.5	0.64748096	1	1908	tags=29%, list=17%, signal=35%
KEGG_TGF_BETA_SIGNALING_PATHWAY	KEGG_TGF_BETA_SIGNALING_PATHWAY		51	0.32526755	0.9891361	0.4888889	0.6474091	1	441	tags=16%, list=4%, signal=16%
MORI_MATURE_B_LYMPHOCYTE_DN	MORI_MATURE_B_LYMPHOCYTE_DN		44	0.30477992	0.98900247	0.5263158	0.64703673	1	2449	tags=32%, list=22%, signal=41%
SANA_TNF_SIGNALING_DN	SANA_TNF_SIGNALING_DN		58	0.3235252	0.98849046	0.43396226	0.6473045	1	2867	tags=36%, list=26%, signal=48%
ALCALA_APOPTOSIS	ALCALA_APOPTOSIS		58	0.270452	0.988399	0.43636364	0.6468633	1	3227	tags=38%, list=29%, signal=53%
BOHN_PRIMARY_IMMUNODEFICIENCY_SYNDROM_UP	BOHN_PRIMARY_IMMUNODEFICIENCY_SYNDROM_UP		24	0.31699613	0.9870678	0.48076922	0.6484587	1	1698	tags=29%, list=15%, signal=34%
MAYBURD_RESPONSE_TO_L663536_DN	MAYBURD_RESPONSE_TO_L663536_DN		34	0.2916886	0.9867667	0.45614034	0.64842063	1	2343	tags=29%, list=21%, signal=37%
GOZGIT_ESR1_TARGETS_DN	GOZGIT_ESR1_TARGETS_DN		379	0.27300364	0.98633736	0.5102041	0.6485286	1	1572	tags=21%, list=14%, signal=24%
BIOCARTA_CCR3_PATHWAY	BIOCARTA_CCR3_PATHWAY		16	0.3550106	0.9859876	0.45652175	0.6486397	1	2484	tags=44%, list=22%, signal=56%
IVANOVA_HEMATOPOIESIS_INTERMEDIATE_PROGENITOR	IVANOVA_HEMATOPOIESIS_INTERMEDIATE_PROGENITOR		25	0.318675	0.9859555	0.5	0.6480236	1	2801	tags=32%, list=25%, signal=43%
KEGG_PPAR_SIGNALING_PATHWAY	KEGG_PPAR_SIGNALING_PATHWAY		51	0.3719282	0.9848525	0.45614034	0.6500231	1	2680	tags=35%, list=24%, signal=46%
SESTO_RESPONSE_TO_UV_C7	SESTO_RESPONSE_TO_UV_C7		49	0.3095735	0.98440707	0.44680852	0.650156	1	1552	tags=24%, list=14%, signal=28%
MARZEC_IL2_SIGNALING_UP	MARZEC_IL2_SIGNALING_UP		65	0.274126	0.9840973	0.5744681	0.65004295	1	1788	tags=23%, list=16%, signal=27%
KEGG_CITRATE_CYCLE_TCA_CYCLE	KEGG_CITRATE_CYCLE_TCA_CYCLE		24	0.34966552	0.98401827	0.43636364	0.64953285	1	4362	tags=67%, list=39%, signal=109%
FAELT_B_CLL_WITH_VH3_21_UP	FAELT_B_CLL_WITH_VH3_21_UP		30	0.2954381	0.9829676	0.47916666	0.65093374	1	2595	tags=30%, list=23%, signal=39%
KEGG_GLYCOLYSIS_GLUCONEOGENESIS	KEGG_GLYCOLYSIS_GLUCONEOGENESIS		48	0.3337946	0.9821194	0.48	0.65193117	1	1331	tags=17%, list=12%, signal=19%
LINDGREN_BLADDER_CANCER_CLUSTER_3_DN	LINDGREN_BLADDER_CANCER_CLUSTER_3_DN		125	0.23839724	0.98195803	0.46938777	0.6514972	1	1444	tags=19%, list=13%, signal=22%
BYSTRYKH_HEMATOPOIESIS_STEM_CELL_AND_BRAIN_QTL_TRANS	BYSTRYKH_HEMATOPOIESIS_STEM_CELL_AND_BRAIN_QTL_TRANS		138	0.22989866	0.9813229	0.5	0.65170866	1	1996	tags=21%, list=18%, signal=25%
STREICHER_LSM1_TARGETS_UP	STREICHER_LSM1_TARGETS_UP		25	0.3520639	0.9811764	0.47916666	0.6513176	1	719	tags=24%, list=6%, signal=26%
LIU_COMMON_CANCER_GENES	LIU_COMMON_CANCER_GENES		21	0.3019738	0.98054796	0.47727272	0.65199363	1	1352	tags=24%, list=12%, signal=27%
BROWNE_HCMV_INFECTION_16HR_UP	BROWNE_HCMV_INFECTION_16HR_UP		123	0.23650157	0.97964966	0.5102041	0.65306276	1	1770	tags=19%, list=16%, signal=22%
REACTOME_HIV_LIFE_CYCLE	REACTOME_HIV_LIFE_CYCLE		75	0.272391	0.9796373	0.4509804	0.65241873	1	3839	tags=37%, list=34%, signal=56%
ZHAN_MULTIPLE_MYELOMA_MF_UP	ZHAN_MULTIPLE_MYELOMA_MF_UP		29	0.38340202	0.9794003	0.54545456	0.6520939	1	1587	tags=28%, list=14%, signal=32%
KEGG_SPLICEOSOME	KEGG_SPLICEOSOME		72	0.27402636	0.97814584	0.4528302	0.65402204	1	3415	tags=31%, list=30%, signal=44%
XU_GH1_AUTOCRINE_TARGETS_UP	XU_GH1_AUTOCRINE_TARGETS_UP		93	0.28272575	0.97709364	0.53061223	0.65535706	1	1460	tags=22%, list=13%, signal=25%
SENGUPTA_NASOPHARYNGEAL_CARCINOMA_DN	SENGUPTA_NASOPHARYNGEAL_CARCINOMA_DN		130	0.30486384	0.97636694	0.44230768	0.6559226	1	2335	tags=31%, list=21%, signal=38%
BEIER_GLIOMA_STEM_CELL_DN	BEIER_GLIOMA_STEM_CELL_DN		33	0.28398106	0.9761756	0.47826087	0.65563524	1	1035	tags=18%, list=9%, signal=20%
MCBRYAN_PUBERTAL_BREAST_4_5WK_UP	MCBRYAN_PUBERTAL_BREAST_4_5WK_UP		189	0.3220767	0.9751962	0.4888889	0.65719575	1	1576	tags=24%, list=14%, signal=28%
VECCHI_GASTRIC_CANCER_ADVANCED_VS_EARLY_UP	VECCHI_GASTRIC_CANCER_ADVANCED_VS_EARLY_UP		105	0.37845856	0.97461003	0.48	0.65737414	1	1007	tags=23%, list=9%, signal=25%
KEGG_PRIMARY_BILE_ACID_BIOSYNTHESIS	KEGG_PRIMARY_BILE_ACID_BIOSYNTHESIS		15	0.37473634	0.9739677	0.4528302	0.6578271	1	370	tags=13%, list=3%, signal=14%
SASSON_RESPONSE_TO_GONADOTROPHINS_UP	SASSON_RESPONSE_TO_GONADOTROPHINS_UP		49	0.26125416	0.97343695	0.46938777	0.6580523	1	2570	tags=35%, list=23%, signal=45%
JAATINEN_HEMATOPOIETIC_STEM_CELL_UP	JAATINEN_HEMATOPOIETIC_STEM_CELL_UP		147	0.2788396	0.9725619	0.5192308	0.65910846	1	3033	tags=36%, list=27%, signal=49%
KAN_RESPONSE_TO_ARSENIC_TRIOXIDE	KAN_RESPONSE_TO_ARSENIC_TRIOXIDE		70	0.3142736	0.97207135	0.5	0.65927154	1	1109	tags=23%, list=10%, signal=25%
NAGASHIMA_NRG1_SIGNALING_DN	NAGASHIMA_NRG1_SIGNALING_DN		23	0.33509243	0.9712212	0.5777778	0.6603054	1	757	tags=17%, list=7%, signal=19%
REACTOME_APOPTOTIC_EXECUTION_PHASE	REACTOME_APOPTOTIC_EXECUTION_PHASE		31	0.29279524	0.9704805	0.4375	0.6613551	1	2076	tags=23%, list=19%, signal=28%
BIOCARTA_BCR_PATHWAY	BIOCARTA_BCR_PATHWAY		20	0.334611	0.9700766	0.54545456	0.6614512	1	1471	tags=30%, list=13%, signal=34%
GARY_CD5_TARGETS_DN	GARY_CD5_TARGETS_DN		254	0.25699514	0.96982163	0.4814815	0.66139245	1	2632	tags=28%, list=24%, signal=36%
BERENJENO_ROCK_SIGNALING_NOT_VIA_RHOA_UP	BERENJENO_ROCK_SIGNALING_NOT_VIA_RHOA_UP		24	0.3622877	0.96920174	0.5106383	0.662085	1	1164	tags=29%, list=10%, signal=32%
WNT_SIGNALING	WNT_SIGNALING		67	0.31291974	0.9690992	0.525	0.6615886	1	799	tags=13%, list=7%, signal=14%
BROWNE_HCMV_INFECTION_30MIN_DN	BROWNE_HCMV_INFECTION_30MIN_DN		60	0.31180754	0.96886086	0.47826087	0.6613942	1	1923	tags=25%, list=17%, signal=30%
LIEN_BREAST_CARCINOMA_METAPLASTIC_VS_DUCTAL_UP	LIEN_BREAST_CARCINOMA_METAPLASTIC_VS_DUCTAL_UP		48	0.36126477	0.96674824	0.6	0.6650961	1	1074	tags=23%, list=10%, signal=25%
ZHANG_ANTIVIRAL_RESPONSE_TO_RIBAVIRIN_DN	ZHANG_ANTIVIRAL_RESPONSE_TO_RIBAVIRIN_DN		28	0.36174807	0.966655	0.47058824	0.6646843	1	1943	tags=46%, list=17%, signal=56%
KEGG_BLADDER_CANCER	KEGG_BLADDER_CANCER		19	0.3553854	0.96559733	0.54545456	0.66620404	1	3031	tags=42%, list=27%, signal=58%
SMID_BREAST_CANCER_ERBB2_UP	SMID_BREAST_CANCER_ERBB2_UP		86	0.2977902	0.96549284	0.47916666	0.66574925	1	1722	tags=22%, list=15%, signal=26%
ODONNELL_METASTASIS_UP	ODONNELL_METASTASIS_UP		42	0.33398	0.9644595	0.4716981	0.6671718	1	2114	tags=29%, list=19%, signal=35%
REACTOME_GOLGI_ASSOCIATED_VESICLE_BIOGENESIS	REACTOME_GOLGI_ASSOCIATED_VESICLE_BIOGENESIS		32	0.24115598	0.9607177	0.42222223	0.6740871	1	4252	tags=56%, list=38%, signal=90%
KEGG_RETINOL_METABOLISM	KEGG_RETINOL_METABOLISM		23	0.34448	0.95850205	0.4893617	0.6776589	1	1332	tags=30%, list=12%, signal=34%
BIOCARTA_MYOSIN_PATHWAY	BIOCARTA_MYOSIN_PATHWAY		16	0.3584282	0.9575676	0.4716981	0.6787118	1	2537	tags=38%, list=23%, signal=48%
MCCLUNG_CREB1_TARGETS_DN	MCCLUNG_CREB1_TARGETS_DN		42	0.30121037	0.9571378	0.5510204	0.67890304	1	1700	tags=24%, list=15%, signal=28%
ENK_UV_RESPONSE_KERATINOCYTE_DN	ENK_UV_RESPONSE_KERATINOCYTE_DN		307	0.21060441	0.95580596	0.44444445	0.6806568	1	2421	tags=21%, list=22%, signal=27%
VANTVEER_BREAST_CANCER_METASTASIS_DN	VANTVEER_BREAST_CANCER_METASTASIS_DN		60	0.29557464	0.9557317	0.51785713	0.6801998	1	1265	tags=18%, list=11%, signal=21%
WOO_LIVER_CANCER_RECURRENCE_UP	WOO_LIVER_CANCER_RECURRENCE_UP		73	0.3595831	0.955629	0.5116279	0.6797558	1	1359	tags=27%, list=12%, signal=31%
IWANAGA_CARCINOGENESIS_BY_KRAS_PTEN_UP	IWANAGA_CARCINOGENESIS_BY_KRAS_PTEN_UP		117	0.26636693	0.9551518	0.5106383	0.6800121	1	2120	tags=26%, list=19%, signal=32%
MARTINEZ_RB1_TARGETS_UP	MARTINEZ_RB1_TARGETS_UP		497	0.25215834	0.95413774	0.47058824	0.68143594	1	998	tags=14%, list=9%, signal=14%
BORCZUK_MALIGNANT_MESOTHELIOMA_UP	BORCZUK_MALIGNANT_MESOTHELIOMA_UP		200	0.23439579	0.9519892	0.53846157	0.68520963	1	2946	tags=33%, list=26%, signal=44%
DAIRKEE_TERT_TARGETS_UP	DAIRKEE_TERT_TARGETS_UP		212	0.1893552	0.95151025	0.5192308	0.6853648	1	1738	tags=13%, list=16%, signal=15%
HELLER_HDAC_TARGETS_UP	HELLER_HDAC_TARGETS_UP		163	0.25655532	0.95115656	0.52	0.68523663	1	1034	tags=12%, list=9%, signal=13%
TSENG_IRS1_TARGETS_DN	TSENG_IRS1_TARGETS_DN		102	0.32229006	0.9509304	0.5102041	0.68504494	1	2036	tags=25%, list=18%, signal=31%
ELVIDGE_HYPOXIA_BY_DMOG_DN	ELVIDGE_HYPOXIA_BY_DMOG_DN		37	0.30488887	0.94949406	0.5	0.6867576	1	1682	tags=27%, list=15%, signal=32%
HOEBEKE_LYMPHOID_STEM_CELL_UP	HOEBEKE_LYMPHOID_STEM_CELL_UP		49	0.296157	0.94848925	0.5510204	0.68837816	1	1316	tags=20%, list=12%, signal=23%
PAPASPYRIDONOS_UNSTABLE_ATEROSCLEROTIC_PLAQUE_UP	PAPASPYRIDONOS_UNSTABLE_ATEROSCLEROTIC_PLAQUE_UP		31	0.36658484	0.94794405	0.54545456	0.6887961	1	1999	tags=29%, list=18%, signal=35%
GOLDRATH_IMMUNE_MEMORY	GOLDRATH_IMMUNE_MEMORY		52	0.3214811	0.947495	0.53061223	0.689182	1	2454	tags=35%, list=22%, signal=44%
WEINMANN_ADAPTATION_TO_HYPOXIA_UP	WEINMANN_ADAPTATION_TO_HYPOXIA_UP		18	0.42412856	0.94731945	0.5769231	0.68883395	1	3030	tags=50%, list=27%, signal=68%
MOLENAAR_TARGETS_OF_CCND1_AND_CDK4_UP	MOLENAAR_TARGETS_OF_CCND1_AND_CDK4_UP		28	0.34651405	0.94716537	0.52	0.688567	1	669	tags=18%, list=6%, signal=19%
REACTOME_PLATELET_ACTIVATION	REACTOME_PLATELET_ACTIVATION		110	0.307793	0.947021	0.5576923	0.6882003	1	1393	tags=22%, list=12%, signal=25%
HEDENFALK_BREAST_CANCER_BRACX_UP	HEDENFALK_BREAST_CANCER_BRACX_UP		15	0.3141054	0.9465259	0.5	0.688476	1	1692	tags=27%, list=15%, signal=31%
DAZARD_RESPONSE_TO_UV_NHEK_DN	DAZARD_RESPONSE_TO_UV_NHEK_DN		118	0.23294753	0.9459736	0.5102041	0.6890108	1	2192	tags=25%, list=20%, signal=31%
DOANE_RESPONSE_TO_ANDROGEN_DN	DOANE_RESPONSE_TO_ANDROGEN_DN		160	0.24655032	0.9455567	0.49019608	0.6893368	1	2316	tags=30%, list=21%, signal=37%
KEGG_MELANOMA	KEGG_MELANOMA		40	0.28267115	0.945151	0.5849057	0.68958336	1	1471	tags=15%, list=13%, signal=17%
KEGG_ARGININE_AND_PROLINE_METABOLISM	KEGG_ARGININE_AND_PROLINE_METABOLISM		38	0.325106	0.9440657	0.5535714	0.69098854	1	1862	tags=26%, list=17%, signal=31%
HU_ANGIOGENESIS_DN	HU_ANGIOGENESIS_DN		21	0.29678982	0.94402546	0.5185185	0.6903733	1	55	tags=5%, list=0%, signal=5%
KEGG_PATHWAYS_IN_CANCER	KEGG_PATHWAYS_IN_CANCER		208	0.23009892	0.94321924	0.5652174	0.6912733	1	1471	tags=16%, list=13%, signal=18%
KEGG_FATTY_ACID_METABOLISM	KEGG_FATTY_ACID_METABOLISM		28	0.36208037	0.94281626	0.5	0.69140625	1	745	tags=18%, list=7%, signal=19%
RUTELLA_RESPONSE_TO_HGF_VS_CSF2RB_AND_IL4_DN	RUTELLA_RESPONSE_TO_HGF_VS_CSF2RB_AND_IL4_DN		151	0.24854846	0.94265425	0.5576923	0.69110286	1	1503	tags=19%, list=13%, signal=21%
CUI_GLUCOSE_DEPRIVATION	CUI_GLUCOSE_DEPRIVATION		35	0.30293852	0.9425276	0.52272725	0.69067895	1	1736	tags=26%, list=16%, signal=30%
BOYAULT_LIVER_CANCER_SUBCLASS_G6_UP	BOYAULT_LIVER_CANCER_SUBCLASS_G6_UP		41	0.2996156	0.94231683	0.54	0.6905041	1	1519	tags=22%, list=14%, signal=25%
VALK_AML_CLUSTER_5	VALK_AML_CLUSTER_5		16	0.39615548	0.9419927	0.61403507	0.6907251	1	1248	tags=31%, list=11%, signal=35%
NADERI_BREAST_CANCER_PROGNOSIS_DN	NADERI_BREAST_CANCER_PROGNOSIS_DN		17	0.37698042	0.9415532	0.5	0.6909105	1	1213	tags=29%, list=11%, signal=33%
SENGUPTA_NASOPHARYNGEAL_CARCINOMA_WITH_LMP1_DN	SENGUPTA_NASOPHARYNGEAL_CARCINOMA_WITH_LMP1_DN		77	0.33029512	0.9380381	0.5769231	0.69715655	1	1159	tags=27%, list=10%, signal=30%
LU_AGING_BRAIN_UP	LU_AGING_BRAIN_UP		88	0.25368974	0.93771476	0.5416667	0.69709116	1	2735	tags=31%, list=24%, signal=40%
JAZAERI_BREAST_CANCER_BRCA1_VS_BRCA2_DN	JAZAERI_BREAST_CANCER_BRCA1_VS_BRCA2_DN		30	0.33404377	0.93739575	0.54901963	0.697001	1	1652	tags=30%, list=15%, signal=35%
STEARMAN_TUMOR_FIELD_EFFECT_UP	STEARMAN_TUMOR_FIELD_EFFECT_UP		34	0.37858447	0.93705183	0.49056605	0.69697213	1	2934	tags=50%, list=26%, signal=68%
MARTORIATI_MDM4_TARGETS_NEUROEPITHELIUM_UP	MARTORIATI_MDM4_TARGETS_NEUROEPITHELIUM_UP		76	0.2787875	0.93514	0.5555556	0.7003622	1	2174	tags=29%, list=19%, signal=36%
RIZKI_TUMOR_INVASIVENESS_3D_DN	RIZKI_TUMOR_INVASIVENESS_3D_DN		150	0.24409959	0.93393916	0.5294118	0.7022328	1	1210	tags=16%, list=11%, signal=18%
NING_CHRONIC_OBSTRUCTIVE_PULMONARY_DISEASE_UP	NING_CHRONIC_OBSTRUCTIVE_PULMONARY_DISEASE_UP		53	0.26525366	0.93368447	0.53061223	0.7020239	1	3104	tags=30%, list=28%, signal=42%
KEGG_P53_SIGNALING_PATHWAY	KEGG_P53_SIGNALING_PATHWAY		41	0.27702808	0.93365896	0.5	0.70140535	1	1309	tags=22%, list=12%, signal=25%
CHIANG_LIVER_CANCER_SUBCLASS_INTERFERON_DN	CHIANG_LIVER_CANCER_SUBCLASS_INTERFERON_DN		19	0.37193692	0.93315077	0.56	0.70176667	1	1316	tags=32%, list=12%, signal=36%
RASHI_RESPONSE_TO_IONIZING_RADIATION_1	RASHI_RESPONSE_TO_IONIZING_RADIATION_1		31	0.27946666	0.93304753	0.5652174	0.70131916	1	3121	tags=45%, list=28%, signal=62%
RIZ_ERYTHROID_DIFFERENTIATION_HEMGN	RIZ_ERYTHROID_DIFFERENTIATION_HEMGN		25	0.31973964	0.93289536	0.63829786	0.70108134	1	869	tags=16%, list=8%, signal=17%
ONDER_CDH1_TARGETS_3_DN	ONDER_CDH1_TARGETS_3_DN		28	0.3998064	0.93250936	0.5769231	0.70132625	1	280	tags=18%, list=3%, signal=18%
ALONSO_METASTASIS_UP	ALONSO_METASTASIS_UP		118	0.22994518	0.93245256	0.5471698	0.70075417	1	2059	tags=19%, list=18%, signal=23%
BIOCARTA_CXCR4_PATHWAY	BIOCARTA_CXCR4_PATHWAY		17	0.33422005	0.9322015	0.58	0.7006131	1	2611	tags=41%, list=23%, signal=54%
TURASHVILI_BREAST_LOBULAR_CARCINOMA_VS_DUCTAL_NORMAL_UP	TURASHVILI_BREAST_LOBULAR_CARCINOMA_VS_DUCTAL_NORMAL_UP		37	0.4478417	0.9320881	0.63461536	0.70018154	1	2790	tags=49%, list=25%, signal=65%
ZHAN_V2_LATE_DIFFERENTIATION_GENES	ZHAN_V2_LATE_DIFFERENTIATION_GENES		27	0.2758786	0.93102294	0.5	0.7015322	1	2421	tags=22%, list=22%, signal=28%
BONOME_OVARIAN_CANCER_SURVIVAL_SUBOPTIMAL_DEBULKING	BONOME_OVARIAN_CANCER_SURVIVAL_SUBOPTIMAL_DEBULKING		285	0.23029493	0.9307537	0.5614035	0.70140153	1	2035	tags=21%, list=18%, signal=25%
VALK_AML_CLUSTER_10	VALK_AML_CLUSTER_10		18	0.35874215	0.9306603	0.51785713	0.7010152	1	480	tags=11%, list=4%, signal=12%
REACTOME_INHIBITION_OF_INSULIN_SECRETION_BY_ADRENALINE_NORADRENALINE	REACTOME_INHIBITION_OF_INSULIN_SECRETION_BY_ADRENALINE_NORADRENALINE		23	0.3235777	0.9306534	0.5322581	0.7003714	1	2855	tags=35%, list=25%, signal=47%
REACTOME_PEPTIDE_LIGAND_BINDING_RECEPTORS	REACTOME_PEPTIDE_LIGAND_BINDING_RECEPTORS		119	0.31408337	0.92861044	0.5769231	0.7038449	1	1266	tags=20%, list=11%, signal=22%
JI_RESPONSE_TO_FSH_DN	JI_RESPONSE_TO_FSH_DN		32	0.2700275	0.92860264	0.5	0.70319974	1	2802	tags=31%, list=25%, signal=42%
KEGG_MAPK_SIGNALING_PATHWAY	KEGG_MAPK_SIGNALING_PATHWAY		172	0.25348887	0.92812073	0.5555556	0.7032498	1	2024	tags=26%, list=18%, signal=31%
KEGG_AMYOTROPHIC_LATERAL_SCLEROSIS_ALS	KEGG_AMYOTROPHIC_LATERAL_SCLEROSIS_ALS		29	0.28127885	0.9274241	0.5882353	0.7041335	1	3562	tags=45%, list=32%, signal=66%
SANA_RESPONSE_TO_IFNG_DN	SANA_RESPONSE_TO_IFNG_DN		56	0.26373464	0.9264054	0.53061223	0.70544475	1	2895	tags=27%, list=26%, signal=36%
BOYLAN_MULTIPLE_MYELOMA_D_DN	BOYLAN_MULTIPLE_MYELOMA_D_DN		51	0.30137295	0.92615294	0.5283019	0.7052273	1	1228	tags=18%, list=11%, signal=20%
LINDGREN_BLADDER_CANCER_CLUSTER_1_UP	LINDGREN_BLADDER_CANCER_CLUSTER_1_UP		65	0.22504279	0.9252442	0.55932206	0.70652467	1	2655	tags=28%, list=24%, signal=36%
DAIRKEE_CANCER_PRONE_RESPONSE_E2	DAIRKEE_CANCER_PRONE_RESPONSE_E2		18	0.39322147	0.92432344	0.5849057	0.70771515	1	1186	tags=28%, list=11%, signal=31%
HATADA_METHYLATED_IN_LUNG_CANCER_UP	HATADA_METHYLATED_IN_LUNG_CANCER_UP		178	0.2716657	0.92368644	0.5882353	0.7083118	1	1325	tags=17%, list=12%, signal=19%
KAAB_FAILED_HEART_VENTRICLE_DN	KAAB_FAILED_HEART_VENTRICLE_DN		29	0.30818915	0.9234737	0.5471698	0.7081697	1	1903	tags=24%, list=17%, signal=29%
ZHAN_MULTIPLE_MYELOMA_CD1_VS_CD2_DN	ZHAN_MULTIPLE_MYELOMA_CD1_VS_CD2_DN		23	0.3139619	0.9233563	0.54545456	0.70773935	1	1215	tags=26%, list=11%, signal=29%
YAMASHITA_METHYLATED_IN_PROSTATE_CANCER	YAMASHITA_METHYLATED_IN_PROSTATE_CANCER		44	0.3795431	0.92293376	0.5510204	0.70778257	1	1405	tags=27%, list=13%, signal=31%
KAAB_HEART_ATRIUM_VS_VENTRICLE_UP	KAAB_HEART_ATRIUM_VS_VENTRICLE_UP		158	0.2804106	0.92213744	0.54	0.7087368	1	1262	tags=18%, list=11%, signal=20%
ONDER_CDH1_TARGETS_2_UP	ONDER_CDH1_TARGETS_2_UP		159	0.3372512	0.9208552	0.5272727	0.7106012	1	1040	tags=21%, list=9%, signal=23%
LIN_APC_TARGETS	LIN_APC_TARGETS		35	0.26469198	0.92067224	0.54347825	0.71032614	1	2496	tags=31%, list=22%, signal=40%
BIOCARTA_AT1R_PATHWAY	BIOCARTA_AT1R_PATHWAY		20	0.33361062	0.92038965	0.5319149	0.7101971	1	1956	tags=40%, list=17%, signal=48%
KAYO_AGING_MUSCLE_UP	KAYO_AGING_MUSCLE_UP		116	0.2565978	0.9203085	0.5660377	0.7097775	1	2219	tags=21%, list=20%, signal=26%
SNIJDERS_AMPLIFIED_IN_HEAD_AND_NECK_TUMORS	SNIJDERS_AMPLIFIED_IN_HEAD_AND_NECK_TUMORS		19	0.3350114	0.9202385	0.58181816	0.7092726	1	3294	tags=47%, list=29%, signal=67%
NELSON_RESPONSE_TO_ANDROGEN_UP	NELSON_RESPONSE_TO_ANDROGEN_UP		55	0.2729741	0.92004764	0.5744681	0.70897937	1	2551	tags=38%, list=23%, signal=49%
REACTOME_POST_TRANSLATIONAL_PROTEIN_MODIFICATION	REACTOME_POST_TRANSLATIONAL_PROTEIN_MODIFICATION		28	0.27112347	0.91891307	0.5102041	0.71038586	1	3900	tags=54%, list=35%, signal=82%
ST_PHOSPHOINOSITIDE_3_KINASE_PATHWAY	ST_PHOSPHOINOSITIDE_3_KINASE_PATHWAY		24	0.28008425	0.9185289	0.5925926	0.7103135	1	3834	tags=50%, list=34%, signal=76%
MILI_PSEUDOPODIA_HAPTOTAXIS_DN	MILI_PSEUDOPODIA_HAPTOTAXIS_DN		401	0.20502974	0.9172989	0.63829786	0.7124053	1	2795	tags=25%, list=25%, signal=32%
ACEVEDO_LIVER_CANCER_WITH_H3K27ME3_UP	ACEVEDO_LIVER_CANCER_WITH_H3K27ME3_UP		121	0.28742886	0.91656125	0.61403507	0.71330816	1	2059	tags=29%, list=18%, signal=35%
GENTILE_UV_RESPONSE_CLUSTER_D5	GENTILE_UV_RESPONSE_CLUSTER_D5		19	0.28225908	0.91591716	0.6	0.713975	1	3211	tags=37%, list=29%, signal=52%
WINNEPENNINCKX_MELANOMA_METASTASIS_DN	WINNEPENNINCKX_MELANOMA_METASTASIS_DN		26	0.33903122	0.9152347	0.5294118	0.71490425	1	1629	tags=23%, list=15%, signal=27%
PENG_GLUTAMINE_DEPRIVATION_DN	PENG_GLUTAMINE_DEPRIVATION_DN		53	0.24040808	0.91523176	0.5	0.7142711	1	1370	tags=17%, list=12%, signal=19%
OHM_METHYLATED_IN_ADULT_CANCERS	OHM_METHYLATED_IN_ADULT_CANCERS		17	0.34986365	0.9145066	0.5217391	0.7152819	1	1231	tags=24%, list=11%, signal=26%
VALK_AML_CLUSTER_2	VALK_AML_CLUSTER_2		17	0.3595943	0.9144365	0.5849057	0.71478194	1	958	tags=24%, list=9%, signal=26%
BERTUCCI_MEDULLARY_VS_DUCTAL_BREAST_CANCER_DN	BERTUCCI_MEDULLARY_VS_DUCTAL_BREAST_CANCER_DN		78	0.31198987	0.91442686	0.61702126	0.71415365	1	973	tags=19%, list=9%, signal=21%
VANHARANTA_UTERINE_FIBROID_DN	VANHARANTA_UTERINE_FIBROID_DN		38	0.33076245	0.9141712	0.55813956	0.71410793	1	3033	tags=45%, list=27%, signal=61%
KEGG_AXON_GUIDANCE	KEGG_AXON_GUIDANCE		89	0.28027228	0.9138385	0.55813956	0.7140723	1	1109	tags=16%, list=10%, signal=17%
REACTOME_PHASE_1_FUNCTIONALIZATION_OF_COMPOUNDS	REACTOME_PHASE_1_FUNCTIONALIZATION_OF_COMPOUNDS		35	0.35662585	0.9125863	0.54545456	0.7159568	1	688	tags=20%, list=6%, signal=21%
WINTER_HYPOXIA_UP	WINTER_HYPOXIA_UP		49	0.26792514	0.9125317	0.5625	0.71544343	1	3028	tags=37%, list=27%, signal=50%
CERVERA_SDHB_TARGETS_1_UP	CERVERA_SDHB_TARGETS_1_UP		55	0.33190858	0.9116489	0.54	0.71661156	1	2303	tags=35%, list=21%, signal=43%
YAO_TEMPORAL_RESPONSE_TO_PROGESTERONE_CLUSTER_1	YAO_TEMPORAL_RESPONSE_TO_PROGESTERONE_CLUSTER_1		58	0.29290065	0.91147566	0.5714286	0.71628916	1	1018	tags=22%, list=9%, signal=25%
FONTAINE_PAPILLARY_THYROID_CARCINOMA_DN	FONTAINE_PAPILLARY_THYROID_CARCINOMA_DN		47	0.3013437	0.9113582	0.59574467	0.7158562	1	2699	tags=32%, list=24%, signal=42%
REACTOME_CELL_CELL_ADHESION_SYSTEMS	REACTOME_CELL_CELL_ADHESION_SYSTEMS		42	0.29485765	0.9113448	0.5714286	0.7152293	1	1145	tags=19%, list=10%, signal=21%
REACTOME_PLATELET_ACTIVATION_TRIGGERS	REACTOME_PLATELET_ACTIVATION_TRIGGERS		42	0.3099255	0.910264	0.5614035	0.71623236	1	1303	tags=21%, list=12%, signal=24%
REACTOME_NCAM1_INTERACTIONS	REACTOME_NCAM1_INTERACTIONS		34	0.38605687	0.91005844	0.60465115	0.71597934	1	910	tags=21%, list=8%, signal=22%
YAO_TEMPORAL_RESPONSE_TO_PROGESTERONE_CLUSTER_13	YAO_TEMPORAL_RESPONSE_TO_PROGESTERONE_CLUSTER_13		135	0.22261599	0.9090365	0.6111111	0.7175108	1	2800	tags=25%, list=25%, signal=33%
ICHIBA_GRAFT_VERSUS_HOST_DISEASE_35D_DN	ICHIBA_GRAFT_VERSUS_HOST_DISEASE_35D_DN		42	0.3247442	0.90862256	0.63265306	0.7176386	1	1844	tags=26%, list=16%, signal=31%
KEGG_VALINE_LEUCINE_AND_ISOLEUCINE_DEGRADATION	KEGG_VALINE_LEUCINE_AND_ISOLEUCINE_DEGRADATION		35	0.35538098	0.90791357	0.5925926	0.7184608	1	599	tags=17%, list=5%, signal=18%
REACTOME_G_BETA_GAMMA_SIGNALLING_THROUGH_PLC_BETA	REACTOME_G_BETA_GAMMA_SIGNALLING_THROUGH_PLC_BETA		15	0.35859472	0.9067781	0.6	0.7201021	1	2484	tags=33%, list=22%, signal=43%
REACTOME_TRNA_AMINOACYLATION	REACTOME_TRNA_AMINOACYLATION		18	0.30240145	0.9049889	0.53061223	0.72267807	1	3843	tags=39%, list=34%, signal=59%
YAUCH_HEDGEHOG_SIGNALING_PARACRINE_UP	YAUCH_HEDGEHOG_SIGNALING_PARACRINE_UP		88	0.3001593	0.9045247	0.58928573	0.7229297	1	2294	tags=32%, list=20%, signal=40%
GARGALOVIC_RESPONSE_TO_OXIDIZED_PHOSPHOLIPIDS_BLUE_DN	GARGALOVIC_RESPONSE_TO_OXIDIZED_PHOSPHOLIPIDS_BLUE_DN		31	0.2862743	0.90445876	0.64	0.7223238	1	1245	tags=16%, list=11%, signal=18%
KORKOLA_SEMINOMA_UP	KORKOLA_SEMINOMA_UP		31	0.27696544	0.903941	0.58928573	0.72302794	1	1213	tags=16%, list=11%, signal=18%
ZHANG_TARGETS_OF_EWSR1_FLI1_FUSION	ZHANG_TARGETS_OF_EWSR1_FLI1_FUSION		57	0.27115485	0.90372497	0.5614035	0.7227396	1	737	tags=16%, list=7%, signal=17%
YAGI_AML_WITH_T_9_11_TRANSLOCATION	YAGI_AML_WITH_T_9_11_TRANSLOCATION		91	0.23320778	0.90371597	0.65957445	0.72211504	1	1109	tags=15%, list=10%, signal=17%
KONDO_PROSTATE_CANCER_HCP_WITH_H3K27ME3	KONDO_PROSTATE_CANCER_HCP_WITH_H3K27ME3		47	0.28436726	0.9031614	0.6304348	0.72278076	1	1464	tags=21%, list=13%, signal=24%
REACTOME_SIGNALING_BY_EGFR	REACTOME_SIGNALING_BY_EGFR		38	0.24266312	0.9026102	0.5882353	0.7233065	1	2431	tags=29%, list=22%, signal=37%
FAELT_B_CLL_WITH_VH_REARRANGEMENTS_DN	FAELT_B_CLL_WITH_VH_REARRANGEMENTS_DN		27	0.27292266	0.90175176	0.509434	0.7243673	1	975	tags=11%, list=9%, signal=12%
GRADE_COLON_AND_RECTAL_CANCER_DN	GRADE_COLON_AND_RECTAL_CANCER_DN		49	0.3031846	0.90168613	0.70212764	0.7237899	1	2568	tags=33%, list=23%, signal=42%
REACTOME_LATE_PHASE_OF_HIV_LIFE_CYCLE	REACTOME_LATE_PHASE_OF_HIV_LIFE_CYCLE		66	0.25554776	0.9010765	0.50980395	0.7245191	1	3839	tags=36%, list=34%, signal=55%
PASQUALUCCI_LYMPHOMA_BY_GC_STAGE_UP	PASQUALUCCI_LYMPHOMA_BY_GC_STAGE_UP		183	0.22509827	0.9009656	0.61702126	0.7241308	1	2823	tags=30%, list=25%, signal=39%
PICCALUGA_ANGIOIMMUNOBLASTIC_LYMPHOMA_DN	PICCALUGA_ANGIOIMMUNOBLASTIC_LYMPHOMA_DN		62	0.27657744	0.9004835	0.5	0.724733	1	1958	tags=26%, list=17%, signal=31%
YAO_TEMPORAL_RESPONSE_TO_PROGESTERONE_CLUSTER_10	YAO_TEMPORAL_RESPONSE_TO_PROGESTERONE_CLUSTER_10		52	0.24182221	0.9004057	0.5416667	0.7242806	1	4396	tags=48%, list=39%, signal=79%
RODRIGUES_THYROID_CARCINOMA_POORLY_DIFFERENTIATED_UP	RODRIGUES_THYROID_CARCINOMA_POORLY_DIFFERENTIATED_UP		336	0.22950976	0.8993228	0.5423729	0.72549236	1	2516	tags=28%, list=22%, signal=35%
PRAMOONJAGO_SOX4_TARGETS_DN	PRAMOONJAGO_SOX4_TARGETS_DN		31	0.2757613	0.8989961	0.53571427	0.72572094	1	1062	tags=16%, list=9%, signal=18%
CASORELLI_ACUTE_PROMYELOCYTIC_LEUKEMIA_DN	CASORELLI_ACUTE_PROMYELOCYTIC_LEUKEMIA_DN		412	0.21092929	0.898495	0.5849057	0.72599494	1	2182	tags=20%, list=19%, signal=24%
JAEGER_METASTASIS_UP	JAEGER_METASTASIS_UP		28	0.34184015	0.8965975	0.5964912	0.72953683	1	1019	tags=21%, list=9%, signal=24%
MULLIGHAN_NPM1_MUTATED_SIGNATURE_2_DN	MULLIGHAN_NPM1_MUTATED_SIGNATURE_2_DN		43	0.27057463	0.89578056	0.59574467	0.7303597	1	1261	tags=16%, list=11%, signal=18%
HOFFMANN_IMMATURE_TO_MATURE_B_LYMPHOCYTE_DN	HOFFMANN_IMMATURE_TO_MATURE_B_LYMPHOCYTE_DN		24	0.30798697	0.8953415	0.5576923	0.73087233	1	3420	tags=42%, list=31%, signal=60%
KOYAMA_SEMA3B_TARGETS_DN	KOYAMA_SEMA3B_TARGETS_DN		152	0.22689682	0.895256	0.67346936	0.73034024	1	2031	tags=25%, list=18%, signal=30%
OSMAN_BLADDER_CANCER_DN	OSMAN_BLADDER_CANCER_DN		175	0.19310221	0.8951844	0.5869565	0.7298515	1	1313	tags=10%, list=12%, signal=11%
ALCALAY_AML_BY_NPM1_LOCALIZATION_UP	ALCALAY_AML_BY_NPM1_LOCALIZATION_UP		96	0.25738496	0.89478153	0.6363636	0.73013276	1	1454	tags=19%, list=13%, signal=21%
BASAKI_YBX1_TARGETS_UP	BASAKI_YBX1_TARGETS_UP		168	0.26146203	0.89368975	0.627451	0.73184824	1	1390	tags=19%, list=12%, signal=21%
MOHANKUMAR_TLX1_TARGETS_UP	MOHANKUMAR_TLX1_TARGETS_UP		243	0.19553049	0.89335454	0.6	0.7319703	1	2456	tags=24%, list=22%, signal=30%
SABATES_COLORECTAL_ADENOMA_DN	SABATES_COLORECTAL_ADENOMA_DN		154	0.30958298	0.893123	0.6296296	0.7317291	1	1301	tags=23%, list=12%, signal=26%
CORRE_MULTIPLE_MYELOMA_UP	CORRE_MULTIPLE_MYELOMA_UP		38	0.34468836	0.8927241	0.5531915	0.73173577	1	2663	tags=47%, list=24%, signal=62%
TURASHVILI_BREAST_DUCTAL_CARCINOMA_VS_DUCTAL_NORMAL_UP	TURASHVILI_BREAST_DUCTAL_CARCINOMA_VS_DUCTAL_NORMAL_UP		22	0.41160306	0.8921146	0.64705884	0.7322123	1	2983	tags=50%, list=27%, signal=68%
YAO_HOXA10_TARGETS_VIA_PROGESTERONE_UP	YAO_HOXA10_TARGETS_VIA_PROGESTERONE_UP		62	0.31970632	0.889554	0.60784316	0.7361801	1	1399	tags=26%, list=12%, signal=29%
REACTOME_LYSOSOME_VESICLE_BIOGENESIS	REACTOME_LYSOSOME_VESICLE_BIOGENESIS		16	0.27202564	0.8888709	0.63829786	0.73688704	1	4497	tags=56%, list=40%, signal=94%
KAAB_HEART_ATRIUM_VS_VENTRICLE_DN	KAAB_HEART_ATRIUM_VS_VENTRICLE_DN		169	0.24226278	0.88876235	0.5925926	0.7365845	1	855	tags=11%, list=8%, signal=12%
BERNARD_PPAPDC1B_TARGETS_UP	BERNARD_PPAPDC1B_TARGETS_UP		18	0.289081	0.88764113	0.6037736	0.73789793	1	2918	tags=33%, list=26%, signal=45%
RAGHAVACHARI_PLATELET_SPECIFIC_GENES	RAGHAVACHARI_PLATELET_SPECIFIC_GENES		44	0.30171224	0.8869496	0.63265306	0.7387281	1	1764	tags=23%, list=16%, signal=27%
CROONQUIST_NRAS_VS_STROMAL_STIMULATION_UP	CROONQUIST_NRAS_VS_STROMAL_STIMULATION_UP		20	0.37971702	0.886449	0.54545456	0.73898137	1	1991	tags=30%, list=18%, signal=36%
MOOTHA_FFA_OXYDATION	MOOTHA_FFA_OXYDATION		16	0.36515436	0.8861057	0.6296296	0.73887783	1	360	tags=13%, list=3%, signal=13%
CAIRO_HEPATOBLASTOMA_CLASSES_DN	CAIRO_HEPATOBLASTOMA_CLASSES_DN		118	0.29601598	0.8860299	0.64	0.7383633	1	2542	tags=33%, list=23%, signal=42%
LINDGREN_BLADDER_CANCER_CLUSTER_1_DN	LINDGREN_BLADDER_CANCER_CLUSTER_1_DN		238	0.246294	0.88568544	0.6862745	0.7384512	1	1729	tags=20%, list=15%, signal=23%
RODWELL_AGING_KIDNEY_DN	RODWELL_AGING_KIDNEY_DN		63	0.2744778	0.883681	0.6909091	0.7416869	1	920	tags=17%, list=8%, signal=19%
ACEVEDO_LIVER_CANCER_DN	ACEVEDO_LIVER_CANCER_DN		330	0.21770155	0.88275456	0.6481481	0.7425529	1	1943	tags=20%, list=17%, signal=23%
CROMER_TUMORIGENESIS_DN	CROMER_TUMORIGENESIS_DN		29	0.34900892	0.88131267	0.6875	0.744675	1	3088	tags=38%, list=28%, signal=52%
CHIBA_RESPONSE_TO_TSA	CHIBA_RESPONSE_TO_TSA		31	0.23546453	0.8812545	0.6603774	0.744177	1	1572	tags=19%, list=14%, signal=22%
BROWNE_HCMV_INFECTION_48HR_DN	BROWNE_HCMV_INFECTION_48HR_DN		276	0.23425554	0.8802475	0.6181818	0.7450912	1	1552	tags=19%, list=14%, signal=22%
SHEDDEN_LUNG_CANCER_GOOD_SURVIVAL_A12	SHEDDEN_LUNG_CANCER_GOOD_SURVIVAL_A12		166	0.24666539	0.880131	0.7291667	0.7447841	1	1396	tags=17%, list=12%, signal=20%
XU_GH1_AUTOCRINE_TARGETS_DN	XU_GH1_AUTOCRINE_TARGETS_DN		68	0.25442106	0.8797274	0.6727273	0.74496853	1	1845	tags=24%, list=16%, signal=28%
RHEIN_ALL_GLUCOCORTICOID_THERAPY_UP	RHEIN_ALL_GLUCOCORTICOID_THERAPY_UP		47	0.3052304	0.87779546	0.6122449	0.7484228	1	1818	tags=34%, list=16%, signal=40%
KEGG_METABOLISM_OF_XENOBIOTICS_BY_CYTOCHROME_P450	KEGG_METABOLISM_OF_XENOBIOTICS_BY_CYTOCHROME_P450		28	0.35337344	0.87745583	0.6511628	0.7484879	1	1331	tags=25%, list=12%, signal=28%
ONKEN_UVEAL_MELANOMA_DN	ONKEN_UVEAL_MELANOMA_DN		330	0.19690418	0.8770272	0.6545454	0.74853396	1	1532	tags=13%, list=14%, signal=15%
XU_CREBBP_TARGETS_UP	XU_CREBBP_TARGETS_UP		20	0.3093167	0.87640715	0.6458333	0.7491387	1	1733	tags=30%, list=15%, signal=35%
RORIE_TARGETS_OF_EWSR1_FLI1_FUSION_DN	RORIE_TARGETS_OF_EWSR1_FLI1_FUSION_DN		17	0.36847934	0.8761519	0.64705884	0.7488166	1	485	tags=18%, list=4%, signal=18%
CHUNG_BLISTER_CYTOTOXICITY_UP	CHUNG_BLISTER_CYTOTOXICITY_UP		86	0.23021556	0.8755252	0.58928573	0.7492037	1	2517	tags=30%, list=22%, signal=39%
REACTOME_G_ALPHA_12_13_SIGNALLING_EVENTS	REACTOME_G_ALPHA_12_13_SIGNALLING_EVENTS		37	0.2647601	0.87475973	0.6875	0.7501086	1	577	tags=14%, list=5%, signal=14%
PARK_TRETINOIN_RESPONSE_AND_PML_RARA_FUSION	PARK_TRETINOIN_RESPONSE_AND_PML_RARA_FUSION		21	0.35377687	0.87451565	0.61538464	0.75008607	1	505	tags=14%, list=5%, signal=15%
IWANAGA_CARCINOGENESIS_BY_KRAS_UP	IWANAGA_CARCINOGENESIS_BY_KRAS_UP		108	0.23482732	0.8741387	0.6666667	0.7502531	1	1588	tags=19%, list=14%, signal=22%
REACTOME_STRIATED_MUSCLE_CONTRACTION	REACTOME_STRIATED_MUSCLE_CONTRACTION		22	0.5025597	0.873688	0.7254902	0.7504433	1	3104	tags=55%, list=28%, signal=75%
KEGG_FC_EPSILON_RI_SIGNALING_PATHWAY	KEGG_FC_EPSILON_RI_SIGNALING_PATHWAY		56	0.25419274	0.87194914	0.6792453	0.7531003	1	1471	tags=23%, list=13%, signal=27%
WILLERT_WNT_SIGNALING	WILLERT_WNT_SIGNALING		15	0.33201393	0.87092584	0.67346936	0.75429285	1	2801	tags=47%, list=25%, signal=62%
DACOSTA_UV_RESPONSE_VIA_ERCC3_TTD_UP	DACOSTA_UV_RESPONSE_VIA_ERCC3_TTD_UP		33	0.24518383	0.8702283	0.7209302	0.7549778	1	2696	tags=30%, list=24%, signal=40%
BOYLAN_MULTIPLE_MYELOMA_C_D_UP	BOYLAN_MULTIPLE_MYELOMA_C_D_UP		73	0.25324145	0.8688402	0.82	0.7571124	1	2773	tags=38%, list=25%, signal=51%
BRUECKNER_TARGETS_OF_MIRLET7A3_UP	BRUECKNER_TARGETS_OF_MIRLET7A3_UP		66	0.25995827	0.86459833	0.625	0.7644067	1	2007	tags=27%, list=18%, signal=33%
LUI_THYROID_CANCER_PAX8_PPARG_UP	LUI_THYROID_CANCER_PAX8_PPARG_UP		27	0.29570043	0.86415863	0.68	0.7644217	1	885	tags=19%, list=8%, signal=20%
LIU_TARGETS_OF_VMYB_VS_CMYB_DN	LIU_TARGETS_OF_VMYB_VS_CMYB_DN		26	0.30622476	0.8640804	0.5744681	0.76394206	1	1539	tags=31%, list=14%, signal=36%
GAL_LEUKEMIC_STEM_CELL_DN	GAL_LEUKEMIC_STEM_CELL_DN		133	0.2821643	0.8635899	0.6530612	0.7641414	1	1485	tags=21%, list=13%, signal=24%
REACTOME_BIOLOGICAL_OXIDATIONS	REACTOME_BIOLOGICAL_OXIDATIONS		65	0.29377857	0.8623261	0.64705884	0.7657438	1	1502	tags=23%, list=13%, signal=26%
AGUIRRE_PANCREATIC_CANCER_COPY_NUMBER_DN	AGUIRRE_PANCREATIC_CANCER_COPY_NUMBER_DN		133	0.18260668	0.86133677	0.63461536	0.766942	1	2854	tags=27%, list=25%, signal=36%
MCBRYAN_PUBERTAL_BREAST_5_6WK_DN	MCBRYAN_PUBERTAL_BREAST_5_6WK_DN		85	0.23793477	0.8609734	0.6862745	0.7670204	1	772	tags=12%, list=7%, signal=13%
BROWNE_HCMV_INFECTION_14HR_UP	BROWNE_HCMV_INFECTION_14HR_UP		86	0.22356923	0.8593166	0.627451	0.7696475	1	2873	tags=34%, list=26%, signal=45%
ZHAN_MULTIPLE_MYELOMA_CD1_UP	ZHAN_MULTIPLE_MYELOMA_CD1_UP		28	0.31493583	0.8583167	0.5882353	0.7710015	1	967	tags=21%, list=9%, signal=23%
REACTOME_INTEGRATION_OF_ENERGY_METABOLISM	REACTOME_INTEGRATION_OF_ENERGY_METABOLISM		160	0.20585573	0.85637254	0.6226415	0.77405053	1	3633	tags=30%, list=32%, signal=44%
FERRANDO_T_ALL_WITH_MLL_ENL_FUSION_DN	FERRANDO_T_ALL_WITH_MLL_ENL_FUSION_DN		54	0.2532693	0.855336	0.75	0.77539814	1	1460	tags=19%, list=13%, signal=21%
NAKAJIMA_EOSINOPHIL	NAKAJIMA_EOSINOPHIL		15	0.35356563	0.8550444	0.6603774	0.77518296	1	1454	tags=27%, list=13%, signal=31%
DACOSTA_UV_RESPONSE_VIA_ERCC3_DN	DACOSTA_UV_RESPONSE_VIA_ERCC3_DN		438	0.19974205	0.85411334	0.68085104	0.77634823	1	2580	tags=26%, list=23%, signal=32%
MASSARWEH_TAMOXIFEN_RESISTANCE_UP	MASSARWEH_TAMOXIFEN_RESISTANCE_UP		279	0.21907729	0.8526049	0.7906977	0.77840525	1	2402	tags=25%, list=21%, signal=32%
JIANG_HYPOXIA_CANCER	JIANG_HYPOXIA_CANCER		42	0.20488103	0.8521913	0.64705884	0.7785543	1	1572	tags=19%, list=14%, signal=22%
REACTOME_SNRNP_ASSEMBLY	REACTOME_SNRNP_ASSEMBLY		29	0.3110949	0.8517774	0.6862745	0.7786213	1	3570	tags=41%, list=32%, signal=61%
TANG_SENESCENCE_TP53_TARGETS_UP	TANG_SENESCENCE_TP53_TARGETS_UP		16	0.33888796	0.8515257	0.6666667	0.778438	1	158	tags=13%, list=1%, signal=13%
REACTOME_RHO_GTPASE_CYCLE	REACTOME_RHO_GTPASE_CYCLE		70	0.23116527	0.85089856	0.74545455	0.77903235	1	724	tags=13%, list=6%, signal=14%
LIAO_HAVE_SOX4_BINDING_SITES	LIAO_HAVE_SOX4_BINDING_SITES		24	0.29747057	0.8500928	0.6666667	0.78001064	1	811	tags=17%, list=7%, signal=18%
REACTOME_INTRINSIC_PATHWAY_FOR_APOPTOSIS	REACTOME_INTRINSIC_PATHWAY_FOR_APOPTOSIS		16	0.2852311	0.8499984	0.65957445	0.7795058	1	1245	tags=19%, list=11%, signal=21%
BOYAULT_LIVER_CANCER_SUBCLASS_G123_DN	BOYAULT_LIVER_CANCER_SUBCLASS_G123_DN		34	0.3189602	0.84895605	0.6545454	0.7807215	1	509	tags=15%, list=5%, signal=15%
WEIGEL_OXIDATIVE_STRESS_RESPONSE	WEIGEL_OXIDATIVE_STRESS_RESPONSE		19	0.2947274	0.8487775	0.6415094	0.78032136	1	995	tags=21%, list=9%, signal=23%
MARTINEZ_RB1_TARGETS_DN	MARTINEZ_RB1_TARGETS_DN		394	0.21798018	0.8487628	0.75555557	0.7796932	1	1867	tags=20%, list=17%, signal=23%
REACTOME_PHASE_II_CONJUGATION	REACTOME_PHASE_II_CONJUGATION		30	0.2917739	0.8487012	0.6440678	0.77916414	1	2489	tags=37%, list=22%, signal=47%
FONTAINE_PAPILLARY_THYROID_CARCINOMA_UP	FONTAINE_PAPILLARY_THYROID_CARCINOMA_UP		35	0.2986822	0.8473486	0.68085104	0.7812269	1	2174	tags=37%, list=19%, signal=46%
REACTOME_INTRINSIC_PATHWAY	REACTOME_INTRINSIC_PATHWAY		15	0.37263322	0.8462327	0.6415094	0.78283656	1	1284	tags=20%, list=11%, signal=23%
DASU_IL6_SIGNALING_UP	DASU_IL6_SIGNALING_UP		35	0.31611112	0.84604555	0.65217394	0.7826818	1	1654	tags=26%, list=15%, signal=30%
GRADE_METASTASIS_DN	GRADE_METASTASIS_DN		33	0.22887531	0.8459442	0.64705884	0.78210247	1	2552	tags=27%, list=23%, signal=35%
RIGGI_EWING_SARCOMA_PROGENITOR_DN	RIGGI_EWING_SARCOMA_PROGENITOR_DN		114	0.2839454	0.8454697	0.63265306	0.78252345	1	1581	tags=23%, list=14%, signal=26%
WILLIAMS_ESR2_TARGETS_UP	WILLIAMS_ESR2_TARGETS_UP		15	0.30148393	0.8451979	0.5925926	0.7823868	1	584	tags=13%, list=5%, signal=14%
REACTOME_ASSOCIATION_OF_TRIC_CCT_WITH_TARGET_PROTEINS_DURING_BIOSYNTHESIS	REACTOME_ASSOCIATION_OF_TRIC_CCT_WITH_TARGET_PROTEINS_DURING_BIOSYNTHESIS		20	0.27625063	0.84508884	0.627907	0.7819991	1	741	tags=15%, list=7%, signal=16%
FOURNIER_ACINAR_DEVELOPMENT_LATE_2	FOURNIER_ACINAR_DEVELOPMENT_LATE_2		179	0.23472036	0.8450396	0.66	0.78149384	1	2881	tags=33%, list=26%, signal=44%
REACTOME_IRS_RELATED_EVENTS	REACTOME_IRS_RELATED_EVENTS		52	0.23276907	0.8446956	0.63265306	0.781544	1	2204	tags=21%, list=20%, signal=26%
BERENJENO_TRANSFORMED_BY_RHOA_FOREVER_UP	BERENJENO_TRANSFORMED_BY_RHOA_FOREVER_UP		15	0.39240313	0.8444326	0.66071427	0.78146887	1	268	tags=20%, list=2%, signal=20%
KENNY_CTNNB1_TARGETS_DN	KENNY_CTNNB1_TARGETS_DN		28	0.2676529	0.8435826	0.7307692	0.782451	1	2500	tags=32%, list=22%, signal=41%
REACTOME_GLUCOSE_AND_OTHER_SUGAR_SLC_TRANSPORTERS	REACTOME_GLUCOSE_AND_OTHER_SUGAR_SLC_TRANSPORTERS		57	0.262251	0.8423183	0.66	0.7841924	1	862	tags=12%, list=8%, signal=13%
XU_CREBBP_TARGETS_DN	XU_CREBBP_TARGETS_DN		34	0.2844508	0.84231794	0.67391306	0.7835533	1	2076	tags=26%, list=19%, signal=32%
REACTOME_G_PROTEIN_BETA_GAMMA_SIGNALLING	REACTOME_G_PROTEIN_BETA_GAMMA_SIGNALLING		19	0.3032596	0.8420821	0.6851852	0.78327084	1	2484	tags=26%, list=22%, signal=34%
RUGO_STRESS_RESPONSE_SUBSET_H	RUGO_STRESS_RESPONSE_SUBSET_H		26	0.3048196	0.8407671	0.78431374	0.7850755	1	586	tags=15%, list=5%, signal=16%
KYNG_DNA_DAMAGE_BY_GAMMA_AND_UV_RADIATION	KYNG_DNA_DAMAGE_BY_GAMMA_AND_UV_RADIATION		26	0.3048196	0.8407671	0.78431374	0.7844372	1	586	tags=15%, list=5%, signal=16%
PUIFFE_INVASION_INHIBITED_BY_ASCITES_DN	PUIFFE_INVASION_INHIBITED_BY_ASCITES_DN		85	0.19900572	0.839434	0.66101694	0.78631943	1	3069	tags=31%, list=27%, signal=42%
ZHAN_V1_LATE_DIFFERENTIATION_GENES_UP	ZHAN_V1_LATE_DIFFERENTIATION_GENES_UP		25	0.331072	0.839241	0.6938776	0.7860093	1	2372	tags=36%, list=21%, signal=46%
MCBRYAN_PUBERTAL_BREAST_3_4WK_UP	MCBRYAN_PUBERTAL_BREAST_3_4WK_UP		149	0.25996745	0.83878225	0.7291667	0.7863214	1	1618	tags=21%, list=14%, signal=25%
BASSO_HAIRY_CELL_LEUKEMIA_DN	BASSO_HAIRY_CELL_LEUKEMIA_DN		50	0.26689327	0.8378665	0.7017544	0.7875854	1	2864	tags=42%, list=26%, signal=56%
KEGG_DRUG_METABOLISM_OTHER_ENZYMES	KEGG_DRUG_METABOLISM_OTHER_ENZYMES		18	0.3025539	0.8373749	0.71153843	0.7878321	1	1218	tags=17%, list=11%, signal=19%
MASSARWEH_RESPONSE_TO_ESTRADIOL	MASSARWEH_RESPONSE_TO_ESTRADIOL		37	0.27350765	0.837255	0.70212764	0.7874541	1	2374	tags=35%, list=21%, signal=44%
SPIELMAN_LYMPHOBLAST_EUROPEAN_VS_ASIAN_UP	SPIELMAN_LYMPHOBLAST_EUROPEAN_VS_ASIAN_UP		324	0.17418475	0.8368203	0.68	0.78754354	1	3558	tags=32%, list=32%, signal=45%
ZHAN_VARIABLE_EARLY_DIFFERENTIATION_GENES_DN	ZHAN_VARIABLE_EARLY_DIFFERENTIATION_GENES_DN		20	0.24806508	0.8366554	0.6730769	0.7871707	1	3227	tags=35%, list=29%, signal=49%
DACOSTA_ERCC3_ALLELE_XPCS_VS_TTD_UP	DACOSTA_ERCC3_ALLELE_XPCS_VS_TTD_UP		16	0.38218698	0.8364574	0.8076923	0.78693384	1	379	tags=19%, list=3%, signal=19%
REACTOME_SYNTHESIS_OF_BILE_ACIDS_AND_BILE_SALTS	REACTOME_SYNTHESIS_OF_BILE_ACIDS_AND_BILE_SALTS		18	0.33155733	0.83623105	0.74509805	0.7867044	1	370	tags=11%, list=3%, signal=11%
KEGG_BETA_ALANINE_METABOLISM	KEGG_BETA_ALANINE_METABOLISM		19	0.33992374	0.8357162	0.627451	0.7870252	1	2955	tags=42%, list=26%, signal=57%
NAKAYAMA_SOFT_TISSUE_TUMORS_PCA1_DN	NAKAYAMA_SOFT_TISSUE_TUMORS_PCA1_DN		48	0.31543788	0.83428764	0.78	0.7891127	1	2197	tags=33%, list=20%, signal=41%
TURASHVILI_BREAST_DUCTAL_CARCINOMA_VS_LOBULAR_NORMAL_UP	TURASHVILI_BREAST_DUCTAL_CARCINOMA_VS_LOBULAR_NORMAL_UP		39	0.28964075	0.83338696	0.7222222	0.7901788	1	1051	tags=21%, list=9%, signal=23%
CHIARADONNA_NEOPLASTIC_TRANSFORMATION_KRAS_CDC25_DN	CHIARADONNA_NEOPLASTIC_TRANSFORMATION_KRAS_CDC25_DN		39	0.3472128	0.8330505	0.6086956	0.7901659	1	885	tags=23%, list=8%, signal=25%
BERENJENO_TRANSFORMED_BY_RHOA_UP	BERENJENO_TRANSFORMED_BY_RHOA_UP		385	0.2540686	0.8329164	0.65957445	0.78970397	1	3121	tags=34%, list=28%, signal=45%
REACTOME_MRNA_PROCESSING	REACTOME_MRNA_PROCESSING		28	0.26260978	0.8328758	0.5769231	0.7891286	1	3839	tags=36%, list=34%, signal=54%
GARCIA_TARGETS_OF_FLI1_AND_DAX1_UP	GARCIA_TARGETS_OF_FLI1_AND_DAX1_UP		22	0.29244465	0.8324337	0.7288136	0.78928435	1	1741	tags=32%, list=16%, signal=38%
MULLIGHAN_MLL_SIGNATURE_1_DN	MULLIGHAN_MLL_SIGNATURE_1_DN		140	0.2321123	0.8316941	0.7735849	0.78993106	1	1466	tags=16%, list=13%, signal=19%
YAGI_AML_WITH_11Q23_REARRANGED	YAGI_AML_WITH_11Q23_REARRANGED		231	0.20086172	0.831306	0.79591835	0.7899099	1	2032	tags=21%, list=18%, signal=25%
REACTOME_MUSCLE_CONTRACTION	REACTOME_MUSCLE_CONTRACTION		36	0.3928708	0.8296506	0.7307692	0.7923014	1	2890	tags=47%, list=26%, signal=63%
BIOCARTA_FCER1_PATHWAY	BIOCARTA_FCER1_PATHWAY		24	0.27908182	0.8289371	0.7111111	0.7929782	1	1471	tags=25%, list=13%, signal=29%
PARENT_MTOR_SIGNALING_UP	PARENT_MTOR_SIGNALING_UP		328	0.1869473	0.8272945	0.78723407	0.79552394	1	2255	tags=21%, list=20%, signal=25%
REACTOME_M_G1_TRANSITION	REACTOME_M_G1_TRANSITION		52	0.268464	0.82710624	0.6111111	0.79521596	1	4068	tags=60%, list=36%, signal=93%
COATES_MACROPHAGE_M1_VS_M2_DN	COATES_MACROPHAGE_M1_VS_M2_DN		48	0.28842846	0.8269487	0.71428573	0.794821	1	1648	tags=27%, list=15%, signal=32%
WEST_ADRENOCORTICAL_TUMOR_DN	WEST_ADRENOCORTICAL_TUMOR_DN		341	0.23785746	0.82646734	0.7037037	0.7950338	1	780	tags=11%, list=7%, signal=12%
REACTOME_ABORTIVE_ELONGATION_OF_HIV1_TRANSCRIPT_IN_THE_ABSENCE_OF_TAT	REACTOME_ABORTIVE_ELONGATION_OF_HIV1_TRANSCRIPT_IN_THE_ABSENCE_OF_TAT		19	0.2789898	0.8260298	0.68	0.795111	1	4744	tags=47%, list=42%, signal=82%
FIRESTEIN_CTNNB1_PATHWAY	FIRESTEIN_CTNNB1_PATHWAY		15	0.3123577	0.82586396	0.7346939	0.7948026	1	1991	tags=27%, list=18%, signal=32%
REACTOME_CITRIC_ACID_CYCLE	REACTOME_CITRIC_ACID_CYCLE		16	0.34174967	0.82524544	0.6862745	0.79532033	1	4075	tags=63%, list=36%, signal=98%
ASTON_MAJOR_DEPRESSIVE_DISORDER_DN	ASTON_MAJOR_DEPRESSIVE_DISORDER_DN		106	0.21642058	0.8229228	0.76086956	0.79882085	1	2187	tags=23%, list=20%, signal=28%
MOREAUX_B_LYMPHOCYTE_MATURATION_BY_TACI_UP	MOREAUX_B_LYMPHOCYTE_MATURATION_BY_TACI_UP		41	0.2505367	0.8218579	0.7058824	0.8000986	1	1553	tags=22%, list=14%, signal=25%
BILD_MYC_ONCOGENIC_SIGNATURE	BILD_MYC_ONCOGENIC_SIGNATURE		107	0.21393701	0.8204197	0.70212764	0.80199105	1	3624	tags=40%, list=32%, signal=59%
IVANOVA_HEMATOPOIESIS_STEM_CELL	IVANOVA_HEMATOPOIESIS_STEM_CELL		61	0.23897886	0.81978357	0.8269231	0.8025596	1	1848	tags=21%, list=17%, signal=25%
TAKEDA_TARGETS_OF_NUP98_HOXA9_FUSION_6HR_UP	TAKEDA_TARGETS_OF_NUP98_HOXA9_FUSION_6HR_UP		47	0.30973238	0.81970096	0.7291667	0.80204475	1	2622	tags=38%, list=23%, signal=50%
RUIZ_TNC_TARGETS_DN	RUIZ_TNC_TARGETS_DN		93	0.27124235	0.8196636	0.63461536	0.80154073	1	1978	tags=26%, list=18%, signal=31%
JIANG_TIP30_TARGETS_DN	JIANG_TIP30_TARGETS_DN		18	0.2756129	0.8195855	0.6818182	0.8010397	1	3060	tags=39%, list=27%, signal=53%
REACTOME_GLUCOSE_METABOLISM	REACTOME_GLUCOSE_METABOLISM		39	0.31889057	0.8195733	0.6730769	0.8004692	1	855	tags=10%, list=8%, signal=11%
WANG_SMARCE1_TARGETS_UP	WANG_SMARCE1_TARGETS_UP		106	0.29603866	0.8194578	0.6909091	0.8000351	1	2183	tags=31%, list=19%, signal=38%
WELCSH_BRCA1_TARGETS_1_UP	WELCSH_BRCA1_TARGETS_1_UP		125	0.20836857	0.81944156	0.71428573	0.7994429	1	3139	tags=38%, list=28%, signal=52%
CHENG_IMPRINTED_BY_ESTRADIOL	CHENG_IMPRINTED_BY_ESTRADIOL		54	0.2397035	0.8188735	0.78	0.7999355	1	1185	tags=17%, list=11%, signal=19%
ROPERO_HDAC2_TARGETS	ROPERO_HDAC2_TARGETS		53	0.25763056	0.8180931	0.8148148	0.8010577	1	2064	tags=21%, list=18%, signal=25%
REACTOME_UNFOLDED_PROTEIN_RESPONSE	REACTOME_UNFOLDED_PROTEIN_RESPONSE		15	0.323676	0.81711435	0.6585366	0.80207527	1	1550	tags=27%, list=14%, signal=31%
BROWNE_HCMV_INFECTION_8HR_DN	BROWNE_HCMV_INFECTION_8HR_DN		26	0.29388824	0.8166867	0.8043478	0.80229586	1	2404	tags=31%, list=21%, signal=39%
BANDRES_RESPONSE_TO_CARMUSTIN_MGMT_24HR_DN	BANDRES_RESPONSE_TO_CARMUSTIN_MGMT_24HR_DN		22	0.285889	0.8157978	0.7619048	0.8033295	1	1500	tags=18%, list=13%, signal=21%
ST_INTERLEUKIN_4_PATHWAY	ST_INTERLEUKIN_4_PATHWAY		17	0.2776838	0.8147795	0.75	0.8043198	1	1410	tags=18%, list=13%, signal=20%
KEGG_PEROXISOME	KEGG_PEROXISOME		57	0.25658754	0.8125953	0.6551724	0.807216	1	1869	tags=21%, list=17%, signal=25%
KEGG_BIOSYNTHESIS_OF_UNSATURATED_FATTY_ACIDS	KEGG_BIOSYNTHESIS_OF_UNSATURATED_FATTY_ACIDS		18	0.3057956	0.81167734	0.7037037	0.80801845	1	2680	tags=39%, list=24%, signal=51%
RICKMAN_HEAD_AND_NECK_CANCER_C	RICKMAN_HEAD_AND_NECK_CANCER_C		47	0.29563043	0.8084894	0.8235294	0.81312346	1	1157	tags=19%, list=10%, signal=21%
LUCAS_HNF4A_TARGETS_UP	LUCAS_HNF4A_TARGETS_UP		34	0.25754	0.8084358	0.68421054	0.81259114	1	2327	tags=29%, list=21%, signal=37%
GAZDA_DIAMOND_BLACKFAN_ANEMIA_PROGENITOR_DN	GAZDA_DIAMOND_BLACKFAN_ANEMIA_PROGENITOR_DN		35	0.23560297	0.8084283	0.71929824	0.8119558	1	2758	tags=37%, list=25%, signal=49%
BIOCARTA_PAR1_PATHWAY	BIOCARTA_PAR1_PATHWAY		23	0.25562024	0.8082753	0.7962963	0.8117232	1	3882	tags=48%, list=35%, signal=73%
ZHANG_RESPONSE_TO_IKK_INHIBITOR_AND_TNF_DN	ZHANG_RESPONSE_TO_IKK_INHIBITOR_AND_TNF_DN		36	0.2694767	0.8073238	0.75	0.81287193	1	1291	tags=19%, list=12%, signal=22%
URS_ADIPOCYTE_DIFFERENTIATION_DN	URS_ADIPOCYTE_DIFFERENTIATION_DN		20	0.41401103	0.8050127	0.76	0.8166062	1	3461	tags=55%, list=31%, signal=79%
RIGGI_EWING_SARCOMA_PROGENITOR_UP	RIGGI_EWING_SARCOMA_PROGENITOR_UP		227	0.2497217	0.8042528	0.78846157	0.81724983	1	1616	tags=21%, list=14%, signal=24%
REACTOME_PROCESSING_OF_CAPPED_INTRON_CONTAINING_PRE_MRNA	REACTOME_PROCESSING_OF_CAPPED_INTRON_CONTAINING_PRE_MRNA		82	0.23542589	0.8040968	0.625	0.8168959	1	3839	tags=35%, list=34%, signal=53%
SATO_SILENCED_BY_DEACETYLATION_IN_PANCREATIC_CANCER	SATO_SILENCED_BY_DEACETYLATION_IN_PANCREATIC_CANCER		28	0.28977707	0.8039761	0.82608694	0.81649846	1	1157	tags=25%, list=10%, signal=28%
IZADPANAH_STEM_CELL_ADIPOSE_VS_BONE_DN	IZADPANAH_STEM_CELL_ADIPOSE_VS_BONE_DN		65	0.30676144	0.8026761	0.7916667	0.8181006	1	1532	tags=22%, list=14%, signal=25%
BIDUS_METASTASIS_DN	BIDUS_METASTASIS_DN		76	0.24883549	0.8013953	0.68	0.81945777	1	2343	tags=29%, list=21%, signal=36%
ENGELMANN_CANCER_PROGENITORS_DN	ENGELMANN_CANCER_PROGENITORS_DN		34	0.2833771	0.80117154	0.84782606	0.81922644	1	3193	tags=47%, list=29%, signal=66%
ROVERSI_GLIOMA_COPY_NUMBER_DN	ROVERSI_GLIOMA_COPY_NUMBER_DN		35	0.2394763	0.80116594	0.8076923	0.81868476	1	401	tags=9%, list=4%, signal=9%
ROME_INSULIN_TARGETS_IN_MUSCLE_DN	ROME_INSULIN_TARGETS_IN_MUSCLE_DN		27	0.28870595	0.8007028	0.76	0.81881696	1	233	tags=7%, list=2%, signal=8%
ALCALAY_AML_BY_NPM1_LOCALIZATION_DN	ALCALAY_AML_BY_NPM1_LOCALIZATION_DN		124	0.2528898	0.8002275	0.8235294	0.81888044	1	1359	tags=19%, list=12%, signal=21%
KEGG_CYSTEINE_AND_METHIONINE_METABOLISM	KEGG_CYSTEINE_AND_METHIONINE_METABOLISM		25	0.27267322	0.80008304	0.6792453	0.8185036	1	1489	tags=20%, list=13%, signal=23%
WATANABE_COLON_CANCER_MSI_VS_MSS_DN	WATANABE_COLON_CANCER_MSI_VS_MSS_DN		38	0.27358776	0.7999091	0.82608694	0.81820124	1	1756	tags=29%, list=16%, signal=34%
IVANOVA_HEMATOPOIESIS_EARLY_PROGENITOR	IVANOVA_HEMATOPOIESIS_EARLY_PROGENITOR		86	0.20380065	0.79872006	0.6938776	0.819679	1	2012	tags=19%, list=18%, signal=23%
ROVERSI_GLIOMA_COPY_NUMBER_UP	ROVERSI_GLIOMA_COPY_NUMBER_UP		60	0.24122283	0.7985977	0.7924528	0.81915647	1	2910	tags=35%, list=26%, signal=47%
REACTOME_TAT_MEDIATED_HIV1_ELONGATION_ARREST_AND_RECOVERY	REACTOME_TAT_MEDIATED_HIV1_ELONGATION_ARREST_AND_RECOVERY		27	0.24387479	0.7980011	0.65909094	0.81944335	1	3839	tags=33%, list=34%, signal=51%
LIU_VMYB_TARGETS_UP	LIU_VMYB_TARGETS_UP		82	0.21748278	0.79768306	0.85714287	0.8192073	1	586	tags=10%, list=5%, signal=10%
PAPASPYRIDONOS_UNSTABLE_ATEROSCLEROTIC_PLAQUE_DN	PAPASPYRIDONOS_UNSTABLE_ATEROSCLEROTIC_PLAQUE_DN		27	0.3234427	0.7969192	0.6981132	0.81989586	1	975	tags=22%, list=9%, signal=24%
KEGG_ENDOCYTOSIS	KEGG_ENDOCYTOSIS		100	0.18868828	0.7965762	0.7962963	0.8198859	1	2069	tags=19%, list=18%, signal=23%
MORI_EMU_MYC_LYMPHOMA_BY_ONSET_TIME_DN	MORI_EMU_MYC_LYMPHOMA_BY_ONSET_TIME_DN		16	0.3057962	0.79611117	0.6888889	0.82022554	1	694	tags=13%, list=6%, signal=13%
CAFFAREL_RESPONSE_TO_THC_UP	CAFFAREL_RESPONSE_TO_THC_UP		18	0.24843937	0.79502535	0.7083333	0.8212075	1	1012	tags=17%, list=9%, signal=18%
LUI_THYROID_CANCER_PAX8_PPARG_DN	LUI_THYROID_CANCER_PAX8_PPARG_DN		34	0.20521562	0.7948505	0.74	0.8208243	1	3045	tags=29%, list=27%, signal=40%
POOLA_INVASIVE_BREAST_CANCER_DN	POOLA_INVASIVE_BREAST_CANCER_DN		82	0.26447314	0.79356194	0.8947368	0.8224754	1	1539	tags=23%, list=14%, signal=27%
RIZKI_TUMOR_INVASIVENESS_2D_UP	RIZKI_TUMOR_INVASIVENESS_2D_UP		47	0.20690136	0.7928037	0.7708333	0.82300884	1	3479	tags=38%, list=31%, signal=55%
KEGG_HYPERTROPHIC_CARDIOMYOPATHY_HCM	KEGG_HYPERTROPHIC_CARDIOMYOPATHY_HCM		55	0.2809137	0.79245746	0.74545455	0.82311195	1	3245	tags=44%, list=29%, signal=61%
LEE_LIVER_CANCER_MYC_UP	LEE_LIVER_CANCER_MYC_UP		45	0.23338968	0.7918047	0.7755102	0.82370186	1	767	tags=11%, list=7%, signal=12%
ACEVEDO_NORMAL_TISSUE_ADJACENT_TO_LIVER_TUMOR_DN	ACEVEDO_NORMAL_TISSUE_ADJACENT_TO_LIVER_TUMOR_DN		236	0.1711453	0.79142594	0.79591835	0.8238046	1	3015	tags=28%, list=27%, signal=37%
REACTOME_REGULATION_OF_INSULIN_SECRETION_BY_GLUCAGON_LIKE_PEPTIDE_1	REACTOME_REGULATION_OF_INSULIN_SECRETION_BY_GLUCAGON_LIKE_PEPTIDE_1		40	0.2716529	0.7900442	0.8490566	0.82599205	1	2855	tags=33%, list=25%, signal=43%
KEGG_CARDIAC_MUSCLE_CONTRACTION	KEGG_CARDIAC_MUSCLE_CONTRACTION		58	0.277435	0.79003423	0.8269231	0.8253702	1	3266	tags=38%, list=29%, signal=53%
KONDO_PROSTATE_CANCER_WITH_H3K27ME3	KONDO_PROSTATE_CANCER_WITH_H3K27ME3		81	0.2922569	0.78965896	0.8235294	0.82532376	1	1498	tags=20%, list=13%, signal=23%
FLECHNER_BIOPSY_KIDNEY_TRANSPLANT_OK_VS_DONOR_DN	FLECHNER_BIOPSY_KIDNEY_TRANSPLANT_OK_VS_DONOR_DN		15	0.25015467	0.7894726	0.7173913	0.82491577	1	2218	tags=20%, list=20%, signal=25%
MOREAUX_MULTIPLE_MYELOMA_BY_TACI_DN	MOREAUX_MULTIPLE_MYELOMA_BY_TACI_DN		73	0.2355108	0.7888199	0.66071427	0.82539314	1	2769	tags=27%, list=25%, signal=36%
KEGG_AMINO_SUGAR_AND_NUCLEOTIDE_SUGAR_METABOLISM	KEGG_AMINO_SUGAR_AND_NUCLEOTIDE_SUGAR_METABOLISM		32	0.23966502	0.78754705	0.7291667	0.82693833	1	3629	tags=50%, list=32%, signal=74%
TURASHVILI_BREAST_LOBULAR_CARCINOMA_VS_DUCTAL_NORMAL_DN	TURASHVILI_BREAST_LOBULAR_CARCINOMA_VS_DUCTAL_NORMAL_DN		51	0.2585159	0.7859406	0.8958333	0.82910943	1	1960	tags=29%, list=18%, signal=35%
KEGG_PRIMARY_IMMUNODEFICIENCY	KEGG_PRIMARY_IMMUNODEFICIENCY		25	0.3122974	0.7856066	0.7659575	0.82899606	1	1731	tags=20%, list=15%, signal=24%
BREDEMEYER_RAG_SIGNALING_NOT_VIA_ATM_DN	BREDEMEYER_RAG_SIGNALING_NOT_VIA_ATM_DN		42	0.2429718	0.7844738	0.8301887	0.830269	1	2617	tags=31%, list=23%, signal=40%
REACTOME_DOWN_STREAM_SIGNAL_TRANSDUCTION	REACTOME_DOWN_STREAM_SIGNAL_TRANSDUCTION		25	0.25216368	0.7834662	0.78571427	0.83152837	1	1991	tags=28%, list=18%, signal=34%
ST_GRANULE_CELL_SURVIVAL_PATHWAY	ST_GRANULE_CELL_SURVIVAL_PATHWAY		15	0.30343544	0.782638	0.75	0.83227104	1	713	tags=20%, list=6%, signal=21%
LUI_TARGETS_OF_PAX8_PPARG_FUSION	LUI_TARGETS_OF_PAX8_PPARG_FUSION		23	0.22875816	0.7817076	0.6976744	0.83345735	1	799	tags=9%, list=7%, signal=9%
GESERICK_TERT_TARGETS_DN	GESERICK_TERT_TARGETS_DN		17	0.33958104	0.78124136	0.6388889	0.8336832	1	2428	tags=41%, list=22%, signal=52%
ASGHARZADEH_NEUROBLASTOMA_POOR_SURVIVAL_DN	ASGHARZADEH_NEUROBLASTOMA_POOR_SURVIVAL_DN		20	0.2976478	0.78080064	0.78723407	0.8337526	1	692	tags=10%, list=6%, signal=11%
BIOCARTA_MAPK_PATHWAY	BIOCARTA_MAPK_PATHWAY		56	0.21132751	0.7795475	0.6956522	0.8353136	1	3212	tags=41%, list=29%, signal=57%
MULLIGHAN_NPM1_SIGNATURE_3_UP	MULLIGHAN_NPM1_SIGNATURE_3_UP		188	0.18943647	0.7773976	0.86	0.8381208	1	2895	tags=28%, list=26%, signal=37%
FONTAINE_FOLLICULAR_THYROID_ADENOMA_UP	FONTAINE_FOLLICULAR_THYROID_ADENOMA_UP		40	0.20391162	0.7770067	0.78	0.8381009	1	1101	tags=13%, list=10%, signal=14%
REACTOME_FORMATION_AND_MATURATION_OF_MRNA_TRANSCRIPT	REACTOME_FORMATION_AND_MATURATION_OF_MRNA_TRANSCRIPT		99	0.20595016	0.77442884	0.60784316	0.8416769	1	3839	tags=34%, list=34%, signal=52%
RHODES_UNDIFFERENTIATED_CANCER	RHODES_UNDIFFERENTIATED_CANCER		50	0.25760263	0.77416205	0.6226415	0.8414056	1	3135	tags=36%, list=28%, signal=50%
REACTOME_PYRUVATE_METABOLISM_AND_TCA_CYCLE	REACTOME_PYRUVATE_METABOLISM_AND_TCA_CYCLE		29	0.2678019	0.7724665	0.6851852	0.8436525	1	647	tags=10%, list=6%, signal=11%
CHIANG_LIVER_CANCER_SUBCLASS_CTNNB1_UP	CHIANG_LIVER_CANCER_SUBCLASS_CTNNB1_UP		93	0.24906617	0.7718938	0.8490566	0.84391046	1	1519	tags=19%, list=14%, signal=22%
BOQUEST_STEM_CELL_CULTURED_VS_FRESH_DN	BOQUEST_STEM_CELL_CULTURED_VS_FRESH_DN		18	0.36125934	0.7705685	0.75	0.8455729	1	2521	tags=44%, list=23%, signal=57%
UDAYAKUMAR_MED1_TARGETS_UP	UDAYAKUMAR_MED1_TARGETS_UP		75	0.20057999	0.7694835	0.85714287	0.8467879	1	3145	tags=33%, list=28%, signal=46%
DING_LUNG_CANCER_EXPRESSION_BY_COPY_NUMBER	DING_LUNG_CANCER_EXPRESSION_BY_COPY_NUMBER		55	0.22184007	0.76917535	0.7346939	0.846605	1	3135	tags=33%, list=28%, signal=45%
KEGG_ARRHYTHMOGENIC_RIGHT_VENTRICULAR_CARDIOMYOPATHY_ARVC	KEGG_ARRHYTHMOGENIC_RIGHT_VENTRICULAR_CARDIOMYOPATHY_ARVC		55	0.27553925	0.7678587	0.8363636	0.8482836	1	920	tags=15%, list=8%, signal=16%
GOZGIT_ESR1_TARGETS_UP	GOZGIT_ESR1_TARGETS_UP		79	0.22898915	0.76766396	0.8333333	0.84792733	1	1943	tags=27%, list=17%, signal=32%
KEGG_ANTIGEN_PROCESSING_AND_PRESENTATION	KEGG_ANTIGEN_PROCESSING_AND_PRESENTATION		34	0.2307339	0.76594037	0.7446808	0.8503666	1	1724	tags=21%, list=15%, signal=24%
NAKAYAMA_SOFT_TISSUE_TUMORS_PCA2_DN	NAKAYAMA_SOFT_TISSUE_TUMORS_PCA2_DN		52	0.34354392	0.76549834	0.6862745	0.8504284	1	2197	tags=38%, list=20%, signal=48%
HENDRICKS_SMARCA4_TARGETS_DN	HENDRICKS_SMARCA4_TARGETS_DN		30	0.29311487	0.76495665	0.8269231	0.8507342	1	1248	tags=20%, list=11%, signal=22%
KEGG_GLYCOSAMINOGLYCAN_BIOSYNTHESIS_HEPARAN_SULFATE	KEGG_GLYCOSAMINOGLYCAN_BIOSYNTHESIS_HEPARAN_SULFATE		19	0.25727433	0.7631672	0.7037037	0.852851	1	1253	tags=16%, list=11%, signal=18%
REACTOME_METABOLISM_OF_BILE_ACIDS_AND_BILE_SALTS	REACTOME_METABOLISM_OF_BILE_ACIDS_AND_BILE_SALTS		21	0.2937875	0.7623855	0.8269231	0.8533249	1	370	tags=10%, list=3%, signal=10%
GRABARCZYK_BCL11B_TARGETS_UP	GRABARCZYK_BCL11B_TARGETS_UP		41	0.22874041	0.7615692	0.9019608	0.8539246	1	2876	tags=34%, list=26%, signal=46%
SCHLESINGER_METHYLATED_DE_NOVO_IN_CANCER	SCHLESINGER_METHYLATED_DE_NOVO_IN_CANCER		60	0.2563894	0.7606043	0.8490566	0.85467327	1	1256	tags=17%, list=11%, signal=19%
TOMLINS_PROSTATE_CANCER_UP	TOMLINS_PROSTATE_CANCER_UP		21	0.23998001	0.7603057	0.72727275	0.85450286	1	3262	tags=33%, list=29%, signal=47%
BIOCARTA_P38MAPK_PATHWAY	BIOCARTA_P38MAPK_PATHWAY		26	0.24972765	0.76003754	0.7692308	0.85425985	1	2580	tags=35%, list=23%, signal=45%
PAL_PRMT5_TARGETS_UP	PAL_PRMT5_TARGETS_UP		157	0.23952468	0.75993216	0.76	0.85380006	1	2033	tags=18%, list=18%, signal=22%
REACTOME_ELONGATION_AND_PROCESSING_OF_CAPPED_TRANSCRIPTS	REACTOME_ELONGATION_AND_PROCESSING_OF_CAPPED_TRANSCRIPTS		88	0.21150199	0.7593705	0.6041667	0.8542601	1	3839	tags=35%, list=34%, signal=53%
MORI_PLASMA_CELL_UP	MORI_PLASMA_CELL_UP		28	0.24845847	0.7584357	0.68085104	0.85542184	1	1182	tags=14%, list=11%, signal=16%
LEE_LIVER_CANCER_E2F1_DN	LEE_LIVER_CANCER_E2F1_DN		41	0.28658167	0.75831807	0.84615386	0.8549793	1	1698	tags=24%, list=15%, signal=29%
GOTTWEIN_TARGETS_OF_KSHV_MIR_K12_11	GOTTWEIN_TARGETS_OF_KSHV_MIR_K12_11		32	0.21849282	0.7582785	0.8125	0.85439456	1	884	tags=13%, list=8%, signal=14%
REACTOME_CLASS_A1_RHODOPSIN_LIKE_RECEPTORS	REACTOME_CLASS_A1_RHODOPSIN_LIKE_RECEPTORS		186	0.24857546	0.7582569	0.88461536	0.8537721	1	1562	tags=18%, list=14%, signal=20%
KEGG_HISTIDINE_METABOLISM	KEGG_HISTIDINE_METABOLISM		20	0.29593787	0.75769025	0.7735849	0.85414445	1	518	tags=15%, list=5%, signal=16%
NATSUME_RESPONSE_TO_INTERFERON_BETA_DN	NATSUME_RESPONSE_TO_INTERFERON_BETA_DN		35	0.23587401	0.75719255	0.7058824	0.8544409	1	3299	tags=40%, list=29%, signal=57%
REACTOME_SMOOTH_MUSCLE_CONTRACTION	REACTOME_SMOOTH_MUSCLE_CONTRACTION		17	0.28657183	0.7565587	0.8	0.85480964	1	3104	tags=47%, list=28%, signal=65%
COLIN_PILOCYTIC_ASTROCYTOMA_VS_GLIOBLASTOMA_UP	COLIN_PILOCYTIC_ASTROCYTOMA_VS_GLIOBLASTOMA_UP		20	0.29761446	0.7553273	0.85714287	0.856202	1	846	tags=20%, list=8%, signal=22%
REACTOME_G_BETA_GAMMA_SIGNALLING_THROUGH_PI3KGAMMA	REACTOME_G_BETA_GAMMA_SIGNALLING_THROUGH_PI3KGAMMA		17	0.27647707	0.75353044	0.79310346	0.8581277	1	2484	tags=24%, list=22%, signal=30%
KEGG_ECM_RECEPTOR_INTERACTION	KEGG_ECM_RECEPTOR_INTERACTION		53	0.2973694	0.7526175	0.76	0.8588036	1	1052	tags=25%, list=9%, signal=27%
ASTON_MAJOR_DEPRESSIVE_DISORDER_UP	ASTON_MAJOR_DEPRESSIVE_DISORDER_UP		25	0.25615928	0.7524179	0.95555556	0.8584772	1	1203	tags=24%, list=11%, signal=27%
MARTINEZ_RESPONSE_TO_TRABECTEDIN_DN	MARTINEZ_RESPONSE_TO_TRABECTEDIN_DN		141	0.18556063	0.75241184	0.81632656	0.85786307	1	3338	tags=30%, list=30%, signal=42%
SIG_PIP3_SIGNALING_IN_B_LYMPHOCYTES	SIG_PIP3_SIGNALING_IN_B_LYMPHOCYTES		21	0.24214888	0.7516368	0.7647059	0.8585742	1	1303	tags=14%, list=12%, signal=16%
LIU_SOX4_TARGETS_UP	LIU_SOX4_TARGETS_UP		65	0.19057399	0.75119746	0.8372093	0.8587089	1	2917	tags=26%, list=26%, signal=35%
VALK_AML_WITH_FLT3_ITD	VALK_AML_WITH_FLT3_ITD		26	0.27421054	0.7509488	0.8979592	0.8584396	1	453	tags=12%, list=4%, signal=12%
FLECHNER_BIOPSY_KIDNEY_TRANSPLANT_REJECTED_VS_OK_DN	FLECHNER_BIOPSY_KIDNEY_TRANSPLANT_REJECTED_VS_OK_DN		373	0.19222687	0.75026554	0.78431374	0.8588841	1	2208	tags=19%, list=20%, signal=23%
POMEROY_MEDULLOBLASTOMA_DESMOPLASIC_VS_CLASSIC_UP	POMEROY_MEDULLOBLASTOMA_DESMOPLASIC_VS_CLASSIC_UP		33	0.23168619	0.748039	0.9433962	0.8618631	1	2164	tags=27%, list=19%, signal=34%
POMEROY_MEDULLOBLASTOMA_DESMOPLASIC_VS_CLASSIC_DN	POMEROY_MEDULLOBLASTOMA_DESMOPLASIC_VS_CLASSIC_DN		33	0.23168619	0.748039	0.9433962	0.86123025	1	2164	tags=27%, list=19%, signal=34%
SCHLOSSER_SERUM_RESPONSE_UP	SCHLOSSER_SERUM_RESPONSE_UP		77	0.17448105	0.74776065	0.85714287	0.86105174	1	2638	tags=26%, list=24%, signal=34%
CHANG_CORE_SERUM_RESPONSE_UP	CHANG_CORE_SERUM_RESPONSE_UP		48	0.21578267	0.7472876	0.8035714	0.86112773	1	3452	tags=48%, list=31%, signal=69%
KIM_WT1_TARGETS_8HR_DN	KIM_WT1_TARGETS_8HR_DN		76	0.21025047	0.74500614	0.8636364	0.8635153	1	2866	tags=28%, list=26%, signal=37%
SEKI_INFLAMMATORY_RESPONSE_LPS_DN	SEKI_INFLAMMATORY_RESPONSE_LPS_DN		17	0.33363172	0.74465954	0.8301887	0.86351436	1	672	tags=24%, list=6%, signal=25%
OSADA_ASCL1_TARGETS_UP	OSADA_ASCL1_TARGETS_UP		31	0.2555782	0.74291855	0.92	0.86512166	1	2215	tags=26%, list=20%, signal=32%
BENPORATH_ES_1	BENPORATH_ES_1		237	0.19956426	0.74209255	0.86	0.8656165	1	1922	tags=19%, list=17%, signal=23%
KEGG_ALANINE_ASPARTATE_AND_GLUTAMATE_METABOLISM	KEGG_ALANINE_ASPARTATE_AND_GLUTAMATE_METABOLISM		21	0.27383015	0.7409121	0.9056604	0.8670083	1	2034	tags=29%, list=18%, signal=35%
RICKMAN_HEAD_AND_NECK_CANCER_F	RICKMAN_HEAD_AND_NECK_CANCER_F		35	0.3935663	0.7384166	0.7307692	0.8696392	1	1596	tags=26%, list=14%, signal=30%
OUELLET_CULTURED_OVARIAN_CANCER_INVASIVE_VS_LMP_DN	OUELLET_CULTURED_OVARIAN_CANCER_INVASIVE_VS_LMP_DN		15	0.3017804	0.73776686	0.8148148	0.87033516	1	2266	tags=33%, list=20%, signal=42%
KEGG_BASAL_TRANSCRIPTION_FACTORS	KEGG_BASAL_TRANSCRIPTION_FACTORS		22	0.23387882	0.7373194	0.8363636	0.87042964	1	3818	tags=41%, list=34%, signal=62%
HEDENFALK_BREAST_CANCER_BRCA1_VS_BRCA2	HEDENFALK_BREAST_CANCER_BRCA1_VS_BRCA2		21	0.24215087	0.73701835	0.8076923	0.8703025	1	2888	tags=38%, list=26%, signal=51%
KEGG_OLFACTORY_TRANSDUCTION	KEGG_OLFACTORY_TRANSDUCTION		17	0.29417148	0.735871	0.8703704	0.87109625	1	1487	tags=18%, list=13%, signal=20%
THUM_MIR21_TARGETS_HEART_DISEASE_UP	THUM_MIR21_TARGETS_HEART_DISEASE_UP		15	0.42149696	0.73512095	0.8367347	0.87155616	1	1006	tags=33%, list=9%, signal=37%
KEGG_PARKINSONS_DISEASE	KEGG_PARKINSONS_DISEASE		81	0.1927702	0.73500717	0.65957445	0.8711202	1	4637	tags=46%, list=41%, signal=77%
GAUSSMANN_MLL_AF4_FUSION_TARGETS_D_UP	GAUSSMANN_MLL_AF4_FUSION_TARGETS_D_UP		18	0.293781	0.7343253	0.9166667	0.8715813	1	2667	tags=33%, list=24%, signal=44%
SHIPP_DLBCL_VS_FOLLICULAR_LYMPHOMA_UP	SHIPP_DLBCL_VS_FOLLICULAR_LYMPHOMA_UP		35	0.2139665	0.734205	0.6530612	0.87120354	1	995	tags=11%, list=9%, signal=13%
REACTOME_GPCR_LIGAND_BINDING	REACTOME_GPCR_LIGAND_BINDING		257	0.23893458	0.7334598	0.9	0.8717163	1	1455	tags=16%, list=13%, signal=18%
RICKMAN_HEAD_AND_NECK_CANCER_A	RICKMAN_HEAD_AND_NECK_CANCER_A		49	0.2689811	0.7329259	0.92156863	0.87208575	1	1466	tags=20%, list=13%, signal=23%
CADWELL_ATG16L1_TARGETS_UP	CADWELL_ATG16L1_TARGETS_UP		62	0.27098846	0.7328105	0.8181818	0.87150437	1	2255	tags=27%, list=20%, signal=34%
BIOCARTA_TCR_PATHWAY	BIOCARTA_TCR_PATHWAY		29	0.24871854	0.73233855	0.78571427	0.8715232	1	1731	tags=21%, list=15%, signal=24%
CHENG_RESPONSE_TO_NICKEL_ACETATE	CHENG_RESPONSE_TO_NICKEL_ACETATE		16	0.27522367	0.7321377	0.8363636	0.871161	1	437	tags=13%, list=4%, signal=13%
EBAUER_TARGETS_OF_PAX3_FOXO1_FUSION_UP	EBAUER_TARGETS_OF_PAX3_FOXO1_FUSION_UP		124	0.2658174	0.7311978	0.85714287	0.87190825	1	2926	tags=34%, list=26%, signal=45%
ZHAN_MULTIPLE_MYELOMA_UP	ZHAN_MULTIPLE_MYELOMA_UP		31	0.18990915	0.7311739	0.8076923	0.87127876	1	2510	tags=23%, list=22%, signal=29%
TIEN_INTESTINE_PROBIOTICS_2HR_UP	TIEN_INTESTINE_PROBIOTICS_2HR_UP		15	0.24388775	0.7306344	0.81632656	0.8713438	1	1701	tags=20%, list=15%, signal=24%
KEGG_GLYCOSPHINGOLIPID_BIOSYNTHESIS_LACTO_AND_NEOLACTO_SERIES	KEGG_GLYCOSPHINGOLIPID_BIOSYNTHESIS_LACTO_AND_NEOLACTO_SERIES		20	0.30241975	0.73058766	0.8627451	0.87075657	1	1565	tags=25%, list=14%, signal=29%
ZHAN_MULTIPLE_MYELOMA_CD2_UP	ZHAN_MULTIPLE_MYELOMA_CD2_UP		20	0.2505372	0.72959	0.8035714	0.8716357	1	1636	tags=25%, list=15%, signal=29%
LEE_LIVER_CANCER_MYC_TGFA_DN	LEE_LIVER_CANCER_MYC_TGFA_DN		50	0.28521553	0.7289337	0.8679245	0.87184733	1	1698	tags=24%, list=15%, signal=28%
ZHU_CMV_ALL_DN	ZHU_CMV_ALL_DN		49	0.27483118	0.7265359	0.84	0.87458396	1	1357	tags=27%, list=12%, signal=30%
MCGARVEY_SILENCED_BY_METHYLATION_IN_COLON_CANCER	MCGARVEY_SILENCED_BY_METHYLATION_IN_COLON_CANCER		33	0.27651918	0.72649753	0.875	0.87401116	1	1641	tags=21%, list=15%, signal=25%
REACTOME_ORC1_REMOVAL_FROM_CHROMATIN	REACTOME_ORC1_REMOVAL_FROM_CHROMATIN		54	0.23534086	0.7219991	0.7407407	0.8798984	1	3692	tags=52%, list=33%, signal=77%
NAKAYAMA_FRA2_TARGETS	NAKAYAMA_FRA2_TARGETS		22	0.26655987	0.72053516	0.8043478	0.8813494	1	1681	tags=23%, list=15%, signal=27%
YAMASHITA_LIVER_CANCER_WITH_EPCAM_UP	YAMASHITA_LIVER_CANCER_WITH_EPCAM_UP		28	0.23112981	0.71993554	0.8372093	0.8812939	1	1319	tags=14%, list=12%, signal=16%
BIOCARTA_CTLA4_PATHWAY	BIOCARTA_CTLA4_PATHWAY		15	0.34003085	0.7192901	0.6666667	0.881628	1	1731	tags=27%, list=15%, signal=32%
CHARAFE_BREAST_CANCER_BASAL_VS_MESENCHYMAL_UP	CHARAFE_BREAST_CANCER_BASAL_VS_MESENCHYMAL_UP		67	0.27271372	0.7168375	0.80487806	0.88435024	1	2177	tags=27%, list=19%, signal=33%
SAKAI_CHRONIC_HEPATITIS_VS_LIVER_CANCER_DN	SAKAI_CHRONIC_HEPATITIS_VS_LIVER_CANCER_DN		21	0.27116123	0.7129295	0.8545455	0.8887948	1	1587	tags=24%, list=14%, signal=28%
TCGA_GLIOBLASTOMA_COPY_NUMBER_DN	TCGA_GLIOBLASTOMA_COPY_NUMBER_DN		17	0.26030692	0.7113382	0.86	0.89062744	1	1778	tags=24%, list=16%, signal=28%
BARRIER_COLON_CANCER_RECURRENCE_UP	BARRIER_COLON_CANCER_RECURRENCE_UP		23	0.22967413	0.71065754	0.84210527	0.89091915	1	2352	tags=26%, list=21%, signal=33%
BIOCARTA_CARM_ER_PATHWAY	BIOCARTA_CARM_ER_PATHWAY		19	0.23073801	0.7098876	0.81395346	0.89117163	1	1956	tags=21%, list=17%, signal=25%
LANDIS_ERBB2_BREAST_PRENEOPLASTIC_DN	LANDIS_ERBB2_BREAST_PRENEOPLASTIC_DN		45	0.27144092	0.7077904	0.7924528	0.89381987	1	887	tags=18%, list=8%, signal=19%
EBAUER_MYOGENIC_TARGETS_OF_PAX3_FOXO1_FUSION	EBAUER_MYOGENIC_TARGETS_OF_PAX3_FOXO1_FUSION		38	0.3379379	0.70723385	0.8703704	0.8939407	1	2760	tags=37%, list=25%, signal=49%
REACTOME_MRNA_SPLICING	REACTOME_MRNA_SPLICING		63	0.19989605	0.7071834	0.63461536	0.8934711	1	3839	tags=33%, list=34%, signal=50%
MCCLUNG_CREB1_TARGETS_UP	MCCLUNG_CREB1_TARGETS_UP		76	0.21558677	0.7057247	0.94545454	0.8948026	1	2728	tags=30%, list=24%, signal=40%
DACOSTA_UV_RESPONSE_VIA_ERCC3_COMMON_DN	DACOSTA_UV_RESPONSE_VIA_ERCC3_COMMON_DN		220	0.17210239	0.7049598	0.95348835	0.8951403	1	2169	tags=19%, list=19%, signal=23%
REACTOME_CYTOCHROME_P450_ARRANGED_BY_SUBSTRATE_TYPE	REACTOME_CYTOCHROME_P450_ARRANGED_BY_SUBSTRATE_TYPE		22	0.27702895	0.70424575	0.8545455	0.8956544	1	590	tags=14%, list=5%, signal=14%
TAKEDA_TARGETS_OF_NUP98_HOXA9_FUSION_6HR_DN	TAKEDA_TARGETS_OF_NUP98_HOXA9_FUSION_6HR_DN		23	0.261815	0.70312566	0.88	0.89633226	1	1316	tags=17%, list=12%, signal=20%
CHUANG_OXIDATIVE_STRESS_RESPONSE_UP	CHUANG_OXIDATIVE_STRESS_RESPONSE_UP		18	0.23825116	0.70275694	0.9	0.8960592	1	1186	tags=17%, list=11%, signal=19%
BERENJENO_TRANSFORMED_BY_RHOA_FOREVER_DN	BERENJENO_TRANSFORMED_BY_RHOA_FOREVER_DN		24	0.2828681	0.7025624	0.8888889	0.8957067	1	612	tags=13%, list=5%, signal=13%
VANTVEER_BREAST_CANCER_BRCA1_DN	VANTVEER_BREAST_CANCER_BRCA1_DN		18	0.2999467	0.7016926	0.78846157	0.8961255	1	2213	tags=39%, list=20%, signal=48%
BARRIER_CANCER_RELAPSE_NORMAL_SAMPLE_UP	BARRIER_CANCER_RELAPSE_NORMAL_SAMPLE_UP		21	0.26603428	0.7012766	0.8888889	0.8961195	1	2955	tags=33%, list=26%, signal=45%
BIOCARTA_TNFR1_PATHWAY	BIOCARTA_TNFR1_PATHWAY		19	0.21338978	0.7012236	0.82	0.89555264	1	2660	tags=32%, list=24%, signal=41%
DAZARD_UV_RESPONSE_CLUSTER_G1	DAZARD_UV_RESPONSE_CLUSTER_G1		28	0.21818349	0.69988817	0.93333334	0.8966948	1	786	tags=11%, list=7%, signal=11%
MODY_HIPPOCAMPUS_PRENATAL	MODY_HIPPOCAMPUS_PRENATAL		21	0.2375926	0.6996365	0.8333333	0.8964182	1	152	tags=5%, list=1%, signal=5%
KEGG_JAK_STAT_SIGNALING_PATHWAY	KEGG_JAK_STAT_SIGNALING_PATHWAY		88	0.19221209	0.6979438	0.8958333	0.8978555	1	1230	tags=14%, list=11%, signal=15%
LEE_METASTASIS_AND_ALTERNATIVE_SPLICING_DN	LEE_METASTASIS_AND_ALTERNATIVE_SPLICING_DN		29	0.22040544	0.69793546	0.95652175	0.89725447	1	1230	tags=10%, list=11%, signal=12%
RHODES_CANCER_META_SIGNATURE	RHODES_CANCER_META_SIGNATURE		41	0.19182156	0.69628847	0.8113208	0.89885354	1	1472	tags=15%, list=13%, signal=17%
CAMPS_COLON_CANCER_COPY_NUMBER_UP	CAMPS_COLON_CANCER_COPY_NUMBER_UP		46	0.181591	0.69422907	0.84615386	0.90098524	1	1991	tags=20%, list=18%, signal=24%
KEGG_GALACTOSE_METABOLISM	KEGG_GALACTOSE_METABOLISM		21	0.2317094	0.69237304	0.9166667	0.902705	1	2778	tags=33%, list=25%, signal=44%
REACTOME_NEUROTRANSMITTER_RELEASE_CYCLE	REACTOME_NEUROTRANSMITTER_RELEASE_CYCLE		18	0.2633057	0.69200623	0.8703704	0.9025715	1	1753	tags=22%, list=16%, signal=26%
NIKOLSKY_MUTATED_AND_AMPLIFIED_IN_BREAST_CANCER	NIKOLSKY_MUTATED_AND_AMPLIFIED_IN_BREAST_CANCER		38	0.23308466	0.6904006	0.9056604	0.90378815	1	349	tags=8%, list=3%, signal=8%
NAKAMURA_CANCER_MICROENVIRONMENT_DN	NAKAMURA_CANCER_MICROENVIRONMENT_DN		33	0.23533656	0.6889878	0.78846157	0.90471935	1	1798	tags=24%, list=16%, signal=29%
RAMASWAMY_METASTASIS_UP	RAMASWAMY_METASTASIS_UP		38	0.1995982	0.6872345	0.8888889	0.9062268	1	910	tags=11%, list=8%, signal=11%
TAVAZOIE_METASTASIS	TAVAZOIE_METASTASIS		49	0.23480982	0.6872121	0.96153843	0.9056136	1	1763	tags=18%, list=16%, signal=22%
REACTOME_CLASS_B2_SECRETIN_FAMILY_RECEPTORS	REACTOME_CLASS_B2_SECRETIN_FAMILY_RECEPTORS		63	0.23056094	0.686746	1	0.9057551	1	1792	tags=19%, list=16%, signal=23%
DAIRKEE_CANCER_PRONE_RESPONSE_BPA	DAIRKEE_CANCER_PRONE_RESPONSE_BPA		33	0.21753396	0.6856893	0.8363636	0.9066275	1	1575	tags=18%, list=14%, signal=21%
REACTOME_HIV1_TRANSCRIPTION_ELONGATION	REACTOME_HIV1_TRANSCRIPTION_ELONGATION		37	0.20116636	0.6840282	0.74	0.90761065	1	3839	tags=35%, list=34%, signal=53%
RODRIGUES_THYROID_CARCINOMA_ANAPLASTIC_DN	RODRIGUES_THYROID_CARCINOMA_ANAPLASTIC_DN		263	0.19311021	0.68285435	0.9787234	0.90857035	1	745	tags=10%, list=7%, signal=10%
REACTOME_TRANSCRIPTION_OF_THE_HIV_GENOME	REACTOME_TRANSCRIPTION_OF_THE_HIV_GENOME		48	0.18976055	0.6819104	0.7307692	0.9093301	1	3839	tags=33%, list=34%, signal=51%
GOLDRATH_HOMEOSTATIC_PROLIFERATION	GOLDRATH_HOMEOSTATIC_PROLIFERATION		122	0.17556006	0.68188554	0.9019608	0.90873426	1	3142	tags=30%, list=28%, signal=42%
TIEN_INTESTINE_PROBIOTICS_24HR_UP	TIEN_INTESTINE_PROBIOTICS_24HR_UP		343	0.17408513	0.68177104	0.88461536	0.90821654	1	2475	tags=22%, list=22%, signal=27%
SMID_BREAST_CANCER_LUMINAL_A_UP	SMID_BREAST_CANCER_LUMINAL_A_UP		52	0.2826815	0.6794889	0.9259259	0.9100609	1	1250	tags=19%, list=11%, signal=22%
TONG_INTERACT_WITH_PTTG1	TONG_INTERACT_WITH_PTTG1		31	0.1849009	0.67900985	0.86538464	0.91009516	1	2513	tags=26%, list=22%, signal=33%
MOOTHA_PGC	MOOTHA_PGC		263	0.16095561	0.67807543	0.9361702	0.910511	1	3569	tags=33%, list=32%, signal=47%
SHEN_SMARCA2_TARGETS_DN	SHEN_SMARCA2_TARGETS_DN		181	0.2175626	0.6776384	0.93877554	0.91033196	1	1712	tags=18%, list=15%, signal=21%
KEGG_HEDGEHOG_SIGNALING_PATHWAY	KEGG_HEDGEHOG_SIGNALING_PATHWAY		34	0.2520447	0.6770939	0.8867925	0.91015494	1	2730	tags=26%, list=24%, signal=35%
MAHADEVAN_IMATINIB_RESISTANCE_DN	MAHADEVAN_IMATINIB_RESISTANCE_DN		16	0.31187147	0.67668015	0.96	0.9101989	1	968	tags=25%, list=9%, signal=27%
LUI_THYROID_CANCER_CLUSTER_3	LUI_THYROID_CANCER_CLUSTER_3		20	0.20156194	0.6766253	0.9148936	0.90963715	1	213	tags=5%, list=2%, signal=5%
IWANAGA_CARCINOGENESIS_BY_KRAS_DN	IWANAGA_CARCINOGENESIS_BY_KRAS_DN		71	0.19603463	0.67662317	0.96363634	0.909005	1	2622	tags=27%, list=23%, signal=35%
WEI_MIR34A_TARGETS	WEI_MIR34A_TARGETS		76	0.1704208	0.6749497	0.9444444	0.9103904	1	3184	tags=32%, list=28%, signal=44%
URS_ADIPOCYTE_DIFFERENTIATION_UP	URS_ADIPOCYTE_DIFFERENTIATION_UP		49	0.24541187	0.6697473	0.93877554	0.91560096	1	2804	tags=35%, list=25%, signal=46%
VERRECCHIA_DELAYED_RESPONSE_TO_TGFB1	VERRECCHIA_DELAYED_RESPONSE_TO_TGFB1		26	0.24394484	0.66627276	0.9347826	0.91866696	1	930	tags=12%, list=8%, signal=13%
KUNINGER_IGF1_VS_PDGFB_TARGETS_DN	KUNINGER_IGF1_VS_PDGFB_TARGETS_DN		17	0.31028107	0.661178	0.9245283	0.9231605	1	1829	tags=41%, list=16%, signal=49%
KEGG_MELANOGENESIS	KEGG_MELANOGENESIS		70	0.20789911	0.65832216	0.9245283	0.9257837	1	1994	tags=19%, list=18%, signal=22%
MOOTHA_MITOCHONDRIA	MOOTHA_MITOCHONDRIA		330	0.15685524	0.6571138	0.8035714	0.92644817	1	3325	tags=26%, list=30%, signal=36%
KEGG_LONG_TERM_POTENTIATION	KEGG_LONG_TERM_POTENTIATION		40	0.20784664	0.6569112	0.9607843	0.9258917	1	2235	tags=25%, list=20%, signal=31%
MARZEC_IL2_SIGNALING_DN	MARZEC_IL2_SIGNALING_DN		21	0.23649077	0.6560426	0.94	0.92595714	1	805	tags=14%, list=7%, signal=15%
DORSAM_HOXA9_TARGETS_DN	DORSAM_HOXA9_TARGETS_DN		17	0.24448317	0.65495867	0.9166667	0.92665887	1	2255	tags=35%, list=20%, signal=44%
KEGG_GLYCINE_SERINE_AND_THREONINE_METABOLISM	KEGG_GLYCINE_SERINE_AND_THREONINE_METABOLISM		22	0.27296165	0.65332943	0.9137931	0.92766285	1	1927	tags=27%, list=17%, signal=33%
ZHAN_MULTIPLE_MYELOMA_PR_DN	ZHAN_MULTIPLE_MYELOMA_PR_DN		19	0.24802974	0.65269613	0.9111111	0.9277409	1	567	tags=11%, list=5%, signal=11%
AIYAR_COBRA1_TARGETS_DN	AIYAR_COBRA1_TARGETS_DN		16	0.2327831	0.64274865	0.8888889	0.9366764	1	2188	tags=31%, list=20%, signal=39%
KEGG_N_GLYCAN_BIOSYNTHESIS	KEGG_N_GLYCAN_BIOSYNTHESIS		28	0.18843067	0.64049315	0.84090906	0.93808645	1	3048	tags=36%, list=27%, signal=49%
MOREIRA_RESPONSE_TO_TSA_UP	MOREIRA_RESPONSE_TO_TSA_UP		21	0.19262816	0.6383551	0.8269231	0.939272	1	4060	tags=48%, list=36%, signal=75%
VALK_AML_CLUSTER_9	VALK_AML_CLUSTER_9		21	0.26102585	0.6375275	0.98	0.9393768	1	318	tags=10%, list=3%, signal=10%
BOGNI_TREATMENT_RELATED_MYELOID_LEUKEMIA_DN	BOGNI_TREATMENT_RELATED_MYELOID_LEUKEMIA_DN		18	0.20960826	0.63744044	0.82222223	0.93880355	1	745	tags=11%, list=7%, signal=12%
REACTOME_MRNA_SPLICING_MINOR_PATHWAY	REACTOME_MRNA_SPLICING_MINOR_PATHWAY		29	0.20107739	0.6356475	0.8076923	0.9398854	1	4413	tags=45%, list=39%, signal=74%
ACEVEDO_LIVER_CANCER_WITH_H3K9ME3_UP	ACEVEDO_LIVER_CANCER_WITH_H3K9ME3_UP		46	0.2141312	0.63554907	1	0.93935186	1	1301	tags=15%, list=12%, signal=17%
REACTOME_MYOGENESSIS	REACTOME_MYOGENESSIS		19	0.25518483	0.6351455	0.9361702	0.9390736	1	3055	tags=37%, list=27%, signal=51%
LEE_LIVER_CANCER_MYC_E2F1_DN	LEE_LIVER_CANCER_MYC_E2F1_DN		45	0.25376326	0.63201267	0.9607843	0.940947	1	1698	tags=20%, list=15%, signal=23%
REACTOME_TRANSPORT_OF_MATURE_MRNA_DERIVED_FROM_AN_INTRON_CONTAINING_TRANSCRIPT	REACTOME_TRANSPORT_OF_MATURE_MRNA_DERIVED_FROM_AN_INTRON_CONTAINING_TRANSCRIPT		33	0.21732318	0.63058126	0.80851066	0.94143903	1	2833	tags=27%, list=25%, signal=36%
BERNARD_PPAPDC1B_TARGETS_DN	BERNARD_PPAPDC1B_TARGETS_DN		23	0.22639711	0.63054514	0.95454544	0.9408366	1	1573	tags=17%, list=14%, signal=20%
KEGG_DILATED_CARDIOMYOPATHY	KEGG_DILATED_CARDIOMYOPATHY		63	0.21975696	0.6271749	1	0.94333977	1	1364	tags=17%, list=12%, signal=20%
CHIBA_RESPONSE_TO_TSA_UP	CHIBA_RESPONSE_TO_TSA_UP		32	0.24256739	0.62186646	0.90384614	0.94754606	1	1652	tags=19%, list=15%, signal=22%
BENPORATH_ES_2	BENPORATH_ES_2		22	0.2303675	0.61760044	0.9230769	0.9503724	1	3149	tags=36%, list=28%, signal=50%
SCIBETTA_KDM5B_TARGETS_DN	SCIBETTA_KDM5B_TARGETS_DN		47	0.19932531	0.616627	0.9807692	0.9507949	1	1013	tags=9%, list=9%, signal=9%
MULLIGHAN_NPM1_MUTATED_SIGNATURE_1_UP	MULLIGHAN_NPM1_MUTATED_SIGNATURE_1_UP		148	0.15325256	0.616	1	0.950637	1	1744	tags=15%, list=16%, signal=17%
BIOCARTA_DEATH_PATHWAY	BIOCARTA_DEATH_PATHWAY		21	0.21117395	0.6130218	0.90384614	0.95219487	1	3562	tags=38%, list=32%, signal=56%
REACTOME_PURINE_METABOLISM	REACTOME_PURINE_METABOLISM		22	0.19815633	0.6125479	0.9056604	0.95191896	1	4119	tags=45%, list=37%, signal=72%
REACTOME_METABOLISM_OF_CARBOHYDRATES	REACTOME_METABOLISM_OF_CARBOHYDRATES		80	0.19309673	0.6123052	0.93877554	0.95141864	1	2858	tags=25%, list=26%, signal=33%
LY_AGING_OLD_DN	LY_AGING_OLD_DN		31	0.24359678	0.609019	0.8039216	0.95319194	1	411	tags=6%, list=4%, signal=7%
BOYAULT_LIVER_CANCER_SUBCLASS_G123_UP	BOYAULT_LIVER_CANCER_SUBCLASS_G123_UP		26	0.21700482	0.6086296	0.9310345	0.95291215	1	3455	tags=46%, list=31%, signal=67%
LIN_NPAS4_TARGETS_DN	LIN_NPAS4_TARGETS_DN		38	0.20590027	0.60798466	0.9583333	0.95270795	1	2428	tags=29%, list=22%, signal=37%
STOSSI_RESPONSE_TO_ESTRADIOL	STOSSI_RESPONSE_TO_ESTRADIOL		26	0.2201425	0.6079761	0.9622642	0.9520611	1	2357	tags=31%, list=21%, signal=39%
BOYAULT_LIVER_CANCER_SUBCLASS_G3_UP	BOYAULT_LIVER_CANCER_SUBCLASS_G3_UP		118	0.18199806	0.60756946	0.8545455	0.9516961	1	1991	tags=16%, list=18%, signal=19%
BIOCARTA_IL1R_PATHWAY	BIOCARTA_IL1R_PATHWAY		18	0.20399682	0.60293514	0.9583333	0.95406544	1	3030	tags=39%, list=27%, signal=53%
CHIANG_LIVER_CANCER_SUBCLASS_UNANNOTATED_DN	CHIANG_LIVER_CANCER_SUBCLASS_UNANNOTATED_DN		117	0.16751975	0.60216945	0.9074074	0.95410305	1	3900	tags=42%, list=35%, signal=64%
LEE_LIVER_CANCER_ACOX1_DN	LEE_LIVER_CANCER_ACOX1_DN		49	0.22298932	0.6017267	0.98214287	0.9536853	1	1698	tags=18%, list=15%, signal=22%
REACTOME_ADP_SIGNALLING_THROUGH_P2Y_PURINOCEPTOR_12	REACTOME_ADP_SIGNALLING_THROUGH_P2Y_PURINOCEPTOR_12		17	0.22864959	0.6011589	0.95238096	0.9535081	1	2855	tags=29%, list=25%, signal=39%
REACTOME_METABOLISM_OF_AMINO_ACIDS	REACTOME_METABOLISM_OF_AMINO_ACIDS		129	0.16522117	0.59666806	1	0.95583415	1	2546	tags=24%, list=23%, signal=31%
REACTOME_FORMATION_OF_THE_EARLY_ELONGATION_COMPLEX	REACTOME_FORMATION_OF_THE_EARLY_ELONGATION_COMPLEX		28	0.20093615	0.5955054	0.877551	0.95607233	1	4744	tags=54%, list=42%, signal=93%
KEGG_SPHINGOLIPID_METABOLISM	KEGG_SPHINGOLIPID_METABOLISM		22	0.22162066	0.59414715	0.9756098	0.95635086	1	613	tags=9%, list=5%, signal=10%
REACTOME_REGULATION_OF_INSULIN_SECRETION	REACTOME_REGULATION_OF_INSULIN_SECRETION		148	0.13929953	0.5941086	0.9056604	0.9557056	1	4223	tags=38%, list=38%, signal=60%
KEGG_LYSINE_DEGRADATION	KEGG_LYSINE_DEGRADATION		28	0.21422517	0.5933401	0.96	0.9555969	1	1227	tags=18%, list=11%, signal=20%
REACTOME_STEROID_HORMONES	REACTOME_STEROID_HORMONES		17	0.22813359	0.5884333	0.9655172	0.95771337	1	2539	tags=35%, list=23%, signal=46%
KEGG_PROTEIN_EXPORT	KEGG_PROTEIN_EXPORT		18	0.19991063	0.5742926	0.84210527	0.96485263	1	8962	tags=100%, list=80%, signal=500%
CERVERA_SDHB_TARGETS_1_DN	CERVERA_SDHB_TARGETS_1_DN		20	0.23558466	0.57343394	1	0.96470463	1	966	tags=15%, list=9%, signal=16%
REACTOME_CENTROSOME_MATURATION	REACTOME_CENTROSOME_MATURATION		35	0.17393726	0.5639474	0.9423077	0.9685222	1	3628	tags=29%, list=32%, signal=42%
REACTOME_LOSS_OF_NLP_FROM_MITOTIC_CENTROSOMES	REACTOME_LOSS_OF_NLP_FROM_MITOTIC_CENTROSOMES		31	0.17295134	0.5584022	0.9230769	0.97063994	1	3887	tags=32%, list=35%, signal=49%
SCHLESINGER_H3K27ME3_IN_NORMAL_AND_METHYLATED_IN_CANCER	SCHLESINGER_H3K27ME3_IN_NORMAL_AND_METHYLATED_IN_CANCER		15	0.24408384	0.55837804	1	0.96998805	1	567	tags=13%, list=5%, signal=14%
KUNINGER_IGF1_VS_PDGFB_TARGETS_UP	KUNINGER_IGF1_VS_PDGFB_TARGETS_UP		32	0.29280844	0.5567662	0.9074074	0.97040737	1	1198	tags=16%, list=11%, signal=17%
MOOTHA_VOXPHOS	MOOTHA_VOXPHOS		67	0.16441935	0.5517227	0.86538464	0.9722351	1	4637	tags=42%, list=41%, signal=71%
LEE_LIVER_CANCER_CIPROFIBRATE_DN	LEE_LIVER_CANCER_CIPROFIBRATE_DN		50	0.22594674	0.5480527	0.9814815	0.97311896	1	1814	tags=22%, list=16%, signal=26%
MOOTHA_HUMAN_MITODB_6_2002	MOOTHA_HUMAN_MITODB_6_2002		325	0.13003643	0.53986347	0.9285714	0.9758029	1	3433	tags=26%, list=31%, signal=36%
REACTOME_RNA_POLYMERASE_II_TRANSCRIPTION	REACTOME_RNA_POLYMERASE_II_TRANSCRIPTION		70	0.15042505	0.53907174	0.9166667	0.9754654	1	3839	tags=31%, list=34%, signal=48%
KEGG_STARCH_AND_SUCROSE_METABOLISM	KEGG_STARCH_AND_SUCROSE_METABOLISM		21	0.20782535	0.5350244	0.9807692	0.9761157	1	3488	tags=38%, list=31%, signal=55%
MUELLER_PLURINET	MUELLER_PLURINET		208	0.15328802	0.53148186	0.88	0.9765223	1	3634	tags=35%, list=32%, signal=51%
KEGG_ALZHEIMERS_DISEASE	KEGG_ALZHEIMERS_DISEASE		109	0.1174704	0.52782786	1	0.97712356	1	3597	tags=28%, list=32%, signal=40%
XU_GH1_EXOGENOUS_TARGETS_DN	XU_GH1_EXOGENOUS_TARGETS_DN		56	0.17220438	0.52559763	1	0.9771252	1	2625	tags=25%, list=23%, signal=32%
CROMER_METASTASIS_DN	CROMER_METASTASIS_DN		43	0.16470042	0.52457196	1	0.976685	1	967	tags=7%, list=9%, signal=8%
REACTOME_AMINO_ACID_TRANSPORT_ACROSS_THE_PLASMA_MEMBRANE	REACTOME_AMINO_ACID_TRANSPORT_ACROSS_THE_PLASMA_MEMBRANE		23	0.2076776	0.50778526	1	0.98101526	1	1818	tags=17%, list=16%, signal=21%
REACTOME_CREB_PHOPHORYLATION_THROUGH_THE_ACTIVATION_OF_RAS	REACTOME_CREB_PHOPHORYLATION_THROUGH_THE_ACTIVATION_OF_RAS		17	0.193006	0.49868667	1	0.98330206	1	9039	tags=100%, list=81%, signal=518%
WONG_MITOCHONDRIA_GENE_MODULE	WONG_MITOCHONDRIA_GENE_MODULE		158	0.13157856	0.48138618	0.8703704	0.9870718	1	3652	tags=30%, list=33%, signal=44%
REACTOME_MRNA_3_END_PROCESSING	REACTOME_MRNA_3_END_PROCESSING		22	0.17179583	0.47900274	0.9111111	0.98671454	1	1536	tags=14%, list=14%, signal=16%
REACTOME_METABOLISM_OF_RNA	REACTOME_METABOLISM_OF_RNA		56	0.1517624	0.47690445	0.9591837	0.98637825	1	3747	tags=34%, list=33%, signal=51%
