# Supplementary material for: A genomic analysis of mouse models of breast cancer reveals molecular features of mouse models and relationships to human breast cancer
Source: Breast Cancer Res. 2014 Jun 5;16(3):R59. doi: 10.1186/bcr3672 (PMC4078930; doi:10.1186/bcr3672)
Supplement: Additional file 11 — GSEA for mouse models compared to all other models or to mammary gland development. Listed by model. [file bcr3672-S11.zip › AdditionalFile11/p53_Mut/Vs_other_models/C3/Downregulated_in_p53_mut_vs_otherModels.txt]

NAME	GS<br> follow link to MSigDB	GS DETAILS	SIZE	ES	NES	NOM p-val	FDR q-val	FWER p-val	RANK AT MAX	LEADING EDGE
ATCTTGC,MIR-31	ATCTTGC,MIR-31	Details ...	33	-0.48708844	-1.6309954	0.01754386	1	0.6	1580	tags=30%, list=14%, signal=35%
GTGTCAA,MIR-514	GTGTCAA,MIR-514	Details ...	28	-0.4570592	-1.5569863	0.031746034	1	0.71	2052	tags=36%, list=18%, signal=44%
YTCCCRNNAGGY_UNKNOWN	YTCCCRNNAGGY_UNKNOWN	Details ...	32	-0.46033	-1.4427763	0.040816326	1	0.81	493	tags=19%, list=4%, signal=20%
V$E2F1DP1_01	V$E2F1DP1_01	Details ...	96	-0.37824586	-1.3835977	0.18181819	1	0.84	1886	tags=27%, list=17%, signal=32%
V$E2F4DP2_01	V$E2F4DP2_01	Details ...	96	-0.37824586	-1.3835977	0.18181819	1	0.84	1886	tags=27%, list=17%, signal=32%
V$E2F1DP2_01	V$E2F1DP2_01	Details ...	96	-0.37824586	-1.3835976	0.18181819	1	0.84	1886	tags=27%, list=17%, signal=32%
V$E2F_02	V$E2F_02	Details ...	97	-0.37765712	-1.3749993	0.18518518	1	0.84	1886	tags=27%, list=17%, signal=32%
CAGCCTC,MIR-485-5P	CAGCCTC,MIR-485-5P	Details ...	73	-0.37842718	-1.3572764	0.054545455	1	0.85	1882	tags=27%, list=17%, signal=33%
WYAAANNRNNNGCG_UNKNOWN	WYAAANNRNNNGCG_UNKNOWN	Details ...	25	-0.46280664	-1.3392497	0.11111111	1	0.87	1257	tags=28%, list=11%, signal=31%
V$HEN1_02	V$HEN1_02	Details ...	86	-0.36092794	-1.3140565	0.10869565	1	0.89	3011	tags=36%, list=27%, signal=49%
V$NKX22_01	V$NKX22_01	Details ...	79	-0.38284963	-1.3088473	0.055555556	1	0.89	2479	tags=34%, list=22%, signal=44%
V$E2F4DP1_01	V$E2F4DP1_01	Details ...	101	-0.35189003	-1.3053058	0.21052632	1	0.89	1886	tags=25%, list=17%, signal=29%
V$MZF1_02	V$MZF1_02	Details ...	110	-0.3345696	-1.3032733	0.11320755	1	0.89	3116	tags=40%, list=28%, signal=55%
V$OCT1_07	V$OCT1_07	Details ...	68	-0.3869888	-1.3009902	0.07692308	1	0.89	1662	tags=29%, list=15%, signal=34%
CCACACA,MIR-147	CCACACA,MIR-147	Details ...	36	-0.3846347	-1.2976465	0.18333334	1	0.89	2260	tags=39%, list=20%, signal=49%
V$PAX2_02	V$PAX2_02	Details ...	122	-0.37429646	-1.291909	0.13461539	1	0.89	2738	tags=39%, list=24%, signal=52%
CTCNANGTGNY_UNKNOWN	CTCNANGTGNY_UNKNOWN	Details ...	40	-0.4300078	-1.2914399	0.16666667	1	0.89	2408	tags=43%, list=22%, signal=54%
AAGTCCA,MIR-422B,MIR-422A	AAGTCCA,MIR-422B,MIR-422A	Details ...	28	-0.3984793	-1.2805289	0.16666667	1	0.92	1606	tags=21%, list=14%, signal=25%
SGCGSSAAA_V$E2F1DP2_01	SGCGSSAAA_V$E2F1DP2_01	Details ...	75	-0.37357277	-1.2720201	0.23636363	1	0.93	1886	tags=28%, list=17%, signal=33%
V$E2F1_Q3	V$E2F1_Q3	Details ...	105	-0.34928858	-1.2710972	0.21153846	1	0.93	2255	tags=29%, list=20%, signal=35%
V$E2F1DP1RB_01	V$E2F1DP1RB_01	Details ...	100	-0.33058473	-1.2426494	0.23728813	1	0.93	2571	tags=30%, list=23%, signal=39%
V$NFY_Q6	V$NFY_Q6	Details ...	119	-0.31819385	-1.2415584	0.08196721	1	0.93	2705	tags=33%, list=24%, signal=43%
GGGNRMNNYCAT_UNKNOWN	GGGNRMNNYCAT_UNKNOWN	Details ...	47	-0.3593108	-1.2353334	0.16071428	1	0.93	2060	tags=30%, list=18%, signal=36%
AGTTCTC,MIR-146A,MIR-146B	AGTTCTC,MIR-146A,MIR-146B	Details ...	27	-0.36769688	-1.2211176	0.19642857	1	0.93	2271	tags=30%, list=20%, signal=37%
CAGCAGG,MIR-370	CAGCAGG,MIR-370	Details ...	74	-0.32188883	-1.2193388	0.16666667	1	0.93	1801	tags=22%, list=16%, signal=26%
AGGTGCA,MIR-500	AGGTGCA,MIR-500	Details ...	46	-0.3565903	-1.2118094	0.27272728	1	0.93	3136	tags=46%, list=28%, signal=63%
V$EGR3_01	V$EGR3_01	Details ...	34	-0.3302742	-1.1958957	0.18032786	1	0.94	2624	tags=32%, list=23%, signal=42%
TGTYNNNNNRGCARM_UNKNOWN	TGTYNNNNNRGCARM_UNKNOWN	Details ...	27	-0.36604548	-1.1936901	0.23076923	1	0.94	1212	tags=22%, list=11%, signal=25%
V$CART1_01	V$CART1_01	Details ...	97	-0.3727963	-1.1718624	0.22222222	1	0.94	2033	tags=35%, list=18%, signal=42%
V$NFY_Q6_01	V$NFY_Q6_01	Details ...	129	-0.27618822	-1.1695256	0.18867925	1	0.94	2745	tags=31%, list=25%, signal=41%
TGCAAAC,MIR-452	TGCAAAC,MIR-452	Details ...	55	-0.3231159	-1.161873	0.22413793	1	0.94	1951	tags=24%, list=17%, signal=28%
V$E2F1_Q6	V$E2F1_Q6	Details ...	103	-0.31467995	-1.1615502	0.27118644	1	0.94	1886	tags=24%, list=17%, signal=29%
V$CEBPGAMMA_Q6	V$CEBPGAMMA_Q6	Details ...	119	-0.33406866	-1.1609389	0.21568628	1	0.94	1681	tags=26%, list=15%, signal=30%
GCACCTT,MIR-18A,MIR-18B	GCACCTT,MIR-18A,MIR-18B	Details ...	53	-0.32278144	-1.1552681	0.27419356	1	0.95	1252	tags=21%, list=11%, signal=23%
V$TFIII_Q6	V$TFIII_Q6	Details ...	104	-0.2954737	-1.1548867	0.2173913	1	0.95	1580	tags=21%, list=14%, signal=24%
AACYNNNNTTCCS_UNKNOWN	AACYNNNNTTCCS_UNKNOWN	Details ...	44	-0.31422314	-1.1517698	0.3272727	1	0.95	2339	tags=27%, list=21%, signal=34%
V$E2F_01	V$E2F_01	Details ...	36	-0.3353619	-1.1480733	0.33962265	1	0.95	1335	tags=17%, list=12%, signal=19%
V$ATF6_01	V$ATF6_01	Details ...	63	-0.29630217	-1.1394	0.24444444	1	0.95	2624	tags=32%, list=23%, signal=41%
CAGGGTC,MIR-504	CAGGGTC,MIR-504	Details ...	44	-0.33318913	-1.1344529	0.31914893	1	0.95	2493	tags=27%, list=22%, signal=35%
CAATGCA,MIR-33	CAATGCA,MIR-33	Details ...	55	-0.3324072	-1.1284813	0.26415095	1	0.95	1651	tags=22%, list=15%, signal=25%
CTCTAGA,MIR-526C,MIR-518F,MIR-526A	CTCTAGA,MIR-526C,MIR-518F,MIR-526A	Details ...	25	-0.36844182	-1.1251675	0.33333334	1	0.95	2106	tags=36%, list=19%, signal=44%
V$LBP1_Q6	V$LBP1_Q6	Details ...	103	-0.3455797	-1.1242412	0.36	1	0.95	1221	tags=22%, list=11%, signal=25%
CCAGGTT,MIR-490	CCAGGTT,MIR-490	Details ...	27	-0.34915072	-1.1177166	0.2962963	1	0.96	382	tags=11%, list=3%, signal=11%
V$FREAC2_01	V$FREAC2_01	Details ...	126	-0.31310356	-1.1159955	0.25490198	1	0.96	2060	tags=30%, list=18%, signal=37%
AAAGGGA,MIR-204,MIR-211	AAAGGGA,MIR-204,MIR-211	Details ...	119	-0.27481127	-1.1153839	0.29090908	1	0.96	1797	tags=20%, list=16%, signal=24%
TCTCTCC,MIR-185	TCTCTCC,MIR-185	Details ...	53	-0.3283777	-1.1147735	0.33962265	1	0.96	2060	tags=25%, list=18%, signal=30%
V$E2F1_Q6_01	V$E2F1_Q6_01	Details ...	112	-0.28798145	-1.1140106	0.328125	1	0.96	2998	tags=34%, list=27%, signal=46%
AAACCAC,MIR-140	AAACCAC,MIR-140	Details ...	54	-0.3164687	-1.1047285	0.31578946	1	0.96	2189	tags=31%, list=20%, signal=39%
KCCGNSWTTT_UNKNOWN	KCCGNSWTTT_UNKNOWN	Details ...	48	-0.32306817	-1.103156	0.38333333	1	0.96	2095	tags=27%, list=19%, signal=33%
V$SP3_Q3	V$SP3_Q3	Details ...	110	-0.27625743	-1.1010923	0.36666667	1	0.96	1309	tags=18%, list=12%, signal=20%
V$E2F1_Q4	V$E2F1_Q4	Details ...	115	-0.25888413	-1.0930796	0.3181818	1	0.96	3202	tags=36%, list=29%, signal=49%
V$CDPCR3_01	V$CDPCR3_01	Details ...	26	-0.42610532	-1.092083	0.4090909	1	0.96	1662	tags=35%, list=15%, signal=41%
V$E2F_03	V$E2F_03	Details ...	115	-0.2801992	-1.0870149	0.26785713	1	0.96	4148	tags=50%, list=37%, signal=78%
YTAATTAA_V$LHX3_01	YTAATTAA_V$LHX3_01	Details ...	88	-0.35575685	-1.0865802	0.31111112	1	0.96	3043	tags=42%, list=27%, signal=57%
V$GABP_B	V$GABP_B	Details ...	114	-0.25114006	-1.082133	0.4057971	1	0.96	2177	tags=20%, list=19%, signal=25%
V$E2F1_Q3_01	V$E2F1_Q3_01	Details ...	123	-0.27526975	-1.0798239	0.34545454	1	0.96	2291	tags=25%, list=20%, signal=31%
GACAATC,MIR-219	GACAATC,MIR-219	Details ...	74	-0.30504808	-1.0709001	0.40384614	1	0.96	2978	tags=36%, list=27%, signal=49%
CTGAGCC,MIR-24	CTGAGCC,MIR-24	Details ...	123	-0.26666543	-1.0669897	0.375	1	0.96	2301	tags=28%, list=21%, signal=35%
V$MEIS1_01	V$MEIS1_01	Details ...	117	-0.3148254	-1.06411	0.3265306	1	0.96	2291	tags=32%, list=20%, signal=39%
GTACAGG,MIR-486	GTACAGG,MIR-486	Details ...	33	-0.33378255	-1.0621237	0.3859649	1	0.96	1718	tags=27%, list=15%, signal=32%
CAGTCAC,MIR-134	CAGTCAC,MIR-134		25	-0.32306257	-1.0602132	0.29166666	1	0.96	3626	tags=44%, list=32%, signal=65%
GGCNKCCATNK_UNKNOWN	GGCNKCCATNK_UNKNOWN		57	-0.28651157	-1.0575459	0.36363637	1	0.97	1773	tags=21%, list=16%, signal=25%
V$E2F_Q6	V$E2F_Q6		101	-0.29270002	-1.0559937	0.3392857	1	0.97	2998	tags=35%, list=27%, signal=47%
ACACTCC,MIR-122A	ACACTCC,MIR-122A		43	-0.29171976	-1.0471224	0.36842105	1	0.97	1324	tags=19%, list=12%, signal=21%
V$E2F_Q3	V$E2F_Q3		107	-0.26570123	-1.0455031	0.38709676	1	0.97	4148	tags=50%, list=37%, signal=78%
V$IK3_01	V$IK3_01		112	-0.29566076	-1.0438533	0.42	1	0.97	2663	tags=36%, list=24%, signal=46%
CCAWYNNGAAR_UNKNOWN	CCAWYNNGAAR_UNKNOWN		61	-0.26760215	-1.0416058	0.3508772	1	0.97	3227	tags=36%, list=29%, signal=50%
TCCAGAT,MIR-516-5P	TCCAGAT,MIR-516-5P		50	-0.29732263	-1.041582	0.3859649	1	0.97	2227	tags=32%, list=20%, signal=40%
ACAACTT,MIR-382	ACAACTT,MIR-382		38	-0.33252898	-1.0414746	0.41509435	1	0.97	1821	tags=21%, list=16%, signal=25%
GTGTGAG,MIR-342	GTGTGAG,MIR-342		29	-0.31258142	-1.0409893	0.35714287	1	0.97	1724	tags=24%, list=15%, signal=28%
V$LMO2COM_01	V$LMO2COM_01		128	-0.29211313	-1.034937	0.48	1	0.97	2286	tags=28%, list=20%, signal=35%
TCATCTC,MIR-143	TCATCTC,MIR-143		70	-0.27168658	-1.0295035	0.41666666	1	0.98	2176	tags=29%, list=19%, signal=35%
ATCMNTCCGY_UNKNOWN	ATCMNTCCGY_UNKNOWN		23	-0.3156859	-1.0294172	0.45762712	1	0.98	380	tags=9%, list=3%, signal=9%
V$FREAC4_01	V$FREAC4_01		77	-0.31801873	-1.0226843	0.4	1	0.98	1370	tags=21%, list=12%, signal=24%
V$E2F_Q4	V$E2F_Q4		102	-0.27803862	-1.0217705	0.36206895	1	0.98	2998	tags=33%, list=27%, signal=45%
AGGGCCA,MIR-328	AGGGCCA,MIR-328		44	-0.28837743	-1.016326	0.44230768	1	0.98	1538	tags=20%, list=14%, signal=24%
V$FOXO1_01	V$FOXO1_01		124	-0.28631017	-1.0140334	0.3653846	1	0.98	2243	tags=33%, list=20%, signal=41%
ACTAYRNNNCCCR_UNKNOWN	ACTAYRNNNCCCR_UNKNOWN		184	-0.23181008	-1.0129123	0.4642857	1	0.98	2858	tags=28%, list=26%, signal=37%
ACCTGTTG_UNKNOWN	ACCTGTTG_UNKNOWN		72	-0.3104321	-1.0117164	0.45833334	1	0.98	2175	tags=31%, list=19%, signal=38%
V$HFH8_01	V$HFH8_01		108	-0.30359468	-1.0116067	0.4	1	0.98	1655	tags=25%, list=15%, signal=29%
V$E2F_Q4_01	V$E2F_Q4_01		108	-0.2707492	-1.0092427	0.37096775	1	0.98	2973	tags=31%, list=27%, signal=41%
V$AREB6_02	V$AREB6_02		129	-0.2835353	-1.0063193	0.4509804	1	0.98	2210	tags=33%, list=20%, signal=41%
GGAMTNNNNNTCCY_UNKNOWN	GGAMTNNNNNTCCY_UNKNOWN		55	-0.27801222	-1.0047486	0.5	1	0.98	3068	tags=40%, list=27%, signal=55%
V$E2F_Q6_01	V$E2F_Q6_01		110	-0.26946953	-1.0025039	0.40983605	1	0.98	3064	tags=31%, list=27%, signal=42%
V$SP1_Q6_01	V$SP1_Q6_01		126	-0.24490573	-0.99984956	0.45	1	0.98	2406	tags=24%, list=21%, signal=30%
V$FOXO4_01	V$FOXO4_01		108	-0.29395893	-0.9943813	0.509434	1	0.98	2249	tags=31%, list=20%, signal=38%
ACAGGGT,MIR-10A,MIR-10B	ACAGGGT,MIR-10A,MIR-10B		64	-0.30876124	-0.9925884	0.4893617	1	0.98	1816	tags=25%, list=16%, signal=30%
CACCAGC,MIR-138	CACCAGC,MIR-138		103	-0.23867688	-0.99256474	0.48076922	1	0.98	1569	tags=20%, list=14%, signal=23%
V$STAT5A_02	V$STAT5A_02		66	-0.30191267	-0.9795219	0.5925926	1	0.98	1478	tags=24%, list=13%, signal=28%
V$OCT1_04	V$OCT1_04		122	-0.3013297	-0.97936124	0.5471698	1	0.98	2445	tags=29%, list=22%, signal=36%
V$HTF_01	V$HTF_01		28	-0.29734477	-0.97843456	0.4680851	1	0.98	2365	tags=29%, list=21%, signal=36%
GAANYNYGACNY_UNKNOWN	GAANYNYGACNY_UNKNOWN		33	-0.3288707	-0.976271	0.58181816	1	0.98	1902	tags=30%, list=17%, signal=36%
V$EGR2_01	V$EGR2_01		85	-0.26734412	-0.97576493	0.4814815	1	0.98	2877	tags=34%, list=26%, signal=46%
V$TAL1BETAITF2_01	V$TAL1BETAITF2_01		120	-0.30323187	-0.974432	0.5714286	1	0.98	2005	tags=30%, list=18%, signal=36%
TCTATGA,MIR-376A,MIR-376B	TCTATGA,MIR-376A,MIR-376B		50	-0.27655387	-0.96925503	0.5	1	0.98	967	tags=14%, list=9%, signal=15%
V$SRY_02	V$SRY_02		121	-0.29151773	-0.9690198	0.5090909	1	0.98	2193	tags=32%, list=20%, signal=40%
AAGWWRNYGGC_UNKNOWN	AAGWWRNYGGC_UNKNOWN		50	-0.24586132	-0.9637373	0.54385966	1	0.98	3238	tags=34%, list=29%, signal=48%
AGGGCAG,MIR-18A	AGGGCAG,MIR-18A		62	-0.2829162	-0.96290827	0.48076922	1	0.98	1145	tags=16%, list=10%, signal=18%
ACTACCT,MIR-196A,MIR-196B	ACTACCT,MIR-196A,MIR-196B		60	-0.28202257	-0.957708	0.5	1	0.98	1510	tags=22%, list=13%, signal=25%
V$STAT1_03	V$STAT1_03		116	-0.23418798	-0.95541567	0.5254237	1	0.98	1735	tags=19%, list=15%, signal=22%
V$E2F1_Q4_01	V$E2F1_Q4_01		105	-0.26330447	-0.95535797	0.44444445	1	0.98	2985	tags=31%, list=27%, signal=42%
V$LXR_Q3	V$LXR_Q3		34	-0.29379296	-0.95310783	0.53333336	1	0.98	643	tags=15%, list=6%, signal=16%
V$NKX25_02	V$NKX25_02		115	-0.30645087	-0.9517704	0.627451	1	0.98	2276	tags=30%, list=20%, signal=37%
V$CDPCR3HD_01	V$CDPCR3HD_01		112	-0.27065	-0.95100904	0.60784316	1	0.98	1550	tags=21%, list=14%, signal=25%
V$AHR_01	V$AHR_01		39	-0.2587443	-0.9493603	0.52	1	0.98	1606	tags=21%, list=14%, signal=24%
V$STAT1_02	V$STAT1_02		117	-0.21878226	-0.9415268	0.57377046	1	0.98	1814	tags=17%, list=16%, signal=20%
V$AP2_Q3	V$AP2_Q3		130	-0.26030836	-0.94096416	0.5471698	1	0.98	1391	tags=17%, list=12%, signal=19%
V$FOXD3_01	V$FOXD3_01		107	-0.27104414	-0.93975675	0.59615386	1	0.98	1699	tags=23%, list=15%, signal=27%
V$MIF1_01	V$MIF1_01		75	-0.25243744	-0.938586	0.5714286	1	0.98	2043	tags=23%, list=18%, signal=28%
AATGGAG,MIR-136	AATGGAG,MIR-136		41	-0.27981335	-0.9369509	0.4642857	1	0.98	1854	tags=20%, list=17%, signal=23%
CAGCTTT,MIR-320	CAGCTTT,MIR-320		121	-0.24019118	-0.9345609	0.5714286	1	0.98	1332	tags=14%, list=12%, signal=16%
V$TEF_Q6	V$TEF_Q6		111	-0.2787449	-0.9342967	0.5740741	1	0.98	1379	tags=22%, list=12%, signal=24%
V$OCT1_Q6	V$OCT1_Q6		124	-0.277099	-0.9321675	0.62	1	0.98	2060	tags=27%, list=18%, signal=33%
CYTAGCAAY_UNKNOWN	CYTAGCAAY_UNKNOWN		63	-0.22854927	-0.9319717	0.6545454	1	0.98	3359	tags=30%, list=30%, signal=43%
V$FOXJ2_01	V$FOXJ2_01		83	-0.28093067	-0.9311385	0.53846157	1	0.98	1902	tags=27%, list=17%, signal=32%
V$EVI1_04	V$EVI1_04		123	-0.2672457	-0.93012774	0.58928573	1	0.98	2010	tags=25%, list=18%, signal=30%
GACTGTT,MIR-212,MIR-132	GACTGTT,MIR-212,MIR-132		78	-0.24933699	-0.9297651	0.50769234	1	0.98	1878	tags=24%, list=17%, signal=29%
CGGAARNGGCNG_UNKNOWN	CGGAARNGGCNG_UNKNOWN		25	-0.29931927	-0.9297079	0.5409836	1	0.98	4416	tags=48%, list=39%, signal=79%
V$HEN1_01	V$HEN1_01		92	-0.27479982	-0.929089	0.6122449	1	0.98	3011	tags=37%, list=27%, signal=50%
CTCCAAG,MIR-432	CTCCAAG,MIR-432		44	-0.28345445	-0.9244259	0.6363636	1	0.98	2373	tags=30%, list=21%, signal=37%
ATCATGA,MIR-433	ATCATGA,MIR-433		55	-0.24517491	-0.9234943	0.5769231	1	0.98	829	tags=11%, list=7%, signal=12%
V$MYOGENIN_Q6	V$MYOGENIN_Q6		112	-0.28720877	-0.9222121	0.5882353	1	0.98	1051	tags=18%, list=9%, signal=20%
TGGNNNNNNKCCAR_UNKNOWN	TGGNNNNNNKCCAR_UNKNOWN		208	-0.26847744	-0.92218006	0.61538464	1	0.98	2294	tags=26%, list=20%, signal=33%
GGARNTKYCCA_UNKNOWN	GGARNTKYCCA_UNKNOWN		36	-0.30235198	-0.9189474	0.5813953	1	0.98	1606	tags=25%, list=14%, signal=29%
V$ARNT_01	V$ARNT_01		122	-0.21176207	-0.918489	0.6111111	1	0.98	1635	tags=16%, list=15%, signal=19%
V$AREB6_04	V$AREB6_04		116	-0.26523998	-0.9149168	0.5263158	1	0.98	1655	tags=22%, list=15%, signal=26%
YGTCCTTGR_UNKNOWN	YGTCCTTGR_UNKNOWN		43	-0.28817296	-0.9140148	0.5869565	1	0.98	2251	tags=28%, list=20%, signal=35%
V$FOXO4_02	V$FOXO4_02		125	-0.28394976	-0.9132487	0.625	1	0.98	1693	tags=25%, list=15%, signal=29%
V$E2F_Q3_01	V$E2F_Q3_01		106	-0.25606188	-0.91313165	0.59615386	1	0.98	2985	tags=31%, list=27%, signal=42%
ACCATTT,MIR-522	ACCATTT,MIR-522		78	-0.2441026	-0.90905493	0.5762712	1	0.98	2702	tags=32%, list=24%, signal=42%
ATGGYGGA_UNKNOWN	ATGGYGGA_UNKNOWN		43	-0.23070157	-0.9087192	0.5272727	1	0.98	2522	tags=26%, list=23%, signal=33%
V$OCT1_01	V$OCT1_01		125	-0.2586814	-0.90823144	0.625	1	0.98	2060	tags=25%, list=18%, signal=30%
YNTTTNNNANGCARM_UNKNOWN	YNTTTNNNANGCARM_UNKNOWN		37	-0.3487573	-0.90570986	0.65957445	1	0.98	2529	tags=32%, list=23%, signal=42%
V$FOXO3_01	V$FOXO3_01		107	-0.27171895	-0.9045897	0.58	1	0.98	1743	tags=25%, list=16%, signal=30%
V$TAL1BETAE47_01	V$TAL1BETAE47_01		118	-0.2715535	-0.90358853	0.6792453	1	0.98	3449	tags=43%, list=31%, signal=62%
TGACCTTG_V$SF1_Q6	TGACCTTG_V$SF1_Q6		122	-0.22844926	-0.9001617	0.6	1	0.98	1448	tags=16%, list=13%, signal=19%
CCCAGAG,MIR-326	CCCAGAG,MIR-326		78	-0.25194925	-0.89773065	0.6875	1	0.98	2052	tags=23%, list=18%, signal=28%
GTTGNYNNRGNAAC_UNKNOWN	GTTGNYNNRGNAAC_UNKNOWN		44	-0.2747585	-0.89740276	0.60784316	1	0.98	2852	tags=41%, list=25%, signal=55%
V$TGIF_01	V$TGIF_01		107	-0.26178673	-0.89712816	0.7254902	1	0.98	2978	tags=39%, list=27%, signal=53%
V$NKX61_01	V$NKX61_01		115	-0.30620843	-0.89517266	0.62222224	1	0.98	1662	tags=24%, list=15%, signal=28%
CCAGGGG,MIR-331	CCAGGGG,MIR-331		49	-0.2636912	-0.8950062	0.627451	1	0.98	2624	tags=35%, list=23%, signal=45%
ACACTAC,MIR-142-3P	ACACTAC,MIR-142-3P		60	-0.24189705	-0.8942251	0.55737704	1	0.98	1160	tags=13%, list=10%, signal=15%
CRGAARNNNNCGA_UNKNOWN	CRGAARNNNNCGA_UNKNOWN		25	-0.27854496	-0.8934927	0.55172414	1	0.98	1749	tags=16%, list=16%, signal=19%
V$RP58_01	V$RP58_01		115	-0.27100253	-0.89314795	0.6603774	1	0.98	2550	tags=30%, list=23%, signal=39%
V$OCT1_03	V$OCT1_03		101	-0.28416792	-0.892884	0.59615386	1	0.98	1743	tags=24%, list=16%, signal=28%
V$TITF1_Q3	V$TITF1_Q3		118	-0.26595962	-0.89263684	0.6666667	1	0.98	2148	tags=25%, list=19%, signal=30%
V$SMAD3_Q6	V$SMAD3_Q6		104	-0.2683777	-0.89231473	0.66	1	0.98	1882	tags=24%, list=17%, signal=29%
V$FOXM1_01	V$FOXM1_01		120	-0.2549366	-0.89152783	0.6226415	1	0.98	2068	tags=24%, list=18%, signal=29%
V$CHX10_01	V$CHX10_01		108	-0.28122014	-0.8909166	0.62	1	0.98	2860	tags=36%, list=26%, signal=48%
V$HSF_Q6	V$HSF_Q6		96	-0.25704914	-0.8884937	0.64705884	1	0.98	2189	tags=31%, list=20%, signal=39%
TGCTGCT,MIR-15A,MIR-16,MIR-15B,MIR-195,MIR-424,MIR-497	TGCTGCT,MIR-15A,MIR-16,MIR-15B,MIR-195,MIR-424,MIR-497		295	-0.20862794	-0.88662136	0.7258065	1	0.98	1626	tags=17%, list=15%, signal=19%
V$E4BP4_01	V$E4BP4_01		94	-0.23436636	-0.8854684	0.6603774	1	0.98	1237	tags=17%, list=11%, signal=19%
V$SMAD4_Q6	V$SMAD4_Q6		112	-0.24461146	-0.8854527	0.6545454	1	0.98	2177	tags=26%, list=19%, signal=32%
V$COMP1_01	V$COMP1_01		64	-0.29537272	-0.8840335	0.7291667	1	0.98	1863	tags=25%, list=17%, signal=30%
V$OCT1_02	V$OCT1_02		100	-0.29589298	-0.88395673	0.67391306	1	0.98	1827	tags=25%, list=16%, signal=30%
V$MAZR_01	V$MAZR_01		109	-0.23338115	-0.8835705	0.63461536	1	0.98	2739	tags=32%, list=24%, signal=42%
GAGCCAG,MIR-149	GAGCCAG,MIR-149		73	-0.22156753	-0.88252544	0.61538464	1	0.98	2901	tags=32%, list=26%, signal=42%
V$NKX25_01	V$NKX25_01		71	-0.25356156	-0.88098824	0.7619048	1	0.98	1923	tags=23%, list=17%, signal=27%
YAATNRNNNYNATT_UNKNOWN	YAATNRNNNYNATT_UNKNOWN		51	-0.2971317	-0.8786466	0.6530612	1	0.98	598	tags=18%, list=5%, signal=19%
V$MEIS1AHOXA9_01	V$MEIS1AHOXA9_01		55	-0.29818973	-0.8779171	0.68	1	0.98	3136	tags=42%, list=28%, signal=58%
V$STAT6_01	V$STAT6_01		115	-0.24939057	-0.8772492	0.6181818	1	0.98	2691	tags=30%, list=24%, signal=40%
GGGATGC,MIR-324-5P	GGGATGC,MIR-324-5P		24	-0.30224735	-0.8755759	0.66101694	1	0.98	2060	tags=25%, list=18%, signal=31%
V$FOX_Q2	V$FOX_Q2		102	-0.26769027	-0.87448287	0.6530612	1	0.98	2146	tags=28%, list=19%, signal=35%
GTCAGGA,MIR-378	GTCAGGA,MIR-378		28	-0.29102325	-0.87413657	0.6122449	1	0.98	2400	tags=36%, list=21%, signal=45%
V$CMYB_01	V$CMYB_01		119	-0.21496439	-0.8738043	0.68333334	1	0.98	3136	tags=31%, list=28%, signal=43%
V$HFH3_01	V$HFH3_01		88	-0.26533973	-0.8717938	0.66	1	0.98	1690	tags=20%, list=15%, signal=24%
V$CACBINDINGPROTEIN_Q6	V$CACBINDINGPROTEIN_Q6		106	-0.23165351	-0.86858654	0.6122449	1	0.98	2877	tags=31%, list=26%, signal=41%
V$ATF_01	V$ATF_01		128	-0.20918727	-0.8678096	0.5714286	1	0.98	2106	tags=22%, list=19%, signal=27%
RTTTNNNYTGGM_UNKNOWN	RTTTNNNYTGGM_UNKNOWN		84	-0.2706056	-0.86168474	0.64705884	1	0.98	2503	tags=36%, list=22%, signal=46%
V$CEBP_C	V$CEBP_C		93	-0.24875484	-0.8610588	0.72727275	1	0.98	2506	tags=25%, list=22%, signal=32%
V$AP2ALPHA_01	V$AP2ALPHA_01		113	-0.22570121	-0.8593053	0.71428573	1	0.98	2159	tags=24%, list=19%, signal=29%
TNCATNTCCYR_UNKNOWN	TNCATNTCCYR_UNKNOWN		53	-0.21843372	-0.8592347	0.68	1	0.98	526	tags=8%, list=5%, signal=8%
V$PAX4_02	V$PAX4_02		124	-0.27475718	-0.8576624	0.6938776	1	0.98	1057	tags=17%, list=9%, signal=18%
TCANNTGAY_V$SREBP1_01	TCANNTGAY_V$SREBP1_01		246	-0.20094563	-0.85638165	0.754717	1	0.98	2836	tags=27%, list=25%, signal=35%
TGTTTGY_V$HNF3_Q6	TGTTTGY_V$HNF3_Q6		356	-0.24653998	-0.8562645	0.78723407	1	0.98	2524	tags=30%, list=23%, signal=38%
V$FOXO1_02	V$FOXO1_02		113	-0.25215203	-0.8560619	0.7407407	1	0.98	1800	tags=26%, list=16%, signal=30%
V$ALPHACP1_01	V$ALPHACP1_01		127	-0.22938885	-0.85503274	0.6981132	1	0.98	2291	tags=24%, list=20%, signal=29%
ACAACCT,MIR-453	ACAACCT,MIR-453		18	-0.3179662	-0.85482514	0.6721311	1	0.98	1581	tags=33%, list=14%, signal=39%
V$OCT1_05	V$OCT1_05		115	-0.25750378	-0.8547961	0.6862745	1	0.98	2250	tags=29%, list=20%, signal=36%
V$USF_C	V$USF_C		137	-0.20075308	-0.8547785	0.65384614	1	0.98	2576	tags=23%, list=23%, signal=30%
V$TAL1ALPHAE47_01	V$TAL1ALPHAE47_01		119	-0.24960159	-0.85365695	0.71153843	1	0.98	2301	tags=29%, list=21%, signal=36%
V$GATA3_01	V$GATA3_01		117	-0.27298388	-0.85258853	0.7446808	1	0.98	2955	tags=38%, list=26%, signal=51%
V$LXR_DR4_Q3	V$LXR_DR4_Q3		46	-0.25937793	-0.85251796	0.6730769	1	0.98	2873	tags=33%, list=26%, signal=44%
V$P53_DECAMER_Q2	V$P53_DECAMER_Q2		126	-0.2236023	-0.852228	0.7037037	1	0.98	2881	tags=32%, list=26%, signal=42%
ATGCTGC,MIR-103,MIR-107	ATGCTGC,MIR-103,MIR-107		113	-0.23342162	-0.85118425	0.71929824	1	0.98	1832	tags=21%, list=16%, signal=25%
GGGYGTGNY_UNKNOWN	GGGYGTGNY_UNKNOWN		325	-0.20379804	-0.8490355	0.7457627	1	0.98	2193	tags=22%, list=20%, signal=27%
ATACTGT,MIR-144	ATACTGT,MIR-144		107	-0.24058065	-0.8487067	0.6885246	1	0.98	2202	tags=26%, list=20%, signal=32%
GCAAAAA,MIR-129	GCAAAAA,MIR-129		76	-0.24808504	-0.8475063	0.6909091	1	0.98	1866	tags=22%, list=17%, signal=27%
V$E12_Q6	V$E12_Q6		118	-0.26228213	-0.8473575	0.66	1	0.98	2301	tags=28%, list=21%, signal=35%
V$CRX_Q4	V$CRX_Q4		118	-0.25906596	-0.8472167	0.76086956	1	0.98	1232	tags=18%, list=11%, signal=20%
RRCCGTTA_UNKNOWN	RRCCGTTA_UNKNOWN		35	-0.23499602	-0.8463802	0.7017544	1	0.98	439	tags=9%, list=4%, signal=9%
GTTTGTT,MIR-495	GTTTGTT,MIR-495		116	-0.21561678	-0.84495866	0.73015875	1	0.98	1298	tags=14%, list=12%, signal=15%
V$GATA2_01	V$GATA2_01		59	-0.23578422	-0.844763	0.68	1	0.98	1823	tags=24%, list=16%, signal=28%
GGCAGCT,MIR-22	GGCAGCT,MIR-22		107	-0.22040421	-0.84455013	0.7358491	1	0.98	1753	tags=20%, list=16%, signal=23%
GTAAGAT,MIR-200A	GTAAGAT,MIR-200A		24	-0.2937715	-0.84101456	0.68421054	1	0.98	3058	tags=42%, list=27%, signal=57%
V$AP1FJ_Q2	V$AP1FJ_Q2		145	-0.22226377	-0.840632	0.7777778	1	0.98	2836	tags=34%, list=25%, signal=45%
GGTGTGT,MIR-329	GGTGTGT,MIR-329		44	-0.23872712	-0.8404752	0.6666667	1	0.98	1604	tags=20%, list=14%, signal=24%
ACTTTAT,MIR-142-5P	ACTTTAT,MIR-142-5P		150	-0.21149877	-0.83981293	0.7096774	1	0.98	2823	tags=29%, list=25%, signal=39%
V$AML_Q6	V$AML_Q6		135	-0.2428776	-0.8392284	0.8245614	1	0.98	2040	tags=24%, list=18%, signal=30%
V$AP2GAMMA_01	V$AP2GAMMA_01		119	-0.23087591	-0.83879673	0.8490566	1	0.98	717	tags=13%, list=6%, signal=13%
V$PAX2_01	V$PAX2_01		20	-0.26732463	-0.8382168	0.7708333	1	0.98	3509	tags=45%, list=31%, signal=65%
GTGCAAA,MIR-507	GTGCAAA,MIR-507		58	-0.22580202	-0.8337128	0.75	1	0.98	2060	tags=21%, list=18%, signal=25%
V$HAND1E47_01	V$HAND1E47_01		127	-0.26212758	-0.83358425	0.8269231	1	0.98	2445	tags=31%, list=22%, signal=39%
V$OSF2_Q6	V$OSF2_Q6		134	-0.23857869	-0.8323903	0.8039216	1	0.98	2620	tags=32%, list=23%, signal=41%
V$P53_02	V$P53_02		112	-0.22558877	-0.83216166	0.80701756	1	0.98	1878	tags=23%, list=17%, signal=28%
ACTGCAG,MIR-17-3P	ACTGCAG,MIR-17-3P		51	-0.24704544	-0.83129394	0.6964286	1	0.98	2734	tags=29%, list=24%, signal=39%
ATAACCT,MIR-154	ATAACCT,MIR-154		35	-0.2503137	-0.83122057	0.60655737	1	0.98	2720	tags=37%, list=24%, signal=49%
TGTATGA,MIR-485-3P	TGTATGA,MIR-485-3P		75	-0.23175824	-0.83107704	0.7090909	1	0.98	2848	tags=33%, list=25%, signal=44%
GATGKMRGCG_UNKNOWN	GATGKMRGCG_UNKNOWN		31	-0.22170016	-0.8303422	0.74545455	1	0.98	3238	tags=32%, list=29%, signal=45%
V$ETF_Q6	V$ETF_Q6		50	-0.2356319	-0.82929003	0.72	1	0.98	3238	tags=32%, list=29%, signal=45%
V$USF_Q6	V$USF_Q6		119	-0.19120468	-0.8286719	0.73214287	1	0.98	1633	tags=16%, list=15%, signal=18%
V$MYCMAX_B	V$MYCMAX_B		133	-0.19281535	-0.8282537	0.75438595	1	0.98	1397	tags=14%, list=12%, signal=15%
V$HNF3_Q6	V$HNF3_Q6		95	-0.2566027	-0.82817787	0.7755102	1	0.98	2146	tags=27%, list=19%, signal=34%
V$PPARA_02	V$PPARA_02		61	-0.26122957	-0.82773876	0.75510204	1	0.98	3043	tags=39%, list=27%, signal=54%
V$GATA1_03	V$GATA1_03		120	-0.25227827	-0.82743055	0.76363635	1	0.98	2919	tags=33%, list=26%, signal=43%
RNCTGNYNRNCTGNY_UNKNOWN	RNCTGNYNRNCTGNY_UNKNOWN		31	-0.27424413	-0.82608753	0.7446808	1	0.98	2418	tags=29%, list=22%, signal=37%
GTAGGCA,MIR-189	GTAGGCA,MIR-189		17	-0.27487993	-0.8260668	0.71666664	1	0.98	1444	tags=18%, list=13%, signal=20%
V$OCT1_Q5_01	V$OCT1_Q5_01		122	-0.24940242	-0.82532275	0.88372093	1	0.98	2734	tags=34%, list=24%, signal=44%
V$FREAC3_01	V$FREAC3_01		121	-0.25614035	-0.8246865	0.74	1	0.98	2282	tags=29%, list=20%, signal=36%
V$TCF11_01	V$TCF11_01		102	-0.24422072	-0.82377297	0.76	1	0.98	1963	tags=24%, list=18%, signal=28%
CCATCCA,MIR-432	CCATCCA,MIR-432		32	-0.24944836	-0.82316995	0.7291667	1	0.98	3029	tags=34%, list=27%, signal=47%
V$PAX4_03	V$PAX4_03		133	-0.21799162	-0.81811804	0.72	1	0.98	1655	tags=17%, list=15%, signal=20%
V$NF1_Q6	V$NF1_Q6		141	-0.2420464	-0.81703824	0.7924528	1	0.98	1877	tags=23%, list=17%, signal=27%
CACGTG_V$MYC_Q2	CACGTG_V$MYC_Q2		482	-0.17044222	-0.81409615	0.79310346	1	0.98	1444	tags=13%, list=13%, signal=15%
V$TCF1P_Q6	V$TCF1P_Q6		112	-0.22720854	-0.8127368	0.8214286	1	0.98	2182	tags=29%, list=19%, signal=36%
V$USF_01	V$USF_01		109	-0.19331962	-0.80922383	0.8076923	1	0.98	2634	tags=25%, list=24%, signal=32%
V$GNCF_01	V$GNCF_01		37	-0.27570078	-0.80921245	0.79591835	1	0.98	1153	tags=22%, list=10%, signal=24%
TAGAACC,MIR-182	TAGAACC,MIR-182		18	-0.29293987	-0.80864537	0.66	1	0.98	2978	tags=44%, list=27%, signal=60%
RRAGTTGT_UNKNOWN	RRAGTTGT_UNKNOWN		109	-0.2295902	-0.8073911	0.7758621	1	0.98	1257	tags=17%, list=11%, signal=18%
V$FREAC7_01	V$FREAC7_01		84	-0.24832037	-0.80580395	0.81632656	1	0.98	1246	tags=23%, list=11%, signal=25%
V$COUP_01	V$COUP_01		135	-0.22834484	-0.80317426	0.8076923	1	0.98	2270	tags=23%, list=20%, signal=28%
V$SOX5_01	V$SOX5_01		113	-0.23771557	-0.8019742	0.8113208	1	0.98	2291	tags=31%, list=20%, signal=39%
V$HP1SITEFACTOR_Q6	V$HP1SITEFACTOR_Q6		113	-0.24293293	-0.8013489	0.80851066	1	0.98	2365	tags=29%, list=21%, signal=37%
YCATTAA_UNKNOWN	YCATTAA_UNKNOWN		277	-0.23829871	-0.8008452	0.82608694	1	0.98	1718	tags=22%, list=15%, signal=25%
V$AP4_Q6_01	V$AP4_Q6_01		126	-0.2557201	-0.7969252	0.84615386	1	0.98	1379	tags=20%, list=12%, signal=22%
V$PAX4_04	V$PAX4_04		106	-0.22579028	-0.79585546	0.7291667	1	0.98	2228	tags=24%, list=20%, signal=29%
GTGCAAT,MIR-25,MIR-32,MIR-92,MIR-363,MIR-367	GTGCAAT,MIR-25,MIR-32,MIR-92,MIR-363,MIR-367		159	-0.21124178	-0.794769	0.8363636	1	0.98	1666	tags=18%, list=15%, signal=21%
AGGAGTG,MIR-483	AGGAGTG,MIR-483		32	-0.23981175	-0.7933811	0.6875	1	0.98	1606	tags=19%, list=14%, signal=22%
GGCNRNWCTTYS_UNKNOWN	GGCNRNWCTTYS_UNKNOWN		39	-0.21117263	-0.79265314	0.6551724	1	0.98	2062	tags=21%, list=18%, signal=25%
GTTNYYNNGGTNA_UNKNOWN	GTTNYYNNGGTNA_UNKNOWN		33	-0.23161644	-0.79169905	0.7592593	1	0.98	616	tags=9%, list=6%, signal=10%
V$OCT1_06	V$OCT1_06		128	-0.24671312	-0.79107094	0.93877554	1	0.98	2004	tags=26%, list=18%, signal=31%
V$SP1_Q4_01	V$SP1_Q4_01		131	-0.19405589	-0.7899394	0.7457627	1	0.98	2122	tags=20%, list=19%, signal=24%
V$PTF1BETA_Q6	V$PTF1BETA_Q6		115	-0.20817973	-0.78993756	0.90909094	1	0.98	3086	tags=36%, list=28%, signal=49%
TGTGTGA,MIR-377	TGTGTGA,MIR-377		87	-0.20582582	-0.78884864	0.78846157	1	0.98	1724	tags=16%, list=15%, signal=19%
V$VDR_Q3	V$VDR_Q3		112	-0.20987543	-0.78848904	0.82	1	0.98	2322	tags=24%, list=21%, signal=30%
RYAAAKNNNNNNTTGW_UNKNOWN	RYAAAKNNNNNNTTGW_UNKNOWN		44	-0.27070883	-0.7867302	0.74509805	1	0.98	3341	tags=43%, list=30%, signal=61%
ACAWNRNSRCGG_UNKNOWN	ACAWNRNSRCGG_UNKNOWN		41	-0.20350268	-0.7843515	0.7169811	1	0.98	3175	tags=29%, list=28%, signal=41%
TAATAAT,MIR-126	TAATAAT,MIR-126		103	-0.21462803	-0.78378433	0.87234044	1	0.98	1547	tags=18%, list=14%, signal=21%
MYAATNNNNNNNGGC_UNKNOWN	MYAATNNNNNNNGGC_UNKNOWN		56	-0.22907345	-0.781904	0.78571427	1	0.98	2808	tags=36%, list=25%, signal=47%
GACAGGG,MIR-339	GACAGGG,MIR-339		31	-0.2585384	-0.78015494	0.7916667	1	0.98	3517	tags=48%, list=31%, signal=70%
AAGGGAT,MIR-188	AAGGGAT,MIR-188		41	-0.22344573	-0.77917916	0.7358491	1	0.98	416	tags=7%, list=4%, signal=8%
V$IK1_01	V$IK1_01		139	-0.21345772	-0.77804977	0.8888889	1	0.98	1921	tags=22%, list=17%, signal=26%
GGCACTT,MIR-519E	GGCACTT,MIR-519E		68	-0.20664169	-0.7780383	0.7758621	1	0.98	2052	tags=19%, list=18%, signal=23%
CTCAGGG,MIR-125B,MIR-125A	CTCAGGG,MIR-125B,MIR-125A		177	-0.19129907	-0.77636653	0.7924528	1	0.98	2294	tags=21%, list=20%, signal=26%
GCANCTGNY_V$MYOD_Q6	GCANCTGNY_V$MYOD_Q6		435	-0.22438398	-0.7759317	0.7916667	1	0.98	1897	tags=21%, list=17%, signal=25%
ACTGTAG,MIR-139	ACTGTAG,MIR-139		66	-0.2295071	-0.7738349	0.8181818	1	0.98	2271	tags=24%, list=20%, signal=30%
V$RREB1_01	V$RREB1_01		101	-0.19153965	-0.7723409	0.9122807	1	0.98	2851	tags=31%, list=25%, signal=41%
V$HEB_Q6	V$HEB_Q6		123	-0.22633466	-0.7662816	0.8235294	1	0.98	2251	tags=27%, list=20%, signal=33%
V$EGR1_01	V$EGR1_01		131	-0.19634624	-0.76504755	0.9183673	1	0.98	2387	tags=22%, list=21%, signal=28%
V$E47_01	V$E47_01		133	-0.22218077	-0.7640364	0.84615386	1	0.98	1041	tags=13%, list=9%, signal=14%
ATGCTGG,MIR-338	ATGCTGG,MIR-338		47	-0.22898939	-0.7621768	0.78431374	1	0.98	2702	tags=28%, list=24%, signal=36%
YKACATTT_UNKNOWN	YKACATTT_UNKNOWN		121	-0.19541362	-0.76135755	0.8909091	1	0.98	3051	tags=30%, list=27%, signal=40%
V$GATA1_02	V$GATA1_02		123	-0.23409785	-0.76131165	0.84	1	0.98	2636	tags=31%, list=24%, signal=40%
GTGCCAA,MIR-96	GTGCCAA,MIR-96		160	-0.20350991	-0.76058173	0.8867925	1	0.98	1886	tags=21%, list=17%, signal=25%
CTACCTC,LET-7A,LET-7B,LET-7C,LET-7D,LET-7E,LET-7F,MIR-98,LET-7G,LET-7I	CTACCTC,LET-7A,LET-7B,LET-7C,LET-7D,LET-7E,LET-7F,MIR-98,LET-7G,LET-7I		184	-0.18789619	-0.7597685	0.8695652	1	0.98	1467	tags=15%, list=13%, signal=17%
CTGTTAC,MIR-194	CTGTTAC,MIR-194		48	-0.22094871	-0.75851154	0.81666666	1	0.98	1781	tags=17%, list=16%, signal=20%
CAGGTA_V$AREB6_01	CAGGTA_V$AREB6_01		362	-0.2120278	-0.7583329	0.8958333	1	0.98	1550	tags=18%, list=14%, signal=20%
ACTGCCT,MIR-34B	ACTGCCT,MIR-34B		111	-0.19543466	-0.7580959	0.8727273	1	0.98	1581	tags=17%, list=14%, signal=20%
ATATGCA,MIR-448	ATATGCA,MIR-448		105	-0.20808631	-0.75577605	0.7894737	1	0.98	2219	tags=25%, list=20%, signal=31%
KMCATNNWGGA_UNKNOWN	KMCATNNWGGA_UNKNOWN		35	-0.22039674	-0.75346804	0.78333336	1	0.98	3276	tags=37%, list=29%, signal=52%
GKCGCNNNNNNNTGAYG_UNKNOWN	GKCGCNNNNNNNTGAYG_UNKNOWN		32	-0.22663777	-0.7534456	0.7735849	1	0.98	3269	tags=31%, list=29%, signal=44%
YGCANTGCR_UNKNOWN	YGCANTGCR_UNKNOWN		52	-0.18675187	-0.74915457	0.81666666	1	0.98	2851	tags=27%, list=25%, signal=36%
V$AHRARNT_01	V$AHRARNT_01		72	-0.22131748	-0.7459434	0.8727273	1	0.98	3936	tags=51%, list=35%, signal=79%
V$NFAT_Q6	V$NFAT_Q6		125	-0.21707672	-0.74519795	0.9122807	1	0.98	2084	tags=22%, list=19%, signal=26%
V$ER_Q6_02	V$ER_Q6_02		130	-0.21724655	-0.7415152	0.88	1	0.98	617	tags=9%, list=6%, signal=10%
SYATTGTG_UNKNOWN	SYATTGTG_UNKNOWN		100	-0.19361383	-0.7413409	0.92	1	0.98	2771	tags=30%, list=25%, signal=40%
TGASTMAGC_V$NFE2_01	TGASTMAGC_V$NFE2_01		106	-0.21285523	-0.73848814	0.877551	1	0.99	2322	tags=27%, list=21%, signal=34%
V$SP1_Q6	V$SP1_Q6		128	-0.17819771	-0.73745596	0.87096775	1	0.99	2122	tags=20%, list=19%, signal=24%
V$RORA2_01	V$RORA2_01		74	-0.23228562	-0.7367944	0.9	1	0.99	1991	tags=27%, list=18%, signal=33%
TAATTA_V$CHX10_01	TAATTA_V$CHX10_01		364	-0.21764748	-0.73628837	0.8958333	1	0.99	1272	tags=15%, list=11%, signal=17%
YTAAYNGCT_UNKNOWN	YTAAYNGCT_UNKNOWN		77	-0.23493518	-0.73397636	0.90384614	1	0.99	2210	tags=25%, list=20%, signal=31%
V$OCT_C	V$OCT_C		129	-0.20880944	-0.7333807	0.93877554	1	0.99	2734	tags=30%, list=24%, signal=40%
V$S8_01	V$S8_01		120	-0.22381088	-0.73296493	0.88	1	0.99	2914	tags=36%, list=26%, signal=48%
ATGCAGT,MIR-217	ATGCAGT,MIR-217		51	-0.2199543	-0.7319213	0.87931037	1	0.99	2851	tags=31%, list=25%, signal=42%
TTTGTAG,MIR-520D	TTTGTAG,MIR-520D		174	-0.18560697	-0.7315819	0.8852459	1	0.99	2826	tags=29%, list=25%, signal=38%
SMTTTTGT_UNKNOWN	SMTTTTGT_UNKNOWN		196	-0.195003	-0.73002315	0.88461536	1	0.99	2193	tags=22%, list=20%, signal=27%
TCCCCAC,MIR-491	TCCCCAC,MIR-491		31	-0.24062328	-0.7293238	0.7708333	1	0.99	2869	tags=39%, list=26%, signal=52%
GTATGAT,MIR-154,MIR-487	GTATGAT,MIR-154,MIR-487		36	-0.21977885	-0.7276713	0.8909091	1	0.99	2512	tags=31%, list=22%, signal=39%
V$ZF5_B	V$ZF5_B		117	-0.19648542	-0.727365	0.88	1	0.99	1500	tags=15%, list=13%, signal=18%
ATGTTAA,MIR-302C	ATGTTAA,MIR-302C		126	-0.19389756	-0.72721994	0.96428573	1	0.99	1875	tags=17%, list=17%, signal=21%
AAGCCAT,MIR-135A,MIR-135B	AAGCCAT,MIR-135A,MIR-135B		166	-0.19282994	-0.726756	0.9	1	0.99	2276	tags=22%, list=20%, signal=27%
V$SREBP1_01	V$SREBP1_01		87	-0.17489648	-0.7244465	0.9032258	1	0.99	2893	tags=24%, list=26%, signal=32%
RYTAAWNNNTGAY_UNKNOWN	RYTAAWNNNTGAY_UNKNOWN		37	-0.27429235	-0.72439635	0.8780488	1	0.99	634	tags=14%, list=6%, signal=14%
V$HNF4_01	V$HNF4_01		136	-0.22265105	-0.7223276	0.9166667	1	0.99	2421	tags=26%, list=22%, signal=32%
WTTGKCTG_UNKNOWN	WTTGKCTG_UNKNOWN		235	-0.18391931	-0.72218704	0.9166667	1	0.99	1817	tags=16%, list=16%, signal=19%
V$AP4_Q6	V$AP4_Q6		108	-0.22678287	-0.72171175	0.8867925	1	0.99	1505	tags=18%, list=13%, signal=20%
V$AP1_Q2	V$AP1_Q2		142	-0.19529122	-0.7214317	0.9649123	1	0.99	2835	tags=31%, list=25%, signal=41%
CACTGCC,MIR-34A,MIR-34C,MIR-449	CACTGCC,MIR-34A,MIR-34C,MIR-449		143	-0.19332902	-0.7206743	0.9423077	1	0.99	2823	tags=29%, list=25%, signal=39%
V$FAC1_01	V$FAC1_01		106	-0.20998943	-0.71998334	0.8947368	1	0.99	2919	tags=33%, list=26%, signal=44%
TGCTGAY_UNKNOWN	TGCTGAY_UNKNOWN		259	-0.20742448	-0.71727014	0.8888889	1	0.99	2763	tags=31%, list=25%, signal=40%
V$GATA4_Q3	V$GATA4_Q3		113	-0.18600953	-0.71607053	0.96428573	1	0.99	3158	tags=33%, list=28%, signal=45%
TCCATTKW_UNKNOWN	TCCATTKW_UNKNOWN		114	-0.19145566	-0.713346	0.9649123	1	0.99	2329	tags=24%, list=21%, signal=30%
V$CEBP_Q3	V$CEBP_Q3		123	-0.19317998	-0.706553	0.91071427	1	0.99	2291	tags=25%, list=20%, signal=31%
V$EVI1_05	V$EVI1_05		89	-0.23433763	-0.70509803	0.877551	1	0.99	2719	tags=34%, list=24%, signal=44%
V$LMO2COM_02	V$LMO2COM_02		128	-0.22589372	-0.7026596	0.8958333	1	0.99	2955	tags=33%, list=26%, signal=44%
GATAAGR_V$GATA_C	GATAAGR_V$GATA_C		161	-0.23944914	-0.7012483	0.8888889	1	0.99	1581	tags=22%, list=14%, signal=26%
V$NKX62_Q2	V$NKX62_Q2		108	-0.2153603	-0.7011187	0.93877554	1	0.99	3263	tags=38%, list=29%, signal=53%
V$MYOD_Q6_01	V$MYOD_Q6_01		104	-0.2136059	-0.7009445	0.94	1	0.99	2808	tags=31%, list=25%, signal=41%
V$DR3_Q4	V$DR3_Q4		67	-0.21679868	-0.6992012	0.9777778	1	0.99	2729	tags=31%, list=24%, signal=41%
V$AR_01	V$AR_01		72	-0.20802113	-0.69818157	0.9310345	1	0.99	2202	tags=22%, list=20%, signal=27%
ACTGTGA,MIR-27A,MIR-27B	ACTGTGA,MIR-27A,MIR-27B		229	-0.18201955	-0.6975862	0.9818182	1	0.99	2136	tags=20%, list=19%, signal=24%
V$GRE_C	V$GRE_C		63	-0.20916268	-0.6961154	0.9245283	1	0.99	2881	tags=33%, list=26%, signal=45%
CCTGTGA,MIR-513	CCTGTGA,MIR-513		63	-0.19539979	-0.6938548	0.86885244	1	0.99	3420	tags=35%, list=31%, signal=50%
YRTCANNRCGC_UNKNOWN	YRTCANNRCGC_UNKNOWN		35	-0.20322403	-0.6913344	0.94736844	1	0.99	2150	tags=23%, list=19%, signal=28%
YNGTTNNNATT_UNKNOWN	YNGTTNNNATT_UNKNOWN		170	-0.2067074	-0.6884285	0.96	1	0.99	1655	tags=19%, list=15%, signal=22%
V$OCT_Q6	V$OCT_Q6		119	-0.19947562	-0.68831456	0.9361702	1	0.99	2933	tags=33%, list=26%, signal=44%
V$CDPCR1_01	V$CDPCR1_01		59	-0.20563978	-0.68341273	0.96	1	0.99	3052	tags=37%, list=27%, signal=51%
V$PXR_Q2	V$PXR_Q2		122	-0.19447818	-0.68261474	0.9122807	1	0.99	2298	tags=19%, list=21%, signal=23%
V$ZIC1_01	V$ZIC1_01		124	-0.20012829	-0.68215245	0.9423077	1	0.99	2231	tags=25%, list=20%, signal=31%
V$CEBPDELTA_Q6	V$CEBPDELTA_Q6		122	-0.20293237	-0.6806601	0.9433962	1	0.99	2479	tags=27%, list=22%, signal=34%
TCCCRNNRTGC_UNKNOWN	TCCCRNNRTGC_UNKNOWN		80	-0.17103805	-0.67972016	0.89285713	1	0.99	3035	tags=28%, list=27%, signal=37%
V$CEBP_01	V$CEBP_01		120	-0.20461603	-0.6772151	0.93877554	1	0.99	2515	tags=25%, list=22%, signal=32%
AGCACTT,MIR-93,MIR-302A,MIR-302B,MIR-302C,MIR-302D,MIR-372,MIR-373,MIR-520E,MIR-520A,MIR-526B,MIR-520B,MIR-520C,MIR-520D	AGCACTT,MIR-93,MIR-302A,MIR-302B,MIR-302C,MIR-302D,MIR-372,MIR-373,MIR-520E,MIR-520A,MIR-526B,MIR-520B,MIR-520C,MIR-520D		140	-0.1654363	-0.673892	0.91935486	1	0.99	2198	tags=19%, list=20%, signal=23%
GTGGGTGK_UNKNOWN	GTGGGTGK_UNKNOWN		149	-0.19547905	-0.67346674	0.9787234	1	0.99	1724	tags=19%, list=15%, signal=22%
V$HMGIY_Q6	V$HMGIY_Q6		117	-0.20101956	-0.6713771	0.9818182	1	0.99	2321	tags=26%, list=21%, signal=33%
TAANNYSGCG_UNKNOWN	TAANNYSGCG_UNKNOWN		40	-0.16854967	-0.66946423	0.9206349	1	0.99	2663	tags=25%, list=24%, signal=33%
V$POU6F1_01	V$POU6F1_01		117	-0.22111277	-0.66902596	1	1	0.99	1676	tags=19%, list=15%, signal=22%
RACTNNRTTTNC_UNKNOWN	RACTNNRTTTNC_UNKNOWN		58	-0.18358357	-0.6644444	0.96363634	1	0.99	2813	tags=26%, list=25%, signal=34%
GCCNNNWTAAR_UNKNOWN	GCCNNNWTAAR_UNKNOWN		68	-0.21438845	-0.661085	0.9183673	1	1	2885	tags=32%, list=26%, signal=43%
V$CEBPB_01	V$CEBPB_01		135	-0.19261585	-0.6598525	0.98214287	1	1	2301	tags=24%, list=21%, signal=29%
RNTCANNRNNYNATTW_UNKNOWN	RNTCANNRNNYNATTW_UNKNOWN		27	-0.2594652	-0.6568318	0.94827586	1	1	623	tags=15%, list=6%, signal=16%
V$HNF3ALPHA_Q6	V$HNF3ALPHA_Q6		105	-0.19979401	-0.65566653	0.9607843	1	1	2146	tags=25%, list=19%, signal=30%
TCTGATA,MIR-361	TCTGATA,MIR-361		47	-0.20386268	-0.65351886	0.96428573	1	1	3043	tags=32%, list=27%, signal=44%
YATTNATC_UNKNOWN	YATTNATC_UNKNOWN		162	-0.20856205	-0.6528005	0.9791667	1	1	2287	tags=25%, list=20%, signal=31%
TTGCACT,MIR-130A,MIR-301,MIR-130B	TTGCACT,MIR-130A,MIR-301,MIR-130B		179	-0.17096135	-0.6517258	0.98214287	1	1	1580	tags=16%, list=14%, signal=19%
V$ER_Q6_01	V$ER_Q6_01		122	-0.17898567	-0.64915454	1	1	1	1812	tags=18%, list=16%, signal=21%
V$HNF1_01	V$HNF1_01		129	-0.23107618	-0.6491255	0.93333334	1	1	1835	tags=19%, list=16%, signal=22%
V$CACCCBINDINGFACTOR_Q6	V$CACCCBINDINGFACTOR_Q6		146	-0.16598713	-0.64840096	0.98245615	0.9985083	1	2280	tags=19%, list=20%, signal=24%
AAAYRNCTG_UNKNOWN	AAAYRNCTG_UNKNOWN		182	-0.1954032	-0.6438627	0.9791667	0.9999501	1	2790	tags=32%, list=25%, signal=42%
V$ARP1_01	V$ARP1_01		79	-0.21016282	-0.64074916	0.93333334	0.99951	1	1103	tags=13%, list=10%, signal=14%
V$E2A_Q2	V$E2A_Q2		107	-0.21718654	-0.63647276	0.9130435	0.9999855	1	2783	tags=31%, list=25%, signal=41%
V$HNF6_Q6	V$HNF6_Q6		110	-0.19559756	-0.63339317	0.98	0.9991382	1	2243	tags=24%, list=20%, signal=29%
V$COUP_DR1_Q6	V$COUP_DR1_Q6		124	-0.17531526	-0.6252636	1	1	1	2963	tags=27%, list=26%, signal=37%
RGTTAMWNATT_V$HNF1_01	RGTTAMWNATT_V$HNF1_01		43	-0.23492494	-0.62418455	0.98039216	1	1	1077	tags=14%, list=10%, signal=15%
V$AMEF2_Q6	V$AMEF2_Q6		123	-0.19992214	-0.6209674	0.9791667	1	1	2146	tags=25%, list=19%, signal=31%
CCANNAGRKGGC_UNKNOWN	CCANNAGRKGGC_UNKNOWN		55	-0.20621984	-0.61771536	0.98039216	1	1	1370	tags=16%, list=12%, signal=19%
CTATGCA,MIR-153	CTATGCA,MIR-153		107	-0.17223307	-0.6157797	1	1	1	1984	tags=15%, list=18%, signal=18%
KTGGYRSGAA_UNKNOWN	KTGGYRSGAA_UNKNOWN		42	-0.18373774	-0.61329997	0.8103448	1	1	1785	tags=17%, list=16%, signal=20%
V$MSX1_01	V$MSX1_01		98	-0.19398205	-0.6017201	0.9811321	1	1	1699	tags=16%, list=15%, signal=19%
V$AP3_Q6	V$AP3_Q6		122	-0.18402089	-0.5912248	1	1	1	2574	tags=30%, list=23%, signal=38%
YGACNNYACAR_UNKNOWN	YGACNNYACAR_UNKNOWN		44	-0.17567024	-0.57823735	0.9607843	1	1	196	tags=5%, list=2%, signal=5%
V$HOXA4_Q2	V$HOXA4_Q2		125	-0.17959817	-0.5775009	1	1	1	1057	tags=11%, list=9%, signal=12%
V$AP4_01	V$AP4_01		133	-0.16376837	-0.57260627	0.9787234	1	1	2300	tags=20%, list=21%, signal=24%
V$PPAR_DR1_Q2	V$PPAR_DR1_Q2		127	-0.15362324	-0.56669885	1	1	1	2963	tags=24%, list=26%, signal=33%
CAGGTCC,MIR-492	CAGGTCC,MIR-492		28	-0.17502338	-0.56616944	0.98039216	1	1	2679	tags=29%, list=24%, signal=37%
GGGGCCC,MIR-296	GGGGCCC,MIR-296		37	-0.17895456	-0.555766	0.96428573	1	1	3375	tags=38%, list=30%, signal=54%
V$RSRFC4_01	V$RSRFC4_01		121	-0.1952292	-0.54450244	1	1	1	1209	tags=14%, list=11%, signal=16%
V$MYOGNF1_01	V$MYOGNF1_01		20	-0.19599184	-0.5273925	0.9807692	1	1	2963	tags=35%, list=26%, signal=48%
GCAAGAC,MIR-431	GCAAGAC,MIR-431		22	-0.1797943	-0.51677144	0.9818182	1	1	3696	tags=41%, list=33%, signal=61%
V$HNF1_C	V$HNF1_C		120	-0.1699952	-0.5134691	1	1	1	1478	tags=13%, list=13%, signal=14%
GGTAACC,MIR-409-5P	GGTAACC,MIR-409-5P		19	-0.17578614	-0.51079	0.9807692	1	1	403	tags=5%, list=4%, signal=5%
V$TBP_01	V$TBP_01		115	-0.16078968	-0.5037599	1	1	1	3495	tags=37%, list=31%, signal=53%
V$NRSF_01	V$NRSF_01		52	-0.1904895	-0.46759993	1	1	1	2639	tags=29%, list=24%, signal=38%
V$PPARG_01	V$PPARG_01		21	-0.14157516	-0.45747015	1	1	1	2556	tags=19%, list=23%, signal=25%
V$MEF2_02	V$MEF2_02		115	-0.16631687	-0.4490845	1	0.99779	1	2852	tags=27%, list=25%, signal=36%
