# Supplementary material for: A genomic analysis of mouse models of breast cancer reveals molecular features of mouse models and relationships to human breast cancer
Source: Breast Cancer Res. 2014 Jun 5;16(3):R59. doi: 10.1186/bcr3672 (PMC4078930; doi:10.1186/bcr3672)
Supplement: Additional file 11 — GSEA for mouse models compared to all other models or to mammary gland development. Listed by model. [file bcr3672-S11.zip › AdditionalFile11/p53_Mut/Vs_other_models/C3/Upregulated_in_p53_mut_vs_otherModels.txt]

NAME	GS<br> follow link to MSigDB	GS DETAILS	SIZE	ES	NES	NOM p-val	FDR q-val	FWER p-val	RANK AT MAX	LEADING EDGE
V$IRF2_01	V$IRF2_01	Details ...	55	0.5291036	1.7522681	0.023255814	0.75000465	0.32	2178	tags=45%, list=19%, signal=56%
V$NFKAPPAB65_01	V$NFKAPPAB65_01	Details ...	123	0.43442667	1.6098799	0	1	0.52	1338	tags=24%, list=12%, signal=27%
V$ISRE_01	V$ISRE_01	Details ...	109	0.48800984	1.606802	0.024390243	0.85268813	0.52	2340	tags=39%, list=21%, signal=48%
V$NFKAPPAB_01	V$NFKAPPAB_01	Details ...	125	0.43339998	1.5985407	0.020408163	0.7338104	0.55	1338	tags=26%, list=12%, signal=29%
V$ICSBP_Q6	V$ICSBP_Q6	Details ...	119	0.47769934	1.5812753	0.025	0.6918742	0.59	2340	tags=45%, list=21%, signal=57%
V$IRF_Q6	V$IRF_Q6	Details ...	115	0.5018737	1.570555	0.025	0.6352056	0.62	2340	tags=42%, list=21%, signal=52%
GGGNNTTTCC_V$NFKB_Q6_01	GGGNNTTTCC_V$NFKB_Q6_01	Details ...	69	0.5045032	1.5618908	0	0.58333516	0.63	1364	tags=33%, list=12%, signal=38%
V$NFKB_Q6	V$NFKB_Q6	Details ...	130	0.4276341	1.5470245	0	0.57588375	0.66	1537	tags=27%, list=14%, signal=31%
V$AR_03	V$AR_03	Details ...	33	0.48193675	1.5443878	0.019607844	0.52746964	0.66	1552	tags=27%, list=14%, signal=32%
TACAATC,MIR-508	TACAATC,MIR-508	Details ...	34	0.46630037	1.5255833	0.022727273	0.5769108	0.68	1978	tags=32%, list=18%, signal=39%
STTTCRNTTT_V$IRF_Q6	STTTCRNTTT_V$IRF_Q6	Details ...	92	0.46990594	1.4653699	0.029411765	0.8881585	0.77	2250	tags=39%, list=20%, signal=49%
ACATATC,MIR-190	ACATATC,MIR-190	Details ...	26	0.48975056	1.4526373	0.0625	0.90381044	0.79	2101	tags=35%, list=19%, signal=43%
V$CREL_01	V$CREL_01	Details ...	136	0.3918901	1.4389788	0	0.9355463	0.8	1364	tags=22%, list=12%, signal=25%
V$NFKB_Q6_01	V$NFKB_Q6_01	Details ...	113	0.39022982	1.4294848	0.06382979	0.9420277	0.82	1318	tags=26%, list=12%, signal=29%
V$PAX8_B	V$PAX8_B	Details ...	45	0.44607705	1.4238238	0.01923077	0.9161939	0.82	2632	tags=47%, list=24%, signal=61%
CTCTGGA,MIR-520A,MIR-525	CTCTGGA,MIR-520A,MIR-525	Details ...	80	0.3795928	1.4183203	0.07317073	0.90294605	0.82	2172	tags=34%, list=19%, signal=42%
V$TEL2_Q6	V$TEL2_Q6	Details ...	109	0.33634523	1.418043	0.08108108	0.85073864	0.82	3239	tags=40%, list=29%, signal=56%
V$CREB_Q2_01	V$CREB_Q2_01	Details ...	101	0.3536884	1.4103206	0.02	0.86079556	0.82	3065	tags=38%, list=27%, signal=51%
V$STAT5B_01	V$STAT5B_01	Details ...	125	0.39277247	1.3989012	0.0625	0.87937367	0.82	1835	tags=24%, list=16%, signal=28%
ACCAATC,MIR-509	ACCAATC,MIR-509	Details ...	19	0.49815682	1.3825213	0.09090909	0.9644035	0.82	464	tags=21%, list=4%, signal=22%
CCAWNWWNNNGGC_UNKNOWN	CCAWNWWNNNGGC_UNKNOWN	Details ...	32	0.37211144	1.3681426	0.06	0.99712557	0.84	1404	tags=25%, list=13%, signal=29%
V$ETS2_B	V$ETS2_B	Details ...	144	0.36999115	1.3379225	0.11111111	1	0.87	1830	tags=28%, list=16%, signal=33%
V$LEF1_Q6	V$LEF1_Q6	Details ...	126	0.37143123	1.3261098	0.040816326	1	0.87	1832	tags=27%, list=16%, signal=32%
V$IRF1_01	V$IRF1_01	Details ...	122	0.37431926	1.3132497	0.07317073	1	0.87	1071	tags=20%, list=10%, signal=22%
V$SRF_Q6	V$SRF_Q6	Details ...	133	0.38412696	1.3016075	0.1632653	1	0.88	1629	tags=26%, list=15%, signal=30%
V$TAXCREB_02	V$TAXCREB_02	Details ...	15	0.48896217	1.2960536	0.17073171	1	0.89	2681	tags=40%, list=24%, signal=53%
TCTAGAG,MIR-517	TCTAGAG,MIR-517	Details ...	29	0.4299577	1.2929595	0.18604651	1	0.89	803	tags=24%, list=7%, signal=26%
YAATNANRNNNCAG_UNKNOWN	YAATNANRNNNCAG_UNKNOWN	Details ...	33	0.42439282	1.2865189	0.11764706	1	0.9	2501	tags=42%, list=22%, signal=54%
TTCCGTT,MIR-191	TTCCGTT,MIR-191	Details ...	18	0.46264	1.2808859	0.12195122	1	0.9	1525	tags=33%, list=14%, signal=39%
TTTGCAG,MIR-518A-2	TTTGCAG,MIR-518A-2	Details ...	98	0.3066262	1.2713921	0.10869565	1	0.91	2126	tags=22%, list=19%, signal=27%
TATCTGG,MIR-488	TATCTGG,MIR-488	Details ...	32	0.40053362	1.2657288	0.12244898	1	0.91	2519	tags=44%, list=22%, signal=56%
CTCAAGA,MIR-526B	CTCAAGA,MIR-526B	Details ...	38	0.40150434	1.2648842	0.1590909	1	0.91	2043	tags=29%, list=18%, signal=35%
GCGSCMNTTT_UNKNOWN	GCGSCMNTTT_UNKNOWN	Details ...	30	0.3628296	1.2518444	0.18181819	1	0.91	1140	tags=17%, list=10%, signal=19%
V$USF_Q6_01	V$USF_Q6_01	Details ...	103	0.29939207	1.2416979	0.13043478	1	0.93	1999	tags=25%, list=18%, signal=30%
AACATTC,MIR-409-3P	AACATTC,MIR-409-3P	Details ...	63	0.34892455	1.227004	0.16666667	1	0.94	2402	tags=32%, list=21%, signal=40%
ACACTGG,MIR-199A,MIR-199B	ACACTGG,MIR-199A,MIR-199B	Details ...	80	0.31815127	1.2252389	0.10526316	1	0.94	1686	tags=19%, list=15%, signal=22%
V$STAT1_01	V$STAT1_01	Details ...	37	0.3201439	1.222552	0.23913044	1	0.94	73	tags=8%, list=1%, signal=8%
V$SP1_01	V$SP1_01	Details ...	126	0.2960177	1.2210555	0.16	1	0.94	2801	tags=33%, list=25%, signal=44%
V$NFKB_C	V$NFKB_C	Details ...	136	0.32040274	1.2129861	0.15384616	1	0.96	1701	tags=22%, list=15%, signal=26%
WWTAAGGC_UNKNOWN	WWTAAGGC_UNKNOWN	Details ...	73	0.3583031	1.2119213	0.15555556	1	0.96	2410	tags=34%, list=22%, signal=43%
V$CREB_Q4_01	V$CREB_Q4_01	Details ...	103	0.29488766	1.2101403	0.15	1	0.96	2919	tags=33%, list=26%, signal=44%
MGGAAGTG_V$GABP_B	MGGAAGTG_V$GABP_B	Details ...	357	0.2786845	1.2029846	0.2	1	0.96	3329	tags=38%, list=30%, signal=52%
V$SRF_01	V$SRF_01	Details ...	37	0.39099488	1.2025532	0.19607843	1	0.96	3282	tags=46%, list=29%, signal=65%
V$MYCMAX_03	V$MYCMAX_03	Details ...	116	0.27695686	1.202472	0.1875	1	0.96	2141	tags=28%, list=19%, signal=34%
CTGRYYYNATT_UNKNOWN	CTGRYYYNATT_UNKNOWN	Details ...	34	0.37724227	1.1945659	0.1923077	1	0.96	1755	tags=29%, list=16%, signal=35%
AGTCAGC,MIR-345	AGTCAGC,MIR-345	Details ...	27	0.38474506	1.1910623	0.24	1	0.96	2481	tags=41%, list=22%, signal=52%
V$CREB_01	V$CREB_01	Details ...	121	0.2871089	1.1905332	0.17073171	1	0.96	2919	tags=34%, list=26%, signal=45%
CTAGGAA,MIR-384	CTAGGAA,MIR-384	Details ...	31	0.3753828	1.1873865	0.27083334	1	0.96	2369	tags=29%, list=21%, signal=37%
V$PR_01	V$PR_01	Details ...	68	0.35775	1.1814618	0.27659574	1	0.96	1746	tags=24%, list=16%, signal=28%
AGGAAGC,MIR-516-3P	AGGAAGC,MIR-516-3P	Details ...	51	0.34106576	1.1808054	0.16666667	1	0.96	448	tags=16%, list=4%, signal=16%
GTTAAAG,MIR-302B	GTTAAAG,MIR-302B	Details ...	38	0.39669144	1.1791743	0.4	1	0.96	615	tags=18%, list=5%, signal=19%
V$HIF1_Q5	V$HIF1_Q5	Details ...	121	0.30371723	1.1751282	0.17391305	1	0.96	2166	tags=31%, list=19%, signal=38%
RYTGCNWTGGNR_UNKNOWN	RYTGCNWTGGNR_UNKNOWN	Details ...	52	0.3413845	1.1700151	0.27450982	1	0.96	2035	tags=27%, list=18%, signal=33%
V$STAT5A_01	V$STAT5A_01	Details ...	129	0.3215139	1.1697376	0.21568628	1	0.96	1691	tags=19%, list=15%, signal=23%
V$AR_Q2	V$AR_Q2	Details ...	55	0.3746966	1.1681954	0.29787233	1	0.96	1755	tags=25%, list=16%, signal=30%
CCTGAGT,MIR-510	CCTGAGT,MIR-510	Details ...	22	0.37037075	1.1658858	0.27272728	1	0.96	480	tags=14%, list=4%, signal=14%
V$PR_Q2	V$PR_Q2	Details ...	117	0.30998164	1.1658818	0.20408164	1	0.96	900	tags=15%, list=8%, signal=16%
V$SREBP_Q3	V$SREBP_Q3	Details ...	116	0.33912575	1.1651934	0.22222222	1	0.96	1839	tags=24%, list=16%, signal=29%
V$SPZ1_01	V$SPZ1_01	Details ...	127	0.285999	1.1641302	0.23913044	1	0.96	1752	tags=22%, list=16%, signal=26%
V$HIF1_Q3	V$HIF1_Q3	Details ...	116	0.29591334	1.1640005	0.19148937	1	0.96	2166	tags=27%, list=19%, signal=33%
TACTTGA,MIR-26A,MIR-26B	TACTTGA,MIR-26A,MIR-26B		144	0.3062628	1.1625328	0.19512194	1	0.97	2773	tags=37%, list=25%, signal=48%
V$IRF1_Q6	V$IRF1_Q6		130	0.3347969	1.1610456	0.26666668	1	0.97	2180	tags=33%, list=19%, signal=41%
V$GR_Q6_01	V$GR_Q6_01		129	0.3268593	1.1577256	0.18367347	1	0.97	2577	tags=33%, list=23%, signal=42%
V$USF2_Q6	V$USF2_Q6		126	0.2563168	1.1553664	0.21568628	1	0.97	3097	tags=35%, list=28%, signal=48%
V$PR_02	V$PR_02		72	0.3424151	1.1538801	0.3043478	1	0.97	2297	tags=31%, list=21%, signal=38%
CTTTGTA,MIR-524	CTTTGTA,MIR-524		227	0.26551017	1.1538461	0.24444444	1	0.97	1784	tags=20%, list=16%, signal=23%
TTTTGAG,MIR-373	TTTTGAG,MIR-373		116	0.27399257	1.150902	0.23255815	1	0.97	2033	tags=22%, list=18%, signal=27%
TAGCTTT,MIR-9	TAGCTTT,MIR-9		127	0.2985793	1.1484627	0.26086956	1	0.97	2180	tags=26%, list=19%, signal=32%
V$CREB_02	V$CREB_02		122	0.26907188	1.1449375	0.23076923	1	0.97	2963	tags=31%, list=26%, signal=42%
V$CEBPB_02	V$CEBPB_02		137	0.31021464	1.1376119	0.20454545	1	0.97	720	tags=15%, list=6%, signal=16%
V$E2F_Q2	V$E2F_Q2		79	0.2954701	1.1361734	0.17073171	1	0.97	2972	tags=38%, list=27%, signal=51%
YYCATTCAWW_UNKNOWN	YYCATTCAWW_UNKNOWN		91	0.31040564	1.1331941	0.24489796	1	0.97	2215	tags=31%, list=20%, signal=38%
TGANNYRGCA_V$TCF11MAFG_01	TGANNYRGCA_V$TCF11MAFG_01		146	0.2923647	1.1271193	0.3148148	1	0.97	2994	tags=37%, list=27%, signal=50%
V$ELK1_01	V$ELK1_01		124	0.27190953	1.1270143	0.3611111	1	0.97	2829	tags=29%, list=25%, signal=38%
V$MYCMAX_02	V$MYCMAX_02		117	0.29381132	1.1267393	0.2682927	1	0.97	1809	tags=26%, list=16%, signal=31%
V$ETS_Q4	V$ETS_Q4		130	0.29530776	1.1251723	0.33333334	1	0.97	2741	tags=35%, list=24%, signal=46%
SNACANNNYSYAGA_UNKNOWN	SNACANNNYSYAGA_UNKNOWN		30	0.29947332	1.1250361	0.36	1	0.97	2899	tags=37%, list=26%, signal=49%
TAGGTCA,MIR-192,MIR-215	TAGGTCA,MIR-192,MIR-215		23	0.35622236	1.1248885	0.325	1	0.97	445	tags=17%, list=4%, signal=18%
V$STAT3_02	V$STAT3_02		63	0.32686532	1.1209661	0.34042552	1	0.97	2060	tags=30%, list=18%, signal=37%
V$TFIIA_Q6	V$TFIIA_Q6		137	0.29458496	1.1199342	0.3125	1	0.97	1625	tags=21%, list=15%, signal=24%
TGAGATT,MIR-216	TGAGATT,MIR-216		56	0.26511058	1.1138468	0.2857143	1	0.97	2557	tags=32%, list=23%, signal=41%
TGACGTCA_V$ATF3_Q6	TGACGTCA_V$ATF3_Q6		107	0.26954746	1.109015	0.22916667	1	0.97	2919	tags=33%, list=26%, signal=44%
V$SRF_Q5_01	V$SRF_Q5_01		116	0.32812908	1.1032592	0.3265306	1	0.97	2034	tags=28%, list=18%, signal=33%
V$NRF2_01	V$NRF2_01		121	0.23374777	1.099901	0.33333334	1	0.98	3257	tags=32%, list=29%, signal=45%
RGAGGAARY_V$PU1_Q6	RGAGGAARY_V$PU1_Q6		237	0.30845308	1.0953999	0.27659574	1	0.98	2188	tags=27%, list=20%, signal=33%
TCCAGAG,MIR-518C	TCCAGAG,MIR-518C		69	0.31105742	1.0953759	0.31578946	1	0.98	790	tags=14%, list=7%, signal=15%
ATACCTC,MIR-202	ATACCTC,MIR-202		88	0.29213697	1.0953044	0.24444444	1	0.98	2273	tags=26%, list=20%, signal=33%
V$TCF4_Q5	V$TCF4_Q5		116	0.33547604	1.0933564	0.29166666	1	0.98	1699	tags=20%, list=15%, signal=23%
GGGACCA,MIR-133A,MIR-133B	GGGACCA,MIR-133A,MIR-133B		101	0.2458008	1.0928805	0.225	1	0.98	1441	tags=18%, list=13%, signal=20%
CCAATNNSNNNGCG_UNKNOWN	CCAATNNSNNNGCG_UNKNOWN		28	0.3317226	1.0904574	0.33333334	1	0.98	1956	tags=29%, list=17%, signal=35%
CCGNMNNTNACG_UNKNOWN	CCGNMNNTNACG_UNKNOWN		38	0.2794065	1.0897069	0.34146342	1	0.98	1117	tags=13%, list=10%, signal=15%
AGTCTTA,MIR-499	AGTCTTA,MIR-499		34	0.3141946	1.0866094	0.29545453	1	0.98	1778	tags=24%, list=16%, signal=28%
AAAGACA,MIR-511	AAAGACA,MIR-511		103	0.30060717	1.0839483	0.3255814	1	0.98	1778	tags=25%, list=16%, signal=30%
V$ETS1_B	V$ETS1_B		128	0.29708734	1.0838888	0.25	1	0.98	1747	tags=22%, list=16%, signal=26%
V$MYC_Q2	V$MYC_Q2		97	0.2613863	1.0811996	0.31111112	1	0.98	3097	tags=34%, list=28%, signal=47%
V$AP2REP_01	V$AP2REP_01		85	0.2916695	1.0807554	0.3409091	1	0.98	2180	tags=25%, list=19%, signal=30%
V$STAT_01	V$STAT_01		133	0.28646737	1.080476	0.30232558	1	0.98	1835	tags=21%, list=16%, signal=25%
YGCGYRCGC_UNKNOWN	YGCGYRCGC_UNKNOWN		139	0.2490836	1.0782443	0.34210527	1	0.98	2463	tags=24%, list=22%, signal=31%
V$SRF_C	V$SRF_C		116	0.3051831	1.0782083	0.3469388	1	0.98	2034	tags=26%, list=18%, signal=31%
GTATTAT,MIR-369-3P	GTATTAT,MIR-369-3P		96	0.28570694	1.0760323	0.3488372	1	0.98	2087	tags=24%, list=19%, signal=29%
TTGCWCAAY_V$CEBPB_02	TTGCWCAAY_V$CEBPB_02		36	0.3403682	1.0752122	0.3478261	1	0.98	2145	tags=31%, list=19%, signal=38%
V$VDR_Q6	V$VDR_Q6		125	0.28250337	1.0744573	0.25925925	1	0.98	2453	tags=26%, list=22%, signal=33%
GTGACGY_V$E4F1_Q6	GTGACGY_V$E4F1_Q6		316	0.22891732	1.0741513	0.36363637	1	0.98	1701	tags=16%, list=15%, signal=18%
V$AP2_Q6	V$AP2_Q6		127	0.24107823	1.0712572	0.33333334	1	0.98	2292	tags=24%, list=20%, signal=29%
V$PEA3_Q6	V$PEA3_Q6		117	0.31170514	1.0668732	0.3617021	1	0.98	2352	tags=28%, list=21%, signal=35%
AGCTCCT,MIR-28	AGCTCCT,MIR-28		40	0.30412585	1.0627404	0.41304347	1	0.98	2761	tags=30%, list=25%, signal=40%
GTAAACC,MIR-299-5P	GTAAACC,MIR-299-5P		31	0.34279874	1.0609659	0.34285715	1	0.98	2014	tags=26%, list=18%, signal=31%
V$PBX1_02	V$PBX1_02		67	0.32331264	1.0586054	0.3773585	1	0.98	3059	tags=39%, list=27%, signal=53%
ATAGGAA,MIR-202	ATAGGAA,MIR-202		52	0.3031037	1.0581698	0.3846154	1	0.98	3165	tags=37%, list=28%, signal=51%
TCTGGAC,MIR-198	TCTGGAC,MIR-198		39	0.2905456	1.0580479	0.35897437	1	0.98	2295	tags=28%, list=20%, signal=35%
GTTATAT,MIR-410	GTTATAT,MIR-410		48	0.3511599	1.0580124	0.5	1	0.98	2088	tags=29%, list=19%, signal=36%
ATGAAGG,MIR-205	ATGAAGG,MIR-205		75	0.3103066	1.0577384	0.35714287	1	0.98	2754	tags=37%, list=25%, signal=49%
CAGTATT,MIR-200B,MIR-200C,MIR-429	CAGTATT,MIR-200B,MIR-200C,MIR-429		243	0.27525315	1.0556455	0.41463414	1	0.98	1806	tags=23%, list=16%, signal=26%
CTTGTAT,MIR-381	CTTGTAT,MIR-381		96	0.27628353	1.0547382	0.375	1	0.98	2735	tags=34%, list=24%, signal=45%
CCCACAT,MIR-299-3P	CCCACAT,MIR-299-3P		25	0.35149786	1.0520978	0.42553192	1	0.98	1225	tags=20%, list=11%, signal=22%
CACTTTG,MIR-520G,MIR-520H	CACTTTG,MIR-520G,MIR-520H		118	0.2511149	1.048259	0.37777779	1	0.98	2418	tags=25%, list=22%, signal=31%
V$GR_01	V$GR_01		100	0.32516006	1.0467361	0.4	1	0.98	1625	tags=21%, list=15%, signal=24%
V$E4F1_Q6	V$E4F1_Q6		131	0.23904234	1.0420772	0.35849056	1	0.98	2735	tags=27%, list=24%, signal=36%
V$ZF5_01	V$ZF5_01		123	0.26133198	1.0352452	0.3617021	1	0.98	2484	tags=29%, list=22%, signal=37%
V$CREBP1_Q2	V$CREBP1_Q2		118	0.25396293	1.0344704	0.3888889	1	0.98	3065	tags=34%, list=27%, signal=46%
CATTGTYY_V$SOX9_B1	CATTGTYY_V$SOX9_B1		181	0.26794398	1.034458	0.5	1	0.98	2502	tags=31%, list=22%, signal=40%
V$MTF1_Q4	V$MTF1_Q4		125	0.27539024	1.0339754	0.31111112	1	0.98	1077	tags=15%, list=10%, signal=17%
RYTGCNNRGNAAC_V$MIF1_01	RYTGCNNRGNAAC_V$MIF1_01		33	0.32931653	1.0301937	0.42	1	0.98	2125	tags=30%, list=19%, signal=37%
ATGTAGC,MIR-221,MIR-222	ATGTAGC,MIR-221,MIR-222		56	0.30056402	1.029421	0.41666666	1	0.98	2855	tags=39%, list=25%, signal=52%
V$HNF4_Q6	V$HNF4_Q6		125	0.29052603	1.0290785	0.41509435	1	0.98	1133	tags=16%, list=10%, signal=18%
V$CREB_Q3	V$CREB_Q3		115	0.24124898	1.0280411	0.44186047	1	0.98	1825	tags=21%, list=16%, signal=25%
V$CETS1P54_01	V$CETS1P54_01		128	0.23276587	1.0266737	0.43243244	1	0.98	3257	tags=35%, list=29%, signal=49%
ACCAAAG,MIR-9	ACCAAAG,MIR-9		255	0.23508878	1.0260476	0.41860464	1	0.98	2690	tags=29%, list=24%, signal=37%
V$POU3F2_01	V$POU3F2_01		49	0.3417626	1.0240448	0.42222223	1	0.99	2479	tags=37%, list=22%, signal=47%
AACTGGA,MIR-145	AACTGGA,MIR-145		117	0.2541459	1.023234	0.375	0.99813986	0.99	3595	tags=43%, list=32%, signal=62%
V$PU1_Q6	V$PU1_Q6		110	0.2768749	1.021972	0.40425533	0.9963673	0.99	951	tags=14%, list=8%, signal=15%
AAGCACT,MIR-520F	AAGCACT,MIR-520F		102	0.25642705	1.0182861	0.44444445	1	0.99	2420	tags=26%, list=22%, signal=33%
V$AP1_Q4	V$AP1_Q4		137	0.2664698	1.0156245	0.44444445	1	0.99	1259	tags=17%, list=11%, signal=19%
AAAGGAT,MIR-501	AAAGGAT,MIR-501		72	0.2683879	1.014578	0.4390244	1	0.99	2096	tags=22%, list=19%, signal=27%
ACTGAAA,MIR-30A-3P,MIR-30E-3P	ACTGAAA,MIR-30A-3P,MIR-30E-3P		94	0.28067166	1.0126042	0.54	1	0.99	2728	tags=28%, list=24%, signal=36%
TCTGATC,MIR-383	TCTGATC,MIR-383		20	0.32781982	1.0123006	0.45	0.99578357	0.99	294	tags=10%, list=3%, signal=10%
GGCACAT,MIR-455	GGCACAT,MIR-455		28	0.2867884	1.0099242	0.39473686	0.9990351	0.99	3650	tags=36%, list=33%, signal=53%
TTGCCAA,MIR-182	TTGCCAA,MIR-182		160	0.25209934	1.007215	0.4090909	1	0.99	2421	tags=28%, list=22%, signal=35%
V$SOX9_B1	V$SOX9_B1		114	0.28737655	1.0052243	0.40425533	1	0.99	2313	tags=26%, list=21%, signal=33%
V$LFA1_Q6	V$LFA1_Q6		123	0.2737067	1.0045502	0.42857143	0.9975633	0.99	1616	tags=21%, list=14%, signal=24%
V$TAXCREB_01	V$TAXCREB_01		70	0.27483147	1.0028338	0.42553192	0.99798477	0.99	1737	tags=21%, list=16%, signal=25%
ATGTCAC,MIR-489	ATGTCAC,MIR-489		42	0.29165524	1.0022374	0.4347826	0.99356496	0.99	2270	tags=26%, list=20%, signal=33%
V$AML1_01	V$AML1_01		129	0.2845577	1.0019305	0.4318182	0.9882103	0.99	694	tags=15%, list=6%, signal=16%
V$AML1_Q6	V$AML1_Q6		129	0.2845577	1.0019305	0.4318182	0.98134774	0.99	694	tags=15%, list=6%, signal=16%
GGAANCGGAANY_UNKNOWN	GGAANCGGAANY_UNKNOWN		52	0.23783703	0.9969714	0.47619048	0.9930128	0.99	4498	tags=56%, list=40%, signal=93%
V$DR4_Q2	V$DR4_Q2		118	0.2738911	0.9968118	0.47619048	0.9866546	0.99	1474	tags=18%, list=13%, signal=20%
ATAAGCT,MIR-21	ATAAGCT,MIR-21		69	0.28169852	0.99253696	0.41463414	0.99652725	1	686	tags=16%, list=6%, signal=17%
V$YY1_Q6	V$YY1_Q6		113	0.20857787	0.9907816	0.52380955	0.9960717	1	2366	tags=18%, list=21%, signal=22%
V$SREBP1_Q6	V$SREBP1_Q6		129	0.27510118	0.9845963	0.44680852	1	1	1770	tags=22%, list=16%, signal=26%
V$LEF1_Q2	V$LEF1_Q2		104	0.2712203	0.98399955	0.5192308	1	1	2279	tags=27%, list=20%, signal=33%
ATGTACA,MIR-493	ATGTACA,MIR-493		142	0.24733408	0.98325646	0.5714286	1	1	2119	tags=22%, list=19%, signal=27%
CCTNTMAGA_UNKNOWN	CCTNTMAGA_UNKNOWN		63	0.28613472	0.9818734	0.45454547	1	1	1516	tags=19%, list=14%, signal=22%
V$CDP_02	V$CDP_02		54	0.33114994	0.9808954	0.5	1	1	3637	tags=48%, list=32%, signal=71%
ACTWSNACTNY_UNKNOWN	ACTWSNACTNY_UNKNOWN		40	0.2467628	0.98074555	0.5	0.9937788	1	1074	tags=18%, list=10%, signal=19%
ACATTCC,MIR-1,MIR-206	ACATTCC,MIR-1,MIR-206		140	0.23031366	0.9784915	0.46666667	0.9966788	1	2416	tags=24%, list=22%, signal=31%
WCTCNATGGY_UNKNOWN	WCTCNATGGY_UNKNOWN		30	0.2760537	0.9774817	0.47272727	0.9930852	1	573	tags=10%, list=5%, signal=11%
V$GR_Q6	V$GR_Q6		122	0.29842392	0.972778	0.375	1	1	2485	tags=31%, list=22%, signal=40%
V$NRF1_Q6	V$NRF1_Q6		117	0.21780115	0.9709878	0.5294118	1	1	3713	tags=38%, list=33%, signal=56%
GCGNNANTTCC_UNKNOWN	GCGNNANTTCC_UNKNOWN		63	0.24729235	0.96863276	0.42857143	1	1	2611	tags=29%, list=23%, signal=37%
V$STAT_Q6	V$STAT_Q6		133	0.23736003	0.9684805	0.4489796	0.9990301	1	2479	tags=26%, list=22%, signal=33%
V$CREBP1CJUN_01	V$CREBP1CJUN_01		119	0.23806326	0.9662484	0.53333336	1	1	2919	tags=31%, list=26%, signal=42%
GGCNNMSMYNTTG_UNKNOWN	GGCNNMSMYNTTG_UNKNOWN		35	0.25011718	0.9546217	0.65909094	1	1	2436	tags=23%, list=22%, signal=29%
V$NGFIC_01	V$NGFIC_01		113	0.247255	0.9511558	0.5208333	1	1	2516	tags=26%, list=22%, signal=33%
V$ARNT_02	V$ARNT_02		115	0.22482216	0.9510969	0.5277778	1	1	2149	tags=27%, list=19%, signal=33%
CCCNNGGGAR_V$OLF1_01	CCCNNGGGAR_V$OLF1_01		153	0.25283664	0.947458	0.5510204	1	1	1616	tags=18%, list=14%, signal=21%
V$AP2_Q6_01	V$AP2_Q6_01		124	0.2433903	0.9456043	0.53333336	1	1	2356	tags=27%, list=21%, signal=34%
V$USF_02	V$USF_02		121	0.21883145	0.9453395	0.53488374	1	1	2060	tags=22%, list=18%, signal=27%
V$ATF3_Q6	V$ATF3_Q6		117	0.22422157	0.9443852	0.6	1	1	2516	tags=25%, list=22%, signal=32%
V$ELK1_02	V$ELK1_02		113	0.20194587	0.9440479	0.5555556	1	1	4087	tags=45%, list=36%, signal=70%
ATTCTTT,MIR-186	ATTCTTT,MIR-186		128	0.23879081	0.9428105	0.5116279	1	1	2857	tags=33%, list=26%, signal=44%
V$NERF_Q2	V$NERF_Q2		125	0.27188763	0.9426772	0.5833333	1	1	2502	tags=30%, list=22%, signal=38%
GGGCATT,MIR-365	GGGCATT,MIR-365		60	0.28634986	0.9421805	0.61538464	1	1	2096	tags=27%, list=19%, signal=33%
RACCACAR_V$AML_Q6	RACCACAR_V$AML_Q6		138	0.2628683	0.9409581	0.53333336	1	1	1820	tags=24%, list=16%, signal=28%
V$OCT1_B	V$OCT1_B		125	0.2758382	0.9404966	0.5882353	1	1	1590	tags=23%, list=14%, signal=27%
V$CEBPA_01	V$CEBPA_01		119	0.2687305	0.9404691	0.61538464	1	1	3186	tags=39%, list=28%, signal=55%
YWATTWNNRGCT_UNKNOWN	YWATTWNNRGCT_UNKNOWN		32	0.31642625	0.93859094	0.5686275	1	1	2353	tags=38%, list=21%, signal=47%
V$FXR_Q3	V$FXR_Q3		48	0.31927815	0.93849665	0.5833333	1	1	628	tags=13%, list=6%, signal=13%
TTCYNRGAA_V$STAT5B_01	TTCYNRGAA_V$STAT5B_01		165	0.25203428	0.9332759	0.5531915	1	1	2178	tags=21%, list=19%, signal=26%
GTTRYCATRR_UNKNOWN	GTTRYCATRR_UNKNOWN		67	0.25191167	0.93117684	0.4893617	1	1	1964	tags=22%, list=18%, signal=27%
TGCACTG,MIR-148A,MIR-152,MIR-148B	TGCACTG,MIR-148A,MIR-152,MIR-148B		125	0.23508412	0.93057185	0.5625	1	1	3100	tags=32%, list=28%, signal=44%
RAAGNYNNCTTY_UNKNOWN	RAAGNYNNCTTY_UNKNOWN		71	0.28051487	0.9289153	0.537037	1	1	1010	tags=15%, list=9%, signal=17%
TGCGCANK_UNKNOWN	TGCGCANK_UNKNOWN		250	0.18862717	0.92852044	0.575	1	1	2247	tags=19%, list=20%, signal=23%
V$EGR_Q6	V$EGR_Q6		134	0.22530583	0.9280112	0.52	1	1	3081	tags=33%, list=28%, signal=45%
V$COREBINDINGFACTOR_Q6	V$COREBINDINGFACTOR_Q6		138	0.26426807	0.9274269	0.5217391	1	1	2129	tags=28%, list=19%, signal=34%
GGCAGTG,MIR-324-3P	GGCAGTG,MIR-324-3P		48	0.27897274	0.9235111	0.6530612	1	1	2122	tags=25%, list=19%, signal=31%
V$T3R_Q6	V$T3R_Q6		117	0.23556913	0.92344415	0.57894737	1	1	1981	tags=23%, list=18%, signal=28%
CAGCACT,MIR-512-3P	CAGCACT,MIR-512-3P		62	0.25577015	0.92307526	0.6136364	1	1	1778	tags=23%, list=16%, signal=27%
CATTTCA,MIR-203	CATTTCA,MIR-203		129	0.22646427	0.92219985	0.58536583	1	1	3563	tags=43%, list=32%, signal=63%
GGCKCATGS_UNKNOWN	GGCKCATGS_UNKNOWN		29	0.2678949	0.92175794	0.53846157	1	1	3398	tags=41%, list=30%, signal=59%
V$CREB_Q4	V$CREB_Q4		115	0.23704176	0.92153186	0.59183675	1	1	3257	tags=34%, list=29%, signal=47%
TGACAGNY_V$MEIS1_01	TGACAGNY_V$MEIS1_01		378	0.23366714	0.92111546	0.5833333	1	1	1981	tags=22%, list=18%, signal=25%
V$ZIC3_01	V$ZIC3_01		137	0.26965395	0.9177406	0.67346936	1	1	1770	tags=22%, list=16%, signal=26%
TGAYRTCA_V$ATF3_Q6	TGAYRTCA_V$ATF3_Q6		259	0.22455911	0.9171536	0.5714286	1	1	2488	tags=24%, list=22%, signal=31%
TAAYNRNNTCC_UNKNOWN	TAAYNRNNTCC_UNKNOWN		78	0.2827668	0.9160105	0.58	1	1	1756	tags=22%, list=16%, signal=26%
V$NFAT_Q4_01	V$NFAT_Q4_01		135	0.26044223	0.91255766	0.65909094	1	1	1433	tags=18%, list=13%, signal=20%
V$BACH2_01	V$BACH2_01		140	0.24204034	0.91188174	0.59183675	1	1	1259	tags=16%, list=11%, signal=17%
V$MAF_Q6	V$MAF_Q6		144	0.23957214	0.90932083	0.627907	1	1	1449	tags=16%, list=13%, signal=18%
V$ATF_B	V$ATF_B		93	0.23992412	0.9068051	0.6304348	1	1	2533	tags=28%, list=23%, signal=36%
GAGCCTG,MIR-484	GAGCCTG,MIR-484		52	0.24665155	0.9043099	0.6086956	1	1	703	tags=12%, list=6%, signal=12%
AACTGAC,MIR-223	AACTGAC,MIR-223		54	0.26966223	0.9009007	0.61538464	1	1	2120	tags=30%, list=19%, signal=36%
V$HMX1_01	V$HMX1_01		20	0.31741992	0.90058583	0.63265306	1	1	521	tags=15%, list=5%, signal=16%
V$AHR_Q5	V$AHR_Q5		105	0.21191455	0.9004197	0.625	1	1	1010	tags=12%, list=9%, signal=13%
V$CIZ_01	V$CIZ_01		104	0.25435984	0.8982613	0.66	1	1	2898	tags=35%, list=26%, signal=46%
V$CDX2_Q5	V$CDX2_Q5		111	0.27438655	0.897512	0.54	1	1	870	tags=14%, list=8%, signal=15%
V$ATF1_Q6	V$ATF1_Q6		124	0.23386912	0.8881036	0.7307692	1	1	2533	tags=26%, list=23%, signal=33%
V$GATA1_01	V$GATA1_01		127	0.23366553	0.8876481	0.59183675	1	1	1117	tags=15%, list=10%, signal=16%
V$SREBP1_02	V$SREBP1_02		47	0.27941096	0.8870148	0.63265306	1	1	2129	tags=26%, list=19%, signal=31%
V$SRF_Q4	V$SRF_Q4		115	0.25127253	0.88659626	0.65384614	1	1	3123	tags=34%, list=28%, signal=47%
CTGYNNCTYTAA_UNKNOWN	CTGYNNCTYTAA_UNKNOWN		37	0.28256953	0.8858212	0.68421054	1	1	1259	tags=16%, list=11%, signal=18%
GTACTGT,MIR-101	GTACTGT,MIR-101		130	0.23657845	0.88536876	0.6904762	1	1	1787	tags=19%, list=16%, signal=23%
V$STAT6_02	V$STAT6_02		126	0.24793215	0.8853632	0.6666667	1	1	2025	tags=24%, list=18%, signal=29%
V$PAX6_01	V$PAX6_01		50	0.25740135	0.8845801	0.6304348	1	1	3300	tags=36%, list=29%, signal=51%
V$AP1_C	V$AP1_C		157	0.24433048	0.8816565	0.6041667	1	1	1430	tags=17%, list=13%, signal=19%
V$MYCMAX_01	V$MYCMAX_01		121	0.2272683	0.8808565	0.6136364	1	1	2595	tags=28%, list=23%, signal=36%
V$HLF_01	V$HLF_01		113	0.24295495	0.87979615	0.62	1	1	2570	tags=28%, list=23%, signal=36%
V$NRF2_Q4	V$NRF2_Q4		132	0.23665841	0.8776696	0.60784316	1	1	2551	tags=26%, list=23%, signal=33%
V$TCF11MAFG_01	V$TCF11MAFG_01		103	0.24108174	0.8758811	0.6530612	1	1	2204	tags=19%, list=20%, signal=24%
MCAATNNNNNGCG_UNKNOWN	MCAATNNNNNGCG_UNKNOWN		50	0.24936388	0.87385696	0.5	1	1	2109	tags=20%, list=19%, signal=25%
ATGTTTC,MIR-494	ATGTTTC,MIR-494		79	0.21971685	0.87312275	0.6530612	1	1	2327	tags=24%, list=21%, signal=30%
V$YY1_01	V$YY1_01		127	0.20921487	0.87309265	0.6956522	1	1	1596	tags=17%, list=14%, signal=19%
V$PAX4_01	V$PAX4_01		135	0.20651548	0.87290275	0.7708333	1	1	1705	tags=18%, list=15%, signal=21%
AATGTGA,MIR-23A,MIR-23B	AATGTGA,MIR-23A,MIR-23B		213	0.2331299	0.8680772	0.65789473	1	1	2103	tags=21%, list=19%, signal=26%
V$P300_01	V$P300_01		130	0.23218559	0.8674896	0.6976744	1	1	2878	tags=31%, list=26%, signal=41%
V$EN1_01	V$EN1_01		51	0.28208852	0.86709017	0.6530612	1	1	1140	tags=16%, list=10%, signal=17%
V$EVI1_02	V$EVI1_02		63	0.2750155	0.8664973	0.7058824	1	1	2604	tags=32%, list=23%, signal=41%
V$NFY_01	V$NFY_01		126	0.2267439	0.86608154	0.64444447	1	1	2035	tags=21%, list=18%, signal=25%
V$MYB_Q5_01	V$MYB_Q5_01		116	0.24196008	0.86435366	0.6938776	1	1	1219	tags=15%, list=11%, signal=16%
V$NFMUE1_Q6	V$NFMUE1_Q6		118	0.19358158	0.86127496	0.6857143	1	1	2247	tags=19%, list=20%, signal=23%
GTCNYYATGR_UNKNOWN	GTCNYYATGR_UNKNOWN		36	0.25569162	0.8607698	0.6666667	1	1	816	tags=14%, list=7%, signal=15%
TGCTTTG,MIR-330	TGCTTTG,MIR-330		145	0.22709231	0.86052716	0.6666667	1	1	2485	tags=27%, list=22%, signal=34%
AAANWWTGC_UNKNOWN	AAANWWTGC_UNKNOWN		104	0.24596743	0.85916275	0.7169811	1	1	1145	tags=15%, list=10%, signal=17%
TGAATGT,MIR-181A,MIR-181B,MIR-181C,MIR-181D	TGAATGT,MIR-181A,MIR-181B,MIR-181C,MIR-181D		216	0.21283676	0.8578714	0.70731705	1	1	1602	tags=16%, list=14%, signal=19%
RCGCANGCGY_V$NRF1_Q6	RCGCANGCGY_V$NRF1_Q6		412	0.16633862	0.8537618	0.6944444	1	1	3139	tags=25%, list=28%, signal=33%
V$AREB6_03	V$AREB6_03		111	0.2267423	0.85277677	0.71428573	1	1	2327	tags=25%, list=21%, signal=32%
GAGCTGG,MIR-337	GAGCTGG,MIR-337		76	0.21591328	0.85242164	0.67391306	1	1	2122	tags=20%, list=19%, signal=24%
TGGTGCT,MIR-29A,MIR-29B,MIR-29C	TGGTGCT,MIR-29A,MIR-29B,MIR-29C		251	0.21523243	0.85240096	0.75609756	1	1	1806	tags=18%, list=16%, signal=20%
CCCNNNNNNAAGWT_UNKNOWN	CCCNNNNNNAAGWT_UNKNOWN		53	0.23186672	0.85040784	0.70454544	1	1	2390	tags=21%, list=21%, signal=26%
V$BACH1_01	V$BACH1_01		142	0.2341217	0.84792644	0.76086956	1	1	2551	tags=26%, list=23%, signal=33%
V$AR_Q6	V$AR_Q6		108	0.24175148	0.8477308	0.7659575	1	1	1488	tags=16%, list=13%, signal=18%
V$TATA_01	V$TATA_01		144	0.26128122	0.8448905	0.74	1	1	1641	tags=21%, list=15%, signal=24%
V$POU3F2_02	V$POU3F2_02		124	0.25257602	0.84277374	0.6938776	1	1	2634	tags=33%, list=24%, signal=43%
V$NFE2_01	V$NFE2_01		138	0.23524953	0.8425	0.6923077	1	1	3064	tags=36%, list=27%, signal=49%
V$MAX_01	V$MAX_01		116	0.2001405	0.84247226	0.6818182	1	1	2141	tags=25%, list=19%, signal=31%
V$AREB6_01	V$AREB6_01		127	0.2280481	0.84162164	0.73913044	1	1	1981	tags=21%, list=18%, signal=26%
TTAYRTAA_V$E4BP4_01	TTAYRTAA_V$E4BP4_01		107	0.22972079	0.84111375	0.70212764	1	1	731	tags=10%, list=7%, signal=11%
GCTCTTG,MIR-335	GCTCTTG,MIR-335		45	0.22315355	0.8410839	0.7111111	1	1	2014	tags=22%, list=18%, signal=27%
V$IRF7_01	V$IRF7_01		120	0.23944207	0.8408005	0.65909094	1	1	2180	tags=23%, list=19%, signal=28%
V$MYB_Q6	V$MYB_Q6		116	0.23356481	0.840761	0.7254902	1	1	2109	tags=20%, list=19%, signal=24%
ARGGGTTAA_UNKNOWN	ARGGGTTAA_UNKNOWN		69	0.23868534	0.84048665	0.7777778	1	1	1374	tags=16%, list=12%, signal=18%
V$SP1_Q2_01	V$SP1_Q2_01		122	0.20830478	0.83830976	0.72727275	1	1	1228	tags=14%, list=11%, signal=15%
V$RFX1_02	V$RFX1_02		120	0.21990298	0.8379222	0.6818182	1	1	1756	tags=19%, list=16%, signal=22%
V$FXR_IR1_Q6	V$FXR_IR1_Q6		61	0.23828383	0.83681536	0.73913044	1	1	1463	tags=15%, list=13%, signal=17%
V$MAZ_Q6	V$MAZ_Q6		95	0.21884419	0.8358602	0.66	1	1	2700	tags=29%, list=24%, signal=39%
V$CREB_Q2	V$CREB_Q2		124	0.21212132	0.835811	0.74	1	1	3065	tags=31%, list=27%, signal=43%
V$AP1_01	V$AP1_01		147	0.2303714	0.8343449	0.78723407	1	1	812	tags=13%, list=7%, signal=14%
TAATGTG,MIR-323	TAATGTG,MIR-323		78	0.21331428	0.83365417	0.6956522	1	1	3650	tags=38%, list=33%, signal=57%
V$STAT5A_04	V$STAT5A_04		99	0.26155198	0.8324336	0.82222223	1	1	2215	tags=24%, list=20%, signal=30%
V$EFC_Q6	V$EFC_Q6		126	0.22695991	0.8314584	0.7659575	1	1	2629	tags=28%, list=23%, signal=36%
GTGACTT,MIR-224	GTGACTT,MIR-224		79	0.21129356	0.82979846	0.8333333	1	1	824	tags=9%, list=7%, signal=9%
TTCNRGNNNNTTC_V$HSF_Q6	TTCNRGNNNNTTC_V$HSF_Q6		75	0.22462715	0.8284753	0.81632656	1	1	952	tags=12%, list=9%, signal=13%
V$SMAD_Q6	V$SMAD_Q6		128	0.20391098	0.82816696	0.78431374	1	1	2898	tags=30%, list=26%, signal=40%
V$CREBP1_01	V$CREBP1_01		77	0.22372104	0.8279609	0.75555557	1	1	1070	tags=14%, list=10%, signal=16%
TTTNNANAGCYR_UNKNOWN	TTTNNANAGCYR_UNKNOWN		55	0.29691285	0.8267437	0.7804878	1	1	653	tags=13%, list=6%, signal=13%
V$XBP1_01	V$XBP1_01		65	0.20941262	0.8240302	0.78571427	1	1	2898	tags=25%, list=26%, signal=33%
GGCCAGT,MIR-193A,MIR-193B	GGCCAGT,MIR-193A,MIR-193B		42	0.2347012	0.8239395	0.7297297	1	1	2040	tags=24%, list=18%, signal=29%
V$ZID_01	V$ZID_01		107	0.22396608	0.8219014	0.7659575	1	1	897	tags=12%, list=8%, signal=13%
V$DR1_Q3	V$DR1_Q3		125	0.22070174	0.8204929	0.88372093	1	1	1551	tags=18%, list=14%, signal=21%
V$SRY_01	V$SRY_01		94	0.24095283	0.81913686	0.73333335	1	1	2478	tags=27%, list=22%, signal=34%
ATTACAT,MIR-380-3P	ATTACAT,MIR-380-3P		43	0.25649074	0.81857365	0.6041667	1	1	2469	tags=30%, list=22%, signal=39%
GCAAGGA,MIR-502	GCAAGGA,MIR-502		34	0.23740886	0.8177995	0.7234042	1	1	1750	tags=21%, list=16%, signal=24%
TGTTTAC,MIR-30A-5P,MIR-30C,MIR-30D,MIR-30B,MIR-30E-5P	TGTTTAC,MIR-30A-5P,MIR-30C,MIR-30D,MIR-30B,MIR-30E-5P		295	0.2053756	0.81771743	0.7906977	1	1	2118	tags=23%, list=19%, signal=28%
V$HSF2_01	V$HSF2_01		116	0.23012821	0.8168445	0.7659575	1	1	2478	tags=26%, list=22%, signal=33%
RTAAACA_V$FREAC2_01	RTAAACA_V$FREAC2_01		456	0.2068642	0.81659716	0.85106385	0.99840254	1	978	tags=12%, list=9%, signal=12%
V$HNF4ALPHA_Q6	V$HNF4ALPHA_Q6		131	0.23494883	0.81388974	0.8235294	1	1	1318	tags=13%, list=12%, signal=15%
V$CEBP_Q2	V$CEBP_Q2		112	0.23066564	0.81327236	0.84	1	1	2053	tags=24%, list=18%, signal=29%
V$CHOP_01	V$CHOP_01		115	0.20424113	0.8127015	0.8367347	1	1	2254	tags=23%, list=20%, signal=28%
V$STAT5A_03	V$STAT5A_03		122	0.23285125	0.81242067	0.7291667	0.9986587	1	441	tags=8%, list=4%, signal=8%
GTGCCTT,MIR-506	GTGCCTT,MIR-506		359	0.18317571	0.8108068	0.825	1	1	1994	tags=19%, list=18%, signal=22%
V$SF1_Q6	V$SF1_Q6		127	0.19959502	0.81001747	0.75510204	0.9984754	1	1688	tags=17%, list=15%, signal=20%
V$NFY_C	V$NFY_C		112	0.20663938	0.80929005	0.72727275	0.99660903	1	1788	tags=18%, list=16%, signal=21%
GTCTTCC,MIR-7	GTCTTCC,MIR-7		79	0.2051613	0.80644095	0.8363636	1	1	2226	tags=24%, list=20%, signal=30%
V$AP1_Q6	V$AP1_Q6		130	0.2194986	0.80637586	0.8367347	0.99728286	1	1259	tags=14%, list=11%, signal=15%
GCTTGAA,MIR-498	GCTTGAA,MIR-498		47	0.23435092	0.8062503	0.76744187	0.9938956	1	1550	tags=17%, list=14%, signal=20%
V$AP1_Q4_01	V$AP1_Q4_01		145	0.21371815	0.8049691	0.79591835	0.9940372	1	1430	tags=15%, list=13%, signal=17%
CGTSACG_V$PAX3_B	CGTSACG_V$PAX3_B		61	0.1917939	0.8047362	0.6956522	0.9913142	1	3065	tags=23%, list=27%, signal=31%
V$NCX_01	V$NCX_01		79	0.24598928	0.80197895	0.86538464	0.99578214	1	3226	tags=38%, list=29%, signal=53%
GTGCCAT,MIR-183	GTGCCAT,MIR-183		100	0.20760189	0.79750645	0.82051283	1	1	1956	tags=19%, list=17%, signal=23%
V$HSF1_01	V$HSF1_01		126	0.22629783	0.7963065	0.77272725	1	1	2478	tags=25%, list=22%, signal=32%
V$YY1_02	V$YY1_02		113	0.17968966	0.7943439	0.8378378	1	1	1600	tags=12%, list=14%, signal=14%
V$NF1_Q6_01	V$NF1_Q6_01		130	0.21696895	0.7936992	0.84313726	1	1	1787	tags=23%, list=16%, signal=27%
TGCCAAR_V$NF1_Q6	TGCCAAR_V$NF1_Q6		343	0.22548245	0.7931888	0.7916667	1	1	1582	tags=18%, list=14%, signal=20%
V$HNF3B_01	V$HNF3B_01		103	0.24684797	0.7922573	0.8076923	1	1	1284	tags=17%, list=11%, signal=20%
AGCYRWTTC_UNKNOWN	AGCYRWTTC_UNKNOWN		56	0.27080718	0.7915759	0.7083333	1	1	1974	tags=25%, list=18%, signal=30%
TTGGAGA,MIR-515-5P,MIR-519E	TTGGAGA,MIR-515-5P,MIR-519E		68	0.21195069	0.7901513	0.825	1	1	3609	tags=44%, list=32%, signal=65%
V$AFP1_Q6	V$AFP1_Q6		119	0.24909465	0.7900401	0.8913044	0.99776006	1	1219	tags=15%, list=11%, signal=17%
V$TATA_C	V$TATA_C		165	0.23157522	0.7898515	0.8541667	0.9947823	1	962	tags=13%, list=9%, signal=14%
V$PITX2_Q2	V$PITX2_Q2		119	0.23062328	0.78890723	0.76086956	0.9950248	1	2034	tags=21%, list=18%, signal=25%
V$CEBP_Q2_01	V$CEBP_Q2_01		139	0.21816933	0.7874939	0.81632656	0.9955	1	1126	tags=13%, list=10%, signal=14%
TTCYRGAA_UNKNOWN	TTCYRGAA_UNKNOWN		144	0.2146426	0.78589654	0.8043478	0.9971178	1	1321	tags=15%, list=12%, signal=16%
AACWWCAANK_UNKNOWN	AACWWCAANK_UNKNOWN		70	0.21745706	0.7853435	0.8913044	0.9951125	1	1516	tags=17%, list=14%, signal=20%
GAGACTG,MIR-452	GAGACTG,MIR-452		44	0.23142123	0.78510064	0.74358976	0.99242854	1	1669	tags=20%, list=15%, signal=24%
CAGNYGKNAAA_UNKNOWN	CAGNYGKNAAA_UNKNOWN		37	0.23813266	0.7784958	0.84	1	1	2202	tags=27%, list=20%, signal=34%
AGGCACT,MIR-515-3P	AGGCACT,MIR-515-3P		42	0.21661595	0.77476066	0.81395346	1	1	3116	tags=38%, list=28%, signal=53%
V$PPARA_01	V$PPARA_01		21	0.27167144	0.7734565	0.7446808	1	1	20	tags=5%, list=0%, signal=5%
TGCACTT,MIR-519C,MIR-519B,MIR-519A	TGCACTT,MIR-519C,MIR-519B,MIR-519A		209	0.20010029	0.77299017	0.8108108	1	1	2559	tags=25%, list=23%, signal=32%
V$ATF4_Q2	V$ATF4_Q2		120	0.19388774	0.7716236	0.84313726	1	1	718	tags=8%, list=6%, signal=8%
CTCTATG,MIR-368	CTCTATG,MIR-368		24	0.24780294	0.7714118	0.8245614	1	1	2096	tags=25%, list=19%, signal=31%
V$GFI1_01	V$GFI1_01		135	0.22691438	0.7710278	0.8913044	1	1	1516	tags=16%, list=14%, signal=19%
V$FOXJ2_02	V$FOXJ2_02		101	0.23291516	0.77070516	0.8727273	1	1	2113	tags=24%, list=19%, signal=29%
YRCCAKNNGNCGC_UNKNOWN	YRCCAKNNGNCGC_UNKNOWN		29	0.26900402	0.76839983	0.8604651	1	1	695	tags=14%, list=6%, signal=15%
V$MEIS1BHOXA9_01	V$MEIS1BHOXA9_01		71	0.23700033	0.76636225	0.78	1	1	1463	tags=21%, list=13%, signal=24%
TATTATA,MIR-374	TATTATA,MIR-374		145	0.20195413	0.76633596	0.9047619	1	1	1260	tags=12%, list=11%, signal=14%
YTTCCNNNGGAMR_UNKNOWN	YTTCCNNNGGAMR_UNKNOWN		22	0.24508831	0.76316047	0.84745765	1	1	2141	tags=23%, list=19%, signal=28%
V$ER_Q6	V$ER_Q6		140	0.21508506	0.76299286	0.79591835	1	1	2787	tags=29%, list=25%, signal=38%
V$TEF1_Q6	V$TEF1_Q6		110	0.2133158	0.7600443	0.88372093	1	1	2502	tags=27%, list=22%, signal=35%
CACTGTG,MIR-128A,MIR-128B	CACTGTG,MIR-128A,MIR-128B		168	0.16456878	0.7598225	0.9148936	1	1	1719	tags=14%, list=15%, signal=16%
V$MYB_Q3	V$MYB_Q3		111	0.20696326	0.7581399	0.9	1	1	1755	tags=16%, list=16%, signal=19%
V$MEF2_01	V$MEF2_01		73	0.26990417	0.7569887	0.877551	1	1	2684	tags=34%, list=24%, signal=45%
ACAWYAAAG_UNKNOWN	ACAWYAAAG_UNKNOWN		47	0.24585822	0.7563052	0.80851066	1	1	1695	tags=15%, list=15%, signal=17%
V$ELF1_Q6	V$ELF1_Q6		110	0.23024859	0.7539776	0.84782606	1	1	2679	tags=30%, list=24%, signal=39%
WCAANNNYCAG_UNKNOWN	WCAANNNYCAG_UNKNOWN		121	0.18090153	0.752653	0.8913044	1	1	2360	tags=23%, list=21%, signal=29%
V$GATA1_04	V$GATA1_04		118	0.25947246	0.7523711	0.84615386	1	1	1652	tags=23%, list=15%, signal=27%
V$TST1_01	V$TST1_01		133	0.21121791	0.75197756	0.9591837	1	1	1750	tags=19%, list=16%, signal=22%
TMTCGCGANR_UNKNOWN	TMTCGCGANR_UNKNOWN		72	0.18829195	0.75123024	0.81395346	1	1	2989	tags=28%, list=27%, signal=38%
V$RFX1_01	V$RFX1_01		105	0.1938337	0.750748	0.8863636	1	1	2568	tags=25%, list=23%, signal=32%
V$PAX5_01	V$PAX5_01		73	0.20395282	0.7506908	0.84782606	1	1	1520	tags=18%, list=14%, signal=20%
RGAANNTTC_V$HSF1_01	RGAANNTTC_V$HSF1_01		209	0.20319125	0.7503425	0.8863636	0.998715	1	2462	tags=26%, list=22%, signal=33%
CTGCAGY_UNKNOWN	CTGCAGY_UNKNOWN		369	0.19479434	0.7499799	0.86538464	0.9967003	1	1750	tags=16%, list=16%, signal=19%
V$IPF1_Q4	V$IPF1_Q4		117	0.22051886	0.74961245	0.8269231	0.9947017	1	1260	tags=16%, list=11%, signal=18%
V$WHN_B	V$WHN_B		121	0.18979025	0.7486237	0.89361703	0.99488366	1	2040	tags=20%, list=18%, signal=24%
V$AP1_Q6_01	V$AP1_Q6_01		134	0.2193331	0.7482587	0.8076923	0.9927305	1	2551	tags=26%, list=23%, signal=33%
V$IK2_01	V$IK2_01		140	0.21029112	0.7480471	0.97959185	0.99034166	1	2479	tags=26%, list=22%, signal=33%
V$PAX_Q6	V$PAX_Q6		128	0.19922805	0.7478577	0.9056604	0.9876037	1	1364	tags=15%, list=12%, signal=17%
V$CP2_02	V$CP2_02		122	0.2034736	0.7478393	0.88095236	0.9846468	1	1229	tags=14%, list=11%, signal=15%
V$CP2_01	V$CP2_01		132	0.2096924	0.7471697	0.9166667	0.9827828	1	1283	tags=14%, list=11%, signal=16%
CTTTGCA,MIR-527	CTTTGCA,MIR-527		129	0.1974273	0.747147	0.902439	0.97985786	1	1281	tags=12%, list=11%, signal=14%
AGCATTA,MIR-155	AGCATTA,MIR-155		72	0.21489157	0.7464763	0.9183673	0.978745	1	2215	tags=25%, list=20%, signal=31%
TTTGCAC,MIR-19A,MIR-19B	TTTGCAC,MIR-19A,MIR-19B		245	0.18146713	0.7449298	0.8717949	0.97876805	1	2254	tags=20%, list=20%, signal=25%
GCTNWTTGK_UNKNOWN	GCTNWTTGK_UNKNOWN		135	0.19873346	0.7434112	0.9591837	0.9795573	1	3064	tags=33%, list=27%, signal=44%
V$GATA6_01	V$GATA6_01		138	0.24120493	0.7387841	0.92156863	0.98668826	1	2787	tags=30%, list=25%, signal=39%
WGTTNNNNNAAA_UNKNOWN	WGTTNNNNNAAA_UNKNOWN		263	0.1954327	0.7385235	0.9183673	0.9846046	1	2250	tags=21%, list=20%, signal=26%
WGGAATGY_V$TEF1_Q6	WGGAATGY_V$TEF1_Q6		173	0.2027436	0.73796725	1	0.9827158	1	1782	tags=18%, list=16%, signal=21%
V$TTF1_Q6	V$TTF1_Q6		126	0.20199196	0.7342953	0.94545454	0.987084	1	1566	tags=15%, list=14%, signal=17%
CATGTAA,MIR-496	CATGTAA,MIR-496		92	0.21761285	0.7340783	0.9047619	0.98456156	1	3064	tags=33%, list=27%, signal=45%
CCAWWNAAGG_V$SRF_Q4	CCAWWNAAGG_V$SRF_Q4		48	0.26112798	0.7329028	0.8695652	0.98376286	1	3192	tags=40%, list=29%, signal=55%
V$PAX3_B	V$PAX3_B		44	0.20451075	0.73219955	0.9148936	0.9821138	1	3196	tags=30%, list=29%, signal=41%
TGACATY_UNKNOWN	TGACATY_UNKNOWN		315	0.19084777	0.73186064	0.9791667	0.98015857	1	1364	tags=14%, list=12%, signal=15%
AAGCACA,MIR-218	AAGCACA,MIR-218		166	0.18986297	0.7313164	0.93333334	0.9780645	1	1806	tags=14%, list=16%, signal=17%
TGCCTTA,MIR-124A	TGCCTTA,MIR-124A		285	0.16860463	0.7287215	0.875	0.9802641	1	2420	tags=22%, list=22%, signal=27%
V$LYF1_01	V$LYF1_01		128	0.20645294	0.7287025	0.97959185	0.97751456	1	2890	tags=33%, list=26%, signal=44%
V$PBX1_01	V$PBX1_01		121	0.21412899	0.72840387	0.9375	0.9750666	1	1654	tags=18%, list=15%, signal=21%
V$HFH1_01	V$HFH1_01		124	0.21785107	0.72692215	0.93877554	0.9750639	1	2906	tags=32%, list=26%, signal=43%
GCATTTG,MIR-105	GCATTTG,MIR-105		85	0.1871026	0.72662807	0.88372093	0.97271025	1	2096	tags=19%, list=19%, signal=23%
V$MZF1_01	V$MZF1_01		111	0.20644265	0.7251903	0.9245283	0.9725933	1	1746	tags=17%, list=16%, signal=20%
AAAYWAACM_V$HFH4_01	AAAYWAACM_V$HFH4_01		125	0.20758069	0.7230499	0.8888889	0.97365385	1	2313	tags=22%, list=21%, signal=27%
CTAWWWATA_V$RSRFC4_Q2	CTAWWWATA_V$RSRFC4_Q2		180	0.23908111	0.72233254	0.93877554	0.97257775	1	920	tags=12%, list=8%, signal=13%
V$CDP_01	V$CDP_01		37	0.27898785	0.7206045	0.8333333	0.97343653	1	2539	tags=35%, list=23%, signal=45%
GCACTTT,MIR-17-5P,MIR-20A,MIR-106A,MIR-106B,MIR-20B,MIR-519D	GCACTTT,MIR-17-5P,MIR-20A,MIR-106A,MIR-106B,MIR-20B,MIR-519D		272	0.16533448	0.71919674	0.8863636	0.97341025	1	2418	tags=20%, list=22%, signal=25%
RYCACNNRNNRNCAG_UNKNOWN	RYCACNNRNNRNCAG_UNKNOWN		34	0.21839114	0.7135434	0.88	0.98044807	1	1956	tags=18%, list=17%, signal=21%
V$AP4_Q5	V$AP4_Q5		130	0.21616684	0.7128259	0.96	0.9787255	1	1913	tags=19%, list=17%, signal=23%
TTANTCA_UNKNOWN	TTANTCA_UNKNOWN		429	0.19635941	0.71268123	0.9782609	0.9762888	1	1667	tags=17%, list=15%, signal=19%
V$HNF1_Q6	V$HNF1_Q6		136	0.23198207	0.70911413	0.9074074	0.98122257	1	2096	tags=25%, list=19%, signal=30%
TGATTTRY_V$GFI1_01	TGATTTRY_V$GFI1_01		147	0.22994404	0.7068431	0.89285713	0.9823188	1	2529	tags=29%, list=23%, signal=37%
V$LHX3_01	V$LHX3_01		109	0.23638815	0.7055417	0.94	0.9813854	1	1626	tags=17%, list=15%, signal=19%
V$GCM_Q2	V$GCM_Q2		111	0.19604716	0.7051445	0.9607843	0.9793738	1	1618	tags=16%, list=14%, signal=19%
V$ZIC2_01	V$ZIC2_01		124	0.20321956	0.7049302	0.94	0.97712106	1	1217	tags=13%, list=11%, signal=14%
V$AR_02	V$AR_02		19	0.25138092	0.7020745	0.8958333	0.9781234	1	1404	tags=16%, list=13%, signal=18%
RNGTGGGC_UNKNOWN	RNGTGGGC_UNKNOWN		375	0.175421	0.70123845	1	0.97669446	1	1667	tags=15%, list=15%, signal=17%
V$EVI1_03	V$EVI1_03		29	0.26613683	0.69962	0.9056604	0.97687334	1	2485	tags=31%, list=22%, signal=40%
V$MYOD_01	V$MYOD_01		110	0.20912294	0.69734937	0.96	0.9786953	1	2660	tags=28%, list=24%, signal=37%
V$DBP_Q6	V$DBP_Q6		120	0.19896185	0.694181	0.9607843	0.98080695	1	2754	tags=28%, list=25%, signal=37%
GTGGTGA,MIR-197	GTGGTGA,MIR-197		34	0.20876224	0.69394714	0.8695652	0.9785218	1	2366	tags=26%, list=21%, signal=33%
CCTGCTG,MIR-214	CCTGCTG,MIR-214		117	0.1676879	0.6936858	0.93333334	0.9760673	1	2369	tags=21%, list=21%, signal=27%
V$HFH4_01	V$HFH4_01		91	0.21184888	0.6903215	0.98	0.9781769	1	2479	tags=27%, list=22%, signal=35%
V$MEF2_Q6_01	V$MEF2_Q6_01		121	0.21615773	0.683301	0.877551	0.9901549	1	952	tags=11%, list=9%, signal=12%
WTGAAAT_UNKNOWN	WTGAAAT_UNKNOWN		282	0.187815	0.68067265	1	0.9911475	1	965	tags=11%, list=9%, signal=12%
V$NMYC_01	V$NMYC_01		129	0.15768825	0.67967725	1	0.98981947	1	3184	tags=30%, list=28%, signal=42%
V$GATA1_05	V$GATA1_05		134	0.20028278	0.67862815	1	0.98843527	1	2770	tags=30%, list=25%, signal=39%
GCCATNTTG_V$YY1_Q6	GCCATNTTG_V$YY1_Q6		200	0.13647206	0.67821175	0.9	0.9864289	1	2366	tags=16%, list=21%, signal=19%
V$AP1_Q2_01	V$AP1_Q2_01		141	0.18088683	0.6770206	1	0.9847884	1	2360	tags=21%, list=21%, signal=26%
GCTGAGT,MIR-512-5P	GCTGAGT,MIR-512-5P		29	0.19018683	0.6762729	0.9166667	0.98271847	1	3251	tags=34%, list=29%, signal=48%
GGATTA_V$PITX2_Q2	GGATTA_V$PITX2_Q2		284	0.18252301	0.675791	1	0.9809708	1	2443	tags=25%, list=22%, signal=31%
V$PAX8_01	V$PAX8_01		15	0.2608445	0.67545587	0.84313726	0.97896916	1	490	tags=13%, list=4%, signal=14%
V$STAT4_01	V$STAT4_01		133	0.19972359	0.675219	0.98	0.97669756	1	2250	tags=24%, list=20%, signal=30%
CTACTGT,MIR-199A	CTACTGT,MIR-199A		77	0.19123666	0.6746389	0.9047619	0.9750653	1	2548	tags=27%, list=23%, signal=35%
V$POU1F1_Q6	V$POU1F1_Q6		111	0.20171362	0.67347157	1	0.974035	1	2516	tags=26%, list=22%, signal=33%
V$HMEF2_Q6	V$HMEF2_Q6		63	0.23046437	0.6711573	0.9787234	0.97563237	1	1596	tags=19%, list=14%, signal=22%
V$CDC5_01	V$CDC5_01		137	0.18961416	0.6693219	1	0.97557354	1	2552	tags=26%, list=23%, signal=34%
TTANWNANTGGM_UNKNOWN	TTANWNANTGGM_UNKNOWN		29	0.22319065	0.66929513	0.96	0.9730656	1	2341	tags=28%, list=21%, signal=35%
V$HNF4_DR1_Q3	V$HNF4_DR1_Q3		139	0.17937219	0.6678438	1	0.9722461	1	1551	tags=14%, list=14%, signal=16%
CAGTGTT,MIR-141,MIR-200A	CAGTGTT,MIR-141,MIR-200A		160	0.17103663	0.6669216	0.975	0.9707124	1	2325	tags=21%, list=21%, signal=26%
V$OLF1_01	V$OLF1_01		132	0.19177003	0.66169643	0.95555556	0.9756587	1	1586	tags=16%, list=14%, signal=18%
CTTTAAR_UNKNOWN	CTTTAAR_UNKNOWN		445	0.16687028	0.6600587	1	0.9750468	1	2208	tags=18%, list=20%, signal=22%
V$NKX3A_01	V$NKX3A_01		101	0.19866066	0.65866953	1	0.9744716	1	2652	tags=27%, list=24%, signal=35%
CAAGGAT,MIR-362	CAAGGAT,MIR-362		33	0.20255962	0.6579457	0.95652175	0.97241455	1	667	tags=9%, list=6%, signal=10%
V$BRN2_01	V$BRN2_01		114	0.18849522	0.6551674	1	0.97222596	1	2478	tags=19%, list=22%, signal=25%
V$E47_02	V$E47_02		113	0.19894992	0.65086347	0.9787234	0.97402656	1	1998	tags=19%, list=18%, signal=23%
V$PIT1_Q6	V$PIT1_Q6		110	0.20436294	0.6485389	0.9787234	0.97329414	1	1281	tags=14%, list=11%, signal=15%
V$MYOD_Q6	V$MYOD_Q6		113	0.20766252	0.6483753	0.9622642	0.97100425	1	1587	tags=19%, list=14%, signal=21%
V$ERR1_Q2	V$ERR1_Q2		124	0.17366564	0.6433896	0.95238096	0.97343886	1	2772	tags=26%, list=25%, signal=34%
V$RORA1_01	V$RORA1_01		136	0.18147139	0.6334293	1	0.9779554	1	2744	tags=26%, list=25%, signal=35%
GGTGAAG,MIR-412	GGTGAAG,MIR-412		34	0.180284	0.63036734	0.98	0.97857076	1	1570	tags=12%, list=14%, signal=14%
V$HNF4_01_B	V$HNF4_01_B		120	0.1794415	0.6275835	1	0.97821075	1	2579	tags=28%, list=23%, signal=35%
V$GATA_C	V$GATA_C		137	0.19458677	0.6196754	1	0.9802332	1	2059	tags=21%, list=18%, signal=26%
YTATTTTNR_V$MEF2_02	YTATTTTNR_V$MEF2_02		334	0.1801444	0.6106005	1	0.9850162	1	2172	tags=19%, list=19%, signal=23%
V$GATA_Q6	V$GATA_Q6		106	0.21563803	0.61030024	1	0.9826449	1	1759	tags=20%, list=16%, signal=23%
CATRRAGC_UNKNOWN	CATRRAGC_UNKNOWN		58	0.19713126	0.61009556	0.98	0.9803795	1	3403	tags=38%, list=30%, signal=54%
YATGNWAAT_V$OCT_C	YATGNWAAT_V$OCT_C		174	0.1789009	0.607188	1	0.98042446	1	1449	tags=15%, list=13%, signal=17%
TTGGGAG,MIR-150	TTGGGAG,MIR-150		49	0.18084323	0.6045218	0.95454544	0.9801332	1	1460	tags=14%, list=13%, signal=16%
AAGCAAT,MIR-137	AAGCAAT,MIR-137		94	0.16936229	0.5980736	1	0.9812432	1	3143	tags=29%, list=28%, signal=40%
V$MMEF2_Q6	V$MMEF2_Q6		139	0.17763121	0.5959237	1	0.9796684	1	1667	tags=14%, list=15%, signal=17%
V$RSRFC4_Q2	V$RSRFC4_Q2		105	0.18853967	0.5905212	1	0.98160297	1	1353	tags=12%, list=12%, signal=14%
TAAWWATAG_V$RSRFC4_Q2	TAAWWATAG_V$RSRFC4_Q2		77	0.1848641	0.5820548	1	0.9832025	1	911	tags=9%, list=8%, signal=10%
GTGTTGA,MIR-505	GTGTTGA,MIR-505		53	0.16138197	0.58138055	0.9787234	0.9810499	1	2926	tags=25%, list=26%, signal=33%
V$MEF2_03	V$MEF2_03		117	0.17224431	0.5260459	1	0.99162626	1	2353	tags=19%, list=21%, signal=24%
CAGNWMCNNNGAC_UNKNOWN	CAGNWMCNNNGAC_UNKNOWN		45	0.19878574	0.50680697	1	0.9931547	1	2808	tags=31%, list=25%, signal=41%
