# Supplementary material for: A genomic analysis of mouse models of breast cancer reveals molecular features of mouse models and relationships to human breast cancer
Source: Breast Cancer Res. 2014 Jun 5;16(3):R59. doi: 10.1186/bcr3672 (PMC4078930; doi:10.1186/bcr3672)
Supplement: Additional file 11 — GSEA for mouse models compared to all other models or to mammary gland development. Listed by model. [file bcr3672-S11.zip › AdditionalFile11/p53_Mut/Vs_other_models/C6/Downregulated_in_p53_mut_vs_otherModels.txt]

NAME	GS<br> follow link to MSigDB	GS DETAILS	SIZE	ES	NES	NOM p-val	FDR q-val	FWER p-val	RANK AT MAX	LEADING EDGE
ESC_V6.5_UP_EARLY.V1_UP	ESC_V6.5_UP_EARLY.V1_UP	Details ...	118	-0.3992282	-1.3570018	0.068686865	1	0.768	2403	tags=36%, list=21%, signal=46%
RB_DN.V1_UP	RB_DN.V1_UP	Details ...	95	-0.3759114	-1.3555053	0.1015625	1	0.771	2266	tags=35%, list=20%, signal=43%
PRC1_BMI_UP.V1_UP	PRC1_BMI_UP.V1_UP	Details ...	99	-0.33186534	-1.0991591	0.31111112	1	0.947	1167	tags=23%, list=10%, signal=26%
PRC2_EZH2_UP.V1_UP	PRC2_EZH2_UP.V1_UP	Details ...	112	-0.29973182	-1.0860155	0.32591093	1	0.954	1269	tags=21%, list=11%, signal=24%
P53_DN.V2_DN	P53_DN.V2_DN	Details ...	99	-0.32641193	-1.0802692	0.34824902	1	0.955	2767	tags=37%, list=25%, signal=49%
YAP1_DN	YAP1_DN	Details ...	24	-0.3679437	-1.0529573	0.371134	1	0.962	1905	tags=38%, list=17%, signal=45%
GCNP_SHH_UP_EARLY.V1_UP	GCNP_SHH_UP_EARLY.V1_UP	Details ...	114	-0.2662986	-1.0171975	0.42687747	1	0.973	3253	tags=35%, list=29%, signal=49%
HOXA9_DN.V1_DN	HOXA9_DN.V1_DN	Details ...	111	-0.2790058	-1.0116841	0.42074364	1	0.975	1765	tags=25%, list=16%, signal=30%
DCA_UP.V1_UP	DCA_UP.V1_UP	Details ...	86	-0.30116585	-0.99552727	0.458891	1	0.976	2291	tags=38%, list=20%, signal=48%
PRC2_SUZ12_UP.V1_UP	PRC2_SUZ12_UP.V1_UP	Details ...	114	-0.29887167	-0.97865516	0.506	1	0.978	1476	tags=21%, list=13%, signal=24%
PRC2_EDD_UP.V1_UP	PRC2_EDD_UP.V1_UP	Details ...	111	-0.26266503	-0.9777823	0.4939759	1	0.978	2044	tags=23%, list=18%, signal=28%
AKT_UP_MTOR_DN.V1_DN	AKT_UP_MTOR_DN.V1_DN	Details ...	138	-0.28628767	-0.97687495	0.4568138	1	0.978	2636	tags=33%, list=24%, signal=42%
KRAS.BREAST_UP.V1_DN	KRAS.BREAST_UP.V1_DN	Details ...	77	-0.31088355	-0.9707365	0.50924027	1	0.979	1758	tags=27%, list=16%, signal=32%
PDGF_ERK_DN.V1_UP	PDGF_ERK_DN.V1_UP	Details ...	81	-0.2772187	-0.9605804	0.5226824	1	0.98	748	tags=12%, list=7%, signal=13%
E2F3_UP.V1_UP	E2F3_UP.V1_UP	Details ...	100	-0.28306028	-0.9571443	0.5265226	1	0.98	2098	tags=27%, list=19%, signal=33%
YAP1_UP	YAP1_UP	Details ...	23	-0.2898002	-0.9325135	0.5510204	1	0.984	205	tags=9%, list=2%, signal=9%
ERB2_UP.V1_UP	ERB2_UP.V1_UP	Details ...	118	-0.2644554	-0.930714	0.5996094	1	0.984	1484	tags=21%, list=13%, signal=24%
JAK2_DN.V1_DN	JAK2_DN.V1_DN	Details ...	51	-0.27406132	-0.9230555	0.576	1	0.985	2158	tags=25%, list=19%, signal=31%
RB_P107_DN.V1_UP	RB_P107_DN.V1_UP	Details ...	109	-0.315709	-0.9223724	0.5338491	1	0.985	2213	tags=35%, list=20%, signal=43%
KRAS.LUNG.BREAST_UP.V1_DN	KRAS.LUNG.BREAST_UP.V1_DN	Details ...	72	-0.31536055	-0.92001516	0.6097087	1	0.985	2092	tags=31%, list=19%, signal=37%
KRAS.LUNG_UP.V1_DN	KRAS.LUNG_UP.V1_DN		75	-0.31829515	-0.9180806	0.57864076	1	0.985	2143	tags=32%, list=19%, signal=39%
LTE2_UP.V1_UP	LTE2_UP.V1_UP		120	-0.26327598	-0.91478896	0.58666664	1	0.985	1576	tags=23%, list=14%, signal=26%
RAF_UP.V1_DN	RAF_UP.V1_DN		110	-0.2796213	-0.91007113	0.5808967	1	0.985	1355	tags=22%, list=12%, signal=25%
EGFR_UP.V1_DN	EGFR_UP.V1_DN		105	-0.26850945	-0.9098608	0.6166008	1	0.985	1895	tags=27%, list=17%, signal=32%
RAPA_EARLY_UP.V1_DN	RAPA_EARLY_UP.V1_DN		110	-0.23944354	-0.90946007	0.61960787	1	0.985	2606	tags=31%, list=23%, signal=40%
RAPA_EARLY_UP.V1_UP	RAPA_EARLY_UP.V1_UP		105	-0.25283885	-0.90824246	0.62271804	1	0.986	976	tags=12%, list=9%, signal=13%
KRAS.300_UP.V1_DN	KRAS.300_UP.V1_DN		74	-0.3058144	-0.90400684	0.6164383	1	0.986	1167	tags=24%, list=10%, signal=27%
KRAS.50_UP.V1_DN	KRAS.50_UP.V1_DN		23	-0.37458605	-0.90186566	0.5875486	1	0.986	1167	tags=30%, list=10%, signal=34%
PRC2_EZH2_UP.V1_DN	PRC2_EZH2_UP.V1_DN		112	-0.29486188	-0.8978576	0.62352943	1	0.986	2032	tags=31%, list=18%, signal=38%
KRAS.DF.V1_DN	KRAS.DF.V1_DN		102	-0.2658536	-0.8961035	0.62718445	1	0.986	1835	tags=25%, list=16%, signal=30%
WNT_UP.V1_UP	WNT_UP.V1_UP		133	-0.2561382	-0.8663748	0.653484	1	0.989	2974	tags=37%, list=27%, signal=50%
EIF4E_DN	EIF4E_DN		44	-0.2799214	-0.8593154	0.67120624	1	0.989	1624	tags=30%, list=15%, signal=34%
CRX_DN.V1_UP	CRX_DN.V1_UP		102	-0.25603083	-0.8574789	0.7192623	1	0.99	1954	tags=28%, list=17%, signal=34%
ATM_DN.V1_UP	ATM_DN.V1_UP		90	-0.28793004	-0.8489845	0.6978131	1	0.991	3030	tags=38%, list=27%, signal=51%
IL21_UP.V1_UP	IL21_UP.V1_UP		118	-0.26701623	-0.84146166	0.71570575	1	0.991	2358	tags=31%, list=21%, signal=39%
ATF2_UP.V1_UP	ATF2_UP.V1_UP		107	-0.2551632	-0.8413874	0.72328246	1	0.991	2647	tags=31%, list=24%, signal=40%
KRAS.AMP.LUNG_UP.V1_DN	KRAS.AMP.LUNG_UP.V1_DN		74	-0.2614562	-0.832345	0.731286	1	0.992	3012	tags=45%, list=27%, signal=61%
KRAS.300_UP.V1_UP	KRAS.300_UP.V1_UP		80	-0.2909387	-0.82652473	0.75342464	1	0.993	1939	tags=28%, list=17%, signal=33%
RPS14_DN.V1_DN	RPS14_DN.V1_DN		101	-0.23561005	-0.8250755	0.68839103	1	0.993	2213	tags=28%, list=20%, signal=34%
PKCA_DN.V1_UP	PKCA_DN.V1_UP		115	-0.27197492	-0.81929725	0.75889325	0.99511844	0.993	1168	tags=21%, list=10%, signal=23%
SRC_UP.V1_UP	SRC_UP.V1_UP		76	-0.2542414	-0.81654626	0.71428573	0.9785604	0.993	2482	tags=28%, list=22%, signal=35%
ATF2_S_UP.V1_UP	ATF2_S_UP.V1_UP		108	-0.26632878	-0.8115711	0.77062374	0.9691612	0.994	832	tags=17%, list=7%, signal=18%
GCNP_SHH_UP_LATE.V1_DN	GCNP_SHH_UP_LATE.V1_DN		137	-0.21282013	-0.7913093	0.81128407	1	0.996	2182	tags=23%, list=19%, signal=29%
CRX_NRL_DN.V1_UP	CRX_NRL_DN.V1_UP		109	-0.22506124	-0.7815415	0.8757515	1	0.996	2122	tags=28%, list=19%, signal=34%
RB_P130_DN.V1_UP	RB_P130_DN.V1_UP		101	-0.22685115	-0.7706867	0.8444882	1	0.996	2029	tags=24%, list=18%, signal=29%
KRAS.600.LUNG.BREAST_UP.V1_DN	KRAS.600.LUNG.BREAST_UP.V1_DN		140	-0.24987923	-0.76431924	0.87376726	1	0.996	2122	tags=29%, list=19%, signal=35%
PRC2_SUZ12_UP.V1_DN	PRC2_SUZ12_UP.V1_DN		100	-0.23972556	-0.75889987	0.83967936	0.99774617	0.996	2432	tags=33%, list=22%, signal=42%
JAK2_DN.V1_UP	JAK2_DN.V1_UP		87	-0.24020061	-0.753888	0.8979592	0.9881405	0.996	1690	tags=21%, list=15%, signal=24%
KRAS.600_UP.V1_DN	KRAS.600_UP.V1_DN		150	-0.23810732	-0.7525281	0.9085714	0.9705496	0.996	1871	tags=23%, list=17%, signal=28%
TBK1.DN.48HRS_DN	TBK1.DN.48HRS_DN		39	-0.22376288	-0.7521638	0.83928573	0.9518924	0.996	1840	tags=26%, list=16%, signal=31%
KRAS.AMP.LUNG_UP.V1_UP	KRAS.AMP.LUNG_UP.V1_UP		67	-0.28105965	-0.75111246	0.7875	0.9352856	0.996	2742	tags=31%, list=24%, signal=41%
E2F1_UP.V1_UP	E2F1_UP.V1_UP		113	-0.2024337	-0.7407457	0.8130081	0.9379376	0.996	1335	tags=12%, list=12%, signal=14%
PIGF_UP.V1_DN	PIGF_UP.V1_DN		105	-0.22318918	-0.7371623	0.8924303	0.9277846	0.997	2113	tags=26%, list=19%, signal=31%
KRAS.PROSTATE_UP.V1_DN	KRAS.PROSTATE_UP.V1_DN		80	-0.24340363	-0.71785796	0.89681053	0.9462057	0.998	2292	tags=26%, list=20%, signal=33%
KRAS.KIDNEY_UP.V1_UP	KRAS.KIDNEY_UP.V1_UP		83	-0.24714445	-0.69530725	0.9529412	0.9625776	0.998	1895	tags=29%, list=17%, signal=35%
SIRNA_EIF4GI_UP	SIRNA_EIF4GI_UP		65	-0.1939698	-0.6896251	0.8552381	0.9530984	0.998	3270	tags=32%, list=29%, signal=45%
PTEN_DN.V1_UP	PTEN_DN.V1_UP		101	-0.21779062	-0.671596	0.97637796	0.9581613	0.998	1729	tags=23%, list=15%, signal=27%
CTIP_DN.V1_UP	CTIP_DN.V1_UP		70	-0.23533976	-0.67138815	0.95247525	0.94190633	0.998	2915	tags=40%, list=26%, signal=54%
CAHOY_ASTROGLIAL	CAHOY_ASTROGLIAL		64	-0.2444845	-0.667231	0.9276438	0.9305649	0.998	952	tags=16%, list=9%, signal=17%
