# Supplementary material for: A genomic analysis of mouse models of breast cancer reveals molecular features of mouse models and relationships to human breast cancer
Source: Breast Cancer Res. 2014 Jun 5;16(3):R59. doi: 10.1186/bcr3672 (PMC4078930; doi:10.1186/bcr3672)
Supplement: Additional file 11 — GSEA for mouse models compared to all other models or to mammary gland development. Listed by model. [file bcr3672-S11.zip › AdditionalFile11/p53_Mut/Vs_other_models/C6/Upregulated_in_p53_mut_vs_otherModels.txt]

NAME	GS<br> follow link to MSigDB	GS DETAILS	SIZE	ES	NES	NOM p-val	FDR q-val	FWER p-val	RANK AT MAX	LEADING EDGE
RB_DN.V1_DN	RB_DN.V1_DN	Details ...	86	0.56628907	1.768552	0.004140787	0.15216473	0.088	657	tags=26%, list=6%, signal=27%
EGFR_UP.V1_UP	EGFR_UP.V1_UP	Details ...	121	0.4839974	1.564852	0.029535865	0.63758	0.414	2091	tags=39%, list=19%, signal=47%
CSR_EARLY_UP.V1_UP	CSR_EARLY_UP.V1_UP	Details ...	98	0.4182603	1.553651	0.04453441	0.4722326	0.432	3525	tags=50%, list=31%, signal=72%
LTE2_UP.V1_DN	LTE2_UP.V1_DN	Details ...	111	0.517135	1.5499164	0.018595042	0.36770418	0.435	2773	tags=59%, list=25%, signal=77%
KRAS.DF.V1_UP	KRAS.DF.V1_UP	Details ...	123	0.46741706	1.528969	0.016260162	0.35862464	0.475	2208	tags=45%, list=20%, signal=55%
MTOR_UP.V1_UP	MTOR_UP.V1_UP	Details ...	121	0.42839393	1.4814657	0.026	0.45342433	0.55	1142	tags=24%, list=10%, signal=26%
AKT_UP.V1_UP	AKT_UP.V1_UP	Details ...	118	0.42715865	1.4178967	0.04831933	0.6505133	0.649	2263	tags=38%, list=20%, signal=47%
SNF5_DN.V1_UP	SNF5_DN.V1_UP	Details ...	134	0.453633	1.406815	0.10330579	0.61594117	0.658	1777	tags=36%, list=16%, signal=42%
STK33_DN	STK33_DN	Details ...	115	0.38996765	1.3915052	0.05625	0.6177386	0.685	1528	tags=27%, list=14%, signal=31%
MEK_UP.V1_UP	MEK_UP.V1_UP	Details ...	124	0.42079496	1.3855997	0.05732484	0.5797589	0.692	2173	tags=35%, list=19%, signal=44%
TBK1.DF_UP	TBK1.DF_UP	Details ...	166	0.37253085	1.37029	0.09224319	0.5951217	0.718	1674	tags=28%, list=15%, signal=33%
RPS14_DN.V1_UP	RPS14_DN.V1_UP	Details ...	113	0.48818552	1.3555351	0.134	0.6083521	0.739	1967	tags=40%, list=18%, signal=48%
STK33_UP	STK33_UP	Details ...	129	0.42063603	1.3239006	0.14003944	0.69844174	0.787	1830	tags=32%, list=16%, signal=38%
AKT_UP_MTOR_DN.V1_UP	AKT_UP_MTOR_DN.V1_UP	Details ...	127	0.39188993	1.3202758	0.098	0.66199994	0.791	1935	tags=33%, list=17%, signal=40%
STK33_SKM_UP	STK33_SKM_UP	Details ...	129	0.44450766	1.3199998	0.16039604	0.6184577	0.791	1830	tags=35%, list=16%, signal=41%
CYCLIN_D1_UP.V1_UP	CYCLIN_D1_UP.V1_UP	Details ...	123	0.36792788	1.3046125	0.12601626	0.6375422	0.8	2136	tags=28%, list=19%, signal=34%
E2F1_UP.V1_DN	E2F1_UP.V1_DN	Details ...	129	0.39291346	1.299365	0.14893617	0.61933637	0.803	2220	tags=36%, list=20%, signal=45%
MTOR_UP.N4.V1_UP	MTOR_UP.N4.V1_UP	Details ...	130	0.32741895	1.2715952	0.121212125	0.68315935	0.826	2143	tags=32%, list=19%, signal=39%
ESC_V6.5_UP_LATE.V1_UP	ESC_V6.5_UP_LATE.V1_UP	Details ...	135	0.36931422	1.2449989	0.14867617	0.7522161	0.847	2026	tags=33%, list=18%, signal=39%
LEF1_UP.V1_DN	LEF1_UP.V1_DN	Details ...	111	0.3805379	1.2204	0.14760914	0.8172786	0.864	1272	tags=30%, list=11%, signal=33%
GLI1_UP.V1_UP	GLI1_UP.V1_UP		16	0.43201396	1.2068802	0.23958333	0.8336406	0.874	252	tags=13%, list=2%, signal=13%
CAMP_UP.V1_UP	CAMP_UP.V1_UP		123	0.27519068	1.2020739	0.23170732	0.8160661	0.876	1510	tags=17%, list=13%, signal=20%
EIF4E_UP	EIF4E_UP		52	0.33273807	1.201259	0.20696326	0.7841444	0.876	1224	tags=15%, list=11%, signal=17%
ERB2_UP.V1_DN	ERB2_UP.V1_DN		92	0.3540225	1.1990832	0.21129707	0.75982624	0.878	971	tags=21%, list=9%, signal=22%
RB_P130_DN.V1_DN	RB_P130_DN.V1_DN		81	0.35284767	1.1938434	0.24025974	0.74962366	0.881	1999	tags=32%, list=18%, signal=39%
STK33_NOMO_UP	STK33_NOMO_UP		146	0.38026115	1.1885903	0.23279352	0.7411119	0.882	1542	tags=25%, list=14%, signal=29%
KRAS.LUNG.BREAST_UP.V1_UP	KRAS.LUNG.BREAST_UP.V1_UP		73	0.4159898	1.1829873	0.20315582	0.73416054	0.884	2091	tags=40%, list=19%, signal=49%
CYCLIN_D1_KE_.V1_UP	CYCLIN_D1_KE_.V1_UP		115	0.31679308	1.1815531	0.214	0.71310556	0.884	1787	tags=22%, list=16%, signal=26%
PDGF_UP.V1_DN	PDGF_UP.V1_DN		70	0.37757623	1.1795242	0.18404908	0.6959616	0.884	1464	tags=27%, list=13%, signal=31%
PDGF_UP.V1_UP	PDGF_UP.V1_UP		85	0.29847202	1.1766813	0.20634921	0.6822361	0.884	1857	tags=26%, list=17%, signal=31%
MEK_UP.V1_DN	MEK_UP.V1_DN		98	0.35641614	1.1760423	0.23140496	0.66245043	0.885	1245	tags=24%, list=11%, signal=27%
PRC2_EDD_UP.V1_DN	PRC2_EDD_UP.V1_DN		106	0.34446713	1.1633488	0.21487603	0.6820241	0.892	1625	tags=25%, list=15%, signal=30%
CAMP_UP.V1_DN	CAMP_UP.V1_DN		116	0.31667432	1.1563165	0.2632653	0.6852181	0.895	1802	tags=27%, list=16%, signal=32%
BMI1_DN_MEL18_DN.V1_DN	BMI1_DN_MEL18_DN.V1_DN		86	0.37241864	1.1512812	0.2219917	0.68227625	0.898	1682	tags=28%, list=15%, signal=33%
ESC_J1_UP_LATE.V1_UP	ESC_J1_UP_LATE.V1_UP		140	0.35589108	1.1465749	0.2388664	0.67736465	0.898	2986	tags=44%, list=27%, signal=59%
CRX_DN.V1_DN	CRX_DN.V1_DN		113	0.3359076	1.1455371	0.23799582	0.66219413	0.9	2071	tags=29%, list=18%, signal=35%
BMI1_DN_MEL18_DN.V1_UP	BMI1_DN_MEL18_DN.V1_UP		99	0.38952795	1.144722	0.2682927	0.6467336	0.901	1360	tags=26%, list=12%, signal=30%
BCAT_BILD_ET_AL_UP	BCAT_BILD_ET_AL_UP		29	0.36397332	1.1388807	0.2526096	0.6477775	0.907	3046	tags=48%, list=27%, signal=66%
LEF1_UP.V1_UP	LEF1_UP.V1_UP		124	0.3616125	1.134378	0.25910932	0.64558166	0.912	2219	tags=35%, list=20%, signal=44%
PTEN_DN.V2_DN	PTEN_DN.V2_DN		77	0.33757895	1.1321126	0.28219697	0.6368091	0.913	1645	tags=27%, list=15%, signal=32%
TBK1.DF_DN	TBK1.DF_DN		157	0.28344223	1.1251459	0.27160493	0.6427649	0.915	2208	tags=27%, list=20%, signal=34%
BCAT.100_UP.V1_UP	BCAT.100_UP.V1_UP		32	0.40138865	1.1247199	0.26693228	0.6290203	0.916	438	tags=19%, list=4%, signal=19%
BMI1_DN.V1_DN	BMI1_DN.V1_DN		90	0.3419301	1.1201783	0.25779626	0.6269995	0.918	1839	tags=29%, list=16%, signal=34%
PTEN_DN.V1_DN	PTEN_DN.V1_DN		84	0.35862052	1.1174694	0.2897959	0.6206953	0.918	2317	tags=33%, list=21%, signal=42%
ESC_J1_UP_EARLY.V1_DN	ESC_J1_UP_EARLY.V1_DN		124	0.31296363	1.1139964	0.25940594	0.6160054	0.919	2166	tags=31%, list=19%, signal=38%
SNF5_DN.V1_DN	SNF5_DN.V1_DN		119	0.38097614	1.1103597	0.30237582	0.612926	0.921	1225	tags=22%, list=11%, signal=24%
NRL_DN.V1_DN	NRL_DN.V1_DN		91	0.31928143	1.1045411	0.29	0.61665	0.924	1259	tags=21%, list=11%, signal=23%
MEL18_DN.V1_DN	MEL18_DN.V1_DN		89	0.3655047	1.1011994	0.28278688	0.6136782	0.925	1528	tags=31%, list=14%, signal=36%
CTIP_DN.V1_DN	CTIP_DN.V1_DN		71	0.33198977	1.0992296	0.29038855	0.6056325	0.925	1233	tags=18%, list=11%, signal=20%
WNT_UP.V1_DN	WNT_UP.V1_DN		122	0.33148235	1.0982947	0.3006135	0.5955385	0.926	1345	tags=25%, list=12%, signal=28%
ESC_V6.5_UP_EARLY.V1_DN	ESC_V6.5_UP_EARLY.V1_DN		135	0.38581294	1.0897841	0.35526314	0.6086412	0.93	2076	tags=33%, list=19%, signal=40%
STK33_SKM_DN	STK33_SKM_DN		125	0.32064852	1.0896971	0.3018868	0.5972473	0.93	2180	tags=31%, list=19%, signal=38%
BCAT_GDS748_UP	BCAT_GDS748_UP		33	0.37103626	1.0888745	0.32135728	0.58802545	0.931	946	tags=24%, list=8%, signal=26%
VEGF_A_UP.V1_UP	VEGF_A_UP.V1_UP		115	0.3327423	1.0842637	0.32539684	0.5888606	0.933	1545	tags=21%, list=14%, signal=24%
MYC_UP.V1_DN	MYC_UP.V1_DN		58	0.3632815	1.0785218	0.3429158	0.5924256	0.934	2804	tags=45%, list=25%, signal=59%
HOXA9_DN.V1_UP	HOXA9_DN.V1_UP		90	0.33873641	1.0689974	0.36032388	0.606118	0.937	2429	tags=33%, list=22%, signal=42%
KRAS.BREAST_UP.V1_UP	KRAS.BREAST_UP.V1_UP		74	0.3701709	1.0619422	0.34851485	0.6142892	0.939	1652	tags=28%, list=15%, signal=33%
MEL18_DN.V1_UP	MEL18_DN.V1_UP		102	0.3569965	1.0563442	0.35353535	0.6191568	0.941	2308	tags=32%, list=21%, signal=40%
CYCLIN_D1_KE_.V1_DN	CYCLIN_D1_KE_.V1_DN		124	0.30824593	1.0473979	0.37037036	0.63468826	0.947	984	tags=15%, list=9%, signal=17%
BCAT_GDS748_DN	BCAT_GDS748_DN		22	0.33139682	1.024955	0.3943662	0.68442655	0.956	463	tags=14%, list=4%, signal=14%
ESC_V6.5_UP_LATE.V1_DN	ESC_V6.5_UP_LATE.V1_DN		129	0.29464176	1.0165552	0.42510122	0.6966096	0.957	2508	tags=29%, list=22%, signal=38%
RELA_DN.V1_DN	RELA_DN.V1_DN		95	0.33960718	1.0159078	0.41308793	0.6868027	0.957	1983	tags=26%, list=18%, signal=32%
PRC1_BMI_UP.V1_DN	PRC1_BMI_UP.V1_DN		95	0.31716076	1.0153056	0.4178499	0.6774441	0.957	1855	tags=28%, list=17%, signal=34%
RAF_UP.V1_UP	RAF_UP.V1_UP		123	0.30873254	1.015003	0.42886597	0.6677383	0.957	2215	tags=35%, list=20%, signal=43%
IL21_UP.V1_DN	IL21_UP.V1_DN		94	0.33363962	1.0142009	0.422449	0.65952814	0.957	1284	tags=18%, list=11%, signal=20%
NFE2L2.V2	NFE2L2.V2		212	0.27653253	1.0098413	0.4271255	0.66338325	0.959	2522	tags=32%, list=23%, signal=40%
ALK_DN.V1_UP	ALK_DN.V1_UP		89	0.32657388	0.9933011	0.4743083	0.69823086	0.965	1334	tags=22%, list=12%, signal=25%
PKCA_DN.V1_DN	PKCA_DN.V1_DN		117	0.29699236	0.9916494	0.475891	0.6924311	0.965	1470	tags=18%, list=13%, signal=20%
PDGF_ERK_DN.V1_DN	PDGF_ERK_DN.V1_DN		88	0.24418017	0.9857434	0.49496982	0.6976575	0.967	1954	tags=19%, list=17%, signal=23%
KRAS.600.LUNG.BREAST_UP.V1_UP	KRAS.600.LUNG.BREAST_UP.V1_UP		142	0.32976347	0.9855511	0.47173488	0.68820256	0.967	1398	tags=23%, list=12%, signal=26%
P53_DN.V1_UP	P53_DN.V1_UP		114	0.3055845	0.97476804	0.47107437	0.70895046	0.97	1272	tags=24%, list=11%, signal=26%
RB_P107_DN.V1_DN	RB_P107_DN.V1_DN		86	0.2596262	0.97366756	0.46581197	0.7018001	0.97	1528	tags=20%, list=14%, signal=23%
JNK_DN.V1_UP	JNK_DN.V1_UP		109	0.3041535	0.9732793	0.5051975	0.6930422	0.97	2099	tags=29%, list=19%, signal=36%
KRAS.KIDNEY_UP.V1_DN	KRAS.KIDNEY_UP.V1_DN		78	0.3350337	0.9716997	0.51778656	0.687698	0.97	1451	tags=23%, list=13%, signal=26%
STK33_NOMO_DN	STK33_NOMO_DN		122	0.2765454	0.9709391	0.49173555	0.6801792	0.97	860	tags=16%, list=8%, signal=17%
ESC_J1_UP_LATE.V1_DN	ESC_J1_UP_LATE.V1_DN		133	0.2753433	0.9675868	0.5193133	0.6803324	0.97	1289	tags=17%, list=12%, signal=18%
GCNP_SHH_UP_EARLY.V1_DN	GCNP_SHH_UP_EARLY.V1_DN		120	0.27524388	0.9600885	0.5143443	0.69108385	0.972	962	tags=16%, list=9%, signal=17%
TGFB_UP.V1_DN	TGFB_UP.V1_DN		108	0.26928276	0.9578173	0.52556235	0.68922335	0.973	1289	tags=18%, list=12%, signal=20%
TGFB_UP.V1_UP	TGFB_UP.V1_UP		111	0.29538688	0.9567227	0.5204918	0.6834709	0.973	1774	tags=23%, list=16%, signal=26%
IL15_UP.V1_UP	IL15_UP.V1_UP		103	0.26971686	0.94434416	0.55841583	0.70828116	0.976	1846	tags=26%, list=16%, signal=31%
BMI1_DN.V1_UP	BMI1_DN.V1_UP		102	0.31305563	0.9414433	0.5462012	0.70755595	0.978	1360	tags=20%, list=12%, signal=22%
IL15_UP.V1_DN	IL15_UP.V1_DN		88	0.2983536	0.93892974	0.54805726	0.7055604	0.978	932	tags=15%, list=8%, signal=16%
IL2_UP.V1_UP	IL2_UP.V1_UP		102	0.273237	0.9381863	0.5481336	0.69900256	0.978	1818	tags=24%, list=16%, signal=28%
ATF2_UP.V1_DN	ATF2_UP.V1_DN		113	0.2976635	0.93265474	0.5572354	0.70487195	0.979	2650	tags=35%, list=24%, signal=45%
P53_DN.V1_DN	P53_DN.V1_DN		122	0.2804627	0.9215696	0.5831622	0.72460943	0.981	2101	tags=30%, list=19%, signal=36%
TBK1.DN.48HRS_UP	TBK1.DN.48HRS_UP		34	0.26531595	0.9213724	0.5949367	0.71672153	0.981	1525	tags=21%, list=14%, signal=24%
P53_DN.V2_UP	P53_DN.V2_UP		83	0.2978922	0.91855943	0.6111111	0.71526396	0.981	450	tags=14%, list=4%, signal=15%
RELA_DN.V1_UP	RELA_DN.V1_UP		86	0.2756836	0.914883	0.61584157	0.716377	0.981	1692	tags=23%, list=15%, signal=27%
E2F3_UP.V1_DN	E2F3_UP.V1_DN		57	0.28315383	0.9119238	0.58027077	0.7160248	0.982	2276	tags=25%, list=20%, signal=31%
CSR_LATE_UP.V1_DN	CSR_LATE_UP.V1_DN		74	0.2795823	0.9070351	0.6214575	0.71945244	0.983	1446	tags=20%, list=13%, signal=23%
MTOR_UP.V1_DN	MTOR_UP.V1_DN		134	0.26782063	0.90030575	0.6069959	0.72794545	0.983	1270	tags=18%, list=11%, signal=20%
NOTCH_DN.V1_DN	NOTCH_DN.V1_DN		110	0.28171882	0.8916177	0.66260165	0.74122965	0.984	2283	tags=29%, list=20%, signal=36%
PTEN_DN.V2_UP	PTEN_DN.V2_UP		70	0.28042072	0.8866013	0.6551724	0.7465971	0.984	1629	tags=24%, list=15%, signal=28%
SIRNA_EIF4GI_DN	SIRNA_EIF4GI_DN		50	0.24891874	0.8829088	0.6186613	0.74753636	0.984	2648	tags=30%, list=24%, signal=39%
DCA_UP.V1_DN	DCA_UP.V1_DN		81	0.25043204	0.8802536	0.6535433	0.7466342	0.985	1853	tags=22%, list=17%, signal=26%
KRAS.LUNG_UP.V1_UP	KRAS.LUNG_UP.V1_UP		68	0.30460846	0.87878144	0.61877394	0.7421943	0.985	2663	tags=37%, list=24%, signal=48%
CAHOY_OLIGODENDROCUTIC	CAHOY_OLIGODENDROCUTIC		52	0.2591534	0.87403655	0.6666667	0.7485921	0.987	1070	tags=15%, list=10%, signal=17%
SRC_UP.V1_DN	SRC_UP.V1_DN		81	0.26548478	0.86896175	0.7006369	0.7532013	0.987	1461	tags=20%, list=13%, signal=23%
CSR_EARLY_UP.V1_DN	CSR_EARLY_UP.V1_DN		59	0.26368043	0.86881703	0.69715446	0.74588466	0.987	2291	tags=29%, list=20%, signal=36%
JNK_DN.V1_DN	JNK_DN.V1_DN		115	0.25758323	0.847494	0.7207031	0.7928888	0.991	686	tags=11%, list=6%, signal=12%
BRCA1_DN.V1_UP	BRCA1_DN.V1_UP		70	0.3007473	0.84573936	0.69014084	0.78965807	0.991	2108	tags=33%, list=19%, signal=40%
ALK_DN.V1_DN	ALK_DN.V1_DN		73	0.27833328	0.8303824	0.71428573	0.8191043	0.993	561	tags=10%, list=5%, signal=10%
PIGF_UP.V1_UP	PIGF_UP.V1_UP		94	0.23368417	0.82362676	0.74413645	0.82710487	0.994	3721	tags=47%, list=33%, signal=70%
BRCA1_DN.V1_DN	BRCA1_DN.V1_DN		70	0.26655164	0.8213232	0.7281746	0.82495666	0.994	2579	tags=31%, list=23%, signal=41%
CAHOY_NEURONAL	CAHOY_NEURONAL		56	0.30888352	0.81927997	0.74556214	0.8224314	0.994	2215	tags=30%, list=20%, signal=38%
KRAS.600_UP.V1_UP	KRAS.600_UP.V1_UP		149	0.26118204	0.8119237	0.81781375	0.8317339	0.994	1572	tags=22%, list=14%, signal=25%
VEGF_A_UP.V1_DN	VEGF_A_UP.V1_DN		122	0.22528796	0.8041055	0.74691355	0.84170675	0.994	2460	tags=27%, list=22%, signal=34%
KRAS.50_UP.V1_UP	KRAS.50_UP.V1_UP		31	0.31425294	0.8023026	0.7910156	0.83876973	0.996	2405	tags=45%, list=21%, signal=57%
ATF2_S_UP.V1_DN	ATF2_S_UP.V1_DN		107	0.25495765	0.79155105	0.81584585	0.85475355	0.996	2802	tags=32%, list=25%, signal=42%
BCAT_BILD_ET_AL_DN	BCAT_BILD_ET_AL_DN		22	0.24964117	0.7902047	0.73084885	0.8501008	0.996	2372	tags=27%, list=21%, signal=35%
NOTCH_DN.V1_UP	NOTCH_DN.V1_UP		98	0.23419178	0.77684313	0.8466135	0.87303436	0.996	1455	tags=19%, list=13%, signal=22%
AKT_UP.V1_DN	AKT_UP.V1_DN		138	0.2383475	0.75954974	0.83575886	0.9031878	0.997	991	tags=16%, list=9%, signal=17%
ESC_J1_UP_EARLY.V1_UP	ESC_J1_UP_EARLY.V1_UP		119	0.2149224	0.75773096	0.9183267	0.8991067	0.997	1413	tags=16%, list=13%, signal=18%
CRX_NRL_DN.V1_DN	CRX_NRL_DN.V1_DN		92	0.22650488	0.7499039	0.8949495	0.9061809	0.997	1259	tags=16%, list=11%, signal=18%
CAHOY_ASTROCYTIC	CAHOY_ASTROCYTIC		57	0.24867095	0.7450806	0.89896905	0.90811765	0.997	1844	tags=26%, list=16%, signal=31%
MTOR_UP.N4.V1_DN	MTOR_UP.N4.V1_DN		82	0.19751722	0.73538387	0.86220473	0.91853607	0.997	1112	tags=12%, list=10%, signal=13%
IL2_UP.V1_DN	IL2_UP.V1_DN		99	0.23741253	0.7347627	0.9065041	0.9117453	0.997	1508	tags=17%, list=13%, signal=20%
CORDENONSI_YAP_CONSERVED_SIGNATURE	CORDENONSI_YAP_CONSERVED_SIGNATURE		42	0.26263246	0.7291275	0.8156863	0.9134339	0.997	2966	tags=33%, list=26%, signal=45%
NRL_DN.V1_UP	NRL_DN.V1_UP		111	0.20598978	0.7279646	0.956778	0.90766245	0.997	2804	tags=31%, list=25%, signal=40%
GCNP_SHH_UP_LATE.V1_UP	GCNP_SHH_UP_LATE.V1_UP		121	0.18967618	0.7024135	0.90593046	0.9397717	0.997	2054	tags=17%, list=18%, signal=21%
CYCLIN_D1_UP.V1_DN	CYCLIN_D1_UP.V1_DN		125	0.18920048	0.70177376	0.94736844	0.93306446	0.997	921	tags=9%, list=8%, signal=9%
CSR_LATE_UP.V1_UP	CSR_LATE_UP.V1_UP		107	0.19976105	0.6994563	0.8268041	0.92850095	0.997	1489	tags=16%, list=13%, signal=18%
KRAS.PROSTATE_UP.V1_UP	KRAS.PROSTATE_UP.V1_UP		77	0.22506867	0.6683616	0.96728015	0.9563255	0.997	2912	tags=34%, list=26%, signal=45%
MYC_UP.V1_UP	MYC_UP.V1_UP		82	0.16189282	0.5989058	0.978389	0.9947995	0.997	1690	tags=15%, list=15%, signal=17%
ATM_DN.V1_DN	ATM_DN.V1_DN		86	0.19641867	0.59517026	0.99376297	0.988232	0.997	2866	tags=31%, list=26%, signal=42%
BCAT.100_UP.V1_DN	BCAT.100_UP.V1_DN		15	0.23610318	0.5818524	0.97148675	0.98526776	0.997	971	tags=13%, list=9%, signal=15%
