# Supplementary material for: A genomic analysis of mouse models of breast cancer reveals molecular features of mouse models and relationships to human breast cancer
Source: Breast Cancer Res. 2014 Jun 5;16(3):R59. doi: 10.1186/bcr3672 (PMC4078930; doi:10.1186/bcr3672)
Supplement: Additional file 11 — GSEA for mouse models compared to all other models or to mammary gland development. Listed by model. [file bcr3672-S11.zip › AdditionalFile11/p53_T121/Vs_other_models/C2/Downregulated_in_p53T121_vs_otherModels.txt]

NAME	GS<br> follow link to MSigDB	GS DETAILS	SIZE	ES	NES	NOM p-val	FDR q-val	FWER p-val	RANK AT MAX	LEADING EDGE
REACTOME_RNA_POLYMERASE_III_TRANSCRIPTION_INITIATION	REACTOME_RNA_POLYMERASE_III_TRANSCRIPTION_INITIATION	Details ...	17	-0.60092384	-2.0706985	0	0.2592538	0.1	4042	tags=82%, list=36%, signal=129%
KEGG_RNA_POLYMERASE	KEGG_RNA_POLYMERASE	Details ...	20	-0.6806322	-2.0664184	0	0.1296269	0.1	2551	tags=60%, list=23%, signal=78%
REACTOME_INSULIN_SYNTHESIS_AND_SECRETION	REACTOME_INSULIN_SYNTHESIS_AND_SECRETION	Details ...	87	-0.49267468	-2.040353	0	0.13159002	0.15	3554	tags=62%, list=32%, signal=90%
REACTOME_INFLUENZA_VIRAL_RNA_TRANSCRIPTION_AND_REPLICATION	REACTOME_INFLUENZA_VIRAL_RNA_TRANSCRIPTION_AND_REPLICATION	Details ...	67	-0.57778555	-1.8793212	0.01923077	0.5119383	0.38	3554	tags=67%, list=32%, signal=98%
REACTOME_INFLUENZA_LIFE_CYCLE	REACTOME_INFLUENZA_LIFE_CYCLE	Details ...	91	-0.4984293	-1.8735272	0	0.43979228	0.39	3554	tags=60%, list=32%, signal=88%
SAKAI_CHRONIC_HEPATITIS_VS_LIVER_CANCER_UP	SAKAI_CHRONIC_HEPATITIS_VS_LIVER_CANCER_UP	Details ...	45	-0.51956946	-1.8327725	0	0.53843015	0.54	2477	tags=49%, list=22%, signal=63%
REACTOME_VIRAL_MRNA_TRANSLATION	REACTOME_VIRAL_MRNA_TRANSLATION	Details ...	53	-0.59307575	-1.8275172	0.055555556	0.49203607	0.55	3554	tags=72%, list=32%, signal=105%
REACTOME_GTP_HYDROLYSIS_AND_JOINING_OF_THE_60S_RIBOSOMAL_SUBUNIT	REACTOME_GTP_HYDROLYSIS_AND_JOINING_OF_THE_60S_RIBOSOMAL_SUBUNIT	Details ...	56	-0.5976065	-1.8252114	0.055555556	0.43856156	0.55	3890	tags=77%, list=35%, signal=117%
RHODES_CANCER_META_SIGNATURE	RHODES_CANCER_META_SIGNATURE	Details ...	41	-0.5066511	-1.810808	0	0.4539275	0.63	3275	tags=56%, list=29%, signal=79%
TONG_INTERACT_WITH_PTTG1	TONG_INTERACT_WITH_PTTG1	Details ...	31	-0.548375	-1.8100562	0	0.4124849	0.64	2968	tags=55%, list=27%, signal=74%
CHNG_MULTIPLE_MYELOMA_HYPERPLOID_UP	CHNG_MULTIPLE_MYELOMA_HYPERPLOID_UP	Details ...	34	-0.57469165	-1.8026613	0.018867925	0.40720588	0.68	3554	tags=68%, list=32%, signal=99%
KEGG_RIBOSOME	KEGG_RIBOSOME	Details ...	54	-0.604973	-1.7984604	0.03773585	0.3866985	0.68	3554	tags=74%, list=32%, signal=108%
REACTOME_FORMATION_OF_A_POOL_OF_FREE_40S_SUBUNITS	REACTOME_FORMATION_OF_A_POOL_OF_FREE_40S_SUBUNITS	Details ...	51	-0.5972632	-1.788058	0.055555556	0.39834243	0.7	3554	tags=73%, list=32%, signal=106%
REACTOME_S_PHASE	REACTOME_S_PHASE	Details ...	84	-0.5990642	-1.7827147	0.015384615	0.39034778	0.72	2739	tags=58%, list=24%, signal=77%
LI_AMPLIFIED_IN_LUNG_CANCER	LI_AMPLIFIED_IN_LUNG_CANCER	Details ...	123	-0.45280796	-1.7795527	0	0.37247398	0.72	2543	tags=39%, list=23%, signal=50%
REACTOME_G1_S_TRANSITION	REACTOME_G1_S_TRANSITION	Details ...	79	-0.56560487	-1.7708716	0.014925373	0.36710942	0.74	2739	tags=57%, list=24%, signal=75%
REACTOME_G2_M_TRANSITION	REACTOME_G2_M_TRANSITION	Details ...	47	-0.5443729	-1.7581123	0	0.39075455	0.76	1662	tags=34%, list=15%, signal=40%
FERREIRA_EWINGS_SARCOMA_UNSTABLE_VS_STABLE_UP	FERREIRA_EWINGS_SARCOMA_UNSTABLE_VS_STABLE_UP	Details ...	74	-0.5850458	-1.7512232	0.04918033	0.38883406	0.77	2128	tags=51%, list=19%, signal=63%
REACTOME_SYNTHESIS_OF_DNA	REACTOME_SYNTHESIS_OF_DNA	Details ...	72	-0.5958632	-1.7376624	0.015873017	0.42524385	0.79	2739	tags=57%, list=24%, signal=75%
REACTOME_PEPTIDE_CHAIN_ELONGATION	REACTOME_PEPTIDE_CHAIN_ELONGATION	Details ...	53	-0.5782702	-1.7371819	0.055555556	0.40490344	0.79	3554	tags=70%, list=32%, signal=102%
BENPORATH_PROLIFERATION	BENPORATH_PROLIFERATION	Details ...	89	-0.62505573	-1.7324314	0	0.40555856	0.83	2190	tags=53%, list=20%, signal=65%
YAO_TEMPORAL_RESPONSE_TO_PROGESTERONE_CLUSTER_10	YAO_TEMPORAL_RESPONSE_TO_PROGESTERONE_CLUSTER_10	Details ...	52	-0.4468781	-1.7290215	0.032786883	0.39562947	0.83	3375	tags=52%, list=30%, signal=74%
REACTOME_REGULATION_OF_GENE_EXPRESSION_IN_BETA_CELLS	REACTOME_REGULATION_OF_GENE_EXPRESSION_IN_BETA_CELLS	Details ...	61	-0.49781334	-1.7150973	0.039215688	0.42662647	0.87	3554	tags=67%, list=32%, signal=98%
LINDGREN_BLADDER_CANCER_WITH_LOH_IN_CHR9Q	LINDGREN_BLADDER_CANCER_WITH_LOH_IN_CHR9Q	Details ...	62	-0.4183366	-1.7122666	0	0.42067617	0.88	1907	tags=32%, list=17%, signal=39%
ZHANG_BREAST_CANCER_PROGENITORS_UP	ZHANG_BREAST_CANCER_PROGENITORS_UP	Details ...	234	-0.5109628	-1.7104294	0.050847456	0.40944925	0.88	2722	tags=47%, list=24%, signal=61%
FURUKAWA_DUSP6_TARGETS_PCI35_DN	FURUKAWA_DUSP6_TARGETS_PCI35_DN	Details ...	41	-0.67500114	-1.7073654	0	0.40715486	0.89	1609	tags=56%, list=14%, signal=65%
GRADE_COLON_CANCER_UP	GRADE_COLON_CANCER_UP	Details ...	410	-0.36197487	-1.6990776	0.015625	0.42383873	0.9	3396	tags=45%, list=30%, signal=63%
BOYAULT_LIVER_CANCER_SUBCLASS_G3_UP	BOYAULT_LIVER_CANCER_SUBCLASS_G3_UP	Details ...	118	-0.5312121	-1.6983329	0.016393442	0.4113215	0.9	3334	tags=59%, list=30%, signal=84%
KEGG_PYRIMIDINE_METABOLISM	KEGG_PYRIMIDINE_METABOLISM	Details ...	68	-0.49121472	-1.6958263	0.016129032	0.40691954	0.91	2875	tags=49%, list=26%, signal=65%
REACTOME_TRANSLATION	REACTOME_TRANSLATION	Details ...	67	-0.52741295	-1.6951586	0.057692308	0.39568487	0.91	3890	tags=67%, list=35%, signal=102%
REACTOME_PREFOLDIN_MEDIATED_TRANSFER_OF_SUBSTRATE_TO_CCT_TRIC	REACTOME_PREFOLDIN_MEDIATED_TRANSFER_OF_SUBSTRATE_TO_CCT_TRIC	Details ...	17	-0.64001197	-1.6919135	0	0.39163542	0.91	2758	tags=59%, list=25%, signal=78%
CHIANG_LIVER_CANCER_SUBCLASS_UNANNOTATED_DN	CHIANG_LIVER_CANCER_SUBCLASS_UNANNOTATED_DN	Details ...	117	-0.48423195	-1.6798	0.016666668	0.42234963	0.91	2582	tags=47%, list=23%, signal=60%
REACTOME_ORC1_REMOVAL_FROM_CHROMATIN	REACTOME_ORC1_REMOVAL_FROM_CHROMATIN	Details ...	54	-0.5543398	-1.6781905	0.030303031	0.4169425	0.92	2739	tags=54%, list=24%, signal=71%
PUIFFE_INVASION_INHIBITED_BY_ASCITES_DN	PUIFFE_INVASION_INHIBITED_BY_ASCITES_DN	Details ...	85	-0.42049372	-1.6769733	0.016666668	0.40810335	0.92	2582	tags=42%, list=23%, signal=55%
BASSO_B_LYMPHOCYTE_NETWORK	BASSO_B_LYMPHOCYTE_NETWORK	Details ...	85	-0.45314878	-1.6757431	0.031746034	0.3985979	0.92	3468	tags=52%, list=31%, signal=74%
KEGG_RNA_DEGRADATION	KEGG_RNA_DEGRADATION	Details ...	34	-0.5143755	-1.6740049	0.030303031	0.3951088	0.92	1895	tags=38%, list=17%, signal=46%
VECCHI_GASTRIC_CANCER_EARLY_UP	VECCHI_GASTRIC_CANCER_EARLY_UP	Details ...	231	-0.5009794	-1.670883	0	0.39902735	0.92	2466	tags=45%, list=22%, signal=56%
REACTOME_MRNA_SPLICING_MINOR_PATHWAY	REACTOME_MRNA_SPLICING_MINOR_PATHWAY	Details ...	29	-0.5704043	-1.6686667	0.05	0.39553434	0.92	3213	tags=62%, list=29%, signal=87%
BOYAULT_LIVER_CANCER_SUBCLASS_G123_UP	BOYAULT_LIVER_CANCER_SUBCLASS_G123_UP	Details ...	26	-0.6139151	-1.666565	0	0.39231	0.92	3503	tags=73%, list=31%, signal=106%
REACTOME_SCF_SKP2_MEDIATED_DEGRADATION_OF_P27_P21	REACTOME_SCF_SKP2_MEDIATED_DEGRADATION_OF_P27_P21	Details ...	44	-0.5474172	-1.6426287	0.032258064	0.46416903	0.93	2739	tags=57%, list=24%, signal=75%
WEI_MYCN_TARGETS_WITH_E_BOX	WEI_MYCN_TARGETS_WITH_E_BOX	Details ...	426	-0.40586	-1.6425837	0.045454547	0.45333907	0.93	2867	tags=41%, list=26%, signal=53%
MORI_PLASMA_CELL_UP	MORI_PLASMA_CELL_UP	Details ...	28	-0.5082392	-1.6414297	0.03125	0.44854134	0.93	4089	tags=71%, list=37%, signal=112%
REACTOME_DNA_REPLICATION_PRE_INITIATION	REACTOME_DNA_REPLICATION_PRE_INITIATION	Details ...	63	-0.5891595	-1.6386993	0.016666668	0.4474464	0.93	2739	tags=57%, list=24%, signal=75%
MMS_MOUSE_LYMPH_HIGH_4HRS_UP	MMS_MOUSE_LYMPH_HIGH_4HRS_UP	Details ...	31	-0.5865839	-1.6334008	0.039215688	0.45764968	0.94	2231	tags=52%, list=20%, signal=64%
REACTOME_RNA_POL_II_CTD_PHOSPHORYLATION_AND_INTERACTION_WITH_CE	REACTOME_RNA_POL_II_CTD_PHOSPHORYLATION_AND_INTERACTION_WITH_CE	Details ...	24	-0.5564046	-1.6311944	0.050847456	0.45552152	0.94	3418	tags=54%, list=31%, signal=78%
REACTOME_CYCLIN_E_ASSOCIATED_EVENTS_DURING_G1_S_TRANSITION_	REACTOME_CYCLIN_E_ASSOCIATED_EVENTS_DURING_G1_S_TRANSITION_	Details ...	49	-0.5461231	-1.6295996	0.03448276	0.45156896	0.94	2739	tags=57%, list=24%, signal=75%
REACTOME_CELL_CYCLE_MITOTIC	REACTOME_CELL_CYCLE_MITOTIC	Details ...	194	-0.5194137	-1.6170225	0.015625	0.48617503	0.95	2661	tags=45%, list=24%, signal=58%
RODRIGUES_THYROID_CARCINOMA_POORLY_DIFFERENTIATED_UP	RODRIGUES_THYROID_CARCINOMA_POORLY_DIFFERENTIATED_UP	Details ...	336	-0.4664003	-1.6150416	0.06451613	0.48190284	0.95	2925	tags=45%, list=26%, signal=59%
REACTOME_TRANSLATION_INITIATION_COMPLEX_FORMATION	REACTOME_TRANSLATION_INITIATION_COMPLEX_FORMATION	Details ...	25	-0.5830135	-1.6142069	0.03773585	0.47589406	0.95	4457	tags=92%, list=40%, signal=152%
REACTOME_REGULATION_OF_BETA_CELL_DEVELOPMENT	REACTOME_REGULATION_OF_BETA_CELL_DEVELOPMENT	Details ...	68	-0.43971297	-1.613783	0.0625	0.46793038	0.95	3554	tags=62%, list=32%, signal=90%
MOOTHA_VOXPHOS	MOOTHA_VOXPHOS	Details ...	67	-0.4482092	-1.6113532	0.09090909	0.46638176	0.95	4247	tags=61%, list=38%, signal=98%
REACTOME_FORMATION_AND_MATURATION_OF_MRNA_TRANSCRIPT	REACTOME_FORMATION_AND_MATURATION_OF_MRNA_TRANSCRIPT	Details ...	99	-0.45597628	-1.611035	0.0952381	0.45833573	0.95	4269	tags=63%, list=38%, signal=100%
WINNEPENNINCKX_MELANOMA_METASTASIS_UP	WINNEPENNINCKX_MELANOMA_METASTASIS_UP	Details ...	88	-0.59103745	-1.6105865	0.03448276	0.45107737	0.95	3317	tags=64%, list=30%, signal=90%
REACTOME_M_G1_TRANSITION	REACTOME_M_G1_TRANSITION	Details ...	52	-0.5542746	-1.6089925	0.06451613	0.4498046	0.95	2739	tags=56%, list=24%, signal=73%
REACTOME_METABOLISM_OF_PROTEINS	REACTOME_METABOLISM_OF_PROTEINS	Details ...	128	-0.39606473	-1.6086377	0.018867925	0.44321913	0.95	3890	tags=55%, list=35%, signal=84%
BOYAULT_LIVER_CANCER_SUBCLASS_G12_UP	BOYAULT_LIVER_CANCER_SUBCLASS_G12_UP	Details ...	24	-0.5428763	-1.6026866	0.014925373	0.45464465	0.95	1471	tags=33%, list=13%, signal=38%
REACTOME_ELONGATION_AND_PROCESSING_OF_CAPPED_TRANSCRIPTS	REACTOME_ELONGATION_AND_PROCESSING_OF_CAPPED_TRANSCRIPTS	Details ...	88	-0.47125015	-1.6024989	0.09836066	0.44719785	0.95	3514	tags=55%, list=31%, signal=79%
NADERI_BREAST_CANCER_PROGNOSIS_UP	NADERI_BREAST_CANCER_PROGNOSIS_UP	Details ...	26	-0.6592186	-1.6017355	0.083333336	0.44141594	0.95	1170	tags=42%, list=10%, signal=47%
REACTOME_HIV1_TRANSCRIPTION_ELONGATION	REACTOME_HIV1_TRANSCRIPTION_ELONGATION	Details ...	37	-0.47567856	-1.6015675	0.09677419	0.43467465	0.95	4751	tags=73%, list=42%, signal=126%
REACTOME_DIABETES_PATHWAYS	REACTOME_DIABETES_PATHWAYS	Details ...	263	-0.33390912	-1.6002123	0.033898305	0.43200356	0.95	3579	tags=46%, list=32%, signal=65%
REACTOME_CELL_CYCLE_CHECKPOINTS	REACTOME_CELL_CYCLE_CHECKPOINTS		85	-0.5326981	-1.5999519	0.031746034	0.426732	0.95	3025	tags=53%, list=27%, signal=72%
NOUZOVA_TRETINOIN_AND_H4_ACETYLATION	NOUZOVA_TRETINOIN_AND_H4_ACETYLATION		78	-0.37414962	-1.5985365	0.04477612	0.42414334	0.95	3650	tags=50%, list=33%, signal=74%
YAO_TEMPORAL_RESPONSE_TO_PROGESTERONE_CLUSTER_13	YAO_TEMPORAL_RESPONSE_TO_PROGESTERONE_CLUSTER_13		135	-0.44052073	-1.5975333	0.0862069	0.42287368	0.95	3587	tags=52%, list=32%, signal=75%
WAMUNYOKOLI_OVARIAN_CANCER_GRADES_1_2_UP	WAMUNYOKOLI_OVARIAN_CANCER_GRADES_1_2_UP		84	-0.47959688	-1.5973843	0.06666667	0.4167389	0.95	3331	tags=56%, list=30%, signal=79%
TIEN_INTESTINE_PROBIOTICS_6HR_UP	TIEN_INTESTINE_PROBIOTICS_6HR_UP		28	-0.44112718	-1.5943911	0.12727273	0.42001516	0.95	3691	tags=54%, list=33%, signal=80%
REACTOME_CDT1_ASSOCIATION_WITH_THE_CDC6_ORC_ORIGIN_COMPLEX	REACTOME_CDT1_ASSOCIATION_WITH_THE_CDC6_ORC_ORIGIN_COMPLEX		45	-0.54670113	-1.5937784	0.08064516	0.4150036	0.95	2739	tags=58%, list=24%, signal=76%
REACTOME_GENE_EXPRESSION	REACTOME_GENE_EXPRESSION		250	-0.3390258	-1.5933418	0.04918033	0.4095677	0.95	3594	tags=47%, list=32%, signal=67%
REACTOME_TAT_MEDIATED_HIV1_ELONGATION_ARREST_AND_RECOVERY	REACTOME_TAT_MEDIATED_HIV1_ELONGATION_ARREST_AND_RECOVERY		27	-0.47641557	-1.590044	0.048387095	0.41164836	0.95	4360	tags=67%, list=39%, signal=109%
REACTOME_TRANSCRIPTION_OF_THE_HIV_GENOME	REACTOME_TRANSCRIPTION_OF_THE_HIV_GENOME		48	-0.46468443	-1.5888357	0.09836066	0.40953296	0.95	4774	tags=71%, list=43%, signal=123%
LAU_APOPTOSIS_CDKN2A_UP	LAU_APOPTOSIS_CDKN2A_UP		36	-0.47224563	-1.587736	0.06666667	0.4083851	0.95	1951	tags=33%, list=17%, signal=40%
KAUFFMANN_MELANOMA_RELAPSE_UP	KAUFFMANN_MELANOMA_RELAPSE_UP		44	-0.6520832	-1.5870123	0.050847456	0.4050718	0.95	2409	tags=66%, list=22%, signal=84%
REACTOME_LOSS_OF_NLP_FROM_MITOTIC_CENTROSOMES	REACTOME_LOSS_OF_NLP_FROM_MITOTIC_CENTROSOMES		31	-0.50210536	-1.5854968	0.015384615	0.40452617	0.95	1662	tags=26%, list=15%, signal=30%
MARTINEZ_RESPONSE_TO_TRABECTEDIN_DN	MARTINEZ_RESPONSE_TO_TRABECTEDIN_DN		141	-0.42359206	-1.584497	0.06779661	0.40168875	0.95	2563	tags=39%, list=23%, signal=50%
REACTOME_REGULATION_OF_APC_ACTIVATORS_BETWEEN_G1_S_AND_EARLY_ANAPHASE	REACTOME_REGULATION_OF_APC_ACTIVATORS_BETWEEN_G1_S_AND_EARLY_ANAPHASE		55	-0.48686314	-1.5816925	0.0625	0.40582103	0.95	4004	tags=64%, list=36%, signal=99%
REACTOME_ELECTRON_TRANSPORT_CHAIN	REACTOME_ELECTRON_TRANSPORT_CHAIN		52	-0.47028616	-1.5757704	0.07272727	0.41748315	0.95	4132	tags=60%, list=37%, signal=94%
REACTOME_CDC20_PHOSPHO_APC_MEDIATED_DEGRADATION_OF_CYCLIN_A	REACTOME_CDC20_PHOSPHO_APC_MEDIATED_DEGRADATION_OF_CYCLIN_A		51	-0.5058447	-1.5752681	0.06451613	0.4135438	0.95	4004	tags=67%, list=36%, signal=103%
MUELLER_PLURINET	MUELLER_PLURINET		208	-0.4647182	-1.5739728	0.06153846	0.41162935	0.96	3736	tags=57%, list=33%, signal=84%
KEGG_PROTEIN_EXPORT	KEGG_PROTEIN_EXPORT		18	-0.5262086	-1.5721174	0.05263158	0.4135104	0.96	3023	tags=61%, list=27%, signal=84%
TOOKER_GEMCITABINE_RESISTANCE_DN	TOOKER_GEMCITABINE_RESISTANCE_DN		78	-0.43452626	-1.5720975	0.017857144	0.4082761	0.96	3023	tags=46%, list=27%, signal=63%
TOOKER_RESPONSE_TO_BEXAROTENE_UP	TOOKER_RESPONSE_TO_BEXAROTENE_UP		78	-0.43452626	-1.5720975	0.017857144	0.40317264	0.96	3023	tags=46%, list=27%, signal=63%
REACTOME_MITOTIC_M_M_G1_PHASES	REACTOME_MITOTIC_M_M_G1_PHASES		102	-0.5303261	-1.5663103	0.07692308	0.41677323	0.96	2739	tags=49%, list=24%, signal=64%
KEGG_SNARE_INTERACTIONS_IN_VESICULAR_TRANSPORT	KEGG_SNARE_INTERACTIONS_IN_VESICULAR_TRANSPORT		29	-0.49228308	-1.5633762	0.084745765	0.4212477	0.96	2591	tags=48%, list=23%, signal=63%
JAZAERI_BREAST_CANCER_BRCA1_VS_BRCA2_UP	JAZAERI_BREAST_CANCER_BRCA1_VS_BRCA2_UP		35	-0.4724682	-1.5618688	0.08955224	0.42062435	0.96	2928	tags=46%, list=26%, signal=62%
KEGG_SPLICEOSOME	KEGG_SPLICEOSOME		72	-0.45854688	-1.5610068	0.109375	0.4181495	0.96	3784	tags=60%, list=34%, signal=90%
KAUFFMANN_DNA_REPAIR_GENES	KAUFFMANN_DNA_REPAIR_GENES		148	-0.46216717	-1.5587951	0.033898305	0.4209899	0.96	3472	tags=49%, list=31%, signal=70%
TOMLINS_PROSTATE_CANCER_UP	TOMLINS_PROSTATE_CANCER_UP		21	-0.5253834	-1.5562522	0.018181818	0.42220038	0.97	2471	tags=48%, list=22%, signal=61%
REACTOME_HIV1_TRANSCRIPTION_INITIATION	REACTOME_HIV1_TRANSCRIPTION_INITIATION		32	-0.50877905	-1.5531572	0.083333336	0.42676356	0.97	4774	tags=72%, list=43%, signal=125%
REACTOME_SYNTHESIS_OF_GPI_ANCHORED_PROTEINS	REACTOME_SYNTHESIS_OF_GPI_ANCHORED_PROTEINS		15	-0.60724187	-1.5520239	0.055555556	0.42464694	0.97	2320	tags=53%, list=21%, signal=67%
YANG_BREAST_CANCER_ESR1_LASER_DN	YANG_BREAST_CANCER_ESR1_LASER_DN		24	-0.5715823	-1.5508404	0	0.4241898	0.97	937	tags=33%, list=8%, signal=36%
REACTOME_NUCLEOTIDE_EXCISION_REPAIR	REACTOME_NUCLEOTIDE_EXCISION_REPAIR		45	-0.49957412	-1.5493293	0.06666667	0.42413408	0.97	3418	tags=53%, list=31%, signal=76%
HOFFMANN_LARGE_TO_SMALL_PRE_BII_LYMPHOCYTE_UP	HOFFMANN_LARGE_TO_SMALL_PRE_BII_LYMPHOCYTE_UP		70	-0.6235607	-1.5472624	0.06557377	0.42620134	0.97	2040	tags=56%, list=18%, signal=68%
REACTOME_MRNA_PROCESSING	REACTOME_MRNA_PROCESSING		28	-0.49167976	-1.5440202	0.1	0.43076968	0.97	3072	tags=46%, list=27%, signal=64%
REACTOME_ACTIVATION_OF_THE_PRE_REPLICATIVE_COMPLEX	REACTOME_ACTIVATION_OF_THE_PRE_REPLICATIVE_COMPLEX		25	-0.70503265	-1.5425	0.048387095	0.43003765	0.97	2337	tags=60%, list=21%, signal=76%
CHIANG_LIVER_CANCER_SUBCLASS_PROLIFERATION_UP	CHIANG_LIVER_CANCER_SUBCLASS_PROLIFERATION_UP		90	-0.5379403	-1.5402011	0.06349207	0.433635	0.97	1419	tags=40%, list=13%, signal=45%
KOBAYASHI_EGFR_SIGNALING_24HR_DN	KOBAYASHI_EGFR_SIGNALING_24HR_DN		166	-0.58149797	-1.5401738	0.05	0.4290704	0.97	2423	tags=51%, list=22%, signal=64%
REACTOME_LAGGING_STRAND_SYNTHESIS	REACTOME_LAGGING_STRAND_SYNTHESIS		15	-0.69809294	-1.5401393	0.03508772	0.42467684	0.97	1985	tags=60%, list=18%, signal=73%
VANTVEER_BREAST_CANCER_METASTASIS_DN	VANTVEER_BREAST_CANCER_METASTASIS_DN		60	-0.5326419	-1.5401107	0.04918033	0.42036805	0.97	1914	tags=43%, list=17%, signal=52%
REACTOME_TELOMERE_MAINTENANCE	REACTOME_TELOMERE_MAINTENANCE		28	-0.5948168	-1.540063	0	0.41615513	0.97	2649	tags=57%, list=24%, signal=75%
KIM_WT1_TARGETS_DN	KIM_WT1_TARGETS_DN		255	-0.41223493	-1.5392096	0.032786883	0.4143806	0.97	3587	tags=52%, list=32%, signal=74%
KEGG_NUCLEOTIDE_EXCISION_REPAIR	KEGG_NUCLEOTIDE_EXCISION_REPAIR		38	-0.5037607	-1.5361197	0.06896552	0.41974714	0.98	2755	tags=47%, list=25%, signal=63%
REACTOME_DNA_REPAIR	REACTOME_DNA_REPAIR		78	-0.4787481	-1.5360564	0.06666667	0.41598654	0.98	2755	tags=42%, list=25%, signal=56%
REACTOME_RNA_POLYMERASE_II_TRANSCRIPTION	REACTOME_RNA_POLYMERASE_II_TRANSCRIPTION		70	-0.43518686	-1.5347846	0.12903225	0.41614535	0.98	4269	tags=64%, list=38%, signal=103%
CREIGHTON_AKT1_SIGNALING_VIA_MTOR_UP	CREIGHTON_AKT1_SIGNALING_VIA_MTOR_UP		29	-0.5343301	-1.5342379	0.08695652	0.4142793	0.98	2976	tags=48%, list=27%, signal=66%
POMEROY_MEDULLOBLASTOMA_PROGNOSIS_DN	POMEROY_MEDULLOBLASTOMA_PROGNOSIS_DN		30	-0.50109345	-1.5331106	0.015151516	0.41336393	0.98	2344	tags=40%, list=21%, signal=50%
REACTOME_FORMATION_OF_THE_EARLY_ELONGATION_COMPLEX	REACTOME_FORMATION_OF_THE_EARLY_ELONGATION_COMPLEX		28	-0.5105522	-1.5316379	0.06779661	0.41379237	0.98	4666	tags=75%, list=42%, signal=128%
VANHARANTA_UTERINE_FIBROID_WITH_7Q_DELETION_UP	VANHARANTA_UTERINE_FIBROID_WITH_7Q_DELETION_UP		40	-0.46184763	-1.5314311	0.06451613	0.41003674	0.98	3255	tags=48%, list=29%, signal=67%
MILI_PSEUDOPODIA_HAPTOTAXIS_UP	MILI_PSEUDOPODIA_HAPTOTAXIS_UP		305	-0.4397271	-1.5311925	0.08928572	0.40672758	0.98	3024	tags=44%, list=27%, signal=59%
KEGG_PROTEASOME	KEGG_PROTEASOME		36	-0.518839	-1.5308988	0.12698413	0.40347117	0.98	3623	tags=67%, list=32%, signal=98%
REACTOME_CENTROSOME_MATURATION	REACTOME_CENTROSOME_MATURATION		35	-0.47551504	-1.5306002	0.046875	0.4010257	0.98	1662	tags=26%, list=15%, signal=30%
ODONNELL_TFRC_TARGETS_DN	ODONNELL_TFRC_TARGETS_DN		63	-0.6200415	-1.5304977	0.06896552	0.39760435	0.98	1822	tags=49%, list=16%, signal=58%
KEGG_PURINE_METABOLISM	KEGG_PURINE_METABOLISM		110	-0.3784928	-1.5282438	0.01724138	0.40054893	0.98	2551	tags=38%, list=23%, signal=49%
SOTIRIOU_BREAST_CANCER_GRADE_1_VS_3_UP	SOTIRIOU_BREAST_CANCER_GRADE_1_VS_3_UP		88	-0.6386749	-1.5277106	0.0952381	0.3989508	0.98	2019	tags=53%, list=18%, signal=65%
NUYTTEN_EZH2_TARGETS_DN	NUYTTEN_EZH2_TARGETS_DN		496	-0.37579453	-1.5219991	0	0.4117559	0.98	2394	tags=35%, list=21%, signal=43%
REACTOME_SCF_BETA_TRCP_MEDIATED_DEGRADATION_OF_EMI1	REACTOME_SCF_BETA_TRCP_MEDIATED_DEGRADATION_OF_EMI1		40	-0.49921992	-1.5215985	0.140625	0.4097457	0.98	3018	tags=58%, list=27%, signal=78%
BROWNE_HCMV_INFECTION_10HR_DN	BROWNE_HCMV_INFECTION_10HR_DN		32	-0.4922914	-1.5189995	0.057692308	0.41397294	0.98	1899	tags=41%, list=17%, signal=49%
BOYAULT_LIVER_CANCER_SUBCLASS_G23_UP	BOYAULT_LIVER_CANCER_SUBCLASS_G23_UP		27	-0.55878896	-1.5189428	0.016666668	0.4107235	0.98	2271	tags=44%, list=20%, signal=56%
HOSHIDA_LIVER_CANCER_SUBCLASS_S2	HOSHIDA_LIVER_CANCER_SUBCLASS_S2		80	-0.38846472	-1.5178816	0.033898305	0.4100465	0.98	2386	tags=38%, list=21%, signal=47%
REACTOME_GLOBAL_GENOMIC_NER	REACTOME_GLOBAL_GENOMIC_NER		31	-0.5289194	-1.5169814	0.032786883	0.4091833	0.98	3418	tags=55%, list=31%, signal=79%
BIOCARTA_PROTEASOME_PATHWAY	BIOCARTA_PROTEASOME_PATHWAY		17	-0.6097855	-1.5154003	0.018867925	0.41014662	0.98	4121	tags=82%, list=37%, signal=130%
REACTOME_METABOLISM_OF_RNA	REACTOME_METABOLISM_OF_RNA		56	-0.4551543	-1.5136365	0.109375	0.41088894	0.98	2656	tags=50%, list=24%, signal=65%
TAKAO_RESPONSE_TO_UVB_RADIATION_UP	TAKAO_RESPONSE_TO_UVB_RADIATION_UP		51	-0.3901289	-1.5134326	0.029850746	0.40809378	0.98	3753	tags=47%, list=34%, signal=70%
ODONNELL_TARGETS_OF_MYC_AND_TFRC_DN	ODONNELL_TARGETS_OF_MYC_AND_TFRC_DN		23	-0.7170649	-1.5121402	0.06779661	0.40801495	0.98	1822	tags=65%, list=16%, signal=78%
JIANG_HYPOXIA_VIA_VHL	JIANG_HYPOXIA_VIA_VHL		16	-0.51630306	-1.5111247	0.01923077	0.40720487	0.98	4461	tags=69%, list=40%, signal=114%
BROWNE_HCMV_INFECTION_48HR_UP	BROWNE_HCMV_INFECTION_48HR_UP		117	-0.41820696	-1.5077566	0.015384615	0.4119947	0.98	2113	tags=35%, list=19%, signal=43%
CHANG_CORE_SERUM_RESPONSE_UP	CHANG_CORE_SERUM_RESPONSE_UP		48	-0.47516847	-1.5076666	0.06779661	0.4094034	0.98	2749	tags=50%, list=25%, signal=66%
PYEON_CANCER_HEAD_AND_NECK_VS_CERVICAL_UP	PYEON_CANCER_HEAD_AND_NECK_VS_CERVICAL_UP		86	-0.47369	-1.5074186	0.083333336	0.4068478	0.98	2925	tags=48%, list=26%, signal=64%
GRADE_METASTASIS_DN	GRADE_METASTASIS_DN		33	-0.38628662	-1.5064132	0.1	0.40633243	0.98	4360	tags=55%, list=39%, signal=89%
REACTOME_MRNA_SPLICING	REACTOME_MRNA_SPLICING		63	-0.4858786	-1.5063176	0.13559322	0.4036022	0.98	3514	tags=56%, list=31%, signal=81%
DANG_REGULATED_BY_MYC_UP	DANG_REGULATED_BY_MYC_UP		48	-0.42896593	-1.5060222	0.07575758	0.40136698	0.98	3317	tags=46%, list=30%, signal=65%
MOREAUX_B_LYMPHOCYTE_MATURATION_BY_TACI_DN	MOREAUX_B_LYMPHOCYTE_MATURATION_BY_TACI_DN		25	-0.55564284	-1.5047778	0.07017544	0.4021303	0.98	3704	tags=64%, list=33%, signal=95%
VERNELL_RETINOBLASTOMA_PATHWAY_UP	VERNELL_RETINOBLASTOMA_PATHWAY_UP		29	-0.5920612	-1.5040901	0.03448276	0.40104106	0.98	3446	tags=76%, list=31%, signal=109%
FUJII_YBX1_TARGETS_DN	FUJII_YBX1_TARGETS_DN		94	-0.52877885	-1.5021617	0.09677419	0.40195027	0.98	2118	tags=41%, list=19%, signal=51%
WEST_ADRENOCORTICAL_TUMOR_UP	WEST_ADRENOCORTICAL_TUMOR_UP		199	-0.3958698	-1.4996502	0.09375	0.4049753	0.98	2723	tags=38%, list=24%, signal=50%
WONG_EMBRYONIC_STEM_CELL_CORE	WONG_EMBRYONIC_STEM_CELL_CORE		255	-0.48115712	-1.4976848	0.083333336	0.40715826	0.98	3546	tags=56%, list=32%, signal=80%
REACTOME_VIF_MEDIATED_DEGRADATION_OF_APOBEC3G	REACTOME_VIF_MEDIATED_DEGRADATION_OF_APOBEC3G		39	-0.52037966	-1.4971815	0.16666667	0.40546873	0.98	2739	tags=56%, list=24%, signal=74%
REACTOME_DNA_STRAND_ELONGATION	REACTOME_DNA_STRAND_ELONGATION		22	-0.68691653	-1.4971522	0.05263158	0.40261996	0.98	2649	tags=64%, list=24%, signal=83%
GUTIERREZ_MULTIPLE_MYELOMA_DN	GUTIERREZ_MULTIPLE_MYELOMA_DN		20	-0.5227684	-1.4937998	0.040816326	0.4097272	0.98	4234	tags=55%, list=38%, signal=88%
REACTOME_ABORTIVE_ELONGATION_OF_HIV1_TRANSCRIPT_IN_THE_ABSENCE_OF_TAT	REACTOME_ABORTIVE_ELONGATION_OF_HIV1_TRANSCRIPT_IN_THE_ABSENCE_OF_TAT		19	-0.5319754	-1.4937289	0.06896552	0.40688786	0.98	4360	tags=74%, list=39%, signal=120%
JIANG_HYPOXIA_CANCER	JIANG_HYPOXIA_CANCER		42	-0.39037612	-1.4936583	0.071428575	0.40401313	0.98	2986	tags=43%, list=27%, signal=58%
REACTOME_G2_M_CHECKPOINTS	REACTOME_G2_M_CHECKPOINTS		34	-0.65036577	-1.4936435	0.050847456	0.4011273	0.98	1577	tags=47%, list=14%, signal=55%
DACOSTA_UV_RESPONSE_VIA_ERCC3_XPCS_DN	DACOSTA_UV_RESPONSE_VIA_ERCC3_XPCS_DN		31	-0.4876173	-1.4925686	0.056603774	0.4009093	0.98	3766	tags=55%, list=34%, signal=82%
CAIRO_HEPATOBLASTOMA_CLASSES_UP	CAIRO_HEPATOBLASTOMA_CLASSES_UP		371	-0.41752324	-1.4922937	0.10606061	0.39904585	0.98	3551	tags=48%, list=32%, signal=68%
NAKAMURA_TUMOR_ZONE_PERIPHERAL_VS_CENTRAL_UP	NAKAMURA_TUMOR_ZONE_PERIPHERAL_VS_CENTRAL_UP		163	-0.44757143	-1.4909017	0.084745765	0.39952683	0.98	2605	tags=41%, list=23%, signal=53%
REACTOME_AUTODEGRADATION_OF_CDH1_BY_CDH1_APC	REACTOME_AUTODEGRADATION_OF_CDH1_BY_CDH1_APC		46	-0.48351398	-1.4894923	0.17460318	0.40012974	0.98	2739	tags=48%, list=24%, signal=63%
MORI_IMMATURE_B_LYMPHOCYTE_DN	MORI_IMMATURE_B_LYMPHOCYTE_DN		40	-0.62683314	-1.4891961	0.09836066	0.39813274	0.98	1993	tags=55%, list=18%, signal=67%
GARCIA_TARGETS_OF_FLI1_AND_DAX1_DN	GARCIA_TARGETS_OF_FLI1_AND_DAX1_DN		82	-0.44660935	-1.4878616	0.046875	0.3983824	0.98	2171	tags=39%, list=19%, signal=48%
REACTOME_TRANSCRIPTION_COUPLED_NER	REACTOME_TRANSCRIPTION_COUPLED_NER		40	-0.4979228	-1.4856352	0.083333336	0.40095177	0.98	3072	tags=50%, list=27%, signal=69%
PUJANA_CHEK2_PCC_NETWORK	PUJANA_CHEK2_PCC_NETWORK		481	-0.4113905	-1.4826523	0.12698413	0.4062639	0.98	3468	tags=50%, list=31%, signal=70%
REACTOME_REGULATION_OF_ORNITHINE_DECARBOXYLASE	REACTOME_REGULATION_OF_ORNITHINE_DECARBOXYLASE		40	-0.53891796	-1.4826107	0.09259259	0.40353727	0.98	2739	tags=55%, list=24%, signal=73%
ZHAN_V2_LATE_DIFFERENTIATION_GENES	ZHAN_V2_LATE_DIFFERENTIATION_GENES		27	-0.48785093	-1.4791894	0.12068965	0.41134283	0.98	2917	tags=41%, list=26%, signal=55%
REACTOME_P53_INDEPENDENT_DNA_DAMAGE_RESPONSE	REACTOME_P53_INDEPENDENT_DNA_DAMAGE_RESPONSE		37	-0.5123861	-1.4783037	0.18032786	0.41088918	0.98	4174	tags=76%, list=37%, signal=120%
ROSTY_CERVICAL_CANCER_PROLIFERATION_CLUSTER	ROSTY_CERVICAL_CANCER_PROLIFERATION_CLUSTER		84	-0.650252	-1.4773736	0.13114753	0.40992394	0.98	1994	tags=58%, list=18%, signal=70%
REACTOME_TRANSCRIPTION	REACTOME_TRANSCRIPTION		103	-0.39348248	-1.476817	0.12280702	0.40851435	0.98	4269	tags=61%, list=38%, signal=98%
BOHN_PRIMARY_IMMUNODEFICIENCY_SYNDROM_UP	BOHN_PRIMARY_IMMUNODEFICIENCY_SYNDROM_UP		24	-0.4702742	-1.476425	0.04761905	0.40683442	0.98	3594	tags=63%, list=32%, signal=92%
ZHAN_MULTIPLE_MYELOMA_SUBGROUPS	ZHAN_MULTIPLE_MYELOMA_SUBGROUPS		25	-0.5366879	-1.4742767	0.1	0.40909782	0.98	2649	tags=52%, list=24%, signal=68%
WONG_MITOCHONDRIA_GENE_MODULE	WONG_MITOCHONDRIA_GENE_MODULE		158	-0.369837	-1.4718585	0.16363636	0.41273656	0.98	4257	tags=55%, list=38%, signal=88%
REACTOME_STABILIZATION_OF_P53	REACTOME_STABILIZATION_OF_P53		36	-0.51456374	-1.4713517	0.16129032	0.41165438	0.98	3623	tags=67%, list=32%, signal=98%
AIYAR_COBRA1_TARGETS_UP	AIYAR_COBRA1_TARGETS_UP		26	-0.55098534	-1.4712844	0.07017544	0.4091714	0.98	1630	tags=42%, list=15%, signal=49%
RASHI_RESPONSE_TO_IONIZING_RADIATION_3	RASHI_RESPONSE_TO_IONIZING_RADIATION_3		34	-0.44732007	-1.4710346	0.071428575	0.4071175	0.98	3699	tags=47%, list=33%, signal=70%
REACTOME_FORMATION_OF_THE_TERNARY_COMPLEX_AND_SUBSEQUENTLY_THE_43S_COMPLEX	REACTOME_FORMATION_OF_THE_TERNARY_COMPLEX_AND_SUBSEQUENTLY_THE_43S_COMPLEX		22	-0.5825642	-1.469912	0.115384616	0.40757647	0.98	4433	tags=91%, list=40%, signal=150%
REACTOME_ACTIVATION_OF_ATR_IN_RESPONSE_TO_REPLICATION_STRESS	REACTOME_ACTIVATION_OF_ATR_IN_RESPONSE_TO_REPLICATION_STRESS		31	-0.642203	-1.4676542	0.050847456	0.41037533	0.98	1577	tags=45%, list=14%, signal=52%
SHEDDEN_LUNG_CANCER_POOR_SURVIVAL_A6	SHEDDEN_LUNG_CANCER_POOR_SURVIVAL_A6		274	-0.47769606	-1.4667692	0.06349207	0.4107471	0.98	2939	tags=48%, list=26%, signal=63%
ZHONG_RESPONSE_TO_AZACITIDINE_AND_TSA_DN	ZHONG_RESPONSE_TO_AZACITIDINE_AND_TSA_DN		32	-0.45369568	-1.466543	0.16363636	0.40867874	0.98	3881	tags=63%, list=35%, signal=95%
BIDUS_METASTASIS_UP	BIDUS_METASTASIS_UP		107	-0.47345883	-1.4656236	0.13559322	0.4086506	0.98	2375	tags=40%, list=21%, signal=51%
REACTOME_CHAPERONIN_MEDIATED_PROTEIN_FOLDING	REACTOME_CHAPERONIN_MEDIATED_PROTEIN_FOLDING		29	-0.47228143	-1.4643036	0.11290322	0.41096562	0.98	2991	tags=48%, list=27%, signal=66%
NIKOLSKY_BREAST_CANCER_8Q23_Q24_AMPLICON	NIKOLSKY_BREAST_CANCER_8Q23_Q24_AMPLICON		71	-0.42747122	-1.4623528	0.0754717	0.41299933	0.98	1988	tags=38%, list=18%, signal=46%
KANG_DOXORUBICIN_RESISTANCE_UP	KANG_DOXORUBICIN_RESISTANCE_UP		32	-0.64894813	-1.4620924	0.11666667	0.4116142	0.98	1994	tags=53%, list=18%, signal=64%
REACTOME_RNA_POLYMERASE_III_TRANSCRIPTION	REACTOME_RNA_POLYMERASE_III_TRANSCRIPTION		22	-0.4464951	-1.4603014	0.15384616	0.41383794	0.98	4042	tags=73%, list=36%, signal=114%
REACTOME_DUAL_INCISION_REACTION_IN_GG_NER	REACTOME_DUAL_INCISION_REACTION_IN_GG_NER		20	-0.5085838	-1.4590036	0.05263158	0.4146537	0.98	3418	tags=55%, list=31%, signal=79%
WAMUNYOKOLI_OVARIAN_CANCER_LMP_UP	WAMUNYOKOLI_OVARIAN_CANCER_LMP_UP		154	-0.37709627	-1.4589815	0.07692308	0.4122674	0.98	2615	tags=37%, list=23%, signal=48%
REACTOME_SNRNP_ASSEMBLY	REACTOME_SNRNP_ASSEMBLY		29	-0.5036612	-1.4550627	0.14516129	0.42011008	0.98	2656	tags=59%, list=24%, signal=77%
SEIDEN_MET_SIGNALING	SEIDEN_MET_SIGNALING		16	-0.48917666	-1.4520371	0.10169491	0.42572394	0.98	3651	tags=75%, list=33%, signal=111%
SESTO_RESPONSE_TO_UV_C0	SESTO_RESPONSE_TO_UV_C0		80	-0.4011556	-1.4516771	0.09090909	0.42433283	0.98	4007	tags=54%, list=36%, signal=83%
YAO_TEMPORAL_RESPONSE_TO_PROGESTERONE_CLUSTER_7	YAO_TEMPORAL_RESPONSE_TO_PROGESTERONE_CLUSTER_7		56	-0.38564476	-1.446454	0.08064516	0.43540454	0.98	2819	tags=39%, list=25%, signal=52%
RIZ_ERYTHROID_DIFFERENTIATION	RIZ_ERYTHROID_DIFFERENTIATION		60	-0.4834293	-1.4457233	0.06557377	0.43452942	0.98	3770	tags=58%, list=34%, signal=87%
REACTOME_APOPTOSIS	REACTOME_APOPTOSIS		88	-0.37495118	-1.4424319	0.14516129	0.44230112	0.98	3286	tags=43%, list=29%, signal=61%
FLECHNER_PBL_KIDNEY_TRANSPLANT_OK_VS_DONOR_DN	FLECHNER_PBL_KIDNEY_TRANSPLANT_OK_VS_DONOR_DN		28	-0.42445382	-1.4403532	0.12068965	0.44523492	0.98	2823	tags=43%, list=25%, signal=57%
YU_MYC_TARGETS_UP	YU_MYC_TARGETS_UP		27	-0.67988455	-1.4399728	0.07017544	0.44343266	0.98	1170	tags=48%, list=10%, signal=54%
WU_APOPTOSIS_BY_CDKN1A_VIA_TP53	WU_APOPTOSIS_BY_CDKN1A_VIA_TP53		19	-0.6614953	-1.4396558	0.12903225	0.44185627	0.98	1833	tags=58%, list=16%, signal=69%
HOFMANN_MYELODYSPLASTIC_SYNDROM_LOW_RISK_DN	HOFMANN_MYELODYSPLASTIC_SYNDROM_LOW_RISK_DN		17	-0.5186387	-1.4383645	0.06521739	0.4429197	0.98	3395	tags=59%, list=30%, signal=84%
FOURNIER_ACINAR_DEVELOPMENT_LATE_2	FOURNIER_ACINAR_DEVELOPMENT_LATE_2		179	-0.43054155	-1.437742	0.13333334	0.44196492	0.98	3540	tags=51%, list=32%, signal=73%
STARK_PREFRONTAL_CORTEX_22Q11_DELETION_DN	STARK_PREFRONTAL_CORTEX_22Q11_DELETION_DN		345	-0.3145086	-1.4357742	0.09375	0.44462818	0.98	3411	tags=39%, list=30%, signal=55%
RICKMAN_TUMOR_DIFFERENTIATED_MODERATELY_VS_POORLY_UP	RICKMAN_TUMOR_DIFFERENTIATED_MODERATELY_VS_POORLY_UP		20	-0.56792766	-1.4355774	0.036363635	0.44260377	0.98	3110	tags=60%, list=28%, signal=83%
RICKMAN_TUMOR_DIFFERENTIATED_MODERATELY_VS_POORLY_DN	RICKMAN_TUMOR_DIFFERENTIATED_MODERATELY_VS_POORLY_DN		20	-0.56792766	-1.4355774	0.036363635	0.4401983	0.98	3110	tags=60%, list=28%, signal=83%
TOOKER_GEMCITABINE_RESISTANCE_UP	TOOKER_GEMCITABINE_RESISTANCE_UP		53	-0.3444082	-1.4345057	0.03448276	0.4403684	0.99	3022	tags=36%, list=27%, signal=49%
TOOKER_RESPONSE_TO_BEXAROTENE_DN	TOOKER_RESPONSE_TO_BEXAROTENE_DN		53	-0.3444082	-1.4345057	0.03448276	0.43800086	0.99	3022	tags=36%, list=27%, signal=49%
REACTOME_EXTENSION_OF_TELOMERES	REACTOME_EXTENSION_OF_TELOMERES		20	-0.63565654	-1.4342011	0.05263158	0.43614763	0.99	2649	tags=60%, list=24%, signal=78%
LUI_TARGETS_OF_PAX8_PPARG_FUSION	LUI_TARGETS_OF_PAX8_PPARG_FUSION		23	-0.4680705	-1.4332296	0.074074075	0.4371308	0.99	3452	tags=48%, list=31%, signal=69%
KEGG_MISMATCH_REPAIR	KEGG_MISMATCH_REPAIR		19	-0.6197275	-1.4331697	0.01754386	0.43490338	0.99	2649	tags=58%, list=24%, signal=76%
BENPORATH_ES_1	BENPORATH_ES_1		237	-0.39484808	-1.4303999	0.029850746	0.4392386	0.99	2397	tags=39%, list=21%, signal=48%
REACTOME_E2F_MEDIATED_REGULATION_OF_DNA_REPLICATION	REACTOME_E2F_MEDIATED_REGULATION_OF_DNA_REPLICATION		20	-0.5788983	-1.4299383	0.08064516	0.43849072	0.99	1993	tags=50%, list=18%, signal=61%
RHODES_UNDIFFERENTIATED_CANCER	RHODES_UNDIFFERENTIATED_CANCER		50	-0.5180179	-1.4279596	0.16666667	0.44073302	0.99	1833	tags=40%, list=16%, signal=48%
CHANG_CYCLING_GENES	CHANG_CYCLING_GENES		29	-0.6414461	-1.4257332	0.16949153	0.4439787	0.99	3160	tags=79%, list=28%, signal=110%
WONG_PROTEASOME_GENE_MODULE	WONG_PROTEASOME_GENE_MODULE		35	-0.44199732	-1.4252042	0.13559322	0.44318277	0.99	2886	tags=51%, list=26%, signal=69%
RODRIGUES_THYROID_CARCINOMA_ANAPLASTIC_UP	RODRIGUES_THYROID_CARCINOMA_ANAPLASTIC_UP		363	-0.39145204	-1.424211	0.15	0.4434826	0.99	2462	tags=35%, list=22%, signal=43%
UDAYAKUMAR_MED1_TARGETS_UP	UDAYAKUMAR_MED1_TARGETS_UP		75	-0.40971082	-1.4238049	0.04918033	0.44204134	0.99	2705	tags=36%, list=24%, signal=47%
TIEN_INTESTINE_PROBIOTICS_24HR_UP	TIEN_INTESTINE_PROBIOTICS_24HR_UP		343	-0.37808302	-1.4237907	0.14516129	0.43988013	0.99	3909	tags=52%, list=35%, signal=78%
KEGG_BASE_EXCISION_REPAIR	KEGG_BASE_EXCISION_REPAIR		21	-0.51007354	-1.4235467	0.06779661	0.4384394	0.99	1852	tags=33%, list=17%, signal=40%
KEGG_DNA_REPLICATION	KEGG_DNA_REPLICATION		26	-0.6311188	-1.4230883	0.10526316	0.43759403	0.99	2649	tags=58%, list=24%, signal=75%
BOYLAN_MULTIPLE_MYELOMA_C_DN	BOYLAN_MULTIPLE_MYELOMA_C_DN		26	-0.48790044	-1.4196488	0.036363635	0.44454223	0.99	1434	tags=38%, list=13%, signal=44%
REACTOME_RNA_POLYMERASE_I_III_AND_MITOCHONDRIAL_TRANSCRIPTION	REACTOME_RNA_POLYMERASE_I_III_AND_MITOCHONDRIAL_TRANSCRIPTION		47	-0.4088212	-1.4192712	0.13207547	0.44324026	0.99	3418	tags=51%, list=31%, signal=73%
SHEN_SMARCA2_TARGETS_UP	SHEN_SMARCA2_TARGETS_UP		226	-0.3683056	-1.4189771	0.17857143	0.4418853	0.99	3867	tags=50%, list=35%, signal=75%
LUI_THYROID_CANCER_CLUSTER_3	LUI_THYROID_CANCER_CLUSTER_3		20	-0.48036993	-1.4143468	0.12068965	0.45174363	0.99	3452	tags=50%, list=31%, signal=72%
PELLICCIOTTA_HDAC_IN_ANTIGEN_PRESENTATION_UP	PELLICCIOTTA_HDAC_IN_ANTIGEN_PRESENTATION_UP		49	-0.3957877	-1.4138106	0.18181819	0.4510134	0.99	4154	tags=59%, list=37%, signal=94%
MARKEY_RB1_ACUTE_LOF_DN	MARKEY_RB1_ACUTE_LOF_DN		172	-0.47663584	-1.4130406	0.08064516	0.45120645	0.99	1994	tags=38%, list=18%, signal=46%
GARY_CD5_TARGETS_DN	GARY_CD5_TARGETS_DN		254	-0.4001501	-1.412633	0.17460318	0.45048875	0.99	3569	tags=53%, list=32%, signal=76%
DOANE_BREAST_CANCER_ESR1_DN	DOANE_BREAST_CANCER_ESR1_DN		31	-0.52994776	-1.4113306	0.033333335	0.45176935	0.99	1454	tags=39%, list=13%, signal=44%
LANDIS_BREAST_CANCER_PROGRESSION_UP	LANDIS_BREAST_CANCER_PROGRESSION_UP		42	-0.5770281	-1.4072319	0.20512821	0.46094227	0.99	3204	tags=64%, list=29%, signal=90%
REACTOME_INTRINSIC_PATHWAY_FOR_APOPTOSIS	REACTOME_INTRINSIC_PATHWAY_FOR_APOPTOSIS		16	-0.47517586	-1.4062026	0.125	0.46122578	0.99	1293	tags=31%, list=12%, signal=35%
MOREAUX_MULTIPLE_MYELOMA_BY_TACI_DN	MOREAUX_MULTIPLE_MYELOMA_BY_TACI_DN		73	-0.42868838	-1.4049827	0.18333334	0.46219507	0.99	4153	tags=63%, list=37%, signal=100%
LEE_EARLY_T_LYMPHOCYTE_UP	LEE_EARLY_T_LYMPHOCYTE_UP		43	-0.5654689	-1.4041898	0.140625	0.46210164	0.99	1993	tags=47%, list=18%, signal=56%
BLUM_RESPONSE_TO_SALIRASIB_DN	BLUM_RESPONSE_TO_SALIRASIB_DN		253	-0.44653717	-1.4034337	0.10169491	0.46210757	0.99	2271	tags=38%, list=20%, signal=46%
GRADE_COLON_AND_RECTAL_CANCER_UP	GRADE_COLON_AND_RECTAL_CANCER_UP		161	-0.38089252	-1.4033785	0.10769231	0.46005023	0.99	3097	tags=43%, list=28%, signal=59%
LANDIS_ERBB2_BREAST_TUMORS_65_UP	LANDIS_ERBB2_BREAST_TUMORS_65_UP		19	-0.5502289	-1.4022698	0.14893617	0.46121937	0.99	3249	tags=68%, list=29%, signal=96%
AMUNDSON_GAMMA_RADIATION_RESPONSE	AMUNDSON_GAMMA_RADIATION_RESPONSE		25	-0.6501512	-1.4002333	0.12307692	0.46404576	0.99	1833	tags=60%, list=16%, signal=72%
BENPORATH_ES_CORE_NINE_CORRELATED	BENPORATH_ES_CORE_NINE_CORRELATED		65	-0.40707645	-1.3989589	0.09836066	0.46630153	0.99	1558	tags=29%, list=14%, signal=34%
CREIGHTON_AKT1_SIGNALING_VIA_MTOR_DN	CREIGHTON_AKT1_SIGNALING_VIA_MTOR_DN		18	-0.4706541	-1.3988934	0.21052632	0.46434563	0.99	1163	tags=28%, list=10%, signal=31%
DANG_MYC_TARGETS_UP	DANG_MYC_TARGETS_UP		87	-0.39354783	-1.3987967	0.10344828	0.4623232	0.99	4109	tags=60%, list=37%, signal=94%
WILLIAMS_ESR2_TARGETS_UP	WILLIAMS_ESR2_TARGETS_UP		15	-0.49805963	-1.3978173	0.13461539	0.46298447	0.99	2526	tags=47%, list=23%, signal=60%
REACTOME_PROCESSING_OF_CAPPED_INTRON_CONTAINING_PRE_MRNA	REACTOME_PROCESSING_OF_CAPPED_INTRON_CONTAINING_PRE_MRNA		82	-0.44200367	-1.3968197	0.18333334	0.46394157	0.99	3396	tags=52%, list=30%, signal=75%
TARTE_PLASMA_CELL_VS_PLASMABLAST_DN	TARTE_PLASMA_CELL_VS_PLASMABLAST_DN		212	-0.3744759	-1.3964682	0.15151516	0.46287617	0.99	3022	tags=44%, list=27%, signal=59%
REACTOME_SIGNALING_BY_WNT	REACTOME_SIGNALING_BY_WNT		47	-0.45030984	-1.3944898	0.13333334	0.46676767	0.99	3623	tags=57%, list=32%, signal=85%
BARRIER_COLON_CANCER_RECURRENCE_UP	BARRIER_COLON_CANCER_RECURRENCE_UP		23	-0.4692112	-1.394426	0.11666667	0.46478063	0.99	2120	tags=39%, list=19%, signal=48%
CASORELLI_ACUTE_PROMYELOCYTIC_LEUKEMIA_DN	CASORELLI_ACUTE_PROMYELOCYTIC_LEUKEMIA_DN		412	-0.32764143	-1.3938087	0.11594203	0.46402526	0.99	3317	tags=40%, list=30%, signal=55%
BHATI_G2M_ARREST_BY_2METHOXYESTRADIOL_UP	BHATI_G2M_ARREST_BY_2METHOXYESTRADIOL_UP		68	-0.4321225	-1.3924692	0.08928572	0.46535102	0.99	2886	tags=44%, list=26%, signal=59%
BORCZUK_MALIGNANT_MESOTHELIOMA_UP	BORCZUK_MALIGNANT_MESOTHELIOMA_UP		200	-0.37947258	-1.389615	0.15517241	0.4711074	0.99	3733	tags=48%, list=33%, signal=71%
CHOW_RASSF1_TARGETS_DN	CHOW_RASSF1_TARGETS_DN		18	-0.44270223	-1.3891823	0.09259259	0.47031364	0.99	1644	tags=28%, list=15%, signal=33%
DING_LUNG_CANCER_EXPRESSION_BY_COPY_NUMBER	DING_LUNG_CANCER_EXPRESSION_BY_COPY_NUMBER		55	-0.40500173	-1.3882504	0.10714286	0.4712994	0.99	3028	tags=44%, list=27%, signal=60%
JIANG_VHL_TARGETS	JIANG_VHL_TARGETS		52	-0.37113544	-1.3855801	0.12068965	0.4749153	0.99	2154	tags=29%, list=19%, signal=36%
PUJANA_BRCA_CENTERED_NETWORK	PUJANA_BRCA_CENTERED_NETWORK		72	-0.5126431	-1.3818663	0.15254237	0.48302114	0.99	3453	tags=54%, list=31%, signal=78%
REACTOME_LATE_PHASE_OF_HIV_LIFE_CYCLE	REACTOME_LATE_PHASE_OF_HIV_LIFE_CYCLE		66	-0.39893985	-1.3818134	0.22222222	0.4810316	0.99	4774	tags=70%, list=43%, signal=121%
CROONQUIST_IL6_DEPRIVATION_DN	CROONQUIST_IL6_DEPRIVATION_DN		52	-0.6178456	-1.3797593	0.11666667	0.48532298	0.99	2118	tags=56%, list=19%, signal=68%
CAFFAREL_RESPONSE_TO_THC_UP	CAFFAREL_RESPONSE_TO_THC_UP		18	-0.45019257	-1.3789539	0.16981132	0.4852365	0.99	1436	tags=22%, list=13%, signal=25%
PUJANA_BREAST_CANCER_LIT_INT_NETWORK	PUJANA_BREAST_CANCER_LIT_INT_NETWORK		64	-0.43992466	-1.3765775	0.10526316	0.48939744	0.99	4096	tags=58%, list=37%, signal=91%
TCGA_GLIOBLASTOMA_COPY_NUMBER_DN	TCGA_GLIOBLASTOMA_COPY_NUMBER_DN		17	-0.51398975	-1.3754838	0.071428575	0.49034464	0.99	2461	tags=35%, list=22%, signal=45%
MORI_LARGE_PRE_BII_LYMPHOCYTE_UP	MORI_LARGE_PRE_BII_LYMPHOCYTE_UP		43	-0.53597414	-1.3749537	0.14285715	0.4898205	0.99	1721	tags=40%, list=15%, signal=47%
CAFFAREL_RESPONSE_TO_THC_24HR_5_UP	CAFFAREL_RESPONSE_TO_THC_24HR_5_UP		18	-0.43234998	-1.3749171	0.08928572	0.4878329	0.99	3574	tags=50%, list=32%, signal=73%
BYSTRYKH_HEMATOPOIESIS_STEM_CELL_AND_BRAIN_QTL_CIS	BYSTRYKH_HEMATOPOIESIS_STEM_CELL_AND_BRAIN_QTL_CIS		43	-0.40047705	-1.3736573	0.12903225	0.48923457	0.99	2140	tags=37%, list=19%, signal=46%
KOKKINAKIS_METHIONINE_DEPRIVATION_96HR_DN	KOKKINAKIS_METHIONINE_DEPRIVATION_96HR_DN		53	-0.40789405	-1.3728353	0.10769231	0.48893937	0.99	3635	tags=58%, list=32%, signal=86%
SCHLOSSER_MYC_TARGETS_REPRESSED_BY_SERUM	SCHLOSSER_MYC_TARGETS_REPRESSED_BY_SERUM		84	-0.389701	-1.3721594	0.19672132	0.48891142	0.99	4069	tags=57%, list=36%, signal=89%
PYEON_HPV_POSITIVE_TUMORS_UP	PYEON_HPV_POSITIVE_TUMORS_UP		34	-0.48568884	-1.3713286	0.25	0.48922834	0.99	2998	tags=50%, list=27%, signal=68%
CHNG_MULTIPLE_MYELOMA_HYPERPLOID_DN	CHNG_MULTIPLE_MYELOMA_HYPERPLOID_DN		24	-0.4159574	-1.3697338	0.13461539	0.49090976	0.99	3373	tags=42%, list=30%, signal=59%
REACTOME_RNA_POLYMERASE_I_PROMOTER_CLEARANCE	REACTOME_RNA_POLYMERASE_I_PROMOTER_CLEARANCE		24	-0.43736944	-1.369563	0.16949153	0.48942643	0.99	3418	tags=50%, list=31%, signal=72%
REACTOME_RNA_POLYMERASE_I_CHAIN_ELONGATION	REACTOME_RNA_POLYMERASE_I_CHAIN_ELONGATION		18	-0.48244765	-1.369432	0.17857143	0.48762456	0.99	3418	tags=56%, list=31%, signal=80%
PENG_LEUCINE_DEPRIVATION_UP	PENG_LEUCINE_DEPRIVATION_UP		18	-0.43936467	-1.3659557	0.10909091	0.49557954	0.99	1923	tags=28%, list=17%, signal=33%
HOFMANN_CELL_LYMPHOMA_UP	HOFMANN_CELL_LYMPHOMA_UP		26	-0.46109417	-1.3650105	0.114754096	0.49587935	0.99	3730	tags=65%, list=33%, signal=98%
KEGG_HOMOLOGOUS_RECOMBINATION	KEGG_HOMOLOGOUS_RECOMBINATION		24	-0.5504692	-1.3644764	0.125	0.49557185	0.99	3441	tags=54%, list=31%, signal=78%
KRIGE_AMINO_ACID_DEPRIVATION	KRIGE_AMINO_ACID_DEPRIVATION		19	-0.5086089	-1.3639787	0.1	0.49508125	0.99	2058	tags=32%, list=18%, signal=39%
SAKAI_TUMOR_INFILTRATING_MONOCYTES_DN	SAKAI_TUMOR_INFILTRATING_MONOCYTES_DN		47	-0.42893317	-1.3621452	0.12727273	0.49807042	0.99	3569	tags=66%, list=32%, signal=96%
KEGG_OXIDATIVE_PHOSPHORYLATION	KEGG_OXIDATIVE_PHOSPHORYLATION		89	-0.33205792	-1.3614527	0.23636363	0.49802774	0.99	4247	tags=56%, list=38%, signal=90%
LANDIS_ERBB2_BREAST_TUMORS_324_UP	LANDIS_ERBB2_BREAST_TUMORS_324_UP		122	-0.5164457	-1.3612638	0.19512194	0.49646744	0.99	3257	tags=57%, list=29%, signal=79%
REACTOME_HIV_LIFE_CYCLE	REACTOME_HIV_LIFE_CYCLE		75	-0.4029334	-1.3607122	0.20634921	0.496883	0.99	4269	tags=57%, list=38%, signal=92%
HORIUCHI_WTAP_TARGETS_DN	HORIUCHI_WTAP_TARGETS_DN		179	-0.4393125	-1.360653	0.15873016	0.49525344	0.99	2939	tags=44%, list=26%, signal=59%
DAZARD_RESPONSE_TO_UV_NHEK_DN	DAZARD_RESPONSE_TO_UV_NHEK_DN		118	-0.36748403	-1.3599156	0.10526316	0.49497592	0.99	2139	tags=31%, list=19%, signal=37%
EGUCHI_CELL_CYCLE_RB1_TARGETS	EGUCHI_CELL_CYCLE_RB1_TARGETS		15	-0.7747326	-1.3586507	0.10909091	0.4967078	0.99	1419	tags=67%, list=13%, signal=76%
LE_EGR2_TARGETS_UP	LE_EGR2_TARGETS_UP		75	-0.5305688	-1.358469	0.15625	0.49525508	0.99	2062	tags=45%, list=18%, signal=55%
CHEMNITZ_RESPONSE_TO_PROSTAGLANDIN_E2_UP	CHEMNITZ_RESPONSE_TO_PROSTAGLANDIN_E2_UP		77	-0.46453956	-1.3575536	0.140625	0.49522218	0.99	2598	tags=48%, list=23%, signal=62%
KEGG_UBIQUITIN_MEDIATED_PROTEOLYSIS	KEGG_UBIQUITIN_MEDIATED_PROTEOLYSIS		77	-0.33550504	-1.3573703	0.15	0.4936675	0.99	3861	tags=49%, list=34%, signal=75%
SESTO_RESPONSE_TO_UV_C6	SESTO_RESPONSE_TO_UV_C6		30	-0.44793767	-1.3538234	0.14285715	0.50047755	0.99	2649	tags=47%, list=24%, signal=61%
NUYTTEN_NIPP1_TARGETS_DN	NUYTTEN_NIPP1_TARGETS_DN		449	-0.32186195	-1.3537741	0.046153847	0.49863893	0.99	3048	tags=38%, list=27%, signal=51%
MANALO_HYPOXIA_DN	MANALO_HYPOXIA_DN		173	-0.44315696	-1.3527259	0.19354838	0.49997783	0.99	2654	tags=44%, list=24%, signal=57%
WANG_LMO4_TARGETS_UP	WANG_LMO4_TARGETS_UP		183	-0.32512036	-1.3513814	0.055555556	0.50131786	0.99	3413	tags=37%, list=30%, signal=53%
KEGG_HUNTINGTONS_DISEASE	KEGG_HUNTINGTONS_DISEASE		115	-0.31301185	-1.3513408	0.16981132	0.49949667	0.99	4257	tags=52%, list=38%, signal=83%
GEORGES_TARGETS_OF_MIR192_AND_MIR215	GEORGES_TARGETS_OF_MIR192_AND_MIR215		415	-0.3457827	-1.351016	0.050847456	0.49863178	0.99	2740	tags=35%, list=24%, signal=45%
KAYO_AGING_MUSCLE_DN	KAYO_AGING_MUSCLE_DN		82	-0.3444711	-1.347101	0.10169491	0.5075088	0.99	2301	tags=34%, list=21%, signal=43%
SESTO_RESPONSE_TO_UV_C1	SESTO_RESPONSE_TO_UV_C1		53	-0.4149816	-1.3446269	0.17741935	0.5120707	0.99	2126	tags=34%, list=19%, signal=42%
LINDGREN_BLADDER_CANCER_CLUSTER_3_UP	LINDGREN_BLADDER_CANCER_CLUSTER_3_UP		191	-0.40267113	-1.3424766	0.14516129	0.5166317	0.99	3238	tags=45%, list=29%, signal=62%
WHITEFORD_PEDIATRIC_CANCER_MARKERS	WHITEFORD_PEDIATRIC_CANCER_MARKERS		66	-0.5152908	-1.3413981	0.22222222	0.51742786	0.99	1994	tags=44%, list=18%, signal=53%
DAZARD_UV_RESPONSE_CLUSTER_G6	DAZARD_UV_RESPONSE_CLUSTER_G6		53	-0.43663073	-1.3394182	0.14814815	0.520678	0.99	1660	tags=30%, list=15%, signal=35%
CHOI_ATL_STAGE_PREDICTOR	CHOI_ATL_STAGE_PREDICTOR		21	-0.49782556	-1.3387748	0.14754099	0.5206016	0.99	3535	tags=67%, list=32%, signal=97%
DORN_ADENOVIRUS_INFECTION_12HR_DN	DORN_ADENOVIRUS_INFECTION_12HR_DN		21	-0.45333457	-1.3385546	0.083333336	0.51913446	0.99	799	tags=29%, list=7%, signal=31%
ZHAN_MULTIPLE_MYELOMA_PR_UP	ZHAN_MULTIPLE_MYELOMA_PR_UP		22	-0.68108565	-1.3377957	0.16949153	0.5193294	0.99	2216	tags=68%, list=20%, signal=85%
REACTOME_HIV_INFECTION	REACTOME_HIV_INFECTION		139	-0.35492423	-1.3377807	0.17460318	0.51742715	0.99	3499	tags=45%, list=31%, signal=65%
RAMALHO_STEMNESS_UP	RAMALHO_STEMNESS_UP		148	-0.3730995	-1.3361335	0.18518518	0.51981705	0.99	3082	tags=41%, list=28%, signal=55%
LEE_METASTASIS_AND_ALTERNATIVE_SPLICING_DN	LEE_METASTASIS_AND_ALTERNATIVE_SPLICING_DN		29	-0.42883623	-1.3337355	0.1764706	0.52457523	0.99	1795	tags=28%, list=16%, signal=33%
MISSIAGLIA_REGULATED_BY_METHYLATION_DN	MISSIAGLIA_REGULATED_BY_METHYLATION_DN		66	-0.49303475	-1.3331679	0.16129032	0.5244714	0.99	3604	tags=64%, list=32%, signal=93%
IVANOVA_HEMATOPOIESIS_INTERMEDIATE_PROGENITOR	IVANOVA_HEMATOPOIESIS_INTERMEDIATE_PROGENITOR		25	-0.43755114	-1.3324943	0.11111111	0.5243995	0.99	2977	tags=52%, list=27%, signal=71%
BERENJENO_TRANSFORMED_BY_RHOA_UP	BERENJENO_TRANSFORMED_BY_RHOA_UP		385	-0.4220667	-1.3323792	0.22222222	0.5229999	0.99	3236	tags=50%, list=29%, signal=67%
BASAKI_YBX1_TARGETS_UP	BASAKI_YBX1_TARGETS_UP		168	-0.4212279	-1.3311678	0.1904762	0.52504313	0.99	2030	tags=33%, list=18%, signal=40%
PUJANA_XPRSS_INT_NETWORK	PUJANA_XPRSS_INT_NETWORK		107	-0.46976787	-1.3306197	0.18032786	0.5245645	0.99	3277	tags=50%, list=29%, signal=71%
LY_AGING_OLD_DN	LY_AGING_OLD_DN		31	-0.55471516	-1.3302282	0.16129032	0.52362794	0.99	3402	tags=65%, list=30%, signal=92%
LINDGREN_BLADDER_CANCER_CLUSTER_1_UP	LINDGREN_BLADDER_CANCER_CLUSTER_1_UP		65	-0.3715966	-1.3279889	0.14583333	0.5286504	0.99	2344	tags=37%, list=21%, signal=46%
TIEN_INTESTINE_PROBIOTICS_24HR_DN	TIEN_INTESTINE_PROBIOTICS_24HR_DN		128	-0.2858231	-1.3242517	0.11666667	0.5368583	0.99	3737	tags=45%, list=33%, signal=66%
WANG_LMO4_TARGETS_DN	WANG_LMO4_TARGETS_DN		163	-0.32551765	-1.3238465	0.18644068	0.5360058	0.99	2758	tags=31%, list=25%, signal=41%
WANG_CLIM2_TARGETS_DN	WANG_CLIM2_TARGETS_DN		102	-0.3407322	-1.323221	0.13333334	0.5357433	0.99	3595	tags=40%, list=32%, signal=59%
AMIT_EGF_RESPONSE_120_HELA	AMIT_EGF_RESPONSE_120_HELA		47	-0.4739977	-1.3222976	0.12068965	0.53599864	0.99	2089	tags=40%, list=19%, signal=49%
OUELLET_OVARIAN_CANCER_INVASIVE_VS_LMP_UP	OUELLET_OVARIAN_CANCER_INVASIVE_VS_LMP_UP		85	-0.34952784	-1.3194684	0.16129032	0.5423199	0.99	3286	tags=40%, list=29%, signal=56%
CAFFAREL_RESPONSE_TO_THC_24HR_5_DN	CAFFAREL_RESPONSE_TO_THC_24HR_5_DN		37	-0.3922614	-1.3175465	0.14814815	0.54596984	0.99	2325	tags=38%, list=21%, signal=48%
CHEOK_RESPONSE_TO_HD_MTX_DN	CHEOK_RESPONSE_TO_HD_MTX_DN		15	-0.43994063	-1.3151237	0.16363636	0.5497048	0.99	3737	tags=67%, list=33%, signal=100%
REACTOME_MITOTIC_PROMETAPHASE	REACTOME_MITOTIC_PROMETAPHASE		47	-0.5224504	-1.3077803	0.23728813	0.56970245	0.99	2626	tags=43%, list=23%, signal=55%
SPIELMAN_LYMPHOBLAST_EUROPEAN_VS_ASIAN_UP	SPIELMAN_LYMPHOBLAST_EUROPEAN_VS_ASIAN_UP		324	-0.29754022	-1.3077081	0.125	0.5678643	0.99	3753	tags=42%, list=34%, signal=61%
MOLENAAR_TARGETS_OF_CCND1_AND_CDK4_DN	MOLENAAR_TARGETS_OF_CCND1_AND_CDK4_DN		31	-0.5937472	-1.3076762	0.27118644	0.56612897	0.99	1261	tags=45%, list=11%, signal=51%
GRAHAM_CML_DIVIDING_VS_NORMAL_QUIESCENT_UP	GRAHAM_CML_DIVIDING_VS_NORMAL_QUIESCENT_UP		123	-0.45841205	-1.3059287	0.23076923	0.5690698	0.99	1993	tags=37%, list=18%, signal=45%
FARMER_BREAST_CANCER_BASAL_VS_LULMINAL	FARMER_BREAST_CANCER_BASAL_VS_LULMINAL		192	-0.3485634	-1.305675	0.07017544	0.56786466	0.99	1367	tags=23%, list=12%, signal=26%
KEGG_ALZHEIMERS_DISEASE	KEGG_ALZHEIMERS_DISEASE		109	-0.31274605	-1.3050042	0.12727273	0.56810814	0.99	4176	tags=50%, list=37%, signal=80%
RIZ_ERYTHROID_DIFFERENTIATION_CCNE1	RIZ_ERYTHROID_DIFFERENTIATION_CCNE1		32	-0.41519317	-1.3038752	0.09375	0.569522	0.99	3684	tags=59%, list=33%, signal=88%
CROONQUIST_NRAS_SIGNALING_DN	CROONQUIST_NRAS_SIGNALING_DN		44	-0.58387846	-1.3032341	0.18644068	0.5688601	0.99	2118	tags=55%, list=19%, signal=67%
DOANE_BREAST_CANCER_CLASSES_DN	DOANE_BREAST_CANCER_CLASSES_DN		21	-0.51865035	-1.3021624	0.074074075	0.569383	0.99	2354	tags=48%, list=21%, signal=60%
LEE_LIVER_CANCER_SURVIVAL_DN	LEE_LIVER_CANCER_SURVIVAL_DN		83	-0.38520512	-1.3021265	0.21052632	0.56756526	0.99	3632	tags=51%, list=32%, signal=74%
KENNY_CTNNB1_TARGETS_DN	KENNY_CTNNB1_TARGETS_DN		28	-0.44788063	-1.3015882	0.16949153	0.56708694	0.99	2468	tags=50%, list=22%, signal=64%
BIOCARTA_MCM_PATHWAY	BIOCARTA_MCM_PATHWAY		16	-0.6443267	-1.3015122	0.15254237	0.56537974	0.99	1577	tags=44%, list=14%, signal=51%
LANDIS_ERBB2_BREAST_PRENEOPLASTIC_UP	LANDIS_ERBB2_BREAST_PRENEOPLASTIC_UP		20	-0.61167675	-1.3014786	0.15	0.5635976	0.99	716	tags=35%, list=6%, signal=37%
PRAMOONJAGO_SOX4_TARGETS_DN	PRAMOONJAGO_SOX4_TARGETS_DN		31	-0.43937364	-1.29983	0.1884058	0.5655335	0.99	2921	tags=35%, list=26%, signal=48%
REACTOME_METABLISM_OF_NUCLEOTIDES	REACTOME_METABLISM_OF_NUCLEOTIDES		52	-0.35275936	-1.299191	0.12698413	0.5658995	0.99	3743	tags=52%, list=33%, signal=78%
REACTOME_DUAL_INCISION_REACTION_IN_TC_NER	REACTOME_DUAL_INCISION_REACTION_IN_TC_NER		26	-0.41830784	-1.2954288	0.21052632	0.573977	0.99	3072	tags=46%, list=27%, signal=63%
ZHAN_VARIABLE_EARLY_DIFFERENTIATION_GENES_DN	ZHAN_VARIABLE_EARLY_DIFFERENTIATION_GENES_DN		20	-0.40332073	-1.2943234	0.2	0.57557327	0.99	3148	tags=40%, list=28%, signal=56%
FARMER_BREAST_CANCER_CLUSTER_2	FARMER_BREAST_CANCER_CLUSTER_2		21	-0.65985173	-1.2941194	0.2631579	0.5740123	0.99	2353	tags=57%, list=21%, signal=72%
SATO_SILENCED_EPIGENETICALLY_IN_PANCREATIC_CANCER	SATO_SILENCED_EPIGENETICALLY_IN_PANCREATIC_CANCER		27	-0.5310785	-1.2933497	0.06896552	0.57410294	0.99	1102	tags=33%, list=10%, signal=37%
SU_TESTIS	SU_TESTIS		44	-0.4458634	-1.2913836	0.094339624	0.5775338	0.99	1410	tags=32%, list=13%, signal=36%
RUIZ_TNC_TARGETS_DN	RUIZ_TNC_TARGETS_DN		93	-0.4623512	-1.2911696	0.21538462	0.5762719	0.99	2654	tags=46%, list=24%, signal=60%
KORKOLA_SEMINOMA_UP	KORKOLA_SEMINOMA_UP		31	-0.43281657	-1.2899154	0.14545454	0.578102	0.99	2804	tags=58%, list=25%, signal=77%
KEGG_VIBRIO_CHOLERAE_INFECTION	KEGG_VIBRIO_CHOLERAE_INFECTION		38	-0.38692942	-1.2898837	0.16	0.5762491	0.99	3275	tags=45%, list=29%, signal=63%
KORKOLA_EMBRYONAL_CARCINOMA_UP	KORKOLA_EMBRYONAL_CARCINOMA_UP		31	-0.46159112	-1.2894433	0.125	0.57527345	0.99	2110	tags=45%, list=19%, signal=55%
OUILLETTE_CLL_13Q14_DELETION_DN	OUILLETTE_CLL_13Q14_DELETION_DN		35	-0.4050589	-1.2881951	0.11764706	0.5767385	0.99	2032	tags=34%, list=18%, signal=42%
GARGALOVIC_RESPONSE_TO_OXIDIZED_PHOSPHOLIPIDS_TURQUOISE_UP	GARGALOVIC_RESPONSE_TO_OXIDIZED_PHOSPHOLIPIDS_TURQUOISE_UP		33	-0.42934138	-1.2881703	0.2	0.5749891	0.99	2402	tags=39%, list=21%, signal=50%
SCHLOSSER_MYC_TARGETS_AND_SERUM_RESPONSE_DN	SCHLOSSER_MYC_TARGETS_AND_SERUM_RESPONSE_DN		31	-0.42881805	-1.2873032	0.27868852	0.57505494	0.99	2944	tags=42%, list=26%, signal=57%
YAMASHITA_LIVER_CANCER_WITH_EPCAM_UP	YAMASHITA_LIVER_CANCER_WITH_EPCAM_UP		28	-0.40231287	-1.2872351	0.13793103	0.5733585	0.99	3230	tags=43%, list=29%, signal=60%
WILLIAMS_ESR1_TARGETS_UP	WILLIAMS_ESR1_TARGETS_UP		15	-0.49809137	-1.2870798	0.10169491	0.5720551	0.99	399	tags=27%, list=4%, signal=28%
WAKASUGI_HAVE_ZNF143_BINDING_SITES	WAKASUGI_HAVE_ZNF143_BINDING_SITES		43	-0.46299228	-1.2850046	0.27272728	0.5754466	0.99	2755	tags=40%, list=25%, signal=52%
JISON_SICKLE_CELL_DISEASE_DN	JISON_SICKLE_CELL_DISEASE_DN		103	-0.29953882	-1.2841676	0.07692308	0.5765495	0.99	3793	tags=46%, list=34%, signal=68%
LIN_MELANOMA_COPY_NUMBER_DN	LIN_MELANOMA_COPY_NUMBER_DN		26	-0.39301294	-1.2833472	0.1754386	0.5771249	0.99	3586	tags=58%, list=32%, signal=85%
LIU_PROSTATE_CANCER_UP	LIU_PROSTATE_CANCER_UP		52	-0.37311757	-1.2824031	0.16981132	0.57828915	0.99	2216	tags=33%, list=20%, signal=41%
BIOCARTA_ATRBRCA_PATHWAY	BIOCARTA_ATRBRCA_PATHWAY		15	-0.5431342	-1.2823579	0.17857143	0.5765941	0.99	1780	tags=33%, list=16%, signal=40%
BENPORATH_CYCLING_GENES	BENPORATH_CYCLING_GENES		352	-0.3647661	-1.2800883	0.13114753	0.5805594	0.99	3110	tags=40%, list=28%, signal=54%
PUJANA_BRCA2_PCC_NETWORK	PUJANA_BRCA2_PCC_NETWORK		263	-0.3944721	-1.2766392	0.16129032	0.5891565	0.99	3277	tags=44%, list=29%, signal=60%
TANG_SENESCENCE_TP53_TARGETS_DN	TANG_SENESCENCE_TP53_TARGETS_DN		29	-0.5311862	-1.2762862	0.20689656	0.5885485	0.99	3402	tags=55%, list=30%, signal=79%
LI_WILMS_TUMOR_VS_FETAL_KIDNEY_1_DN	LI_WILMS_TUMOR_VS_FETAL_KIDNEY_1_DN		111	-0.4162456	-1.2762047	0.13559322	0.58692837	0.99	2436	tags=36%, list=22%, signal=46%
SENGUPTA_NASOPHARYNGEAL_CARCINOMA_UP	SENGUPTA_NASOPHARYNGEAL_CARCINOMA_UP		146	-0.4066588	-1.2746986	0.20895523	0.5887309	0.99	1331	tags=27%, list=12%, signal=31%
GOLDRATH_HOMEOSTATIC_PROLIFERATION	GOLDRATH_HOMEOSTATIC_PROLIFERATION		122	-0.348258	-1.2745374	0.20689656	0.5875595	0.99	2998	tags=37%, list=27%, signal=50%
HUANG_DASATINIB_RESISTANCE_DN	HUANG_DASATINIB_RESISTANCE_DN		37	-0.41647857	-1.2743671	0.15686275	0.58611816	0.99	1583	tags=32%, list=14%, signal=38%
OUYANG_PROSTATE_CANCER_PROGRESSION_DN	OUYANG_PROSTATE_CANCER_PROGRESSION_DN		15	-0.46592197	-1.2741673	0.15686275	0.5849921	0.99	2980	tags=53%, list=27%, signal=73%
ACEVEDO_LIVER_TUMOR_VS_NORMAL_ADJACENT_TISSUE_UP	ACEVEDO_LIVER_TUMOR_VS_NORMAL_ADJACENT_TISSUE_UP		488	-0.2860956	-1.2739668	0.13114753	0.5838702	0.99	2565	tags=30%, list=23%, signal=37%
MARIADASON_RESPONSE_TO_CURCUMIN_SULINDAC_5	MARIADASON_RESPONSE_TO_CURCUMIN_SULINDAC_5		17	-0.44021037	-1.2706202	0.22222222	0.59109795	0.99	3986	tags=65%, list=36%, signal=100%
GENTILE_RESPONSE_CLUSTER_D3	GENTILE_RESPONSE_CLUSTER_D3		35	-0.42850658	-1.2703875	0.13333334	0.5901125	0.99	1568	tags=23%, list=14%, signal=26%
YAO_TEMPORAL_RESPONSE_TO_PROGESTERONE_CLUSTER_14	YAO_TEMPORAL_RESPONSE_TO_PROGESTERONE_CLUSTER_14		97	-0.3412673	-1.2695184	0.22535211	0.59073675	0.99	4278	tags=57%, list=38%, signal=91%
SCHLOSSER_SERUM_RESPONSE_DN	SCHLOSSER_SERUM_RESPONSE_DN		433	-0.3034387	-1.2695135	0.1724138	0.58900636	0.99	3251	tags=39%, list=29%, signal=52%
SCHUHMACHER_MYC_TARGETS_UP	SCHUHMACHER_MYC_TARGETS_UP		49	-0.41984174	-1.2692311	0.22950819	0.5881034	0.99	3163	tags=45%, list=28%, signal=62%
NAKAMURA_CANCER_MICROENVIRONMENT_DN	NAKAMURA_CANCER_MICROENVIRONMENT_DN		33	-0.47131997	-1.2677768	0.22580644	0.59064794	0.99	3103	tags=52%, list=28%, signal=71%
MITSIADES_RESPONSE_TO_APLIDIN_DN	MITSIADES_RESPONSE_TO_APLIDIN_DN		128	-0.39921632	-1.2645711	0.22033899	0.5975029	1	2118	tags=30%, list=19%, signal=37%
CROMER_METASTASIS_DN	CROMER_METASTASIS_DN		43	-0.39248088	-1.2629175	0.18965517	0.60065985	1	2967	tags=33%, list=26%, signal=44%
CAFFAREL_RESPONSE_TO_THC_DN	CAFFAREL_RESPONSE_TO_THC_DN		19	-0.4442991	-1.2570298	0.16949153	0.61516374	1	2615	tags=47%, list=23%, signal=62%
GRAHAM_NORMAL_QUIESCENT_VS_NORMAL_DIVIDING_DN	GRAHAM_NORMAL_QUIESCENT_VS_NORMAL_DIVIDING_DN		57	-0.52264893	-1.2563367	0.23728813	0.6152444	1	3206	tags=63%, list=29%, signal=88%
JAEGER_METASTASIS_UP	JAEGER_METASTASIS_UP		28	-0.50341153	-1.2560705	0.2361111	0.6143322	1	3217	tags=57%, list=29%, signal=80%
LIANG_HEMATOPOIESIS_STEM_CELL_NUMBER_LARGE_VS_TINY_UP	LIANG_HEMATOPOIESIS_STEM_CELL_NUMBER_LARGE_VS_TINY_UP		36	-0.4462148	-1.2556311	0.16666667	0.6138994	1	427	tags=17%, list=4%, signal=17%
SONG_TARGETS_OF_IE86_CMV_PROTEIN	SONG_TARGETS_OF_IE86_CMV_PROTEIN		32	-0.56911993	-1.2534686	0.21052632	0.6186351	1	1419	tags=38%, list=13%, signal=43%
SHEPARD_BMYB_TARGETS	SHEPARD_BMYB_TARGETS		39	-0.47535563	-1.2522486	0.22807017	0.6196686	1	963	tags=26%, list=9%, signal=28%
ZHANG_RESPONSE_TO_CANTHARIDIN_DN	ZHANG_RESPONSE_TO_CANTHARIDIN_DN		40	-0.41264546	-1.252098	0.25454545	0.61833286	1	3206	tags=45%, list=29%, signal=63%
AMIT_SERUM_RESPONSE_480_MCF10A	AMIT_SERUM_RESPONSE_480_MCF10A		21	-0.45984307	-1.2517704	0.16363636	0.61732364	1	2868	tags=43%, list=26%, signal=58%
REN_BOUND_BY_E2F	REN_BOUND_BY_E2F		36	-0.5509048	-1.2510322	0.25862068	0.6179342	1	2118	tags=42%, list=19%, signal=51%
KRIGE_RESPONSE_TO_TOSEDOSTAT_6HR_DN	KRIGE_RESPONSE_TO_TOSEDOSTAT_6HR_DN		462	-0.28157523	-1.2501273	0.25	0.6185284	1	3746	tags=41%, list=33%, signal=60%
OUILLETTE_CLL_13Q14_DELETION_UP	OUILLETTE_CLL_13Q14_DELETION_UP		33	-0.39516398	-1.249863	0.21276596	0.6174549	1	1966	tags=30%, list=18%, signal=37%
BROWNE_HCMV_INFECTION_16HR_UP	BROWNE_HCMV_INFECTION_16HR_UP		123	-0.31545973	-1.2482179	0.125	0.6193169	1	3037	tags=37%, list=27%, signal=51%
REACTOME_RNA_POLYMERASE_I_TRANSCRIPTION_TERMINATION	REACTOME_RNA_POLYMERASE_I_TRANSCRIPTION_TERMINATION		17	-0.44308686	-1.2473987	0.21818182	0.6198741	1	3418	tags=47%, list=31%, signal=68%
SUNG_METASTASIS_STROMA_DN	SUNG_METASTASIS_STROMA_DN		26	-0.4558778	-1.246974	0.26153848	0.6193084	1	1994	tags=35%, list=18%, signal=42%
SASAKI_ADULT_T_CELL_LEUKEMIA	SASAKI_ADULT_T_CELL_LEUKEMIA		86	-0.34608263	-1.2468146	0.23880596	0.61793494	1	3238	tags=43%, list=29%, signal=60%
HU_ANGIOGENESIS_DN	HU_ANGIOGENESIS_DN		21	-0.42192215	-1.2454973	0.22	0.6202364	1	3100	tags=48%, list=28%, signal=66%
WINTER_HYPOXIA_UP	WINTER_HYPOXIA_UP		49	-0.3904819	-1.2443595	0.2037037	0.6211935	1	2462	tags=35%, list=22%, signal=44%
REACTOME_RNA_POLYMERASE_I_TRANSCRIPTION_INITIATION	REACTOME_RNA_POLYMERASE_I_TRANSCRIPTION_INITIATION		18	-0.42133695	-1.2438424	0.23333333	0.6210192	1	3418	tags=44%, list=31%, signal=64%
NAKAYAMA_FRA2_TARGETS	NAKAYAMA_FRA2_TARGETS		22	-0.42180157	-1.2411604	0.16666667	0.6263885	1	3406	tags=55%, list=30%, signal=78%
WALLACE_PROSTATE_CANCER_RACE_DN	WALLACE_PROSTATE_CANCER_RACE_DN		42	-0.39937764	-1.2403735	0.25531915	0.62696	1	1612	tags=26%, list=14%, signal=30%
PUJANA_BREAST_CANCER_WITH_BRCA1_MUTATED_UP	PUJANA_BREAST_CANCER_WITH_BRCA1_MUTATED_UP		39	-0.496249	-1.2366885	0.27419356	0.63467777	1	3604	tags=62%, list=32%, signal=90%
HUPER_BREAST_BASAL_VS_LUMINAL_DN	HUPER_BREAST_BASAL_VS_LUMINAL_DN		39	-0.47419408	-1.236097	0.14814815	0.634592	1	821	tags=26%, list=7%, signal=28%
HESS_TARGETS_OF_HOXA9_AND_MEIS1_UP	HESS_TARGETS_OF_HOXA9_AND_MEIS1_UP		53	-0.379083	-1.235223	0.23188406	0.6349473	1	2847	tags=42%, list=25%, signal=55%
SWEET_KRAS_ONCOGENIC_SIGNATURE	SWEET_KRAS_ONCOGENIC_SIGNATURE		28	-0.4066014	-1.2329298	0.18518518	0.63997847	1	2130	tags=43%, list=19%, signal=53%
PENG_GLUTAMINE_DEPRIVATION_DN	PENG_GLUTAMINE_DEPRIVATION_DN		53	-0.32457972	-1.2314475	0.25396827	0.6425317	1	4171	tags=51%, list=37%, signal=81%
ENK_UV_RESPONSE_EPIDERMIS_UP	ENK_UV_RESPONSE_EPIDERMIS_UP		193	-0.312137	-1.2308935	0.14035088	0.6420433	1	3623	tags=45%, list=32%, signal=65%
WILCOX_PRESPONSE_TO_ROGESTERONE_UP	WILCOX_PRESPONSE_TO_ROGESTERONE_UP		82	-0.38379374	-1.2306508	0.16129032	0.64101857	1	2723	tags=41%, list=24%, signal=54%
PRAMOONJAGO_SOX4_TARGETS_UP	PRAMOONJAGO_SOX4_TARGETS_UP		35	-0.44434983	-1.2295566	0.20754717	0.6423134	1	2462	tags=43%, list=22%, signal=55%
REACTOME_HOST_INTERACTIONS_OF_HIV_FACTORS	REACTOME_HOST_INTERACTIONS_OF_HIV_FACTORS		89	-0.33948985	-1.2292057	0.23809524	0.64154303	1	2739	tags=40%, list=24%, signal=53%
STEIN_ESRRA_TARGETS_DN	STEIN_ESRRA_TARGETS_DN		58	-0.3701903	-1.2286365	0.14754099	0.6415432	1	1403	tags=24%, list=13%, signal=27%
ENK_UV_RESPONSE_KERATINOCYTE_DN	ENK_UV_RESPONSE_KERATINOCYTE_DN		307	-0.3180862	-1.227637	0.18965517	0.64264935	1	2447	tags=28%, list=22%, signal=34%
REACTOME_RNA_POLYMERASE_I_PROMOTER_ESCAPE	REACTOME_RNA_POLYMERASE_I_PROMOTER_ESCAPE		16	-0.45444188	-1.2269427	0.23636363	0.6433186	1	3418	tags=50%, list=31%, signal=72%
KOKKINAKIS_METHIONINE_DEPRIVATION_48HR_DN	KOKKINAKIS_METHIONINE_DEPRIVATION_48HR_DN		45	-0.35666484	-1.2257589	0.13235295	0.6449808	1	3635	tags=62%, list=32%, signal=92%
SCIAN_CELL_CYCLE_TARGETS_OF_TP53_AND_TP73_DN	SCIAN_CELL_CYCLE_TARGETS_OF_TP53_AND_TP73_DN		19	-0.5863427	-1.2243087	0.3114754	0.647326	1	3468	tags=68%, list=31%, signal=99%
GOLDRATH_ANTIGEN_RESPONSE	GOLDRATH_ANTIGEN_RESPONSE		270	-0.36700374	-1.2204789	0.23076923	0.65579367	1	1726	tags=28%, list=15%, signal=32%
AGUIRRE_PANCREATIC_CANCER_COPY_NUMBER_DN	AGUIRRE_PANCREATIC_CANCER_COPY_NUMBER_DN		133	-0.30085975	-1.2197045	0.20689656	0.6561244	1	2147	tags=26%, list=19%, signal=32%
REACTOME_ASSOCIATION_OF_TRIC_CCT_WITH_TARGET_PROTEINS_DURING_BIOSYNTHESIS	REACTOME_ASSOCIATION_OF_TRIC_CCT_WITH_TARGET_PROTEINS_DURING_BIOSYNTHESIS		20	-0.42062053	-1.2197008	0.29090908	0.654384	1	2991	tags=50%, list=27%, signal=68%
GENTILE_UV_RESPONSE_CLUSTER_D6	GENTILE_UV_RESPONSE_CLUSTER_D6		17	-0.45423317	-1.2193401	0.1724138	0.6537213	1	1375	tags=35%, list=12%, signal=40%
ST_DIFFERENTIATION_PATHWAY_IN_PC12_CELLS	ST_DIFFERENTIATION_PATHWAY_IN_PC12_CELLS		23	-0.41403866	-1.2193062	0.25925925	0.6520364	1	2940	tags=43%, list=26%, signal=59%
ODONNELL_METASTASIS_DN	ODONNELL_METASTASIS_DN		16	-0.45586076	-1.218995	0.16363636	0.65132457	1	480	tags=19%, list=4%, signal=20%
WANG_CISPLATIN_RESPONSE_AND_XPC_UP	WANG_CISPLATIN_RESPONSE_AND_XPC_UP		92	-0.36682853	-1.2181125	0.14516129	0.65205574	1	2122	tags=33%, list=19%, signal=40%
DAZARD_UV_RESPONSE_CLUSTER_G2	DAZARD_UV_RESPONSE_CLUSTER_G2		15	-0.527176	-1.2159201	0.26415095	0.65647864	1	2094	tags=40%, list=19%, signal=49%
SCIBETTA_KDM5B_TARGETS_DN	SCIBETTA_KDM5B_TARGETS_DN		47	-0.39639264	-1.2141054	0.24242425	0.65966386	1	1205	tags=23%, list=11%, signal=26%
RODRIGUES_NTN1_AND_DCC_TARGETS	RODRIGUES_NTN1_AND_DCC_TARGETS		23	-0.4259694	-1.2134318	0.21666667	0.66010284	1	2553	tags=48%, list=23%, signal=62%
STEIN_ESR1_TARGETS	STEIN_ESR1_TARGETS		54	-0.3801054	-1.2126577	0.1969697	0.6604021	1	3022	tags=44%, list=27%, signal=61%
STEIN_ESRRA_TARGETS_RESPONSIVE_TO_ESTROGEN_DN	STEIN_ESRRA_TARGETS_RESPONSIVE_TO_ESTROGEN_DN		24	-0.460969	-1.2119025	0.24242425	0.66093373	1	3022	tags=46%, list=27%, signal=63%
SWEET_KRAS_TARGETS_DN	SWEET_KRAS_TARGETS_DN		15	-0.4727745	-1.2116444	0.27586207	0.65995634	1	3504	tags=73%, list=31%, signal=107%
MARCHINI_TRABECTEDIN_RESISTANCE_UP	MARCHINI_TRABECTEDIN_RESISTANCE_UP		16	-0.45313922	-1.211627	0.2777778	0.6582985	1	3379	tags=50%, list=30%, signal=72%
GRABARCZYK_BCL11B_TARGETS_DN	GRABARCZYK_BCL11B_TARGETS_DN		30	-0.42006055	-1.2113793	0.20689656	0.65747356	1	2469	tags=43%, list=22%, signal=55%
FLOTHO_PEDIATRIC_ALL_THERAPY_RESPONSE_UP	FLOTHO_PEDIATRIC_ALL_THERAPY_RESPONSE_UP		35	-0.35019588	-1.2111813	0.19607843	0.65628403	1	3918	tags=69%, list=35%, signal=105%
AMIT_EGF_RESPONSE_240_HELA	AMIT_EGF_RESPONSE_240_HELA		42	-0.3530844	-1.2104812	0.21538462	0.6561699	1	1596	tags=24%, list=14%, signal=28%
SMID_BREAST_CANCER_BASAL_UP	SMID_BREAST_CANCER_BASAL_UP		390	-0.3476081	-1.2091451	0.13235295	0.65884274	1	2404	tags=33%, list=21%, signal=41%
REACTOME_METABOLISM_OF_MRNA	REACTOME_METABOLISM_OF_MRNA		27	-0.40440837	-1.2084962	0.23728813	0.6592445	1	2576	tags=41%, list=23%, signal=53%
RIZKI_TUMOR_INVASIVENESS_2D_DN	RIZKI_TUMOR_INVASIVENESS_2D_DN		46	-0.36857304	-1.2083399	0.20754717	0.65798986	1	382	tags=13%, list=3%, signal=13%
RHEIN_ALL_GLUCOCORTICOID_THERAPY_DN	RHEIN_ALL_GLUCOCORTICOID_THERAPY_DN		261	-0.32528257	-1.2065251	0.31666666	0.66138613	1	3240	tags=40%, list=29%, signal=55%
OSMAN_BLADDER_CANCER_DN	OSMAN_BLADDER_CANCER_DN		175	-0.28595185	-1.2064348	0.2413793	0.65995866	1	3554	tags=43%, list=32%, signal=63%
SENESE_HDAC3_TARGETS_DN	SENESE_HDAC3_TARGETS_DN		256	-0.31188735	-1.2045977	0.2	0.662862	1	2636	tags=32%, list=24%, signal=41%
YAO_TEMPORAL_RESPONSE_TO_PROGESTERONE_CLUSTER_17	YAO_TEMPORAL_RESPONSE_TO_PROGESTERONE_CLUSTER_17		143	-0.32093006	-1.2041043	0.24590164	0.6626318	1	4081	tags=49%, list=36%, signal=76%
OSMAN_BLADDER_CANCER_UP	OSMAN_BLADDER_CANCER_UP		203	-0.30109516	-1.2033046	0.22580644	0.6629393	1	2699	tags=30%, list=24%, signal=39%
KEGG_GLYCOSPHINGOLIPID_BIOSYNTHESIS_LACTO_AND_NEOLACTO_SERIES	KEGG_GLYCOSPHINGOLIPID_BIOSYNTHESIS_LACTO_AND_NEOLACTO_SERIES		20	-0.47657827	-1.2030567	0.22222222	0.66230875	1	2345	tags=45%, list=21%, signal=57%
STEIN_ESRRA_TARGETS	STEIN_ESRRA_TARGETS		308	-0.27708012	-1.2030435	0.22807017	0.66065717	1	2337	tags=25%, list=21%, signal=30%
OUYANG_PROSTATE_CANCER_MARKERS	OUYANG_PROSTATE_CANCER_MARKERS		15	-0.47732365	-1.2020961	0.22580644	0.6613718	1	1642	tags=27%, list=15%, signal=31%
KOYAMA_SEMA3B_TARGETS_DN	KOYAMA_SEMA3B_TARGETS_DN		152	-0.3223926	-1.2016264	0.19642857	0.6609982	1	2416	tags=31%, list=22%, signal=39%
REACTOME_PYRIMIDINE_METABOLISM	REACTOME_PYRIMIDINE_METABOLISM		15	-0.46342295	-1.1986879	0.21568628	0.66776943	1	3595	tags=60%, list=32%, signal=88%
TURASHVILI_BREAST_NORMAL_DUCTAL_VS_LOBULAR_UP	TURASHVILI_BREAST_NORMAL_DUCTAL_VS_LOBULAR_UP		28	-0.39964443	-1.198072	0.16666667	0.6676498	1	1559	tags=25%, list=14%, signal=29%
MANN_RESPONSE_TO_AMIFOSTINE_UP	MANN_RESPONSE_TO_AMIFOSTINE_UP		15	-0.39582697	-1.1965468	0.21153846	0.67018324	1	1367	tags=20%, list=12%, signal=23%
CUI_GLUCOSE_DEPRIVATION	CUI_GLUCOSE_DEPRIVATION		35	-0.38415825	-1.1956084	0.21818182	0.67127347	1	2165	tags=40%, list=19%, signal=49%
GAZDA_DIAMOND_BLACKFAN_ANEMIA_PROGENITOR_DN	GAZDA_DIAMOND_BLACKFAN_ANEMIA_PROGENITOR_DN		35	-0.37111145	-1.1955234	0.25	0.6697924	1	3210	tags=37%, list=29%, signal=52%
ZHAN_MULTIPLE_MYELOMA_CD1_VS_CD2_UP	ZHAN_MULTIPLE_MYELOMA_CD1_VS_CD2_UP		43	-0.3954825	-1.1939534	0.21052632	0.6728501	1	774	tags=21%, list=7%, signal=22%
BROWNE_HCMV_INFECTION_1HR_UP	BROWNE_HCMV_INFECTION_1HR_UP		32	-0.4379088	-1.1934042	0.24489796	0.6726242	1	2583	tags=41%, list=23%, signal=53%
DAIRKEE_TERT_TARGETS_UP	DAIRKEE_TERT_TARGETS_UP		212	-0.26494217	-1.1929307	0.23880596	0.67226636	1	3686	tags=41%, list=33%, signal=59%
MOHANKUMAR_TLX1_TARGETS_UP	MOHANKUMAR_TLX1_TARGETS_UP		243	-0.26659682	-1.1896614	0.16901408	0.68003917	1	2371	tags=27%, list=21%, signal=33%
REACTOME_PI3K_AKT_SIGNALLING	REACTOME_PI3K_AKT_SIGNALLING		16	-0.4181316	-1.1880451	0.3272727	0.68290854	1	2928	tags=38%, list=26%, signal=51%
GRAHAM_CML_QUIESCENT_VS_NORMAL_QUIESCENT_UP	GRAHAM_CML_QUIESCENT_VS_NORMAL_QUIESCENT_UP		58	-0.41002002	-1.1870263	0.19672132	0.6839848	1	3075	tags=47%, list=27%, signal=64%
ZHU_CMV_24_HR_UP	ZHU_CMV_24_HR_UP		28	-0.39938247	-1.186513	0.23333333	0.6836962	1	3384	tags=50%, list=30%, signal=71%
ZUCCHI_METASTASIS_DN	ZUCCHI_METASTASIS_DN		19	-0.47711125	-1.1862847	0.24	0.6827653	1	3803	tags=63%, list=34%, signal=95%
MORI_EMU_MYC_LYMPHOMA_BY_ONSET_TIME_UP	MORI_EMU_MYC_LYMPHOMA_BY_ONSET_TIME_UP		68	-0.35348856	-1.1847749	0.2580645	0.6851265	1	3544	tags=41%, list=32%, signal=60%
TOYOTA_TARGETS_OF_MIR34B_AND_MIR34C	TOYOTA_TARGETS_OF_MIR34B_AND_MIR34C		195	-0.34479335	-1.183812	0.31666666	0.68585277	1	1545	tags=24%, list=14%, signal=27%
PUIFFE_INVASION_INHIBITED_BY_ASCITES_UP	PUIFFE_INVASION_INHIBITED_BY_ASCITES_UP		45	-0.37041104	-1.1824124	0.25396827	0.6880594	1	2583	tags=36%, list=23%, signal=46%
GARGALOVIC_RESPONSE_TO_OXIDIZED_PHOSPHOLIPIDS_BLUE_UP	GARGALOVIC_RESPONSE_TO_OXIDIZED_PHOSPHOLIPIDS_BLUE_UP		56	-0.38955998	-1.1810925	0.32142857	0.6902491	1	2555	tags=34%, list=23%, signal=44%
FARMER_BREAST_CANCER_APOCRINE_VS_BASAL	FARMER_BREAST_CANCER_APOCRINE_VS_BASAL		199	-0.3099126	-1.1808271	0.19642857	0.68927073	1	3062	tags=38%, list=27%, signal=52%
APPEL_IMATINIB_RESPONSE	APPEL_IMATINIB_RESPONSE		23	-0.44955736	-1.1793289	0.359375	0.6919915	1	1228	tags=22%, list=11%, signal=24%
RICKMAN_METASTASIS_UP	RICKMAN_METASTASIS_UP		145	-0.33212954	-1.1774665	0.2244898	0.69618475	1	1945	tags=28%, list=17%, signal=34%
ZHAN_MULTIPLE_MYELOMA_CD1_VS_CD2_DN	ZHAN_MULTIPLE_MYELOMA_CD1_VS_CD2_DN		23	-0.45038655	-1.1757902	0.24528302	0.6988291	1	2212	tags=43%, list=20%, signal=54%
BROWNE_HCMV_INFECTION_20HR_UP	BROWNE_HCMV_INFECTION_20HR_UP		136	-0.28542915	-1.1739774	0.16129032	0.70174766	1	3667	tags=42%, list=33%, signal=62%
MITSIADES_RESPONSE_TO_APLIDIN_UP	MITSIADES_RESPONSE_TO_APLIDIN_UP		260	-0.29844213	-1.172781	0.21428572	0.70333	1	2833	tags=34%, list=25%, signal=45%
NAKAYAMA_SOFT_TISSUE_TUMORS_PCA2_UP	NAKAYAMA_SOFT_TISSUE_TUMORS_PCA2_UP		59	-0.45807335	-1.1719947	0.27868852	0.70396024	1	1290	tags=37%, list=12%, signal=42%
ST_JNK_MAPK_PATHWAY	ST_JNK_MAPK_PATHWAY		24	-0.4332064	-1.171458	0.2857143	0.7037383	1	2430	tags=42%, list=22%, signal=53%
LIEN_BREAST_CARCINOMA_METAPLASTIC_VS_DUCTAL_DN	LIEN_BREAST_CARCINOMA_METAPLASTIC_VS_DUCTAL_DN		49	-0.44483653	-1.1692502	0.26086956	0.70778155	1	2251	tags=39%, list=20%, signal=48%
SPIELMAN_LYMPHOBLAST_EUROPEAN_VS_ASIAN_DN	SPIELMAN_LYMPHOBLAST_EUROPEAN_VS_ASIAN_DN		419	-0.27448073	-1.1692084	0.27868852	0.7062377	1	2772	tags=30%, list=25%, signal=39%
FAELT_B_CLL_WITH_VH3_21_DN	FAELT_B_CLL_WITH_VH3_21_DN		36	-0.34264576	-1.1682594	0.37037036	0.7067787	1	3581	tags=50%, list=32%, signal=73%
REACTOME_DOUBLE_STRAND_BREAK_REPAIR	REACTOME_DOUBLE_STRAND_BREAK_REPAIR		16	-0.5152822	-1.1669909	0.3559322	0.70865214	1	2256	tags=38%, list=20%, signal=47%
HSIAO_HOUSEKEEPING_GENES	HSIAO_HOUSEKEEPING_GENES		275	-0.25167793	-1.1657717	0.3	0.7104353	1	3554	tags=37%, list=32%, signal=54%
YAO_TEMPORAL_RESPONSE_TO_PROGESTERONE_CLUSTER_9	YAO_TEMPORAL_RESPONSE_TO_PROGESTERONE_CLUSTER_9		59	-0.37727666	-1.1650648	0.23529412	0.71091694	1	2002	tags=31%, list=18%, signal=37%
BONOME_OVARIAN_CANCER_SURVIVAL_OPTIMAL_DEBULKING	BONOME_OVARIAN_CANCER_SURVIVAL_OPTIMAL_DEBULKING		128	-0.28659135	-1.1619722	0.2037037	0.717771	1	2449	tags=29%, list=22%, signal=37%
BENPORATH_ES_2	BENPORATH_ES_2		22	-0.4290617	-1.1599898	0.3	0.7211228	1	1994	tags=36%, list=18%, signal=44%
BIOCARTA_MYOSIN_PATHWAY	BIOCARTA_MYOSIN_PATHWAY		16	-0.4082227	-1.1587527	0.26666668	0.7228081	1	3957	tags=56%, list=35%, signal=87%
JAZAG_TGFB1_SIGNALING_DN	JAZAG_TGFB1_SIGNALING_DN		26	-0.38675314	-1.1552807	0.3207547	0.72916365	1	2338	tags=42%, list=21%, signal=53%
GENTILE_UV_HIGH_DOSE_DN	GENTILE_UV_HIGH_DOSE_DN		158	-0.31612092	-1.155195	0.27118644	0.7278505	1	1726	tags=26%, list=15%, signal=30%
MORI_MATURE_B_LYMPHOCYTE_DN	MORI_MATURE_B_LYMPHOCYTE_DN		44	-0.3828619	-1.1546421	0.3188406	0.7280051	1	1993	tags=34%, list=18%, signal=41%
STEIN_ESTROGEN_RESPONSE_NOT_VIA_ESRRA	STEIN_ESTROGEN_RESPONSE_NOT_VIA_ESRRA		15	-0.4747713	-1.1532162	0.29310346	0.73059094	1	2827	tags=47%, list=25%, signal=62%
NELSON_RESPONSE_TO_ANDROGEN_UP	NELSON_RESPONSE_TO_ANDROGEN_UP		55	-0.35902426	-1.1523765	0.3	0.7315101	1	3204	tags=44%, list=29%, signal=61%
REACTOME_TIGHT_JUNCTION_INTERACTIONS	REACTOME_TIGHT_JUNCTION_INTERACTIONS		24	-0.4466313	-1.1522925	0.3	0.7300426	1	910	tags=29%, list=8%, signal=32%
KEGG_CELL_CYCLE	KEGG_CELL_CYCLE		83	-0.39600536	-1.1443198	0.375	0.75046134	1	2886	tags=36%, list=26%, signal=48%
CHESLER_BRAIN_HIGHEST_EXPRESSION	CHESLER_BRAIN_HIGHEST_EXPRESSION		25	-0.36055046	-1.144217	0.27272728	0.7489389	1	2642	tags=36%, list=24%, signal=47%
BECKER_TAMOXIFEN_RESISTANCE_DN	BECKER_TAMOXIFEN_RESISTANCE_DN		30	-0.4101931	-1.1437737	0.30612245	0.74876374	1	1202	tags=27%, list=11%, signal=30%
REACTOME_BOTULINUM_NEUROTOXICITY	REACTOME_BOTULINUM_NEUROTOXICITY		15	-0.45445693	-1.1425378	0.3653846	0.7510276	1	805	tags=27%, list=7%, signal=29%
REACTOME_PURINE_METABOLISM	REACTOME_PURINE_METABOLISM		22	-0.3690841	-1.1425186	0.27868852	0.7494057	1	1041	tags=23%, list=9%, signal=25%
KEGG_AMINO_SUGAR_AND_NUCLEOTIDE_SUGAR_METABOLISM	KEGG_AMINO_SUGAR_AND_NUCLEOTIDE_SUGAR_METABOLISM		32	-0.36574346	-1.1409677	0.30769232	0.7521229	1	1840	tags=31%, list=16%, signal=37%
BIOCARTA_ACTINY_PATHWAY	BIOCARTA_ACTINY_PATHWAY		16	-0.44257334	-1.1407322	0.3015873	0.7511904	1	2938	tags=44%, list=26%, signal=59%
LI_CISPLATIN_RESISTANCE_UP	LI_CISPLATIN_RESISTANCE_UP		18	-0.536544	-1.1400528	0.2542373	0.7512112	1	1746	tags=44%, list=16%, signal=53%
LOCKWOOD_AMPLIFIED_IN_LUNG_CANCER	LOCKWOOD_AMPLIFIED_IN_LUNG_CANCER		117	-0.27189562	-1.1364899	0.30769232	0.7594978	1	2449	tags=26%, list=22%, signal=34%
CREIGHTON_ENDOCRINE_THERAPY_RESISTANCE_3	CREIGHTON_ENDOCRINE_THERAPY_RESISTANCE_3		341	-0.2822868	-1.1362337	0.21428572	0.7584053	1	2870	tags=34%, list=26%, signal=44%
YAO_TEMPORAL_RESPONSE_TO_PROGESTERONE_CLUSTER_15	YAO_TEMPORAL_RESPONSE_TO_PROGESTERONE_CLUSTER_15		29	-0.42682675	-1.1355379	0.27586207	0.75848085	1	1440	tags=31%, list=13%, signal=36%
BENPORATH_SOX2_TARGETS	BENPORATH_SOX2_TARGETS		399	-0.26053706	-1.1351227	0.26153848	0.7580489	1	2721	tags=31%, list=24%, signal=39%
MATTIOLI_MGUS_VS_PCL	MATTIOLI_MGUS_VS_PCL		64	-0.323408	-1.132508	0.32258064	0.76406497	1	3720	tags=50%, list=33%, signal=74%
FRASOR_RESPONSE_TO_SERM_OR_FULVESTRANT_DN	FRASOR_RESPONSE_TO_SERM_OR_FULVESTRANT_DN		35	-0.5012803	-1.1312369	0.3859649	0.76550716	1	3759	tags=63%, list=34%, signal=94%
LIN_MELANOMA_COPY_NUMBER_UP	LIN_MELANOMA_COPY_NUMBER_UP		41	-0.32995555	-1.130659	0.29090908	0.7654014	1	2977	tags=39%, list=27%, signal=53%
REACTOME_SPHINGOLIPID_METABOLISM	REACTOME_SPHINGOLIPID_METABOLISM		15	-0.4707329	-1.1304257	0.36507937	0.76438195	1	4056	tags=73%, list=36%, signal=115%
DUTTA_APOPTOSIS_VIA_NFKB	DUTTA_APOPTOSIS_VIA_NFKB		16	-0.45841026	-1.1303749	0.33333334	0.7627408	1	1102	tags=25%, list=10%, signal=28%
SCHLOSSER_MYC_TARGETS_AND_SERUM_RESPONSE_UP	SCHLOSSER_MYC_TARGETS_AND_SERUM_RESPONSE_UP		31	-0.3598967	-1.1301802	0.33333334	0.7614028	1	3248	tags=48%, list=29%, signal=68%
REACTOME_TRANSPORT_OF_MATURE_MRNA_DERIVED_FROM_AN_INTRON_CONTAINING_TRANSCRIPT	REACTOME_TRANSPORT_OF_MATURE_MRNA_DERIVED_FROM_AN_INTRON_CONTAINING_TRANSCRIPT		33	-0.381516	-1.1264914	0.3448276	0.7700535	1	3514	tags=58%, list=31%, signal=84%
JIANG_TIP30_TARGETS_UP	JIANG_TIP30_TARGETS_UP		34	-0.40593067	-1.1249198	0.32142857	0.77287984	1	1657	tags=26%, list=15%, signal=31%
LIU_SOX4_TARGETS_DN	LIU_SOX4_TARGETS_DN		187	-0.25786135	-1.1244646	0.30645162	0.7723182	1	4285	tags=48%, list=38%, signal=76%
SESTO_RESPONSE_TO_UV_C5	SESTO_RESPONSE_TO_UV_C5		29	-0.3860334	-1.123469	0.2777778	0.7736985	1	2447	tags=38%, list=22%, signal=48%
HEIDENBLAD_AMPLICON_8Q24_UP	HEIDENBLAD_AMPLICON_8Q24_UP		18	-0.4096796	-1.1216127	0.22413793	0.77742505	1	821	tags=22%, list=7%, signal=24%
DOUGLAS_BMI1_TARGETS_DN	DOUGLAS_BMI1_TARGETS_DN		153	-0.28162935	-1.1204219	0.3220339	0.77902573	1	2513	tags=25%, list=22%, signal=32%
NIKOLSKY_BREAST_CANCER_20Q12_Q13_AMPLICON	NIKOLSKY_BREAST_CANCER_20Q12_Q13_AMPLICON		70	-0.32158586	-1.1200277	0.32692307	0.7784327	1	1511	tags=23%, list=13%, signal=26%
BUYTAERT_PHOTODYNAMIC_THERAPY_STRESS_DN	BUYTAERT_PHOTODYNAMIC_THERAPY_STRESS_DN		353	-0.2815348	-1.1171645	0.25	0.78454584	1	1601	tags=21%, list=14%, signal=23%
VANTVEER_BREAST_CANCER_ESR1_UP	VANTVEER_BREAST_CANCER_ESR1_UP		73	-0.3090968	-1.1163085	0.28	0.7856821	1	2516	tags=33%, list=22%, signal=42%
UDAYAKUMAR_MED1_TARGETS_DN	UDAYAKUMAR_MED1_TARGETS_DN		146	-0.31221873	-1.1151584	0.30508474	0.7870909	1	3260	tags=38%, list=29%, signal=53%
SNIJDERS_AMPLIFIED_IN_HEAD_AND_NECK_TUMORS	SNIJDERS_AMPLIFIED_IN_HEAD_AND_NECK_TUMORS		19	-0.42391926	-1.112503	0.32786885	0.792554	1	491	tags=21%, list=4%, signal=22%
KEGG_PARKINSONS_DISEASE	KEGG_PARKINSONS_DISEASE		81	-0.29468042	-1.1122458	0.35714287	0.79171526	1	4257	tags=53%, list=38%, signal=85%
IWANAGA_CARCINOGENESIS_BY_KRAS_PTEN_UP	IWANAGA_CARCINOGENESIS_BY_KRAS_PTEN_UP		117	-0.3109226	-1.1105146	0.23076923	0.79517967	1	2598	tags=32%, list=23%, signal=42%
DELLA_RESPONSE_TO_TSA_AND_BUTYRATE	DELLA_RESPONSE_TO_TSA_AND_BUTYRATE		15	-0.4270521	-1.1093382	0.29090908	0.7960567	1	3060	tags=53%, list=27%, signal=73%
DACOSTA_UV_RESPONSE_VIA_ERCC3_TTD_UP	DACOSTA_UV_RESPONSE_VIA_ERCC3_TTD_UP		33	-0.3519559	-1.1086797	0.29850745	0.7961568	1	3516	tags=48%, list=31%, signal=70%
YOSHIOKA_LIVER_CANCER_EARLY_RECURRENCE_UP	YOSHIOKA_LIVER_CANCER_EARLY_RECURRENCE_UP		20	-0.39303303	-1.1074444	0.3114754	0.7975313	1	1892	tags=25%, list=17%, signal=30%
MUELLER_METHYLATED_IN_GLIOBLASTOMA	MUELLER_METHYLATED_IN_GLIOBLASTOMA		26	-0.4340601	-1.1073321	0.30357143	0.79632205	1	882	tags=23%, list=8%, signal=25%
GEORGES_CELL_CYCLE_MIR192_TARGETS	GEORGES_CELL_CYCLE_MIR192_TARGETS		39	-0.38633445	-1.1068509	0.36206895	0.7959641	1	2062	tags=31%, list=18%, signal=38%
LY_AGING_PREMATURE_DN	LY_AGING_PREMATURE_DN		19	-0.47835866	-1.1060718	0.44615385	0.7968728	1	1616	tags=32%, list=14%, signal=37%
NIKOLSKY_BREAST_CANCER_8P12_P11_AMPLICON	NIKOLSKY_BREAST_CANCER_8P12_P11_AMPLICON		25	-0.3746005	-1.1057999	0.2982456	0.7957585	1	1420	tags=24%, list=13%, signal=27%
WANG_SMARCE1_TARGETS_DN	WANG_SMARCE1_TARGETS_DN		205	-0.28758702	-1.1043626	0.2857143	0.79804915	1	3019	tags=35%, list=27%, signal=47%
REACTOME_CLATHRIN_DERIVED_VESICLE_BUDDING	REACTOME_CLATHRIN_DERIVED_VESICLE_BUDDING		37	-0.32052314	-1.104361	0.3469388	0.79639685	1	2923	tags=32%, list=26%, signal=44%
SWEET_LUNG_CANCER_KRAS_UP	SWEET_LUNG_CANCER_KRAS_UP		371	-0.28659323	-1.103417	0.203125	0.79688907	1	2828	tags=32%, list=25%, signal=42%
CHANDRAN_METASTASIS_UP	CHANDRAN_METASTASIS_UP		44	-0.35018143	-1.1030445	0.4	0.7961428	1	2788	tags=34%, list=25%, signal=45%
REACTOME_NUCLEAR_IMPORT_OF_REV_PROTEIN	REACTOME_NUCLEAR_IMPORT_OF_REV_PROTEIN		18	-0.39716843	-1.1021332	0.36923078	0.7966621	1	2019	tags=39%, list=18%, signal=47%
HEIDENBLAD_AMPLICON_8Q24_DN	HEIDENBLAD_AMPLICON_8Q24_DN		21	-0.38301104	-1.0990574	0.36363637	0.80348384	1	3292	tags=48%, list=29%, signal=67%
KEGG_P53_SIGNALING_PATHWAY	KEGG_P53_SIGNALING_PATHWAY		41	-0.36679998	-1.0972075	0.3559322	0.8070502	1	948	tags=17%, list=8%, signal=19%
AIYAR_COBRA1_TARGETS_DN	AIYAR_COBRA1_TARGETS_DN		16	-0.39059252	-1.0963728	0.3275862	0.8077526	1	3475	tags=56%, list=31%, signal=81%
HOUSTIS_ROS	HOUSTIS_ROS		26	-0.36418948	-1.0960075	0.30508474	0.8069802	1	3203	tags=42%, list=29%, signal=59%
REACTOME_MTOR_SIGNALLING	REACTOME_MTOR_SIGNALLING		15	-0.35901445	-1.0957552	0.3548387	0.8062651	1	3718	tags=53%, list=33%, signal=80%
REACTOME_NEP_NS2_INTERACTS_WITH_THE_CELLULAR_EXPORT_MACHINERY	REACTOME_NEP_NS2_INTERACTS_WITH_THE_CELLULAR_EXPORT_MACHINERY		17	-0.4019693	-1.095434	0.33333334	0.8057776	1	2019	tags=41%, list=18%, signal=50%
SHEPARD_BMYB_MORPHOLINO_DN	SHEPARD_BMYB_MORPHOLINO_DN		115	-0.35256192	-1.0929422	0.39344263	0.8106008	1	2118	tags=31%, list=19%, signal=38%
HEIDENBLAD_AMPLIFIED_IN_PANCREATIC_CANCER	HEIDENBLAD_AMPLIFIED_IN_PANCREATIC_CANCER		20	-0.39037502	-1.0912813	0.35714287	0.81403655	1	1356	tags=30%, list=12%, signal=34%
RAMASWAMY_METASTASIS_UP	RAMASWAMY_METASTASIS_UP		38	-0.30777866	-1.0906292	0.38235295	0.8142364	1	2908	tags=37%, list=26%, signal=50%
BERENJENO_TRANSFORMED_BY_RHOA_FOREVER_DN	BERENJENO_TRANSFORMED_BY_RHOA_FOREVER_DN		24	-0.43945265	-1.08917	0.2413793	0.8168108	1	3095	tags=58%, list=28%, signal=80%
LEE_RECENT_THYMIC_EMIGRANT	LEE_RECENT_THYMIC_EMIGRANT		65	-0.30574104	-1.0882852	0.33898306	0.817598	1	1796	tags=28%, list=16%, signal=33%
WANG_CISPLATIN_RESPONSE_AND_XPC_DN	WANG_CISPLATIN_RESPONSE_AND_XPC_DN		87	-0.2930127	-1.0870637	0.3442623	0.819527	1	1521	tags=25%, list=14%, signal=29%
RIGGINS_TAMOXIFEN_RESISTANCE_DN	RIGGINS_TAMOXIFEN_RESISTANCE_DN		132	-0.31208214	-1.0852872	0.3508772	0.82298875	1	1737	tags=23%, list=16%, signal=27%
SHAFFER_IRF4_TARGETS_IN_MYELOMA_VS_MATURE_B_LYMPHOCYTE	SHAFFER_IRF4_TARGETS_IN_MYELOMA_VS_MATURE_B_LYMPHOCYTE		69	-0.31020543	-1.0842395	0.32258064	0.8240004	1	2459	tags=33%, list=22%, signal=42%
KIM_MYC_AMPLIFICATION_TARGETS_UP	KIM_MYC_AMPLIFICATION_TARGETS_UP		106	-0.2791226	-1.0840145	0.3181818	0.8230045	1	2325	tags=27%, list=21%, signal=34%
GINESTIER_BREAST_CANCER_ZNF217_AMPLIFIED_UP	GINESTIER_BREAST_CANCER_ZNF217_AMPLIFIED_UP		36	-0.31889117	-1.0826232	0.38333333	0.8259298	1	2688	tags=39%, list=24%, signal=51%
FRASOR_RESPONSE_TO_ESTRADIOL_UP	FRASOR_RESPONSE_TO_ESTRADIOL_UP		24	-0.4040043	-1.0822054	0.2631579	0.8255373	1	1207	tags=25%, list=11%, signal=28%
KRIGE_RESPONSE_TO_TOSEDOSTAT_6HR_UP	KRIGE_RESPONSE_TO_TOSEDOSTAT_6HR_UP		431	-0.26448688	-1.0793344	0.32786885	0.8317808	1	2222	tags=26%, list=20%, signal=31%
KEGG_PATHOGENIC_ESCHERICHIA_COLI_INFECTION	KEGG_PATHOGENIC_ESCHERICHIA_COLI_INFECTION		37	-0.35572994	-1.0784547	0.31666666	0.8321671	1	1476	tags=27%, list=13%, signal=31%
HEDENFALK_BREAST_CANCER_BRACX_UP	HEDENFALK_BREAST_CANCER_BRACX_UP		15	-0.39990547	-1.0745142	0.4390244	0.8412666	1	3956	tags=60%, list=35%, signal=93%
VANTVEER_BREAST_CANCER_BRCA1_DN	VANTVEER_BREAST_CANCER_BRCA1_DN		18	-0.49092114	-1.074366	0.42105263	0.839935	1	845	tags=28%, list=8%, signal=30%
LOPES_METHYLATED_IN_COLON_CANCER_DN	LOPES_METHYLATED_IN_COLON_CANCER_DN		17	-0.36318377	-1.0737053	0.32608697	0.8398434	1	553	tags=18%, list=5%, signal=19%
CHARAFE_BREAST_CANCER_LUMINAL_VS_MESENCHYMAL_UP	CHARAFE_BREAST_CANCER_LUMINAL_VS_MESENCHYMAL_UP		237	-0.33670184	-1.0704659	0.35714287	0.8473806	1	3048	tags=39%, list=27%, signal=52%
PROVENZANI_METASTASIS_UP	PROVENZANI_METASTASIS_UP		116	-0.2726994	-1.0698072	0.32258064	0.84724486	1	1397	tags=19%, list=12%, signal=21%
TURASHVILI_BREAST_LOBULAR_CARCINOMA_VS_LOBULAR_NORMAL_UP	TURASHVILI_BREAST_LOBULAR_CARCINOMA_VS_LOBULAR_NORMAL_UP		54	-0.3543063	-1.0688782	0.3877551	0.8486002	1	1500	tags=30%, list=13%, signal=34%
HENDRICKS_SMARCA4_TARGETS_UP	HENDRICKS_SMARCA4_TARGETS_UP		28	-0.35943314	-1.0642195	0.33333334	0.85945433	1	633	tags=14%, list=6%, signal=15%
HOQUE_METHYLATED_IN_CANCER	HOQUE_METHYLATED_IN_CANCER		37	-0.39804432	-1.0634329	0.38181818	0.86031795	1	457	tags=19%, list=4%, signal=20%
WELCSH_BRCA1_TARGETS_1_UP	WELCSH_BRCA1_TARGETS_1_UP		125	-0.2802842	-1.0634037	0.37037036	0.85865766	1	2247	tags=27%, list=20%, signal=34%
STEIN_ESRRA_TARGETS_UP	STEIN_ESRRA_TARGETS_UP		233	-0.24827778	-1.0633849	0.37931034	0.8570195	1	2773	tags=27%, list=25%, signal=35%
ROYLANCE_BREAST_CANCER_16Q_COPY_NUMBER_UP	ROYLANCE_BREAST_CANCER_16Q_COPY_NUMBER_UP		25	-0.35483637	-1.0627385	0.37931034	0.85711265	1	2551	tags=40%, list=23%, signal=52%
CHAUHAN_RESPONSE_TO_METHOXYESTRADIOL_UP	CHAUHAN_RESPONSE_TO_METHOXYESTRADIOL_UP		31	-0.30894053	-1.0609869	0.3962264	0.86049813	1	1751	tags=23%, list=16%, signal=27%
GENTILE_UV_RESPONSE_CLUSTER_D4	GENTILE_UV_RESPONSE_CLUSTER_D4		26	-0.3294394	-1.0607121	0.36363637	0.85950243	1	2247	tags=42%, list=20%, signal=53%
VANTVEER_BREAST_CANCER_POOR_PROGNOSIS	VANTVEER_BREAST_CANCER_POOR_PROGNOSIS		26	-0.3889252	-1.0588437	0.36507937	0.86287266	1	2207	tags=35%, list=20%, signal=43%
CHIARETTI_ACUTE_LYMPHOBLASTIC_LEUKEMIA_ZAP70	CHIARETTI_ACUTE_LYMPHOBLASTIC_LEUKEMIA_ZAP70		44	-0.31771627	-1.0587293	0.37931034	0.86153513	1	1722	tags=23%, list=15%, signal=27%
KEGG_PROGESTERONE_MEDIATED_OOCYTE_MATURATION	KEGG_PROGESTERONE_MEDIATED_OOCYTE_MATURATION		56	-0.30067685	-1.056116	0.4	0.8673966	1	1470	tags=20%, list=13%, signal=22%
PENG_LEUCINE_DEPRIVATION_DN	PENG_LEUCINE_DEPRIVATION_DN		36	-0.30981633	-1.0557562	0.4	0.8667987	1	2861	tags=33%, list=26%, signal=45%
DORSAM_HOXA9_TARGETS_UP	DORSAM_HOXA9_TARGETS_UP		23	-0.37654114	-1.05531	0.42857143	0.86657435	1	3307	tags=52%, list=30%, signal=74%
REACTOME_REV_MEDIATED_NUCLEAR_EXPORT_OF_HIV1_RNA	REACTOME_REV_MEDIATED_NUCLEAR_EXPORT_OF_HIV1_RNA		18	-0.37950754	-1.0533535	0.3846154	0.87056845	1	2019	tags=39%, list=18%, signal=47%
CROONQUIST_NRAS_VS_STROMAL_STIMULATION_UP	CROONQUIST_NRAS_VS_STROMAL_STIMULATION_UP		20	-0.42783666	-1.051362	0.38333333	0.8745861	1	709	tags=20%, list=6%, signal=21%
KEGG_AMYOTROPHIC_LATERAL_SCLEROSIS_ALS	KEGG_AMYOTROPHIC_LATERAL_SCLEROSIS_ALS		29	-0.3306462	-1.0511099	0.38	0.87332255	1	942	tags=21%, list=8%, signal=23%
BOYLAN_MULTIPLE_MYELOMA_PCA3_DN	BOYLAN_MULTIPLE_MYELOMA_PCA3_DN		44	-0.35417634	-1.0509317	0.37704918	0.8722963	1	3190	tags=43%, list=28%, signal=60%
WHITEHURST_PACLITAXEL_SENSITIVITY	WHITEHURST_PACLITAXEL_SENSITIVITY		18	-0.394607	-1.0496513	0.4181818	0.87409836	1	2205	tags=44%, list=20%, signal=55%
OUELLET_CULTURED_OVARIAN_CANCER_INVASIVE_VS_LMP_UP	OUELLET_CULTURED_OVARIAN_CANCER_INVASIVE_VS_LMP_UP		46	-0.29775602	-1.049465	0.36842105	0.87312025	1	2899	tags=35%, list=26%, signal=47%
REACTOME_MAPK_TARGETS_NUCLEAR_EVENTS_MEDIATED_BY_MAP_KINASES	REACTOME_MAPK_TARGETS_NUCLEAR_EVENTS_MEDIATED_BY_MAP_KINASES		18	-0.3959101	-1.0487105	0.42307693	0.87355953	1	2430	tags=28%, list=22%, signal=35%
AMIT_EGF_RESPONSE_480_HELA	AMIT_EGF_RESPONSE_480_HELA		99	-0.34363317	-1.0478336	0.35	0.8740843	1	3946	tags=45%, list=35%, signal=70%
SIG_PIP3_SIGNALING_IN_CARDIAC_MYOCTES	SIG_PIP3_SIGNALING_IN_CARDIAC_MYOCTES		42	-0.3091353	-1.0475034	0.453125	0.8732569	1	1356	tags=17%, list=12%, signal=19%
SMID_BREAST_CANCER_RELAPSE_IN_BONE_DN	SMID_BREAST_CANCER_RELAPSE_IN_BONE_DN		183	-0.3182211	-1.0474594	0.34375	0.87171745	1	2271	tags=30%, list=20%, signal=37%
KEGG_O_GLYCAN_BIOSYNTHESIS	KEGG_O_GLYCAN_BIOSYNTHESIS		17	-0.391011	-1.0470618	0.41509435	0.8709762	1	1805	tags=41%, list=16%, signal=49%
TURASHVILI_BREAST_LOBULAR_CARCINOMA_VS_DUCTAL_NORMAL_DN	TURASHVILI_BREAST_LOBULAR_CARCINOMA_VS_DUCTAL_NORMAL_DN		51	-0.3427049	-1.0470175	0.38	0.8694578	1	904	tags=22%, list=8%, signal=23%
KEGG_NICOTINATE_AND_NICOTINAMIDE_METABOLISM	KEGG_NICOTINATE_AND_NICOTINAMIDE_METABOLISM		16	-0.4130552	-1.0464205	0.45901638	0.8695799	1	364	tags=19%, list=3%, signal=19%
KAUFFMANN_DNA_REPLICATION_GENES	KAUFFMANN_DNA_REPLICATION_GENES		103	-0.3290011	-1.0448997	0.51724136	0.8725035	1	2337	tags=28%, list=21%, signal=35%
WENDT_COHESIN_TARGETS_UP	WENDT_COHESIN_TARGETS_UP		19	-0.37417284	-1.0447801	0.3846154	0.8712444	1	3156	tags=47%, list=28%, signal=66%
SLEBOS_HEAD_AND_NECK_CANCER_WITH_HPV_UP	SLEBOS_HEAD_AND_NECK_CANCER_WITH_HPV_UP		41	-0.33488354	-1.0447136	0.43103448	0.8697329	1	3336	tags=46%, list=30%, signal=66%
DACOSTA_UV_RESPONSE_VIA_ERCC3_UP	DACOSTA_UV_RESPONSE_VIA_ERCC3_UP		222	-0.25080663	-1.0443513	0.44927537	0.8691391	1	3570	tags=37%, list=32%, signal=53%
KEGG_OOCYTE_MEIOSIS	KEGG_OOCYTE_MEIOSIS		74	-0.30645934	-1.0434368	0.45762712	0.86984634	1	1251	tags=19%, list=11%, signal=21%
BIOCARTA_AT1R_PATHWAY	BIOCARTA_AT1R_PATHWAY		20	-0.34839755	-1.0426682	0.42105263	0.87030345	1	3590	tags=50%, list=32%, signal=73%
CHIARADONNA_NEOPLASTIC_TRANSFORMATION_KRAS_UP	CHIARADONNA_NEOPLASTIC_TRANSFORMATION_KRAS_UP		88	-0.35780188	-1.0426654	0.4262295	0.8687007	1	2078	tags=34%, list=19%, signal=42%
MODY_HIPPOCAMPUS_PRENATAL	MODY_HIPPOCAMPUS_PRENATAL		21	-0.34503868	-1.0404627	0.36734694	0.8725845	1	3793	tags=57%, list=34%, signal=86%
CONRAD_STEM_CELL	CONRAD_STEM_CELL		24	-0.38393146	-1.0376452	0.4	0.87886906	1	2258	tags=33%, list=20%, signal=42%
KIM_WT1_TARGETS_8HR_UP	KIM_WT1_TARGETS_8HR_UP		108	-0.32698897	-1.0372314	0.41666666	0.8785584	1	2513	tags=31%, list=22%, signal=40%
WANG_CLIM2_TARGETS_UP	WANG_CLIM2_TARGETS_UP		110	-0.2686397	-1.0367712	0.375	0.8781241	1	3946	tags=45%, list=35%, signal=68%
ONKEN_UVEAL_MELANOMA_UP	ONKEN_UVEAL_MELANOMA_UP		449	-0.2632968	-1.0359206	0.3809524	0.8789491	1	3319	tags=37%, list=30%, signal=51%
SHAFFER_IRF4_TARGETS_IN_ACTIVATED_B_LYMPHOCYTE	SHAFFER_IRF4_TARGETS_IN_ACTIVATED_B_LYMPHOCYTE		56	-0.30624634	-1.0349407	0.3939394	0.8803296	1	3294	tags=36%, list=29%, signal=50%
COLDREN_GEFITINIB_RESISTANCE_DN	COLDREN_GEFITINIB_RESISTANCE_DN		123	-0.3607732	-1.03489	0.3265306	0.87884045	1	2816	tags=41%, list=25%, signal=55%
FONTAINE_FOLLICULAR_THYROID_ADENOMA_UP	FONTAINE_FOLLICULAR_THYROID_ADENOMA_UP		40	-0.29914278	-1.0336548	0.375	0.88062155	1	1839	tags=25%, list=16%, signal=30%
PAL_PRMT5_TARGETS_UP	PAL_PRMT5_TARGETS_UP		157	-0.32664812	-1.0317519	0.3898305	0.8837526	1	3534	tags=50%, list=32%, signal=72%
ZHONG_RESPONSE_TO_AZACITIDINE_AND_TSA_UP	ZHONG_RESPONSE_TO_AZACITIDINE_AND_TSA_UP		100	-0.30283767	-1.0316123	0.41269842	0.8824717	1	2522	tags=32%, list=23%, signal=41%
NAKAMURA_TUMOR_ZONE_PERIPHERAL_VS_CENTRAL_DN	NAKAMURA_TUMOR_ZONE_PERIPHERAL_VS_CENTRAL_DN		326	-0.2623403	-1.031472	0.42857143	0.8812432	1	2573	tags=29%, list=23%, signal=36%
BIOCARTA_CARM_ER_PATHWAY	BIOCARTA_CARM_ER_PATHWAY		19	-0.32209995	-1.0305825	0.4117647	0.8818141	1	3252	tags=42%, list=29%, signal=59%
REACTOME_INHIBITION_OF_INSULIN_SECRETION_BY_ADRENALINE_NORADRENALINE	REACTOME_INHIBITION_OF_INSULIN_SECRETION_BY_ADRENALINE_NORADRENALINE		23	-0.37259698	-1.0304517	0.37037036	0.8806682	1	2474	tags=43%, list=22%, signal=56%
REACTOME_TRANSPORT_OF_THE_SLBP_INDEPENDENT_MATURE_MRNA	REACTOME_TRANSPORT_OF_THE_SLBP_INDEPENDENT_MATURE_MRNA		19	-0.38573375	-1.0289185	0.44262296	0.8834701	1	2656	tags=47%, list=24%, signal=62%
MOOTHA_GLYCOLYSIS	MOOTHA_GLYCOLYSIS		15	-0.45071328	-1.028217	0.48387095	0.8838459	1	625	tags=20%, list=6%, signal=21%
AGUIRRE_PANCREATIC_CANCER_COPY_NUMBER_UP	AGUIRRE_PANCREATIC_CANCER_COPY_NUMBER_UP		168	-0.23546818	-1.0282048	0.421875	0.88229597	1	3441	tags=32%, list=31%, signal=46%
SMID_BREAST_CANCER_RELAPSE_IN_LUNG_UP	SMID_BREAST_CANCER_RELAPSE_IN_LUNG_UP		15	-0.51424414	-1.0281582	0.47761193	0.88091266	1	2221	tags=47%, list=20%, signal=58%
JAERVINEN_AMPLIFIED_IN_LARYNGEAL_CANCER	JAERVINEN_AMPLIFIED_IN_LARYNGEAL_CANCER		20	-0.33439368	-1.0280097	0.41509435	0.8798371	1	4602	tags=60%, list=41%, signal=102%
FLECHNER_PBL_KIDNEY_TRANSPLANT_REJECTED_VS_OK_UP	FLECHNER_PBL_KIDNEY_TRANSPLANT_REJECTED_VS_OK_UP		42	-0.3107683	-1.0271881	0.4032258	0.88081944	1	2434	tags=29%, list=22%, signal=36%
REACTOME_MRNA_3_END_PROCESSING	REACTOME_MRNA_3_END_PROCESSING		22	-0.37911236	-1.0250629	0.36206895	0.88456494	1	4268	tags=73%, list=38%, signal=117%
REACTOME_NRAGE_SIGNALS_DEATH_THROUGH_JNK	REACTOME_NRAGE_SIGNALS_DEATH_THROUGH_JNK		30	-0.35462305	-1.0246767	0.45901638	0.884243	1	1758	tags=27%, list=16%, signal=32%
ACEVEDO_NORMAL_TISSUE_ADJACENT_TO_LIVER_TUMOR_UP	ACEVEDO_NORMAL_TISSUE_ADJACENT_TO_LIVER_TUMOR_UP		88	-0.2763128	-1.0237948	0.39285713	0.88454115	1	2126	tags=26%, list=19%, signal=32%
SHIPP_DLBCL_VS_FOLLICULAR_LYMPHOMA_UP	SHIPP_DLBCL_VS_FOLLICULAR_LYMPHOMA_UP		35	-0.3352639	-1.0233725	0.5	0.88420564	1	5233	tags=74%, list=47%, signal=139%
SMID_BREAST_CANCER_ERBB2_UP	SMID_BREAST_CANCER_ERBB2_UP		86	-0.33809635	-1.0228751	0.36734694	0.884299	1	1286	tags=20%, list=11%, signal=22%
CADWELL_ATG16L1_TARGETS_DN	CADWELL_ATG16L1_TARGETS_DN		36	-0.34591222	-1.0225843	0.40816328	0.8835052	1	2831	tags=44%, list=25%, signal=59%
REACTOME_CHOLESTEROL_BIOSYNTHESIS	REACTOME_CHOLESTEROL_BIOSYNTHESIS		17	-0.4301584	-1.0222349	0.49122807	0.8828595	1	4233	tags=82%, list=38%, signal=132%
REACTOME_G_BETA_GAMMA_SIGNALLING_THROUGH_PI3KGAMMA	REACTOME_G_BETA_GAMMA_SIGNALLING_THROUGH_PI3KGAMMA		17	-0.39139512	-1.0214366	0.46875	0.8835936	1	1934	tags=35%, list=17%, signal=43%
BROWNE_HCMV_INFECTION_18HR_UP	BROWNE_HCMV_INFECTION_18HR_UP		108	-0.27734175	-1.0206286	0.42647058	0.8840947	1	2301	tags=32%, list=21%, signal=40%
LASTOWSKA_NEUROBLASTOMA_COPY_NUMBER_UP	LASTOWSKA_NEUROBLASTOMA_COPY_NUMBER_UP		111	-0.26796106	-1.01976	0.46153846	0.8846141	1	3341	tags=41%, list=30%, signal=58%
NAGASHIMA_EGF_SIGNALING_UP	NAGASHIMA_EGF_SIGNALING_UP		41	-0.4171676	-1.0192457	0.43396226	0.88476795	1	2663	tags=46%, list=24%, signal=61%
BIOCARTA_GSK3_PATHWAY	BIOCARTA_GSK3_PATHWAY		16	-0.37532175	-1.0180717	0.4107143	0.88627243	1	1257	tags=25%, list=11%, signal=28%
ONKEN_UVEAL_MELANOMA_DN	ONKEN_UVEAL_MELANOMA_DN		330	-0.24117084	-1.0175924	0.44827586	0.8862968	1	2416	tags=26%, list=22%, signal=32%
YAGI_AML_RELAPSE_PROGNOSIS	YAGI_AML_RELAPSE_PROGNOSIS		27	-0.3429177	-1.0170529	0.46774194	0.88637304	1	2330	tags=33%, list=21%, signal=42%
WANG_METHYLATED_IN_BREAST_CANCER	WANG_METHYLATED_IN_BREAST_CANCER		23	-0.41268575	-1.0170435	0.45762712	0.88489205	1	1466	tags=26%, list=13%, signal=30%
REACTOME_AMINE_COMPOUND_SLC_TRANSPORTERS	REACTOME_AMINE_COMPOUND_SLC_TRANSPORTERS		22	-0.38772336	-1.0165375	0.41509435	0.88472956	1	778	tags=27%, list=7%, signal=29%
KEGG_N_GLYCAN_BIOSYNTHESIS	KEGG_N_GLYCAN_BIOSYNTHESIS		28	-0.33413026	-1.0143627	0.46666667	0.8891408	1	1272	tags=18%, list=11%, signal=20%
BUYTAERT_PHOTODYNAMIC_THERAPY_STRESS_UP	BUYTAERT_PHOTODYNAMIC_THERAPY_STRESS_UP		428	-0.24020565	-1.0142468	0.390625	0.887901	1	2440	tags=25%, list=22%, signal=30%
APPIERTO_RESPONSE_TO_FENRETINIDE_UP	APPIERTO_RESPONSE_TO_FENRETINIDE_UP		19	-0.42404234	-1.0138559	0.51724136	0.8874126	1	3193	tags=47%, list=29%, signal=66%
BROWNE_HCMV_INFECTION_10HR_UP	BROWNE_HCMV_INFECTION_10HR_UP		59	-0.31188914	-1.0138192	0.43103448	0.8859276	1	2998	tags=41%, list=27%, signal=55%
AMUNDSON_RESPONSE_TO_ARSENITE	AMUNDSON_RESPONSE_TO_ARSENITE		123	-0.25913176	-1.0133067	0.47457626	0.8860322	1	3006	tags=36%, list=27%, signal=48%
MARZEC_IL2_SIGNALING_UP	MARZEC_IL2_SIGNALING_UP		65	-0.30540878	-1.0121846	0.4814815	0.88756317	1	2030	tags=28%, list=18%, signal=34%
MOOTHA_HUMAN_MITODB_6_2002	MOOTHA_HUMAN_MITODB_6_2002		325	-0.24941157	-1.0087023	0.42307693	0.8957057	1	3593	tags=38%, list=32%, signal=54%
ROVERSI_GLIOMA_COPY_NUMBER_UP	ROVERSI_GLIOMA_COPY_NUMBER_UP		60	-0.3137373	-1.0084351	0.421875	0.89482284	1	2198	tags=32%, list=20%, signal=39%
SAMOLS_TARGETS_OF_KHSV_MIRNAS_DN	SAMOLS_TARGETS_OF_KHSV_MIRNAS_DN		31	-0.38451204	-1.0079777	0.43636364	0.8944416	1	3037	tags=42%, list=27%, signal=57%
SMITH_LIVER_CANCER	SMITH_LIVER_CANCER		22	-0.37111273	-1.0077368	0.4827586	0.89365935	1	1648	tags=27%, list=15%, signal=32%
REACTOME_METAL_ION_SLC_TRANSPORTERS	REACTOME_METAL_ION_SLC_TRANSPORTERS		16	-0.3747389	-1.0074384	0.4181818	0.8930002	1	4499	tags=75%, list=40%, signal=125%
FONTAINE_THYROID_TUMOR_UNCERTAIN_MALIGNANCY_UP	FONTAINE_THYROID_TUMOR_UNCERTAIN_MALIGNANCY_UP		18	-0.38884112	-1.0070659	0.4385965	0.8923746	1	855	tags=28%, list=8%, signal=30%
HELLER_SILENCED_BY_METHYLATION_DN	HELLER_SILENCED_BY_METHYLATION_DN		61	-0.30568472	-1.006613	0.46875	0.8921516	1	2058	tags=33%, list=18%, signal=40%
MISSIAGLIA_REGULATED_BY_METHYLATION_UP	MISSIAGLIA_REGULATED_BY_METHYLATION_UP		68	-0.34006664	-1.0046294	0.40350878	0.89599353	1	1901	tags=26%, list=17%, signal=32%
TONKS_TARGETS_OF_RUNX1_RUNX1T1_FUSION_MONOCYTE_UP	TONKS_TARGETS_OF_RUNX1_RUNX1T1_FUSION_MONOCYTE_UP		128	-0.27438435	-1.0017871	0.4090909	0.90172464	1	2910	tags=34%, list=26%, signal=45%
IVANOVA_HEMATOPOIESIS_EARLY_PROGENITOR	IVANOVA_HEMATOPOIESIS_EARLY_PROGENITOR		86	-0.2511956	-1.0013585	0.43548387	0.90130705	1	2299	tags=28%, list=21%, signal=35%
CAMPS_COLON_CANCER_COPY_NUMBER_UP	CAMPS_COLON_CANCER_COPY_NUMBER_UP		46	-0.25615785	-1.0009092	0.4181818	0.9010767	1	3003	tags=33%, list=27%, signal=44%
BOYLAN_MULTIPLE_MYELOMA_C_CLUSTER_UP	BOYLAN_MULTIPLE_MYELOMA_C_CLUSTER_UP		20	-0.3694031	-1.0008653	0.47058824	0.8997136	1	963	tags=25%, list=9%, signal=27%
REACTOME_MAP_KINASES_ACTIVATION_IN_TLR_CASCADE	REACTOME_MAP_KINASES_ACTIVATION_IN_TLR_CASCADE		26	-0.32197446	-0.99976367	0.45454547	0.9009319	1	2430	tags=27%, list=22%, signal=34%
NIKOLSKY_BREAST_CANCER_16P13_AMPLICON	NIKOLSKY_BREAST_CANCER_16P13_AMPLICON		57	-0.29021263	-0.9993025	0.46296296	0.90065986	1	1483	tags=19%, list=13%, signal=22%
THUM_SYSTOLIC_HEART_FAILURE_DN	THUM_SYSTOLIC_HEART_FAILURE_DN		110	-0.27092558	-0.998062	0.44680852	0.90241873	1	2830	tags=31%, list=25%, signal=41%
COLIN_PILOCYTIC_ASTROCYTOMA_VS_GLIOBLASTOMA_UP	COLIN_PILOCYTIC_ASTROCYTOMA_VS_GLIOBLASTOMA_UP		20	-0.4262067	-0.99688727	0.49019608	0.9040379	1	1239	tags=30%, list=11%, signal=34%
SMID_BREAST_CANCER_RELAPSE_IN_BONE_UP	SMID_BREAST_CANCER_RELAPSE_IN_BONE_UP		59	-0.35543507	-0.99683756	0.45833334	0.9027505	1	1030	tags=25%, list=9%, signal=28%
XU_HGF_TARGETS_REPRESSED_BY_AKT1_DN	XU_HGF_TARGETS_REPRESSED_BY_AKT1_DN		46	-0.31879395	-0.9948532	0.46153846	0.90606266	1	2113	tags=30%, list=19%, signal=37%
PACHER_TARGETS_OF_IGF1_AND_IGF2_UP	PACHER_TARGETS_OF_IGF1_AND_IGF2_UP		21	-0.3758442	-0.99471784	0.4814815	0.9048826	1	1910	tags=33%, list=17%, signal=40%
CREIGHTON_ENDOCRINE_THERAPY_RESISTANCE_2	CREIGHTON_ENDOCRINE_THERAPY_RESISTANCE_2		146	-0.2862012	-0.9942968	0.5	0.9044548	1	2644	tags=29%, list=24%, signal=38%
BARIS_THYROID_CANCER_DN	BARIS_THYROID_CANCER_DN		43	-0.30154645	-0.99425775	0.48387095	0.9030324	1	2062	tags=30%, list=18%, signal=37%
PELLICCIOTTA_HDAC_IN_ANTIGEN_PRESENTATION_DN	PELLICCIOTTA_HDAC_IN_ANTIGEN_PRESENTATION_DN		37	-0.3363448	-0.9937981	0.47368422	0.90261966	1	3305	tags=49%, list=30%, signal=69%
HAHTOLA_SEZARY_SYNDROM_UP	HAHTOLA_SEZARY_SYNDROM_UP		60	-0.29480392	-0.9934382	0.5	0.9020334	1	2108	tags=28%, list=19%, signal=35%
ACEVEDO_NORMAL_TISSUE_ADJACENT_TO_LIVER_TUMOR_DN	ACEVEDO_NORMAL_TISSUE_ADJACENT_TO_LIVER_TUMOR_DN		236	-0.22545496	-0.99308914	0.47368422	0.90143424	1	3286	tags=36%, list=29%, signal=49%
GINESTIER_BREAST_CANCER_20Q13_AMPLIFICATION_UP	GINESTIER_BREAST_CANCER_20Q13_AMPLIFICATION_UP		49	-0.256118	-0.9910145	0.41269842	0.90542966	1	4049	tags=53%, list=36%, signal=83%
MARTORIATI_MDM4_TARGETS_NEUROEPITHELIUM_UP	MARTORIATI_MDM4_TARGETS_NEUROEPITHELIUM_UP		76	-0.30643117	-0.9906033	0.39285713	0.9048946	1	2088	tags=30%, list=19%, signal=37%
AIGNER_ZEB1_TARGETS	AIGNER_ZEB1_TARGETS		25	-0.44418013	-0.9889669	0.45833334	0.9081915	1	957	tags=28%, list=9%, signal=31%
BIOCARTA_TOLL_PATHWAY	BIOCARTA_TOLL_PATHWAY		21	-0.32224455	-0.9887518	0.4385965	0.90722865	1	3287	tags=48%, list=29%, signal=67%
DACOSTA_UV_RESPONSE_VIA_ERCC3_DN	DACOSTA_UV_RESPONSE_VIA_ERCC3_DN		438	-0.26155195	-0.9885921	0.5283019	0.9062417	1	2480	tags=26%, list=22%, signal=32%
LIAO_METASTASIS	LIAO_METASTASIS		282	-0.24315621	-0.9885351	0.37313432	0.90499765	1	2673	tags=28%, list=24%, signal=36%
REACTOME_REGULATION_OF_GLUCOKINASE_BY_GLUCOKINASE_REGULATORY_PROTEIN	REACTOME_REGULATION_OF_GLUCOKINASE_BY_GLUCOKINASE_REGULATORY_PROTEIN		18	-0.3365358	-0.988216	0.46666667	0.90437484	1	1243	tags=28%, list=11%, signal=31%
MCBRYAN_PUBERTAL_BREAST_4_5WK_UP	MCBRYAN_PUBERTAL_BREAST_4_5WK_UP		189	-0.32916728	-0.98792595	0.39583334	0.9037483	1	1775	tags=34%, list=16%, signal=40%
OUELLET_CULTURED_OVARIAN_CANCER_INVASIVE_VS_LMP_DN	OUELLET_CULTURED_OVARIAN_CANCER_INVASIVE_VS_LMP_DN		15	-0.40305692	-0.9878097	0.4528302	0.90260065	1	977	tags=20%, list=9%, signal=22%
VANTVEER_BREAST_CANCER_ESR1_DN	VANTVEER_BREAST_CANCER_ESR1_DN		145	-0.2767496	-0.9877714	0.47692308	0.90121293	1	2308	tags=27%, list=21%, signal=33%
NIKOLSKY_BREAST_CANCER_16Q24_AMPLICON	NIKOLSKY_BREAST_CANCER_16Q24_AMPLICON		24	-0.3143817	-0.98748404	0.47457626	0.90041006	1	1504	tags=21%, list=13%, signal=24%
MOOTHA_MITOCHONDRIA	MOOTHA_MITOCHONDRIA		330	-0.2447051	-0.98715824	0.46296296	0.8999063	1	3598	tags=37%, list=32%, signal=53%
WANG_BARRETTS_ESOPHAGUS_AND_ESOPHAGUS_CANCER_DN	WANG_BARRETTS_ESOPHAGUS_AND_ESOPHAGUS_CANCER_DN		24	-0.42158183	-0.98583305	0.5	0.90170354	1	1554	tags=25%, list=14%, signal=29%
HAMAI_APOPTOSIS_VIA_TRAIL_UP	HAMAI_APOPTOSIS_VIA_TRAIL_UP		209	-0.28544036	-0.9841943	0.47058824	0.90431225	1	2091	tags=27%, list=19%, signal=33%
DAZARD_RESPONSE_TO_UV_NHEK_UP	DAZARD_RESPONSE_TO_UV_NHEK_UP		108	-0.27964145	-0.98383355	0.4920635	0.90383375	1	2425	tags=31%, list=22%, signal=39%
OKUMURA_INFLAMMATORY_RESPONSE_LPS	OKUMURA_INFLAMMATORY_RESPONSE_LPS		109	-0.27577677	-0.983443	0.52459013	0.9033377	1	2720	tags=33%, list=24%, signal=43%
CHEN_HOXA5_TARGETS_9HR_UP	CHEN_HOXA5_TARGETS_9HR_UP		113	-0.28942353	-0.983281	0.4117647	0.90233505	1	2841	tags=33%, list=25%, signal=43%
OHM_METHYLATED_IN_ADULT_CANCERS	OHM_METHYLATED_IN_ADULT_CANCERS		17	-0.36029565	-0.98196167	0.46296296	0.9040757	1	913	tags=24%, list=8%, signal=26%
KEGG_PENTOSE_PHOSPHATE_PATHWAY	KEGG_PENTOSE_PHOSPHATE_PATHWAY		19	-0.37243485	-0.9817263	0.43636364	0.90317	1	1284	tags=21%, list=11%, signal=24%
LINDGREN_BLADDER_CANCER_CLUSTER_1_DN	LINDGREN_BLADDER_CANCER_CLUSTER_1_DN		238	-0.2802237	-0.9803704	0.4375	0.90508103	1	2399	tags=29%, list=21%, signal=36%
IWANAGA_CARCINOGENESIS_BY_KRAS_UP	IWANAGA_CARCINOGENESIS_BY_KRAS_UP		108	-0.27641115	-0.97989875	0.537037	0.9046714	1	2313	tags=30%, list=21%, signal=37%
YAO_TEMPORAL_RESPONSE_TO_PROGESTERONE_CLUSTER_0	YAO_TEMPORAL_RESPONSE_TO_PROGESTERONE_CLUSTER_0		57	-0.33452132	-0.97988683	0.49056605	0.9032354	1	2322	tags=35%, list=21%, signal=44%
VECCHI_GASTRIC_CANCER_ADVANCED_VS_EARLY_DN	VECCHI_GASTRIC_CANCER_ADVANCED_VS_EARLY_DN		78	-0.31124118	-0.9793441	0.49056605	0.9031853	1	1149	tags=23%, list=10%, signal=26%
DITTMER_PTHLH_TARGETS_UP	DITTMER_PTHLH_TARGETS_UP		84	-0.26906097	-0.97914547	0.453125	0.90240127	1	2098	tags=26%, list=19%, signal=32%
TIEN_INTESTINE_PROBIOTICS_2HR_UP	TIEN_INTESTINE_PROBIOTICS_2HR_UP		15	-0.31811106	-0.9788909	0.45238096	0.9016018	1	4762	tags=67%, list=43%, signal=116%
VALK_AML_CLUSTER_13	VALK_AML_CLUSTER_13		16	-0.38480717	-0.97830766	0.48333332	0.9019849	1	2490	tags=44%, list=22%, signal=56%
REACTOME_ACTIVATION_OF_KAINATE_RECEPTORS_UPON_GLUTAMATE_BINDING	REACTOME_ACTIVATION_OF_KAINATE_RECEPTORS_UPON_GLUTAMATE_BINDING		22	-0.35505286	-0.9781597	0.49056605	0.9009872	1	1169	tags=23%, list=10%, signal=25%
YAO_TEMPORAL_RESPONSE_TO_PROGESTERONE_CLUSTER_12	YAO_TEMPORAL_RESPONSE_TO_PROGESTERONE_CLUSTER_12		62	-0.29601926	-0.97769547	0.48387095	0.90092695	1	1785	tags=23%, list=16%, signal=27%
MAHAJAN_RESPONSE_TO_IL1A_DN	MAHAJAN_RESPONSE_TO_IL1A_DN		40	-0.30503583	-0.97595245	0.44	0.90420836	1	2663	tags=35%, list=24%, signal=46%
RICKMAN_TUMOR_DIFFERENTIATED_WELL_VS_POORLY_UP	RICKMAN_TUMOR_DIFFERENTIATED_WELL_VS_POORLY_UP		119	-0.27701578	-0.9758715	0.49122807	0.90289885	1	3778	tags=48%, list=34%, signal=72%
LAIHO_COLORECTAL_CANCER_SERRATED_DN	LAIHO_COLORECTAL_CANCER_SERRATED_DN		47	-0.26701126	-0.9757404	0.47058824	0.901865	1	2592	tags=30%, list=23%, signal=39%
RUGO_STRESS_RESPONSE_SUBSET_H	RUGO_STRESS_RESPONSE_SUBSET_H		26	-0.36427656	-0.9755264	0.5	0.9010976	1	1290	tags=23%, list=12%, signal=26%
KYNG_DNA_DAMAGE_BY_GAMMA_AND_UV_RADIATION	KYNG_DNA_DAMAGE_BY_GAMMA_AND_UV_RADIATION		26	-0.36427656	-0.9755264	0.5	0.8996919	1	1290	tags=23%, list=12%, signal=26%
TURASHVILI_BREAST_DUCTAL_CARCINOMA_VS_LOBULAR_NORMAL_UP	TURASHVILI_BREAST_DUCTAL_CARCINOMA_VS_LOBULAR_NORMAL_UP		39	-0.34324133	-0.97414404	0.46774194	0.90193635	1	2819	tags=49%, list=25%, signal=65%
KEGG_ENDOCYTOSIS	KEGG_ENDOCYTOSIS		100	-0.25453228	-0.9732279	0.5	0.90250707	1	2076	tags=24%, list=19%, signal=29%
MURAKAMI_UV_RESPONSE_6HR_UP	MURAKAMI_UV_RESPONSE_6HR_UP		22	-0.34759992	-0.97203255	0.5272727	0.903727	1	3210	tags=45%, list=29%, signal=64%
MCBRYAN_PUBERTAL_BREAST_5_6WK_UP	MCBRYAN_PUBERTAL_BREAST_5_6WK_UP		83	-0.32313713	-0.97127867	0.49019608	0.90441054	1	1991	tags=30%, list=18%, signal=36%
BILD_CTNNB1_ONCOGENIC_SIGNATURE	BILD_CTNNB1_ONCOGENIC_SIGNATURE		33	-0.32305136	-0.97100323	0.5833333	0.903742	1	3683	tags=52%, list=33%, signal=77%
MCCLUNG_DELTA_FOSB_TARGETS_8WK	MCCLUNG_DELTA_FOSB_TARGETS_8WK		33	-0.32476243	-0.96968067	0.509434	0.90542245	1	1332	tags=15%, list=12%, signal=17%
DACOSTA_UV_RESPONSE_VIA_ERCC3_TTD_DN	DACOSTA_UV_RESPONSE_VIA_ERCC3_TTD_DN		25	-0.34014052	-0.9687087	0.46551725	0.90615034	1	2714	tags=40%, list=24%, signal=53%
REACTOME_GLUCOSE_REGULATION_OF_INSULIN_SECRETION	REACTOME_GLUCOSE_REGULATION_OF_INSULIN_SECRETION		117	-0.24668282	-0.96748877	0.43636364	0.9085033	1	4176	tags=44%, list=37%, signal=70%
DAIRKEE_CANCER_PRONE_RESPONSE_BPA	DAIRKEE_CANCER_PRONE_RESPONSE_BPA		33	-0.33118692	-0.9674391	0.5714286	0.9072581	1	3163	tags=42%, list=28%, signal=59%
GRADE_COLON_VS_RECTAL_CANCER_DN	GRADE_COLON_VS_RECTAL_CANCER_DN		27	-0.34011793	-0.96731734	0.4716981	0.9061296	1	2220	tags=30%, list=20%, signal=37%
KEGG_GLYCINE_SERINE_AND_THREONINE_METABOLISM	KEGG_GLYCINE_SERINE_AND_THREONINE_METABOLISM		22	-0.38266724	-0.967201	0.4716981	0.90497357	1	855	tags=27%, list=8%, signal=29%
KEGG_SMALL_CELL_LUNG_CANCER	KEGG_SMALL_CELL_LUNG_CANCER		48	-0.30607483	-0.96660197	0.5185185	0.9051154	1	2654	tags=27%, list=24%, signal=35%
SILIGAN_BOUND_BY_EWS_FLT1_FUSION	SILIGAN_BOUND_BY_EWS_FLT1_FUSION		28	-0.35353526	-0.9662587	0.53488374	0.90469015	1	1962	tags=29%, list=18%, signal=35%
BRUECKNER_TARGETS_OF_MIRLET7A3_UP	BRUECKNER_TARGETS_OF_MIRLET7A3_UP		66	-0.30820775	-0.9655472	0.5510204	0.90481985	1	3405	tags=44%, list=30%, signal=63%
ROME_INSULIN_TARGETS_IN_MUSCLE_UP	ROME_INSULIN_TARGETS_IN_MUSCLE_UP		56	-0.26057488	-0.9604337	0.55	0.9163375	1	3160	tags=32%, list=28%, signal=45%
CHARAFE_BREAST_CANCER_BASAL_VS_MESENCHYMAL_UP	CHARAFE_BREAST_CANCER_BASAL_VS_MESENCHYMAL_UP		67	-0.35377574	-0.96015596	0.44444445	0.91557395	1	2557	tags=33%, list=23%, signal=42%
SATO_SILENCED_BY_DEACETYLATION_IN_PANCREATIC_CANCER	SATO_SILENCED_BY_DEACETYLATION_IN_PANCREATIC_CANCER		28	-0.3655461	-0.95932746	0.5471698	0.9164626	1	3803	tags=61%, list=34%, signal=92%
KEGG_CYSTEINE_AND_METHIONINE_METABOLISM	KEGG_CYSTEINE_AND_METHIONINE_METABOLISM		25	-0.31115222	-0.95829016	0.50877196	0.9180691	1	3785	tags=44%, list=34%, signal=66%
BANDRES_RESPONSE_TO_CARMUSTIN_WITHOUT_MGMT_48HR_DN	BANDRES_RESPONSE_TO_CARMUSTIN_WITHOUT_MGMT_48HR_DN		20	-0.34762964	-0.95678145	0.5322581	0.92079115	1	254	tags=10%, list=2%, signal=10%
HARRIS_HYPOXIA	HARRIS_HYPOXIA		53	-0.3194891	-0.956361	0.516129	0.9203034	1	2543	tags=32%, list=23%, signal=41%
SESTO_RESPONSE_TO_UV_C2	SESTO_RESPONSE_TO_UV_C2		33	-0.31407684	-0.9563153	0.48	0.91904134	1	2982	tags=36%, list=27%, signal=49%
MOREIRA_RESPONSE_TO_TSA_UP	MOREIRA_RESPONSE_TO_TSA_UP		21	-0.31111246	-0.9559692	0.5070422	0.9186912	1	3211	tags=57%, list=29%, signal=80%
JI_RESPONSE_TO_FSH_DN	JI_RESPONSE_TO_FSH_DN		32	-0.3086464	-0.9549641	0.5283019	0.9199615	1	3830	tags=44%, list=34%, signal=66%
BERENJENO_ROCK_SIGNALING_NOT_VIA_RHOA_UP	BERENJENO_ROCK_SIGNALING_NOT_VIA_RHOA_UP		24	-0.37776032	-0.9533255	0.45762712	0.923191	1	504	tags=25%, list=5%, signal=26%
BARIS_THYROID_CANCER_UP	BARIS_THYROID_CANCER_UP		15	-0.36332583	-0.953164	0.5344828	0.92196035	1	4089	tags=47%, list=37%, signal=73%
BILD_MYC_ONCOGENIC_SIGNATURE	BILD_MYC_ONCOGENIC_SIGNATURE		107	-0.2580379	-0.95226276	0.41935483	0.92323416	1	3611	tags=45%, list=32%, signal=66%
COATES_MACROPHAGE_M1_VS_M2_DN	COATES_MACROPHAGE_M1_VS_M2_DN		48	-0.33162686	-0.95207834	0.5483871	0.9221671	1	1113	tags=23%, list=10%, signal=25%
MULLIGHAN_MLL_SIGNATURE_1_UP	MULLIGHAN_MLL_SIGNATURE_1_UP		233	-0.2414985	-0.9516864	0.5507246	0.92155516	1	2823	tags=31%, list=25%, signal=40%
HALMOS_CEBPA_TARGETS_UP	HALMOS_CEBPA_TARGETS_UP		29	-0.34214887	-0.95161927	0.49122807	0.92026514	1	3446	tags=48%, list=31%, signal=70%
REACTOME_TRANSPORT_OF_RIBONUCLEOPROTEINS_INTO_THE_HOST_NUCLEUS	REACTOME_TRANSPORT_OF_RIBONUCLEOPROTEINS_INTO_THE_HOST_NUCLEUS		18	-0.35175472	-0.95053387	0.47619048	0.9215096	1	1243	tags=28%, list=11%, signal=31%
BLUM_RESPONSE_TO_SALIRASIB_UP	BLUM_RESPONSE_TO_SALIRASIB_UP		169	-0.23502342	-0.95037544	0.47692308	0.9205686	1	3006	tags=29%, list=27%, signal=39%
SHAFFER_IRF4_TARGETS_IN_ACTIVATED_DENDRITIC_CELL	SHAFFER_IRF4_TARGETS_IN_ACTIVATED_DENDRITIC_CELL		43	-0.30306986	-0.94986516	0.4347826	0.92023045	1	868	tags=21%, list=8%, signal=23%
YAGI_AML_SURVIVAL	YAGI_AML_SURVIVAL		80	-0.25658748	-0.9495388	0.5645161	0.91973954	1	3303	tags=35%, list=29%, signal=49%
FLECHNER_PBL_KIDNEY_TRANSPLANT_OK_VS_DONOR_UP	FLECHNER_PBL_KIDNEY_TRANSPLANT_OK_VS_DONOR_UP		98	-0.25056428	-0.94884574	0.55	0.92024297	1	4357	tags=51%, list=39%, signal=83%
SANA_RESPONSE_TO_IFNG_DN	SANA_RESPONSE_TO_IFNG_DN		56	-0.30179116	-0.94864315	0.53333336	0.91952825	1	3500	tags=45%, list=31%, signal=65%
BREDEMEYER_RAG_SIGNALING_NOT_VIA_ATM_DN	BREDEMEYER_RAG_SIGNALING_NOT_VIA_ATM_DN		42	-0.31174174	-0.94863844	0.58181816	0.9181957	1	2396	tags=31%, list=21%, signal=39%
REACTOME_G_PROTEIN_BETA_GAMMA_SIGNALLING	REACTOME_G_PROTEIN_BETA_GAMMA_SIGNALLING		19	-0.35751736	-0.94798094	0.578125	0.9186295	1	1934	tags=32%, list=17%, signal=38%
DEURIG_T_CELL_PROLYMPHOCYTIC_LEUKEMIA_UP	DEURIG_T_CELL_PROLYMPHOCYTIC_LEUKEMIA_UP		216	-0.23178586	-0.9473382	0.5614035	0.91852635	1	2010	tags=21%, list=18%, signal=25%
WEIGEL_OXIDATIVE_STRESS_BY_HNE_AND_TBH	WEIGEL_OXIDATIVE_STRESS_BY_HNE_AND_TBH		38	-0.27650696	-0.9469116	0.47619048	0.9184882	1	2970	tags=29%, list=27%, signal=39%
REACTOME_GOLGI_ASSOCIATED_VESICLE_BIOGENESIS	REACTOME_GOLGI_ASSOCIATED_VESICLE_BIOGENESIS		32	-0.27111527	-0.9466916	0.5686275	0.91774136	1	2923	tags=28%, list=26%, signal=38%
CHARAFE_BREAST_CANCER_LUMINAL_VS_BASAL_UP	CHARAFE_BREAST_CANCER_LUMINAL_VS_BASAL_UP		162	-0.26355273	-0.9458659	0.5272727	0.9189516	1	2516	tags=31%, list=22%, signal=39%
MAYBURD_RESPONSE_TO_L663536_DN	MAYBURD_RESPONSE_TO_L663536_DN		34	-0.2874301	-0.94502157	0.4915254	0.91975975	1	4171	tags=53%, list=37%, signal=84%
REACTOME_DARPP32_EVENTS	REACTOME_DARPP32_EVENTS		17	-0.336825	-0.9444544	0.61538464	0.9196379	1	4461	tags=47%, list=40%, signal=78%
FLECHNER_BIOPSY_KIDNEY_TRANSPLANT_OK_VS_DONOR_DN	FLECHNER_BIOPSY_KIDNEY_TRANSPLANT_OK_VS_DONOR_DN		15	-0.31758043	-0.94382364	0.5272727	0.91964203	1	2641	tags=27%, list=24%, signal=35%
NIKOLSKY_BREAST_CANCER_7Q21_Q22_AMPLICON	NIKOLSKY_BREAST_CANCER_7Q21_Q22_AMPLICON		35	-0.3322917	-0.9431607	0.5714286	0.91997296	1	1557	tags=20%, list=14%, signal=23%
FIRESTEIN_CTNNB1_PATHWAY	FIRESTEIN_CTNNB1_PATHWAY		15	-0.3703052	-0.9418899	0.59183675	0.9220303	1	2663	tags=53%, list=24%, signal=70%
LEE_LIVER_CANCER_MYC_E2F1_UP	LEE_LIVER_CANCER_MYC_E2F1_UP		41	-0.37202737	-0.94136375	0.54545456	0.92194974	1	1506	tags=27%, list=13%, signal=31%
SHIPP_DLBCL_CURED_VS_FATAL_DN	SHIPP_DLBCL_CURED_VS_FATAL_DN		26	-0.29609784	-0.94093776	0.57575756	0.92179906	1	2881	tags=35%, list=26%, signal=46%
BOYAULT_LIVER_CANCER_SUBCLASS_G1_DN	BOYAULT_LIVER_CANCER_SUBCLASS_G1_DN		25	-0.30953008	-0.9406544	0.49122807	0.92144257	1	1414	tags=20%, list=13%, signal=23%
DACOSTA_UV_RESPONSE_VIA_ERCC3_COMMON_DN	DACOSTA_UV_RESPONSE_VIA_ERCC3_COMMON_DN		220	-0.2538969	-0.94035894	0.6296296	0.9208126	1	3884	tags=42%, list=35%, signal=63%
KRIGE_RESPONSE_TO_TOSEDOSTAT_24HR_UP	KRIGE_RESPONSE_TO_TOSEDOSTAT_24HR_UP		349	-0.24294448	-0.9401057	0.56666666	0.92008805	1	2191	tags=23%, list=20%, signal=28%
DAZARD_RESPONSE_TO_UV_SCC_DN	DAZARD_RESPONSE_TO_UV_SCC_DN		59	-0.26724592	-0.93974525	0.5555556	0.91965276	1	1441	tags=19%, list=13%, signal=21%
KEGG_GLUTATHIONE_METABOLISM	KEGG_GLUTATHIONE_METABOLISM		34	-0.31112203	-0.9385118	0.57894737	0.9214586	1	3022	tags=38%, list=27%, signal=52%
KYNG_ENVIRONMENTAL_STRESS_RESPONSE_UP	KYNG_ENVIRONMENTAL_STRESS_RESPONSE_UP		22	-0.3169824	-0.9383252	0.5833333	0.9205684	1	3171	tags=41%, list=28%, signal=57%
FARMER_BREAST_CANCER_APOCRINE VS LUMINAL	FARMER_BREAST_CANCER_APOCRINE VS LUMINAL		185	-0.2510297	-0.93753964	0.58928573	0.92130804	1	3373	tags=38%, list=30%, signal=53%
SMID_BREAST_CANCER_RELAPSE_IN_BRAIN_UP	SMID_BREAST_CANCER_RELAPSE_IN_BRAIN_UP		28	-0.35439408	-0.9374895	0.56	0.9201328	1	1136	tags=25%, list=10%, signal=28%
ONDER_CDH1_TARGETS_2_DN	ONDER_CDH1_TARGETS_2_DN		264	-0.2968924	-0.93731153	0.5423729	0.91931146	1	2399	tags=31%, list=21%, signal=39%
BYSTRYKH_HEMATOPOIESIS_STEM_CELL_AND_BRAIN_QTL_TRANS	BYSTRYKH_HEMATOPOIESIS_STEM_CELL_AND_BRAIN_QTL_TRANS		138	-0.2241249	-0.9366883	0.625	0.91936785	1	3160	tags=35%, list=28%, signal=48%
DOANE_BREAST_CANCER_ESR1_UP	DOANE_BREAST_CANCER_ESR1_UP		70	-0.32618615	-0.93621963	0.5769231	0.919047	1	2390	tags=34%, list=21%, signal=43%
CONCANNON_APOPTOSIS_BY_EPOXOMICIN_DN	CONCANNON_APOPTOSIS_BY_EPOXOMICIN_DN		100	-0.27246246	-0.93520385	0.57377046	0.9198392	1	1937	tags=24%, list=17%, signal=29%
RUGO_ENVIRONMENTAL_STRESS_RESPONSE_UP	RUGO_ENVIRONMENTAL_STRESS_RESPONSE_UP		20	-0.33102015	-0.93500763	0.56666666	0.91888577	1	3171	tags=45%, list=28%, signal=63%
DEBIASI_APOPTOSIS_BY_REOVIRUS_INFECTION_DN	DEBIASI_APOPTOSIS_BY_REOVIRUS_INFECTION_DN		151	-0.25432503	-0.9348315	0.63793105	0.91806173	1	2446	tags=28%, list=22%, signal=36%
PROVENZANI_METASTASIS_DN	PROVENZANI_METASTASIS_DN		94	-0.27075118	-0.9336494	0.5409836	0.9193862	1	692	tags=15%, list=6%, signal=16%
REACTOME_CELL_DEATH_SIGNALLING_VIA_NRAGE_NRIF_AND_NADE	REACTOME_CELL_DEATH_SIGNALLING_VIA_NRAGE_NRIF_AND_NADE		38	-0.30324572	-0.9335815	0.5645161	0.9181983	1	1758	tags=24%, list=16%, signal=28%
PENG_RAPAMYCIN_RESPONSE_DN	PENG_RAPAMYCIN_RESPONSE_DN		51	-0.26501346	-0.93338984	0.6101695	0.9175056	1	3206	tags=39%, list=29%, signal=55%
LUCAS_HNF4A_TARGETS_UP	LUCAS_HNF4A_TARGETS_UP		34	-0.3041365	-0.93317556	0.60714287	0.91683525	1	664	tags=18%, list=6%, signal=19%
BIOCARTA_NFAT_PATHWAY	BIOCARTA_NFAT_PATHWAY		31	-0.29958192	-0.93188137	0.5272727	0.9185601	1	1470	tags=19%, list=13%, signal=22%
DOANE_BREAST_CANCER_CLASSES_UP	DOANE_BREAST_CANCER_CLASSES_UP		41	-0.34349993	-0.93036395	0.54347825	0.92105305	1	2446	tags=37%, list=22%, signal=47%
IWANAGA_CARCINOGENESIS_BY_KRAS_DN	IWANAGA_CARCINOGENESIS_BY_KRAS_DN		71	-0.29987508	-0.9298858	0.5263158	0.92099416	1	2897	tags=37%, list=26%, signal=49%
IGARASHI_ATF4_TARGETS_DN	IGARASHI_ATF4_TARGETS_DN		48	-0.28072828	-0.928283	0.6440678	0.9230823	1	2185	tags=29%, list=20%, signal=36%
KYNG_DNA_DAMAGE_DN	KYNG_DNA_DAMAGE_DN		68	-0.29999253	-0.9265952	0.5833333	0.92623645	1	1288	tags=21%, list=12%, signal=23%
DAZARD_UV_RESPONSE_CLUSTER_G1	DAZARD_UV_RESPONSE_CLUSTER_G1		28	-0.310541	-0.9264036	0.62068963	0.9254424	1	2425	tags=36%, list=22%, signal=45%
BROWNE_HCMV_INFECTION_14HR_UP	BROWNE_HCMV_INFECTION_14HR_UP		86	-0.2735368	-0.925072	0.6034483	0.9272517	1	2114	tags=27%, list=19%, signal=33%
CROMER_METASTASIS_UP	CROMER_METASTASIS_UP		36	-0.30723056	-0.923287	0.5	0.92998934	1	3494	tags=39%, list=31%, signal=56%
PODAR_RESPONSE_TO_ADAPHOSTIN_UP	PODAR_RESPONSE_TO_ADAPHOSTIN_UP		87	-0.2729935	-0.9230791	0.55	0.9292308	1	992	tags=17%, list=9%, signal=19%
REACTOME_VPR_MEDIATED_NUCLEAR_IMPORT_OF_PICS	REACTOME_VPR_MEDIATED_NUCLEAR_IMPORT_OF_PICS		20	-0.33766332	-0.9217839	0.53846157	0.9313125	1	2656	tags=40%, list=24%, signal=52%
REACTOME_AMINO_ACID_TRANSPORT_ACROSS_THE_PLASMA_MEMBRANE	REACTOME_AMINO_ACID_TRANSPORT_ACROSS_THE_PLASMA_MEMBRANE		23	-0.3694797	-0.92088854	0.5862069	0.9319898	1	606	tags=26%, list=5%, signal=28%
LEE_LIVER_CANCER_MYC_TGFA_UP	LEE_LIVER_CANCER_MYC_TGFA_UP		46	-0.32965878	-0.91967535	0.62068963	0.9336507	1	1506	tags=28%, list=13%, signal=33%
KEGG_MTOR_SIGNALING_PATHWAY	KEGG_MTOR_SIGNALING_PATHWAY		27	-0.30101824	-0.9191063	0.5084746	0.93406767	1	2704	tags=33%, list=24%, signal=44%
MCBRYAN_PUBERTAL_BREAST_3_4WK_UP	MCBRYAN_PUBERTAL_BREAST_3_4WK_UP		149	-0.29202536	-0.9184582	0.54	0.9342709	1	2308	tags=32%, list=21%, signal=40%
YAO_TEMPORAL_RESPONSE_TO_PROGESTERONE_CLUSTER_5	YAO_TEMPORAL_RESPONSE_TO_PROGESTERONE_CLUSTER_5		25	-0.36288324	-0.91794235	0.60784316	0.93412346	1	2888	tags=52%, list=26%, signal=70%
LIN_NPAS4_TARGETS_DN	LIN_NPAS4_TARGETS_DN		38	-0.31110793	-0.91692144	0.5535714	0.93563926	1	2150	tags=32%, list=19%, signal=39%
CROONQUIST_NRAS_VS_STROMAL_STIMULATION_DN	CROONQUIST_NRAS_VS_STROMAL_STIMULATION_DN		55	-0.34196004	-0.91495055	0.59322035	0.93945706	1	2493	tags=38%, list=22%, signal=49%
REACTOME_APOPTOTIC_EXECUTION_PHASE	REACTOME_APOPTOTIC_EXECUTION_PHASE		31	-0.28391156	-0.91485816	0.54385966	0.9383161	1	716	tags=13%, list=6%, signal=14%
DAUER_STAT3_TARGETS_UP	DAUER_STAT3_TARGETS_UP		21	-0.36843288	-0.9147237	0.47058824	0.9372476	1	2308	tags=33%, list=21%, signal=42%
WANG_BARRETTS_ESOPHAGUS_UP	WANG_BARRETTS_ESOPHAGUS_UP		32	-0.32722858	-0.9143471	0.5614035	0.9369916	1	1107	tags=22%, list=10%, signal=24%
MENSE_HYPOXIA_UP	MENSE_HYPOXIA_UP		57	-0.31618726	-0.91424924	0.58181816	0.935965	1	2308	tags=33%, list=21%, signal=42%
ACEVEDO_LIVER_CANCER_WITH_H3K9ME3_DN	ACEVEDO_LIVER_CANCER_WITH_H3K9ME3_DN		36	-0.32047117	-0.9136887	0.5925926	0.93602866	1	2952	tags=47%, list=26%, signal=64%
XU_GH1_AUTOCRINE_TARGETS_DN	XU_GH1_AUTOCRINE_TARGETS_DN		68	-0.26190236	-0.9133524	0.5714286	0.9353732	1	3386	tags=40%, list=30%, signal=57%
NAGASHIMA_NRG1_SIGNALING_DN	NAGASHIMA_NRG1_SIGNALING_DN		23	-0.33370775	-0.9131667	0.6	0.9345254	1	903	tags=22%, list=8%, signal=24%
WATANABE_RECTAL_CANCER_RADIOTHERAPY_RESPONSIVE_DN	WATANABE_RECTAL_CANCER_RADIOTHERAPY_RESPONSIVE_DN		56	-0.29098138	-0.9113219	0.55172414	0.9376822	1	2642	tags=34%, list=24%, signal=44%
WELCSH_BRCA1_TARGETS_1_DN	WELCSH_BRCA1_TARGETS_1_DN		74	-0.25543267	-0.9112666	0.61290324	0.9365364	1	3674	tags=39%, list=33%, signal=58%
MOOTHA_PGC	MOOTHA_PGC		263	-0.20994693	-0.9108707	0.5344828	0.93611324	1	3374	tags=34%, list=30%, signal=47%
PEREZ_TP53_AND_TP63_TARGETS	PEREZ_TP53_AND_TP63_TARGETS		100	-0.27288148	-0.9108091	0.6	0.93503064	1	1333	tags=20%, list=12%, signal=22%
MULLIGHAN_MLL_SIGNATURE_2_UP	MULLIGHAN_MLL_SIGNATURE_2_UP		242	-0.23154846	-0.91073334	0.5735294	0.9339665	1	2823	tags=29%, list=25%, signal=38%
MODY_HIPPOCAMPUS_POSTNATAL	MODY_HIPPOCAMPUS_POSTNATAL		22	-0.31263617	-0.9104076	0.56363636	0.9333951	1	2888	tags=36%, list=26%, signal=49%
MARSON_FOXP3_TARGETS_DN	MARSON_FOXP3_TARGETS_DN		32	-0.30899835	-0.90950936	0.5322581	0.9342856	1	3831	tags=56%, list=34%, signal=85%
WEI_MIR34A_TARGETS	WEI_MIR34A_TARGETS		76	-0.23954275	-0.9094211	0.6551724	0.93321526	1	2923	tags=33%, list=26%, signal=44%
TAVOR_CEBPA_TARGETS_UP	TAVOR_CEBPA_TARGETS_UP		36	-0.30287898	-0.9087337	0.5849057	0.9334527	1	1568	tags=25%, list=14%, signal=29%
KAAB_FAILED_HEART_VENTRICLE_DN	KAAB_FAILED_HEART_VENTRICLE_DN		29	-0.28714088	-0.9086649	0.53968257	0.93240404	1	2679	tags=28%, list=24%, signal=36%
HOEBEKE_LYMPHOID_STEM_CELL_DN	HOEBEKE_LYMPHOID_STEM_CELL_DN		63	-0.27768436	-0.90819013	0.5862069	0.93241286	1	2055	tags=30%, list=18%, signal=37%
REACTOME_AMINO_ACID_AND_OLIGOPEPTIDE_SLC_TRANSPORTERS	REACTOME_AMINO_ACID_AND_OLIGOPEPTIDE_SLC_TRANSPORTERS		36	-0.33303347	-0.9072962	0.6	0.93351436	1	667	tags=22%, list=6%, signal=24%
ENK_UV_RESPONSE_EPIDERMIS_DN	ENK_UV_RESPONSE_EPIDERMIS_DN		350	-0.24090253	-0.9065328	0.60655737	0.9341443	1	2187	tags=23%, list=20%, signal=28%
ONDER_CDH1_TARGETS_1_DN	ONDER_CDH1_TARGETS_1_DN		88	-0.29501376	-0.90630263	0.609375	0.9335886	1	2654	tags=31%, list=24%, signal=40%
COULOUARN_TEMPORAL_TGFB1_SIGNATURE_UP	COULOUARN_TEMPORAL_TGFB1_SIGNATURE_UP		57	-0.2771566	-0.90629464	0.5614035	0.93236995	1	1557	tags=23%, list=14%, signal=26%
KEGG_ERBB_SIGNALING_PATHWAY	KEGG_ERBB_SIGNALING_PATHWAY		48	-0.27266067	-0.9058627	0.62068963	0.9320772	1	2082	tags=25%, list=19%, signal=31%
GAUSSMANN_MLL_AF4_FUSION_TARGETS_D_UP	GAUSSMANN_MLL_AF4_FUSION_TARGETS_D_UP		18	-0.36833644	-0.90574807	0.6034483	0.93105507	1	1302	tags=22%, list=12%, signal=25%
MCGARVEY_SILENCED_BY_METHYLATION_IN_COLON_CANCER	MCGARVEY_SILENCED_BY_METHYLATION_IN_COLON_CANCER		33	-0.347843	-0.90546644	0.6451613	0.9303891	1	1854	tags=30%, list=17%, signal=36%
BLALOCK_ALZHEIMERS_DISEASE_INCIPIENT_DN	BLALOCK_ALZHEIMERS_DISEASE_INCIPIENT_DN		111	-0.22187544	-0.90516424	0.59322035	0.92987597	1	2828	tags=25%, list=25%, signal=33%
HALMOS_CEBPA_TARGETS_DN	HALMOS_CEBPA_TARGETS_DN		23	-0.32714212	-0.9047035	0.61702126	0.9294728	1	2056	tags=30%, list=18%, signal=37%
NAGASHIMA_NRG1_SIGNALING_UP	NAGASHIMA_NRG1_SIGNALING_UP		125	-0.30298713	-0.9039303	0.51724136	0.9298452	1	2823	tags=37%, list=25%, signal=49%
AMIT_SERUM_RESPONSE_240_MCF10A	AMIT_SERUM_RESPONSE_240_MCF10A		42	-0.32825366	-0.90315765	0.6851852	0.93033063	1	646	tags=17%, list=6%, signal=18%
ZHOU_INFLAMMATORY_RESPONSE_LIVE_DN	ZHOU_INFLAMMATORY_RESPONSE_LIVE_DN		165	-0.2202409	-0.90302056	0.609375	0.92955667	1	2576	tags=30%, list=23%, signal=39%
ZHOU_INFLAMMATORY_RESPONSE_LPS_DN	ZHOU_INFLAMMATORY_RESPONSE_LPS_DN		165	-0.2202409	-0.90302056	0.609375	0.9283255	1	2576	tags=30%, list=23%, signal=39%
GINESTIER_BREAST_CANCER_20Q13_AMPLIFICATION_DN	GINESTIER_BREAST_CANCER_20Q13_AMPLIFICATION_DN		80	-0.23537736	-0.9030156	0.5423729	0.92711693	1	3698	tags=39%, list=33%, signal=57%
KEGG_FRUCTOSE_AND_MANNOSE_METABOLISM	KEGG_FRUCTOSE_AND_MANNOSE_METABOLISM		23	-0.33017883	-0.9028693	0.59615386	0.9261704	1	763	tags=13%, list=7%, signal=14%
DELYS_THYROID_CANCER_UP	DELYS_THYROID_CANCER_UP		275	-0.28175446	-0.9026321	0.6031746	0.92547	1	2404	tags=31%, list=21%, signal=38%
STARK_PREFRONTAL_CORTEX_22Q11_DELETION_UP	STARK_PREFRONTAL_CORTEX_22Q11_DELETION_UP		93	-0.27382785	-0.90241575	0.5510204	0.92482823	1	2354	tags=28%, list=21%, signal=35%
HAN_SATB1_TARGETS_DN	HAN_SATB1_TARGETS_DN		199	-0.24541701	-0.90206605	0.59016395	0.92425984	1	2407	tags=28%, list=21%, signal=35%
REACTOME_REGULATION_OF_INSULIN_SECRETION	REACTOME_REGULATION_OF_INSULIN_SECRETION		148	-0.21642005	-0.9000397	0.5660377	0.9277668	1	4176	tags=43%, list=37%, signal=68%
CHEMNITZ_RESPONSE_TO_PROSTAGLANDIN_E2_DN	CHEMNITZ_RESPONSE_TO_PROSTAGLANDIN_E2_DN		177	-0.25586557	-0.89997125	0.62	0.92665106	1	2318	tags=26%, list=21%, signal=32%
HWANG_PROSTATE_CANCER_MARKERS	HWANG_PROSTATE_CANCER_MARKERS		22	-0.3401432	-0.8982249	0.6181818	0.9292904	1	1230	tags=18%, list=11%, signal=20%
REACTOME_LYSOSOME_VESICLE_BIOGENESIS	REACTOME_LYSOSOME_VESICLE_BIOGENESIS		16	-0.27459037	-0.89815766	0.5	0.92819977	1	2313	tags=31%, list=21%, signal=39%
MAHADEVAN_IMATINIB_RESISTANCE_UP	MAHADEVAN_IMATINIB_RESISTANCE_UP		15	-0.39856154	-0.8975387	0.5925926	0.9286398	1	827	tags=33%, list=7%, signal=36%
KEGG_COLORECTAL_CANCER	KEGG_COLORECTAL_CANCER		36	-0.28550735	-0.8956133	0.65625	0.9316671	1	2072	tags=28%, list=19%, signal=34%
LIU_TARGETS_OF_VMYB_VS_CMYB_DN	LIU_TARGETS_OF_VMYB_VS_CMYB_DN		26	-0.32717824	-0.89551944	0.64615387	0.9307078	1	2336	tags=31%, list=21%, signal=39%
SAGIV_CD24_TARGETS_DN	SAGIV_CD24_TARGETS_DN		30	-0.3657653	-0.89455503	0.61904764	0.93186116	1	686	tags=17%, list=6%, signal=18%
RICKMAN_HEAD_AND_NECK_CANCER_A	RICKMAN_HEAD_AND_NECK_CANCER_A		49	-0.32705677	-0.8943473	0.62068963	0.9310096	1	516	tags=16%, list=5%, signal=17%
OLSSON_E2F3_TARGETS_DN	OLSSON_E2F3_TARGETS_DN		15	-0.40324098	-0.893909	0.5769231	0.9307215	1	3604	tags=60%, list=32%, signal=88%
LIU_VMYB_TARGETS_UP	LIU_VMYB_TARGETS_UP		82	-0.24473885	-0.8925794	0.66129035	0.9323837	1	2056	tags=24%, list=18%, signal=30%
LEE_LIVER_CANCER_DENA_UP	LEE_LIVER_CANCER_DENA_UP		46	-0.3466153	-0.89151275	0.6551724	0.93382365	1	698	tags=20%, list=6%, signal=21%
WANG_ESOPHAGUS_CANCER_VS_NORMAL_DN	WANG_ESOPHAGUS_CANCER_VS_NORMAL_DN		57	-0.25616667	-0.8913437	0.64912283	0.9328851	1	1007	tags=16%, list=9%, signal=17%
MILI_PSEUDOPODIA_HAPTOTAXIS_DN	MILI_PSEUDOPODIA_HAPTOTAXIS_DN		401	-0.22701676	-0.8909473	0.5967742	0.93243676	1	3419	tags=36%, list=31%, signal=49%
PICCALUGA_ANGIOIMMUNOBLASTIC_LYMPHOMA_DN	PICCALUGA_ANGIOIMMUNOBLASTIC_LYMPHOMA_DN		62	-0.28348663	-0.88983476	0.5740741	0.9338159	1	3257	tags=37%, list=29%, signal=52%
NGUYEN_NOTCH1_TARGETS_UP	NGUYEN_NOTCH1_TARGETS_UP		15	-0.36982894	-0.8889852	0.6825397	0.93463033	1	2804	tags=47%, list=25%, signal=62%
LEONARD_HYPOXIA	LEONARD_HYPOXIA		26	-0.35539183	-0.88824964	0.62711865	0.9349634	1	2110	tags=35%, list=19%, signal=43%
KIM_WT1_TARGETS_12HR_DN	KIM_WT1_TARGETS_12HR_DN		127	-0.24015707	-0.88797694	0.59375	0.9345957	1	2309	tags=27%, list=21%, signal=33%
NUYTTEN_NIPP1_TARGETS_UP	NUYTTEN_NIPP1_TARGETS_UP		355	-0.23497607	-0.88667077	0.5964912	0.93605345	1	2459	tags=26%, list=22%, signal=33%
REACTOME_METABOLISM_OF_AMINO_ACIDS	REACTOME_METABOLISM_OF_AMINO_ACIDS		129	-0.2453933	-0.88632655	0.5740741	0.93575704	1	2739	tags=32%, list=24%, signal=42%
RUTELLA_RESPONSE_TO_HGF_VS_CSF2RB_AND_IL4_DN	RUTELLA_RESPONSE_TO_HGF_VS_CSF2RB_AND_IL4_DN		151	-0.24615352	-0.8848765	0.58064514	0.9377932	1	1586	tags=19%, list=14%, signal=21%
ALONSO_METASTASIS_UP	ALONSO_METASTASIS_UP		118	-0.23913473	-0.88408697	0.55	0.93861264	1	2749	tags=28%, list=25%, signal=37%
HAHTOLA_MYCOSIS_FUNGOIDES_CD4_DN	HAHTOLA_MYCOSIS_FUNGOIDES_CD4_DN		67	-0.26503202	-0.8838564	0.61403507	0.9379508	1	3081	tags=42%, list=28%, signal=57%
WOOD_EBV_EBNA1_TARGETS_DN	WOOD_EBV_EBNA1_TARGETS_DN		32	-0.31451654	-0.88267577	0.6315789	0.93973905	1	1245	tags=22%, list=11%, signal=25%
NUNODA_RESPONSE_TO_DASATINIB_IMATINIB_UP	NUNODA_RESPONSE_TO_DASATINIB_IMATINIB_UP		21	-0.31438008	-0.88242143	0.6181818	0.93912244	1	4195	tags=52%, list=37%, signal=84%
SIG_INSULIN_RECEPTOR_PATHWAY_IN_CARDIAC_MYOCYTES	SIG_INSULIN_RECEPTOR_PATHWAY_IN_CARDIAC_MYOCYTES		35	-0.28320822	-0.8809884	0.625	0.94109815	1	1479	tags=17%, list=13%, signal=20%
BILD_HRAS_ONCOGENIC_SIGNATURE	BILD_HRAS_ONCOGENIC_SIGNATURE		140	-0.27520543	-0.88049597	0.61290324	0.94110125	1	2682	tags=32%, list=24%, signal=42%
SMITH_TERT_TARGETS_UP	SMITH_TERT_TARGETS_UP		85	-0.23380856	-0.8786882	0.69491524	0.94400924	1	2692	tags=26%, list=24%, signal=34%
KIM_WT1_TARGETS_UP	KIM_WT1_TARGETS_UP		133	-0.28303066	-0.8784789	0.6451613	0.9432956	1	1448	tags=21%, list=13%, signal=24%
AMIT_SERUM_RESPONSE_60_MCF10A	AMIT_SERUM_RESPONSE_60_MCF10A		38	-0.29674646	-0.87691534	0.56363636	0.94542646	1	2535	tags=29%, list=23%, signal=37%
LIN_APC_TARGETS	LIN_APC_TARGETS		35	-0.27579877	-0.8749563	0.609375	0.9483977	1	2151	tags=23%, list=19%, signal=28%
HOFFMANN_PRE_BI_TO_LARGE_PRE_BII_LYMPHOCYTE_UP	HOFFMANN_PRE_BI_TO_LARGE_PRE_BII_LYMPHOCYTE_UP		15	-0.35182562	-0.8747604	0.6507937	0.94777787	1	2056	tags=47%, list=18%, signal=57%
ENK_UV_RESPONSE_KERATINOCYTE_UP	ENK_UV_RESPONSE_KERATINOCYTE_UP		379	-0.20519233	-0.87457436	0.6666667	0.9471014	1	3463	tags=33%, list=31%, signal=46%
CHUANG_OXIDATIVE_STRESS_RESPONSE_UP	CHUANG_OXIDATIVE_STRESS_RESPONSE_UP		18	-0.3389034	-0.8735996	0.6603774	0.94803786	1	2133	tags=33%, list=19%, signal=41%
MONNIER_POSTRADIATION_TUMOR_ESCAPE_DN	MONNIER_POSTRADIATION_TUMOR_ESCAPE_DN		228	-0.24729241	-0.87042326	0.5762712	0.95448285	1	2897	tags=34%, list=26%, signal=45%
ODONNELL_TFRC_TARGETS_UP	ODONNELL_TFRC_TARGETS_UP		186	-0.26040065	-0.8696315	0.6964286	0.9551287	1	1641	tags=19%, list=15%, signal=22%
FRASOR_TAMOXIFEN_RESPONSE_UP	FRASOR_TAMOXIFEN_RESPONSE_UP		32	-0.2824744	-0.86944973	0.62068963	0.9542639	1	3257	tags=44%, list=29%, signal=62%
MARKEY_RB1_CHRONIC_LOF_UP	MARKEY_RB1_CHRONIC_LOF_UP		95	-0.28520152	-0.8691512	0.6875	0.9539675	1	2133	tags=33%, list=19%, signal=40%
GARGALOVIC_RESPONSE_TO_OXIDIZED_PHOSPHOLIPIDS_TURQUOISE_DN	GARGALOVIC_RESPONSE_TO_OXIDIZED_PHOSPHOLIPIDS_TURQUOISE_DN		23	-0.35426226	-0.8689753	0.68333334	0.95317584	1	3544	tags=65%, list=32%, signal=95%
MELLMAN_TUT1_TARGETS_DN	MELLMAN_TUT1_TARGETS_DN		31	-0.30325317	-0.8683592	0.6603774	0.9531727	1	3099	tags=35%, list=28%, signal=49%
ZHANG_RESPONSE_TO_IKK_INHIBITOR_AND_TNF_DN	ZHANG_RESPONSE_TO_IKK_INHIBITOR_AND_TNF_DN		36	-0.28338134	-0.86818975	0.67241377	0.95232236	1	3069	tags=42%, list=27%, signal=57%
REACTOME_METABOLISM_OF_VITAMINS_AND_COFACTORS	REACTOME_METABOLISM_OF_VITAMINS_AND_COFACTORS		28	-0.27734402	-0.8679508	0.6551724	0.9516485	1	2216	tags=21%, list=20%, signal=27%
FLECHNER_BIOPSY_KIDNEY_TRANSPLANT_OK_VS_DONOR_UP	FLECHNER_BIOPSY_KIDNEY_TRANSPLANT_OK_VS_DONOR_UP		340	-0.23991068	-0.8677771	0.5849057	0.9510486	1	3405	tags=37%, list=30%, signal=51%
REACTOME_MEMBRANE_TRAFFICKING	REACTOME_MEMBRANE_TRAFFICKING		48	-0.22046629	-0.866235	0.6037736	0.9532311	1	2923	tags=25%, list=26%, signal=34%
LIEN_BREAST_CARCINOMA_METAPLASTIC_VS_DUCTAL_UP	LIEN_BREAST_CARCINOMA_METAPLASTIC_VS_DUCTAL_UP		48	-0.33173293	-0.8645841	0.73333335	0.956145	1	1678	tags=29%, list=15%, signal=34%
JAIN_NFKB_SIGNALING	JAIN_NFKB_SIGNALING		46	-0.23840328	-0.8643748	0.59016395	0.9554012	1	4264	tags=50%, list=38%, signal=80%
REACTOME_COLLAGEN_MEDIATED_ACTIVATION_CASCADE	REACTOME_COLLAGEN_MEDIATED_ACTIVATION_CASCADE		15	-0.35886344	-0.86273265	0.63076925	0.9579066	1	1642	tags=27%, list=15%, signal=31%
KAAB_FAILED_HEART_ATRIUM_DN	KAAB_FAILED_HEART_ATRIUM_DN		96	-0.23417759	-0.8621006	0.6333333	0.95811266	1	4197	tags=46%, list=37%, signal=73%
BOYAULT_LIVER_CANCER_SUBCLASS_G1_UP	BOYAULT_LIVER_CANCER_SUBCLASS_G1_UP		68	-0.25431508	-0.8618645	0.6415094	0.9572464	1	2184	tags=25%, list=20%, signal=31%
REACTOME_GENES_INVOLVED_IN_APOPTOTIC_CLEAVAGE_OF_CELLULAR_PROTEINS	REACTOME_GENES_INVOLVED_IN_APOPTOTIC_CLEAVAGE_OF_CELLULAR_PROTEINS		24	-0.27508482	-0.8606676	0.58928573	0.9584418	1	716	tags=13%, list=6%, signal=13%
HUTTMANN_B_CLL_POOR_SURVIVAL_DN	HUTTMANN_B_CLL_POOR_SURVIVAL_DN		36	-0.308078	-0.860537	0.7692308	0.957578	1	2965	tags=36%, list=26%, signal=49%
DACOSTA_UV_RESPONSE_VIA_ERCC3_COMMON_UP	DACOSTA_UV_RESPONSE_VIA_ERCC3_COMMON_UP		43	-0.2628063	-0.85972357	0.63492066	0.9585377	1	2654	tags=28%, list=24%, signal=36%
BASSO_HAIRY_CELL_LEUKEMIA_DN	BASSO_HAIRY_CELL_LEUKEMIA_DN		50	-0.2743939	-0.85946536	0.66101694	0.9580045	1	1840	tags=20%, list=16%, signal=24%
TAVAZOIE_METASTASIS	TAVAZOIE_METASTASIS		49	-0.30896822	-0.85933506	0.6666667	0.9571276	1	1755	tags=29%, list=16%, signal=34%
ZHOU_INFLAMMATORY_RESPONSE_FIMA_DN	ZHOU_INFLAMMATORY_RESPONSE_FIMA_DN		118	-0.2400516	-0.85865754	0.6393443	0.9574718	1	2785	tags=31%, list=25%, signal=41%
ZHU_CMV_ALL_UP	ZHU_CMV_ALL_UP		42	-0.2936134	-0.8585108	0.68333334	0.9567064	1	2545	tags=36%, list=23%, signal=46%
ASTON_MAJOR_DEPRESSIVE_DISORDER_UP	ASTON_MAJOR_DEPRESSIVE_DISORDER_UP		25	-0.28890565	-0.85844487	0.6938776	0.9556498	1	891	tags=20%, list=8%, signal=22%
MOHANKUMAR_TLX1_TARGETS_DN	MOHANKUMAR_TLX1_TARGETS_DN		82	-0.2887692	-0.85808665	0.6037736	0.95532906	1	930	tags=16%, list=8%, signal=17%
IZADPANAH_STEM_CELL_ADIPOSE_VS_BONE_UP	IZADPANAH_STEM_CELL_ADIPOSE_VS_BONE_UP		76	-0.26803458	-0.8566527	0.7118644	0.9569996	1	1638	tags=21%, list=15%, signal=24%
SHAFFER_IRF4_TARGETS_IN_PLASMA_CELL_VS_MATURE_B_LYMPHOCYTE	SHAFFER_IRF4_TARGETS_IN_PLASMA_CELL_VS_MATURE_B_LYMPHOCYTE		48	-0.2741046	-0.85660374	0.6615385	0.9559674	1	3171	tags=42%, list=28%, signal=58%
ALONSO_METASTASIS_EMT_UP	ALONSO_METASTASIS_EMT_UP		23	-0.33802587	-0.8530538	0.671875	0.9622165	1	1915	tags=30%, list=17%, signal=37%
SHEPARD_CRUSH_AND_BURN_MUTANT_DN	SHEPARD_CRUSH_AND_BURN_MUTANT_DN		100	-0.2651032	-0.8526585	0.6875	0.9619258	1	1996	tags=25%, list=18%, signal=30%
PAPASPYRIDONOS_UNSTABLE_ATEROSCLEROTIC_PLAQUE_UP	PAPASPYRIDONOS_UNSTABLE_ATEROSCLEROTIC_PLAQUE_UP		31	-0.30602628	-0.85221714	0.61538464	0.9616257	1	1468	tags=23%, list=13%, signal=26%
CHIBA_RESPONSE_TO_TSA	CHIBA_RESPONSE_TO_TSA		31	-0.23636363	-0.8520057	0.6666667	0.96094704	1	3204	tags=42%, list=29%, signal=59%
HEDENFALK_BREAST_CANCER_BRCA1_VS_BRCA2	HEDENFALK_BREAST_CANCER_BRCA1_VS_BRCA2		21	-0.3002415	-0.8519428	0.66129035	0.95991707	1	3148	tags=33%, list=28%, signal=46%
REACTOME_SIGNALLING_TO_RAS	REACTOME_SIGNALLING_TO_RAS		18	-0.28718433	-0.8515486	0.6666667	0.95967233	1	3590	tags=44%, list=32%, signal=65%
KIM_RESPONSE_TO_TSA_AND_DECITABINE_UP	KIM_RESPONSE_TO_TSA_AND_DECITABINE_UP		76	-0.27706265	-0.8508794	0.6666667	0.96012825	1	1385	tags=21%, list=12%, signal=24%
LIN_NPAS4_TARGETS_UP	LIN_NPAS4_TARGETS_UP		81	-0.21959627	-0.8500961	0.7719298	0.9608085	1	2925	tags=33%, list=26%, signal=45%
DASU_IL6_SIGNALING_SCAR_UP	DASU_IL6_SIGNALING_SCAR_UP		17	-0.314887	-0.8481486	0.6393443	0.96422476	1	2460	tags=29%, list=22%, signal=38%
BASAKI_YBX1_TARGETS_DN	BASAKI_YBX1_TARGETS_DN		184	-0.23994398	-0.84696215	0.7307692	0.9657276	1	3214	tags=35%, list=29%, signal=49%
BROWNE_HCMV_INFECTION_6HR_UP	BROWNE_HCMV_INFECTION_6HR_UP		42	-0.2871132	-0.8468588	0.74242425	0.96472883	1	1331	tags=19%, list=12%, signal=22%
CREIGHTON_ENDOCRINE_THERAPY_RESISTANCE_1	CREIGHTON_ENDOCRINE_THERAPY_RESISTANCE_1		281	-0.21304472	-0.8468313	0.72131145	0.9636055	1	3006	tags=31%, list=27%, signal=41%
NEWMAN_ERCC6_TARGETS_UP	NEWMAN_ERCC6_TARGETS_UP		15	-0.36938903	-0.84394157	0.7096774	0.9689414	1	974	tags=27%, list=9%, signal=29%
BOYLAN_MULTIPLE_MYELOMA_C_D_UP	BOYLAN_MULTIPLE_MYELOMA_C_D_UP		73	-0.2648268	-0.84286344	0.703125	0.97074705	1	1847	tags=27%, list=16%, signal=33%
GOTTWEIN_TARGETS_OF_KSHV_MIR_K12_11	GOTTWEIN_TARGETS_OF_KSHV_MIR_K12_11		32	-0.24035409	-0.8428333	0.6603774	0.96963745	1	3484	tags=38%, list=31%, signal=54%
FULCHER_INFLAMMATORY_RESPONSE_LECTIN_VS_LPS_UP	FULCHER_INFLAMMATORY_RESPONSE_LECTIN_VS_LPS_UP		317	-0.24310201	-0.8419739	0.640625	0.97007936	1	2111	tags=24%, list=19%, signal=28%
TURASHVILI_BREAST_DUCTAL_CARCINOMA_VS_DUCTAL_NORMAL_UP	TURASHVILI_BREAST_DUCTAL_CARCINOMA_VS_DUCTAL_NORMAL_UP		22	-0.35913798	-0.84196895	0.62068963	0.9689204	1	1285	tags=27%, list=11%, signal=31%
ROVERSI_GLIOMA_LOH_REGIONS	ROVERSI_GLIOMA_LOH_REGIONS		28	-0.3041737	-0.84102136	0.71929824	0.9700204	1	2477	tags=32%, list=22%, signal=41%
REACTOME_GLUCOSE_AND_OTHER_SUGAR_SLC_TRANSPORTERS	REACTOME_GLUCOSE_AND_OTHER_SUGAR_SLC_TRANSPORTERS		57	-0.271034	-0.8404974	0.84	0.96989775	1	2017	tags=26%, list=18%, signal=32%
WU_HBX_TARGETS_2_UP	WU_HBX_TARGETS_2_UP		17	-0.28308088	-0.83995354	0.7169811	0.9701257	1	685	tags=12%, list=6%, signal=13%
SPIRA_SMOKERS_LUNG_CANCER_UP	SPIRA_SMOKERS_LUNG_CANCER_UP		24	-0.3036129	-0.8395579	0.6875	0.9698243	1	2923	tags=33%, list=26%, signal=45%
SABATES_COLORECTAL_ADENOMA_UP	SABATES_COLORECTAL_ADENOMA_UP		70	-0.3072292	-0.83787537	0.7169811	0.97273433	1	1196	tags=24%, list=11%, signal=27%
FIRESTEIN_PROLIFERATION	FIRESTEIN_PROLIFERATION		89	-0.22909816	-0.83686966	0.7586207	0.97366923	1	2312	tags=28%, list=21%, signal=35%
REACTOME_SIGNALLING_TO_ERKS	REACTOME_SIGNALLING_TO_ERKS		21	-0.26625594	-0.8364807	0.6451613	0.9732857	1	3590	tags=38%, list=32%, signal=56%
CASORELLI_ACUTE_PROMYELOCYTIC_LEUKEMIA_UP	CASORELLI_ACUTE_PROMYELOCYTIC_LEUKEMIA_UP		97	-0.24246143	-0.83520854	0.66071427	0.97498775	1	2833	tags=33%, list=25%, signal=44%
ZHAN_MULTIPLE_MYELOMA_HP_UP	ZHAN_MULTIPLE_MYELOMA_HP_UP		26	-0.28811327	-0.8342141	0.6984127	0.9758772	1	2191	tags=31%, list=20%, signal=38%
SMID_BREAST_CANCER_LUMINAL_B_UP	SMID_BREAST_CANCER_LUMINAL_B_UP		96	-0.26850328	-0.8335691	0.72	0.9762753	1	2423	tags=30%, list=22%, signal=38%
MAYBURD_RESPONSE_TO_L663536_UP	MAYBURD_RESPONSE_TO_L663536_UP		15	-0.29802832	-0.8335046	0.6896552	0.9752545	1	1034	tags=20%, list=9%, signal=22%
KIM_MYCN_AMPLIFICATION_TARGETS_DN	KIM_MYCN_AMPLIFICATION_TARGETS_DN		45	-0.25259066	-0.8333348	0.7291667	0.9744037	1	3594	tags=42%, list=32%, signal=62%
SEITZ_NEOPLASTIC_TRANSFORMATION_BY_8P_DELETION_DN	SEITZ_NEOPLASTIC_TRANSFORMATION_BY_8P_DELETION_DN		20	-0.30825457	-0.8321825	0.6818182	0.9759121	1	3324	tags=35%, list=30%, signal=50%
TIEN_INTESTINE_PROBIOTICS_6HR_DN	TIEN_INTESTINE_PROBIOTICS_6HR_DN		107	-0.21558459	-0.83195513	0.6440678	0.97526914	1	3849	tags=37%, list=34%, signal=56%
MILI_PSEUDOPODIA	MILI_PSEUDOPODIA		22	-0.293792	-0.8309759	0.71666664	0.9759051	1	2820	tags=41%, list=25%, signal=55%
KEGG_LONG_TERM_POTENTIATION	KEGG_LONG_TERM_POTENTIATION		40	-0.24193746	-0.83000916	0.7090909	0.9769603	1	2639	tags=30%, list=24%, signal=39%
DAVICIONI_MOLECULAR_ARMS_VS_ERMS_UP	DAVICIONI_MOLECULAR_ARMS_VS_ERMS_UP		184	-0.19357228	-0.8282628	0.7818182	0.97916234	1	2182	tags=20%, list=19%, signal=24%
HAHTOLA_MYCOSIS_FUNGOIDES_CD4_UP	HAHTOLA_MYCOSIS_FUNGOIDES_CD4_UP		38	-0.3143481	-0.8277142	0.7058824	0.979489	1	3028	tags=37%, list=27%, signal=50%
DOANE_RESPONSE_TO_ANDROGEN_UP	DOANE_RESPONSE_TO_ANDROGEN_UP		95	-0.21919547	-0.8271583	0.7358491	0.9797399	1	2348	tags=23%, list=21%, signal=29%
DAZARD_RESPONSE_TO_UV_SCC_UP	DAZARD_RESPONSE_TO_UV_SCC_UP		57	-0.2507865	-0.82679325	0.7580645	0.9794881	1	2204	tags=23%, list=20%, signal=28%
MARTINEZ_RB1_AND_TP53_TARGETS_DN	MARTINEZ_RB1_AND_TP53_TARGETS_DN		399	-0.2191727	-0.82639116	0.89830506	0.9793193	1	2819	tags=28%, list=25%, signal=37%
ST_WNT_BETA_CATENIN_PATHWAY	ST_WNT_BETA_CATENIN_PATHWAY		24	-0.31209	-0.82523465	0.74603176	0.98039085	1	1356	tags=21%, list=12%, signal=24%
AMIT_EGF_RESPONSE_60_MCF10A	AMIT_EGF_RESPONSE_60_MCF10A		28	-0.32399374	-0.8246527	0.6721311	0.98050225	1	2509	tags=36%, list=22%, signal=46%
KEGG_ETHER_LIPID_METABOLISM	KEGG_ETHER_LIPID_METABOLISM		22	-0.30508012	-0.82392997	0.76363635	0.98076695	1	1104	tags=23%, list=10%, signal=25%
ASTON_MAJOR_DEPRESSIVE_DISORDER_DN	ASTON_MAJOR_DEPRESSIVE_DISORDER_DN		106	-0.22236213	-0.8235845	0.7358491	0.9804477	1	1626	tags=20%, list=15%, signal=23%
ST_ERK1_ERK2_MAPK_PATHWAY	ST_ERK1_ERK2_MAPK_PATHWAY		18	-0.25769246	-0.8230082	0.6111111	0.9806489	1	1314	tags=17%, list=12%, signal=19%
HUANG_FOXA2_TARGETS_UP	HUANG_FOXA2_TARGETS_UP		26	-0.33141237	-0.822671	0.7419355	0.9800948	1	855	tags=19%, list=8%, signal=21%
MULLIGHAN_NPM1_SIGNATURE_3_UP	MULLIGHAN_NPM1_SIGNATURE_3_UP		188	-0.21286495	-0.8219603	0.75438595	0.9802601	1	2688	tags=29%, list=24%, signal=37%
DAIRKEE_CANCER_PRONE_RESPONSE_BPA_E2	DAIRKEE_CANCER_PRONE_RESPONSE_BPA_E2		82	-0.23933712	-0.821907	0.6969697	0.97928923	1	4268	tags=52%, list=38%, signal=84%
REACTOME_AMINE_LIGAND_BINDING_RECEPTORS	REACTOME_AMINE_LIGAND_BINDING_RECEPTORS		27	-0.29476255	-0.8216365	0.66	0.9785857	1	2451	tags=41%, list=22%, signal=52%
BHATTACHARYA_EMBRYONIC_STEM_CELL	BHATTACHARYA_EMBRYONIC_STEM_CELL		50	-0.2695092	-0.82095754	0.74242425	0.9786496	1	1779	tags=24%, list=16%, signal=28%
BIOCARTA_GPCR_PATHWAY	BIOCARTA_GPCR_PATHWAY		18	-0.2653647	-0.8208812	0.7647059	0.9776021	1	2583	tags=28%, list=23%, signal=36%
MARZEC_IL2_SIGNALING_DN	MARZEC_IL2_SIGNALING_DN		21	-0.2897107	-0.82051116	0.77272725	0.9771192	1	1638	tags=19%, list=15%, signal=22%
GENTILE_UV_RESPONSE_CLUSTER_D2	GENTILE_UV_RESPONSE_CLUSTER_D2		16	-0.31459758	-0.8203575	0.7037037	0.97627026	1	1446	tags=25%, list=13%, signal=29%
KEGG_INTESTINAL_IMMUNE_NETWORK_FOR_IGA_PRODUCTION	KEGG_INTESTINAL_IMMUNE_NETWORK_FOR_IGA_PRODUCTION		26	-0.32404047	-0.8194465	0.7777778	0.9772386	1	2089	tags=31%, list=19%, signal=38%
DITTMER_PTHLH_TARGETS_DN	DITTMER_PTHLH_TARGETS_DN		50	-0.22200955	-0.81927556	0.7	0.9764211	1	3311	tags=34%, list=30%, signal=48%
BOYAULT_LIVER_CANCER_SUBCLASS_G5_DN	BOYAULT_LIVER_CANCER_SUBCLASS_G5_DN		15	-0.38961893	-0.81923306	0.69491524	0.97540134	1	1457	tags=27%, list=13%, signal=31%
HELLER_SILENCED_BY_METHYLATION_UP	HELLER_SILENCED_BY_METHYLATION_UP		158	-0.2655473	-0.8188841	0.6615385	0.9750309	1	1457	tags=20%, list=13%, signal=23%
GAZDA_DIAMOND_BLACKFAN_ANEMIA_ERYTHROID_DN	GAZDA_DIAMOND_BLACKFAN_ANEMIA_ERYTHROID_DN		240	-0.18615423	-0.81880754	0.8196721	0.97407174	1	1966	tags=19%, list=18%, signal=23%
TONKS_TARGETS_OF_RUNX1_RUNX1T1_FUSION_HSC_UP	TONKS_TARGETS_OF_RUNX1_RUNX1T1_FUSION_HSC_UP		109	-0.25877622	-0.8180428	0.73333335	0.9746263	1	1199	tags=19%, list=11%, signal=21%
ZHAN_MULTIPLE_MYELOMA_CD1_DN	ZHAN_MULTIPLE_MYELOMA_CD1_DN		22	-0.26926088	-0.81782097	0.7090909	0.97412044	1	2516	tags=36%, list=22%, signal=47%
TSENG_IRS1_TARGETS_UP	TSENG_IRS1_TARGETS_UP		86	-0.28191185	-0.81765294	0.7258065	0.973365	1	895	tags=14%, list=8%, signal=15%
SETLUR_PROSTATE_CANCER_TMPRSS2_ERG_FUSION_UP	SETLUR_PROSTATE_CANCER_TMPRSS2_ERG_FUSION_UP		43	-0.26753914	-0.8175832	0.8360656	0.97247845	1	2557	tags=30%, list=23%, signal=39%
NIKOLSKY_BREAST_CANCER_17Q11_Q21_AMPLICON	NIKOLSKY_BREAST_CANCER_17Q11_Q21_AMPLICON		53	-0.25706875	-0.8164537	0.80701756	0.9742151	1	4009	tags=49%, list=36%, signal=76%
SHEPARD_CRUSH_AND_BURN_MUTANT_UP	SHEPARD_CRUSH_AND_BURN_MUTANT_UP		97	-0.21709728	-0.8151947	0.779661	0.97565526	1	2930	tags=30%, list=26%, signal=40%
BIOCARTA_MTOR_PATHWAY	BIOCARTA_MTOR_PATHWAY		16	-0.2604861	-0.81359345	0.5849057	0.97803295	1	4082	tags=44%, list=36%, signal=69%
YAGI_AML_WITH_T_8_21_TRANSLOCATION	YAGI_AML_WITH_T_8_21_TRANSLOCATION		228	-0.20946063	-0.81329083	0.7692308	0.97774	1	3579	tags=38%, list=32%, signal=54%
FAELT_B_CLL_WITH_VH_REARRANGEMENTS_DN	FAELT_B_CLL_WITH_VH_REARRANGEMENTS_DN		27	-0.26010603	-0.8128895	0.66101694	0.97736824	1	2679	tags=37%, list=24%, signal=49%
WONG_ENDMETRIUM_CANCER_UP	WONG_ENDMETRIUM_CANCER_UP		15	-0.3721474	-0.81218576	0.8	0.97791004	1	957	tags=33%, list=9%, signal=36%
KEGG_ACUTE_MYELOID_LEUKEMIA	KEGG_ACUTE_MYELOID_LEUKEMIA		36	-0.23244062	-0.8113404	0.7903226	0.9782709	1	2072	tags=22%, list=19%, signal=27%
BIOCARTA_FCER1_PATHWAY	BIOCARTA_FCER1_PATHWAY		24	-0.27177668	-0.81111884	0.75	0.97761536	1	2082	tags=21%, list=19%, signal=26%
TONKS_TARGETS_OF_RUNX1_RUNX1T1_FUSION_SUSTAINDED_IN_ERYTHROCYTE_UP	TONKS_TARGETS_OF_RUNX1_RUNX1T1_FUSION_SUSTAINDED_IN_ERYTHROCYTE_UP		30	-0.33451647	-0.8100582	0.779661	0.9787198	1	1542	tags=23%, list=14%, signal=27%
REACTOME_POST_TRANSLATIONAL_PROTEIN_MODIFICATION	REACTOME_POST_TRANSLATIONAL_PROTEIN_MODIFICATION		28	-0.27320632	-0.80897707	0.71428573	0.9799924	1	2334	tags=32%, list=21%, signal=41%
TURASHVILI_BREAST_LOBULAR_CARCINOMA_VS_DUCTAL_NORMAL_UP	TURASHVILI_BREAST_LOBULAR_CARCINOMA_VS_DUCTAL_NORMAL_UP		37	-0.3837358	-0.8079784	0.7647059	0.9807343	1	1457	tags=35%, list=13%, signal=40%
KEGG_BASAL_TRANSCRIPTION_FACTORS	KEGG_BASAL_TRANSCRIPTION_FACTORS		22	-0.27594867	-0.8043151	0.7118644	0.9869624	1	4242	tags=50%, list=38%, signal=80%
TURASHVILI_BREAST_LOBULAR_CARCINOMA_VS_LOBULAR_NORMAL_DN	TURASHVILI_BREAST_LOBULAR_CARCINOMA_VS_LOBULAR_NORMAL_DN		42	-0.34188113	-0.80383945	0.66071427	0.9868712	1	1532	tags=33%, list=14%, signal=38%
SOTIRIOU_BREAST_CANCER_GRADE_1_VS_3_DN	SOTIRIOU_BREAST_CANCER_GRADE_1_VS_3_DN		27	-0.270436	-0.8015754	0.7804878	0.9902875	1	2257	tags=26%, list=20%, signal=32%
DAVICIONI_PAX_FOXO1_SIGNATURE_IN_ARMS_UP	DAVICIONI_PAX_FOXO1_SIGNATURE_IN_ARMS_UP		34	-0.2908489	-0.79975843	0.7580645	0.99309915	1	219	tags=12%, list=2%, signal=12%
REACTOME_TRANSMEMBRANE_TRANSPORT_OF_SMALL_MOLECULES	REACTOME_TRANSMEMBRANE_TRANSPORT_OF_SMALL_MOLECULES		145	-0.2291053	-0.7995629	0.86538464	0.99229944	1	1243	tags=17%, list=11%, signal=19%
AMUNDSON_GENOTOXIC_SIGNATURE	AMUNDSON_GENOTOXIC_SIGNATURE		63	-0.22676595	-0.79907393	0.8382353	0.9921816	1	3342	tags=41%, list=30%, signal=58%
GRUETZMANN_PANCREATIC_CANCER_UP	GRUETZMANN_PANCREATIC_CANCER_UP		252	-0.24104631	-0.7990348	0.7692308	0.9911281	1	3590	tags=41%, list=32%, signal=59%
ZHAN_MULTIPLE_MYELOMA_CD1_UP	ZHAN_MULTIPLE_MYELOMA_CD1_UP		28	-0.27994978	-0.7972581	0.86206895	0.99348485	1	2010	tags=29%, list=18%, signal=35%
ST_WNT_CA2_CYCLIC_GMP_PATHWAY	ST_WNT_CA2_CYCLIC_GMP_PATHWAY		15	-0.33565184	-0.7972518	0.7368421	0.9924203	1	1877	tags=27%, list=17%, signal=32%
ZHAN_MULTIPLE_MYELOMA_MS_UP	ZHAN_MULTIPLE_MYELOMA_MS_UP		26	-0.31645393	-0.79644525	0.6956522	0.9930312	1	2965	tags=46%, list=26%, signal=63%
REACTOME_TRKA_SIGNALLING_FROM_THE_PLASMA_MEMBRANE	REACTOME_TRKA_SIGNALLING_FROM_THE_PLASMA_MEMBRANE		58	-0.22003841	-0.79566807	0.7457627	0.99366796	1	2928	tags=28%, list=26%, signal=37%
REACTOME_REGULATION_OF_INSULIN_SECRETION_BY_GLUCAGON_LIKE_PEPTIDE_1	REACTOME_REGULATION_OF_INSULIN_SECRETION_BY_GLUCAGON_LIKE_PEPTIDE_1		40	-0.27246588	-0.79469657	0.8148148	0.9943931	1	2474	tags=30%, list=22%, signal=38%
WANG_BARRETTS_ESOPHAGUS_AND_ESOPHAGUS_CANCER_UP	WANG_BARRETTS_ESOPHAGUS_AND_ESOPHAGUS_CANCER_UP		19	-0.32062843	-0.7941953	0.8148148	0.99420214	1	772	tags=16%, list=7%, signal=17%
REACTOME_G_PROTEIN_ACTIVATION	REACTOME_G_PROTEIN_ACTIVATION		21	-0.28619736	-0.79415405	0.79310346	0.99316466	1	1169	tags=19%, list=10%, signal=21%
YAMASHITA_LIVER_CANCER_STEM_CELL_UP	YAMASHITA_LIVER_CANCER_STEM_CELL_UP		32	-0.26576138	-0.7939763	0.7037037	0.9924868	1	1542	tags=25%, list=14%, signal=29%
RODRIGUES_THYROID_CARCINOMA_POORLY_DIFFERENTIATED_DN	RODRIGUES_THYROID_CARCINOMA_POORLY_DIFFERENTIATED_DN		385	-0.20671394	-0.7936829	0.8039216	0.9920647	1	2648	tags=26%, list=24%, signal=33%
BERTUCCI_MEDULLARY_VS_DUCTAL_BREAST_CANCER_UP	BERTUCCI_MEDULLARY_VS_DUCTAL_BREAST_CANCER_UP		107	-0.23075543	-0.7932806	0.73846155	0.99164283	1	2903	tags=33%, list=26%, signal=44%
REACTOME_TRAF6_MEDIATED_INDUCTION_OF_THE_ANTIVIRAL_CYTOKINE_IFN_ALPHA_BETA_CASCADE	REACTOME_TRAF6_MEDIATED_INDUCTION_OF_THE_ANTIVIRAL_CYTOKINE_IFN_ALPHA_BETA_CASCADE		31	-0.25140855	-0.7931037	0.75	0.99108696	1	2430	tags=23%, list=22%, signal=29%
YAUCH_HEDGEHOG_SIGNALING_PARACRINE_UP	YAUCH_HEDGEHOG_SIGNALING_PARACRINE_UP		88	-0.2781984	-0.7921034	0.8703704	0.99209875	1	974	tags=18%, list=9%, signal=20%
KENNY_CTNNB1_TARGETS_UP	KENNY_CTNNB1_TARGETS_UP		32	-0.2861906	-0.7918136	0.76666665	0.99157685	1	2275	tags=34%, list=20%, signal=43%
KEGG_LYSINE_DEGRADATION	KEGG_LYSINE_DEGRADATION		28	-0.2768548	-0.7917827	0.75438595	0.99053234	1	1166	tags=18%, list=10%, signal=20%
SMIRNOV_CIRCULATING_ENDOTHELIOCYTES_IN_CANCER_UP	SMIRNOV_CIRCULATING_ENDOTHELIOCYTES_IN_CANCER_UP		107	-0.27469045	-0.79105777	0.71428573	0.99087197	1	993	tags=18%, list=9%, signal=19%
KEGG_ALANINE_ASPARTATE_AND_GLUTAMATE_METABOLISM	KEGG_ALANINE_ASPARTATE_AND_GLUTAMATE_METABOLISM		21	-0.3015338	-0.7907023	0.754717	0.99035895	1	1859	tags=29%, list=17%, signal=34%
PENG_RAPAMYCIN_RESPONSE_UP	PENG_RAPAMYCIN_RESPONSE_UP		27	-0.2610408	-0.7894042	0.8208955	0.9914474	1	868	tags=15%, list=8%, signal=16%
MILI_PSEUDOPODIA_CHEMOTAXIS_UP	MILI_PSEUDOPODIA_CHEMOTAXIS_UP		36	-0.24693611	-0.78905666	0.7758621	0.9912072	1	4109	tags=50%, list=37%, signal=79%
NIKOLSKY_BREAST_CANCER_8Q12_Q22_AMPLICON	NIKOLSKY_BREAST_CANCER_8Q12_Q22_AMPLICON		69	-0.23198383	-0.78880286	0.7741935	0.9906492	1	2699	tags=32%, list=24%, signal=42%
REACTOME_CELL_CELL_ADHESION_SYSTEMS	REACTOME_CELL_CELL_ADHESION_SYSTEMS		42	-0.27182102	-0.7878644	0.77272725	0.991427	1	1553	tags=21%, list=14%, signal=25%
AMIT_SERUM_RESPONSE_120_MCF10A	AMIT_SERUM_RESPONSE_120_MCF10A		45	-0.27407232	-0.7876116	0.7164179	0.99093944	1	1448	tags=20%, list=13%, signal=23%
HANN_RESISTANCE_TO_BCL2_INHIBITOR_DN	HANN_RESISTANCE_TO_BCL2_INHIBITOR_DN		30	-0.2876082	-0.78728926	0.8863636	0.99068224	1	2220	tags=27%, list=20%, signal=33%
REACTOME_CELL_JUNCTION_ORGANIZATION	REACTOME_CELL_JUNCTION_ORGANIZATION		57	-0.25498933	-0.78678286	0.7234042	0.9906306	1	1553	tags=21%, list=14%, signal=24%
DEBIASI_APOPTOSIS_BY_REOVIRUS_INFECTION_UP	DEBIASI_APOPTOSIS_BY_REOVIRUS_INFECTION_UP		141	-0.20598873	-0.7866858	0.765625	0.9897099	1	2497	tags=28%, list=22%, signal=35%
XU_CREBBP_TARGETS_UP	XU_CREBBP_TARGETS_UP		20	-0.30359605	-0.7863576	0.76785713	0.98924637	1	3025	tags=40%, list=27%, signal=55%
ST_G_ALPHA_I_PATHWAY	ST_G_ALPHA_I_PATHWAY		20	-0.29391074	-0.78432673	0.7222222	0.99176556	1	1877	tags=30%, list=17%, signal=36%
REACTOME_P75_NTR_RECEPTOR_MEDIATED_SIGNALLING	REACTOME_P75_NTR_RECEPTOR_MEDIATED_SIGNALLING		53	-0.2295551	-0.78355366	0.8064516	0.99212897	1	1948	tags=19%, list=17%, signal=23%
BACOLOD_RESISTANCE_TO_ALKYLATING_AGENTS_DN	BACOLOD_RESISTANCE_TO_ALKYLATING_AGENTS_DN		25	-0.22631915	-0.7835168	0.8148148	0.9910898	1	3472	tags=40%, list=31%, signal=58%
LIU_CMYB_TARGETS_UP	LIU_CMYB_TARGETS_UP		102	-0.21261816	-0.7833163	0.8064516	0.99039114	1	3851	tags=44%, list=34%, signal=67%
SUNG_METASTASIS_STROMA_UP	SUNG_METASTASIS_STROMA_UP		74	-0.24463406	-0.7830964	0.7413793	0.98995596	1	3214	tags=39%, list=29%, signal=55%
ALCALAY_AML_BY_NPM1_LOCALIZATION_DN	ALCALAY_AML_BY_NPM1_LOCALIZATION_DN		124	-0.23374818	-0.7825397	0.7941176	0.99019104	1	2118	tags=25%, list=19%, signal=30%
CREIGHTON_ENDOCRINE_THERAPY_RESISTANCE_5	CREIGHTON_ENDOCRINE_THERAPY_RESISTANCE_5		243	-0.21439211	-0.78248525	0.75438595	0.9892352	1	2773	tags=29%, list=25%, signal=37%
ACEVEDO_LIVER_CANCER_WITH_H3K27ME3_DN	ACEVEDO_LIVER_CANCER_WITH_H3K27ME3_DN		67	-0.24114282	-0.7817667	0.78846157	0.9894985	1	2271	tags=30%, list=20%, signal=37%
ROME_INSULIN_TARGETS_IN_MUSCLE_DN	ROME_INSULIN_TARGETS_IN_MUSCLE_DN		27	-0.2688702	-0.7816855	0.7647059	0.9886286	1	2842	tags=33%, list=25%, signal=45%
VALK_AML_CLUSTER_15	VALK_AML_CLUSTER_15		17	-0.31885996	-0.78167593	0.7719298	0.9875785	1	3006	tags=53%, list=27%, signal=72%
CREIGHTON_ENDOCRINE_THERAPY_RESISTANCE_4	CREIGHTON_ENDOCRINE_THERAPY_RESISTANCE_4		163	-0.21875137	-0.7811724	0.86440676	0.98750716	1	2299	tags=23%, list=21%, signal=28%
HORIUCHI_WTAP_TARGETS_UP	HORIUCHI_WTAP_TARGETS_UP		160	-0.23783258	-0.78087765	0.82758623	0.98701555	1	2992	tags=33%, list=27%, signal=45%
YAGI_AML_WITH_T_9_11_TRANSLOCATION	YAGI_AML_WITH_T_9_11_TRANSLOCATION		91	-0.21616824	-0.78079057	0.8	0.98607695	1	3006	tags=33%, list=27%, signal=45%
REACTOME_SIGNALING_BY_ROBO_RECEPTOR	REACTOME_SIGNALING_BY_ROBO_RECEPTOR		21	-0.3124364	-0.78011656	0.7580645	0.98637116	1	1675	tags=29%, list=15%, signal=34%
MCBRYAN_PUBERTAL_BREAST_6_7WK_DN	MCBRYAN_PUBERTAL_BREAST_6_7WK_DN		62	-0.27394617	-0.77965707	0.8947368	0.9861754	1	1991	tags=29%, list=18%, signal=35%
REACTOME_SIGNALLING_BY_NGF	REACTOME_SIGNALLING_BY_NGF		134	-0.19952275	-0.7793367	0.7118644	0.98573995	1	2928	tags=25%, list=26%, signal=33%
BEIER_GLIOMA_STEM_CELL_DN	BEIER_GLIOMA_STEM_CELL_DN		33	-0.25540856	-0.7789723	0.7719298	0.9853746	1	3675	tags=42%, list=33%, signal=63%
ST_TUMOR_NECROSIS_FACTOR_PATHWAY	ST_TUMOR_NECROSIS_FACTOR_PATHWAY		18	-0.28839844	-0.7788893	0.67741936	0.9845423	1	2548	tags=28%, list=23%, signal=36%
PEREZ_TP63_TARGETS	PEREZ_TP63_TARGETS		184	-0.23760425	-0.7783141	0.88235295	0.9847293	1	1558	tags=20%, list=14%, signal=23%
SENESE_HDAC1_TARGETS_UP	SENESE_HDAC1_TARGETS_UP		219	-0.21544854	-0.77556753	0.8135593	0.9893897	1	3461	tags=37%, list=31%, signal=52%
REACTOME_CREB_PHOPHORYLATION_THROUGH_THE_ACTIVATION_OF_RAS	REACTOME_CREB_PHOPHORYLATION_THROUGH_THE_ACTIVATION_OF_RAS		17	-0.2861482	-0.77516687	0.765625	0.9890582	1	1470	tags=24%, list=13%, signal=27%
WATANABE_COLON_CANCER_MSI_VS_MSS_DN	WATANABE_COLON_CANCER_MSI_VS_MSS_DN		38	-0.27448577	-0.77460915	0.8039216	0.9889619	1	1804	tags=26%, list=16%, signal=31%
MASSARWEH_TAMOXIFEN_RESISTANCE_DN	MASSARWEH_TAMOXIFEN_RESISTANCE_DN		122	-0.22978272	-0.7735665	0.90909094	0.9899281	1	1547	tags=18%, list=14%, signal=21%
KEGG_TIGHT_JUNCTION	KEGG_TIGHT_JUNCTION		89	-0.23915255	-0.77176124	0.8113208	0.99228454	1	1356	tags=19%, list=12%, signal=22%
NUTT_GBM_VS_AO_GLIOMA_DN	NUTT_GBM_VS_AO_GLIOMA_DN		28	-0.24369393	-0.7713726	0.8235294	0.99199396	1	3519	tags=39%, list=31%, signal=57%
REACTOME_G_ALPHA_12_13_SIGNALLING_EVENTS	REACTOME_G_ALPHA_12_13_SIGNALLING_EVENTS		37	-0.25149578	-0.770847	0.7692308	0.9918823	1	1758	tags=19%, list=16%, signal=22%
REACTOME_NCAM_SIGNALING_FOR_NEURITE_OUT_GROWTH	REACTOME_NCAM_SIGNALING_FOR_NEURITE_OUT_GROWTH		46	-0.27369785	-0.7700307	0.7692308	0.9923416	1	2474	tags=33%, list=22%, signal=42%
YOSHIOKA_LIVER_CANCER_EARLY_RECURRENCE_DN	YOSHIOKA_LIVER_CANCER_EARLY_RECURRENCE_DN		33	-0.23342218	-0.7697279	0.7719298	0.9917849	1	1956	tags=24%, list=17%, signal=29%
BIOCARTA_EDG1_PATHWAY	BIOCARTA_EDG1_PATHWAY		16	-0.2971172	-0.76967114	0.79310346	0.9907841	1	2639	tags=38%, list=24%, signal=49%
REACTOME_INORGANIC_CATION_ANION_SLC_TRANSPORTERS	REACTOME_INORGANIC_CATION_ANION_SLC_TRANSPORTERS		64	-0.2552126	-0.7688989	0.8039216	0.9913325	1	711	tags=16%, list=6%, signal=17%
REACTOME_CD28_CO_STIMULATION	REACTOME_CD28_CO_STIMULATION		19	-0.30590525	-0.76864535	0.703125	0.99074924	1	2366	tags=37%, list=21%, signal=47%
KEGG_VEGF_SIGNALING_PATHWAY	KEGG_VEGF_SIGNALING_PATHWAY		46	-0.22695027	-0.76836336	0.8103448	0.99024796	1	1470	tags=17%, list=13%, signal=20%
KEGG_PROSTATE_CANCER	KEGG_PROSTATE_CANCER		50	-0.22044653	-0.76820034	0.7966102	0.9894842	1	1542	tags=18%, list=14%, signal=21%
SCHLOSSER_MYC_AND_SERUM_RESPONSE_SYNERGY	SCHLOSSER_MYC_AND_SERUM_RESPONSE_SYNERGY		21	-0.24788935	-0.7680071	0.6721311	0.9888975	1	3409	tags=33%, list=30%, signal=48%
PASQUALUCCI_LYMPHOMA_BY_GC_STAGE_UP	PASQUALUCCI_LYMPHOMA_BY_GC_STAGE_UP		183	-0.20546836	-0.76690817	0.88135594	0.9895466	1	3485	tags=39%, list=31%, signal=56%
MILI_PSEUDOPODIA_CHEMOTAXIS_DN	MILI_PSEUDOPODIA_CHEMOTAXIS_DN		312	-0.21263763	-0.7659433	0.72131145	0.99006885	1	2858	tags=29%, list=26%, signal=38%
RUTELLA_RESPONSE_TO_CSF2RB_AND_IL4_UP	RUTELLA_RESPONSE_TO_CSF2RB_AND_IL4_UP		209	-0.21993254	-0.76565075	0.779661	0.9895377	1	1586	tags=17%, list=14%, signal=20%
HOLLMAN_APOPTOSIS_VIA_CD40_DN	HOLLMAN_APOPTOSIS_VIA_CD40_DN		149	-0.1962199	-0.7645005	0.8490566	0.99052775	1	791	tags=11%, list=7%, signal=11%
REACTOME_PYRUVATE_METABOLISM_AND_TCA_CYCLE	REACTOME_PYRUVATE_METABOLISM_AND_TCA_CYCLE		29	-0.25557384	-0.7638244	0.74509805	0.9906887	1	3311	tags=38%, list=30%, signal=54%
GAL_LEUKEMIC_STEM_CELL_DN	GAL_LEUKEMIC_STEM_CELL_DN		133	-0.23909636	-0.7628551	0.85915494	0.9914481	1	1780	tags=23%, list=16%, signal=27%
CROMER_TUMORIGENESIS_DN	CROMER_TUMORIGENESIS_DN		29	-0.32089853	-0.76227355	0.7719298	0.99132663	1	1260	tags=24%, list=11%, signal=27%
TONKS_TARGETS_OF_RUNX1_RUNX1T1_FUSION_SUSTAINED_IN_MONOCYTE_UP	TONKS_TARGETS_OF_RUNX1_RUNX1T1_FUSION_SUSTAINED_IN_MONOCYTE_UP		15	-0.31440586	-0.7608961	0.7962963	0.9928453	1	657	tags=13%, list=6%, signal=14%
MONNIER_POSTRADIATION_TUMOR_ESCAPE_UP	MONNIER_POSTRADIATION_TUMOR_ESCAPE_UP		215	-0.19542201	-0.7606981	0.7627119	0.9922492	1	2588	tags=21%, list=23%, signal=27%
AMIT_EGF_RESPONSE_480_MCF10A	AMIT_EGF_RESPONSE_480_MCF10A		26	-0.27852097	-0.7577399	0.8448276	0.99663645	1	2941	tags=35%, list=26%, signal=47%
LINDGREN_BLADDER_CANCER_CLUSTER_2A_DN	LINDGREN_BLADDER_CANCER_CLUSTER_2A_DN		80	-0.24489726	-0.7573314	0.73214287	0.99639565	1	2049	tags=24%, list=18%, signal=29%
PARK_APL_PATHOGENESIS_DN	PARK_APL_PATHOGENESIS_DN		26	-0.3006493	-0.75718015	0.8196721	0.9956729	1	1087	tags=23%, list=10%, signal=25%
BERNARD_PPAPDC1B_TARGETS_DN	BERNARD_PPAPDC1B_TARGETS_DN		23	-0.26898682	-0.756867	0.8679245	0.9953643	1	2423	tags=30%, list=22%, signal=39%
DORN_ADENOVIRUS_INFECTION_24HR_DN	DORN_ADENOVIRUS_INFECTION_24HR_DN		32	-0.24617663	-0.7566608	0.8113208	0.9946248	1	799	tags=16%, list=7%, signal=17%
KEGG_ENDOMETRIAL_CANCER	KEGG_ENDOMETRIAL_CANCER		31	-0.24296403	-0.75449026	0.8	0.9971968	1	2072	tags=23%, list=19%, signal=28%
GINESTIER_BREAST_CANCER_ZNF217_AMPLIFIED_DN	GINESTIER_BREAST_CANCER_ZNF217_AMPLIFIED_DN		158	-0.18038884	-0.75432557	0.6885246	0.9963985	1	3265	tags=29%, list=29%, signal=41%
LASTOWSKA_NEUROBLASTOMA_COPY_NUMBER_DN	LASTOWSKA_NEUROBLASTOMA_COPY_NUMBER_DN		387	-0.16006203	-0.75410366	0.7288136	0.99565995	1	2269	tags=17%, list=20%, signal=21%
LIU_COMMON_CANCER_GENES	LIU_COMMON_CANCER_GENES		21	-0.256533	-0.7540115	0.75	0.99479836	1	1558	tags=19%, list=14%, signal=22%
LI_WILMS_TUMOR	LI_WILMS_TUMOR		20	-0.33346096	-0.7536109	0.88461536	0.9946821	1	542	tags=15%, list=5%, signal=16%
KHETCHOUMIAN_TRIM24_TARGETS_UP	KHETCHOUMIAN_TRIM24_TARGETS_UP		29	-0.34319982	-0.7528727	0.73770493	0.9948063	1	1638	tags=34%, list=15%, signal=40%
JAATINEN_HEMATOPOIETIC_STEM_CELL_UP	JAATINEN_HEMATOPOIETIC_STEM_CELL_UP		147	-0.2172664	-0.7519791	0.8730159	0.9951646	1	1030	tags=15%, list=9%, signal=16%
BROWNE_HCMV_INFECTION_12HR_UP	BROWNE_HCMV_INFECTION_12HR_UP		58	-0.23038124	-0.75098866	0.875	0.9961157	1	2135	tags=26%, list=19%, signal=32%
RORIE_TARGETS_OF_EWSR1_FLI1_FUSION_UP	RORIE_TARGETS_OF_EWSR1_FLI1_FUSION_UP		16	-0.31627232	-0.75091475	0.8125	0.9952517	1	1523	tags=31%, list=14%, signal=36%
LIU_NASOPHARYNGEAL_CARCINOMA	LIU_NASOPHARYNGEAL_CARCINOMA		34	-0.23564947	-0.75081563	0.8333333	0.9944278	1	439	tags=9%, list=4%, signal=9%
MARTINEZ_TP53_TARGETS_DN	MARTINEZ_TP53_TARGETS_DN		406	-0.19966301	-0.75081456	0.9508197	0.9934151	1	2527	tags=25%, list=23%, signal=31%
BIOCARTA_NKT_PATHWAY	BIOCARTA_NKT_PATHWAY		21	-0.30758715	-0.7501752	0.7903226	0.99369246	1	664	tags=19%, list=6%, signal=20%
CAIRO_HEPATOBLASTOMA_UP	CAIRO_HEPATOBLASTOMA_UP		121	-0.21801637	-0.7497745	0.8135593	0.99334925	1	2622	tags=28%, list=23%, signal=36%
CHEN_HOXA5_TARGETS_9HR_DN	CHEN_HOXA5_TARGETS_9HR_DN		29	-0.26435405	-0.749579	0.7966102	0.9926457	1	1074	tags=14%, list=10%, signal=15%
XU_HGF_SIGNALING_NOT_VIA_AKT1_48HR_UP	XU_HGF_SIGNALING_NOT_VIA_AKT1_48HR_UP		25	-0.281702	-0.74953544	0.9032258	0.9917311	1	2423	tags=32%, list=22%, signal=41%
CHEBOTAEV_GR_TARGETS_UP	CHEBOTAEV_GR_TARGETS_UP		44	-0.2501487	-0.7487601	0.93333334	0.9922306	1	2010	tags=27%, list=18%, signal=33%
KORKOLA_TERATOMA	KORKOLA_TERATOMA		22	-0.3029381	-0.7471683	0.8196721	0.99415165	1	2196	tags=32%, list=20%, signal=40%
KAN_RESPONSE_TO_ARSENIC_TRIOXIDE	KAN_RESPONSE_TO_ARSENIC_TRIOXIDE		70	-0.2566946	-0.7464986	0.93939394	0.99421394	1	2423	tags=29%, list=22%, signal=36%
REACTOME_ADP_SIGNALLING_THROUGH_P2Y_PURINOCEPTOR_1	REACTOME_ADP_SIGNALLING_THROUGH_P2Y_PURINOCEPTOR_1		18	-0.2796195	-0.74632984	0.8039216	0.9934902	1	1934	tags=28%, list=17%, signal=34%
UEDA_PERIFERAL_CLOCK	UEDA_PERIFERAL_CLOCK		117	-0.18857889	-0.745351	0.8909091	0.9942148	1	2299	tags=23%, list=21%, signal=29%
LU_AGING_BRAIN_DN	LU_AGING_BRAIN_DN		155	-0.23545867	-0.7442103	0.877193	0.9951826	1	1385	tags=17%, list=12%, signal=20%
BEGUM_TARGETS_OF_PAX3_FOXO1_FUSION_DN	BEGUM_TARGETS_OF_PAX3_FOXO1_FUSION_DN		24	-0.30481258	-0.74416536	0.8113208	0.9942138	1	845	tags=17%, list=8%, signal=18%
CHIARADONNA_NEOPLASTIC_TRANSFORMATION_KRAS_CDC25_UP	CHIARADONNA_NEOPLASTIC_TRANSFORMATION_KRAS_CDC25_UP		44	-0.28622368	-0.74391335	0.7285714	0.9936172	1	2642	tags=36%, list=24%, signal=47%
REACTOME_SLC_MEDIATED_TRANSMEMBRANE_TRANSPORT	REACTOME_SLC_MEDIATED_TRANSMEMBRANE_TRANSPORT		115	-0.2304429	-0.7433431	0.9411765	0.9933941	1	778	tags=14%, list=7%, signal=15%
WANG_BARRETTS_ESOPHAGUS_DN	WANG_BARRETTS_ESOPHAGUS_DN		22	-0.30576122	-0.7431201	0.8135593	0.99259466	1	4104	tags=45%, list=37%, signal=72%
ZHANG_PROLIFERATING_VS_QUIESCENT	ZHANG_PROLIFERATING_VS_QUIESCENT		32	-0.2717391	-0.74214524	0.7966102	0.9928813	1	1593	tags=19%, list=14%, signal=22%
REACTOME_THROMBOXANE_SIGNALLING_THROUGH_TP_RECEPTOR	REACTOME_THROMBOXANE_SIGNALLING_THROUGH_TP_RECEPTOR		17	-0.27456564	-0.7420177	0.8947368	0.9921633	1	1934	tags=29%, list=17%, signal=35%
NAKAMURA_METASTASIS_MODEL_DN	NAKAMURA_METASTASIS_MODEL_DN		23	-0.27915964	-0.74195004	0.86206895	0.9912763	1	3405	tags=43%, list=30%, signal=62%
ZHAN_MULTIPLE_MYELOMA_HP_DN	ZHAN_MULTIPLE_MYELOMA_HP_DN		25	-0.2631079	-0.7395358	0.7746479	0.9942527	1	2058	tags=24%, list=18%, signal=29%
STEARMAN_TUMOR_FIELD_EFFECT_UP	STEARMAN_TUMOR_FIELD_EFFECT_UP		34	-0.29156545	-0.73950803	0.7936508	0.9933226	1	1506	tags=21%, list=13%, signal=24%
STREICHER_LSM1_TARGETS_UP	STREICHER_LSM1_TARGETS_UP		25	-0.2726934	-0.7389016	0.92	0.993259	1	1207	tags=20%, list=11%, signal=22%
KEGG_GNRH_SIGNALING_PATHWAY	KEGG_GNRH_SIGNALING_PATHWAY		71	-0.23282424	-0.7381576	0.88461536	0.9937701	1	2827	tags=32%, list=25%, signal=43%
BILD_SRC_ONCOGENIC_SIGNATURE	BILD_SRC_ONCOGENIC_SIGNATURE		24	-0.25898185	-0.73652446	0.92156863	0.99591166	1	3112	tags=42%, list=28%, signal=58%
LEE_LIVER_CANCER_E2F1_UP	LEE_LIVER_CANCER_E2F1_UP		48	-0.2862737	-0.7345238	0.8490566	0.99837434	1	1506	tags=25%, list=13%, signal=29%
MARTORIATI_MDM4_TARGETS_FETAL_LIVER_UP	MARTORIATI_MDM4_TARGETS_FETAL_LIVER_UP		76	-0.22427312	-0.7338548	0.8833333	0.9988061	1	2308	tags=29%, list=21%, signal=36%
REACTOME_G_BETA_GAMMA_SIGNALLING_THROUGH_PLC_BETA	REACTOME_G_BETA_GAMMA_SIGNALLING_THROUGH_PLC_BETA		15	-0.28345883	-0.73277044	0.852459	0.99929935	1	1934	tags=27%, list=17%, signal=32%
HOLLMAN_APOPTOSIS_VIA_CD40_UP	HOLLMAN_APOPTOSIS_VIA_CD40_UP		129	-0.20198335	-0.7321947	0.76811594	0.9990767	1	2583	tags=26%, list=23%, signal=34%
ONDER_CDH1_TARGETS_3_DN	ONDER_CDH1_TARGETS_3_DN		28	-0.3362545	-0.7316007	0.73214287	0.9991921	1	1196	tags=21%, list=11%, signal=24%
RIZ_ERYTHROID_DIFFERENTIATION_HBZ	RIZ_ERYTHROID_DIFFERENTIATION_HBZ		29	-0.25219426	-0.73119414	0.8490566	0.99867195	1	913	tags=14%, list=8%, signal=15%
ZHOU_INFLAMMATORY_RESPONSE_LIVE_UP	ZHOU_INFLAMMATORY_RESPONSE_LIVE_UP		219	-0.21058053	-0.7308507	0.87931037	0.9982052	1	2094	tags=24%, list=19%, signal=29%
FERRANDO_T_ALL_WITH_MLL_ENL_FUSION_DN	FERRANDO_T_ALL_WITH_MLL_ENL_FUSION_DN		54	-0.22885449	-0.7303438	0.8208955	0.99814993	1	3206	tags=35%, list=29%, signal=49%
ZHAN_MULTIPLE_MYELOMA_LB_DN	ZHAN_MULTIPLE_MYELOMA_LB_DN		21	-0.32034928	-0.72904825	0.7777778	0.9994203	1	1776	tags=24%, list=16%, signal=28%
MULLIGHAN_NPM1_MUTATED_SIGNATURE_2_UP	MULLIGHAN_NPM1_MUTATED_SIGNATURE_2_UP		80	-0.19554664	-0.72886366	0.9491525	0.9986978	1	3026	tags=31%, list=27%, signal=43%
ELVIDGE_HIF1A_AND_HIF2A_TARGETS_DN	ELVIDGE_HIF1A_AND_HIF2A_TARGETS_DN		63	-0.26357958	-0.7287315	0.8245614	0.99797416	1	2543	tags=33%, list=23%, signal=43%
ZHAN_MULTIPLE_MYELOMA_MF_UP	ZHAN_MULTIPLE_MYELOMA_MF_UP		29	-0.27831796	-0.7281294	0.8196721	0.9980603	1	1327	tags=24%, list=12%, signal=27%
PARENT_MTOR_SIGNALING_DN	PARENT_MTOR_SIGNALING_DN		26	-0.25042272	-0.72697115	0.8939394	0.9993142	1	1696	tags=23%, list=15%, signal=27%
SENGUPTA_NASOPHARYNGEAL_CARCINOMA_DN	SENGUPTA_NASOPHARYNGEAL_CARCINOMA_DN		130	-0.23845753	-0.7267904	0.86	0.99861604	1	1608	tags=22%, list=14%, signal=26%
BOYLAN_MULTIPLE_MYELOMA_D_CLUSTER_DN	BOYLAN_MULTIPLE_MYELOMA_D_CLUSTER_DN		24	-0.26986453	-0.72543	0.8196721	0.9999853	1	836	tags=17%, list=7%, signal=18%
GAUSSMANN_MLL_AF4_FUSION_TARGETS_G_DN	GAUSSMANN_MLL_AF4_FUSION_TARGETS_G_DN		18	-0.27777934	-0.72537136	0.9122807	0.99910516	1	1933	tags=22%, list=17%, signal=27%
ODONNELL_TARGETS_OF_MYC_AND_TFRC_UP	ODONNELL_TARGETS_OF_MYC_AND_TFRC_UP		38	-0.26324728	-0.7247509	0.8833333	0.9992589	1	1314	tags=21%, list=12%, signal=24%
VALK_AML_CLUSTER_5	VALK_AML_CLUSTER_5		16	-0.3006524	-0.7246235	0.8095238	0.99840206	1	3797	tags=44%, list=34%, signal=66%
NOJIMA_SFRP2_TARGETS_UP	NOJIMA_SFRP2_TARGETS_UP		18	-0.28770825	-0.7243268	0.8727273	0.9977931	1	2295	tags=39%, list=20%, signal=49%
THEILGAARD_NEUTROPHIL_AT_SKIN_WOUND_DN	THEILGAARD_NEUTROPHIL_AT_SKIN_WOUND_DN		150	-0.20181438	-0.72394824	0.890625	0.99728364	1	2548	tags=24%, list=23%, signal=31%
ENGELMANN_CANCER_PROGENITORS_UP	ENGELMANN_CANCER_PROGENITORS_UP		34	-0.25578964	-0.7234667	0.88135594	0.9971244	1	2684	tags=38%, list=24%, signal=50%
NAKAMURA_METASTASIS	NAKAMURA_METASTASIS		27	-0.27786165	-0.7234185	0.87096775	0.9962051	1	954	tags=19%, list=9%, signal=20%
REACTOME_BASIGIN_INTERACTIONS	REACTOME_BASIGIN_INTERACTIONS		21	-0.26211977	-0.72299373	0.9354839	0.9958798	1	533	tags=14%, list=5%, signal=15%
MARTINEZ_RB1_TARGETS_UP	MARTINEZ_RB1_TARGETS_UP		497	-0.20054106	-0.7223544	0.8548387	0.9958017	1	2094	tags=21%, list=19%, signal=25%
MARKEY_RB1_CHRONIC_LOF_DN	MARKEY_RB1_CHRONIC_LOF_DN		90	-0.2617393	-0.72211474	0.8333333	0.9952357	1	1372	tags=19%, list=12%, signal=21%
OSWALD_HEMATOPOIETIC_STEM_CELL_IN_COLLAGEN_GEL_UP	OSWALD_HEMATOPOIETIC_STEM_CELL_IN_COLLAGEN_GEL_UP		124	-0.22231236	-0.72103465	0.91525424	0.996101	1	3487	tags=37%, list=31%, signal=53%
OSWALD_HEMATOPOIETIC_STEM_CELL_IN_COLLAGEN_GEL_DN	OSWALD_HEMATOPOIETIC_STEM_CELL_IN_COLLAGEN_GEL_DN		124	-0.22231236	-0.72103465	0.91525424	0.99513483	1	3487	tags=37%, list=31%, signal=53%
BROWNE_HCMV_INFECTION_24HR_UP	BROWNE_HCMV_INFECTION_24HR_UP		99	-0.18680772	-0.7195543	0.9206349	0.9965449	1	3778	tags=36%, list=34%, signal=54%
PARK_TRETINOIN_RESPONSE_AND_PML_RARA_FUSION	PARK_TRETINOIN_RESPONSE_AND_PML_RARA_FUSION		21	-0.3102581	-0.7193016	0.8358209	0.9959102	1	296	tags=10%, list=3%, signal=10%
FRASOR_RESPONSE_TO_ESTRADIOL_DN	FRASOR_RESPONSE_TO_ESTRADIOL_DN		40	-0.23993312	-0.7187036	0.9818182	0.99579674	1	930	tags=15%, list=8%, signal=16%
REACTOME_GLUCOSE_TRANSPORT	REACTOME_GLUCOSE_TRANSPORT		25	-0.23209037	-0.718135	0.877193	0.995961	1	2019	tags=28%, list=18%, signal=34%
LEE_NEURAL_CREST_STEM_CELL_DN	LEE_NEURAL_CREST_STEM_CELL_DN		69	-0.2493387	-0.7181294	0.96428573	0.9949997	1	2663	tags=30%, list=24%, signal=40%
RASHI_RESPONSE_TO_IONIZING_RADIATION_1	RASHI_RESPONSE_TO_IONIZING_RADIATION_1		31	-0.23448224	-0.7178809	0.86206895	0.99447936	1	3683	tags=39%, list=33%, signal=58%
BILD_E2F3_ONCOGENIC_SIGNATURE	BILD_E2F3_ONCOGENIC_SIGNATURE		119	-0.20837298	-0.71739936	0.96666664	0.9942913	1	2663	tags=29%, list=24%, signal=37%
SHEDDEN_LUNG_CANCER_GOOD_SURVIVAL_A5	SHEDDEN_LUNG_CANCER_GOOD_SURVIVAL_A5		34	-0.23374075	-0.7169034	0.84313726	0.9939294	1	2716	tags=29%, list=24%, signal=39%
GARCIA_TARGETS_OF_FLI1_AND_DAX1_UP	GARCIA_TARGETS_OF_FLI1_AND_DAX1_UP		22	-0.26200488	-0.7167758	0.8103448	0.99312335	1	1034	tags=18%, list=9%, signal=20%
KEGG_PRIMARY_IMMUNODEFICIENCY	KEGG_PRIMARY_IMMUNODEFICIENCY		25	-0.2882693	-0.7167663	0.78125	0.9921761	1	36	tags=8%, list=0%, signal=8%
ST_GRANULE_CELL_SURVIVAL_PATHWAY	ST_GRANULE_CELL_SURVIVAL_PATHWAY		15	-0.29034755	-0.7164707	0.78571427	0.9917188	1	2940	tags=40%, list=26%, signal=54%
WILLERT_WNT_SIGNALING	WILLERT_WNT_SIGNALING		15	-0.2820397	-0.7162049	0.8730159	0.9911496	1	3238	tags=47%, list=29%, signal=66%
NUTT_GBM_VS_AO_GLIOMA_UP	NUTT_GBM_VS_AO_GLIOMA_UP		30	-0.23269154	-0.71601397	0.8548387	0.99051243	1	3292	tags=33%, list=29%, signal=47%
KEGG_WNT_SIGNALING_PATHWAY	KEGG_WNT_SIGNALING_PATHWAY		106	-0.2119918	-0.7155678	0.9047619	0.99008703	1	2733	tags=32%, list=24%, signal=42%
REACTOME_INTEGRATION_OF_ENERGY_METABOLISM	REACTOME_INTEGRATION_OF_ENERGY_METABOLISM		160	-0.18196708	-0.71439457	0.83928573	0.99089205	1	4247	tags=43%, list=38%, signal=67%
RHEIN_ALL_GLUCOCORTICOID_THERAPY_UP	RHEIN_ALL_GLUCOCORTICOID_THERAPY_UP		47	-0.24074163	-0.714044	0.87931037	0.9906419	1	1903	tags=21%, list=17%, signal=26%
AMBROSINI_FLAVOPIRIDOL_TREATMENT_TP53	AMBROSINI_FLAVOPIRIDOL_TREATMENT_TP53		60	-0.21303342	-0.7137423	0.90625	0.99018997	1	2135	tags=22%, list=19%, signal=27%
ZHOU_INFLAMMATORY_RESPONSE_LPS_UP	ZHOU_INFLAMMATORY_RESPONSE_LPS_UP		197	-0.2152752	-0.7131389	0.9259259	0.99006134	1	1508	tags=18%, list=13%, signal=20%
KEGG_STEROID_HORMONE_BIOSYNTHESIS	KEGG_STEROID_HORMONE_BIOSYNTHESIS		24	-0.29156724	-0.71261966	0.92	0.9896086	1	551	tags=17%, list=5%, signal=17%
MASSARWEH_TAMOXIFEN_RESISTANCE_UP	MASSARWEH_TAMOXIFEN_RESISTANCE_UP		279	-0.19401306	-0.7116897	0.9433962	0.9898874	1	3323	tags=33%, list=30%, signal=46%
VARELA_ZMPSTE24_TARGETS_UP	VARELA_ZMPSTE24_TARGETS_UP		27	-0.24930361	-0.71160704	0.86206895	0.9890039	1	993	tags=15%, list=9%, signal=16%
SENESE_HDAC2_TARGETS_UP	SENESE_HDAC2_TARGETS_UP		66	-0.23199572	-0.7094035	0.8852459	0.9912206	1	2483	tags=29%, list=22%, signal=37%
REACTOME_UNFOLDED_PROTEIN_RESPONSE	REACTOME_UNFOLDED_PROTEIN_RESPONSE		15	-0.2878852	-0.7088639	0.84126985	0.99117064	1	2837	tags=40%, list=25%, signal=54%
SIG_CD40PATHWAYMAP	SIG_CD40PATHWAYMAP		23	-0.24136072	-0.70868355	0.86	0.9904349	1	3353	tags=35%, list=30%, signal=50%
REACTOME_SYNTHESIS_AND_INTERCONVERSION_OF_NUCLEOTIDE_DI_AND_TRIPHOSPHATES	REACTOME_SYNTHESIS_AND_INTERCONVERSION_OF_NUCLEOTIDE_DI_AND_TRIPHOSPHATES		15	-0.25208405	-0.70735425	0.80701756	0.99106854	1	3022	tags=40%, list=27%, signal=55%
GENTILE_UV_RESPONSE_CLUSTER_D5	GENTILE_UV_RESPONSE_CLUSTER_D5		19	-0.22939004	-0.70647025	0.8548387	0.9912056	1	2540	tags=32%, list=23%, signal=41%
KOKKINAKIS_METHIONINE_DEPRIVATION_48HR_UP	KOKKINAKIS_METHIONINE_DEPRIVATION_48HR_UP		83	-0.22747032	-0.7053586	0.9	0.99198306	1	2723	tags=28%, list=24%, signal=36%
MULLIGHAN_NPM1_MUTATED_SIGNATURE_1_UP	MULLIGHAN_NPM1_MUTATED_SIGNATURE_1_UP		148	-0.18378052	-0.70512813	0.9310345	0.9914283	1	2576	tags=24%, list=23%, signal=31%
REACTOME_NCAM1_INTERACTIONS	REACTOME_NCAM1_INTERACTIONS		34	-0.26932743	-0.7048806	0.8035714	0.99082893	1	2474	tags=32%, list=22%, signal=41%
KEGG_SPHINGOLIPID_METABOLISM	KEGG_SPHINGOLIPID_METABOLISM		22	-0.26784793	-0.7047244	0.8787879	0.99015015	1	926	tags=18%, list=8%, signal=20%
SENGUPTA_NASOPHARYNGEAL_CARCINOMA_WITH_LMP1_UP	SENGUPTA_NASOPHARYNGEAL_CARCINOMA_WITH_LMP1_UP		186	-0.20266306	-0.70352733	0.93650794	0.99089426	1	2899	tags=31%, list=26%, signal=41%
SAKAI_CHRONIC_HEPATITIS_VS_LIVER_CANCER_DN	SAKAI_CHRONIC_HEPATITIS_VS_LIVER_CANCER_DN		21	-0.29406464	-0.7018012	0.88235295	0.9924741	1	1303	tags=19%, list=12%, signal=22%
BOGNI_TREATMENT_RELATED_MYELOID_LEUKEMIA_DN	BOGNI_TREATMENT_RELATED_MYELOID_LEUKEMIA_DN		18	-0.24171278	-0.7014869	0.86	0.99189454	1	4496	tags=50%, list=40%, signal=83%
DOUGLAS_BMI1_TARGETS_UP	DOUGLAS_BMI1_TARGETS_UP		331	-0.18618573	-0.70133513	0.95652175	0.9911796	1	2738	tags=25%, list=24%, signal=33%
KEGG_EPITHELIAL_CELL_SIGNALING_IN_HELICOBACTER_PYLORI_INFECTION	KEGG_EPITHELIAL_CELL_SIGNALING_IN_HELICOBACTER_PYLORI_INFECTION		42	-0.22174852	-0.7008116	0.94827586	0.99083906	1	3091	tags=36%, list=28%, signal=49%
SEMENZA_HIF1_TARGETS	SEMENZA_HIF1_TARGETS		25	-0.2575638	-0.7007237	0.90163934	0.989985	1	2543	tags=28%, list=23%, signal=36%
CROONQUIST_NRAS_SIGNALING_UP	CROONQUIST_NRAS_SIGNALING_UP		20	-0.32351702	-0.6994449	0.7761194	0.99076796	1	709	tags=15%, list=6%, signal=16%
BIOCARTA_CASPASE_PATHWAY	BIOCARTA_CASPASE_PATHWAY		16	-0.2467058	-0.69915444	0.85106385	0.9902434	1	3210	tags=31%, list=29%, signal=44%
RIZKI_TUMOR_INVASIVENESS_3D_DN	RIZKI_TUMOR_INVASIVENESS_3D_DN		150	-0.1865218	-0.6989496	0.95652175	0.9896562	1	2055	tags=19%, list=18%, signal=23%
KIM_WT1_TARGETS_12HR_UP	KIM_WT1_TARGETS_12HR_UP		91	-0.23240414	-0.6977901	0.93442625	0.990386	1	2526	tags=30%, list=23%, signal=38%
REACTOME_OPIOID_SIGNALLING	REACTOME_OPIOID_SIGNALLING		57	-0.20843962	-0.69569904	0.8909091	0.99223703	1	1251	tags=14%, list=11%, signal=16%
SHEPARD_BMYB_MORPHOLINO_UP	SHEPARD_BMYB_MORPHOLINO_UP		105	-0.17963718	-0.6933878	0.9285714	0.9943702	1	1963	tags=17%, list=18%, signal=21%
ST_P38_MAPK_PATHWAY	ST_P38_MAPK_PATHWAY		24	-0.24230823	-0.6920605	0.9019608	0.9954315	1	2082	tags=25%, list=19%, signal=31%
NGUYEN_NOTCH1_TARGETS_DN	NGUYEN_NOTCH1_TARGETS_DN		47	-0.21849166	-0.69152516	0.83928573	0.9953711	1	1353	tags=17%, list=12%, signal=19%
MARTORIATI_MDM4_TARGETS_FETAL_LIVER_DN	MARTORIATI_MDM4_TARGETS_FETAL_LIVER_DN		202	-0.19211364	-0.69024605	0.93650794	0.99605626	1	2040	tags=21%, list=18%, signal=25%
WOO_LIVER_CANCER_RECURRENCE_UP	WOO_LIVER_CANCER_RECURRENCE_UP		73	-0.25226367	-0.6892243	0.88135594	0.996441	1	1523	tags=22%, list=14%, signal=25%
KANNAN_TP53_TARGETS_UP	KANNAN_TP53_TARGETS_UP		27	-0.25443575	-0.68872344	0.83928573	0.9960591	1	310	tags=11%, list=3%, signal=11%
ELVIDGE_HYPOXIA_BY_DMOG_UP	ELVIDGE_HYPOXIA_BY_DMOG_UP		85	-0.2397177	-0.6883828	0.9310345	0.99553746	1	2583	tags=31%, list=23%, signal=39%
SMID_BREAST_CANCER_RELAPSE_IN_BRAIN_DN	SMID_BREAST_CANCER_RELAPSE_IN_BRAIN_DN		43	-0.23306595	-0.6877889	0.92156863	0.9953018	1	1063	tags=16%, list=9%, signal=18%
HELLER_HDAC_TARGETS_DN	HELLER_HDAC_TARGETS_DN		169	-0.19552642	-0.6871383	0.9848485	0.99519575	1	2307	tags=27%, list=21%, signal=33%
BIOCARTA_STRESS_PATHWAY	BIOCARTA_STRESS_PATHWAY		15	-0.24646059	-0.6868939	0.8596491	0.9944891	1	2089	tags=27%, list=19%, signal=33%
RICKMAN_TUMOR_DIFFERENTIATED_WELL_VS_POORLY_DN	RICKMAN_TUMOR_DIFFERENTIATED_WELL_VS_POORLY_DN		196	-0.20353377	-0.6860927	0.859375	0.99457496	1	2402	tags=26%, list=21%, signal=32%
JI_RESPONSE_TO_FSH_UP	JI_RESPONSE_TO_FSH_UP		44	-0.23142913	-0.6852417	0.9137931	0.9949714	1	3210	tags=34%, list=29%, signal=48%
KEGG_NON_SMALL_CELL_LUNG_CANCER	KEGG_NON_SMALL_CELL_LUNG_CANCER		29	-0.19782086	-0.6850295	0.84615386	0.9942491	1	2928	tags=28%, list=26%, signal=37%
ZHOU_INFLAMMATORY_RESPONSE_FIMA_UP	ZHOU_INFLAMMATORY_RESPONSE_FIMA_UP		235	-0.20734589	-0.6848703	0.9444444	0.9935338	1	2094	tags=22%, list=19%, signal=27%
KONDO_EZH2_TARGETS	KONDO_EZH2_TARGETS		82	-0.22240393	-0.6845215	0.91525424	0.99301565	1	1902	tags=26%, list=17%, signal=31%
BEIER_GLIOMA_STEM_CELL_UP	BEIER_GLIOMA_STEM_CELL_UP		24	-0.2699869	-0.683292	0.90384614	0.9940084	1	2628	tags=29%, list=23%, signal=38%
WATTEL_AUTONOMOUS_THYROID_ADENOMA_UP	WATTEL_AUTONOMOUS_THYROID_ADENOMA_UP		15	-0.27549377	-0.6829615	0.9137931	0.9934722	1	1281	tags=20%, list=11%, signal=23%
LEE_LIVER_CANCER_MYC_UP	LEE_LIVER_CANCER_MYC_UP		45	-0.2131769	-0.6825385	0.9818182	0.99302334	1	1523	tags=20%, list=14%, signal=23%
KEGG_LONG_TERM_DEPRESSION	KEGG_LONG_TERM_DEPRESSION		42	-0.21944727	-0.68144023	0.9166667	0.9934215	1	2827	tags=26%, list=25%, signal=35%
KEGG_PHOSPHATIDYLINOSITOL_SIGNALING_SYSTEM	KEGG_PHOSPHATIDYLINOSITOL_SIGNALING_SYSTEM		36	-0.20849434	-0.681102	0.9767442	0.99296653	1	2773	tags=28%, list=25%, signal=37%
YAMASHITA_METHYLATED_IN_PROSTATE_CANCER	YAMASHITA_METHYLATED_IN_PROSTATE_CANCER		44	-0.27912155	-0.68054783	0.8852459	0.9927377	1	2342	tags=34%, list=21%, signal=43%
REACTOME_NEURORANSMITTER_RECEPTOR_BINDING_AND_DOWNSTREAM_TRANSMISSION_IN_THE_POSTSYNAPTIC_CELL	REACTOME_NEURORANSMITTER_RECEPTOR_BINDING_AND_DOWNSTREAM_TRANSMISSION_IN_THE_POSTSYNAPTIC_CELL		59	-0.21548012	-0.67994386	0.94545454	0.99276245	1	1169	tags=15%, list=10%, signal=17%
BLALOCK_ALZHEIMERS_DISEASE_INCIPIENT_UP	BLALOCK_ALZHEIMERS_DISEASE_INCIPIENT_UP		221	-0.17816378	-0.6792435	0.953125	0.9927297	1	2923	tags=29%, list=26%, signal=39%
XU_HGF_SIGNALING_NOT_VIA_AKT1_6HR	XU_HGF_SIGNALING_NOT_VIA_AKT1_6HR		17	-0.31459206	-0.6792096	0.88461536	0.9918607	1	2275	tags=35%, list=20%, signal=44%
SASSON_RESPONSE_TO_FORSKOLIN_DN	SASSON_RESPONSE_TO_FORSKOLIN_DN		46	-0.22420074	-0.67857647	0.86567163	0.9918474	1	2866	tags=33%, list=26%, signal=44%
LAIHO_COLORECTAL_CANCER_SERRATED_UP	LAIHO_COLORECTAL_CANCER_SERRATED_UP		71	-0.22188112	-0.67831796	0.78333336	0.9912792	1	2195	tags=24%, list=20%, signal=30%
XU_GH1_AUTOCRINE_TARGETS_UP	XU_GH1_AUTOCRINE_TARGETS_UP		93	-0.19019303	-0.67800254	0.9322034	0.9907666	1	1911	tags=20%, list=17%, signal=24%
BRUECKNER_TARGETS_OF_MIRLET7A3_DN	BRUECKNER_TARGETS_OF_MIRLET7A3_DN		46	-0.24104168	-0.67503756	0.90163934	0.9935744	1	2446	tags=30%, list=22%, signal=39%
MARTINEZ_RESPONSE_TO_TRABECTEDIN_UP	MARTINEZ_RESPONSE_TO_TRABECTEDIN_UP		46	-0.19044645	-0.6729153	0.8727273	0.9951465	1	3676	tags=37%, list=33%, signal=55%
ELVIDGE_HYPOXIA_UP	ELVIDGE_HYPOXIA_UP		104	-0.2289337	-0.67286533	0.9322034	0.9942729	1	2583	tags=29%, list=23%, signal=37%
LIU_SOX4_TARGETS_UP	LIU_SOX4_TARGETS_UP		65	-0.18081096	-0.67246944	0.9508197	0.9937502	1	3555	tags=34%, list=32%, signal=49%
WATANABE_RECTAL_CANCER_RADIOTHERAPY_RESPONSIVE_UP	WATANABE_RECTAL_CANCER_RADIOTHERAPY_RESPONSIVE_UP		66	-0.17034653	-0.6716413	0.89285713	0.99376684	1	3311	tags=29%, list=30%, signal=41%
KEGG_THYROID_CANCER	KEGG_THYROID_CANCER		16	-0.24107847	-0.6712158	0.91071427	0.9935011	1	2072	tags=25%, list=19%, signal=31%
WOTTON_RUNX_TARGETS_DN	WOTTON_RUNX_TARGETS_DN		19	-0.27740532	-0.66891044	0.9661017	0.99537754	1	696	tags=16%, list=6%, signal=17%
CHUNG_BLISTER_CYTOTOXICITY_UP	CHUNG_BLISTER_CYTOTOXICITY_UP		86	-0.18496263	-0.6687509	0.8787879	0.99468154	1	2826	tags=24%, list=25%, signal=32%
GALLUZZI_PERMEABILIZE_MITOCHONDRIA	GALLUZZI_PERMEABILIZE_MITOCHONDRIA		26	-0.21163261	-0.6684692	0.9298246	0.9940696	1	1206	tags=19%, list=11%, signal=22%
TAYLOR_METHYLATED_IN_ACUTE_LYMPHOBLASTIC_LEUKEMIA	TAYLOR_METHYLATED_IN_ACUTE_LYMPHOBLASTIC_LEUKEMIA		39	-0.19448343	-0.6673431	0.962963	0.9943874	1	3799	tags=41%, list=34%, signal=62%
BYSTRYKH_HEMATOPOIESIS_STEM_CELL_QTL_CIS	BYSTRYKH_HEMATOPOIESIS_STEM_CELL_QTL_CIS		105	-0.20025612	-0.6672823	0.9298246	0.993564	1	1395	tags=16%, list=12%, signal=18%
WILENSKY_RESPONSE_TO_DARAPLADIB	WILENSKY_RESPONSE_TO_DARAPLADIB		18	-0.3153145	-0.66685873	0.7258065	0.9930708	1	1580	tags=28%, list=14%, signal=32%
CROMER_TUMORIGENESIS_UP	CROMER_TUMORIGENESIS_UP		30	-0.30845603	-0.6665409	0.877193	0.9925011	1	1914	tags=30%, list=17%, signal=36%
REACTOME_TOLL_LIKE_RECEPTOR_3_CASCADE	REACTOME_TOLL_LIKE_RECEPTOR_3_CASCADE		37	-0.20091423	-0.6643441	0.8833333	0.9940628	1	2430	tags=19%, list=22%, signal=24%
KIM_WT1_TARGETS_8HR_DN	KIM_WT1_TARGETS_8HR_DN		76	-0.19375016	-0.66414666	0.9677419	0.9933492	1	1638	tags=17%, list=15%, signal=20%
HAHTOLA_MYCOSIS_FUNGOIDES_SKIN_UP	HAHTOLA_MYCOSIS_FUNGOIDES_SKIN_UP		117	-0.19862871	-0.6641301	0.91935486	0.9924668	1	2899	tags=32%, list=26%, signal=42%
WEIGEL_OXIDATIVE_STRESS_BY_TBH_AND_H2O2	WEIGEL_OXIDATIVE_STRESS_BY_TBH_AND_H2O2		24	-0.23826294	-0.66333	0.8965517	0.9921817	1	399	tags=13%, list=4%, signal=13%
HOOI_ST7_TARGETS_DN	HOOI_ST7_TARGETS_DN		51	-0.22878233	-0.6630681	0.96363634	0.9915626	1	779	tags=14%, list=7%, signal=15%
BIOCARTA_IGF1_PATHWAY	BIOCARTA_IGF1_PATHWAY		15	-0.24060988	-0.6627909	0.875	0.9909823	1	3590	tags=40%, list=32%, signal=59%
XU_AKT1_TARGETS_6HR	XU_AKT1_TARGETS_6HR		17	-0.27455807	-0.66091067	0.7966102	0.9923441	1	4856	tags=59%, list=43%, signal=104%
WEINMANN_ADAPTATION_TO_HYPOXIA_DN	WEINMANN_ADAPTATION_TO_HYPOXIA_DN		27	-0.28656808	-0.660746	0.9508197	0.9917065	1	2682	tags=44%, list=24%, signal=58%
KEGG_CYTOSOLIC_DNA_SENSING_PATHWAY	KEGG_CYTOSOLIC_DNA_SENSING_PATHWAY		28	-0.22557308	-0.6593201	0.8727273	0.9924524	1	1638	tags=18%, list=15%, signal=21%
WU_CELL_MIGRATION	WU_CELL_MIGRATION		120	-0.22465712	-0.6593184	0.98214287	0.9915678	1	2557	tags=28%, list=23%, signal=35%
REACTOME_REGULATION_OF_INSULIN_SECRETION_BY_FREE_FATTY_ACIDS	REACTOME_REGULATION_OF_INSULIN_SECRETION_BY_FREE_FATTY_ACIDS		15	-0.2660551	-0.654774	0.88235295	0.99566674	1	1845	tags=20%, list=16%, signal=24%
BENPORATH_MYC_TARGETS_WITH_EBOX	BENPORATH_MYC_TARGETS_WITH_EBOX		151	-0.14865302	-0.6534666	0.95522386	0.9961912	1	4195	tags=42%, list=37%, signal=66%
TSENG_ADIPOGENIC_POTENTIAL_UP	TSENG_ADIPOGENIC_POTENTIAL_UP		25	-0.29737017	-0.65243113	0.94827586	0.99645084	1	2122	tags=24%, list=19%, signal=30%
KIM_GASTRIC_CANCER_CHEMOSENSITIVITY	KIM_GASTRIC_CANCER_CHEMOSENSITIVITY		60	-0.19234437	-0.6518688	0.94827586	0.9961522	1	2349	tags=23%, list=21%, signal=29%
SCHUETZ_BREAST_CANCER_DUCTAL_INVASIVE_DN	SCHUETZ_BREAST_CANCER_DUCTAL_INVASIVE_DN		47	-0.2221986	-0.65085083	0.9622642	0.99639976	1	2590	tags=32%, list=23%, signal=41%
LINDSTEDT_DENDRITIC_CELL_MATURATION_B	LINDSTEDT_DENDRITIC_CELL_MATURATION_B		35	-0.22680117	-0.6505378	0.796875	0.99580294	1	3570	tags=43%, list=32%, signal=63%
MCBRYAN_PUBERTAL_BREAST_5_6WK_DN	MCBRYAN_PUBERTAL_BREAST_5_6WK_DN		85	-0.19132191	-0.6491203	0.9649123	0.9963825	1	3834	tags=40%, list=34%, signal=60%
FOSTER_INFLAMMATORY_RESPONSE_LPS_DN	FOSTER_INFLAMMATORY_RESPONSE_LPS_DN		233	-0.19674051	-0.64901245	0.9672131	0.99560916	1	2473	tags=24%, list=22%, signal=31%
GESERICK_TERT_TARGETS_DN	GESERICK_TERT_TARGETS_DN		17	-0.26302913	-0.64607215	0.9259259	0.9977329	1	2459	tags=35%, list=22%, signal=45%
ZHAN_MULTIPLE_MYELOMA_MS_DN	ZHAN_MULTIPLE_MYELOMA_MS_DN		18	-0.23165447	-0.645539	0.9464286	0.9973632	1	2334	tags=22%, list=21%, signal=28%
STEARMAN_LUNG_CANCER_EARLY_VS_LATE_DN	STEARMAN_LUNG_CANCER_EARLY_VS_LATE_DN		46	-0.23539367	-0.64472646	0.9032258	0.99736536	1	1759	tags=22%, list=16%, signal=26%
MASSARWEH_RESPONSE_TO_ESTRADIOL	MASSARWEH_RESPONSE_TO_ESTRADIOL		37	-0.21303198	-0.6445777	1	0.996681	1	799	tags=11%, list=7%, signal=12%
SCHLOSSER_SERUM_RESPONSE_UP	SCHLOSSER_SERUM_RESPONSE_UP		77	-0.16975445	-0.6435389	0.9692308	0.99686295	1	3272	tags=31%, list=29%, signal=44%
GRAHAM_CML_QUIESCENT_VS_NORMAL_QUIESCENT_DN	GRAHAM_CML_QUIESCENT_VS_NORMAL_QUIESCENT_DN		24	-0.25860867	-0.6434679	0.962963	0.996008	1	921	tags=17%, list=8%, signal=18%
MOOTHA_GLUCONEOGENESIS	MOOTHA_GLUCONEOGENESIS		22	-0.27759343	-0.6431101	0.94736844	0.9954973	1	1136	tags=18%, list=10%, signal=20%
BREDEMEYER_RAG_SIGNALING_VIA_ATM_NOT_VIA_NFKB_DN	BREDEMEYER_RAG_SIGNALING_VIA_ATM_NOT_VIA_NFKB_DN		28	-0.2271605	-0.64227486	0.96428573	0.9955583	1	3095	tags=36%, list=28%, signal=49%
LIN_SILENCED_BY_TUMOR_MICROENVIRONMENT	LIN_SILENCED_BY_TUMOR_MICROENVIRONMENT		51	-0.23098506	-0.6421364	0.9649123	0.99488235	1	1523	tags=18%, list=14%, signal=20%
FUJII_YBX1_TARGETS_UP	FUJII_YBX1_TARGETS_UP		16	-0.29199374	-0.64176214	0.9122807	0.99447864	1	2682	tags=31%, list=24%, signal=41%
GENTILE_UV_RESPONSE_CLUSTER_D7	GENTILE_UV_RESPONSE_CLUSTER_D7		25	-0.21886069	-0.64161986	0.86206895	0.99369264	1	1726	tags=20%, list=15%, signal=24%
SEIDEN_ONCOGENESIS_BY_MET	SEIDEN_ONCOGENESIS_BY_MET		59	-0.2143453	-0.6409886	0.88235295	0.9933204	1	4061	tags=42%, list=36%, signal=66%
FLECHNER_BIOPSY_KIDNEY_TRANSPLANT_REJECTED_VS_OK_DN	FLECHNER_BIOPSY_KIDNEY_TRANSPLANT_REJECTED_VS_OK_DN		373	-0.16583109	-0.64070153	1	0.99271154	1	2215	tags=19%, list=20%, signal=23%
MIDORIKAWA_AMPLIFIED_IN_LIVER_CANCER	MIDORIKAWA_AMPLIFIED_IN_LIVER_CANCER		26	-0.24268964	-0.6390954	0.8955224	0.99350214	1	2739	tags=35%, list=24%, signal=46%
SCHEIDEREIT_IKK_INTERACTING_PROTEINS	SCHEIDEREIT_IKK_INTERACTING_PROTEINS		15	-0.24687487	-0.638617	0.93333334	0.9930472	1	4784	tags=60%, list=43%, signal=105%
BIOCARTA_TNFR1_PATHWAY	BIOCARTA_TNFR1_PATHWAY		19	-0.20524925	-0.63829356	0.79310346	0.99244046	1	2970	tags=26%, list=27%, signal=36%
ST_GA12_PATHWAY	ST_GA12_PATHWAY		16	-0.22199796	-0.63701385	0.93333334	0.99268824	1	2430	tags=25%, list=22%, signal=32%
YEGNASUBRAMANIAN_PROSTATE_CANCER	YEGNASUBRAMANIAN_PROSTATE_CANCER		70	-0.20607081	-0.6359531	1	0.9929649	1	1454	tags=17%, list=13%, signal=20%
REACTOME_DOWN_STREAM_SIGNAL_TRANSDUCTION	REACTOME_DOWN_STREAM_SIGNAL_TRANSDUCTION		25	-0.21180968	-0.6359346	0.89285713	0.9921062	1	2447	tags=24%, list=22%, signal=31%
KEGG_OLFACTORY_TRANSDUCTION	KEGG_OLFACTORY_TRANSDUCTION		17	-0.25827172	-0.63589054	0.92727274	0.99129885	1	1919	tags=24%, list=17%, signal=28%
IVANOVA_HEMATOPOIESIS_MATURE_CELL	IVANOVA_HEMATOPOIESIS_MATURE_CELL		88	-0.20442149	-0.63547087	0.984127	0.9907509	1	1931	tags=19%, list=17%, signal=23%
LUI_THYROID_CANCER_CLUSTER_2	LUI_THYROID_CANCER_CLUSTER_2		25	-0.2344982	-0.63536626	0.92727274	0.98995453	1	338	tags=8%, list=3%, signal=8%
WINTER_HYPOXIA_METAGENE	WINTER_HYPOXIA_METAGENE		149	-0.1904829	-0.633359	0.9516129	0.9907593	1	3565	tags=37%, list=32%, signal=53%
DORN_ADENOVIRUS_INFECTION_32HR_DN	DORN_ADENOVIRUS_INFECTION_32HR_DN		27	-0.21699952	-0.63306516	0.9	0.99021655	1	695	tags=11%, list=6%, signal=12%
EHLERS_ANEUPLOIDY_UP	EHLERS_ANEUPLOIDY_UP		27	-0.20127173	-0.632619	0.9491525	0.98973715	1	1527	tags=15%, list=14%, signal=17%
MUNSHI_MULTIPLE_MYELOMA_UP	MUNSHI_MULTIPLE_MYELOMA_UP		44	-0.19374517	-0.63087493	0.9322034	0.9905843	1	2545	tags=25%, list=23%, signal=32%
COLDREN_GEFITINIB_RESISTANCE_UP	COLDREN_GEFITINIB_RESISTANCE_UP		41	-0.19941919	-0.6281771	0.969697	0.99214685	1	1355	tags=15%, list=12%, signal=17%
KERLEY_RESPONSE_TO_CISPLATIN_UP	KERLEY_RESPONSE_TO_CISPLATIN_UP		29	-0.24872404	-0.62786114	0.9056604	0.99158186	1	296	tags=10%, list=3%, signal=11%
ABE_INNER_EAR	ABE_INNER_EAR		18	-0.26472676	-0.6272174	0.92727274	0.99135107	1	2386	tags=33%, list=21%, signal=42%
KEGG_GLYCOSAMINOGLYCAN_BIOSYNTHESIS_HEPARAN_SULFATE	KEGG_GLYCOSAMINOGLYCAN_BIOSYNTHESIS_HEPARAN_SULFATE		19	-0.2540617	-0.62569606	0.95348835	0.99215096	1	2119	tags=21%, list=19%, signal=26%
VALK_AML_WITH_CEBPA	VALK_AML_WITH_CEBPA		24	-0.22950763	-0.6248158	0.9444444	0.99205506	1	3201	tags=42%, list=29%, signal=58%
GOZGIT_ESR1_TARGETS_UP	GOZGIT_ESR1_TARGETS_UP		79	-0.18689208	-0.6243999	1	0.9915599	1	2057	tags=22%, list=18%, signal=26%
BIOCARTA_PYK2_PATHWAY	BIOCARTA_PYK2_PATHWAY		17	-0.21439292	-0.6235536	0.890625	0.99134374	1	3590	tags=41%, list=32%, signal=61%
HOOI_ST7_TARGETS_UP	HOOI_ST7_TARGETS_UP		39	-0.22963718	-0.62243974	1	0.9915667	1	1476	tags=18%, list=13%, signal=21%
ST_PHOSPHOINOSITIDE_3_KINASE_PATHWAY	ST_PHOSPHOINOSITIDE_3_KINASE_PATHWAY		24	-0.21411696	-0.62202823	0.9411765	0.99105585	1	1356	tags=13%, list=12%, signal=14%
BIOCARTA_INSULIN_PATHWAY	BIOCARTA_INSULIN_PATHWAY		15	-0.23163167	-0.6213589	0.9508197	0.9908454	1	3590	tags=40%, list=32%, signal=59%
STEARMAN_LUNG_CANCER_EARLY_VS_LATE_UP	STEARMAN_LUNG_CANCER_EARLY_VS_LATE_UP		90	-0.17819014	-0.62054324	0.9230769	0.9905999	1	3394	tags=36%, list=30%, signal=51%
KOKKINAKIS_METHIONINE_DEPRIVATION_96HR_UP	KOKKINAKIS_METHIONINE_DEPRIVATION_96HR_UP		75	-0.2043873	-0.6197559	0.9491525	0.9904837	1	2583	tags=28%, list=23%, signal=36%
VANHARANTA_UTERINE_FIBROID_WITH_7Q_DELETION_DN	VANHARANTA_UTERINE_FIBROID_WITH_7Q_DELETION_DN		17	-0.22362222	-0.61812156	0.9	0.99098265	1	1202	tags=18%, list=11%, signal=20%
REACTOME_TRANSMISSION_ACROSS_CHEMICAL_SYNAPSES	REACTOME_TRANSMISSION_ACROSS_CHEMICAL_SYNAPSES		92	-0.19394282	-0.6175809	0.9814815	0.990535	1	1169	tags=14%, list=10%, signal=16%
SENESE_HDAC3_TARGETS_UP	SENESE_HDAC3_TARGETS_UP		258	-0.1803625	-0.6158497	0.983871	0.99104124	1	2960	tags=29%, list=26%, signal=39%
MANALO_HYPOXIA_UP	MANALO_HYPOXIA_UP		128	-0.22029166	-0.6146319	0.9285714	0.99108225	1	2543	tags=28%, list=23%, signal=36%
FAELT_B_CLL_WITH_VH3_21_UP	FAELT_B_CLL_WITH_VH3_21_UP		30	-0.19505323	-0.6127314	0.9206349	0.9917618	1	4500	tags=43%, list=40%, signal=72%
MARTINEZ_RESPONSE_TO_TRABECTEDIN	MARTINEZ_RESPONSE_TO_TRABECTEDIN		26	-0.19905204	-0.609879	0.92156863	0.9930234	1	1353	tags=15%, list=12%, signal=17%
LIANG_HEMATOPOIESIS_STEM_CELL_NUMBER_SMALL_VS_HUGE_UP	LIANG_HEMATOPOIESIS_STEM_CELL_NUMBER_SMALL_VS_HUGE_UP		27	-0.21592519	-0.6091709	0.96153843	0.99277914	1	381	tags=7%, list=3%, signal=8%
ELVIDGE_HIF1A_TARGETS_DN	ELVIDGE_HIF1A_TARGETS_DN		58	-0.22913119	-0.6087123	0.93333334	0.9924179	1	2543	tags=29%, list=23%, signal=38%
KOBAYASHI_EGFR_SIGNALING_24HR_UP	KOBAYASHI_EGFR_SIGNALING_24HR_UP		56	-0.19304119	-0.6086685	0.96428573	0.99158865	1	3732	tags=39%, list=33%, signal=59%
WEIGEL_OXIDATIVE_STRESS_RESPONSE	WEIGEL_OXIDATIVE_STRESS_RESPONSE		19	-0.21727304	-0.6080477	0.92727274	0.99128	1	2337	tags=26%, list=21%, signal=33%
BROWNE_HCMV_INFECTION_2HR_DN	BROWNE_HCMV_INFECTION_2HR_DN		31	-0.2258543	-0.6076219	0.9122807	0.9907138	1	903	tags=16%, list=8%, signal=17%
KEGG_GLYCOSPHINGOLIPID_BIOSYNTHESIS_GANGLIO_SERIES	KEGG_GLYCOSPHINGOLIPID_BIOSYNTHESIS_GANGLIO_SERIES		15	-0.26098305	-0.6074359	0.90909094	0.9899884	1	81	tags=7%, list=1%, signal=7%
AMIT_EGF_RESPONSE_120_MCF10A	AMIT_EGF_RESPONSE_120_MCF10A		26	-0.22837932	-0.6068201	0.8113208	0.9896591	1	2707	tags=31%, list=24%, signal=40%
SMITH_TERT_TARGETS_DN	SMITH_TERT_TARGETS_DN		49	-0.21105868	-0.6067649	0.9814815	0.98884404	1	1260	tags=14%, list=11%, signal=16%
REACTOME_NUCLEAR_EVENTS_KINASE_AND_TRANSCRIPTION_FACTOR_ACTIVATION	REACTOME_NUCLEAR_EVENTS_KINASE_AND_TRANSCRIPTION_FACTOR_ACTIVATION		15	-0.23602784	-0.6048644	0.91071427	0.98928136	1	2430	tags=20%, list=22%, signal=26%
REN_ALVEOLAR_RHABDOMYOSARCOMA_DN	REN_ALVEOLAR_RHABDOMYOSARCOMA_DN		312	-0.20897497	-0.6032446	0.91525424	0.98968273	1	2989	tags=30%, list=27%, signal=40%
RODRIGUES_THYROID_CARCINOMA_ANAPLASTIC_DN	RODRIGUES_THYROID_CARCINOMA_ANAPLASTIC_DN		263	-0.17478351	-0.60214365	1	0.9895402	1	2343	tags=23%, list=21%, signal=28%
KEGG_ALPHA_LINOLENIC_ACID_METABOLISM	KEGG_ALPHA_LINOLENIC_ACID_METABOLISM		15	-0.24336344	-0.60207087	0.9787234	0.988768	1	717	tags=13%, list=6%, signal=14%
RODWELL_AGING_KIDNEY_NO_BLOOD_UP	RODWELL_AGING_KIDNEY_NO_BLOOD_UP		104	-0.23076895	-0.60119724	0.9661017	0.98861605	1	1738	tags=22%, list=16%, signal=26%
MAHAJAN_RESPONSE_TO_IL1A_UP	MAHAJAN_RESPONSE_TO_IL1A_UP		45	-0.21906264	-0.59929	0.98333335	0.9890695	1	1115	tags=16%, list=10%, signal=17%
SIG_IL4RECEPTOR_IN_B_LYPHOCYTES	SIG_IL4RECEPTOR_IN_B_LYPHOCYTES		16	-0.20195536	-0.5989896	0.86885244	0.9883849	1	3590	tags=31%, list=32%, signal=46%
GRABARCZYK_BCL11B_TARGETS_UP	GRABARCZYK_BCL11B_TARGETS_UP		41	-0.19585225	-0.5988674	0.9508197	0.9876377	1	3787	tags=41%, list=34%, signal=62%
BROWNE_HCMV_INFECTION_6HR_DN	BROWNE_HCMV_INFECTION_6HR_DN		89	-0.1625219	-0.59824824	1	0.987182	1	3210	tags=30%, list=29%, signal=42%
BIOCARTA_HIVNEF_PATHWAY	BIOCARTA_HIVNEF_PATHWAY		33	-0.19018996	-0.5979679	0.9122807	0.98656213	1	651	tags=9%, list=6%, signal=10%
BIOCARTA_MAPK_PATHWAY	BIOCARTA_MAPK_PATHWAY		56	-0.163811	-0.5976912	0.9322034	0.98594636	1	2816	tags=21%, list=25%, signal=28%
BERENJENO_ROCK_SIGNALING_NOT_VIA_RHOA_DN	BERENJENO_ROCK_SIGNALING_NOT_VIA_RHOA_DN		29	-0.21750529	-0.59750295	0.9310345	0.98526096	1	2828	tags=31%, list=25%, signal=41%
TIEN_INTESTINE_PROBIOTICS_2HR_DN	TIEN_INTESTINE_PROBIOTICS_2HR_DN		42	-0.1872567	-0.5957451	0.9655172	0.9856312	1	2681	tags=24%, list=24%, signal=31%
HSC_MATURE_FETAL	HSC_MATURE_FETAL		16	-0.22456028	-0.5942134	1	0.9859051	1	3126	tags=38%, list=28%, signal=52%
FLECHNER_PBL_KIDNEY_TRANSPLANT_REJECTED_VS_OK_DN	FLECHNER_PBL_KIDNEY_TRANSPLANT_REJECTED_VS_OK_DN		33	-0.17094408	-0.5931002	0.96363634	0.98585373	1	3067	tags=27%, list=27%, signal=37%
BIOCARTA_IL1R_PATHWAY	BIOCARTA_IL1R_PATHWAY		18	-0.20883715	-0.59243226	0.9811321	0.9852969	1	2111	tags=22%, list=19%, signal=27%
TAKEDA_TARGETS_OF_NUP98_HOXA9_FUSION_6HR_DN	TAKEDA_TARGETS_OF_NUP98_HOXA9_FUSION_6HR_DN		23	-0.24453501	-0.58957434	0.9830508	0.9861436	1	1755	tags=22%, list=16%, signal=26%
DAVICIONI_TARGETS_OF_PAX_FOXO1_FUSIONS_DN	DAVICIONI_TARGETS_OF_PAX_FOXO1_FUSIONS_DN		38	-0.22628824	-0.5856762	0.9491525	0.9878911	1	1297	tags=16%, list=12%, signal=18%
MCCLUNG_CREB1_TARGETS_DN	MCCLUNG_CREB1_TARGETS_DN		42	-0.18030296	-0.58565784	1	0.9871304	1	2997	tags=33%, list=27%, signal=45%
AMUNDSON_POOR_SURVIVAL_AFTER_GAMMA_RADIATION_2G	AMUNDSON_POOR_SURVIVAL_AFTER_GAMMA_RADIATION_2G		93	-0.18406428	-0.5855644	0.9411765	0.98634905	1	2452	tags=27%, list=22%, signal=34%
MOLENAAR_TARGETS_OF_CCND1_AND_CDK4_UP	MOLENAAR_TARGETS_OF_CCND1_AND_CDK4_UP		28	-0.2181254	-0.58453023	0.9787234	0.98613095	1	819	tags=11%, list=7%, signal=12%
KYNG_DNA_DAMAGE_UP	KYNG_DNA_DAMAGE_UP		66	-0.17684405	-0.58165103	0.96875	0.987546	1	2866	tags=27%, list=26%, signal=36%
BERNARD_PPAPDC1B_TARGETS_UP	BERNARD_PPAPDC1B_TARGETS_UP		18	-0.19671781	-0.579999	0.85714287	0.9876567	1	3917	tags=33%, list=35%, signal=51%
BIOCARTA_PTDINS_PATHWAY	BIOCARTA_PTDINS_PATHWAY		16	-0.1917133	-0.57597333	0.94545454	0.98926586	1	2928	tags=25%, list=26%, signal=34%
BIOCARTA_IGF1R_PATHWAY	BIOCARTA_IGF1R_PATHWAY		15	-0.20617236	-0.57480025	0.984127	0.9891409	1	4403	tags=40%, list=39%, signal=66%
REACTOME_SIGNALING_BY_PDGF	REACTOME_SIGNALING_BY_PDGF		48	-0.21606752	-0.57321906	0.92727274	0.9893498	1	2447	tags=27%, list=22%, signal=35%
JI_METASTASIS_REPRESSED_BY_STK11	JI_METASTASIS_REPRESSED_BY_STK11		17	-0.23450789	-0.56938034	0.98245615	0.99091613	1	1115	tags=18%, list=10%, signal=20%
BARRIER_CANCER_RELAPSE_NORMAL_SAMPLE_DN	BARRIER_CANCER_RELAPSE_NORMAL_SAMPLE_DN		15	-0.19469751	-0.56903327	0.9423077	0.9901992	1	3153	tags=33%, list=28%, signal=46%
BIOCARTA_HDAC_PATHWAY	BIOCARTA_HDAC_PATHWAY		18	-0.20737109	-0.5670217	0.9655172	0.9902379	1	916	tags=11%, list=8%, signal=12%
UZONYI_RESPONSE_TO_LEUKOTRIENE_AND_THROMBIN	UZONYI_RESPONSE_TO_LEUKOTRIENE_AND_THROMBIN		28	-0.24750178	-0.56622696	0.962963	0.98982763	1	1314	tags=18%, list=12%, signal=20%
ZHAN_MULTIPLE_MYELOMA_UP	ZHAN_MULTIPLE_MYELOMA_UP		31	-0.16139194	-0.5659145	0.96825397	0.989135	1	3453	tags=26%, list=31%, signal=37%
HUMMEL_BURKITTS_LYMPHOMA_UP	HUMMEL_BURKITTS_LYMPHOMA_UP		18	-0.24660563	-0.56409156	0.93333334	0.9893275	1	2700	tags=33%, list=24%, signal=44%
ZHAN_MULTIPLE_MYELOMA_LB_UP	ZHAN_MULTIPLE_MYELOMA_LB_UP		21	-0.20849782	-0.56329316	0.9583333	0.9889983	1	638	tags=10%, list=6%, signal=10%
ENGELMANN_CANCER_PROGENITORS_DN	ENGELMANN_CANCER_PROGENITORS_DN		34	-0.19521548	-0.56321573	1	0.98820513	1	2307	tags=24%, list=21%, signal=30%
ONDER_CDH1_TARGETS_1_UP	ONDER_CDH1_TARGETS_1_UP		80	-0.1718506	-0.5548267	0.9818182	0.99168855	1	3292	tags=34%, list=29%, signal=47%
JAEGER_METASTASIS_DN	JAEGER_METASTASIS_DN		145	-0.20307176	-0.55222535	1	0.9920196	1	1251	tags=14%, list=11%, signal=15%
TAKEDA_TARGETS_OF_NUP98_HOXA9_FUSION_16D_DN	TAKEDA_TARGETS_OF_NUP98_HOXA9_FUSION_16D_DN		63	-0.18330982	-0.55086803	1	0.99197614	1	3597	tags=40%, list=32%, signal=58%
HAMAI_APOPTOSIS_VIA_TRAIL_DN	HAMAI_APOPTOSIS_VIA_TRAIL_DN		91	-0.16827928	-0.54579866	1	0.99327594	1	2301	tags=21%, list=21%, signal=26%
BIOCARTA_MPR_PATHWAY	BIOCARTA_MPR_PATHWAY		22	-0.18205985	-0.541531	0.9649123	0.9939882	1	2938	tags=27%, list=26%, signal=37%
RIZKI_TUMOR_INVASIVENESS_2D_UP	RIZKI_TUMOR_INVASIVENESS_2D_UP		47	-0.14040075	-0.5407583	0.9661017	0.9934565	1	4171	tags=43%, list=37%, signal=68%
IVANOVA_HEMATOPOIESIS_STEM_CELL	IVANOVA_HEMATOPOIESIS_STEM_CELL		61	-0.16681732	-0.5374174	1	0.9939493	1	1190	tags=11%, list=11%, signal=13%
CHIARADONNA_NEOPLASTIC_TRANSFORMATION_CDC25_DN	CHIARADONNA_NEOPLASTIC_TRANSFORMATION_CDC25_DN		129	-0.17750502	-0.536067	1	0.99360013	1	2446	tags=26%, list=22%, signal=32%
REACTOME_TRNA_AMINOACYLATION	REACTOME_TRNA_AMINOACYLATION		18	-0.17522861	-0.5325502	0.9491525	0.9941162	1	2528	tags=22%, list=23%, signal=29%
SCIAN_INVERSED_TARGETS_OF_TP53_AND_TP73_DN	SCIAN_INVERSED_TARGETS_OF_TP53_AND_TP73_DN		20	-0.18083727	-0.5309922	0.9677419	0.9939163	1	2369	tags=20%, list=21%, signal=25%
SIG_CHEMOTAXIS	SIG_CHEMOTAXIS		31	-0.17563196	-0.5304383	1	0.99331886	1	1989	tags=16%, list=18%, signal=20%
FERNANDEZ_BOUND_BY_MYC	FERNANDEZ_BOUND_BY_MYC		125	-0.1295522	-0.5304003	1	0.9925188	1	2665	tags=22%, list=24%, signal=28%
APPIERTO_RESPONSE_TO_FENRETINIDE_DN	APPIERTO_RESPONSE_TO_FENRETINIDE_DN		23	-0.17554183	-0.5299107	0.9074074	0.9919728	1	4651	tags=52%, list=42%, signal=89%
CHANG_CORE_SERUM_RESPONSE_DN	CHANG_CORE_SERUM_RESPONSE_DN		19	-0.19244389	-0.528688	1	0.9915687	1	4124	tags=42%, list=37%, signal=67%
LUI_THYROID_CANCER_PAX8_PPARG_UP	LUI_THYROID_CANCER_PAX8_PPARG_UP		27	-0.17673536	-0.5286474	1	0.99078196	1	1384	tags=15%, list=12%, signal=17%
THEILGAARD_NEUTROPHIL_AT_SKIN_WOUND_UP	THEILGAARD_NEUTROPHIL_AT_SKIN_WOUND_UP		51	-0.1663529	-0.5245679	0.984375	0.99133205	1	2535	tags=24%, list=23%, signal=30%
KEGG_METABOLISM_OF_XENOBIOTICS_BY_CYTOCHROME_P450	KEGG_METABOLISM_OF_XENOBIOTICS_BY_CYTOCHROME_P450		28	-0.19450712	-0.51881725	1	0.9921796	1	1500	tags=18%, list=13%, signal=21%
GARGALOVIC_RESPONSE_TO_OXIDIZED_PHOSPHOLIPIDS_YELLOW_UP	GARGALOVIC_RESPONSE_TO_OXIDIZED_PHOSPHOLIPIDS_YELLOW_UP		15	-0.17647521	-0.5040864	0.9672131	0.99556994	1	2722	tags=27%, list=24%, signal=35%
ST_GAQ_PATHWAY	ST_GAQ_PATHWAY		17	-0.18319729	-0.49506846	1	0.99689305	1	3353	tags=35%, list=30%, signal=50%
GARGALOVIC_RESPONSE_TO_OXIDIZED_PHOSPHOLIPIDS_BLACK_UP	GARGALOVIC_RESPONSE_TO_OXIDIZED_PHOSPHOLIPIDS_BLACK_UP		20	-0.1854162	-0.49437225	0.9782609	0.9962154	1	3233	tags=35%, list=29%, signal=49%
BOYLAN_MULTIPLE_MYELOMA_D_DN	BOYLAN_MULTIPLE_MYELOMA_D_DN		51	-0.17464127	-0.489163	1	0.99665004	1	2067	tags=18%, list=18%, signal=22%
GENTILE_UV_RESPONSE_CLUSTER_D8	GENTILE_UV_RESPONSE_CLUSTER_D8		19	-0.19575337	-0.48820192	0.983871	0.99611807	1	2723	tags=26%, list=24%, signal=35%
KEGG_BIOSYNTHESIS_OF_UNSATURATED_FATTY_ACIDS	KEGG_BIOSYNTHESIS_OF_UNSATURATED_FATTY_ACIDS		18	-0.18535139	-0.48775697	1	0.9954726	1	376	tags=6%, list=3%, signal=6%
KEGG_AMINOACYL_TRNA_BIOSYNTHESIS	KEGG_AMINOACYL_TRNA_BIOSYNTHESIS		18	-0.16164818	-0.4869174	0.98333335	0.99481875	1	2528	tags=22%, list=23%, signal=29%
YAO_TEMPORAL_RESPONSE_TO_PROGESTERONE_CLUSTER_11	YAO_TEMPORAL_RESPONSE_TO_PROGESTERONE_CLUSTER_11		77	-0.14447379	-0.47908092	1	0.99539596	1	4272	tags=45%, list=38%, signal=73%
NOJIMA_SFRP2_TARGETS_DN	NOJIMA_SFRP2_TARGETS_DN		15	-0.22066298	-0.47416317	0.96428573	0.99562645	1	2287	tags=27%, list=20%, signal=33%
BIOCARTA_RAS_PATHWAY	BIOCARTA_RAS_PATHWAY		17	-0.16987412	-0.4598168	1	0.9970033	1	2928	tags=29%, list=26%, signal=40%
PARK_TRETINOIN_RESPONSE_AND_RARA_PLZF_FUSION	PARK_TRETINOIN_RESPONSE_AND_RARA_PLZF_FUSION		16	-0.20493509	-0.44505283	0.9836066	0.998295	1	1215	tags=13%, list=11%, signal=14%
VERRECCHIA_EARLY_RESPONSE_TO_TGFB1	VERRECCHIA_EARLY_RESPONSE_TO_TGFB1		39	-0.17942777	-0.44213277	0.9655172	0.99796605	1	2543	tags=26%, list=23%, signal=33%
MORI_EMU_MYC_LYMPHOMA_BY_ONSET_TIME_DN	MORI_EMU_MYC_LYMPHOMA_BY_ONSET_TIME_DN		16	-0.17096755	-0.43253246	1	0.9981759	1	423	tags=6%, list=4%, signal=6%
ST_B_CELL_ANTIGEN_RECEPTOR	ST_B_CELL_ANTIGEN_RECEPTOR		26	-0.14587773	-0.41901296	1	0.99878633	1	4396	tags=46%, list=39%, signal=76%
IIZUKA_LIVER_CANCER_PROGRESSION_G2_G3_UP	IIZUKA_LIVER_CANCER_PROGRESSION_G2_G3_UP		15	-0.16308494	-0.41542727	1	0.9983277	1	3574	tags=33%, list=32%, signal=49%
BANDRES_RESPONSE_TO_CARMUSTIN_MGMT_24HR_DN	BANDRES_RESPONSE_TO_CARMUSTIN_MGMT_24HR_DN		22	-0.140478	-0.41303492	1	0.99777806	1	4402	tags=45%, list=39%, signal=75%
NIKOLSKY_BREAST_CANCER_1Q21_AMPLICON	NIKOLSKY_BREAST_CANCER_1Q21_AMPLICON		26	-0.13218737	-0.40209478	1	0.9978218	1	4735	tags=50%, list=42%, signal=86%
AMIT_DELAYED_EARLY_GENES	AMIT_DELAYED_EARLY_GENES		15	-0.13715403	-0.33205223	1	1	1	2402	tags=20%, list=21%, signal=25%
DANG_MYC_TARGETS_DN	DANG_MYC_TARGETS_DN		24	-0.113423534	-0.30122107	1	0.99973565	1	3516	tags=33%, list=31%, signal=48%
