# Supplementary material for: A genomic analysis of mouse models of breast cancer reveals molecular features of mouse models and relationships to human breast cancer
Source: Breast Cancer Res. 2014 Jun 5;16(3):R59. doi: 10.1186/bcr3672 (PMC4078930; doi:10.1186/bcr3672)
Supplement: Additional file 11 — GSEA for mouse models compared to all other models or to mammary gland development. Listed by model. [file bcr3672-S11.zip › AdditionalFile11/p53_T121/Vs_other_models/C2/Upregulated_in_p53T121_vs_otherModels.txt]

NAME	GS<br> follow link to MSigDB	GS DETAILS	SIZE	ES	NES	NOM p-val	FDR q-val	FWER p-val	RANK AT MAX	LEADING EDGE
REACTOME_SEMA4D_INDUCED_CELL_MIGRATION_AND_GROWTH_CONE_COLLAPSE	REACTOME_SEMA4D_INDUCED_CELL_MIGRATION_AND_GROWTH_CONE_COLLAPSE	Details ...	16	0.6264673	1.8343598	0.02631579	1	0.57	3328	tags=63%, list=30%, signal=89%
REACTOME_SEMA4D_IN_SEMAPHORIN_SIGNALING	REACTOME_SEMA4D_IN_SEMAPHORIN_SIGNALING	Details ...	19	0.6275804	1.8031125	0	1	0.61	3328	tags=63%, list=30%, signal=90%
YU_MYC_TARGETS_DN	YU_MYC_TARGETS_DN	Details ...	42	0.60693634	1.6837604	0.04761905	1	0.77	2597	tags=52%, list=23%, signal=68%
LANDIS_ERBB2_BREAST_PRENEOPLASTIC_DN	LANDIS_ERBB2_BREAST_PRENEOPLASTIC_DN	Details ...	45	0.6236986	1.6304345	0.08510638	1	0.86	1579	tags=47%, list=14%, signal=54%
VALK_AML_CLUSTER_10	VALK_AML_CLUSTER_10	Details ...	18	0.6400257	1.6254522	0.045454547	1	0.86	2293	tags=39%, list=20%, signal=49%
KLEIN_PRIMARY_EFFUSION_LYMPHOMA_DN	KLEIN_PRIMARY_EFFUSION_LYMPHOMA_DN	Details ...	37	0.5832882	1.5838487	0.025641026	1	0.9	2098	tags=51%, list=19%, signal=63%
REACTOME_PI3K_CASCADE	REACTOME_PI3K_CASCADE	Details ...	26	0.5119404	1.5740368	0.022222223	1	0.9	2939	tags=50%, list=26%, signal=68%
VALK_AML_CLUSTER_7	VALK_AML_CLUSTER_7	Details ...	17	0.61931974	1.5655731	0.02	1	0.9	1712	tags=53%, list=15%, signal=62%
NIKOLSKY_BREAST_CANCER_12Q13_Q21_AMPLICON	NIKOLSKY_BREAST_CANCER_12Q13_Q21_AMPLICON	Details ...	20	0.5132497	1.5438768	0.06382979	1	0.92	3395	tags=65%, list=30%, signal=93%
HOFFMANN_LARGE_TO_SMALL_PRE_BII_LYMPHOCYTE_DN	HOFFMANN_LARGE_TO_SMALL_PRE_BII_LYMPHOCYTE_DN	Details ...	31	0.4922661	1.5421212	0.028571429	1	0.92	2082	tags=39%, list=19%, signal=47%
MORI_IMMATURE_B_LYMPHOCYTE_UP	MORI_IMMATURE_B_LYMPHOCYTE_UP	Details ...	36	0.5047732	1.5267149	0.11363637	1	0.93	2127	tags=42%, list=19%, signal=51%
REACTOME_DOWNSTREAM_SIGNALING_OF_ACTIVATED_FGFR	REACTOME_DOWNSTREAM_SIGNALING_OF_ACTIVATED_FGFR	Details ...	29	0.50103813	1.5218971	0.023809524	1	0.93	2939	tags=48%, list=26%, signal=65%
BIOCARTA_CTCF_PATHWAY	BIOCARTA_CTCF_PATHWAY	Details ...	15	0.6213659	1.5118246	0.04255319	1	0.93	737	tags=27%, list=7%, signal=29%
SENGUPTA_EBNA1_ANTICORRELATED	SENGUPTA_EBNA1_ANTICORRELATED	Details ...	73	0.431907	1.4980174	0.06666667	1	0.95	2732	tags=45%, list=24%, signal=59%
REACTOME_HORMONE_BIOSYNTHESIS	REACTOME_HORMONE_BIOSYNTHESIS	Details ...	36	0.52289075	1.4858568	0.04347826	1	0.98	2112	tags=50%, list=19%, signal=61%
REACTOME_GENERATION_OF_SECOND_MESSENGER_MOLECULES	REACTOME_GENERATION_OF_SECOND_MESSENGER_MOLECULES	Details ...	16	0.64221406	1.4773127	0.125	1	0.98	1212	tags=56%, list=11%, signal=63%
KEGG_MELANOMA	KEGG_MELANOMA	Details ...	40	0.4410424	1.4739279	0.023809524	1	0.98	2720	tags=48%, list=24%, signal=63%
REACTOME_PHOSPHOLIPASE_CMEDIATED_CASCADE	REACTOME_PHOSPHOLIPASE_CMEDIATED_CASCADE	Details ...	16	0.59345794	1.4616181	0.044444446	1	0.99	2680	tags=63%, list=24%, signal=82%
MORI_LARGE_PRE_BII_LYMPHOCYTE_DN	MORI_LARGE_PRE_BII_LYMPHOCYTE_DN	Details ...	34	0.58864796	1.4557512	0.13157895	1	0.99	2215	tags=56%, list=20%, signal=69%
VALK_AML_CLUSTER_9	VALK_AML_CLUSTER_9	Details ...	21	0.591909	1.4516493	0.046511628	1	0.99	1569	tags=43%, list=14%, signal=50%
REACTOME_FRS2MEDIATED_CASCADE	REACTOME_FRS2MEDIATED_CASCADE	Details ...	19	0.55407876	1.451328	0.06521739	1	0.99	2680	tags=53%, list=24%, signal=69%
MARSON_FOXP3_TARGETS_STIMULATED_UP	MARSON_FOXP3_TARGETS_STIMULATED_UP	Details ...	16	0.6555874	1.4492706	0.083333336	1	0.99	2244	tags=56%, list=20%, signal=70%
LANDIS_BREAST_CANCER_PROGRESSION_DN	LANDIS_BREAST_CANCER_PROGRESSION_DN	Details ...	57	0.66376245	1.4461925	0.1590909	1	0.99	1674	tags=56%, list=15%, signal=66%
LANDIS_ERBB2_BREAST_TUMORS_65_DN	LANDIS_ERBB2_BREAST_TUMORS_65_DN	Details ...	30	0.65437585	1.4399934	0.19512194	1	0.99	1371	tags=53%, list=12%, signal=61%
CHIANG_LIVER_CANCER_SUBCLASS_PROLIFERATION_DN	CHIANG_LIVER_CANCER_SUBCLASS_PROLIFERATION_DN	Details ...	103	0.4697962	1.43827	0.07017544	1	0.99	2747	tags=49%, list=25%, signal=64%
HAHTOLA_SEZARY_SYNDROM_DN	HAHTOLA_SEZARY_SYNDROM_DN	Details ...	22	0.6248776	1.4378018	0.0625	1	1	1850	tags=45%, list=17%, signal=54%
ASTIER_INTEGRIN_SIGNALING	ASTIER_INTEGRIN_SIGNALING	Details ...	36	0.41667986	1.4277182	0.083333336	1	1	1255	tags=25%, list=11%, signal=28%
LASTOWSKA_COAMPLIFIED_WITH_MYCN	LASTOWSKA_COAMPLIFIED_WITH_MYCN	Details ...	22	0.4953524	1.4244388	0.09090909	1	1	1340	tags=36%, list=12%, signal=41%
ZHAN_MULTIPLE_MYELOMA_CD2_UP	ZHAN_MULTIPLE_MYELOMA_CD2_UP	Details ...	20	0.5211091	1.4143043	0.071428575	1	1	893	tags=30%, list=8%, signal=33%
REACTOME_SMOOTH_MUSCLE_CONTRACTION	REACTOME_SMOOTH_MUSCLE_CONTRACTION	Details ...	17	0.5506082	1.4133328	0.19148937	1	1	970	tags=35%, list=9%, signal=39%
NOUZOVA_METHYLATED_IN_APL	NOUZOVA_METHYLATED_IN_APL	Details ...	22	0.51003146	1.412105	0.11363637	1	1	2985	tags=59%, list=27%, signal=80%
REACTOME_REGULATION_OF_LIPID_METABOLISM_BY_PEROXISOME_PROLIFERATOR_ACTIVATED_RECEPTOR_ALPHA	REACTOME_REGULATION_OF_LIPID_METABOLISM_BY_PEROXISOME_PROLIFERATOR_ACTIVATED_RECEPTOR_ALPHA	Details ...	40	0.5266864	1.4102437	0.06666667	1	1	2813	tags=52%, list=25%, signal=70%
FONTAINE_PAPILLARY_THYROID_CARCINOMA_UP	FONTAINE_PAPILLARY_THYROID_CARCINOMA_UP	Details ...	35	0.45098084	1.4038829	0.0625	1	1	2021	tags=37%, list=18%, signal=45%
FINAK_BREAST_CANCER_SDPP_SIGNATURE	FINAK_BREAST_CANCER_SDPP_SIGNATURE	Details ...	17	0.599439	1.403212	0.06382979	1	1	1568	tags=47%, list=14%, signal=55%
REACTOME_INTRINSIC_PATHWAY	REACTOME_INTRINSIC_PATHWAY	Details ...	15	0.60322213	1.3938197	0.071428575	1	1	2143	tags=60%, list=19%, signal=74%
SMID_BREAST_CANCER_NORMAL_LIKE_UP	SMID_BREAST_CANCER_NORMAL_LIKE_UP	Details ...	273	0.49522585	1.3905443	0.13953489	1	1	1952	tags=42%, list=17%, signal=50%
REACTOME_SHCMEDIATED_CASCADE	REACTOME_SHCMEDIATED_CASCADE	Details ...	16	0.5455746	1.3823378	0.06666667	1	1	2680	tags=63%, list=24%, signal=82%
FARMER_BREAST_CANCER_CLUSTER_1	FARMER_BREAST_CANCER_CLUSTER_1	Details ...	26	0.6555002	1.3808911	0.102564104	1	1	1579	tags=50%, list=14%, signal=58%
LANDIS_ERBB2_BREAST_TUMORS_324_DN	LANDIS_ERBB2_BREAST_TUMORS_324_DN	Details ...	115	0.5877132	1.3788583	0.225	1	1	1674	tags=45%, list=15%, signal=53%
REACTOME_COMPLEMENT_CASCADE	REACTOME_COMPLEMENT_CASCADE	Details ...	15	0.70368016	1.3749437	0.09756097	1	1	1461	tags=53%, list=13%, signal=61%
TONKS_TARGETS_OF_RUNX1_RUNX1T1_FUSION_MONOCYTE_DN	TONKS_TARGETS_OF_RUNX1_RUNX1T1_FUSION_MONOCYTE_DN	Details ...	32	0.5020153	1.3733389	0.14893617	1	1	2133	tags=50%, list=19%, signal=62%
REACTOME_SEMAPHORIN_INTERACTIONS	REACTOME_SEMAPHORIN_INTERACTIONS	Details ...	47	0.40745276	1.3709502	0.11627907	1	1	3026	tags=47%, list=27%, signal=64%
BORCZUK_MALIGNANT_MESOTHELIOMA_DN	BORCZUK_MALIGNANT_MESOTHELIOMA_DN	Details ...	63	0.42654523	1.3695945	0.10204082	1	1	2730	tags=44%, list=24%, signal=58%
BOYLAN_MULTIPLE_MYELOMA_C_UP	BOYLAN_MULTIPLE_MYELOMA_C_UP	Details ...	19	0.44718128	1.3662484	0.10526316	1	1	893	tags=21%, list=8%, signal=23%
SANA_RESPONSE_TO_IFNG_UP	SANA_RESPONSE_TO_IFNG_UP	Details ...	33	0.59266454	1.3624719	0.15	1	1	2499	tags=55%, list=22%, signal=70%
CHIANG_LIVER_CANCER_SUBCLASS_POLYSOMY7_UP	CHIANG_LIVER_CANCER_SUBCLASS_POLYSOMY7_UP	Details ...	40	0.46055478	1.3608071	0.10909091	1	1	2476	tags=50%, list=22%, signal=64%
CADWELL_ATG16L1_TARGETS_UP	CADWELL_ATG16L1_TARGETS_UP	Details ...	62	0.47944608	1.3602535	0.12765957	1	1	2956	tags=58%, list=26%, signal=78%
REACTOME_IMMUNOREGULATORY_INTERACTIONS_BETWEEN_A_LYMPHOID_AND_A_NON_LYMPHOID_CELL	REACTOME_IMMUNOREGULATORY_INTERACTIONS_BETWEEN_A_LYMPHOID_AND_A_NON_LYMPHOID_CELL	Details ...	33	0.55016243	1.3535548	0.18604651	1	1	1229	tags=39%, list=11%, signal=44%
LEE_LIVER_CANCER_SURVIVAL_UP	LEE_LIVER_CANCER_SURVIVAL_UP	Details ...	94	0.45245883	1.3530697	0.11764706	1	1	2747	tags=49%, list=25%, signal=64%
EBAUER_TARGETS_OF_PAX3_FOXO1_FUSION_DN	EBAUER_TARGETS_OF_PAX3_FOXO1_FUSION_DN	Details ...	18	0.48465887	1.3498162	0.11764706	1	1	1340	tags=28%, list=12%, signal=32%
WATTEL_AUTONOMOUS_THYROID_ADENOMA_DN	WATTEL_AUTONOMOUS_THYROID_ADENOMA_DN	Details ...	16	0.56182027	1.3485912	0.13513513	1	1	1781	tags=56%, list=16%, signal=67%
KEGG_RETINOL_METABOLISM	KEGG_RETINOL_METABOLISM	Details ...	23	0.505998	1.3403926	0.074074075	1	1	2078	tags=52%, list=19%, signal=64%
HOSHIDA_LIVER_CANCER_LATE_RECURRENCE_DN	HOSHIDA_LIVER_CANCER_LATE_RECURRENCE_DN	Details ...	48	0.41973087	1.3396264	0.17391305	1	1	2587	tags=46%, list=23%, signal=59%
KEGG_PROXIMAL_TUBULE_BICARBONATE_RECLAMATION	KEGG_PROXIMAL_TUBULE_BICARBONATE_RECLAMATION	Details ...	16	0.54610693	1.3367759	0.14893617	1	1	772	tags=31%, list=7%, signal=34%
KEGG_TYROSINE_METABOLISM	KEGG_TYROSINE_METABOLISM	Details ...	27	0.47578213	1.3356472	0.13333334	1	1	2787	tags=52%, list=25%, signal=69%
VALK_AML_CLUSTER_3	VALK_AML_CLUSTER_3	Details ...	23	0.46582124	1.3325977	0.09090909	1	1	2786	tags=43%, list=25%, signal=58%
MARTORIATI_MDM4_TARGETS_NEUROEPITHELIUM_DN	MARTORIATI_MDM4_TARGETS_NEUROEPITHELIUM_DN	Details ...	60	0.47970957	1.3324865	0.14634146	1	1	2179	tags=47%, list=19%, signal=58%
TAKEDA_TARGETS_OF_NUP98_HOXA9_FUSION_16D_UP	TAKEDA_TARGETS_OF_NUP98_HOXA9_FUSION_16D_UP	Details ...	82	0.44074485	1.3200902	0.10869565	1	1	1491	tags=32%, list=13%, signal=36%
ZHANG_ANTIVIRAL_RESPONSE_TO_RIBAVIRIN_UP	ZHANG_ANTIVIRAL_RESPONSE_TO_RIBAVIRIN_UP	Details ...	16	0.56614816	1.3180598	0.20408164	1	1	1478	tags=38%, list=13%, signal=43%
SABATES_COLORECTAL_ADENOMA_DN	SABATES_COLORECTAL_ADENOMA_DN	Details ...	154	0.47940046	1.3156972	0.06818182	1	1	1982	tags=45%, list=18%, signal=54%
TAKEDA_TARGETS_OF_NUP98_HOXA9_FUSION_10D_UP	TAKEDA_TARGETS_OF_NUP98_HOXA9_FUSION_10D_UP		89	0.45923975	1.313239	0.11363637	1	1	2133	tags=46%, list=19%, signal=56%
GOLDRATH_IMMUNE_MEMORY	GOLDRATH_IMMUNE_MEMORY		52	0.42875355	1.3132367	0.13043478	1	1	2351	tags=42%, list=21%, signal=53%
KEGG_PORPHYRIN_AND_CHLOROPHYLL_METABOLISM	KEGG_PORPHYRIN_AND_CHLOROPHYLL_METABOLISM		17	0.4229434	1.3116512	0.104166664	1	1	2383	tags=41%, list=21%, signal=52%
LEE_DIFFERENTIATING_T_LYMPHOCYTE	LEE_DIFFERENTIATING_T_LYMPHOCYTE		77	0.4711664	1.3109701	0.16216215	1	1	1632	tags=38%, list=15%, signal=44%
NAKAYAMA_SOFT_TISSUE_TUMORS_PCA2_DN	NAKAYAMA_SOFT_TISSUE_TUMORS_PCA2_DN		52	0.5745547	1.3021114	0.17777778	1	1	1154	tags=44%, list=10%, signal=49%
LEE_LIVER_CANCER_ACOX1_DN	LEE_LIVER_CANCER_ACOX1_DN		49	0.47659752	1.2976702	0.11363637	1	1	2747	tags=49%, list=25%, signal=65%
CHEN_NEUROBLASTOMA_COPY_NUMBER_GAINS	CHEN_NEUROBLASTOMA_COPY_NUMBER_GAINS		30	0.43520263	1.2948532	0.104166664	1	1	2515	tags=50%, list=22%, signal=64%
REACTOME_FGFR_LIGAND_BINDING_AND_ACTIVATION	REACTOME_FGFR_LIGAND_BINDING_AND_ACTIVATION		20	0.50128704	1.2930473	0.11363637	1	1	2680	tags=50%, list=24%, signal=66%
JAZAG_TGFB1_SIGNALING_VIA_SMAD4_DN	JAZAG_TGFB1_SIGNALING_VIA_SMAD4_DN		42	0.3993033	1.2877157	0.18604651	1	1	2230	tags=33%, list=20%, signal=41%
KEGG_HEMATOPOIETIC_CELL_LINEAGE	KEGG_HEMATOPOIETIC_CELL_LINEAGE		53	0.45411035	1.2864342	0.22222222	1	1	3130	tags=58%, list=28%, signal=81%
TCGA_GLIOBLASTOMA_COPY_NUMBER_UP	TCGA_GLIOBLASTOMA_COPY_NUMBER_UP		34	0.34226716	1.2802368	0.15	1	1	2446	tags=32%, list=22%, signal=41%
KANG_IMMORTALIZED_BY_TERT_DN	KANG_IMMORTALIZED_BY_TERT_DN		67	0.4325727	1.2789638	0.22222222	1	1	1778	tags=42%, list=16%, signal=49%
GARGALOVIC_RESPONSE_TO_OXIDIZED_PHOSPHOLIPIDS_BLUE_DN	GARGALOVIC_RESPONSE_TO_OXIDIZED_PHOSPHOLIPIDS_BLUE_DN		31	0.38798916	1.2762114	0.12765957	1	1	1433	tags=29%, list=13%, signal=33%
LEE_LIVER_CANCER_CIPROFIBRATE_DN	LEE_LIVER_CANCER_CIPROFIBRATE_DN		50	0.50815636	1.2752675	0.18181819	1	1	2811	tags=58%, list=25%, signal=77%
DACOSTA_ERCC3_ALLELE_XPCS_VS_TTD_DN	DACOSTA_ERCC3_ALLELE_XPCS_VS_TTD_DN		17	0.54598814	1.2749295	0.2195122	1	1	1747	tags=47%, list=16%, signal=56%
BIOCARTA_GH_PATHWAY	BIOCARTA_GH_PATHWAY		19	0.40430355	1.2725157	0.25641027	1	1	2939	tags=42%, list=26%, signal=57%
MORI_PRE_BI_LYMPHOCYTE_DN	MORI_PRE_BI_LYMPHOCYTE_DN		49	0.44703627	1.2719908	0.25714287	1	1	1186	tags=20%, list=11%, signal=23%
TAKEDA_TARGETS_OF_NUP98_HOXA9_FUSION_3D_DN	TAKEDA_TARGETS_OF_NUP98_HOXA9_FUSION_3D_DN		16	0.60883766	1.2671193	0.2195122	1	1	872	tags=38%, list=8%, signal=41%
ELVIDGE_HYPOXIA_BY_DMOG_DN	ELVIDGE_HYPOXIA_BY_DMOG_DN		37	0.37097207	1.2619573	0.17021276	1	1	2311	tags=35%, list=21%, signal=44%
BROWNE_HCMV_INFECTION_16HR_DN	BROWNE_HCMV_INFECTION_16HR_DN		50	0.46098477	1.2603533	0.21621622	1	1	1971	tags=44%, list=18%, signal=53%
WINTER_HYPOXIA_DN	WINTER_HYPOXIA_DN		24	0.5794674	1.2603444	0.2682927	1	1	1632	tags=46%, list=15%, signal=54%
BIOCARTA_PPARA_PATHWAY	BIOCARTA_PPARA_PATHWAY		35	0.41432872	1.2565346	0.2	1	1	2939	tags=49%, list=26%, signal=66%
PASQUALUCCI_LYMPHOMA_BY_GC_STAGE_DN	PASQUALUCCI_LYMPHOMA_BY_GC_STAGE_DN		94	0.38445807	1.2517875	0.20588236	1	1	1216	tags=26%, list=11%, signal=28%
WONG_ENDMETRIUM_CANCER_DN	WONG_ENDMETRIUM_CANCER_DN		26	0.5321592	1.2465947	0.3043478	1	1	1758	tags=35%, list=16%, signal=41%
YAMASHITA_LIVER_CANCER_STEM_CELL_DN	YAMASHITA_LIVER_CANCER_STEM_CELL_DN		54	0.4501784	1.2451261	0.20408164	1	1	1350	tags=35%, list=12%, signal=40%
HOFFMANN_PRE_BI_TO_LARGE_PRE_BII_LYMPHOCYTE_DN	HOFFMANN_PRE_BI_TO_LARGE_PRE_BII_LYMPHOCYTE_DN		51	0.40893853	1.2442925	0.17073171	1	1	1446	tags=31%, list=13%, signal=36%
SMID_BREAST_CANCER_LUMINAL_A_UP	SMID_BREAST_CANCER_LUMINAL_A_UP		52	0.51168966	1.2412423	0.1923077	1	1	1186	tags=37%, list=11%, signal=41%
ALONSO_METASTASIS_DN	ALONSO_METASTASIS_DN		15	0.5236579	1.2403958	0.23076923	1	1	1815	tags=40%, list=16%, signal=48%
KORKOLA_YOLK_SAC_TUMOR	KORKOLA_YOLK_SAC_TUMOR		32	0.46970958	1.2395204	0.27083334	1	1	1616	tags=38%, list=14%, signal=44%
BONCI_TARGETS_OF_MIR15A_AND_MIR16_1	BONCI_TARGETS_OF_MIR15A_AND_MIR16_1		53	0.37545043	1.2388211	0.19148937	1	1	2469	tags=43%, list=22%, signal=55%
WALLACE_PROSTATE_CANCER_RACE_UP	WALLACE_PROSTATE_CANCER_RACE_UP		169	0.455855	1.2376691	0.15789473	1	1	1916	tags=37%, list=17%, signal=44%
REACTOME_TCR_SIGNALING	REACTOME_TCR_SIGNALING		32	0.4544913	1.2339183	0.25	1	1	1524	tags=34%, list=14%, signal=40%
JAZAG_TGFB1_SIGNALING_UP	JAZAG_TGFB1_SIGNALING_UP		67	0.33024335	1.2295547	0.09090909	1	1	1911	tags=27%, list=17%, signal=32%
XU_GH1_EXOGENOUS_TARGETS_UP	XU_GH1_EXOGENOUS_TARGETS_UP		18	0.47470886	1.221074	0.27450982	1	1	2618	tags=44%, list=23%, signal=58%
GAURNIER_PSMD4_TARGETS	GAURNIER_PSMD4_TARGETS		28	0.51805055	1.2207913	0.2857143	1	1	1798	tags=43%, list=16%, signal=51%
MORI_PLASMA_CELL_DN	MORI_PLASMA_CELL_DN		15	0.5500471	1.2204158	0.3809524	1	1	1159	tags=40%, list=10%, signal=45%
DELYS_THYROID_CANCER_DN	DELYS_THYROID_CANCER_DN		153	0.440051	1.216259	0.18181819	1	1	2125	tags=45%, list=19%, signal=55%
RICKMAN_HEAD_AND_NECK_CANCER_E	RICKMAN_HEAD_AND_NECK_CANCER_E		44	0.45820338	1.2118715	0.23913044	1	1	1097	tags=34%, list=10%, signal=38%
REACTOME_CAM_PATHWAY	REACTOME_CAM_PATHWAY		16	0.46705386	1.2117037	0.18181819	1	1	1612	tags=31%, list=14%, signal=36%
NAKAYAMA_SOFT_TISSUE_TUMORS_PCA1_UP	NAKAYAMA_SOFT_TISSUE_TUMORS_PCA1_UP		48	0.5735316	1.2085956	0.33333334	1	1	1659	tags=44%, list=15%, signal=51%
BERTUCCI_INVASIVE_CARCINOMA_DUCTAL_VS_LOBULAR_DN	BERTUCCI_INVASIVE_CARCINOMA_DUCTAL_VS_LOBULAR_DN		32	0.5607901	1.2073808	0.25641027	1	1	1757	tags=56%, list=16%, signal=67%
TAKEDA_TARGETS_OF_NUP98_HOXA9_FUSION_3D_UP	TAKEDA_TARGETS_OF_NUP98_HOXA9_FUSION_3D_UP		83	0.42109698	1.2068782	0.22	1	1	2620	tags=42%, list=23%, signal=55%
FLECHNER_BIOPSY_KIDNEY_TRANSPLANT_REJECTED_VS_OK_UP	FLECHNER_BIOPSY_KIDNEY_TRANSPLANT_REJECTED_VS_OK_UP		64	0.4696764	1.2055693	0.25714287	1	1	1626	tags=39%, list=15%, signal=45%
MCCABE_HOXC6_TARGETS_CANCER_UP	MCCABE_HOXC6_TARGETS_CANCER_UP		19	0.41524607	1.2047651	0.19565217	1	1	387	tags=16%, list=3%, signal=16%
CHARAFE_BREAST_CANCER_BASAL_VS_MESENCHYMAL_DN	CHARAFE_BREAST_CANCER_BASAL_VS_MESENCHYMAL_DN		27	0.44256595	1.204439	0.26190478	1	1	2174	tags=41%, list=19%, signal=50%
NIKOLSKY_MUTATED_AND_AMPLIFIED_IN_BREAST_CANCER	NIKOLSKY_MUTATED_AND_AMPLIFIED_IN_BREAST_CANCER		38	0.41277266	1.202785	0.23684211	1	1	2052	tags=37%, list=18%, signal=45%
SWEET_LUNG_CANCER_KRAS_DN	SWEET_LUNG_CANCER_KRAS_DN		324	0.43784857	1.2011521	0.23076923	1	1	2103	tags=41%, list=19%, signal=49%
TSENG_ADIPOGENIC_POTENTIAL_DN	TSENG_ADIPOGENIC_POTENTIAL_DN		34	0.5008344	1.1999762	0.2631579	1	1	592	tags=26%, list=5%, signal=28%
REACTOME_PHASE_1_FUNCTIONALIZATION_OF_COMPOUNDS	REACTOME_PHASE_1_FUNCTIONALIZATION_OF_COMPOUNDS		35	0.45735696	1.1967208	0.20408164	1	1	2109	tags=43%, list=19%, signal=53%
LEE_LIVER_CANCER_DENA_DN	LEE_LIVER_CANCER_DENA_DN		57	0.45419434	1.1960769	0.2857143	1	1	2813	tags=54%, list=25%, signal=72%
DACOSTA_ERCC3_ALLELE_XPCS_VS_TTD_UP	DACOSTA_ERCC3_ALLELE_XPCS_VS_TTD_UP		16	0.5083149	1.1942494	0.26666668	1	1	1738	tags=50%, list=16%, signal=59%
REACTOME_SIGNALING_IN_IMMUNE_SYSTEM	REACTOME_SIGNALING_IN_IMMUNE_SYSTEM		203	0.36317375	1.1911892	0.20512821	1	1	1804	tags=30%, list=16%, signal=35%
KEGG_COMPLEMENT_AND_COAGULATION_CASCADES	KEGG_COMPLEMENT_AND_COAGULATION_CASCADES		54	0.48150694	1.1868914	0.2	1	1	1947	tags=41%, list=17%, signal=49%
VALK_AML_CLUSTER_4	VALK_AML_CLUSTER_4		18	0.43116975	1.1861594	0.25	1	1	1144	tags=28%, list=10%, signal=31%
SHIPP_DLBCL_VS_FOLLICULAR_LYMPHOMA_DN	SHIPP_DLBCL_VS_FOLLICULAR_LYMPHOMA_DN		29	0.43435225	1.1831833	0.19565217	1	1	1470	tags=34%, list=13%, signal=40%
ZHU_CMV_8_HR_UP	ZHU_CMV_8_HR_UP		21	0.44348112	1.1788734	0.25531915	1	1	2278	tags=43%, list=20%, signal=54%
TARTE_PLASMA_CELL_VS_B_LYMPHOCYTE_DN	TARTE_PLASMA_CELL_VS_B_LYMPHOCYTE_DN		26	0.520801	1.1787525	0.2857143	1	1	1417	tags=38%, list=13%, signal=44%
LEE_LIVER_CANCER_MYC_E2F1_DN	LEE_LIVER_CANCER_MYC_E2F1_DN		45	0.44658518	1.1760889	0.23404256	1	1	2811	tags=47%, list=25%, signal=62%
REACTOME_PEPTIDE_LIGAND_BINDING_RECEPTORS	REACTOME_PEPTIDE_LIGAND_BINDING_RECEPTORS		119	0.3867694	1.1666557	0.23913044	1	1	1955	tags=34%, list=17%, signal=41%
HOFFMANN_SMALL_PRE_BII_TO_IMMATURE_B_LYMPHOCYTE_UP	HOFFMANN_SMALL_PRE_BII_TO_IMMATURE_B_LYMPHOCYTE_UP		35	0.4293787	1.1659993	0.2820513	1	1	1343	tags=37%, list=12%, signal=42%
CAMPS_COLON_CANCER_COPY_NUMBER_DN	CAMPS_COLON_CANCER_COPY_NUMBER_DN		18	0.41841078	1.1653723	0.225	1	1	1821	tags=28%, list=16%, signal=33%
NADERI_BREAST_CANCER_PROGNOSIS_DN	NADERI_BREAST_CANCER_PROGNOSIS_DN		17	0.5388228	1.1651492	0.3125	1	1	1470	tags=41%, list=13%, signal=47%
BROWNE_HCMV_INFECTION_12HR_DN	BROWNE_HCMV_INFECTION_12HR_DN		52	0.35236737	1.1619602	0.225	1	1	2505	tags=35%, list=22%, signal=44%
BIOCARTA_BIOPEPTIDES_PATHWAY	BIOCARTA_BIOPEPTIDES_PATHWAY		29	0.37338373	1.1613303	0.25641027	1	1	2586	tags=38%, list=23%, signal=49%
KEGG_PYRUVATE_METABOLISM	KEGG_PYRUVATE_METABOLISM		29	0.38685918	1.161051	0.30769232	1	1	1884	tags=28%, list=17%, signal=33%
FURUKAWA_DUSP6_TARGETS_PCI35_UP	FURUKAWA_DUSP6_TARGETS_PCI35_UP		37	0.3977365	1.1569996	0.25531915	1	1	2644	tags=49%, list=24%, signal=63%
KEGG_NATURAL_KILLER_CELL_MEDIATED_CYTOTOXICITY	KEGG_NATURAL_KILLER_CELL_MEDIATED_CYTOTOXICITY		64	0.35131356	1.156894	0.24324325	1	1	2239	tags=34%, list=20%, signal=43%
LENAOUR_DENDRITIC_CELL_MATURATION_DN	LENAOUR_DENDRITIC_CELL_MATURATION_DN		72	0.43095398	1.1538814	0.2857143	1	1	2087	tags=36%, list=19%, signal=44%
RASHI_RESPONSE_TO_IONIZING_RADIATION_6	RASHI_RESPONSE_TO_IONIZING_RADIATION_6		70	0.39270565	1.153608	0.24324325	1	1	677	tags=20%, list=6%, signal=21%
VART_KSHV_INFECTION_ANGIOGENIC_MARKERS_UP	VART_KSHV_INFECTION_ANGIOGENIC_MARKERS_UP		122	0.41072515	1.1531789	0.3255814	1	1	2128	tags=42%, list=19%, signal=51%
BIOCARTA_NKCELLS_PATHWAY	BIOCARTA_NKCELLS_PATHWAY		15	0.46511388	1.1517544	0.27659574	1	1	3026	tags=47%, list=27%, signal=64%
HOSHIDA_LIVER_CANCER_SUBCLASS_S3	HOSHIDA_LIVER_CANCER_SUBCLASS_S3		200	0.3394704	1.1516643	0.24444444	1	1	2485	tags=34%, list=22%, signal=42%
BASSO_CD40_SIGNALING_DN	BASSO_CD40_SIGNALING_DN		40	0.42398936	1.1514176	0.2631579	1	1	2053	tags=38%, list=18%, signal=46%
ROSS_AML_WITH_CBFB_MYH11_FUSION	ROSS_AML_WITH_CBFB_MYH11_FUSION		35	0.4358045	1.1482316	0.23076923	1	1	1997	tags=34%, list=18%, signal=42%
KEGG_VIRAL_MYOCARDITIS	KEGG_VIRAL_MYOCARDITIS		26	0.42320985	1.147003	0.2972973	1	1	2790	tags=42%, list=25%, signal=56%
ZHAN_MULTIPLE_MYELOMA_SPIKED	ZHAN_MULTIPLE_MYELOMA_SPIKED		15	0.49705136	1.1467639	0.29545453	1	1	449	tags=20%, list=4%, signal=21%
BAELDE_DIABETIC_NEPHROPATHY_UP	BAELDE_DIABETIC_NEPHROPATHY_UP		18	0.5227866	1.1453513	0.26666668	1	1	2610	tags=56%, list=23%, signal=72%
KEGG_TASTE_TRANSDUCTION	KEGG_TASTE_TRANSDUCTION		21	0.45537293	1.1450016	0.34	1	1	1940	tags=33%, list=17%, signal=40%
CAIRO_HEPATOBLASTOMA_CLASSES_DN	CAIRO_HEPATOBLASTOMA_CLASSES_DN		118	0.38032344	1.1411556	0.25	1	1	1810	tags=32%, list=16%, signal=38%
HADDAD_T_LYMPHOCYTE_AND_NK_PROGENITOR_DN	HADDAD_T_LYMPHOCYTE_AND_NK_PROGENITOR_DN		47	0.42722782	1.139555	0.2777778	1	1	2129	tags=43%, list=19%, signal=52%
VALK_AML_CLUSTER_2	VALK_AML_CLUSTER_2		17	0.47827414	1.1388278	0.2857143	1	1	3226	tags=47%, list=29%, signal=66%
SMID_BREAST_CANCER_RELAPSE_IN_LUNG_DN	SMID_BREAST_CANCER_RELAPSE_IN_LUNG_DN		20	0.5204585	1.1360744	0.28	1	1	1043	tags=35%, list=9%, signal=39%
TANG_SENESCENCE_TP53_TARGETS_UP	TANG_SENESCENCE_TP53_TARGETS_UP		16	0.4494476	1.1359378	0.29787233	1	1	2993	tags=69%, list=27%, signal=94%
LIU_VAV3_PROSTATE_CARCINOGENESIS_UP	LIU_VAV3_PROSTATE_CARCINOGENESIS_UP		62	0.4087765	1.1359054	0.30769232	1	1	2026	tags=39%, list=18%, signal=47%
KEGG_VALINE_LEUCINE_AND_ISOLEUCINE_DEGRADATION	KEGG_VALINE_LEUCINE_AND_ISOLEUCINE_DEGRADATION		35	0.4023642	1.1356467	0.32142857	1	1	1884	tags=26%, list=17%, signal=31%
KEGG_VASCULAR_SMOOTH_MUSCLE_CONTRACTION	KEGG_VASCULAR_SMOOTH_MUSCLE_CONTRACTION		74	0.33999258	1.1344026	0.26	1	1	2313	tags=34%, list=21%, signal=42%
COLIN_PILOCYTIC_ASTROCYTOMA_VS_GLIOBLASTOMA_DN	COLIN_PILOCYTIC_ASTROCYTOMA_VS_GLIOBLASTOMA_DN		16	0.4415179	1.1337539	0.30232558	1	1	2783	tags=50%, list=25%, signal=66%
LEE_EARLY_T_LYMPHOCYTE_DN	LEE_EARLY_T_LYMPHOCYTE_DN		17	0.47430164	1.1330608	0.33333334	1	1	1962	tags=47%, list=18%, signal=57%
RAMALHO_STEMNESS_DN	RAMALHO_STEMNESS_DN		57	0.3995302	1.1264011	0.24324325	1	1	2554	tags=39%, list=23%, signal=50%
VANHARANTA_UTERINE_FIBROID_DN	VANHARANTA_UTERINE_FIBROID_DN		38	0.44974533	1.1255548	0.37209302	1	1	1529	tags=32%, list=14%, signal=36%
BREDEMEYER_RAG_SIGNALING_VIA_ATM_NOT_VIA_NFKB_UP	BREDEMEYER_RAG_SIGNALING_VIA_ATM_NOT_VIA_NFKB_UP		26	0.4242011	1.1248314	0.35	1	1	1567	tags=27%, list=14%, signal=31%
BENPORATH_PRC2_TARGETS	BENPORATH_PRC2_TARGETS		355	0.36392638	1.1247412	0.27083334	1	1	2278	tags=38%, list=20%, signal=46%
KEGG_DORSO_VENTRAL_AXIS_FORMATION	KEGG_DORSO_VENTRAL_AXIS_FORMATION		15	0.42437673	1.1237401	0.26	1	1	2422	tags=47%, list=22%, signal=59%
VALK_AML_CLUSTER_6	VALK_AML_CLUSTER_6		19	0.44266495	1.1215812	0.25	1	1	2024	tags=42%, list=18%, signal=51%
RASHI_RESPONSE_TO_IONIZING_RADIATION_4	RASHI_RESPONSE_TO_IONIZING_RADIATION_4		46	0.303492	1.121283	0.175	1	1	1218	tags=24%, list=11%, signal=27%
KEGG_HEDGEHOG_SIGNALING_PATHWAY	KEGG_HEDGEHOG_SIGNALING_PATHWAY		34	0.413108	1.1201988	0.37777779	1	1	2844	tags=47%, list=25%, signal=63%
WOO_LIVER_CANCER_RECURRENCE_DN	WOO_LIVER_CANCER_RECURRENCE_DN		53	0.38252348	1.1192685	0.3090909	1	1	2793	tags=45%, list=25%, signal=60%
KEGG_NOTCH_SIGNALING_PATHWAY	KEGG_NOTCH_SIGNALING_PATHWAY		31	0.35573226	1.1191624	0.2857143	1	1	2812	tags=42%, list=25%, signal=56%
BERENJENO_TRANSFORMED_BY_RHOA_FOREVER_UP	BERENJENO_TRANSFORMED_BY_RHOA_FOREVER_UP		15	0.51027995	1.1185162	0.37777779	1	1	1293	tags=47%, list=12%, signal=53%
KEGG_PRIMARY_BILE_ACID_BIOSYNTHESIS	KEGG_PRIMARY_BILE_ACID_BIOSYNTHESIS		15	0.44979644	1.1171918	0.34	1	1	2724	tags=53%, list=24%, signal=70%
SU_LIVER	SU_LIVER		42	0.46536905	1.1156096	0.375	1	1	1867	tags=38%, list=17%, signal=46%
MOOTHA_FFA_OXYDATION	MOOTHA_FFA_OXYDATION		16	0.4184095	1.1149821	0.34615386	1	1	3820	tags=63%, list=34%, signal=95%
CASORELLI_APL_SECONDARY_VS_DE_NOVO_UP	CASORELLI_APL_SECONDARY_VS_DE_NOVO_UP		19	0.4765976	1.114061	0.375	1	1	1373	tags=37%, list=12%, signal=42%
REACTOME_SYNTHESIS_OF_BILE_ACIDS_AND_BILE_SALTS	REACTOME_SYNTHESIS_OF_BILE_ACIDS_AND_BILE_SALTS		18	0.44075072	1.1121278	0.35416666	1	1	2724	tags=56%, list=24%, signal=73%
STOSSI_RESPONSE_TO_ESTRADIOL	STOSSI_RESPONSE_TO_ESTRADIOL		26	0.400332	1.10874	0.30232558	1	1	2321	tags=31%, list=21%, signal=39%
VARELA_ZMPSTE24_TARGETS_DN	VARELA_ZMPSTE24_TARGETS_DN		37	0.39940408	1.1085045	0.3272727	1	1	3040	tags=54%, list=27%, signal=74%
STARK_HYPPOCAMPUS_22Q11_DELETION_UP	STARK_HYPPOCAMPUS_22Q11_DELETION_UP		24	0.37805802	1.1058632	0.3478261	1	1	2203	tags=46%, list=20%, signal=57%
VALK_AML_CLUSTER_1	VALK_AML_CLUSTER_1		16	0.4462769	1.1058201	0.35416666	1	1	286	tags=13%, list=3%, signal=13%
KUMAR_TARGETS_OF_MLL_AF9_FUSION	KUMAR_TARGETS_OF_MLL_AF9_FUSION		310	0.30114096	1.1054131	0.25	1	1	1833	tags=26%, list=16%, signal=31%
BROWNE_HCMV_INFECTION_18HR_DN	BROWNE_HCMV_INFECTION_18HR_DN		105	0.3348128	1.103926	0.2820513	1	1	2437	tags=36%, list=22%, signal=46%
ICHIBA_GRAFT_VERSUS_HOST_DISEASE_D7_UP	ICHIBA_GRAFT_VERSUS_HOST_DISEASE_D7_UP		87	0.40143692	1.1033138	0.2631579	1	1	2230	tags=39%, list=20%, signal=48%
REACTOME_METABOLISM_OF_BILE_ACIDS_AND_BILE_SALTS	REACTOME_METABOLISM_OF_BILE_ACIDS_AND_BILE_SALTS		21	0.405316	1.1005383	0.36	1	1	2734	tags=52%, list=24%, signal=69%
SHEDDEN_LUNG_CANCER_GOOD_SURVIVAL_A12	SHEDDEN_LUNG_CANCER_GOOD_SURVIVAL_A12		166	0.30756557	1.1001474	0.25	1	1	2007	tags=32%, list=18%, signal=38%
KEGG_B_CELL_RECEPTOR_SIGNALING_PATHWAY	KEGG_B_CELL_RECEPTOR_SIGNALING_PATHWAY		46	0.356222	1.0966206	0.3529412	1	1	2720	tags=39%, list=24%, signal=51%
FERREIRA_EWINGS_SARCOMA_UNSTABLE_VS_STABLE_DN	FERREIRA_EWINGS_SARCOMA_UNSTABLE_VS_STABLE_DN		56	0.30170158	1.0963808	0.3529412	1	1	1346	tags=21%, list=12%, signal=24%
NIKOLSKY_BREAST_CANCER_20Q11_AMPLICON	NIKOLSKY_BREAST_CANCER_20Q11_AMPLICON		15	0.3759718	1.0961443	0.30232558	1	1	3678	tags=60%, list=33%, signal=89%
SEITZ_NEOPLASTIC_TRANSFORMATION_BY_8P_DELETION_UP	SEITZ_NEOPLASTIC_TRANSFORMATION_BY_8P_DELETION_UP		47	0.41481495	1.0945917	0.27272728	1	1	1747	tags=36%, list=16%, signal=43%
WINNEPENNINCKX_MELANOMA_METASTASIS_DN	WINNEPENNINCKX_MELANOMA_METASTASIS_DN		26	0.41431957	1.0922928	0.33333334	1	1	2898	tags=50%, list=26%, signal=67%
GNATENKO_PLATELET_SIGNATURE	GNATENKO_PLATELET_SIGNATURE		20	0.38695034	1.0898609	0.29787233	1	1	1863	tags=30%, list=17%, signal=36%
ROPERO_HDAC2_TARGETS	ROPERO_HDAC2_TARGETS		53	0.36095393	1.0889068	0.35897437	1	1	2368	tags=42%, list=21%, signal=52%
CHENG_IMPRINTED_BY_ESTRADIOL	CHENG_IMPRINTED_BY_ESTRADIOL		54	0.30358955	1.0880561	0.38636363	1	1	3230	tags=46%, list=29%, signal=65%
ICHIBA_GRAFT_VERSUS_HOST_DISEASE_35D_DN	ICHIBA_GRAFT_VERSUS_HOST_DISEASE_35D_DN		42	0.41224092	1.0872258	0.3	1	1	3061	tags=50%, list=27%, signal=69%
HOFFMANN_IMMATURE_TO_MATURE_B_LYMPHOCYTE_DN	HOFFMANN_IMMATURE_TO_MATURE_B_LYMPHOCYTE_DN		24	0.37928364	1.0867273	0.38235295	1	1	1154	tags=33%, list=10%, signal=37%
LIANG_HEMATOPOIESIS_STEM_CELL_NUMBER_SMALL_VS_HUGE_DN	LIANG_HEMATOPOIESIS_STEM_CELL_NUMBER_SMALL_VS_HUGE_DN		23	0.40177628	1.086653	0.3478261	1	1	1560	tags=30%, list=14%, signal=35%
OSADA_ASCL1_TARGETS_DN	OSADA_ASCL1_TARGETS_DN		15	0.5386221	1.0797166	0.38636363	1	1	1781	tags=47%, list=16%, signal=55%
RIZ_ERYTHROID_DIFFERENTIATION_12HR	RIZ_ERYTHROID_DIFFERENTIATION_12HR		31	0.3773315	1.0793668	0.40384614	1	1	2503	tags=45%, list=22%, signal=58%
VALK_AML_CLUSTER_11	VALK_AML_CLUSTER_11		24	0.40555498	1.0790511	0.3783784	1	1	1315	tags=33%, list=12%, signal=38%
HSIAO_LIVER_SPECIFIC_GENES	HSIAO_LIVER_SPECIFIC_GENES		179	0.38944563	1.0775701	0.30232558	1	1	2664	tags=44%, list=24%, signal=56%
LEE_LIVER_CANCER_MYC_TGFA_DN	LEE_LIVER_CANCER_MYC_TGFA_DN		50	0.41717628	1.0774765	0.3617021	1	1	2811	tags=52%, list=25%, signal=69%
KLEIN_TARGETS_OF_BCR_ABL1_FUSION	KLEIN_TARGETS_OF_BCR_ABL1_FUSION		21	0.40688092	1.0770932	0.33333334	1	1	3416	tags=57%, list=31%, signal=82%
REACTOME_ADHERENS_JUNCTIONS_INTERACTIONS	REACTOME_ADHERENS_JUNCTIONS_INTERACTIONS		18	0.39775744	1.0769843	0.4	1	1	1443	tags=28%, list=13%, signal=32%
FULCHER_INFLAMMATORY_RESPONSE_LECTIN_VS_LPS_DN	FULCHER_INFLAMMATORY_RESPONSE_LECTIN_VS_LPS_DN		235	0.32377484	1.0730706	0.35897437	1	1	1869	tags=27%, list=17%, signal=32%
HADDAD_B_LYMPHOCYTE_PROGENITOR	HADDAD_B_LYMPHOCYTE_PROGENITOR		144	0.30275685	1.0717906	0.33333334	1	1	2151	tags=28%, list=19%, signal=35%
DER_IFN_ALPHA_RESPONSE_UP	DER_IFN_ALPHA_RESPONSE_UP		43	0.34258148	1.0700715	0.41463414	1	1	1812	tags=21%, list=16%, signal=25%
KEGG_BUTANOATE_METABOLISM	KEGG_BUTANOATE_METABOLISM		24	0.37507334	1.0682658	0.42105263	1	1	1795	tags=25%, list=16%, signal=30%
KEGG_DILATED_CARDIOMYOPATHY	KEGG_DILATED_CARDIOMYOPATHY		63	0.3773983	1.0644654	0.36363637	1	1	1830	tags=27%, list=16%, signal=32%
BOYLAN_MULTIPLE_MYELOMA_C_D_DN	BOYLAN_MULTIPLE_MYELOMA_C_D_DN		175	0.37693405	1.0625033	0.3846154	1	1	1517	tags=30%, list=14%, signal=34%
OSADA_ASCL1_TARGETS_UP	OSADA_ASCL1_TARGETS_UP		31	0.36742625	1.0611382	0.42	1	1	2516	tags=48%, list=22%, signal=62%
REACTOME_G_ALPHA_S_SIGNALLING_EVENTS	REACTOME_G_ALPHA_S_SIGNALLING_EVENTS		79	0.34749407	1.0596982	0.36734694	1	1	2390	tags=42%, list=21%, signal=53%
RIGGINS_TAMOXIFEN_RESISTANCE_UP	RIGGINS_TAMOXIFEN_RESISTANCE_UP		45	0.3647172	1.0557226	0.41860464	1	1	1619	tags=27%, list=14%, signal=31%
YAO_TEMPORAL_RESPONSE_TO_PROGESTERONE_CLUSTER_1	YAO_TEMPORAL_RESPONSE_TO_PROGESTERONE_CLUSTER_1		58	0.3678453	1.054166	0.3617021	1	1	1928	tags=34%, list=17%, signal=41%
BOYLAN_MULTIPLE_MYELOMA_PCA1_UP	BOYLAN_MULTIPLE_MYELOMA_PCA1_UP		78	0.4147525	1.0530353	0.35897437	1	1	2257	tags=38%, list=20%, signal=48%
HOEBEKE_LYMPHOID_STEM_CELL_UP	HOEBEKE_LYMPHOID_STEM_CELL_UP		49	0.32625353	1.052959	0.38297874	1	1	3230	tags=43%, list=29%, signal=60%
MULLIGHAN_NPM1_MUTATED_SIGNATURE_2_DN	MULLIGHAN_NPM1_MUTATED_SIGNATURE_2_DN		43	0.33580318	1.05168	0.37142858	1	1	984	tags=19%, list=9%, signal=20%
IVANOVA_HEMATOPOIESIS_LATE_PROGENITOR	IVANOVA_HEMATOPOIESIS_LATE_PROGENITOR		110	0.28146926	1.0500989	0.3611111	1	1	998	tags=18%, list=9%, signal=20%
ROSS_AML_WITH_AML1_ETO_FUSION	ROSS_AML_WITH_AML1_ETO_FUSION		45	0.30705193	1.0495521	0.35897437	1	1	1828	tags=29%, list=16%, signal=34%
TSENG_IRS1_TARGETS_DN	TSENG_IRS1_TARGETS_DN		102	0.34272638	1.0486188	0.35714287	1	1	2053	tags=28%, list=18%, signal=34%
XU_CREBBP_TARGETS_DN	XU_CREBBP_TARGETS_DN		34	0.36437213	1.0474713	0.375	1	1	1334	tags=21%, list=12%, signal=23%
SHIPP_DLBCL_CURED_VS_FATAL_UP	SHIPP_DLBCL_CURED_VS_FATAL_UP		22	0.39821976	1.0472673	0.34545454	1	1	2464	tags=55%, list=22%, signal=70%
GAUSSMANN_MLL_AF4_FUSION_TARGETS_B_UP	GAUSSMANN_MLL_AF4_FUSION_TARGETS_B_UP		15	0.40768772	1.0469514	0.36363637	1	1	692	tags=13%, list=6%, signal=14%
WEST_ADRENOCORTICAL_TUMOR_MARKERS_DN	WEST_ADRENOCORTICAL_TUMOR_MARKERS_DN		17	0.47690102	1.0467008	0.40425533	1	1	432	tags=24%, list=4%, signal=24%
ADDYA_ERYTHROID_DIFFERENTIATION_BY_HEMIN	ADDYA_ERYTHROID_DIFFERENTIATION_BY_HEMIN		46	0.32317883	1.0466256	0.37209302	1	1	2974	tags=46%, list=27%, signal=62%
LEE_LIVER_CANCER_E2F1_DN	LEE_LIVER_CANCER_E2F1_DN		41	0.39532143	1.0465411	0.4347826	1	1	2811	tags=49%, list=25%, signal=65%
ICHIBA_GRAFT_VERSUS_HOST_DISEASE_D7_DN	ICHIBA_GRAFT_VERSUS_HOST_DISEASE_D7_DN		34	0.36883116	1.0447552	0.39655173	1	1	887	tags=21%, list=8%, signal=22%
REACTOME_PLC_GAMMA1_SIGNALLING	REACTOME_PLC_GAMMA1_SIGNALLING		19	0.38373357	1.0423713	0.41304347	1	1	1612	tags=26%, list=14%, signal=31%
KEGG_CHEMOKINE_SIGNALING_PATHWAY	KEGG_CHEMOKINE_SIGNALING_PATHWAY		129	0.3252436	1.0420405	0.3611111	1	1	1612	tags=26%, list=14%, signal=30%
KEGG_ANTIGEN_PROCESSING_AND_PRESENTATION	KEGG_ANTIGEN_PROCESSING_AND_PRESENTATION		34	0.30379567	1.0417799	0.44	1	1	2409	tags=29%, list=22%, signal=37%
ZHAN_EARLY_DIFFERENTIATION_GENES_DN	ZHAN_EARLY_DIFFERENTIATION_GENES_DN		32	0.36212137	1.041572	0.36363637	1	1	547	tags=16%, list=5%, signal=16%
MCMURRAY_TP53_HRAS_COOPERATION_RESPONSE_DN	MCMURRAY_TP53_HRAS_COOPERATION_RESPONSE_DN		47	0.38568625	1.040627	0.40384614	1	1	1802	tags=34%, list=16%, signal=40%
FRIDMAN_IMMORTALIZATION_DN	FRIDMAN_IMMORTALIZATION_DN		21	0.430754	1.0401986	0.4090909	1	1	1049	tags=33%, list=9%, signal=37%
REACTOME_MUSCLE_CONTRACTION	REACTOME_MUSCLE_CONTRACTION		36	0.4243606	1.0401932	0.42857143	1	1	1952	tags=36%, list=17%, signal=44%
REACTOME_CHEMOKINE_RECEPTORS_BIND_CHEMOKINES	REACTOME_CHEMOKINE_RECEPTORS_BIND_CHEMOKINES		42	0.435499	1.0396639	0.39473686	1	1	1475	tags=36%, list=13%, signal=41%
ST_T_CELL_SIGNAL_TRANSDUCTION	ST_T_CELL_SIGNAL_TRANSDUCTION		33	0.36463845	1.0380589	0.41025642	1	1	2593	tags=42%, list=23%, signal=55%
PAL_PRMT5_TARGETS_DN	PAL_PRMT5_TARGETS_DN		28	0.34813446	1.0374106	0.41860464	1	1	2909	tags=43%, list=26%, signal=58%
DASU_IL6_SIGNALING_UP	DASU_IL6_SIGNALING_UP		35	0.38699532	1.0373197	0.43243244	1	1	1739	tags=40%, list=16%, signal=47%
MORI_SMALL_PRE_BII_LYMPHOCYTE_UP	MORI_SMALL_PRE_BII_LYMPHOCYTE_UP		49	0.3167116	1.0369588	0.31578946	1	1	1294	tags=27%, list=12%, signal=30%
SU_PANCREAS	SU_PANCREAS		29	0.34714118	1.0367578	0.44444445	1	1	2750	tags=41%, list=25%, signal=55%
LU_TUMOR_ANGIOGENESIS_UP	LU_TUMOR_ANGIOGENESIS_UP		15	0.47372547	1.0363927	0.42857143	1	1	1419	tags=47%, list=13%, signal=53%
REACTOME_CLASS_A1_RHODOPSIN_LIKE_RECEPTORS	REACTOME_CLASS_A1_RHODOPSIN_LIKE_RECEPTORS		186	0.33891967	1.035608	0.41304347	1	1	2250	tags=37%, list=20%, signal=45%
SAKAI_TUMOR_INFILTRATING_MONOCYTES_UP	SAKAI_TUMOR_INFILTRATING_MONOCYTES_UP		18	0.35490206	1.0352824	0.41666666	1	1	2693	tags=39%, list=24%, signal=51%
RICKMAN_HEAD_AND_NECK_CANCER_D	RICKMAN_HEAD_AND_NECK_CANCER_D		18	0.49567235	1.0349057	0.5	1	1	266	tags=22%, list=2%, signal=23%
TAKEDA_TARGETS_OF_NUP98_HOXA9_FUSION_8D_UP	TAKEDA_TARGETS_OF_NUP98_HOXA9_FUSION_8D_UP		84	0.38577098	1.0339662	0.275	1	1	1756	tags=36%, list=16%, signal=42%
REACTOME_INNATE_IMMUNITY_SIGNALING	REACTOME_INNATE_IMMUNITY_SIGNALING		68	0.31827924	1.0339371	0.42105263	1	1	2889	tags=34%, list=26%, signal=45%
KEGG_ADIPOCYTOKINE_SIGNALING_PATHWAY	KEGG_ADIPOCYTOKINE_SIGNALING_PATHWAY		35	0.32821286	1.0330597	0.4375	1	1	1361	tags=23%, list=12%, signal=26%
CHAUHAN_RESPONSE_TO_METHOXYESTRADIOL_DN	CHAUHAN_RESPONSE_TO_METHOXYESTRADIOL_DN		78	0.25765008	1.0325054	0.3783784	1	1	1885	tags=23%, list=17%, signal=28%
BOYAULT_LIVER_CANCER_SUBCLASS_G123_DN	BOYAULT_LIVER_CANCER_SUBCLASS_G123_DN		34	0.3696226	1.0324696	0.42307693	1	1	1824	tags=35%, list=16%, signal=42%
ROSS_AML_WITH_PML_RARA_FUSION	ROSS_AML_WITH_PML_RARA_FUSION		43	0.38437364	1.0324382	0.4	1	1	2427	tags=35%, list=22%, signal=44%
REACTOME_FORMATION_OF_PLATELET_PLUG	REACTOME_FORMATION_OF_PLATELET_PLUG		125	0.31383914	1.0321596	0.45	1	1	2359	tags=34%, list=21%, signal=43%
REACTOME_CELL_SURFACE_INTERACTIONS_AT_THE_VASCULAR_WALL	REACTOME_CELL_SURFACE_INTERACTIONS_AT_THE_VASCULAR_WALL		66	0.33696657	1.0303867	0.4	1	1	1757	tags=29%, list=16%, signal=34%
KEGG_REGULATION_OF_ACTIN_CYTOSKELETON	KEGG_REGULATION_OF_ACTIN_CYTOSKELETON		137	0.2778961	1.0303465	0.3783784	1	1	3043	tags=38%, list=27%, signal=51%
KEGG_GALACTOSE_METABOLISM	KEGG_GALACTOSE_METABOLISM		21	0.32059658	1.0299084	0.36363637	1	1	3173	tags=38%, list=28%, signal=53%
GILDEA_METASTASIS	GILDEA_METASTASIS		19	0.45969272	1.0291631	0.39473686	1	1	1448	tags=32%, list=13%, signal=36%
KEGG_GLYCEROLIPID_METABOLISM	KEGG_GLYCEROLIPID_METABOLISM		29	0.36217493	1.0291603	0.44680852	1	1	2752	tags=45%, list=25%, signal=59%
CORRE_MULTIPLE_MYELOMA_UP	CORRE_MULTIPLE_MYELOMA_UP		38	0.38663417	1.0291524	0.37209302	1	1	2510	tags=42%, list=22%, signal=54%
REACTOME_HEMOSTASIS	REACTOME_HEMOSTASIS		194	0.31921393	1.027754	0.4054054	1	1	2359	tags=35%, list=21%, signal=43%
TAKEDA_TARGETS_OF_NUP98_HOXA9_FUSION_6HR_UP	TAKEDA_TARGETS_OF_NUP98_HOXA9_FUSION_6HR_UP		47	0.37266192	1.0263317	0.36956522	1	1	1622	tags=32%, list=14%, signal=37%
COWLING_MYCN_TARGETS	COWLING_MYCN_TARGETS		26	0.41454384	1.0241537	0.4651163	1	1	1643	tags=31%, list=15%, signal=36%
BIOCARTA_IL12_PATHWAY	BIOCARTA_IL12_PATHWAY		15	0.42550167	1.0238172	0.42222223	1	1	1610	tags=47%, list=14%, signal=54%
REACTOME_FORMATION_OF_FIBRIN_CLOT_CLOTTING_CASCADE	REACTOME_FORMATION_OF_FIBRIN_CLOT_CLOTTING_CASCADE		29	0.43666238	1.0237658	0.46153846	1	1	2143	tags=45%, list=19%, signal=55%
FALVELLA_SMOKERS_WITH_LUNG_CANCER	FALVELLA_SMOKERS_WITH_LUNG_CANCER		47	0.33323258	1.0237013	0.47619048	1	1	2811	tags=38%, list=25%, signal=51%
LEE_LIVER_CANCER	LEE_LIVER_CANCER		21	0.4299133	1.0233139	0.48979592	1	1	2534	tags=52%, list=23%, signal=68%
LEE_LIVER_CANCER_TOP50	LEE_LIVER_CANCER_TOP50		21	0.4299133	1.0233139	0.48979592	1	1	2534	tags=52%, list=23%, signal=68%
DER_IFN_GAMMA_RESPONSE_UP	DER_IFN_GAMMA_RESPONSE_UP		46	0.29203007	1.0217249	0.4722222	1	1	1812	tags=20%, list=16%, signal=23%
ROSS_LEUKEMIA_WITH_MLL_FUSIONS	ROSS_LEUKEMIA_WITH_MLL_FUSIONS		49	0.35488415	1.0217052	0.3243243	1	1	1502	tags=22%, list=13%, signal=26%
ELVIDGE_HIF1A_TARGETS_UP	ELVIDGE_HIF1A_TARGETS_UP		41	0.28681818	1.0202352	0.42857143	1	1	1021	tags=17%, list=9%, signal=19%
REACTOME_PLATELET_ACTIVATION	REACTOME_PLATELET_ACTIVATION		110	0.3203951	1.0187258	0.4722222	1	1	2359	tags=35%, list=21%, signal=43%
REACTOME_PLATELET_DEGRANULATION	REACTOME_PLATELET_DEGRANULATION		58	0.38329935	1.0177433	0.45714286	1	1	1984	tags=34%, list=18%, signal=42%
KEGG_PPAR_SIGNALING_PATHWAY	KEGG_PPAR_SIGNALING_PATHWAY		51	0.39397845	1.0170903	0.45454547	1	1	2724	tags=45%, list=24%, signal=59%
CHEN_LVAD_SUPPORT_OF_FAILING_HEART_DN	CHEN_LVAD_SUPPORT_OF_FAILING_HEART_DN		33	0.3911244	1.0170363	0.42857143	1	1	981	tags=27%, list=9%, signal=30%
REACTOME_GPCR_LIGAND_BINDING	REACTOME_GPCR_LIGAND_BINDING		257	0.31399143	1.0170062	0.3653846	1	1	1955	tags=32%, list=17%, signal=38%
TENEDINI_MEGAKARYOCYTE_MARKERS	TENEDINI_MEGAKARYOCYTE_MARKERS		29	0.34254733	1.0155263	0.42105263	1	1	3878	tags=59%, list=35%, signal=89%
SMID_BREAST_CANCER_LUMINAL_B_DN	SMID_BREAST_CANCER_LUMINAL_B_DN		339	0.3372114	1.0139052	0.3902439	1	1	1757	tags=32%, list=16%, signal=37%
KUNINGER_IGF1_VS_PDGFB_TARGETS_UP	KUNINGER_IGF1_VS_PDGFB_TARGETS_UP		32	0.46210453	1.007541	0.4878049	1	1	2460	tags=56%, list=22%, signal=72%
KEGG_PANCREATIC_CANCER	KEGG_PANCREATIC_CANCER		38	0.31510258	1.0065137	0.45454547	1	1	737	tags=16%, list=7%, signal=17%
SEKI_INFLAMMATORY_RESPONSE_LPS_DN	SEKI_INFLAMMATORY_RESPONSE_LPS_DN		17	0.43897936	1.0045907	0.46666667	1	1	1476	tags=29%, list=13%, signal=34%
KEGG_STARCH_AND_SUCROSE_METABOLISM	KEGG_STARCH_AND_SUCROSE_METABOLISM		21	0.38650814	1.0044122	0.44680852	1	1	3922	tags=67%, list=35%, signal=102%
IWANAGA_CARCINOGENESIS_BY_KRAS_PTEN_DN	IWANAGA_CARCINOGENESIS_BY_KRAS_PTEN_DN		192	0.29912105	1.0022336	0.41860464	1	1	2525	tags=35%, list=23%, signal=44%
LEE_TARGETS_OF_PTCH1_AND_SUFU_UP	LEE_TARGETS_OF_PTCH1_AND_SUFU_UP		65	0.3557345	1.0005271	0.42307693	1	1	2650	tags=40%, list=24%, signal=52%
SANA_TNF_SIGNALING_UP	SANA_TNF_SIGNALING_UP		47	0.41725054	0.99971426	0.43243244	1	1	1942	tags=36%, list=17%, signal=44%
SCHLESINGER_METHYLATED_DE_NOVO_IN_CANCER	SCHLESINGER_METHYLATED_DE_NOVO_IN_CANCER		60	0.3624636	0.99723476	0.4318182	1	1	1680	tags=32%, list=15%, signal=37%
TSAI_RESPONSE_TO_RADIATION_THERAPY	TSAI_RESPONSE_TO_RADIATION_THERAPY		22	0.44385257	0.9969266	0.4318182	1	1	2349	tags=41%, list=21%, signal=52%
TAKAO_RESPONSE_TO_UVB_RADIATION_DN	TAKAO_RESPONSE_TO_UVB_RADIATION_DN		60	0.2753783	0.99652475	0.43243244	1	1	1640	tags=20%, list=15%, signal=23%
KEGG_LYSOSOME	KEGG_LYSOSOME		82	0.2374543	0.9963784	0.42857143	1	1	2931	tags=29%, list=26%, signal=39%
CHEN_LVAD_SUPPORT_OF_FAILING_HEART_UP	CHEN_LVAD_SUPPORT_OF_FAILING_HEART_UP		69	0.37333524	0.99620605	0.47619048	1	1	1926	tags=33%, list=17%, signal=40%
ZHU_CMV_8_HR_DN	ZHU_CMV_8_HR_DN		19	0.39951545	0.9949096	0.45652175	1	1	1555	tags=26%, list=14%, signal=31%
WEIGEL_OXIDATIVE_STRESS_BY_HNE_AND_H2O2	WEIGEL_OXIDATIVE_STRESS_BY_HNE_AND_H2O2		28	0.2764865	0.993845	0.5217391	1	1	25	tags=7%, list=0%, signal=7%
NAKAJIMA_EOSINOPHIL	NAKAJIMA_EOSINOPHIL		15	0.38824296	0.9936337	0.41025642	1	1	1403	tags=33%, list=13%, signal=38%
WEST_ADRENOCORTICAL_TUMOR_DN	WEST_ADRENOCORTICAL_TUMOR_DN		341	0.30235583	0.9920026	0.5	1	1	1842	tags=27%, list=16%, signal=32%
CORRE_MULTIPLE_MYELOMA_DN	CORRE_MULTIPLE_MYELOMA_DN		32	0.36677814	0.99191016	0.5121951	1	1	1567	tags=34%, list=14%, signal=40%
LE_EGR2_TARGETS_DN	LE_EGR2_TARGETS_DN		84	0.31990194	0.9914616	0.4090909	1	1	1807	tags=27%, list=16%, signal=32%
GRAHAM_NORMAL_QUIESCENT_VS_NORMAL_DIVIDING_UP	GRAHAM_NORMAL_QUIESCENT_VS_NORMAL_DIVIDING_UP		35	0.40439758	0.9912932	0.35897437	1	1	2244	tags=43%, list=20%, signal=53%
ACEVEDO_LIVER_CANCER_WITH_H3K27ME3_UP	ACEVEDO_LIVER_CANCER_WITH_H3K27ME3_UP		121	0.31817856	0.99072903	0.51111114	1	1	2482	tags=38%, list=22%, signal=48%
KONDO_PROSTATE_CANCER_WITH_H3K27ME3	KONDO_PROSTATE_CANCER_WITH_H3K27ME3		81	0.36702412	0.98998773	0.44444445	1	1	3285	tags=56%, list=29%, signal=78%
REACTOME_DOWNSTREAM_EVENTS_IN_GPCR_SIGNALING	REACTOME_DOWNSTREAM_EVENTS_IN_GPCR_SIGNALING		289	0.29159978	0.98965186	0.45833334	1	1	2898	tags=40%, list=26%, signal=53%
REACTOME_MYOGENESSIS	REACTOME_MYOGENESSIS		19	0.38660532	0.9890223	0.40425533	1	1	2305	tags=32%, list=21%, signal=40%
NING_CHRONIC_OBSTRUCTIVE_PULMONARY_DISEASE_UP	NING_CHRONIC_OBSTRUCTIVE_PULMONARY_DISEASE_UP		53	0.27840874	0.9890147	0.45945945	1	1	1226	tags=19%, list=11%, signal=21%
ACEVEDO_LIVER_TUMOR_VS_NORMAL_ADJACENT_TISSUE_DN	ACEVEDO_LIVER_TUMOR_VS_NORMAL_ADJACENT_TISSUE_DN		160	0.2815385	0.98896515	0.46153846	1	1	1527	tags=23%, list=14%, signal=26%
RIZKI_TUMOR_INVASIVENESS_3D_UP	RIZKI_TUMOR_INVASIVENESS_3D_UP		121	0.26303306	0.98802614	0.41463414	1	1	746	tags=14%, list=7%, signal=15%
MAHADEVAN_IMATINIB_RESISTANCE_DN	MAHADEVAN_IMATINIB_RESISTANCE_DN		16	0.44074807	0.98717487	0.44186047	1	1	2312	tags=63%, list=21%, signal=79%
BROWNE_HCMV_INFECTION_48HR_DN	BROWNE_HCMV_INFECTION_48HR_DN		276	0.26633254	0.98662806	0.45238096	1	1	1981	tags=26%, list=18%, signal=30%
HOFFMANN_IMMATURE_TO_MATURE_B_LYMPHOCYTE_UP	HOFFMANN_IMMATURE_TO_MATURE_B_LYMPHOCYTE_UP		19	0.41188446	0.9859176	0.5833333	1	1	1440	tags=32%, list=13%, signal=36%
TSUNODA_CISPLATIN_RESISTANCE_DN	TSUNODA_CISPLATIN_RESISTANCE_DN		18	0.4043497	0.9854691	0.46666667	1	1	1134	tags=22%, list=10%, signal=25%
ASGHARZADEH_NEUROBLASTOMA_POOR_SURVIVAL_DN	ASGHARZADEH_NEUROBLASTOMA_POOR_SURVIVAL_DN		20	0.37746534	0.984038	0.5116279	1	1	1622	tags=35%, list=14%, signal=41%
WIKMAN_ASBESTOS_LUNG_CANCER_DN	WIKMAN_ASBESTOS_LUNG_CANCER_DN		16	0.436451	0.9836699	0.53846157	1	1	1635	tags=25%, list=15%, signal=29%
GUTIERREZ_CHRONIC_LYMPHOCYTIC_LEUKEMIA_DN	GUTIERREZ_CHRONIC_LYMPHOCYTIC_LEUKEMIA_DN		32	0.32893616	0.9835205	0.45238096	1	1	2729	tags=50%, list=24%, signal=66%
VANTVEER_BREAST_CANCER_BRCA1_UP	VANTVEER_BREAST_CANCER_BRCA1_UP		18	0.33095384	0.9814846	0.46341464	1	1	893	tags=22%, list=8%, signal=24%
REACTOME_METABOLISM_OF_LIPIDS_AND_LIPOPROTEINS	REACTOME_METABOLISM_OF_LIPIDS_AND_LIPOPROTEINS		154	0.26397648	0.9812411	0.47727272	1	1	2734	tags=34%, list=24%, signal=45%
MORI_MATURE_B_LYMPHOCYTE_UP	MORI_MATURE_B_LYMPHOCYTE_UP		59	0.3423164	0.98068434	0.525	1	1	2077	tags=32%, list=19%, signal=39%
GAUSSMANN_MLL_AF4_FUSION_TARGETS_F_UP	GAUSSMANN_MLL_AF4_FUSION_TARGETS_F_UP		105	0.34902588	0.9788118	0.42222223	1	1	2394	tags=36%, list=21%, signal=46%
MARCHINI_TRABECTEDIN_RESISTANCE_DN	MARCHINI_TRABECTEDIN_RESISTANCE_DN		33	0.36240956	0.9763374	0.4871795	1	1	1839	tags=33%, list=16%, signal=40%
HELLER_HDAC_TARGETS_SILENCED_BY_METHYLATION_DN	HELLER_HDAC_TARGETS_SILENCED_BY_METHYLATION_DN		158	0.25676334	0.9762272	0.45714286	1	1	1797	tags=23%, list=16%, signal=28%
BIOCARTA_CXCR4_PATHWAY	BIOCARTA_CXCR4_PATHWAY		17	0.33158156	0.97530407	0.4893617	1	1	902	tags=24%, list=8%, signal=26%
HUANG_FOXA2_TARGETS_DN	HUANG_FOXA2_TARGETS_DN		24	0.4344039	0.97476333	0.5135135	1	1	1564	tags=33%, list=14%, signal=39%
REACTOME_BIOLOGICAL_OXIDATIONS	REACTOME_BIOLOGICAL_OXIDATIONS		65	0.32409504	0.9725498	0.5217391	1	1	2204	tags=32%, list=20%, signal=40%
URS_ADIPOCYTE_DIFFERENTIATION_UP	URS_ADIPOCYTE_DIFFERENTIATION_UP		49	0.32907236	0.97149867	0.41666666	1	1	2429	tags=35%, list=22%, signal=44%
MCCLUNG_DELTA_FOSB_TARGETS_2WK	MCCLUNG_DELTA_FOSB_TARGETS_2WK		34	0.38989088	0.9710795	0.4888889	1	1	2621	tags=47%, list=23%, signal=61%
BIOCARTA_INTEGRIN_PATHWAY	BIOCARTA_INTEGRIN_PATHWAY		25	0.31321773	0.9705082	0.42857143	1	1	1757	tags=28%, list=16%, signal=33%
REACTOME_G_ALPHA_I_SIGNALLING_EVENTS	REACTOME_G_ALPHA_I_SIGNALLING_EVENTS		118	0.31356034	0.9693153	0.47826087	1	1	1955	tags=31%, list=17%, signal=37%
REACTOME_TIE2_SIGNALING	REACTOME_TIE2_SIGNALING		16	0.37887654	0.9685263	0.46341464	1	1	1655	tags=31%, list=15%, signal=37%
KEGG_CELL_ADHESION_MOLECULES_CAMS	KEGG_CELL_ADHESION_MOLECULES_CAMS		75	0.3168029	0.9679253	0.5714286	1	1	1686	tags=28%, list=15%, signal=33%
IVANOVA_HEMATOPOIESIS_STEM_CELL_AND_PROGENITOR	IVANOVA_HEMATOPOIESIS_STEM_CELL_AND_PROGENITOR		152	0.24894473	0.9676898	0.4848485	1	1	3365	tags=38%, list=30%, signal=53%
FONTAINE_PAPILLARY_THYROID_CARCINOMA_DN	FONTAINE_PAPILLARY_THYROID_CARCINOMA_DN		47	0.32262	0.9668865	0.5	1	1	1876	tags=32%, list=17%, signal=38%
KINSEY_TARGETS_OF_EWSR1_FLII_FUSION_DN	KINSEY_TARGETS_OF_EWSR1_FLII_FUSION_DN		171	0.3071734	0.96687776	0.4888889	1	1	2804	tags=37%, list=25%, signal=49%
MULLIGHAN_NPM1_MUTATED_SIGNATURE_1_DN	MULLIGHAN_NPM1_MUTATED_SIGNATURE_1_DN		63	0.30121332	0.96676815	0.4871795	1	1	1094	tags=21%, list=10%, signal=23%
RORIE_TARGETS_OF_EWSR1_FLI1_FUSION_DN	RORIE_TARGETS_OF_EWSR1_FLI1_FUSION_DN		17	0.43104917	0.9661095	0.47619048	1	1	2610	tags=59%, list=23%, signal=77%
REACTOME_G_ALPHA_Q_SIGNALLING_EVENTS	REACTOME_G_ALPHA_Q_SIGNALLING_EVENTS		99	0.30164894	0.9654479	0.5625	1	1	3054	tags=43%, list=27%, signal=59%
GAUSSMANN_MLL_AF4_FUSION_TARGETS_E_UP	GAUSSMANN_MLL_AF4_FUSION_TARGETS_E_UP		56	0.38567868	0.9626825	0.4722222	1	1	1831	tags=30%, list=16%, signal=36%
BROWNE_HCMV_INFECTION_24HR_DN	BROWNE_HCMV_INFECTION_24HR_DN		93	0.30488294	0.96189123	0.53333336	1	1	2602	tags=30%, list=23%, signal=39%
BROWNE_HCMV_INFECTION_4HR_UP	BROWNE_HCMV_INFECTION_4HR_UP		34	0.3236637	0.9608011	0.45	1	1	2278	tags=32%, list=20%, signal=40%
BROWNE_HCMV_INFECTION_8HR_UP	BROWNE_HCMV_INFECTION_8HR_UP		63	0.2805366	0.9601307	0.4888889	1	1	1112	tags=17%, list=10%, signal=19%
LENAOUR_DENDRITIC_CELL_MATURATION_UP	LENAOUR_DENDRITIC_CELL_MATURATION_UP		65	0.31267694	0.9589556	0.3888889	1	1	2683	tags=37%, list=24%, signal=48%
AKL_HTLV1_INFECTION_UP	AKL_HTLV1_INFECTION_UP		21	0.3384423	0.95894766	0.44186047	1	1	361	tags=10%, list=3%, signal=10%
KEGG_TRYPTOPHAN_METABOLISM	KEGG_TRYPTOPHAN_METABOLISM		27	0.35338116	0.95773673	0.51111114	1	1	3627	tags=56%, list=32%, signal=82%
MARSON_FOXP3_TARGETS_UP	MARSON_FOXP3_TARGETS_UP		50	0.34032398	0.95769894	0.5	1	1	1659	tags=22%, list=15%, signal=26%
DER_IFN_BETA_RESPONSE_UP	DER_IFN_BETA_RESPONSE_UP		61	0.27464753	0.9558	0.5	1	1	1502	tags=16%, list=13%, signal=19%
KEGG_HISTIDINE_METABOLISM	KEGG_HISTIDINE_METABOLISM		20	0.35440704	0.95568526	0.60465115	1	1	3024	tags=50%, list=27%, signal=68%
WAMUNYOKOLI_OVARIAN_CANCER_LMP_DN	WAMUNYOKOLI_OVARIAN_CANCER_LMP_DN		98	0.31655997	0.95521176	0.42857143	1	1	1757	tags=22%, list=16%, signal=26%
LINDGREN_BLADDER_CANCER_CLUSTER_2B	LINDGREN_BLADDER_CANCER_CLUSTER_2B		243	0.3319318	0.9551896	0.4651163	1	1	2705	tags=42%, list=24%, signal=54%
WANG_ESOPHAGUS_CANCER_VS_NORMAL_UP	WANG_ESOPHAGUS_CANCER_VS_NORMAL_UP		82	0.30796412	0.9548268	0.45454547	1	1	2409	tags=33%, list=22%, signal=42%
REACTOME_CYTOCHROME_P450_ARRANGED_BY_SUBSTRATE_TYPE	REACTOME_CYTOCHROME_P450_ARRANGED_BY_SUBSTRATE_TYPE		22	0.38584572	0.95395213	0.56363636	1	1	2109	tags=36%, list=19%, signal=45%
WATANABE_COLON_CANCER_MSI_VS_MSS_UP	WATANABE_COLON_CANCER_MSI_VS_MSS_UP		17	0.36072367	0.9535385	0.53333336	1	1	1821	tags=29%, list=16%, signal=35%
KEGG_GLYCOLYSIS_GLUCONEOGENESIS	KEGG_GLYCOLYSIS_GLUCONEOGENESIS		48	0.30735546	0.9513492	0.55813956	1	1	3173	tags=46%, list=28%, signal=64%
CAIRO_HEPATOBLASTOMA_DN	CAIRO_HEPATOBLASTOMA_DN		174	0.29302198	0.95092535	0.5106383	1	1	2556	tags=34%, list=23%, signal=44%
GRADE_COLON_VS_RECTAL_CANCER_UP	GRADE_COLON_VS_RECTAL_CANCER_UP		18	0.38450223	0.9489616	0.54545456	1	1	1311	tags=22%, list=12%, signal=25%
MISHRA_CARCINOMA_ASSOCIATED_FIBROBLAST_DN	MISHRA_CARCINOMA_ASSOCIATED_FIBROBLAST_DN		17	0.40280113	0.9479263	0.58	1	1	886	tags=29%, list=8%, signal=32%
ACEVEDO_METHYLATED_IN_LIVER_CANCER_DN	ACEVEDO_METHYLATED_IN_LIVER_CANCER_DN		317	0.25253385	0.9459633	0.5102041	1	1	1879	tags=26%, list=17%, signal=30%
HUANG_DASATINIB_RESISTANCE_UP	HUANG_DASATINIB_RESISTANCE_UP		52	0.37464696	0.9457651	0.4864865	1	1	768	tags=19%, list=7%, signal=21%
REACTOME_TOLL_LIKE_RECEPTOR_4_CASCADE	REACTOME_TOLL_LIKE_RECEPTOR_4_CASCADE		18	0.33033305	0.94572514	0.5	1	1	3508	tags=50%, list=31%, signal=73%
KRASNOSELSKAYA_ILF3_TARGETS_UP	KRASNOSELSKAYA_ILF3_TARGETS_UP		18	0.4031732	0.94272643	0.52	1	1	792	tags=17%, list=7%, signal=18%
CHIANG_LIVER_CANCER_SUBCLASS_CTNNB1_UP	CHIANG_LIVER_CANCER_SUBCLASS_CTNNB1_UP		93	0.30959597	0.94218117	0.59615386	1	1	1205	tags=22%, list=11%, signal=24%
GAZDA_DIAMOND_BLACKFAN_ANEMIA_PROGENITOR_UP	GAZDA_DIAMOND_BLACKFAN_ANEMIA_PROGENITOR_UP		22	0.31380415	0.94142294	0.6	1	1	2564	tags=36%, list=23%, signal=47%
BEGUM_TARGETS_OF_PAX3_FOXO1_FUSION_UP	BEGUM_TARGETS_OF_PAX3_FOXO1_FUSION_UP		33	0.3761597	0.9413751	0.5	1	1	779	tags=21%, list=7%, signal=23%
REACTOME_THE_ROLE_OF_NEF_IN_HIV1_REPLICATION_AND_DISEASE_PATHOGENESIS	REACTOME_THE_ROLE_OF_NEF_IN_HIV1_REPLICATION_AND_DISEASE_PATHOGENESIS		21	0.31789201	0.9408038	0.5	1	1	2520	tags=33%, list=23%, signal=43%
BOHN_PRIMARY_IMMUNODEFICIENCY_SYNDROM_DN	BOHN_PRIMARY_IMMUNODEFICIENCY_SYNDROM_DN		18	0.36636734	0.9404287	0.5121951	1	1	2082	tags=33%, list=19%, signal=41%
DAIRKEE_TERT_TARGETS_DN	DAIRKEE_TERT_TARGETS_DN		41	0.31884164	0.9369438	0.5714286	1	1	2469	tags=29%, list=22%, signal=37%
DIRMEIER_LMP1_RESPONSE_LATE_UP	DIRMEIER_LMP1_RESPONSE_LATE_UP		28	0.30599537	0.93596387	0.5263158	1	1	1692	tags=25%, list=15%, signal=29%
ELLWOOD_MYC_TARGETS_DN	ELLWOOD_MYC_TARGETS_DN		31	0.3198816	0.9356639	0.53571427	1	1	665	tags=16%, list=6%, signal=17%
RIZ_ERYTHROID_DIFFERENTIATION_APOBEC2	RIZ_ERYTHROID_DIFFERENTIATION_APOBEC2		18	0.36069536	0.9356014	0.5625	1	1	3038	tags=61%, list=27%, signal=84%
RIZ_ERYTHROID_DIFFERENTIATION_6HR	RIZ_ERYTHROID_DIFFERENTIATION_6HR		29	0.33145407	0.93555045	0.51111114	1	1	1839	tags=38%, list=16%, signal=45%
NAKAJIMA_MAST_CELL	NAKAJIMA_MAST_CELL		22	0.36968336	0.9344007	0.51282054	1	1	998	tags=27%, list=9%, signal=30%
DIAZ_CHRONIC_MEYLOGENOUS_LEUKEMIA_DN	DIAZ_CHRONIC_MEYLOGENOUS_LEUKEMIA_DN		80	0.3076513	0.9341412	0.52272725	1	1	1992	tags=29%, list=18%, signal=35%
ROY_WOUND_BLOOD_VESSEL_UP	ROY_WOUND_BLOOD_VESSEL_UP		34	0.4140449	0.93389606	0.425	1	1	1619	tags=32%, list=14%, signal=38%
LI_CISPLATIN_RESISTANCE_DN	LI_CISPLATIN_RESISTANCE_DN		19	0.42263505	0.93384844	0.5952381	1	1	2103	tags=37%, list=19%, signal=45%
TOMLINS_PROSTATE_CANCER_DN	TOMLINS_PROSTATE_CANCER_DN		19	0.39951906	0.9335788	0.5	1	1	1292	tags=26%, list=12%, signal=30%
RIZ_ERYTHROID_DIFFERENTIATION_HEMGN	RIZ_ERYTHROID_DIFFERENTIATION_HEMGN		25	0.3182524	0.9331903	0.6511628	1	1	1580	tags=24%, list=14%, signal=28%
GOLUB_ALL_VS_AML_UP	GOLUB_ALL_VS_AML_UP		18	0.29366198	0.9297166	0.51111114	1	1	759	tags=17%, list=7%, signal=18%
RAMASWAMY_METASTASIS_DN	RAMASWAMY_METASTASIS_DN		38	0.3367242	0.9282732	0.57894737	1	1	1913	tags=37%, list=17%, signal=44%
GRUETZMANN_PANCREATIC_CANCER_DN	GRUETZMANN_PANCREATIC_CANCER_DN		147	0.24467836	0.9282368	0.5945946	1	1	1672	tags=20%, list=15%, signal=24%
VERHAAK_AML_WITH_NPM1_MUTATED_DN	VERHAAK_AML_WITH_NPM1_MUTATED_DN		144	0.3038828	0.92784065	0.525	1	1	1235	tags=22%, list=11%, signal=25%
POMEROY_MEDULLOBLASTOMA_DESMOPLASIC_VS_CLASSIC_UP	POMEROY_MEDULLOBLASTOMA_DESMOPLASIC_VS_CLASSIC_UP		33	0.28249356	0.92688966	0.60465115	1	1	1386	tags=18%, list=12%, signal=21%
POMEROY_MEDULLOBLASTOMA_DESMOPLASIC_VS_CLASSIC_DN	POMEROY_MEDULLOBLASTOMA_DESMOPLASIC_VS_CLASSIC_DN		33	0.28249356	0.92688966	0.60465115	1	1	1386	tags=18%, list=12%, signal=21%
XU_GH1_EXOGENOUS_TARGETS_DN	XU_GH1_EXOGENOUS_TARGETS_DN		56	0.30628467	0.9264014	0.6363636	1	1	2363	tags=38%, list=21%, signal=47%
REACTOME_SIGNAL_AMPLIFICATION	REACTOME_SIGNAL_AMPLIFICATION		23	0.31374124	0.9249256	0.54545456	1	1	2359	tags=39%, list=21%, signal=49%
REN_ALVEOLAR_RHABDOMYOSARCOMA_UP	REN_ALVEOLAR_RHABDOMYOSARCOMA_UP		57	0.32512087	0.92419267	0.52272725	1	1	1952	tags=30%, list=17%, signal=36%
KEGG_CYTOKINE_CYTOKINE_RECEPTOR_INTERACTION	KEGG_CYTOKINE_CYTOKINE_RECEPTOR_INTERACTION		155	0.29489484	0.92409974	0.4651163	1	1	2205	tags=34%, list=20%, signal=41%
LEE_NEURAL_CREST_STEM_CELL_UP	LEE_NEURAL_CREST_STEM_CELL_UP		88	0.35441157	0.92373496	0.5555556	1	1	2129	tags=31%, list=19%, signal=38%
BIOCARTA_VEGF_PATHWAY	BIOCARTA_VEGF_PATHWAY		17	0.313255	0.9223325	0.47368422	1	1	2939	tags=41%, list=26%, signal=56%
KEGG_HYPERTROPHIC_CARDIOMYOPATHY_HCM	KEGG_HYPERTROPHIC_CARDIOMYOPATHY_HCM		55	0.3373336	0.92124224	0.5641026	1	1	1830	tags=24%, list=16%, signal=28%
BROWNE_INTERFERON_RESPONSIVE_GENES	BROWNE_INTERFERON_RESPONSIVE_GENES		44	0.4016587	0.9202423	0.4883721	1	1	2096	tags=34%, list=19%, signal=42%
KAYO_AGING_MUSCLE_UP	KAYO_AGING_MUSCLE_UP		116	0.24014524	0.91979915	0.5714286	1	1	2884	tags=37%, list=26%, signal=49%
TARTE_PLASMA_CELL_VS_B_LYMPHOCYTE_UP	TARTE_PLASMA_CELL_VS_B_LYMPHOCYTE_UP		60	0.26927835	0.9197745	0.65789473	1	1	1031	tags=17%, list=9%, signal=18%
WAMUNYOKOLI_OVARIAN_CANCER_GRADES_1_2_DN	WAMUNYOKOLI_OVARIAN_CANCER_GRADES_1_2_DN		36	0.3411644	0.91680026	0.5	1	1	3180	tags=39%, list=28%, signal=54%
LU_IL4_SIGNALING	LU_IL4_SIGNALING		46	0.29400757	0.914742	0.4871795	1	1	1879	tags=26%, list=17%, signal=31%
REACTOME_GLUCOSE_METABOLISM	REACTOME_GLUCOSE_METABOLISM		39	0.34155384	0.91380864	0.55263156	1	1	3590	tags=51%, list=32%, signal=75%
DUNNE_TARGETS_OF_AML1_MTG8_FUSION_UP	DUNNE_TARGETS_OF_AML1_MTG8_FUSION_UP		32	0.31677935	0.9131232	0.4883721	1	1	868	tags=19%, list=8%, signal=20%
KEGG_TGF_BETA_SIGNALING_PATHWAY	KEGG_TGF_BETA_SIGNALING_PATHWAY		51	0.29385617	0.91263545	0.64285713	1	1	1000	tags=18%, list=9%, signal=19%
BIOCARTA_CTLA4_PATHWAY	BIOCARTA_CTLA4_PATHWAY		15	0.41423574	0.9123846	0.60465115	1	1	948	tags=33%, list=8%, signal=36%
BIOCARTA_ALK_PATHWAY	BIOCARTA_ALK_PATHWAY		22	0.32016945	0.9121539	0.5744681	1	1	2151	tags=27%, list=19%, signal=34%
SCHUETZ_BREAST_CANCER_DUCTAL_INVASIVE_UP	SCHUETZ_BREAST_CANCER_DUCTAL_INVASIVE_UP		223	0.3771987	0.91131246	0.525	1	1	2007	tags=33%, list=18%, signal=40%
WIELAND_UP_BY_HBV_INFECTION	WIELAND_UP_BY_HBV_INFECTION		67	0.32979557	0.9109872	0.45714286	1	1	1916	tags=30%, list=17%, signal=36%
RUGO_RESPONSE_TO_GAMMA_RADIATION	RUGO_RESPONSE_TO_GAMMA_RADIATION		34	0.31278282	0.9104306	0.45	1	1	768	tags=18%, list=7%, signal=19%
KYNG_DNA_DAMAGE_BY_GAMMA_RADIATION	KYNG_DNA_DAMAGE_BY_GAMMA_RADIATION		34	0.31278282	0.9104306	0.45	1	1	768	tags=18%, list=7%, signal=19%
VALK_AML_WITH_FLT3_ITD	VALK_AML_WITH_FLT3_ITD		26	0.3517399	0.91011065	0.5849057	1	1	2390	tags=46%, list=21%, signal=59%
BIOCARTA_NO1_PATHWAY	BIOCARTA_NO1_PATHWAY		18	0.33962402	0.9091526	0.5	1	1	3354	tags=44%, list=30%, signal=63%
GARGALOVIC_RESPONSE_TO_OXIDIZED_PHOSPHOLIPIDS_GREY_DN	GARGALOVIC_RESPONSE_TO_OXIDIZED_PHOSPHOLIPIDS_GREY_DN		32	0.3249463	0.90879977	0.5714286	1	1	1518	tags=31%, list=14%, signal=36%
TARTE_PLASMA_CELL_VS_PLASMABLAST_UP	TARTE_PLASMA_CELL_VS_PLASMABLAST_UP		240	0.26657736	0.9065365	0.5	1	1	2502	tags=33%, list=22%, signal=41%
JIANG_TIP30_TARGETS_DN	JIANG_TIP30_TARGETS_DN		18	0.29220045	0.9057125	0.627907	1	1	2144	tags=22%, list=19%, signal=27%
BIOCARTA_IL2RB_PATHWAY	BIOCARTA_IL2RB_PATHWAY		23	0.2878168	0.90278697	0.6060606	1	1	2978	tags=39%, list=27%, signal=53%
KEGG_ADHERENS_JUNCTION	KEGG_ADHERENS_JUNCTION		52	0.28908986	0.9023518	0.65789473	1	1	960	tags=17%, list=9%, signal=19%
LINDSTEDT_DENDRITIC_CELL_MATURATION_A	LINDSTEDT_DENDRITIC_CELL_MATURATION_A		39	0.33745375	0.9017958	0.4871795	1	1	1445	tags=26%, list=13%, signal=29%
KANG_IMMORTALIZED_BY_TERT_UP	KANG_IMMORTALIZED_BY_TERT_UP		55	0.3227769	0.9017657	0.5	1	1	1160	tags=27%, list=10%, signal=30%
LIAO_HAVE_SOX4_BINDING_SITES	LIAO_HAVE_SOX4_BINDING_SITES		24	0.32132974	0.90143144	0.76086956	1	1	1160	tags=21%, list=10%, signal=23%
MCBRYAN_PUBERTAL_BREAST_4_5WK_DN	MCBRYAN_PUBERTAL_BREAST_4_5WK_DN		148	0.27819267	0.9013342	0.6	1	1	1823	tags=24%, list=16%, signal=28%
REACTOME_PEROXISOMAL_LIPID_METABOLISM	REACTOME_PEROXISOMAL_LIPID_METABOLISM		15	0.3695634	0.89972913	0.5777778	1	1	3218	tags=47%, list=29%, signal=65%
KEGG_PEROXISOME	KEGG_PEROXISOME		57	0.27211094	0.8986418	0.5925926	1	1	2332	tags=28%, list=21%, signal=35%
DEURIG_T_CELL_PROLYMPHOCYTIC_LEUKEMIA_DN	DEURIG_T_CELL_PROLYMPHOCYTIC_LEUKEMIA_DN		176	0.2389035	0.89842576	0.5652174	1	1	1965	tags=27%, list=18%, signal=32%
MORI_SMALL_PRE_BII_LYMPHOCYTE_DN	MORI_SMALL_PRE_BII_LYMPHOCYTE_DN		46	0.26416287	0.89770955	0.60465115	1	1	1156	tags=15%, list=10%, signal=17%
KIM_LRRC3B_TARGETS	KIM_LRRC3B_TARGETS		15	0.44232515	0.8961759	0.65909094	1	1	1885	tags=33%, list=17%, signal=40%
LEE_LIVER_CANCER_MYC_DN	LEE_LIVER_CANCER_MYC_DN		38	0.34626925	0.8956893	0.55	1	1	2863	tags=47%, list=26%, signal=63%
BREDEMEYER_RAG_SIGNALING_NOT_VIA_ATM_UP	BREDEMEYER_RAG_SIGNALING_NOT_VIA_ATM_UP		29	0.30836156	0.8954887	0.6086956	1	1	1750	tags=24%, list=16%, signal=29%
ZHANG_BREAST_CANCER_PROGENITORS_DN	ZHANG_BREAST_CANCER_PROGENITORS_DN		88	0.2245488	0.893759	0.57894737	1	1	2116	tags=25%, list=19%, signal=31%
GAUSSMANN_MLL_AF4_FUSION_TARGETS_G_UP	GAUSSMANN_MLL_AF4_FUSION_TARGETS_G_UP		108	0.28322005	0.8921534	0.61904764	1	1	2359	tags=35%, list=21%, signal=44%
REACTOME_RHO_GTPASE_CYCLE	REACTOME_RHO_GTPASE_CYCLE		70	0.2457706	0.8920457	0.7096774	1	1	2119	tags=27%, list=19%, signal=33%
GAL_LEUKEMIC_STEM_CELL_UP	GAL_LEUKEMIC_STEM_CELL_UP		58	0.28299296	0.8905431	0.63829786	1	1	2438	tags=34%, list=22%, signal=44%
DAVICIONI_TARGETS_OF_PAX_FOXO1_FUSIONS_UP	DAVICIONI_TARGETS_OF_PAX_FOXO1_FUSIONS_UP		156	0.30488774	0.8904194	0.53125	1	1	2174	tags=33%, list=19%, signal=41%
MULLIGHAN_NPM1_SIGNATURE_3_DN	MULLIGHAN_NPM1_SIGNATURE_3_DN		84	0.27265772	0.88856304	0.68292683	1	1	1094	tags=19%, list=10%, signal=21%
KEGG_FATTY_ACID_METABOLISM	KEGG_FATTY_ACID_METABOLISM		28	0.31553122	0.88831043	0.6122449	1	1	3820	tags=61%, list=34%, signal=92%
BOYLAN_MULTIPLE_MYELOMA_C_CLUSTER_DN	BOYLAN_MULTIPLE_MYELOMA_C_CLUSTER_DN		20	0.32312736	0.8874557	0.6	1	1	197	tags=15%, list=2%, signal=15%
NAKAYAMA_SOFT_TISSUE_TUMORS_PCA1_DN	NAKAYAMA_SOFT_TISSUE_TUMORS_PCA1_DN		48	0.32755768	0.88651335	0.6136364	1	1	1794	tags=33%, list=16%, signal=40%
LIANG_HEMATOPOIESIS_STEM_CELL_NUMBER_LARGE_VS_TINY_DN	LIANG_HEMATOPOIESIS_STEM_CELL_NUMBER_LARGE_VS_TINY_DN		33	0.2769437	0.88451815	0.61904764	1	1	1525	tags=18%, list=14%, signal=21%
KEGG_FOCAL_ADHESION	KEGG_FOCAL_ADHESION		123	0.28204328	0.8837143	0.55	1	1	1757	tags=23%, list=16%, signal=27%
KEGG_DRUG_METABOLISM_CYTOCHROME_P450	KEGG_DRUG_METABOLISM_CYTOCHROME_P450		30	0.33793023	0.8830836	0.6041667	1	1	2840	tags=47%, list=25%, signal=62%
ZHAN_MULTIPLE_MYELOMA_CD1_AND_CD2_UP	ZHAN_MULTIPLE_MYELOMA_CD1_AND_CD2_UP		37	0.26465636	0.88175476	0.53846157	1	1	2006	tags=24%, list=18%, signal=30%
CAIRO_LIVER_DEVELOPMENT_UP	CAIRO_LIVER_DEVELOPMENT_UP		107	0.3268819	0.88082176	0.6388889	1	1	1827	tags=29%, list=16%, signal=34%
JAATINEN_HEMATOPOIETIC_STEM_CELL_DN	JAATINEN_HEMATOPOIETIC_STEM_CELL_DN		136	0.31596506	0.88063604	0.51282054	1	1	2520	tags=38%, list=23%, signal=49%
CHANDRAN_METASTASIS_DN	CHANDRAN_METASTASIS_DN		57	0.29828963	0.87626445	0.65957445	1	1	1968	tags=28%, list=18%, signal=34%
KEGG_ABC_TRANSPORTERS	KEGG_ABC_TRANSPORTERS		27	0.3017527	0.87553996	0.6875	1	1	2474	tags=41%, list=22%, signal=52%
YAGI_AML_WITH_11Q23_REARRANGED	YAGI_AML_WITH_11Q23_REARRANGED		231	0.22104685	0.8751989	0.6388889	1	1	2749	tags=29%, list=25%, signal=38%
TONKS_TARGETS_OF_RUNX1_RUNX1T1_FUSION_HSC_DN	TONKS_TARGETS_OF_RUNX1_RUNX1T1_FUSION_HSC_DN		121	0.30494922	0.8751305	0.6363636	1	1	2334	tags=35%, list=21%, signal=43%
REACTOME_PLC_BETA_MEDIATED_EVENTS	REACTOME_PLC_BETA_MEDIATED_EVENTS		24	0.30158937	0.8736269	0.6	1	1	1612	tags=21%, list=14%, signal=24%
CHIARADONNA_NEOPLASTIC_TRANSFORMATION_CDC25_UP	CHIARADONNA_NEOPLASTIC_TRANSFORMATION_CDC25_UP		87	0.31929994	0.87226814	0.525	1	1	1807	tags=31%, list=16%, signal=37%
CAIRO_LIVER_DEVELOPMENT_DN	CAIRO_LIVER_DEVELOPMENT_DN		177	0.28385368	0.87194425	0.6585366	1	1	2341	tags=34%, list=21%, signal=42%
KEGG_BLADDER_CANCER	KEGG_BLADDER_CANCER		19	0.30625317	0.8716913	0.60465115	1	1	2239	tags=32%, list=20%, signal=39%
TAKEDA_TARGETS_OF_NUP98_HOXA9_FUSION_10D_DN	TAKEDA_TARGETS_OF_NUP98_HOXA9_FUSION_10D_DN		81	0.3043461	0.87132674	0.5365854	1	1	1541	tags=25%, list=14%, signal=28%
KEGG_TOLL_LIKE_RECEPTOR_SIGNALING_PATHWAY	KEGG_TOLL_LIKE_RECEPTOR_SIGNALING_PATHWAY		60	0.26782107	0.8711961	0.5555556	1	1	2939	tags=35%, list=26%, signal=47%
SANA_TNF_SIGNALING_DN	SANA_TNF_SIGNALING_DN		58	0.3011107	0.8708685	0.59090906	1	1	1768	tags=26%, list=16%, signal=31%
SHAFFER_IRF4_MULTIPLE_MYELOMA_PROGRAM	SHAFFER_IRF4_MULTIPLE_MYELOMA_PROGRAM		25	0.31735447	0.870862	0.5641026	1	1	777	tags=16%, list=7%, signal=17%
REACTOME_METABOLISM_OF_CARBOHYDRATES	REACTOME_METABOLISM_OF_CARBOHYDRATES		80	0.2406352	0.8687839	0.6097561	1	1	2566	tags=31%, list=23%, signal=40%
HUTTMANN_B_CLL_POOR_SURVIVAL_UP	HUTTMANN_B_CLL_POOR_SURVIVAL_UP		167	0.22438154	0.86802506	0.64102566	1	1	2210	tags=23%, list=20%, signal=29%
RODWELL_AGING_KIDNEY_UP	RODWELL_AGING_KIDNEY_UP		205	0.2873314	0.86752784	0.6052632	1	1	1634	tags=23%, list=15%, signal=26%
PICCALUGA_ANGIOIMMUNOBLASTIC_LYMPHOMA_UP	PICCALUGA_ANGIOIMMUNOBLASTIC_LYMPHOMA_UP		119	0.3571753	0.8673043	0.625	1	1	1555	tags=25%, list=14%, signal=29%
HATADA_METHYLATED_IN_LUNG_CANCER_UP	HATADA_METHYLATED_IN_LUNG_CANCER_UP		178	0.25005704	0.866706	0.6304348	1	1	1448	tags=20%, list=13%, signal=22%
CASTELLANO_NRAS_TARGETS_UP	CASTELLANO_NRAS_TARGETS_UP		54	0.30785272	0.8666661	0.64285713	1	1	1857	tags=31%, list=17%, signal=38%
VECCHI_GASTRIC_CANCER_EARLY_DN	VECCHI_GASTRIC_CANCER_EARLY_DN		188	0.3001664	0.86631465	0.6956522	1	1	1894	tags=31%, list=17%, signal=37%
ACEVEDO_LIVER_CANCER_DN	ACEVEDO_LIVER_CANCER_DN		330	0.21126401	0.8647602	0.7083333	1	1	1653	tags=19%, list=15%, signal=21%
ZHU_CMV_ALL_DN	ZHU_CMV_ALL_DN		49	0.33692867	0.86468154	0.64444447	1	1	2630	tags=37%, list=23%, signal=48%
MCLACHLAN_DENTAL_CARIES_DN	MCLACHLAN_DENTAL_CARIES_DN		146	0.31548932	0.86428964	0.61290324	1	1	1885	tags=32%, list=17%, signal=37%
WU_SILENCED_BY_METHYLATION_IN_BLADDER_CANCER	WU_SILENCED_BY_METHYLATION_IN_BLADDER_CANCER		28	0.3272195	0.86360705	0.71153843	1	1	2591	tags=39%, list=23%, signal=51%
DUNNE_TARGETS_OF_AML1_MTG8_FUSION_DN	DUNNE_TARGETS_OF_AML1_MTG8_FUSION_DN		15	0.4281979	0.86312014	0.6666667	1	1	174	tags=13%, list=2%, signal=14%
CHESLER_BRAIN_QTL_CIS	CHESLER_BRAIN_QTL_CIS		56	0.24634075	0.8630189	0.6666667	1	1	1043	tags=14%, list=9%, signal=16%
REACTOME_DOWNSTREAM_TCR_SIGNALING	REACTOME_DOWNSTREAM_TCR_SIGNALING		20	0.3298409	0.86222744	0.6216216	1	1	842	tags=20%, list=8%, signal=22%
REACTOME_POST_NMDA_RECEPTOR_ACTIVATION_EVENTS	REACTOME_POST_NMDA_RECEPTOR_ACTIVATION_EVENTS		22	0.29501516	0.85964113	0.6216216	1	1	2119	tags=32%, list=19%, signal=39%
RODWELL_AGING_KIDNEY_DN	RODWELL_AGING_KIDNEY_DN		63	0.26004827	0.8581222	0.65957445	1	1	1842	tags=29%, list=16%, signal=34%
BIOCARTA_IL2_PATHWAY	BIOCARTA_IL2_PATHWAY		15	0.32134405	0.8566254	0.6764706	1	1	1605	tags=27%, list=14%, signal=31%
CERVERA_SDHB_TARGETS_2	CERVERA_SDHB_TARGETS_2		73	0.27084383	0.8564315	0.64	1	1	1781	tags=27%, list=16%, signal=32%
LIU_PROSTATE_CANCER_DN	LIU_PROSTATE_CANCER_DN		250	0.30808863	0.85612094	0.5641026	1	1	1759	tags=28%, list=16%, signal=32%
PAPASPYRIDONOS_UNSTABLE_ATEROSCLEROTIC_PLAQUE_DN	PAPASPYRIDONOS_UNSTABLE_ATEROSCLEROTIC_PLAQUE_DN		27	0.37469512	0.85601956	0.6666667	1	1	1504	tags=30%, list=13%, signal=34%
BOYAULT_LIVER_CANCER_SUBCLASS_G3_DN	BOYAULT_LIVER_CANCER_SUBCLASS_G3_DN		35	0.333893	0.85519636	0.675	1	1	1107	tags=20%, list=10%, signal=22%
PEPPER_CHRONIC_LYMPHOCYTIC_LEUKEMIA_UP	PEPPER_CHRONIC_LYMPHOCYTIC_LEUKEMIA_UP		15	0.36088443	0.8547151	0.67391306	1	1	1747	tags=33%, list=16%, signal=39%
RUTELLA_RESPONSE_TO_HGF_VS_CSF2RB_AND_IL4_UP	RUTELLA_RESPONSE_TO_HGF_VS_CSF2RB_AND_IL4_UP		248	0.23785351	0.8543751	0.675	1	1	1817	tags=21%, list=16%, signal=24%
REACTOME_GS_ALPHA_MEDIATED_EVENTS_IN_GLUCAGON_SIGNALLING	REACTOME_GS_ALPHA_MEDIATED_EVENTS_IN_GLUCAGON_SIGNALLING		19	0.32350695	0.8523305	0.64444447	1	1	2359	tags=42%, list=21%, signal=53%
BIOCARTA_DC_PATHWAY	BIOCARTA_DC_PATHWAY		15	0.36264157	0.8513405	0.68	1	1	1527	tags=40%, list=14%, signal=46%
WANG_SMARCE1_TARGETS_UP	WANG_SMARCE1_TARGETS_UP		106	0.32993197	0.8513215	0.6744186	1	1	1637	tags=28%, list=15%, signal=33%
KEGG_RENAL_CELL_CARCINOMA	KEGG_RENAL_CELL_CARCINOMA		45	0.2509848	0.8505885	0.6216216	1	1	3076	tags=33%, list=27%, signal=46%
PETRETTO_HEART_MASS_QTL_CIS_UP	PETRETTO_HEART_MASS_QTL_CIS_UP		15	0.31768423	0.8495063	0.70454544	1	1	2063	tags=40%, list=18%, signal=49%
KEGG_ARRHYTHMOGENIC_RIGHT_VENTRICULAR_CARDIOMYOPATHY_ARVC	KEGG_ARRHYTHMOGENIC_RIGHT_VENTRICULAR_CARDIOMYOPATHY_ARVC		55	0.28848678	0.84786594	0.6888889	1	1	1830	tags=24%, list=16%, signal=28%
DAVICIONI_MOLECULAR_ARMS_VS_ERMS_DN	DAVICIONI_MOLECULAR_ARMS_VS_ERMS_DN		105	0.31819084	0.8470293	0.6363636	1	1	2038	tags=32%, list=18%, signal=39%
BIOCARTA_SPPA_PATHWAY	BIOCARTA_SPPA_PATHWAY		17	0.3202763	0.8448598	0.73170733	1	1	2269	tags=35%, list=20%, signal=44%
KESHELAVA_MULTIPLE_DRUG_RESISTANCE	KESHELAVA_MULTIPLE_DRUG_RESISTANCE		46	0.22814317	0.8447986	0.6923077	1	1	2040	tags=24%, list=18%, signal=29%
MATTIOLI_MULTIPLE_MYELOMA_WITH_14Q32_TRANSLOCATIONS	MATTIOLI_MULTIPLE_MYELOMA_WITH_14Q32_TRANSLOCATIONS		21	0.34465802	0.8447176	0.6944444	1	1	893	tags=19%, list=8%, signal=21%
BROWNE_HCMV_INFECTION_20HR_DN	BROWNE_HCMV_INFECTION_20HR_DN		61	0.26070863	0.8427592	0.6744186	1	1	2394	tags=34%, list=21%, signal=44%
VALK_AML_CLUSTER_8	VALK_AML_CLUSTER_8		15	0.32889822	0.84229916	0.73913044	1	1	2410	tags=33%, list=22%, signal=42%
KEGG_BETA_ALANINE_METABOLISM	KEGG_BETA_ALANINE_METABOLISM		19	0.3233969	0.8414324	0.6909091	1	1	4040	tags=63%, list=36%, signal=99%
HONMA_DOCETAXEL_RESISTANCE	HONMA_DOCETAXEL_RESISTANCE		23	0.25282416	0.84049284	0.65909094	1	1	18	tags=4%, list=0%, signal=4%
KEGG_DRUG_METABOLISM_OTHER_ENZYMES	KEGG_DRUG_METABOLISM_OTHER_ENZYMES		18	0.29976454	0.84047955	0.6792453	1	1	2035	tags=28%, list=18%, signal=34%
LIANG_SILENCED_BY_METHYLATION_2	LIANG_SILENCED_BY_METHYLATION_2		22	0.35405585	0.84040725	0.625	1	1	1816	tags=32%, list=16%, signal=38%
BIOCARTA_BCR_PATHWAY	BIOCARTA_BCR_PATHWAY		20	0.3124046	0.83968884	0.6857143	1	1	1576	tags=20%, list=14%, signal=23%
RICKMAN_TUMOR_DIFFERENTIATED_WELL_VS_MODERATELY_UP	RICKMAN_TUMOR_DIFFERENTIATED_WELL_VS_MODERATELY_UP		55	0.24383575	0.83917516	0.64705884	1	1	1610	tags=24%, list=14%, signal=27%
LI_PROSTATE_CANCER_EPIGENETIC	LI_PROSTATE_CANCER_EPIGENETIC		15	0.3692443	0.83897316	0.70454544	1	1	1757	tags=27%, list=16%, signal=32%
MOREAUX_B_LYMPHOCYTE_MATURATION_BY_TACI_UP	MOREAUX_B_LYMPHOCYTE_MATURATION_BY_TACI_UP		41	0.25400946	0.8370049	0.7826087	1	1	1694	tags=20%, list=15%, signal=23%
BENPORATH_OCT4_TARGETS	BENPORATH_OCT4_TARGETS		150	0.22129185	0.83680916	0.6764706	1	1	1218	tags=16%, list=11%, signal=18%
KAYO_CALORIE_RESTRICTION_MUSCLE_UP	KAYO_CALORIE_RESTRICTION_MUSCLE_UP		42	0.3104183	0.83584964	0.7297297	1	1	1559	tags=24%, list=14%, signal=28%
HOSHIDA_LIVER_CANCER_LATE_RECURRENCE_UP	HOSHIDA_LIVER_CANCER_LATE_RECURRENCE_UP		41	0.30890128	0.83516234	0.7111111	1	1	2877	tags=44%, list=26%, signal=59%
MARTINEZ_RB1_AND_TP53_TARGETS_UP	MARTINEZ_RB1_AND_TP53_TARGETS_UP		471	0.24548009	0.8351043	0.71428573	1	1	1684	tags=21%, list=15%, signal=23%
GAJATE_RESPONSE_TO_TRABECTEDIN_UP	GAJATE_RESPONSE_TO_TRABECTEDIN_UP		35	0.30233228	0.8351029	0.7708333	1	1	1584	tags=23%, list=14%, signal=27%
BIOCARTA_TCR_PATHWAY	BIOCARTA_TCR_PATHWAY		29	0.28142953	0.83464223	0.62857145	1	1	1576	tags=24%, list=14%, signal=28%
SIG_PIP3_SIGNALING_IN_B_LYMPHOCYTES	SIG_PIP3_SIGNALING_IN_B_LYMPHOCYTES		21	0.2780483	0.83455664	0.6923077	1	1	2085	tags=24%, list=19%, signal=29%
CUI_TCF21_TARGETS_UP	CUI_TCF21_TARGETS_UP		22	0.37933326	0.83452946	0.65384614	1	1	2349	tags=41%, list=21%, signal=52%
RODWELL_AGING_KIDNEY_NO_BLOOD_DN	RODWELL_AGING_KIDNEY_NO_BLOOD_DN		72	0.24238253	0.83449054	0.65909094	1	1	1842	tags=24%, list=16%, signal=28%
KEGG_MAPK_SIGNALING_PATHWAY	KEGG_MAPK_SIGNALING_PATHWAY		172	0.23036551	0.8339413	0.73913044	1	1	2909	tags=34%, list=26%, signal=45%
CUI_TCF21_TARGETS_DN	CUI_TCF21_TARGETS_DN		21	0.32614508	0.8303487	0.6923077	1	1	2516	tags=38%, list=22%, signal=49%
TONKS_TARGETS_OF_RUNX1_RUNX1T1_FUSION_GRANULOCYTE_UP	TONKS_TARGETS_OF_RUNX1_RUNX1T1_FUSION_GRANULOCYTE_UP		35	0.30929136	0.8295339	0.65217394	1	1	425	tags=17%, list=4%, signal=18%
KOYAMA_SEMA3B_TARGETS_UP	KOYAMA_SEMA3B_TARGETS_UP		122	0.23157105	0.82912654	0.8666667	1	1	1865	tags=22%, list=17%, signal=26%
BERENJENO_TRANSFORMED_BY_RHOA_REVERSIBLY_DN	BERENJENO_TRANSFORMED_BY_RHOA_REVERSIBLY_DN		22	0.39371848	0.8285849	0.6315789	1	1	1448	tags=27%, list=13%, signal=31%
RUGO_STRESS_RESPONSE_SUBSET_G	RUGO_STRESS_RESPONSE_SUBSET_G		19	0.283134	0.82792	0.7291667	1	1	3026	tags=37%, list=27%, signal=50%
KYNG_DNA_DAMAGE_BY_4NQO_OR_UV	KYNG_DNA_DAMAGE_BY_4NQO_OR_UV		19	0.283134	0.82792	0.7291667	1	1	3026	tags=37%, list=27%, signal=50%
SHEDDEN_LUNG_CANCER_GOOD_SURVIVAL_A4	SHEDDEN_LUNG_CANCER_GOOD_SURVIVAL_A4		109	0.23710464	0.8278515	0.7692308	1	1	1930	tags=28%, list=17%, signal=33%
CHIARADONNA_NEOPLASTIC_TRANSFORMATION_KRAS_DN	CHIARADONNA_NEOPLASTIC_TRANSFORMATION_KRAS_DN		120	0.2776996	0.8271997	0.65	1	1	2185	tags=31%, list=20%, signal=38%
NIKOLSKY_BREAST_CANCER_17Q21_Q25_AMPLICON	NIKOLSKY_BREAST_CANCER_17Q21_Q25_AMPLICON		179	0.20327689	0.8267717	0.71428573	1	1	1852	tags=20%, list=17%, signal=23%
SU_PLACENTA	SU_PLACENTA		16	0.32339677	0.8265531	0.6875	1	1	2099	tags=44%, list=19%, signal=54%
ELVIDGE_HIF1A_AND_HIF2A_TARGETS_UP	ELVIDGE_HIF1A_AND_HIF2A_TARGETS_UP		26	0.25039652	0.82582474	0.7	1	1	522	tags=12%, list=5%, signal=12%
MARKEY_RB1_ACUTE_LOF_UP	MARKEY_RB1_ACUTE_LOF_UP		186	0.2840513	0.8253302	0.5945946	1	1	2257	tags=28%, list=20%, signal=34%
BIDUS_METASTASIS_DN	BIDUS_METASTASIS_DN		76	0.2701739	0.8247036	0.6486486	1	1	1197	tags=17%, list=11%, signal=19%
BIOCARTA_INTRINSIC_PATHWAY	BIOCARTA_INTRINSIC_PATHWAY		23	0.35288298	0.8241297	0.73170733	1	1	2712	tags=48%, list=24%, signal=63%
MARTINEZ_RB1_TARGETS_DN	MARTINEZ_RB1_TARGETS_DN		394	0.22091599	0.8239884	0.7368421	1	1	1650	tags=19%, list=15%, signal=22%
NING_CHRONIC_OBSTRUCTIVE_PULMONARY_DISEASE_DN	NING_CHRONIC_OBSTRUCTIVE_PULMONARY_DISEASE_DN		50	0.24502642	0.82249343	0.5945946	1	1	587	tags=12%, list=5%, signal=13%
YAO_TEMPORAL_RESPONSE_TO_PROGESTERONE_CLUSTER_6	YAO_TEMPORAL_RESPONSE_TO_PROGESTERONE_CLUSTER_6		50	0.306839	0.82231104	0.8043478	1	1	2061	tags=34%, list=18%, signal=41%
RAGHAVACHARI_PLATELET_SPECIFIC_GENES	RAGHAVACHARI_PLATELET_SPECIFIC_GENES		44	0.2680803	0.8221544	0.64102566	1	1	3075	tags=36%, list=27%, signal=50%
BAELDE_DIABETIC_NEPHROPATHY_DN	BAELDE_DIABETIC_NEPHROPATHY_DN		22	0.32475126	0.82134324	0.68292683	1	1	1730	tags=32%, list=15%, signal=38%
BROWNE_HCMV_INFECTION_30MIN_DN	BROWNE_HCMV_INFECTION_30MIN_DN		60	0.2526207	0.8210783	0.775	1	1	1832	tags=27%, list=16%, signal=32%
CHENG_RESPONSE_TO_NICKEL_ACETATE	CHENG_RESPONSE_TO_NICKEL_ACETATE		16	0.27071634	0.8209062	0.6818182	1	1	1266	tags=19%, list=11%, signal=21%
POTTI_CYTOXAN_SENSITIVITY	POTTI_CYTOXAN_SENSITIVITY		24	0.293118	0.82051724	0.7368421	1	1	997	tags=17%, list=9%, signal=18%
VANTVEER_BREAST_CANCER_METASTASIS_UP	VANTVEER_BREAST_CANCER_METASTASIS_UP		27	0.2751994	0.8179292	0.7307692	1	1	2937	tags=33%, list=26%, signal=45%
BROWNE_HCMV_INFECTION_8HR_DN	BROWNE_HCMV_INFECTION_8HR_DN		26	0.28020853	0.81723195	0.75609756	1	1	1633	tags=19%, list=15%, signal=22%
RUTELLA_RESPONSE_TO_CSF2RB_AND_IL4_DN	RUTELLA_RESPONSE_TO_CSF2RB_AND_IL4_DN		190	0.23538037	0.81718534	0.64102566	1	1	1810	tags=21%, list=16%, signal=25%
BIOCARTA_ERK_PATHWAY	BIOCARTA_ERK_PATHWAY		16	0.25608835	0.8170735	0.5686275	1	1	2269	tags=25%, list=20%, signal=31%
BROWNE_HCMV_INFECTION_14HR_DN	BROWNE_HCMV_INFECTION_14HR_DN		164	0.20926717	0.81617475	0.7647059	1	1	1992	tags=23%, list=18%, signal=28%
RADMACHER_AML_PROGNOSIS	RADMACHER_AML_PROGNOSIS		51	0.27877632	0.81572783	0.8	1	1	2549	tags=35%, list=23%, signal=45%
YAO_TEMPORAL_RESPONSE_TO_PROGESTERONE_CLUSTER_8	YAO_TEMPORAL_RESPONSE_TO_PROGESTERONE_CLUSTER_8		31	0.29590487	0.8150745	0.7	1	1	2222	tags=26%, list=20%, signal=32%
IZADPANAH_STEM_CELL_ADIPOSE_VS_BONE_DN	IZADPANAH_STEM_CELL_ADIPOSE_VS_BONE_DN		65	0.33081424	0.81441516	0.75555557	1	1	1252	tags=25%, list=11%, signal=28%
SENESE_HDAC1_AND_HDAC2_TARGETS_UP	SENESE_HDAC1_AND_HDAC2_TARGETS_UP		117	0.25037527	0.8133759	0.7105263	1	1	2197	tags=28%, list=20%, signal=35%
CHIBA_RESPONSE_TO_TSA_UP	CHIBA_RESPONSE_TO_TSA_UP		32	0.3281327	0.8128915	0.5813953	1	1	2128	tags=34%, list=19%, signal=42%
ROSS_ACUTE_MYELOID_LEUKEMIA_CBF	ROSS_ACUTE_MYELOID_LEUKEMIA_CBF		50	0.24516463	0.8127424	0.7804878	1	1	1757	tags=22%, list=16%, signal=26%
KEGG_GAP_JUNCTION	KEGG_GAP_JUNCTION		51	0.25001082	0.8125414	0.78571427	1	1	2171	tags=27%, list=19%, signal=34%
GEISS_RESPONSE_TO_DSRNA_UP	GEISS_RESPONSE_TO_DSRNA_UP		25	0.3214005	0.812474	0.6486486	1	1	2089	tags=32%, list=19%, signal=39%
BOYLAN_MULTIPLE_MYELOMA_D_UP	BOYLAN_MULTIPLE_MYELOMA_D_UP		45	0.2614298	0.8108152	0.75	1	1	2901	tags=42%, list=26%, signal=57%
ZHAN_MULTIPLE_MYELOMA_MF_DN	ZHAN_MULTIPLE_MYELOMA_MF_DN		16	0.3239029	0.8086307	0.7962963	1	1	1160	tags=25%, list=10%, signal=28%
KEGG_CITRATE_CYCLE_TCA_CYCLE	KEGG_CITRATE_CYCLE_TCA_CYCLE		24	0.28346628	0.80860126	0.6666667	1	1	2019	tags=21%, list=18%, signal=25%
YAGI_AML_FAB_MARKERS	YAGI_AML_FAB_MARKERS		126	0.21806054	0.80810535	0.8611111	1	1	1798	tags=21%, list=16%, signal=24%
REACTOME_IRS_RELATED_EVENTS	REACTOME_IRS_RELATED_EVENTS		52	0.20250748	0.8078082	0.8372093	1	1	2680	tags=33%, list=24%, signal=43%
SCHLESINGER_H3K27ME3_IN_NORMAL_AND_METHYLATED_IN_CANCER	SCHLESINGER_H3K27ME3_IN_NORMAL_AND_METHYLATED_IN_CANCER		15	0.34528762	0.8077415	0.754717	1	1	2441	tags=47%, list=22%, signal=60%
REACTOME_GLUCAGON_SIGNALING_IN_METABOLIC_REGULATION	REACTOME_GLUCAGON_SIGNALING_IN_METABOLIC_REGULATION		22	0.30505982	0.807611	0.76744187	1	1	2359	tags=36%, list=21%, signal=46%
NEWMAN_ERCC6_TARGETS_DN	NEWMAN_ERCC6_TARGETS_DN		20	0.356095	0.8074946	0.75	1	1	671	tags=25%, list=6%, signal=27%
NATSUME_RESPONSE_TO_INTERFERON_BETA_DN	NATSUME_RESPONSE_TO_INTERFERON_BETA_DN		35	0.26086468	0.806882	0.6666667	1	1	423	tags=9%, list=4%, signal=9%
KEGG_NEUROACTIVE_LIGAND_RECEPTOR_INTERACTION	KEGG_NEUROACTIVE_LIGAND_RECEPTOR_INTERACTION		183	0.27397633	0.80672675	0.6938776	1	1	2884	tags=40%, list=26%, signal=53%
GRESHOCK_CANCER_COPY_NUMBER_UP	GRESHOCK_CANCER_COPY_NUMBER_UP		201	0.19486097	0.8062299	0.81578946	1	1	1418	tags=15%, list=13%, signal=17%
BENPORATH_NOS_TARGETS	BENPORATH_NOS_TARGETS		91	0.21544375	0.8060066	0.6923077	1	1	1939	tags=23%, list=17%, signal=28%
POOLA_INVASIVE_BREAST_CANCER_UP	POOLA_INVASIVE_BREAST_CANCER_UP		169	0.2821755	0.8038102	0.6666667	1	1	1670	tags=27%, list=15%, signal=31%
LUI_THYROID_CANCER_CLUSTER_1	LUI_THYROID_CANCER_CLUSTER_1		34	0.27023408	0.80356926	0.73333335	1	1	1412	tags=24%, list=13%, signal=27%
REACTOME_PLATELET_ACTIVATION_TRIGGERS	REACTOME_PLATELET_ACTIVATION_TRIGGERS		42	0.25890648	0.80306745	0.7297297	1	1	2359	tags=33%, list=21%, signal=42%
YAO_HOXA10_TARGETS_VIA_PROGESTERONE_UP	YAO_HOXA10_TARGETS_VIA_PROGESTERONE_UP		62	0.30485436	0.8029904	0.74418604	1	1	2145	tags=34%, list=19%, signal=42%
KIM_MYCN_AMPLIFICATION_TARGETS_UP	KIM_MYCN_AMPLIFICATION_TARGETS_UP		42	0.24675944	0.80288726	0.88372093	1	1	1350	tags=19%, list=12%, signal=22%
PARENT_MTOR_SIGNALING_UP	PARENT_MTOR_SIGNALING_UP		328	0.1689499	0.8027224	0.76744187	1	1	2144	tags=20%, list=19%, signal=25%
UEDA_CENTRAL_CLOCK	UEDA_CENTRAL_CLOCK		66	0.22283676	0.8019845	0.82978725	1	1	830	tags=14%, list=7%, signal=15%
KEGG_VASOPRESSIN_REGULATED_WATER_REABSORPTION	KEGG_VASOPRESSIN_REGULATED_WATER_REABSORPTION		32	0.25364992	0.80175644	0.64102566	1	1	3882	tags=53%, list=35%, signal=81%
KEGG_LEUKOCYTE_TRANSENDOTHELIAL_MIGRATION	KEGG_LEUKOCYTE_TRANSENDOTHELIAL_MIGRATION		85	0.24396902	0.8010995	0.77272725	1	1	1708	tags=25%, list=15%, signal=29%
MARTINEZ_TP53_TARGETS_UP	MARTINEZ_TP53_TARGETS_UP		467	0.22904547	0.8001635	0.8055556	1	1	1684	tags=20%, list=15%, signal=22%
LIEN_BREAST_CARCINOMA_METAPLASTIC	LIEN_BREAST_CARCINOMA_METAPLASTIC		19	0.40300837	0.7999062	0.6511628	1	1	1487	tags=37%, list=13%, signal=42%
GUENTHER_GROWTH_SPHERICAL_VS_ADHERENT_UP	GUENTHER_GROWTH_SPHERICAL_VS_ADHERENT_UP		16	0.33078673	0.7996972	0.63793105	1	1	1850	tags=31%, list=17%, signal=37%
POOLA_INVASIVE_BREAST_CANCER_DN	POOLA_INVASIVE_BREAST_CANCER_DN		82	0.2733404	0.79956573	0.84	1	1	1274	tags=18%, list=11%, signal=20%
LUI_THYROID_CANCER_PAX8_PPARG_DN	LUI_THYROID_CANCER_PAX8_PPARG_DN		34	0.2152128	0.79915047	0.73170733	1	1	1237	tags=15%, list=11%, signal=16%
MULLIGHAN_MLL_SIGNATURE_2_DN	MULLIGHAN_MLL_SIGNATURE_2_DN		166	0.22581422	0.796838	0.7222222	1	1	1632	tags=20%, list=15%, signal=24%
BIOCARTA_PDGF_PATHWAY	BIOCARTA_PDGF_PATHWAY		22	0.25201365	0.7960791	0.70212764	1	1	1605	tags=23%, list=14%, signal=26%
MATSUDA_NATURAL_KILLER_DIFFERENTIATION	MATSUDA_NATURAL_KILLER_DIFFERENTIATION		365	0.21025543	0.79596204	0.8235294	1	1	1914	tags=21%, list=17%, signal=25%
MCLACHLAN_DENTAL_CARIES_UP	MCLACHLAN_DENTAL_CARIES_UP		134	0.29817104	0.794694	0.71875	1	1	1885	tags=31%, list=17%, signal=36%
SENGUPTA_NASOPHARYNGEAL_CARCINOMA_WITH_LMP1_DN	SENGUPTA_NASOPHARYNGEAL_CARCINOMA_WITH_LMP1_DN		77	0.28885043	0.7946798	0.81632656	1	1	1560	tags=25%, list=14%, signal=28%
JAZAERI_BREAST_CANCER_BRCA1_VS_BRCA2_DN	JAZAERI_BREAST_CANCER_BRCA1_VS_BRCA2_DN		30	0.27710593	0.79386026	0.65	1	1	1230	tags=27%, list=11%, signal=30%
ST_GA13_PATHWAY	ST_GA13_PATHWAY		19	0.26056674	0.79186463	0.63414633	1	1	2776	tags=37%, list=25%, signal=49%
GRESHOCK_CANCER_COPY_NUMBER_DN	GRESHOCK_CANCER_COPY_NUMBER_DN		208	0.1924674	0.79088014	0.7894737	1	1	1418	tags=15%, list=13%, signal=17%
REACTOME_ACTIVATED_TLR4_SIGNALLING	REACTOME_ACTIVATED_TLR4_SIGNALLING		15	0.30075258	0.78870755	0.75	1	1	3508	tags=47%, list=31%, signal=68%
REACTOME_GLUCONEOGENESIS	REACTOME_GLUCONEOGENESIS		19	0.33694237	0.7881766	0.7894737	1	1	2429	tags=42%, list=22%, signal=54%
ONDER_CDH1_TARGETS_2_UP	ONDER_CDH1_TARGETS_2_UP		159	0.296629	0.78809446	0.70731705	1	1	2394	tags=33%, list=21%, signal=42%
SESTO_RESPONSE_TO_UV_C7	SESTO_RESPONSE_TO_UV_C7		49	0.24341658	0.78800714	0.82051283	1	1	1571	tags=18%, list=14%, signal=21%
DAUER_STAT3_TARGETS_DN	DAUER_STAT3_TARGETS_DN		23	0.364167	0.7876526	0.6818182	1	1	1816	tags=26%, list=16%, signal=31%
IVANOVA_HEMATOPOIESIS_STEM_CELL_LONG_TERM	IVANOVA_HEMATOPOIESIS_STEM_CELL_LONG_TERM		65	0.24970444	0.78658843	0.8301887	1	1	2235	tags=31%, list=20%, signal=38%
KEGG_ARGININE_AND_PROLINE_METABOLISM	KEGG_ARGININE_AND_PROLINE_METABOLISM		38	0.26388165	0.7864015	0.7777778	1	1	3052	tags=42%, list=27%, signal=58%
DORN_ADENOVIRUS_INFECTION_12HR_UP	DORN_ADENOVIRUS_INFECTION_12HR_UP		18	0.29878527	0.7846348	0.74509805	1	1	2169	tags=28%, list=19%, signal=34%
VALK_AML_CLUSTER_12	VALK_AML_CLUSTER_12		23	0.2814683	0.78445345	0.77272725	1	1	2004	tags=26%, list=18%, signal=32%
WOOD_EBV_EBNA1_TARGETS_UP	WOOD_EBV_EBNA1_TARGETS_UP		75	0.20827661	0.78416485	0.74285716	1	1	1080	tags=12%, list=10%, signal=13%
ROSS_AML_WITH_MLL_FUSIONS	ROSS_AML_WITH_MLL_FUSIONS		53	0.24988359	0.7832696	0.7209302	1	1	2729	tags=32%, list=24%, signal=42%
GUENTHER_GROWTH_SPHERICAL_VS_ADHERENT_DN	GUENTHER_GROWTH_SPHERICAL_VS_ADHERENT_DN		21	0.30251336	0.7817474	0.73333335	1	1	804	tags=19%, list=7%, signal=20%
HANN_RESISTANCE_TO_BCL2_INHIBITOR_UP	HANN_RESISTANCE_TO_BCL2_INHIBITOR_UP		21	0.30342734	0.7814692	0.75	1	1	511	tags=14%, list=5%, signal=15%
RIGGI_EWING_SARCOMA_PROGENITOR_UP	RIGGI_EWING_SARCOMA_PROGENITOR_UP		227	0.24744189	0.7811801	0.7619048	1	1	1914	tags=26%, list=17%, signal=30%
CHO_NR4A1_TARGETS	CHO_NR4A1_TARGETS		16	0.3208861	0.78018963	0.8372093	1	1	2284	tags=38%, list=20%, signal=47%
LEE_METASTASIS_AND_ALTERNATIVE_SPLICING_UP	LEE_METASTASIS_AND_ALTERNATIVE_SPLICING_UP		49	0.27161252	0.7801523	0.7777778	1	1	2385	tags=37%, list=21%, signal=46%
BOQUEST_STEM_CELL_CULTURED_VS_FRESH_DN	BOQUEST_STEM_CELL_CULTURED_VS_FRESH_DN		18	0.35856387	0.78005946	0.63829786	1	1	3045	tags=61%, list=27%, signal=84%
AMUNDSON_POOR_SURVIVAL_AFTER_GAMMA_RADIATION_8G	AMUNDSON_POOR_SURVIVAL_AFTER_GAMMA_RADIATION_8G		53	0.23625694	0.7797544	0.8636364	1	1	1572	tags=19%, list=14%, signal=22%
ZHAN_MULTIPLE_MYELOMA_DN	ZHAN_MULTIPLE_MYELOMA_DN		22	0.3089952	0.77923775	0.73170733	1	1	2610	tags=41%, list=23%, signal=53%
KEGG_ECM_RECEPTOR_INTERACTION	KEGG_ECM_RECEPTOR_INTERACTION		53	0.29251218	0.7792192	0.63265306	1	1	2712	tags=38%, list=24%, signal=50%
KEGG_T_CELL_RECEPTOR_SIGNALING_PATHWAY	KEGG_T_CELL_RECEPTOR_SIGNALING_PATHWAY		68	0.228894	0.7787072	0.74285716	1	1	2598	tags=34%, list=23%, signal=44%
LEE_LIVER_CANCER_ACOX1_UP	LEE_LIVER_CANCER_ACOX1_UP		50	0.27257466	0.77844435	0.80851066	1	1	1885	tags=28%, list=17%, signal=34%
DORSAM_HOXA9_TARGETS_DN	DORSAM_HOXA9_TARGETS_DN		17	0.27519277	0.777227	0.7826087	1	1	1373	tags=24%, list=12%, signal=27%
GALE_APL_WITH_FLT3_MUTATED_UP	GALE_APL_WITH_FLT3_MUTATED_UP		23	0.2876734	0.77651405	0.7894737	1	1	2083	tags=26%, list=19%, signal=32%
FARMER_BREAST_CANCER_CLUSTER_5	FARMER_BREAST_CANCER_CLUSTER_5		18	0.45065463	0.7764681	0.7111111	1	1	1228	tags=28%, list=11%, signal=31%
LINDGREN_BLADDER_CANCER_CLUSTER_3_DN	LINDGREN_BLADDER_CANCER_CLUSTER_3_DN		125	0.19579667	0.7755005	0.7894737	1	1	2582	tags=27%, list=23%, signal=35%
CHANG_IMMORTALIZED_BY_HPV31_DN	CHANG_IMMORTALIZED_BY_HPV31_DN		32	0.3088278	0.77475727	0.7380952	1	1	1559	tags=22%, list=14%, signal=25%
MCCLUNG_CREB1_TARGETS_UP	MCCLUNG_CREB1_TARGETS_UP		76	0.24198763	0.7743209	0.7692308	1	1	2502	tags=28%, list=22%, signal=35%
REACTOME_ADP_SIGNALLING_THROUGH_P2Y_PURINOCEPTOR_12	REACTOME_ADP_SIGNALLING_THROUGH_P2Y_PURINOCEPTOR_12		17	0.28877953	0.7721269	0.7567568	1	1	2359	tags=41%, list=21%, signal=52%
BERENJENO_TRANSFORMED_BY_RHOA_DN	BERENJENO_TRANSFORMED_BY_RHOA_DN		293	0.2340358	0.7714869	0.65909094	1	1	1933	tags=25%, list=17%, signal=29%
BROWNE_HCMV_INFECTION_4HR_DN	BROWNE_HCMV_INFECTION_4HR_DN		137	0.1809525	0.7714459	0.9230769	1	1	2708	tags=31%, list=24%, signal=41%
RODRIGUES_DCC_TARGETS_DN	RODRIGUES_DCC_TARGETS_DN		74	0.24155664	0.7713697	0.85714287	1	1	1594	tags=20%, list=14%, signal=23%
SMID_BREAST_CANCER_BASAL_DN	SMID_BREAST_CANCER_BASAL_DN		387	0.21923365	0.7702594	0.90909094	1	1	1277	tags=17%, list=11%, signal=18%
REACTOME_THROMBIN_SIGNALLING_THROUGH_PROTEINASE_ACTIVATED_RECEPTORS	REACTOME_THROMBIN_SIGNALLING_THROUGH_PROTEINASE_ACTIVATED_RECEPTORS		20	0.27649295	0.769907	0.8	1	1	2359	tags=40%, list=21%, signal=51%
WEBER_METHYLATED_HCP_IN_FIBROBLAST_DN	WEBER_METHYLATED_HCP_IN_FIBROBLAST_DN		16	0.3352157	0.7666436	0.6938776	1	1	2369	tags=38%, list=21%, signal=47%
WANG_PROSTATE_CANCER_ANDROGEN_INDEPENDENT	WANG_PROSTATE_CANCER_ANDROGEN_INDEPENDENT		35	0.24188519	0.76660657	0.82608694	1	1	3530	tags=46%, list=32%, signal=67%
ELVIDGE_HYPOXIA_DN	ELVIDGE_HYPOXIA_DN		84	0.17774862	0.7656739	0.9	1	1	2887	tags=30%, list=26%, signal=40%
RASHI_RESPONSE_TO_IONIZING_RADIATION_5	RASHI_RESPONSE_TO_IONIZING_RADIATION_5		106	0.21178348	0.7654696	0.8947368	1	1	2710	tags=26%, list=24%, signal=35%
SHEN_SMARCA2_TARGETS_DN	SHEN_SMARCA2_TARGETS_DN		181	0.24647112	0.76541555	0.73170733	1	1	2407	tags=31%, list=21%, signal=39%
REACTOME_GLUCAGON_TYPE_LIGAND_RECEPTORS	REACTOME_GLUCAGON_TYPE_LIGAND_RECEPTORS		23	0.29512808	0.76437604	0.7916667	1	1	2359	tags=43%, list=21%, signal=55%
ROZANOV_MMP14_TARGETS_UP	ROZANOV_MMP14_TARGETS_UP		159	0.2639279	0.7640577	0.62857145	1	1	1873	tags=26%, list=17%, signal=31%
ST_MYOCYTE_AD_PATHWAY	ST_MYOCYTE_AD_PATHWAY		15	0.30549902	0.7633181	0.8135593	1	1	1576	tags=27%, list=14%, signal=31%
NIKOLSKY_BREAST_CANCER_11Q12_Q14_AMPLICON	NIKOLSKY_BREAST_CANCER_11Q12_Q14_AMPLICON		74	0.19387236	0.76009387	0.85365856	1	1	2043	tags=22%, list=18%, signal=26%
VART_KSHV_INFECTION_ANGIOGENIC_MARKERS_DN	VART_KSHV_INFECTION_ANGIOGENIC_MARKERS_DN		92	0.26207656	0.7594433	0.825	1	1	2007	tags=29%, list=18%, signal=35%
TURASHVILI_BREAST_DUCTAL_CARCINOMA_VS_LOBULAR_NORMAL_DN	TURASHVILI_BREAST_DUCTAL_CARCINOMA_VS_LOBULAR_NORMAL_DN		32	0.3036399	0.75808114	0.82	1	1	250	tags=16%, list=2%, signal=16%
TAKEDA_TARGETS_OF_NUP98_HOXA9_FUSION_8D_DN	TAKEDA_TARGETS_OF_NUP98_HOXA9_FUSION_8D_DN		113	0.2621025	0.75780344	0.7804878	1	1	2728	tags=35%, list=24%, signal=46%
ACEVEDO_LIVER_CANCER_WITH_H3K9ME3_UP	ACEVEDO_LIVER_CANCER_WITH_H3K9ME3_UP		46	0.26752397	0.7573845	0.74418604	1	1	857	tags=20%, list=8%, signal=21%
BERTUCCI_MEDULLARY_VS_DUCTAL_BREAST_CANCER_DN	BERTUCCI_MEDULLARY_VS_DUCTAL_BREAST_CANCER_DN		78	0.26285687	0.757366	0.68292683	1	1	2502	tags=37%, list=22%, signal=48%
REACTOME_ACTIVATION_OF_NMDA_RECEPTOR_UPON_GLUTAMATE_BINDING_AND_POSTSYNAPTIC_EVENTS	REACTOME_ACTIVATION_OF_NMDA_RECEPTOR_UPON_GLUTAMATE_BINDING_AND_POSTSYNAPTIC_EVENTS		26	0.2673155	0.7572037	0.725	1	1	2119	tags=27%, list=19%, signal=33%
MCBRYAN_PUBERTAL_BREAST_3_4WK_DN	MCBRYAN_PUBERTAL_BREAST_3_4WK_DN		33	0.27192432	0.757081	0.85365856	1	1	2272	tags=33%, list=20%, signal=42%
KAAB_HEART_ATRIUM_VS_VENTRICLE_DN	KAAB_HEART_ATRIUM_VS_VENTRICLE_DN		169	0.20303147	0.75654143	0.9782609	1	1	1914	tags=21%, list=17%, signal=25%
MULLIGHAN_MLL_SIGNATURE_1_DN	MULLIGHAN_MLL_SIGNATURE_1_DN		140	0.21389994	0.75600123	0.78571427	1	1	1829	tags=23%, list=16%, signal=27%
KAAB_HEART_ATRIUM_VS_VENTRICLE_UP	KAAB_HEART_ATRIUM_VS_VENTRICLE_UP		158	0.2421847	0.7544758	0.7692308	1	1	2458	tags=31%, list=22%, signal=39%
SENESE_HDAC1_TARGETS_DN	SENESE_HDAC1_TARGETS_DN		134	0.24175964	0.7541521	0.85714287	1	1	3047	tags=35%, list=27%, signal=48%
JAZAG_TGFB1_SIGNALING_VIA_SMAD4_UP	JAZAG_TGFB1_SIGNALING_VIA_SMAD4_UP		69	0.19755514	0.75326115	0.85714287	1	1	2301	tags=25%, list=21%, signal=31%
REACTOME_CLASS_B2_SECRETIN_FAMILY_RECEPTORS	REACTOME_CLASS_B2_SECRETIN_FAMILY_RECEPTORS		63	0.2535777	0.75325805	0.81632656	1	1	2359	tags=35%, list=21%, signal=44%
FONTAINE_FOLLICULAR_THYROID_ADENOMA_DN	FONTAINE_FOLLICULAR_THYROID_ADENOMA_DN		39	0.261977	0.7527014	0.78571427	1	1	2409	tags=33%, list=22%, signal=42%
HADDAD_T_LYMPHOCYTE_AND_NK_PROGENITOR_UP	HADDAD_T_LYMPHOCYTE_AND_NK_PROGENITOR_UP		44	0.2824772	0.7517202	0.8857143	1	1	1830	tags=30%, list=16%, signal=35%
HINATA_NFKB_TARGETS_KERATINOCYTE_UP	HINATA_NFKB_TARGETS_KERATINOCYTE_UP		48	0.2765869	0.7495405	0.80487806	1	1	1692	tags=29%, list=15%, signal=34%
REACTOME_COSTIMULATION_BY_THE_CD28_FAMILY	REACTOME_COSTIMULATION_BY_THE_CD28_FAMILY		39	0.2442253	0.74926704	0.7111111	1	1	1593	tags=26%, list=14%, signal=30%
REACTOME_STEROID_HORMONES	REACTOME_STEROID_HORMONES		17	0.33419475	0.749155	0.8636364	1	1	2087	tags=35%, list=19%, signal=43%
REACTOME_NEF_MEDIATES_DOWN_MODULATION_OF_CELL_SURFACE_RECEPTORS_BY_RECRUITING_THEM_TO_CLATHRIN_ADAPTERS	REACTOME_NEF_MEDIATES_DOWN_MODULATION_OF_CELL_SURFACE_RECEPTORS_BY_RECRUITING_THEM_TO_CLATHRIN_ADAPTERS		15	0.2503246	0.7476238	0.7916667	1	1	2520	tags=27%, list=23%, signal=34%
GRAHAM_CML_QUIESCENT_VS_NORMAL_DIVIDING_UP	GRAHAM_CML_QUIESCENT_VS_NORMAL_DIVIDING_UP		35	0.30620927	0.74700224	0.84210527	1	1	1445	tags=26%, list=13%, signal=29%
LI_LUNG_CANCER	LI_LUNG_CANCER		29	0.2172416	0.746787	0.7222222	1	1	377	tags=10%, list=3%, signal=11%
REACTOME_NUCLEAR_RECEPTOR_TRANSCRIPTION_PATHWAY	REACTOME_NUCLEAR_RECEPTOR_TRANSCRIPTION_PATHWAY		38	0.27313384	0.74626523	0.8333333	1	1	2503	tags=34%, list=22%, signal=44%
KEGG_ARACHIDONIC_ACID_METABOLISM	KEGG_ARACHIDONIC_ACID_METABOLISM		34	0.27777135	0.74617976	0.8043478	1	1	1917	tags=35%, list=17%, signal=42%
BONOME_OVARIAN_CANCER_SURVIVAL_SUBOPTIMAL_DEBULKING	BONOME_OVARIAN_CANCER_SURVIVAL_SUBOPTIMAL_DEBULKING		285	0.19093132	0.7461482	0.8292683	1	1	1846	tags=20%, list=16%, signal=23%
DAIRKEE_CANCER_PRONE_RESPONSE_E2	DAIRKEE_CANCER_PRONE_RESPONSE_E2		18	0.31344432	0.7449926	0.8378378	1	1	3111	tags=56%, list=28%, signal=77%
ROVERSI_GLIOMA_COPY_NUMBER_DN	ROVERSI_GLIOMA_COPY_NUMBER_DN		35	0.21341054	0.74451995	0.86	1	1	2037	tags=20%, list=18%, signal=24%
HAN_SATB1_TARGETS_UP	HAN_SATB1_TARGETS_UP		183	0.2027501	0.7436885	0.9512195	1	1	2684	tags=32%, list=24%, signal=41%
HOSHIDA_LIVER_CANCER_SURVIVAL_DN	HOSHIDA_LIVER_CANCER_SURVIVAL_DN		82	0.19479032	0.741614	0.7837838	1	1	2508	tags=27%, list=22%, signal=34%
BHATI_G2M_ARREST_BY_2METHOXYESTRADIOL_DN	BHATI_G2M_ARREST_BY_2METHOXYESTRADIOL_DN		76	0.19532557	0.7414945	0.8913044	1	1	1842	tags=20%, list=16%, signal=23%
KEGG_LINOLEIC_ACID_METABOLISM	KEGG_LINOLEIC_ACID_METABOLISM		15	0.30844972	0.74086165	0.8	1	1	2850	tags=53%, list=25%, signal=71%
MCCABE_BOUND_BY_HOXC6	MCCABE_BOUND_BY_HOXC6		180	0.17793675	0.7402299	0.9230769	1	1	1622	tags=16%, list=14%, signal=18%
HOSHIDA_LIVER_CANCER_SURVIVAL_UP	HOSHIDA_LIVER_CANCER_SURVIVAL_UP		50	0.26278302	0.7398774	0.8333333	1	1	596	tags=16%, list=5%, signal=17%
AKL_HTLV1_INFECTION_DN	AKL_HTLV1_INFECTION_DN		33	0.23165408	0.73960894	0.81395346	1	1	1367	tags=21%, list=12%, signal=24%
CHUNG_BLISTER_CYTOTOXICITY_DN	CHUNG_BLISTER_CYTOTOXICITY_DN		21	0.2676991	0.7392238	0.82978725	1	1	1742	tags=29%, list=16%, signal=34%
POMEROY_MEDULLOBLASTOMA_PROGNOSIS_UP	POMEROY_MEDULLOBLASTOMA_PROGNOSIS_UP		26	0.24340734	0.7383594	0.8363636	1	1	1748	tags=23%, list=16%, signal=27%
REACTOME_AXON_GUIDANCE	REACTOME_AXON_GUIDANCE		109	0.22213623	0.7364109	0.8636364	1	1	3079	tags=39%, list=27%, signal=53%
CERVERA_SDHB_TARGETS_1_UP	CERVERA_SDHB_TARGETS_1_UP		55	0.29087818	0.7359248	0.85365856	1	1	2083	tags=29%, list=19%, signal=36%
RUTELLA_RESPONSE_TO_HGF_DN	RUTELLA_RESPONSE_TO_HGF_DN		141	0.21146582	0.7349372	0.8947368	1	1	1926	tags=22%, list=17%, signal=26%
LEE_LIVER_CANCER_CIPROFIBRATE_UP	LEE_LIVER_CANCER_CIPROFIBRATE_UP		49	0.2737521	0.73330295	0.88095236	1	1	1154	tags=20%, list=10%, signal=23%
JIANG_HYPOXIA_NORMAL	JIANG_HYPOXIA_NORMAL		154	0.17579612	0.73239607	0.8947368	1	1	1807	tags=19%, list=16%, signal=22%
BIOCARTA_RAC1_PATHWAY	BIOCARTA_RAC1_PATHWAY		18	0.25432378	0.73216516	0.8	1	1	2939	tags=33%, list=26%, signal=45%
WNT_SIGNALING	WNT_SIGNALING		67	0.23672082	0.73184586	0.8095238	1	1	1927	tags=27%, list=17%, signal=32%
KEGG_TYPE_II_DIABETES_MELLITUS	KEGG_TYPE_II_DIABETES_MELLITUS		28	0.23282532	0.7304573	0.88	1	1	3402	tags=39%, list=30%, signal=56%
ST_INTERLEUKIN_4_PATHWAY	ST_INTERLEUKIN_4_PATHWAY		17	0.24720953	0.73039716	0.7906977	1	1	1524	tags=24%, list=14%, signal=27%
CROONQUIST_STROMAL_STIMULATION_UP	CROONQUIST_STROMAL_STIMULATION_UP		34	0.3090054	0.73039556	0.7777778	1	1	3156	tags=44%, list=28%, signal=61%
KEGG_CALCIUM_SIGNALING_PATHWAY	KEGG_CALCIUM_SIGNALING_PATHWAY		117	0.22696467	0.7298473	0.87234044	1	1	1882	tags=23%, list=17%, signal=27%
DAVIES_MULTIPLE_MYELOMA_VS_MGUS_DN	DAVIES_MULTIPLE_MYELOMA_VS_MGUS_DN		18	0.28654107	0.7284479	0.6764706	1	1	1863	tags=22%, list=17%, signal=27%
CHESLER_BRAIN_HIGHEST_GENETIC_VARIANCE	CHESLER_BRAIN_HIGHEST_GENETIC_VARIANCE		27	0.2311247	0.7276283	0.88372093	1	1	1043	tags=19%, list=9%, signal=20%
BIOCARTA_PGC1A_PATHWAY	BIOCARTA_PGC1A_PATHWAY		16	0.2677536	0.7263276	0.71794873	1	1	2453	tags=31%, list=22%, signal=40%
ZHU_CMV_24_HR_DN	ZHU_CMV_24_HR_DN		39	0.28654975	0.72594506	0.7173913	1	1	2630	tags=36%, list=23%, signal=47%
RUTELLA_RESPONSE_TO_HGF_UP	RUTELLA_RESPONSE_TO_HGF_UP		258	0.1941487	0.7240179	0.88095236	1	1	1134	tags=13%, list=10%, signal=14%
ALCALA_APOPTOSIS	ALCALA_APOPTOSIS		58	0.1876576	0.72234964	0.7948718	1	1	1885	tags=19%, list=17%, signal=23%
KEGG_GLYCEROPHOSPHOLIPID_METABOLISM	KEGG_GLYCEROPHOSPHOLIPID_METABOLISM		41	0.21710135	0.72107345	0.8301887	1	1	2850	tags=37%, list=25%, signal=49%
LI_WILMS_TUMOR_VS_FETAL_KIDNEY_1_UP	LI_WILMS_TUMOR_VS_FETAL_KIDNEY_1_UP		121	0.21556158	0.7193557	0.95348835	1	1	1768	tags=21%, list=16%, signal=25%
ICHIBA_GRAFT_VERSUS_HOST_DISEASE_35D_UP	ICHIBA_GRAFT_VERSUS_HOST_DISEASE_35D_UP		115	0.2523253	0.7190415	0.71428573	1	1	2235	tags=29%, list=20%, signal=35%
REACTOME_NEUROTRANSMITTER_RELEASE_CYCLE	REACTOME_NEUROTRANSMITTER_RELEASE_CYCLE		18	0.26844287	0.71856403	0.8679245	1	1	2307	tags=33%, list=21%, signal=42%
CHIARETTI_T_ALL_REFRACTORY_TO_THERAPY	CHIARETTI_T_ALL_REFRACTORY_TO_THERAPY		20	0.28602076	0.71697354	0.9189189	1	1	2272	tags=35%, list=20%, signal=44%
BIOCARTA_P38MAPK_PATHWAY	BIOCARTA_P38MAPK_PATHWAY		26	0.23888908	0.71666664	0.84210527	1	1	1610	tags=19%, list=14%, signal=22%
COATES_MACROPHAGE_M1_VS_M2_UP	COATES_MACROPHAGE_M1_VS_M2_UP		47	0.24320973	0.7163346	0.92105263	1	1	2427	tags=30%, list=22%, signal=38%
RICKMAN_HEAD_AND_NECK_CANCER_C	RICKMAN_HEAD_AND_NECK_CANCER_C		47	0.25899506	0.7144994	0.8863636	1	1	1616	tags=26%, list=14%, signal=30%
REACTOME_INTEGRIN_ALPHAIIBBETA3_SIGNALING	REACTOME_INTEGRIN_ALPHAIIBBETA3_SIGNALING		17	0.30315655	0.7124275	0.8947368	1	1	2330	tags=41%, list=21%, signal=52%
BILBAN_B_CLL_LPL_UP	BILBAN_B_CLL_LPL_UP		30	0.2044825	0.7123929	0.8888889	1	1	414	tags=10%, list=4%, signal=10%
ZHAN_V1_LATE_DIFFERENTIATION_GENES_UP	ZHAN_V1_LATE_DIFFERENTIATION_GENES_UP		25	0.2517585	0.711986	0.85365856	1	1	1863	tags=28%, list=17%, signal=34%
BIOCARTA_KERATINOCYTE_PATHWAY	BIOCARTA_KERATINOCYTE_PATHWAY		25	0.21214582	0.7116987	0.75609756	1	1	504	tags=8%, list=5%, signal=8%
GARY_CD5_TARGETS_UP	GARY_CD5_TARGETS_UP		292	0.16183627	0.7103815	1	1	1	1893	tags=17%, list=17%, signal=20%
CHIANG_LIVER_CANCER_SUBCLASS_CTNNB1_DN	CHIANG_LIVER_CANCER_SUBCLASS_CTNNB1_DN		96	0.25365788	0.70930064	0.825	1	1	1587	tags=27%, list=14%, signal=31%
ZHAN_MULTIPLE_MYELOMA_CD2_DN	ZHAN_MULTIPLE_MYELOMA_CD2_DN		22	0.23431373	0.7090427	0.8611111	1	1	2338	tags=32%, list=21%, signal=40%
BIOCARTA_PAR1_PATHWAY	BIOCARTA_PAR1_PATHWAY		23	0.22580594	0.7090377	0.8974359	1	1	2939	tags=35%, list=26%, signal=47%
DIRMEIER_LMP1_RESPONSE_EARLY	DIRMEIER_LMP1_RESPONSE_EARLY		36	0.24592058	0.70867515	0.7894737	1	1	2831	tags=36%, list=25%, signal=48%
YAO_TEMPORAL_RESPONSE_TO_PROGESTERONE_CLUSTER_16	YAO_TEMPORAL_RESPONSE_TO_PROGESTERONE_CLUSTER_16		62	0.31100726	0.70749295	0.7941176	1	1	2363	tags=34%, list=21%, signal=43%
WEINMANN_ADAPTATION_TO_HYPOXIA_UP	WEINMANN_ADAPTATION_TO_HYPOXIA_UP		18	0.30444965	0.7061481	0.9	1	1	1794	tags=39%, list=16%, signal=46%
FONTAINE_THYROID_TUMOR_UNCERTAIN_MALIGNANCY_DN	FONTAINE_THYROID_TUMOR_UNCERTAIN_MALIGNANCY_DN		18	0.32449785	0.7060265	0.9722222	1	1	2294	tags=33%, list=20%, signal=42%
KEGG_MELANOGENESIS	KEGG_MELANOGENESIS		70	0.22942588	0.7054021	0.82608694	1	1	1882	tags=26%, list=17%, signal=31%
GAUSSMANN_MLL_AF4_FUSION_TARGETS_F_DN	GAUSSMANN_MLL_AF4_FUSION_TARGETS_F_DN		22	0.28152314	0.7051271	0.85714287	1	1	1842	tags=36%, list=16%, signal=43%
WU_HBX_TARGETS_1_DN	WU_HBX_TARGETS_1_DN		15	0.24134065	0.7049983	0.90909094	1	1	1527	tags=20%, list=14%, signal=23%
SIMBULAN_UV_RESPONSE_IMMORTALIZED_DN	SIMBULAN_UV_RESPONSE_IMMORTALIZED_DN		16	0.27004832	0.70449144	0.8181818	1	1	3849	tags=44%, list=34%, signal=67%
NAKAMURA_METASTASIS_MODEL_UP	NAKAMURA_METASTASIS_MODEL_UP		25	0.2746595	0.703567	0.8108108	1	1	1957	tags=24%, list=17%, signal=29%
CERVERA_SDHB_TARGETS_1_DN	CERVERA_SDHB_TARGETS_1_DN		20	0.29697108	0.70341396	0.9047619	1	1	2413	tags=45%, list=22%, signal=57%
REACTOME_INTEGRIN_CELL_SURFACE_INTERACTIONS	REACTOME_INTEGRIN_CELL_SURFACE_INTERACTIONS		53	0.26211494	0.7033272	0.85714287	1	1	1478	tags=21%, list=13%, signal=24%
CHARAFE_BREAST_CANCER_LUMINAL_VS_MESENCHYMAL_DN	CHARAFE_BREAST_CANCER_LUMINAL_VS_MESENCHYMAL_DN		258	0.2347175	0.70249236	0.725	1	1	1584	tags=21%, list=14%, signal=23%
KEGG_SYSTEMIC_LUPUS_ERYTHEMATOSUS	KEGG_SYSTEMIC_LUPUS_ERYTHEMATOSUS		36	0.22544633	0.7015627	0.85	1	1	2883	tags=36%, list=26%, signal=48%
LU_TUMOR_VASCULATURE_UP	LU_TUMOR_VASCULATURE_UP		17	0.31326032	0.7015122	0.7878788	1	1	1041	tags=29%, list=9%, signal=32%
EBAUER_TARGETS_OF_PAX3_FOXO1_FUSION_UP	EBAUER_TARGETS_OF_PAX3_FOXO1_FUSION_UP		124	0.24663548	0.7006051	0.8648649	1	1	1519	tags=23%, list=14%, signal=27%
URS_ADIPOCYTE_DIFFERENTIATION_DN	URS_ADIPOCYTE_DIFFERENTIATION_DN		20	0.3428746	0.7005396	0.76086956	1	1	2712	tags=45%, list=24%, signal=59%
DORN_ADENOVIRUS_INFECTION_48HR_DN	DORN_ADENOVIRUS_INFECTION_48HR_DN		28	0.24811713	0.70047075	0.82978725	1	1	3030	tags=39%, list=27%, signal=54%
PETRETTO_CARDIAC_HYPERTROPHY	PETRETTO_CARDIAC_HYPERTROPHY		23	0.34250027	0.6990661	0.81395346	1	1	2630	tags=43%, list=23%, signal=57%
KEGG_FC_EPSILON_RI_SIGNALING_PATHWAY	KEGG_FC_EPSILON_RI_SIGNALING_PATHWAY		56	0.18989839	0.69688857	0.9148936	1	1	2411	tags=27%, list=22%, signal=34%
JISON_SICKLE_CELL_DISEASE_UP	JISON_SICKLE_CELL_DISEASE_UP		121	0.19404086	0.69636714	0.8292683	1	1	2788	tags=26%, list=25%, signal=34%
MOREAUX_MULTIPLE_MYELOMA_BY_TACI_UP	MOREAUX_MULTIPLE_MYELOMA_BY_TACI_UP		213	0.19190463	0.6962611	0.9361702	1	1	2399	tags=27%, list=21%, signal=33%
KEGG_CARDIAC_MUSCLE_CONTRACTION	KEGG_CARDIAC_MUSCLE_CONTRACTION		58	0.23630951	0.6950586	0.9512195	1	1	1830	tags=19%, list=16%, signal=23%
KEGG_AXON_GUIDANCE	KEGG_AXON_GUIDANCE		89	0.20236576	0.6946733	0.9148936	1	1	2516	tags=28%, list=22%, signal=36%
RODRIGUES_NTN1_TARGETS_DN	RODRIGUES_NTN1_TARGETS_DN		94	0.2110468	0.6932392	0.9423077	1	1	1879	tags=20%, list=17%, signal=24%
KAYO_CALORIE_RESTRICTION_MUSCLE_DN	KAYO_CALORIE_RESTRICTION_MUSCLE_DN		47	0.18678503	0.69229615	0.97619045	1	1	2421	tags=23%, list=22%, signal=30%
KEGG_PATHWAYS_IN_CANCER	KEGG_PATHWAYS_IN_CANCER		208	0.17821172	0.69121134	0.95238096	1	1	2801	tags=29%, list=25%, signal=38%
FOSTER_INFLAMMATORY_RESPONSE_LPS_UP	FOSTER_INFLAMMATORY_RESPONSE_LPS_UP		119	0.2297949	0.69079745	0.8717949	1	1	829	tags=14%, list=7%, signal=15%
BALDWIN_PRKCI_TARGETS_UP	BALDWIN_PRKCI_TARGETS_UP		26	0.23974997	0.6906952	0.94736844	1	1	2757	tags=31%, list=25%, signal=41%
AUNG_GASTRIC_CANCER	AUNG_GASTRIC_CANCER		26	0.22495085	0.6889178	0.95238096	1	1	932	tags=19%, list=8%, signal=21%
HAHTOLA_MYCOSIS_FUNGOIDES_SKIN_DN	HAHTOLA_MYCOSIS_FUNGOIDES_SKIN_DN		17	0.25086558	0.68787366	0.8043478	1	1	2579	tags=35%, list=23%, signal=46%
RIGGI_EWING_SARCOMA_PROGENITOR_DN	RIGGI_EWING_SARCOMA_PROGENITOR_DN		114	0.25041905	0.6876911	0.9189189	1	1	1132	tags=18%, list=10%, signal=20%
SEKI_INFLAMMATORY_RESPONSE_LPS_UP	SEKI_INFLAMMATORY_RESPONSE_LPS_UP		52	0.26915	0.6874323	0.88095236	1	1	1803	tags=25%, list=16%, signal=30%
KONDO_PROSTATE_CANCER_HCP_WITH_H3K27ME3	KONDO_PROSTATE_CANCER_HCP_WITH_H3K27ME3		47	0.21816373	0.68709916	0.95652175	1	1	1947	tags=23%, list=17%, signal=28%
REACTOME_STEROID_METABOLISM	REACTOME_STEROID_METABOLISM		50	0.20300314	0.6856552	0.9056604	1	1	2734	tags=34%, list=24%, signal=45%
HESS_TARGETS_OF_HOXA9_AND_MEIS1_DN	HESS_TARGETS_OF_HOXA9_AND_MEIS1_DN		62	0.28082755	0.68541265	0.7777778	1	1	2156	tags=26%, list=19%, signal=32%
BIOCARTA_FMLP_PATHWAY	BIOCARTA_FMLP_PATHWAY		25	0.20931523	0.6848135	0.7948718	1	1	2728	tags=36%, list=24%, signal=47%
KEGG_FC_GAMMA_R_MEDIATED_PHAGOCYTOSIS	KEGG_FC_GAMMA_R_MEDIATED_PHAGOCYTOSIS		63	0.2040492	0.6836461	0.8648649	1	1	3005	tags=33%, list=27%, signal=45%
BIOCARTA_EGF_PATHWAY	BIOCARTA_EGF_PATHWAY		20	0.21922378	0.6820779	0.8888889	1	1	1605	tags=20%, list=14%, signal=23%
LEE_TARGETS_OF_PTCH1_AND_SUFU_DN	LEE_TARGETS_OF_PTCH1_AND_SUFU_DN		39	0.22592762	0.6815612	0.8611111	1	1	2083	tags=26%, list=19%, signal=31%
CAVARD_LIVER_CANCER_MALIGNANT_VS_BENIGN	CAVARD_LIVER_CANCER_MALIGNANT_VS_BENIGN		20	0.2620189	0.681396	0.89361703	1	1	286	tags=10%, list=3%, signal=10%
BROWNE_HCMV_INFECTION_30MIN_UP	BROWNE_HCMV_INFECTION_30MIN_UP		34	0.25293943	0.6811067	0.9268293	1	1	2838	tags=41%, list=25%, signal=55%
ODONNELL_METASTASIS_UP	ODONNELL_METASTASIS_UP		42	0.23039827	0.68093795	0.8909091	1	1	1968	tags=21%, list=18%, signal=26%
TSAI_RESPONSE_TO_IONIZING_RADIATION	TSAI_RESPONSE_TO_IONIZING_RADIATION		84	0.19985019	0.6802215	0.9230769	1	1	2593	tags=30%, list=23%, signal=38%
BIOCARTA_AMI_PATHWAY	BIOCARTA_AMI_PATHWAY		19	0.30301437	0.679523	0.8974359	1	1	1637	tags=32%, list=15%, signal=37%
RADAEVA_RESPONSE_TO_IFNA1_UP	RADAEVA_RESPONSE_TO_IFNA1_UP		22	0.30918738	0.6792709	0.7692308	1	1	2199	tags=27%, list=20%, signal=34%
DOANE_RESPONSE_TO_ANDROGEN_DN	DOANE_RESPONSE_TO_ANDROGEN_DN		160	0.18086126	0.67896575	1	1	1	2505	tags=28%, list=22%, signal=35%
BOYLAN_MULTIPLE_MYELOMA_D_CLUSTER_UP	BOYLAN_MULTIPLE_MYELOMA_D_CLUSTER_UP		18	0.25257203	0.6782177	0.8958333	1	1	3210	tags=44%, list=29%, signal=62%
KEGG_LEISHMANIA_INFECTION	KEGG_LEISHMANIA_INFECTION		29	0.24136975	0.6765935	0.8717949	1	1	3280	tags=41%, list=29%, signal=58%
DAVICIONI_RHABDOMYOSARCOMA_PAX_FOXO1_FUSION_UP	DAVICIONI_RHABDOMYOSARCOMA_PAX_FOXO1_FUSION_UP		34	0.23442113	0.6740739	0.9189189	1	1	1730	tags=26%, list=15%, signal=31%
REACTOME_STRIATED_MUSCLE_CONTRACTION	REACTOME_STRIATED_MUSCLE_CONTRACTION		22	0.3351448	0.67377204	0.875	1	1	2293	tags=36%, list=20%, signal=46%
ROSS_AML_OF_FAB_M7_TYPE	ROSS_AML_OF_FAB_M7_TYPE		51	0.2223686	0.672508	1	1	1	1712	tags=22%, list=15%, signal=25%
MCMURRAY_TP53_HRAS_COOPERATION_RESPONSE_UP	MCMURRAY_TP53_HRAS_COOPERATION_RESPONSE_UP		20	0.2988798	0.6723875	0.82051283	1	1	548	tags=20%, list=5%, signal=21%
MCBRYAN_PUBERTAL_BREAST_6_7WK_UP	MCBRYAN_PUBERTAL_BREAST_6_7WK_UP		133	0.19623339	0.671451	0.95454544	1	1	802	tags=11%, list=7%, signal=11%
KEGG_NEUROTROPHIN_SIGNALING_PATHWAY	KEGG_NEUROTROPHIN_SIGNALING_PATHWAY		68	0.17149182	0.67064583	0.83870965	1	1	3402	tags=31%, list=30%, signal=44%
PYEON_CANCER_HEAD_AND_NECK_VS_CERVICAL_DN	PYEON_CANCER_HEAD_AND_NECK_VS_CERVICAL_DN		15	0.30468294	0.6699328	0.84210527	1	1	2572	tags=40%, list=23%, signal=52%
SASSON_RESPONSE_TO_FORSKOLIN_UP	SASSON_RESPONSE_TO_FORSKOLIN_UP		49	0.19493037	0.66955703	0.9130435	1	1	2250	tags=22%, list=20%, signal=28%
KLEIN_PRIMARY_EFFUSION_LYMPHOMA_UP	KLEIN_PRIMARY_EFFUSION_LYMPHOMA_UP		39	0.21176559	0.66921484	0.97619045	1	1	2478	tags=31%, list=22%, signal=39%
GOZGIT_ESR1_TARGETS_DN	GOZGIT_ESR1_TARGETS_DN		379	0.1929369	0.6672285	1	1	1	1816	tags=20%, list=16%, signal=23%
CHIANG_LIVER_CANCER_SUBCLASS_INTERFERON_DN	CHIANG_LIVER_CANCER_SUBCLASS_INTERFERON_DN		19	0.2540681	0.6661094	0.96	1	1	322	tags=11%, list=3%, signal=11%
TANAKA_METHYLATED_IN_ESOPHAGEAL_CARCINOMA	TANAKA_METHYLATED_IN_ESOPHAGEAL_CARCINOMA		55	0.18522513	0.6655093	1	1	1	2736	tags=29%, list=24%, signal=38%
LINDGREN_BLADDER_CANCER_HIGH_RECURRENCE	LINDGREN_BLADDER_CANCER_HIGH_RECURRENCE		32	0.27293995	0.66511923	0.9166667	1	1	1463	tags=25%, list=13%, signal=29%
YAGI_AML_WITH_INV_16_TRANSLOCATION	YAGI_AML_WITH_INV_16_TRANSLOCATION		253	0.16482772	0.6644985	1	1	1	1815	tags=18%, list=16%, signal=21%
ST_ADRENERGIC	ST_ADRENERGIC		18	0.25716758	0.6641813	0.84	1	1	1026	tags=17%, list=9%, signal=18%
GAZDA_DIAMOND_BLACKFAN_ANEMIA_MYELOID_DN	GAZDA_DIAMOND_BLACKFAN_ANEMIA_MYELOID_DN		23	0.19500764	0.6641681	0.9318182	1	1	641	tags=9%, list=6%, signal=9%
HELLEBREKERS_SILENCED_DURING_TUMOR_ANGIOGENESIS	HELLEBREKERS_SILENCED_DURING_TUMOR_ANGIOGENESIS		34	0.27165374	0.6641118	0.85714287	1	1	1584	tags=24%, list=14%, signal=27%
BIOCARTA_FAS_PATHWAY	BIOCARTA_FAS_PATHWAY		18	0.18604662	0.6623905	0.9166667	1	1	9117	tags=100%, list=81%, signal=537%
HINATA_NFKB_TARGETS_FIBROBLAST_UP	HINATA_NFKB_TARGETS_FIBROBLAST_UP		43	0.2250859	0.6623176	0.925	1	1	2204	tags=30%, list=20%, signal=37%
RICKMAN_HEAD_AND_NECK_CANCER_F	RICKMAN_HEAD_AND_NECK_CANCER_F		35	0.32134894	0.65724766	0.76744187	1	1	2460	tags=43%, list=22%, signal=55%
GERY_CEBP_TARGETS	GERY_CEBP_TARGETS		94	0.2490818	0.6572301	0.9411765	1	1	1198	tags=18%, list=11%, signal=20%
WANG_HCP_PROSTATE_CANCER	WANG_HCP_PROSTATE_CANCER		45	0.22398423	0.6569716	0.93333334	1	1	1802	tags=27%, list=16%, signal=32%
GRAHAM_CML_DIVIDING_VS_NORMAL_QUIESCENT_DN	GRAHAM_CML_DIVIDING_VS_NORMAL_QUIESCENT_DN		50	0.23493806	0.6564427	0.95454544	1	1	2615	tags=34%, list=23%, signal=44%
WILCOX_PRESPONSE_TO_ROGESTERONE_DN	WILCOX_PRESPONSE_TO_ROGESTERONE_DN		30	0.25276998	0.65535617	0.8913044	1	1	802	tags=13%, list=7%, signal=14%
KEGG_PROPANOATE_METABOLISM	KEGG_PROPANOATE_METABOLISM		25	0.27331927	0.6550937	0.92	1	1	1795	tags=24%, list=16%, signal=29%
CHIANG_LIVER_CANCER_SUBCLASS_INTERFERON_UP	CHIANG_LIVER_CANCER_SUBCLASS_INTERFERON_UP		16	0.27968806	0.6546463	0.9444444	1	1	2006	tags=31%, list=18%, signal=38%
DANG_REGULATED_BY_MYC_DN	DANG_REGULATED_BY_MYC_DN		167	0.20630446	0.6543995	0.85365856	1	1	1807	tags=20%, list=16%, signal=23%
RUIZ_TNC_TARGETS_UP	RUIZ_TNC_TARGETS_UP		97	0.2163	0.65188617	0.975	1	1	2591	tags=32%, list=23%, signal=41%
BANDRES_RESPONSE_TO_CARMUSTIN_MGMT_48HR_DN	BANDRES_RESPONSE_TO_CARMUSTIN_MGMT_48HR_DN		101	0.17925943	0.651503	0.95	1	1	2597	tags=29%, list=23%, signal=37%
BOYLAN_MULTIPLE_MYELOMA_PCA3_UP	BOYLAN_MULTIPLE_MYELOMA_PCA3_UP		32	0.22040342	0.64983904	0.9756098	1	1	197	tags=9%, list=2%, signal=10%
HAHTOLA_CTCL_CUTANEOUS	HAHTOLA_CTCL_CUTANEOUS		17	0.21953742	0.6483028	0.9361702	1	1	1632	tags=18%, list=15%, signal=21%
LU_AGING_BRAIN_UP	LU_AGING_BRAIN_UP		88	0.17666487	0.6474772	0.9736842	1	1	1456	tags=15%, list=13%, signal=17%
TURASHVILI_BREAST_DUCTAL_CARCINOMA_VS_DUCTAL_NORMAL_DN	TURASHVILI_BREAST_DUCTAL_CARCINOMA_VS_DUCTAL_NORMAL_DN		92	0.22795561	0.6474766	0.9818182	1	1	1781	tags=25%, list=16%, signal=29%
ALCALAY_AML_BY_NPM1_LOCALIZATION_UP	ALCALAY_AML_BY_NPM1_LOCALIZATION_UP		96	0.20229952	0.64729494	0.97727275	1	1	1217	tags=15%, list=11%, signal=16%
KEGG_INSULIN_SIGNALING_PATHWAY	KEGG_INSULIN_SIGNALING_PATHWAY		86	0.17722854	0.6462689	0.9782609	1	1	2946	tags=28%, list=26%, signal=38%
AMIT_SERUM_RESPONSE_40_MCF10A	AMIT_SERUM_RESPONSE_40_MCF10A		22	0.25789526	0.64516306	0.8541667	1	1	2980	tags=41%, list=27%, signal=56%
KEGG_BASAL_CELL_CARCINOMA	KEGG_BASAL_CELL_CARCINOMA		39	0.23526058	0.6415254	0.90909094	1	1	2272	tags=31%, list=20%, signal=38%
BASSO_CD40_SIGNALING_UP	BASSO_CD40_SIGNALING_UP		63	0.21699896	0.6402308	0.8857143	1	1	2089	tags=29%, list=19%, signal=35%
BIOCARTA_CCR3_PATHWAY	BIOCARTA_CCR3_PATHWAY		16	0.21494661	0.64000773	0.9	1	1	2776	tags=38%, list=25%, signal=50%
CLASPER_LYMPHATIC_VESSELS_DURING_METASTASIS_DN	CLASPER_LYMPHATIC_VESSELS_DURING_METASTASIS_DN		29	0.31715095	0.6398414	0.78571427	1	1	2591	tags=38%, list=23%, signal=49%
SATO_SILENCED_BY_METHYLATION_IN_PANCREATIC_CANCER_1	SATO_SILENCED_BY_METHYLATION_IN_PANCREATIC_CANCER_1		249	0.20152733	0.6393664	0.94871795	1	1	2267	tags=26%, list=20%, signal=32%
KEGG_GLIOMA	KEGG_GLIOMA		32	0.20267174	0.6383866	0.9189189	1	1	2239	tags=22%, list=20%, signal=27%
FAELT_B_CLL_WITH_VH_REARRANGEMENTS_UP	FAELT_B_CLL_WITH_VH_REARRANGEMENTS_UP		37	0.2044443	0.63820845	0.8684211	1	1	2884	tags=35%, list=26%, signal=47%
CONCANNON_APOPTOSIS_BY_EPOXOMICIN_UP	CONCANNON_APOPTOSIS_BY_EPOXOMICIN_UP		142	0.18230921	0.6370949	0.9714286	1	1	1577	tags=18%, list=14%, signal=20%
SASSON_RESPONSE_TO_GONADOTROPHINS_DN	SASSON_RESPONSE_TO_GONADOTROPHINS_DN		46	0.21637386	0.6368913	0.9705882	1	1	1442	tags=20%, list=13%, signal=22%
LIAN_LIPA_TARGETS_3M	LIAN_LIPA_TARGETS_3M		59	0.2519063	0.63575125	0.93939394	1	1	2452	tags=31%, list=22%, signal=39%
KEGG_JAK_STAT_SIGNALING_PATHWAY	KEGG_JAK_STAT_SIGNALING_PATHWAY		88	0.17867823	0.63422495	1	1	1	2939	tags=32%, list=26%, signal=43%
CHIARADONNA_NEOPLASTIC_TRANSFORMATION_KRAS_CDC25_DN	CHIARADONNA_NEOPLASTIC_TRANSFORMATION_KRAS_CDC25_DN		39	0.2669214	0.6319052	0.85714287	1	1	690	tags=18%, list=6%, signal=19%
HELLER_HDAC_TARGETS_SILENCED_BY_METHYLATION_UP	HELLER_HDAC_TARGETS_SILENCED_BY_METHYLATION_UP		242	0.18562621	0.63165194	1	1	1	2260	tags=21%, list=20%, signal=26%
FERRANDO_T_ALL_WITH_MLL_ENL_FUSION_UP	FERRANDO_T_ALL_WITH_MLL_ENL_FUSION_UP		52	0.19993514	0.6314302	0.84210527	1	1	2329	tags=25%, list=21%, signal=31%
ZHAN_MULTIPLE_MYELOMA_CD1_AND_CD2_DN	ZHAN_MULTIPLE_MYELOMA_CD1_AND_CD2_DN		28	0.19639839	0.6308293	1	1	1	3483	tags=43%, list=31%, signal=62%
RICKMAN_TUMOR_DIFFERENTIATED_WELL_VS_MODERATELY_DN	RICKMAN_TUMOR_DIFFERENTIATED_WELL_VS_MODERATELY_DN		57	0.2121542	0.62972075	0.9782609	1	1	2280	tags=26%, list=20%, signal=33%
SENESE_HDAC2_TARGETS_DN	SENESE_HDAC2_TARGETS_DN		74	0.23409188	0.6285756	0.8780488	1	1	1807	tags=20%, list=16%, signal=24%
CHEBOTAEV_GR_TARGETS_DN	CHEBOTAEV_GR_TARGETS_DN		73	0.2400352	0.6285203	0.9714286	1	1	1525	tags=23%, list=14%, signal=27%
RICKMAN_HEAD_AND_NECK_CANCER_B	RICKMAN_HEAD_AND_NECK_CANCER_B		23	0.2605927	0.6281526	1	1	1	1574	tags=26%, list=14%, signal=30%
LIU_CDX2_TARGETS_UP	LIU_CDX2_TARGETS_UP		31	0.23879121	0.6259724	0.98039216	1	1	1527	tags=23%, list=14%, signal=26%
NATSUME_RESPONSE_TO_INTERFERON_BETA_UP	NATSUME_RESPONSE_TO_INTERFERON_BETA_UP		42	0.1797182	0.6255926	1	1	1	2199	tags=26%, list=20%, signal=32%
MOROSETTI_FACIOSCAPULOHUMERAL_MUSCULAR_DISTROPHY_UP	MOROSETTI_FACIOSCAPULOHUMERAL_MUSCULAR_DISTROPHY_UP		16	0.29677537	0.6252059	0.95454544	1	1	3411	tags=63%, list=30%, signal=90%
SETLUR_PROSTATE_CANCER_TMPRSS2_ERG_FUSION_DN	SETLUR_PROSTATE_CANCER_TMPRSS2_ERG_FUSION_DN		15	0.26854637	0.6235878	1	1	1	1238	tags=20%, list=11%, signal=22%
KAAB_FAILED_HEART_ATRIUM_UP	KAAB_FAILED_HEART_ATRIUM_UP		23	0.2068601	0.6228823	0.97727275	1	1	2429	tags=22%, list=22%, signal=28%
ONDER_CDH1_SIGNALING_VIA_CTNNB1	ONDER_CDH1_SIGNALING_VIA_CTNNB1		52	0.22746378	0.6206064	0.9148936	1	1	3045	tags=37%, list=27%, signal=50%
CHARAFE_BREAST_CANCER_LUMINAL_VS_BASAL_DN	CHARAFE_BREAST_CANCER_LUMINAL_VS_BASAL_DN		258	0.20185682	0.62009025	0.974359	1	1	1420	tags=16%, list=13%, signal=18%
LIU_LIVER_CANCER	LIU_LIVER_CANCER		18	0.24482152	0.61827886	0.975	1	1	3834	tags=50%, list=34%, signal=76%
VERHAAK_AML_WITH_NPM1_MUTATED_UP	VERHAAK_AML_WITH_NPM1_MUTATED_UP		113	0.20436046	0.6175226	0.94736844	1	1	2303	tags=27%, list=21%, signal=34%
REACTOME_REGULATION_OF_INSULIN_SECRETION_BY_ACETYLCHOLINE	REACTOME_REGULATION_OF_INSULIN_SECRETION_BY_ACETYLCHOLINE		18	0.2365866	0.617144	0.9	1	1	2208	tags=33%, list=20%, signal=41%
HENDRICKS_SMARCA4_TARGETS_DN	HENDRICKS_SMARCA4_TARGETS_DN		30	0.24342737	0.6157833	0.975	1	1	1156	tags=17%, list=10%, signal=19%
BROWNE_HCMV_INFECTION_2HR_UP	BROWNE_HCMV_INFECTION_2HR_UP		21	0.24722566	0.6140947	0.875	1	1	2471	tags=38%, list=22%, signal=49%
REACTOME_PLATELET_AGGREGATION_PLUG_FORMATION	REACTOME_PLATELET_AGGREGATION_PLUG_FORMATION		19	0.24730827	0.61375207	0.94871795	1	1	2330	tags=37%, list=21%, signal=46%
TONKS_TARGETS_OF_RUNX1_RUNX1T1_FUSION_ERYTHROCYTE_UP	TONKS_TARGETS_OF_RUNX1_RUNX1T1_FUSION_ERYTHROCYTE_UP		98	0.22296944	0.6127769	1	1	1	1941	tags=24%, list=17%, signal=29%
LINDSTEDT_DENDRITIC_CELL_MATURATION_D	LINDSTEDT_DENDRITIC_CELL_MATURATION_D		43	0.23724726	0.60760105	0.9411765	1	1	1670	tags=21%, list=15%, signal=25%
ZHANG_ANTIVIRAL_RESPONSE_TO_RIBAVIRIN_DN	ZHANG_ANTIVIRAL_RESPONSE_TO_RIBAVIRIN_DN		28	0.2281042	0.6072711	0.97727275	1	1	2151	tags=32%, list=19%, signal=40%
YAUCH_HEDGEHOG_SIGNALING_PARACRINE_DN	YAUCH_HEDGEHOG_SIGNALING_PARACRINE_DN		142	0.2118528	0.60717833	0.95555556	1	1	2520	tags=32%, list=23%, signal=40%
SA_B_CELL_RECEPTOR_COMPLEXES	SA_B_CELL_RECEPTOR_COMPLEXES		16	0.230464	0.60652226	0.925	1	1	1576	tags=25%, list=14%, signal=29%
GU_PDEF_TARGETS_UP	GU_PDEF_TARGETS_UP		47	0.25702733	0.60522825	0.9268293	1	1	2871	tags=36%, list=26%, signal=48%
EBAUER_MYOGENIC_TARGETS_OF_PAX3_FOXO1_FUSION	EBAUER_MYOGENIC_TARGETS_OF_PAX3_FOXO1_FUSION		38	0.2663031	0.60341126	0.92105263	1	1	1785	tags=32%, list=16%, signal=37%
HELLER_HDAC_TARGETS_UP	HELLER_HDAC_TARGETS_UP		163	0.16436602	0.59967554	0.972973	1	1	1515	tags=14%, list=14%, signal=16%
LIAN_LIPA_TARGETS_6M	LIAN_LIPA_TARGETS_6M		70	0.22865194	0.5988363	1	1	1	2452	tags=30%, list=22%, signal=38%
SATO_SILENCED_BY_METHYLATION_IN_PANCREATIC_CANCER_2	SATO_SILENCED_BY_METHYLATION_IN_PANCREATIC_CANCER_2		30	0.25330713	0.5959879	1	1	1	2254	tags=33%, list=20%, signal=42%
KEGG_ALDOSTERONE_REGULATED_SODIUM_REABSORPTION	KEGG_ALDOSTERONE_REGULATED_SODIUM_REABSORPTION		25	0.23699777	0.5940488	0.9767442	1	1	1618	tags=16%, list=14%, signal=19%
BECKER_TAMOXIFEN_RESISTANCE_UP	BECKER_TAMOXIFEN_RESISTANCE_UP		28	0.22154005	0.5837479	0.974359	1	1	1913	tags=25%, list=17%, signal=30%
COULOUARN_TEMPORAL_TGFB1_SIGNATURE_DN	COULOUARN_TEMPORAL_TGFB1_SIGNATURE_DN		86	0.17928635	0.58251244	1	1	1	2729	tags=28%, list=24%, signal=37%
REACTOME_GAP_JUNCTION_TRAFFICKING	REACTOME_GAP_JUNCTION_TRAFFICKING		19	0.24229707	0.58136535	0.97727275	1	1	1896	tags=32%, list=17%, signal=38%
GRADE_COLON_AND_RECTAL_CANCER_DN	GRADE_COLON_AND_RECTAL_CANCER_DN		49	0.18737055	0.58048236	1	1	1	2594	tags=24%, list=23%, signal=32%
ZHANG_TARGETS_OF_EWSR1_FLI1_FUSION	ZHANG_TARGETS_OF_EWSR1_FLI1_FUSION		57	0.18964642	0.5799635	1	1	1	2277	tags=26%, list=20%, signal=33%
SENESE_HDAC1_AND_HDAC2_TARGETS_DN	SENESE_HDAC1_AND_HDAC2_TARGETS_DN		124	0.20148453	0.57988966	1	1	1	2759	tags=28%, list=25%, signal=37%
BROWNE_HCMV_INFECTION_1HR_DN	BROWNE_HCMV_INFECTION_1HR_DN		121	0.14596896	0.57651025	1	1	1	2597	tags=23%, list=23%, signal=30%
FRIDMAN_SENESCENCE_UP	FRIDMAN_SENESCENCE_UP		48	0.20869206	0.57614124	0.8974359	1	1	1584	tags=21%, list=14%, signal=24%
KEGG_PRION_DISEASES	KEGG_PRION_DISEASES		20	0.21388286	0.5758083	1	1	1	2909	tags=35%, list=26%, signal=47%
HOSHIDA_LIVER_CANCER_SUBCLASS_S1	HOSHIDA_LIVER_CANCER_SUBCLASS_S1		184	0.19292572	0.5753781	0.96875	1	1	2087	tags=22%, list=19%, signal=26%
SASSON_RESPONSE_TO_GONADOTROPHINS_UP	SASSON_RESPONSE_TO_GONADOTROPHINS_UP		49	0.16262944	0.57504433	0.9782609	1	1	2250	tags=20%, list=20%, signal=25%
RICKMAN_METASTASIS_DN	RICKMAN_METASTASIS_DN		160	0.15487744	0.5744249	1	1	1	2305	tags=20%, list=21%, signal=25%
THUM_SYSTOLIC_HEART_FAILURE_UP	THUM_SYSTOLIC_HEART_FAILURE_UP		251	0.16836144	0.5738818	1	1	1	1626	tags=16%, list=15%, signal=18%
BROCKE_APOPTOSIS_REVERSED_BY_IL6	BROCKE_APOPTOSIS_REVERSED_BY_IL6		78	0.18889633	0.5725993	0.96875	1	1	2144	tags=22%, list=19%, signal=27%
BIOCARTA_WNT_PATHWAY	BIOCARTA_WNT_PATHWAY		18	0.19431043	0.57084984	0.9777778	1	1	1927	tags=22%, list=17%, signal=27%
ZHANG_RESPONSE_TO_IKK_INHIBITOR_AND_TNF_UP	ZHANG_RESPONSE_TO_IKK_INHIBITOR_AND_TNF_UP		120	0.18515442	0.5663013	0.9756098	1	1	1816	tags=23%, list=16%, signal=28%
ZHAN_MULTIPLE_MYELOMA_PR_DN	ZHAN_MULTIPLE_MYELOMA_PR_DN		19	0.21466671	0.5656988	1	1	1	4213	tags=42%, list=38%, signal=67%
KEGG_INOSITOL_PHOSPHATE_METABOLISM	KEGG_INOSITOL_PHOSPHATE_METABOLISM		28	0.17131665	0.5645062	0.9807692	1	1	2939	tags=32%, list=26%, signal=43%
KEGG_CHRONIC_MYELOID_LEUKEMIA	KEGG_CHRONIC_MYELOID_LEUKEMIA		39	0.15403566	0.56262225	0.9767442	1	1	2939	tags=26%, list=26%, signal=35%
KUNINGER_IGF1_VS_PDGFB_TARGETS_DN	KUNINGER_IGF1_VS_PDGFB_TARGETS_DN		17	0.2598814	0.56217235	0.8888889	1	1	439	tags=12%, list=4%, signal=12%
BILBAN_B_CLL_LPL_DN	BILBAN_B_CLL_LPL_DN		25	0.21327087	0.5614003	0.97727275	1	1	2272	tags=28%, list=20%, signal=35%
ST_FAS_SIGNALING_PATHWAY	ST_FAS_SIGNALING_PATHWAY		39	0.15716568	0.56081164	0.9714286	1	1	2593	tags=21%, list=23%, signal=27%
VERRECCHIA_DELAYED_RESPONSE_TO_TGFB1	VERRECCHIA_DELAYED_RESPONSE_TO_TGFB1		26	0.20423086	0.5595788	0.9361702	1	1	2399	tags=27%, list=21%, signal=34%
VANHARANTA_UTERINE_FIBROID_UP	VANHARANTA_UTERINE_FIBROID_UP		26	0.2470523	0.55938077	1	1	1	1968	tags=27%, list=18%, signal=33%
HUPER_BREAST_BASAL_VS_LUMINAL_UP	HUPER_BREAST_BASAL_VS_LUMINAL_UP		31	0.25933477	0.5585997	0.875	1	1	831	tags=16%, list=7%, signal=17%
VERRECCHIA_RESPONSE_TO_TGFB1_C5	VERRECCHIA_RESPONSE_TO_TGFB1_C5		16	0.2196435	0.5567229	1	1	1	2399	tags=31%, list=21%, signal=40%
ROZANOV_MMP14_TARGETS_SUBSET	ROZANOV_MMP14_TARGETS_SUBSET		24	0.2727048	0.5563742	0.94285715	1	1	3410	tags=54%, list=30%, signal=78%
KORKOLA_CORRELATED_WITH_POU5F1	KORKOLA_CORRELATED_WITH_POU5F1		16	0.22410333	0.5493144	1	1	1	2504	tags=31%, list=22%, signal=40%
BONOME_OVARIAN_CANCER_POOR_SURVIVAL_UP	BONOME_OVARIAN_CANCER_POOR_SURVIVAL_UP		20	0.20209646	0.5481588	0.9756098	1	1	2081	tags=20%, list=19%, signal=25%
BIOCARTA_CHREBP2_PATHWAY	BIOCARTA_CHREBP2_PATHWAY		26	0.17376879	0.54759824	0.93939394	1	1	2146	tags=15%, list=19%, signal=19%
ST_INTEGRIN_SIGNALING_PATHWAY	ST_INTEGRIN_SIGNALING_PATHWAY		52	0.1628968	0.54700446	0.9756098	1	1	377	tags=6%, list=3%, signal=6%
BIOCARTA_ECM_PATHWAY	BIOCARTA_ECM_PATHWAY		17	0.19924642	0.5469115	1	1	1	844	tags=12%, list=8%, signal=13%
RODRIGUES_THYROID_CARCINOMA_DN	RODRIGUES_THYROID_CARCINOMA_DN		32	0.19798836	0.5463781	1	1	1	1941	tags=19%, list=17%, signal=23%
REACTOME_SIGNALING_BY_EGFR	REACTOME_SIGNALING_BY_EGFR		38	0.15246713	0.5392937	0.95348835	1	1	3520	tags=37%, list=31%, signal=54%
REACTOME_CITRIC_ACID_CYCLE	REACTOME_CITRIC_ACID_CYCLE		16	0.19599089	0.5384056	0.9166667	1	1	2019	tags=19%, list=18%, signal=23%
REACTOME_LIPOPROTEIN_METABOLISM	REACTOME_LIPOPROTEIN_METABOLISM		18	0.21245147	0.5374023	1	1	1	2633	tags=33%, list=24%, signal=44%
VECCHI_GASTRIC_CANCER_ADVANCED_VS_EARLY_UP	VECCHI_GASTRIC_CANCER_ADVANCED_VS_EARLY_UP		105	0.21344648	0.5369618	0.9512195	1	1	1049	tags=15%, list=9%, signal=17%
ZHAN_LATE_DIFFERENTIATION_GENES_UP	ZHAN_LATE_DIFFERENTIATION_GENES_UP		17	0.23464204	0.5341367	0.8918919	1	1	1970	tags=24%, list=18%, signal=29%
TIAN_TNF_SIGNALING_VIA_NFKB	TIAN_TNF_SIGNALING_VIA_NFKB		16	0.24953555	0.53342736	1	1	1	2974	tags=50%, list=27%, signal=68%
BIOCARTA_TPO_PATHWAY	BIOCARTA_TPO_PATHWAY		17	0.17516704	0.5324413	0.95454544	1	1	2945	tags=35%, list=26%, signal=48%
HOFMANN_CELL_LYMPHOMA_DN	HOFMANN_CELL_LYMPHOMA_DN		23	0.18986928	0.5278688	0.9787234	1	1	2043	tags=22%, list=18%, signal=27%
AMIT_EGF_RESPONSE_60_HELA	AMIT_EGF_RESPONSE_60_HELA		26	0.20035957	0.5271738	0.9318182	1	1	1796	tags=19%, list=16%, signal=23%
DE_YY1_TARGETS_DN	DE_YY1_TARGETS_DN		50	0.16169336	0.52308536	0.97727275	1	1	1502	tags=12%, list=13%, signal=14%
REACTOME_PHASE_II_CONJUGATION	REACTOME_PHASE_II_CONJUGATION		30	0.18097912	0.5214167	1	1	1	1091	tags=13%, list=10%, signal=15%
BIOCARTA_MET_PATHWAY	BIOCARTA_MET_PATHWAY		23	0.17169933	0.51793367	0.94736844	1	1	3026	tags=30%, list=27%, signal=42%
KEGG_RIG_I_LIKE_RECEPTOR_SIGNALING_PATHWAY	KEGG_RIG_I_LIKE_RECEPTOR_SIGNALING_PATHWAY		34	0.15093467	0.51653653	0.97727275	1	1	2694	tags=24%, list=24%, signal=31%
SIG_BCR_SIGNALING_PATHWAY	SIG_BCR_SIGNALING_PATHWAY		30	0.15688772	0.5152432	1	1	1	2085	tags=20%, list=19%, signal=25%
SCHLOSSER_SERUM_RESPONSE_AUGMENTED_BY_MYC	SCHLOSSER_SERUM_RESPONSE_AUGMENTED_BY_MYC		72	0.12588641	0.5120817	0.9411765	1	1	2584	tags=19%, list=23%, signal=25%
KEGG_APOPTOSIS	KEGG_APOPTOSIS		43	0.14786594	0.5114263	1	1	1	3280	tags=35%, list=29%, signal=49%
BOYAULT_LIVER_CANCER_SUBCLASS_G6_UP	BOYAULT_LIVER_CANCER_SUBCLASS_G6_UP		41	0.15945129	0.51002586	1	1	1	3072	tags=29%, list=27%, signal=40%
REACTOME_TRAFFICKING_OF_AMPA_RECEPTORS	REACTOME_TRAFFICKING_OF_AMPA_RECEPTORS		20	0.19009203	0.509292	1	0.9994914	1	1882	tags=20%, list=17%, signal=24%
LINDSTEDT_DENDRITIC_CELL_MATURATION_C	LINDSTEDT_DENDRITIC_CELL_MATURATION_C		39	0.16760294	0.49407527	1	1	1	3250	tags=31%, list=29%, signal=43%
EINAV_INTERFERON_SIGNATURE_IN_CANCER	EINAV_INTERFERON_SIGNATURE_IN_CANCER		15	0.2630665	0.49232298	0.95	1	1	1112	tags=20%, list=10%, signal=22%
REACTOME_EGFR_DOWNREGULATION	REACTOME_EGFR_DOWNREGULATION		20	0.16570756	0.4892413	1	1	1	3520	tags=40%, list=31%, signal=58%
SESTO_RESPONSE_TO_UV_C8	SESTO_RESPONSE_TO_UV_C8		49	0.15704145	0.4890868	1	1	1	1816	tags=16%, list=16%, signal=19%
KIM_MYC_AMPLIFICATION_TARGETS_DN	KIM_MYC_AMPLIFICATION_TARGETS_DN		37	0.18247756	0.48773155	1	0.9998329	1	2483	tags=24%, list=22%, signal=31%
KEGG_NOD_LIKE_RECEPTOR_SIGNALING_PATHWAY	KEGG_NOD_LIKE_RECEPTOR_SIGNALING_PATHWAY		30	0.17144817	0.4814265	1	0.99995255	1	1584	tags=17%, list=14%, signal=19%
BARRIER_CANCER_RELAPSE_NORMAL_SAMPLE_UP	BARRIER_CANCER_RELAPSE_NORMAL_SAMPLE_UP		21	0.18502611	0.47254774	0.9736842	1	1	1632	tags=19%, list=15%, signal=22%
BIOCARTA_AGR_PATHWAY	BIOCARTA_AGR_PATHWAY		20	0.1813834	0.46952304	1	0.99975294	1	1576	tags=15%, list=14%, signal=17%
BIOCARTA_DEATH_PATHWAY	BIOCARTA_DEATH_PATHWAY		21	0.1566388	0.46836734	1	0.9987066	1	2694	tags=24%, list=24%, signal=31%
THUM_MIR21_TARGETS_HEART_DISEASE_UP	THUM_MIR21_TARGETS_HEART_DISEASE_UP		15	0.2588863	0.4656593	0.9111111	0.99811375	1	2757	tags=47%, list=25%, signal=62%
AMIT_EGF_RESPONSE_40_HELA	AMIT_EGF_RESPONSE_40_HELA		26	0.17367505	0.462714	1	0.99745494	1	2072	tags=19%, list=19%, signal=24%
KRASNOSELSKAYA_ILF3_TARGETS_DN	KRASNOSELSKAYA_ILF3_TARGETS_DN		25	0.17048891	0.45991918	1	0.9967015	1	1655	tags=16%, list=15%, signal=19%
REACTOME_TOLL_RECEPTOR_CASCADES	REACTOME_TOLL_RECEPTOR_CASCADES		53	0.12887609	0.45258793	1	0.99681956	1	2889	tags=25%, list=26%, signal=33%
RASHI_RESPONSE_TO_IONIZING_RADIATION_2	RASHI_RESPONSE_TO_IONIZING_RADIATION_2		92	0.13914433	0.4522976	1	0.995657	1	2584	tags=25%, list=23%, signal=32%
BIOCARTA_CDC42RAC_PATHWAY	BIOCARTA_CDC42RAC_PATHWAY		15	0.15829149	0.44652355	1	0.9953413	1	377	tags=7%, list=3%, signal=7%
SIG_REGULATION_OF_THE_ACTIN_CYTOSKELETON_BY_RHO_GTPASES	SIG_REGULATION_OF_THE_ACTIN_CYTOSKELETON_BY_RHO_GTPASES		25	0.14938846	0.43604833	0.972973	0.99553704	1	2776	tags=24%, list=25%, signal=32%
HEIDENBLAD_AMPLICON_12P11_12_DN	HEIDENBLAD_AMPLICON_12P11_12_DN		17	0.13806634	0.40080494	1	0.9975922	1	3226	tags=29%, list=29%, signal=41%
BIOCARTA_RHO_PATHWAY	BIOCARTA_RHO_PATHWAY		27	0.11984203	0.3824627	1	0.99766713	1	1490	tags=11%, list=13%, signal=13%
