# Supplementary material for: A genomic analysis of mouse models of breast cancer reveals molecular features of mouse models and relationships to human breast cancer
Source: Breast Cancer Res. 2014 Jun 5;16(3):R59. doi: 10.1186/bcr3672 (PMC4078930; doi:10.1186/bcr3672)
Supplement: Additional file 11 — GSEA for mouse models compared to all other models or to mammary gland development. Listed by model. [file bcr3672-S11.zip › AdditionalFile11/p53_T121/Vs_other_models/C3/Downregulated_in_p53T121_vs_otherModels.txt]

NAME	GS<br> follow link to MSigDB	GS DETAILS	SIZE	ES	NES	NOM p-val	FDR q-val	FWER p-val	RANK AT MAX	LEADING EDGE
V$YY1_02	V$YY1_02	Details ...	113	-0.38042584	-1.7301713	0	0.69107103	0.34	2167	tags=27%, list=19%, signal=34%
KTGGYRSGAA_UNKNOWN	KTGGYRSGAA_UNKNOWN	Details ...	42	-0.49909204	-1.690106	0.04761905	0.62406117	0.39	3379	tags=50%, list=30%, signal=71%
V$ELK1_02	V$ELK1_02	Details ...	113	-0.35859716	-1.6640071	0.018867925	0.5342901	0.42	2789	tags=36%, list=25%, signal=48%
CCAWNWWNNNGGC_UNKNOWN	CCAWNWWNNNGGC_UNKNOWN	Details ...	32	-0.45970565	-1.6320133	0.020833334	0.55486035	0.5	1511	tags=28%, list=13%, signal=32%
TMTCGCGANR_UNKNOWN	TMTCGCGANR_UNKNOWN	Details ...	72	-0.41589358	-1.5985945	0.04347826	0.6261261	0.6	3426	tags=44%, list=31%, signal=64%
RRCCGTTA_UNKNOWN	RRCCGTTA_UNKNOWN	Details ...	35	-0.42696142	-1.5903462	0.04	0.5578563	0.61	3336	tags=51%, list=30%, signal=73%
GATGKMRGCG_UNKNOWN	GATGKMRGCG_UNKNOWN	Details ...	31	-0.4243485	-1.5755596	0.06521739	0.55657166	0.64	2803	tags=32%, list=25%, signal=43%
GCCATNTTG_V$YY1_Q6	GCCATNTTG_V$YY1_Q6	Details ...	200	-0.32047787	-1.5651107	0.04347826	0.5332298	0.64	1992	tags=24%, list=18%, signal=29%
AACYNNNNTTCCS_UNKNOWN	AACYNNNNTTCCS_UNKNOWN	Details ...	44	-0.41398606	-1.563139	0.046511628	0.483077	0.64	1793	tags=25%, list=16%, signal=30%
ATAGGAA,MIR-202	ATAGGAA,MIR-202	Details ...	52	-0.43007845	-1.5545622	0.06896552	0.4695406	0.66	2072	tags=38%, list=19%, signal=47%
V$NRF1_Q6	V$NRF1_Q6	Details ...	117	-0.3133788	-1.5313718	0.01923077	0.5137705	0.71	3816	tags=44%, list=34%, signal=65%
ATCMNTCCGY_UNKNOWN	ATCMNTCCGY_UNKNOWN	Details ...	23	-0.45841587	-1.5138547	0.04255319	0.5392122	0.74	3565	tags=52%, list=32%, signal=76%
ACAACTT,MIR-382	ACAACTT,MIR-382	Details ...	38	-0.48300418	-1.4998287	0.10204082	0.5578619	0.75	2706	tags=39%, list=24%, signal=52%
V$NFMUE1_Q6	V$NFMUE1_Q6	Details ...	118	-0.32852265	-1.4984224	0	0.5245763	0.75	2711	tags=30%, list=24%, signal=39%
AAGWWRNYGGC_UNKNOWN	AAGWWRNYGGC_UNKNOWN	Details ...	50	-0.35252494	-1.4886341	0.05263158	0.54168624	0.79	1682	tags=22%, list=15%, signal=26%
RCGCANGCGY_V$NRF1_Q6	RCGCANGCGY_V$NRF1_Q6	Details ...	412	-0.2826752	-1.471832	0.06382979	0.5938595	0.83	3770	tags=41%, list=34%, signal=60%
TCCCRNNRTGC_UNKNOWN	TCCCRNNRTGC_UNKNOWN	Details ...	80	-0.32955033	-1.4557021	0.06818182	0.63481	0.84	3753	tags=44%, list=34%, signal=65%
GGAANCGGAANY_UNKNOWN	GGAANCGGAANY_UNKNOWN	Details ...	52	-0.32818007	-1.4501439	0.08695652	0.6243109	0.85	4142	tags=50%, list=37%, signal=79%
V$YY1_Q6	V$YY1_Q6	Details ...	113	-0.3107825	-1.436437	0.06	0.653197	0.85	2715	tags=30%, list=24%, signal=39%
ACACTCC,MIR-122A	ACACTCC,MIR-122A	Details ...	43	-0.38671896	-1.4154359	0.054545455	0.72352314	0.86	2224	tags=33%, list=20%, signal=40%
V$GABP_B	V$GABP_B	Details ...	114	-0.3093369	-1.4085441	0.094339624	0.72360915	0.88	3561	tags=40%, list=32%, signal=59%
ATCATGA,MIR-433	ATCATGA,MIR-433	Details ...	55	-0.3468492	-1.3883852	0.04	0.7965073	0.89	1821	tags=29%, list=16%, signal=35%
GTACAGG,MIR-486	GTACAGG,MIR-486	Details ...	33	-0.42195106	-1.3718405	0.13207547	0.8578285	0.9	1508	tags=24%, list=13%, signal=28%
V$USF_C	V$USF_C	Details ...	137	-0.3051666	-1.3661327	0.07692308	0.84925	0.9	3336	tags=37%, list=30%, signal=52%
ACAWNRNSRCGG_UNKNOWN	ACAWNRNSRCGG_UNKNOWN	Details ...	41	-0.33191466	-1.323364	0.14893617	1	0.9	3651	tags=46%, list=33%, signal=69%
GTAGGCA,MIR-189	GTAGGCA,MIR-189	Details ...	17	-0.44812018	-1.3193574	0.20833333	1	0.91	4117	tags=53%, list=37%, signal=84%
V$NRF2_01	V$NRF2_01	Details ...	121	-0.28847864	-1.3049302	0.17307693	1	0.91	3561	tags=43%, list=32%, signal=62%
GGCNRNWCTTYS_UNKNOWN	GGCNRNWCTTYS_UNKNOWN	Details ...	39	-0.3494628	-1.2989029	0.16981132	1	0.92	2947	tags=31%, list=26%, signal=42%
V$E2F_03	V$E2F_03	Details ...	115	-0.3254396	-1.2936358	0.1904762	1	0.93	2337	tags=28%, list=21%, signal=35%
ACTAYRNNNCCCR_UNKNOWN	ACTAYRNNNCCCR_UNKNOWN	Details ...	184	-0.26067325	-1.2834109	0.13461539	1	0.93	3936	tags=39%, list=35%, signal=59%
V$E2F1DP1RB_01	V$E2F1DP1RB_01	Details ...	100	-0.3209871	-1.2685785	0.24	1	0.94	2027	tags=26%, list=18%, signal=31%
SGCGSSAAA_V$E2F1DP2_01	SGCGSSAAA_V$E2F1DP2_01	Details ...	75	-0.33278608	-1.2680714	0.20930232	1	0.94	3498	tags=44%, list=31%, signal=64%
AGTCTTA,MIR-499	AGTCTTA,MIR-499	Details ...	34	-0.39562032	-1.2650183	0.14	1	0.95	3008	tags=47%, list=27%, signal=64%
V$E2F_Q4	V$E2F_Q4	Details ...	102	-0.32855296	-1.2617534	0.2	1	0.95	3498	tags=43%, list=31%, signal=62%
V$E2F_02	V$E2F_02	Details ...	97	-0.31687373	-1.2598461	0.22222222	1	0.95	3733	tags=46%, list=33%, signal=69%
V$E2F_Q6	V$E2F_Q6	Details ...	101	-0.32841006	-1.2584316	0.2173913	1	0.95	3498	tags=44%, list=31%, signal=63%
CCTGAGT,MIR-510	CCTGAGT,MIR-510	Details ...	22	-0.3946091	-1.2540652	0.17307693	1	0.95	898	tags=23%, list=8%, signal=25%
V$E2F1DP1_01	V$E2F1DP1_01	Details ...	96	-0.3139469	-1.2470137	0.22222222	1	0.95	3733	tags=46%, list=33%, signal=68%
V$E2F4DP2_01	V$E2F4DP2_01	Details ...	96	-0.3139469	-1.2470137	0.22222222	1	0.95	3733	tags=46%, list=33%, signal=68%
V$E2F1DP2_01	V$E2F1DP2_01	Details ...	96	-0.3139469	-1.2470136	0.22222222	1	0.95	3733	tags=46%, list=33%, signal=68%
CATTTCA,MIR-203	CATTTCA,MIR-203	Details ...	129	-0.2911367	-1.2416412	0.18181819	1	0.95	3534	tags=41%, list=32%, signal=59%
TGCGCANK_UNKNOWN	TGCGCANK_UNKNOWN	Details ...	250	-0.2517974	-1.2415596	0.13207547	1	0.95	3840	tags=41%, list=34%, signal=61%
V$EGR3_01	V$EGR3_01	Details ...	34	-0.35754505	-1.2396334	0.2264151	1	0.95	2301	tags=35%, list=21%, signal=44%
CGGAARNGGCNG_UNKNOWN	CGGAARNGGCNG_UNKNOWN	Details ...	25	-0.36575213	-1.2346927	0.1875	1	0.95	3500	tags=48%, list=31%, signal=70%
TCATCTC,MIR-143	TCATCTC,MIR-143	Details ...	70	-0.33353972	-1.2279768	0.14285715	1	0.95	2548	tags=36%, list=23%, signal=46%
GTTGNYNNRGNAAC_UNKNOWN	GTTGNYNNRGNAAC_UNKNOWN	Details ...	44	-0.36029258	-1.2202201	0.19565217	1	0.95	2464	tags=32%, list=22%, signal=41%
YGCANTGCR_UNKNOWN	YGCANTGCR_UNKNOWN	Details ...	52	-0.3166579	-1.2189649	0.15517241	1	0.95	1032	tags=13%, list=9%, signal=15%
V$E2F4DP1_01	V$E2F4DP1_01	Details ...	101	-0.307959	-1.2165834	0.21276596	1	0.95	3733	tags=45%, list=33%, signal=66%
GTGCAAA,MIR-507	GTGCAAA,MIR-507	Details ...	58	-0.34487236	-1.2147337	0.20338982	1	0.96	1511	tags=28%, list=13%, signal=32%
GCGNNANTTCC_UNKNOWN	GCGNNANTTCC_UNKNOWN	Details ...	63	-0.29592326	-1.2144259	0.25531915	0.9946187	0.96	1988	tags=27%, list=18%, signal=33%
TAANNYSGCG_UNKNOWN	TAANNYSGCG_UNKNOWN	Details ...	40	-0.31166002	-1.2119251	0.23404256	0.9869334	0.96	3651	tags=43%, list=33%, signal=63%
V$E2F1_Q6	V$E2F1_Q6	Details ...	103	-0.3072623	-1.2086087	0.22916667	0.9864687	0.97	3733	tags=45%, list=33%, signal=66%
KCCGNSWTTT_UNKNOWN	KCCGNSWTTT_UNKNOWN	Details ...	48	-0.2980005	-1.1980764	0.29090908	1	0.98	4691	tags=58%, list=42%, signal=100%
GTAAACC,MIR-299-5P	GTAAACC,MIR-299-5P	Details ...	31	-0.3632055	-1.1907966	0.2	1	0.98	4128	tags=65%, list=37%, signal=102%
YRCCAKNNGNCGC_UNKNOWN	YRCCAKNNGNCGC_UNKNOWN	Details ...	29	-0.40490076	-1.188536	0.25925925	1	0.98	1682	tags=24%, list=15%, signal=28%
V$USF_Q6	V$USF_Q6	Details ...	119	-0.26112503	-1.1848533	0.19148937	1	0.98	2144	tags=25%, list=19%, signal=31%
GGGNRMNNYCAT_UNKNOWN	GGGNRMNNYCAT_UNKNOWN	Details ...	47	-0.32659945	-1.1823844	0.18867925	1	0.98	1722	tags=23%, list=15%, signal=28%
CAGTGTT,MIR-141,MIR-200A	CAGTGTT,MIR-141,MIR-200A	Details ...	160	-0.3047675	-1.1716791	0.26923078	1	0.99	2165	tags=28%, list=19%, signal=34%
TACTTGA,MIR-26A,MIR-26B	TACTTGA,MIR-26A,MIR-26B	Details ...	144	-0.31046456	-1.17015	0.1923077	1	0.99	3242	tags=40%, list=29%, signal=55%
V$AHR_01	V$AHR_01	Details ...	39	-0.32089862	-1.1699082	0.26923078	1	0.99	2647	tags=33%, list=24%, signal=43%
GCATTTG,MIR-105	GCATTTG,MIR-105		85	-0.33535412	-1.168032	0.3265306	1	0.99	3015	tags=35%, list=27%, signal=48%
V$E2F_Q4_01	V$E2F_Q4_01		108	-0.29982358	-1.166797	0.27906978	1	0.99	2337	tags=27%, list=21%, signal=34%
V$E2F1_Q4_01	V$E2F1_Q4_01		105	-0.2802221	-1.1618731	0.26666668	1	0.99	2337	tags=25%, list=21%, signal=31%
V$USF_01	V$USF_01		109	-0.25921595	-1.1603469	0.23404256	1	0.99	2135	tags=24%, list=19%, signal=29%
KMCATNNWGGA_UNKNOWN	KMCATNNWGGA_UNKNOWN		35	-0.35390553	-1.159213	0.26785713	1	0.99	2663	tags=37%, list=24%, signal=49%
TCTGATC,MIR-383	TCTGATC,MIR-383		20	-0.37229314	-1.1585721	0.35416666	0.9940385	0.99	820	tags=25%, list=7%, signal=27%
ATGGYGGA_UNKNOWN	ATGGYGGA_UNKNOWN		43	-0.30962425	-1.1504654	0.30952382	1	1	4069	tags=47%, list=36%, signal=73%
V$E2F1_Q6_01	V$E2F1_Q6_01		112	-0.27202126	-1.1445645	0.26415095	1	1	3498	tags=40%, list=31%, signal=58%
GTGCCAT,MIR-183	GTGCCAT,MIR-183		100	-0.2992153	-1.1423094	0.3148148	1	1	3097	tags=37%, list=28%, signal=51%
CAGCAGG,MIR-370	CAGCAGG,MIR-370		74	-0.30069757	-1.140238	0.25	1	1	1621	tags=24%, list=14%, signal=28%
TTGCCAA,MIR-182	TTGCCAA,MIR-182		160	-0.28816292	-1.1398798	0.39215687	1	1	2039	tags=26%, list=18%, signal=31%
GCAAGGA,MIR-502	GCAAGGA,MIR-502		34	-0.32685447	-1.139246	0.38	0.9974531	1	884	tags=21%, list=8%, signal=22%
ACTWSNACTNY_UNKNOWN	ACTWSNACTNY_UNKNOWN		40	-0.29894504	-1.1289624	0.28301886	1	1	3345	tags=43%, list=30%, signal=60%
ACATTCC,MIR-1,MIR-206	ACATTCC,MIR-1,MIR-206		140	-0.26839364	-1.1281265	0.27272728	1	1	2900	tags=33%, list=26%, signal=44%
AACWWCAANK_UNKNOWN	AACWWCAANK_UNKNOWN		70	-0.30768883	-1.1250064	0.23076923	1	1	1340	tags=21%, list=12%, signal=24%
TTGCWCAAY_V$CEBPB_02	TTGCWCAAY_V$CEBPB_02		36	-0.36411822	-1.1196558	0.24528302	1	1	2099	tags=33%, list=19%, signal=41%
TATCTGG,MIR-488	TATCTGG,MIR-488		32	-0.33945242	-1.1117051	0.36206895	1	1	3778	tags=47%, list=34%, signal=71%
MCAATNNNNNGCG_UNKNOWN	MCAATNNNNNGCG_UNKNOWN		50	-0.27489907	-1.1091911	0.375	1	1	1571	tags=22%, list=14%, signal=25%
V$SP1_Q6_01	V$SP1_Q6_01		126	-0.25911593	-1.0994604	0.35714287	1	1	3410	tags=36%, list=30%, signal=51%
GKCGCNNNNNNNTGAYG_UNKNOWN	GKCGCNNNNNNNTGAYG_UNKNOWN		32	-0.27495456	-1.0979637	0.31111112	1	1	2090	tags=25%, list=19%, signal=31%
TGAGATT,MIR-216	TGAGATT,MIR-216		56	-0.2932117	-1.0966516	0.33333334	1	1	2137	tags=25%, list=19%, signal=31%
V$E2F1_Q4	V$E2F1_Q4		115	-0.2629695	-1.0947388	0.32	1	1	3560	tags=35%, list=32%, signal=50%
CATGTAA,MIR-496	CATGTAA,MIR-496		92	-0.31725723	-1.092113	0.3137255	1	1	2475	tags=29%, list=22%, signal=37%
TTTGTAG,MIR-520D	TTTGTAG,MIR-520D		174	-0.27762794	-1.0912113	0.34615386	1	1	1963	tags=25%, list=18%, signal=30%
CYTAGCAAY_UNKNOWN	CYTAGCAAY_UNKNOWN		63	-0.27904925	-1.0897034	0.36206895	1	1	2461	tags=25%, list=22%, signal=32%
YGCGYRCGC_UNKNOWN	YGCGYRCGC_UNKNOWN		139	-0.2334764	-1.0860151	0.26923078	1	1	1270	tags=16%, list=11%, signal=18%
TNCATNTCCYR_UNKNOWN	TNCATNTCCYR_UNKNOWN		53	-0.2983367	-1.0854532	0.27272728	1	1	3345	tags=38%, list=30%, signal=54%
ACCTGTTG_UNKNOWN	ACCTGTTG_UNKNOWN		72	-0.32062456	-1.0819335	0.33962265	1	1	2301	tags=29%, list=21%, signal=36%
AGCACTT,MIR-93,MIR-302A,MIR-302B,MIR-302C,MIR-302D,MIR-372,MIR-373,MIR-520E,MIR-520A,MIR-526B,MIR-520B,MIR-520C,MIR-520D	AGCACTT,MIR-93,MIR-302A,MIR-302B,MIR-302C,MIR-302D,MIR-372,MIR-373,MIR-520E,MIR-520A,MIR-526B,MIR-520B,MIR-520C,MIR-520D		140	-0.26238304	-1.081286	0.33333334	1	1	3645	tags=41%, list=33%, signal=61%
GCAAAAA,MIR-129	GCAAAAA,MIR-129		76	-0.32325688	-1.0801982	0.34042552	1	1	1740	tags=26%, list=16%, signal=31%
YRTCANNRCGC_UNKNOWN	YRTCANNRCGC_UNKNOWN		35	-0.3355628	-1.0799497	0.4	1	1	1851	tags=26%, list=17%, signal=31%
ATAACCT,MIR-154	ATAACCT,MIR-154		35	-0.337852	-1.075013	0.41509435	1	1	1793	tags=26%, list=16%, signal=31%
TGCACTT,MIR-519C,MIR-519B,MIR-519A	TGCACTT,MIR-519C,MIR-519B,MIR-519A		209	-0.2797562	-1.0735354	0.3508772	1	1	2473	tags=30%, list=22%, signal=37%
CCGNMNNTNACG_UNKNOWN	CCGNMNNTNACG_UNKNOWN		38	-0.26843685	-1.0730857	0.35416666	1	1	2475	tags=24%, list=22%, signal=30%
TTGGGAG,MIR-150	TTGGGAG,MIR-150		49	-0.32921842	-1.0729626	0.39655173	1	1	3429	tags=41%, list=31%, signal=59%
V$CETS1P54_01	V$CETS1P54_01		128	-0.23490201	-1.0717849	0.32142857	1	1	1744	tags=19%, list=16%, signal=22%
GTGACTT,MIR-224	GTGACTT,MIR-224		79	-0.28632367	-1.0716825	0.35185185	0.9930871	1	3519	tags=43%, list=31%, signal=62%
CACGTG_V$MYC_Q2	CACGTG_V$MYC_Q2		482	-0.22471188	-1.0701007	0.30612245	0.98868644	1	2174	tags=22%, list=19%, signal=26%
ACCATTT,MIR-522	ACCATTT,MIR-522		78	-0.28036168	-1.065231	0.3207547	0.9947225	1	3919	tags=44%, list=35%, signal=67%
V$ARNT_01	V$ARNT_01		122	-0.2458334	-1.0645369	0.3018868	0.98824334	1	2114	tags=22%, list=19%, signal=27%
GGGCATT,MIR-365	GGGCATT,MIR-365		60	-0.3207888	-1.0601745	0.38297874	0.9951078	1	2308	tags=28%, list=21%, signal=35%
AGTTCTC,MIR-146A,MIR-146B	AGTTCTC,MIR-146A,MIR-146B		27	-0.31764266	-1.0532932	0.42592594	1	1	653	tags=19%, list=6%, signal=20%
GTTTGTT,MIR-495	GTTTGTT,MIR-495		116	-0.27199304	-1.0517881	0.32692307	1	1	2833	tags=36%, list=25%, signal=48%
CTCTATG,MIR-368	CTCTATG,MIR-368		24	-0.3470954	-1.0515366	0.43396226	1	1	1332	tags=25%, list=12%, signal=28%
GTCTTCC,MIR-7	GTCTTCC,MIR-7		79	-0.2805814	-1.0449613	0.35185185	1	1	1722	tags=23%, list=15%, signal=27%
CAAGGAT,MIR-362	CAAGGAT,MIR-362		33	-0.32293063	-1.0417753	0.42	1	1	2996	tags=39%, list=27%, signal=54%
AGGCACT,MIR-515-3P	AGGCACT,MIR-515-3P		42	-0.31638858	-1.0388986	0.35185185	1	1	2227	tags=24%, list=20%, signal=30%
V$SP1_Q6	V$SP1_Q6		128	-0.24114546	-1.0385518	0.39285713	1	1	3470	tags=36%, list=31%, signal=51%
V$E2F_Q3_01	V$E2F_Q3_01		106	-0.25392812	-1.0385056	0.4	1	1	2337	tags=24%, list=21%, signal=30%
V$LXR_Q3	V$LXR_Q3		34	-0.3189634	-1.037644	0.43333334	1	1	706	tags=15%, list=6%, signal=16%
AGGAAGC,MIR-516-3P	AGGAAGC,MIR-516-3P		51	-0.31913	-1.0348285	0.42592594	1	1	3523	tags=53%, list=31%, signal=77%
CTACCTC,LET-7A,LET-7B,LET-7C,LET-7D,LET-7E,LET-7F,MIR-98,LET-7G,LET-7I	CTACCTC,LET-7A,LET-7B,LET-7C,LET-7D,LET-7E,LET-7F,MIR-98,LET-7G,LET-7I		184	-0.25092176	-1.0345633	0.40983605	0.99596846	1	2931	tags=32%, list=26%, signal=42%
V$CREBP1CJUN_01	V$CREBP1CJUN_01		119	-0.27336738	-1.0281708	0.2962963	1	1	3408	tags=40%, list=30%, signal=57%
V$E2F_Q3	V$E2F_Q3		107	-0.24971591	-1.0253644	0.40816328	1	1	2446	tags=24%, list=22%, signal=31%
ACTGTAG,MIR-139	ACTGTAG,MIR-139		66	-0.2868005	-1.0248209	0.4489796	1	1	3534	tags=44%, list=32%, signal=64%
V$E2F1_Q3	V$E2F1_Q3		105	-0.2603943	-1.0221404	0.4090909	1	1	3498	tags=39%, list=31%, signal=56%
V$E2F_Q6_01	V$E2F_Q6_01		110	-0.25956255	-1.0219091	0.41304347	0.9988509	1	2337	tags=27%, list=21%, signal=34%
ATGCTGC,MIR-103,MIR-107	ATGCTGC,MIR-103,MIR-107		113	-0.26594532	-1.0217032	0.42105263	0.9909327	1	2193	tags=24%, list=20%, signal=29%
GGCNNMSMYNTTG_UNKNOWN	GGCNNMSMYNTTG_UNKNOWN		35	-0.2570724	-1.0188159	0.5	0.99470204	1	2468	tags=20%, list=22%, signal=26%
GCACCTT,MIR-18A,MIR-18B	GCACCTT,MIR-18A,MIR-18B		53	-0.2815679	-1.0166277	0.37931034	0.99437904	1	1815	tags=25%, list=16%, signal=29%
GTTAAAG,MIR-302B	GTTAAAG,MIR-302B		38	-0.31016478	-1.0146164	0.39655173	0.9949322	1	3590	tags=47%, list=32%, signal=69%
V$MZF1_02	V$MZF1_02		110	-0.26445913	-1.0103822	0.44615385	1	1	2177	tags=29%, list=19%, signal=36%
CTTTGTA,MIR-524	CTTTGTA,MIR-524		227	-0.2536532	-1.0076988	0.40425533	1	1	3129	tags=35%, list=28%, signal=48%
YTCCCRNNAGGY_UNKNOWN	YTCCCRNNAGGY_UNKNOWN		32	-0.28760234	-1.0075986	0.44230768	0.99603516	1	4134	tags=47%, list=37%, signal=74%
V$STAT1_02	V$STAT1_02		117	-0.21757227	-1.0028528	0.4074074	1	1	1839	tags=17%, list=16%, signal=20%
GTAAGAT,MIR-200A	GTAAGAT,MIR-200A		24	-0.3318337	-1.0003952	0.47058824	1	1	3625	tags=54%, list=32%, signal=80%
ATATGCA,MIR-448	ATATGCA,MIR-448		105	-0.26862064	-0.9971366	0.3962264	1	1	2965	tags=32%, list=26%, signal=44%
ACTTTAT,MIR-142-5P	ACTTTAT,MIR-142-5P		150	-0.2507318	-0.9954049	0.46938777	1	1	2462	tags=29%, list=22%, signal=36%
V$ATF6_01	V$ATF6_01		63	-0.26845995	-0.9944469	0.4528302	1	1	4162	tags=54%, list=37%, signal=85%
GTACTGT,MIR-101	GTACTGT,MIR-101		130	-0.2868363	-0.99435955	0.46666667	0.9989644	1	3022	tags=37%, list=27%, signal=50%
V$NFKB_C	V$NFKB_C		136	-0.27200693	-0.9917008	0.47540984	1	1	1769	tags=21%, list=16%, signal=25%
MGGAAGTG_V$GABP_B	MGGAAGTG_V$GABP_B		357	-0.22920111	-0.98795134	0.5283019	1	1	2762	tags=29%, list=25%, signal=37%
V$NFY_Q6	V$NFY_Q6		119	-0.25947657	-0.9858618	0.4888889	1	1	1693	tags=21%, list=15%, signal=24%
RACTNNRTTTNC_UNKNOWN	RACTNNRTTTNC_UNKNOWN		58	-0.2718871	-0.98215365	0.4680851	1	1	1703	tags=22%, list=15%, signal=26%
ACTACCT,MIR-196A,MIR-196B	ACTACCT,MIR-196A,MIR-196B		60	-0.27961972	-0.9819687	0.4642857	1	1	1972	tags=22%, list=18%, signal=26%
CACTTTG,MIR-520G,MIR-520H	CACTTTG,MIR-520G,MIR-520H		118	-0.24284281	-0.980848	0.5081967	1	1	2089	tags=23%, list=19%, signal=28%
SNACANNNYSYAGA_UNKNOWN	SNACANNNYSYAGA_UNKNOWN		30	-0.27588308	-0.97732335	0.5272727	1	1	4766	tags=53%, list=43%, signal=93%
TGCAAAC,MIR-452	TGCAAAC,MIR-452		55	-0.27409625	-0.97628	0.44827586	1	1	3526	tags=42%, list=31%, signal=61%
GTGGTGA,MIR-197	GTGGTGA,MIR-197		34	-0.3015358	-0.9726428	0.5192308	1	1	3129	tags=38%, list=28%, signal=53%
TTGGAGA,MIR-515-5P,MIR-519E	TTGGAGA,MIR-515-5P,MIR-519E		68	-0.27293736	-0.97028816	0.44	1	1	3379	tags=43%, list=30%, signal=61%
AAGGGAT,MIR-188	AAGGGAT,MIR-188		41	-0.26904872	-0.9693507	0.5555556	1	1	4128	tags=46%, list=37%, signal=73%
ACTGTGA,MIR-27A,MIR-27B	ACTGTGA,MIR-27A,MIR-27B		229	-0.24294953	-0.96869606	0.5576923	1	1	2082	tags=22%, list=19%, signal=27%
AAAGGGA,MIR-204,MIR-211	AAAGGGA,MIR-204,MIR-211		119	-0.23494224	-0.9639506	0.509434	1	1	1441	tags=17%, list=13%, signal=19%
GGGATGC,MIR-324-5P	GGGATGC,MIR-324-5P		24	-0.32926264	-0.96051043	0.5294118	1	1	2330	tags=29%, list=21%, signal=37%
V$E2F_01	V$E2F_01		36	-0.26308662	-0.95994216	0.46153846	1	1	4118	tags=50%, list=37%, signal=79%
TTTGCAC,MIR-19A,MIR-19B	TTTGCAC,MIR-19A,MIR-19B		245	-0.24307677	-0.95777637	0.5769231	1	1	2089	tags=22%, list=19%, signal=27%
GTGACGY_V$E4F1_Q6	GTGACGY_V$E4F1_Q6		316	-0.2055555	-0.9577161	0.43137255	1	1	2590	tags=25%, list=23%, signal=31%
GCACTTT,MIR-17-5P,MIR-20A,MIR-106A,MIR-106B,MIR-20B,MIR-519D	GCACTTT,MIR-17-5P,MIR-20A,MIR-106A,MIR-106B,MIR-20B,MIR-519D		272	-0.23120895	-0.9572859	0.48333332	1	1	1839	tags=20%, list=16%, signal=23%
V$MYC_Q2	V$MYC_Q2		97	-0.2149062	-0.95673114	0.53061223	0.9955352	1	3354	tags=35%, list=30%, signal=50%
V$PAX8_01	V$PAX8_01		15	-0.3536451	-0.9523836	0.5686275	1	1	2808	tags=47%, list=25%, signal=62%
GGCNKCCATNK_UNKNOWN	GGCNKCCATNK_UNKNOWN		57	-0.23923449	-0.95162624	0.57894737	1	1	2715	tags=26%, list=24%, signal=35%
ACACTAC,MIR-142-3P	ACACTAC,MIR-142-3P		60	-0.26456913	-0.9501992	0.5	0.9987686	1	2165	tags=23%, list=19%, signal=29%
V$MIF1_01	V$MIF1_01		75	-0.2507156	-0.9501776	0.5294118	0.9922407	1	3678	tags=39%, list=33%, signal=57%
CRGAARNNNNCGA_UNKNOWN	CRGAARNNNNCGA_UNKNOWN		25	-0.30930972	-0.9500627	0.5192308	0.98615956	1	3947	tags=56%, list=35%, signal=86%
GGCACAT,MIR-455	GGCACAT,MIR-455		28	-0.27234432	-0.9423234	0.4827586	1	1	4026	tags=50%, list=36%, signal=78%
V$CREL_01	V$CREL_01		136	-0.25083002	-0.9392143	0.4918033	1	1	2162	tags=24%, list=19%, signal=29%
CTCTGGA,MIR-520A,MIR-525	CTCTGGA,MIR-520A,MIR-525		80	-0.2554607	-0.937331	0.5882353	1	1	2873	tags=34%, list=26%, signal=45%
GGCCAGT,MIR-193A,MIR-193B	GGCCAGT,MIR-193A,MIR-193B		42	-0.27137738	-0.9369439	0.5777778	1	1	3403	tags=40%, list=30%, signal=58%
V$MAX_01	V$MAX_01		116	-0.21223065	-0.93303865	0.64	1	1	3278	tags=34%, list=29%, signal=47%
V$MYCMAX_01	V$MYCMAX_01		121	-0.22634915	-0.92752904	0.5208333	1	1	3265	tags=32%, list=29%, signal=45%
GTATGAT,MIR-154,MIR-487	GTATGAT,MIR-154,MIR-487		36	-0.287144	-0.9266846	0.52	1	1	1786	tags=25%, list=16%, signal=30%
GTGTTGA,MIR-505	GTGTTGA,MIR-505		53	-0.2721792	-0.9236307	0.59322035	1	1	2165	tags=28%, list=19%, signal=35%
V$ARNT_02	V$ARNT_02		115	-0.22032732	-0.92282945	0.6	1	1	2154	tags=23%, list=19%, signal=28%
TTTTGAG,MIR-373	TTTTGAG,MIR-373		116	-0.21192348	-0.9202153	0.54	1	1	3252	tags=32%, list=29%, signal=44%
TGACGTCA_V$ATF3_Q6	TGACGTCA_V$ATF3_Q6		107	-0.24538249	-0.9183843	0.5555556	1	1	3408	tags=38%, list=30%, signal=55%
V$CACCCBINDINGFACTOR_Q6	V$CACCCBINDINGFACTOR_Q6		146	-0.24656808	-0.917835	0.6603774	1	1	2416	tags=28%, list=22%, signal=35%
TGTGTGA,MIR-377	TGTGTGA,MIR-377		87	-0.24040061	-0.9161404	0.537037	1	1	3557	tags=40%, list=32%, signal=58%
V$CREB_01	V$CREB_01		121	-0.23576781	-0.91495067	0.5660377	1	1	3056	tags=32%, list=27%, signal=44%
TTCNRGNNNNTTC_V$HSF_Q6	TTCNRGNNNNTTC_V$HSF_Q6		75	-0.25886992	-0.9139826	0.6166667	1	1	2125	tags=31%, list=19%, signal=38%
V$CMYB_01	V$CMYB_01		119	-0.2121211	-0.91273105	0.53846157	1	1	2665	tags=29%, list=24%, signal=37%
V$EGR_Q6	V$EGR_Q6		134	-0.22059722	-0.90982205	0.53571427	1	1	2712	tags=28%, list=24%, signal=36%
V$STAT1_03	V$STAT1_03		116	-0.22290055	-0.90707195	0.625	1	1	1314	tags=15%, list=12%, signal=16%
CTGRYYYNATT_UNKNOWN	CTGRYYYNATT_UNKNOWN		34	-0.292835	-0.9048669	0.66	1	1	1647	tags=26%, list=15%, signal=31%
CAGCTTT,MIR-320	CAGCTTT,MIR-320		121	-0.23196688	-0.9044223	0.65384614	1	1	3598	tags=39%, list=32%, signal=57%
AAAGACA,MIR-511	AAAGACA,MIR-511		103	-0.24549192	-0.9023157	0.55172414	1	1	920	tags=14%, list=8%, signal=15%
ATGTTAA,MIR-302C	ATGTTAA,MIR-302C		126	-0.24413384	-0.89742726	0.59574467	1	1	2524	tags=28%, list=23%, signal=35%
V$ATF_01	V$ATF_01		128	-0.23431465	-0.8973127	0.625	1	1	2301	tags=25%, list=21%, signal=31%
TGTTTAC,MIR-30A-5P,MIR-30C,MIR-30D,MIR-30B,MIR-30E-5P	TGTTTAC,MIR-30A-5P,MIR-30C,MIR-30D,MIR-30B,MIR-30E-5P		295	-0.23442124	-0.88583237	0.65957445	1	1	2123	tags=24%, list=19%, signal=29%
V$EGR2_01	V$EGR2_01		85	-0.23483528	-0.87973964	0.62711865	1	1	2388	tags=26%, list=21%, signal=33%
V$NFY_C	V$NFY_C		112	-0.22549343	-0.8792838	0.65384614	1	1	1553	tags=17%, list=14%, signal=19%
V$ELK1_01	V$ELK1_01		124	-0.21874586	-0.87851065	0.625	1	1	1744	tags=21%, list=16%, signal=25%
MYAATNNNNNNNGGC_UNKNOWN	MYAATNNNNNNNGGC_UNKNOWN		56	-0.24710965	-0.8759952	0.72	1	1	2375	tags=29%, list=21%, signal=36%
AAGCCAT,MIR-135A,MIR-135B	AAGCCAT,MIR-135A,MIR-135B		166	-0.21932693	-0.87583274	0.6964286	1	1	1989	tags=22%, list=18%, signal=27%
V$SREBP1_01	V$SREBP1_01		87	-0.21080463	-0.8732613	0.53061223	1	1	3534	tags=36%, list=32%, signal=52%
YTTCCNNNGGAMR_UNKNOWN	YTTCCNNNGGAMR_UNKNOWN		22	-0.27608535	-0.87083155	0.61403507	1	1	2389	tags=32%, list=21%, signal=40%
CAGCACT,MIR-512-3P	CAGCACT,MIR-512-3P		62	-0.23473926	-0.8679201	0.6666667	1	1	1032	tags=11%, list=9%, signal=12%
TTGCACT,MIR-130A,MIR-301,MIR-130B	TTGCACT,MIR-130A,MIR-301,MIR-130B		179	-0.21825746	-0.8677005	0.6333333	1	1	2639	tags=27%, list=24%, signal=35%
V$NGFIC_01	V$NGFIC_01		113	-0.21859898	-0.8652585	0.64912283	1	1	3437	tags=33%, list=31%, signal=47%
GTTATAT,MIR-410	GTTATAT,MIR-410		48	-0.28693628	-0.8621812	0.625	1	1	1613	tags=27%, list=14%, signal=32%
CTCTAGA,MIR-526C,MIR-518F,MIR-526A	CTCTAGA,MIR-526C,MIR-518F,MIR-526A		25	-0.25789237	-0.858924	0.68	1	1	2808	tags=32%, list=25%, signal=43%
CAGNYGKNAAA_UNKNOWN	CAGNYGKNAAA_UNKNOWN		37	-0.2694155	-0.8567911	0.64179105	1	1	3157	tags=38%, list=28%, signal=53%
TGCTGCT,MIR-15A,MIR-16,MIR-15B,MIR-195,MIR-424,MIR-497	TGCTGCT,MIR-15A,MIR-16,MIR-15B,MIR-195,MIR-424,MIR-497		295	-0.20046215	-0.8548638	0.78571427	1	1	2247	tags=21%, list=20%, signal=26%
TGCTTTG,MIR-330	TGCTTTG,MIR-330		145	-0.2326827	-0.84811366	0.66071427	1	1	2137	tags=24%, list=19%, signal=29%
V$SP1_Q4_01	V$SP1_Q4_01		131	-0.19754751	-0.8464623	0.7894737	1	1	3236	tags=31%, list=29%, signal=44%
V$AHRARNT_01	V$AHRARNT_01		72	-0.24646057	-0.8462981	0.75	1	1	2135	tags=25%, list=19%, signal=31%
TCCATTKW_UNKNOWN	TCCATTKW_UNKNOWN		114	-0.22254327	-0.84615135	0.6964286	1	1	3103	tags=33%, list=28%, signal=46%
TGCCTTA,MIR-124A	TGCCTTA,MIR-124A		285	-0.19868642	-0.84346884	0.64285713	1	1	2162	tags=21%, list=19%, signal=25%
AAACCAC,MIR-140	AAACCAC,MIR-140		54	-0.24737924	-0.8381823	0.74509805	1	1	2211	tags=26%, list=20%, signal=32%
RGAANNTTC_V$HSF1_01	RGAANNTTC_V$HSF1_01		209	-0.22123235	-0.8380623	0.6727273	1	1	2481	tags=29%, list=22%, signal=36%
V$NFKAPPAB65_01	V$NFKAPPAB65_01		123	-0.22850828	-0.8378458	0.74603176	1	1	2096	tags=22%, list=19%, signal=27%
CACTGTG,MIR-128A,MIR-128B	CACTGTG,MIR-128A,MIR-128B		168	-0.2029843	-0.83650374	0.74509805	1	1	1480	tags=14%, list=13%, signal=16%
V$HSF1_01	V$HSF1_01		126	-0.2430545	-0.83494294	0.7254902	1	1	2663	tags=31%, list=24%, signal=40%
CTACTGT,MIR-199A	CTACTGT,MIR-199A		77	-0.23525238	-0.8328404	0.6730769	1	1	2162	tags=25%, list=19%, signal=30%
V$GATA2_01	V$GATA2_01		59	-0.23651567	-0.83236	0.71929824	1	1	1231	tags=15%, list=11%, signal=17%
TCTATGA,MIR-376A,MIR-376B	TCTATGA,MIR-376A,MIR-376B		50	-0.2242225	-0.83183235	0.78	1	1	3816	tags=50%, list=34%, signal=76%
V$NFKB_Q6_01	V$NFKB_Q6_01		113	-0.24598688	-0.83176416	0.7222222	1	1	1853	tags=20%, list=17%, signal=24%
V$E4F1_Q6	V$E4F1_Q6		131	-0.21498619	-0.8311078	0.7692308	1	1	2625	tags=27%, list=23%, signal=34%
TGGTGCT,MIR-29A,MIR-29B,MIR-29C	TGGTGCT,MIR-29A,MIR-29B,MIR-29C		251	-0.21129774	-0.8297803	0.74	1	1	2833	tags=27%, list=25%, signal=36%
GCTGAGT,MIR-512-5P	GCTGAGT,MIR-512-5P		29	-0.24911357	-0.82961684	0.7169811	1	1	591	tags=10%, list=5%, signal=11%
GGTGAAG,MIR-412	GGTGAAG,MIR-412		34	-0.22794704	-0.82921904	0.7291667	1	1	3406	tags=38%, list=30%, signal=55%
GAGCTGG,MIR-337	GAGCTGG,MIR-337		76	-0.21644098	-0.82831407	0.78846157	1	1	1755	tags=18%, list=16%, signal=22%
AGGTGCA,MIR-500	AGGTGCA,MIR-500		46	-0.23758326	-0.82562053	0.66	1	1	1430	tags=17%, list=13%, signal=20%
TCCAGAT,MIR-516-5P	TCCAGAT,MIR-516-5P		50	-0.22369064	-0.82236016	0.74509805	1	1	2666	tags=28%, list=24%, signal=37%
V$LXR_DR4_Q3	V$LXR_DR4_Q3		46	-0.24957687	-0.8210034	0.7818182	1	1	2029	tags=22%, list=18%, signal=26%
TTCYRGAA_UNKNOWN	TTCYRGAA_UNKNOWN		144	-0.21514109	-0.81355685	0.7962963	1	1	2278	tags=23%, list=20%, signal=28%
GGCACTT,MIR-519E	GGCACTT,MIR-519E		68	-0.22003192	-0.8130086	0.6603774	1	1	3565	tags=34%, list=32%, signal=49%
CTTTGCA,MIR-527	CTTTGCA,MIR-527		129	-0.22321501	-0.811626	0.81395346	1	1	2785	tags=29%, list=25%, signal=38%
CAGGTCC,MIR-492	CAGGTCC,MIR-492		28	-0.26361257	-0.8105212	0.75438595	1	1	2721	tags=32%, list=24%, signal=42%
V$HSF2_01	V$HSF2_01		116	-0.21929345	-0.8034631	0.8305085	1	1	2630	tags=28%, list=23%, signal=37%
TTTGCAG,MIR-518A-2	TTTGCAG,MIR-518A-2		98	-0.22461443	-0.80328536	0.75510204	1	1	3884	tags=44%, list=35%, signal=67%
ACTGAAA,MIR-30A-3P,MIR-30E-3P	ACTGAAA,MIR-30A-3P,MIR-30E-3P		94	-0.22675392	-0.79924524	0.78846157	1	1	2133	tags=29%, list=19%, signal=35%
V$FOXO4_01	V$FOXO4_01		108	-0.22653946	-0.79860383	0.796875	1	1	2277	tags=28%, list=20%, signal=35%
V$RFX1_01	V$RFX1_01		105	-0.21232112	-0.79760855	0.72	1	1	2884	tags=28%, list=26%, signal=37%
V$MYCMAX_02	V$MYCMAX_02		117	-0.22167698	-0.7967198	0.86	1	1	2013	tags=26%, list=18%, signal=31%
CTGTTAC,MIR-194	CTGTTAC,MIR-194		48	-0.23076558	-0.79512805	0.70454544	1	1	3884	tags=42%, list=35%, signal=64%
CCTGTGA,MIR-513	CCTGTGA,MIR-513		63	-0.23127826	-0.7915386	0.7368421	1	1	1547	tags=21%, list=14%, signal=24%
V$TEL2_Q6	V$TEL2_Q6		109	-0.18357693	-0.79088736	0.8135593	1	1	3561	tags=38%, list=32%, signal=55%
V$HSF_Q6	V$HSF_Q6		96	-0.23133026	-0.7882489	0.89285713	1	1	2453	tags=29%, list=22%, signal=37%
V$ETF_Q6	V$ETF_Q6		50	-0.21230567	-0.7861456	0.81632656	1	1	1184	tags=12%, list=11%, signal=13%
RNCTGNYNRNCTGNY_UNKNOWN	RNCTGNYNRNCTGNY_UNKNOWN		31	-0.2639043	-0.7842022	0.8518519	1	1	2220	tags=26%, list=20%, signal=32%
ATTACAT,MIR-380-3P	ATTACAT,MIR-380-3P		43	-0.2563741	-0.78327894	0.7291667	1	1	3498	tags=42%, list=31%, signal=61%
V$ALPHACP1_01	V$ALPHACP1_01		127	-0.20264752	-0.781775	0.8727273	1	1	2095	tags=20%, list=19%, signal=24%
V$NFY_Q6_01	V$NFY_Q6_01		129	-0.19364926	-0.78113747	0.84782606	1	1	2095	tags=19%, list=19%, signal=24%
V$ER_Q6_02	V$ER_Q6_02		130	-0.21056554	-0.7790538	0.8852459	1	1	942	tags=12%, list=8%, signal=13%
V$AP2GAMMA_01	V$AP2GAMMA_01		119	-0.21967632	-0.77778256	0.8703704	1	1	3011	tags=29%, list=27%, signal=40%
TAATAAT,MIR-126	TAATAAT,MIR-126		103	-0.21181372	-0.77692986	0.8367347	1	1	1921	tags=20%, list=17%, signal=24%
GAGCCTG,MIR-484	GAGCCTG,MIR-484		52	-0.23427597	-0.7768291	0.8305085	1	1	1944	tags=21%, list=17%, signal=25%
GTGCCAA,MIR-96	GTGCCAA,MIR-96		160	-0.20986956	-0.77660424	0.8269231	1	1	1660	tags=18%, list=15%, signal=20%
TCTGATA,MIR-361	TCTGATA,MIR-361		47	-0.22440958	-0.7758522	0.8148148	1	1	1877	tags=21%, list=17%, signal=25%
GAGACTG,MIR-452	GAGACTG,MIR-452		44	-0.22054029	-0.77507025	0.7692308	1	1	2388	tags=23%, list=21%, signal=29%
ATTCTTT,MIR-186	ATTCTTT,MIR-186		128	-0.20921622	-0.7744062	0.78571427	1	1	2968	tags=29%, list=27%, signal=39%
V$BACH2_01	V$BACH2_01		140	-0.20886551	-0.7724313	0.88135594	1	1	1699	tags=19%, list=15%, signal=22%
V$AP2_Q6	V$AP2_Q6		127	-0.1873093	-0.7714338	0.8490566	1	1	2596	tags=27%, list=23%, signal=34%
GTCNYYATGR_UNKNOWN	GTCNYYATGR_UNKNOWN		36	-0.23387349	-0.7712072	0.8448276	1	1	3605	tags=39%, list=32%, signal=57%
YKACATTT_UNKNOWN	YKACATTT_UNKNOWN		121	-0.19355063	-0.770344	0.8363636	1	1	1077	tags=12%, list=10%, signal=13%
CCCAGAG,MIR-326	CCCAGAG,MIR-326		78	-0.21748397	-0.7687475	0.7966102	1	1	2121	tags=22%, list=19%, signal=27%
V$AP1_Q4	V$AP1_Q4		137	-0.21276815	-0.7678745	0.8235294	1	1	2353	tags=26%, list=21%, signal=32%
V$NMYC_01	V$NMYC_01		129	-0.18583085	-0.76473236	0.9111111	1	1	2273	tags=22%, list=20%, signal=27%
V$AHR_Q5	V$AHR_Q5		105	-0.18622789	-0.76393026	0.87931037	1	1	2294	tags=24%, list=20%, signal=30%
V$EGR1_01	V$EGR1_01		131	-0.19346407	-0.7633514	0.92156863	1	1	2468	tags=23%, list=22%, signal=29%
ACACTGG,MIR-199A,MIR-199B	ACACTGG,MIR-199A,MIR-199B		80	-0.21368615	-0.7614051	0.88235295	1	1	3736	tags=38%, list=33%, signal=56%
V$HIF1_Q5	V$HIF1_Q5		121	-0.19563873	-0.7602238	0.8867925	1	1	2388	tags=23%, list=21%, signal=29%
CACCAGC,MIR-138	CACCAGC,MIR-138		103	-0.19598065	-0.7592484	0.79545456	1	1	2464	tags=23%, list=22%, signal=30%
AACTGGA,MIR-145	AACTGGA,MIR-145		117	-0.20522274	-0.7583466	0.7755102	1	1	1441	tags=16%, list=13%, signal=18%
V$CREB_Q4_01	V$CREB_Q4_01		103	-0.19181682	-0.75804245	0.8867925	1	1	2182	tags=23%, list=19%, signal=29%
V$RFX1_02	V$RFX1_02		120	-0.20158003	-0.75717425	0.9	1	1	1633	tags=17%, list=15%, signal=19%
CGTSACG_V$PAX3_B	CGTSACG_V$PAX3_B		61	-0.19810072	-0.7505352	0.6956522	1	1	2239	tags=21%, list=20%, signal=26%
TGACCTTG_V$SF1_Q6	TGACCTTG_V$SF1_Q6		122	-0.19603568	-0.7467709	0.92156863	1	1	3256	tags=32%, list=29%, signal=45%
CCACACA,MIR-147	CCACACA,MIR-147		36	-0.23045373	-0.7435165	0.7924528	1	1	1105	tags=14%, list=10%, signal=15%
ATACTGT,MIR-144	ATACTGT,MIR-144		107	-0.2212707	-0.7431559	0.9019608	1	1	826	tags=12%, list=7%, signal=13%
V$PAX6_01	V$PAX6_01		50	-0.22494474	-0.74190253	0.88135594	1	1	1992	tags=20%, list=18%, signal=24%
GGCKCATGS_UNKNOWN	GGCKCATGS_UNKNOWN		29	-0.22706693	-0.7418158	0.8301887	1	1	3294	tags=34%, list=29%, signal=49%
V$AP1_C	V$AP1_C		157	-0.2158407	-0.74053866	0.8305085	1	1	1466	tags=17%, list=13%, signal=20%
V$T3R_Q6	V$T3R_Q6		117	-0.20487711	-0.73902935	0.93333334	1	1	2572	tags=27%, list=23%, signal=35%
AGGGCAG,MIR-18A	AGGGCAG,MIR-18A		62	-0.20587885	-0.7381969	0.84210527	1	1	2388	tags=26%, list=21%, signal=33%
V$FREAC7_01	V$FREAC7_01		84	-0.22327206	-0.7369703	0.92727274	1	1	1740	tags=24%, list=16%, signal=28%
AAGCACA,MIR-218	AAGCACA,MIR-218		166	-0.19386616	-0.7346686	0.84	1	1	1611	tags=15%, list=14%, signal=17%
V$MYOD_01	V$MYOD_01		110	-0.20285654	-0.7334976	0.88709676	1	1	2346	tags=22%, list=21%, signal=27%
V$GATA1_01	V$GATA1_01		127	-0.20206027	-0.73064744	0.8888889	1	1	2060	tags=23%, list=18%, signal=28%
GTATTAT,MIR-369-3P	GTATTAT,MIR-369-3P		96	-0.21148822	-0.7283388	0.7659575	1	1	2839	tags=29%, list=25%, signal=39%
AAGCACT,MIR-520F	AAGCACT,MIR-520F		102	-0.18942463	-0.72792786	0.8360656	1	1	2603	tags=26%, list=23%, signal=34%
V$E2F1_Q3_01	V$E2F1_Q3_01		123	-0.17298938	-0.72630584	0.9074074	1	1	2211	tags=19%, list=20%, signal=23%
TATTATA,MIR-374	TATTATA,MIR-374		145	-0.19245215	-0.7262991	0.9245283	1	1	2178	tags=21%, list=19%, signal=26%
V$SP1_Q2_01	V$SP1_Q2_01		122	-0.18305048	-0.7258607	0.9491525	1	1	2198	tags=21%, list=20%, signal=26%
GGGYGTGNY_UNKNOWN	GGGYGTGNY_UNKNOWN		325	-0.17806196	-0.72527397	0.9310345	1	1	3371	tags=31%, list=30%, signal=43%
GGTAACC,MIR-409-5P	GGTAACC,MIR-409-5P		19	-0.24141432	-0.72504604	0.8148148	1	1	1934	tags=26%, list=17%, signal=32%
V$ATF_B	V$ATF_B		93	-0.20994443	-0.7243364	0.8867925	1	1	1399	tags=15%, list=12%, signal=17%
V$PAX5_01	V$PAX5_01		73	-0.20687816	-0.7237097	0.9259259	1	1	2209	tags=22%, list=20%, signal=27%
V$USF2_Q6	V$USF2_Q6		126	-0.15805508	-0.7205544	0.9807692	1	1	3354	tags=31%, list=30%, signal=44%
GACAATC,MIR-219	GACAATC,MIR-219		74	-0.2049357	-0.71944505	0.8867925	1	1	2073	tags=22%, list=19%, signal=26%
RRAGTTGT_UNKNOWN	RRAGTTGT_UNKNOWN		109	-0.21023384	-0.7188316	0.91071427	1	1	2211	tags=24%, list=20%, signal=29%
V$NFKB_Q6	V$NFKB_Q6		130	-0.2086642	-0.71596575	0.87931037	1	1	2091	tags=25%, list=19%, signal=30%
CCCNNGGGAR_V$OLF1_01	CCCNNGGGAR_V$OLF1_01		153	-0.19823599	-0.715477	0.96428573	1	1	3030	tags=33%, list=27%, signal=44%
V$USF_Q6_01	V$USF_Q6_01		103	-0.17514282	-0.713986	0.9259259	1	1	3336	tags=34%, list=30%, signal=48%
TTCCGTT,MIR-191	TTCCGTT,MIR-191		18	-0.26687655	-0.7139066	0.9245283	1	1	2133	tags=28%, list=19%, signal=34%
V$P53_02	V$P53_02		112	-0.19854115	-0.71384084	0.9444444	1	1	1645	tags=17%, list=15%, signal=20%
ACATATC,MIR-190	ACATATC,MIR-190		26	-0.25625458	-0.7107827	0.8148148	1	1	1162	tags=23%, list=10%, signal=26%
GTTRYCATRR_UNKNOWN	GTTRYCATRR_UNKNOWN		67	-0.20204905	-0.70736784	0.88235295	1	1	3678	tags=34%, list=33%, signal=51%
V$MYCMAX_B	V$MYCMAX_B		133	-0.17012925	-0.70438725	0.9574468	1	1	3336	tags=31%, list=30%, signal=43%
TGAATGT,MIR-181A,MIR-181B,MIR-181C,MIR-181D	TGAATGT,MIR-181A,MIR-181B,MIR-181C,MIR-181D		216	-0.18003719	-0.70411843	0.8958333	1	1	2308	tags=21%, list=21%, signal=26%
V$NKX25_01	V$NKX25_01		71	-0.20707047	-0.7036152	0.9491525	1	1	2018	tags=24%, list=18%, signal=29%
V$STAT_Q6	V$STAT_Q6		133	-0.17872709	-0.7031841	0.98275864	1	1	2182	tags=22%, list=19%, signal=27%
CCAGGTT,MIR-490	CCAGGTT,MIR-490		27	-0.224021	-0.7023163	0.7708333	1	1	2965	tags=30%, list=26%, signal=40%
V$FXR_Q3	V$FXR_Q3		48	-0.22852175	-0.70014215	0.9	1	1	2101	tags=27%, list=19%, signal=33%
CACTGCC,MIR-34A,MIR-34C,MIR-449	CACTGCC,MIR-34A,MIR-34C,MIR-449		143	-0.17918617	-0.69982225	0.9310345	1	1	2926	tags=24%, list=26%, signal=33%
RNGTGGGC_UNKNOWN	RNGTGGGC_UNKNOWN		375	-0.17715548	-0.69870305	0.9298246	1	1	2122	tags=21%, list=19%, signal=24%
WTTGKCTG_UNKNOWN	WTTGKCTG_UNKNOWN		235	-0.17910421	-0.696053	0.962963	1	1	2016	tags=20%, list=18%, signal=24%
V$ATF1_Q6	V$ATF1_Q6		124	-0.19509329	-0.69419783	0.96428573	1	1	2684	tags=26%, list=24%, signal=34%
AAANWWTGC_UNKNOWN	AAANWWTGC_UNKNOWN		104	-0.20493796	-0.69380486	0.90384614	1	1	2080	tags=21%, list=19%, signal=26%
V$CREBP1_01	V$CREBP1_01		77	-0.18562509	-0.6897399	0.98039216	1	1	2301	tags=22%, list=21%, signal=28%
V$NFAT_Q4_01	V$NFAT_Q4_01		135	-0.19146821	-0.68418497	0.9508197	1	1	2233	tags=24%, list=20%, signal=29%
V$SPZ1_01	V$SPZ1_01		127	-0.175547	-0.683403	0.9411765	1	1	3816	tags=39%, list=34%, signal=58%
CAGTCAC,MIR-134	CAGTCAC,MIR-134		25	-0.19918889	-0.67870915	0.8490566	1	1	3097	tags=28%, list=28%, signal=39%
V$MTF1_Q4	V$MTF1_Q4		125	-0.18755528	-0.6744208	1	1	1	2133	tags=21%, list=19%, signal=25%
TCANNTGAY_V$SREBP1_01	TCANNTGAY_V$SREBP1_01		246	-0.15813719	-0.6724089	0.9818182	1	1	2237	tags=20%, list=20%, signal=24%
V$AP2_Q6_01	V$AP2_Q6_01		124	-0.1849935	-0.671545	0.9464286	1	1	2878	tags=26%, list=26%, signal=34%
CCAATNNSNNNGCG_UNKNOWN	CCAATNNSNNNGCG_UNKNOWN		28	-0.20241813	-0.6711117	0.92	1	1	2375	tags=21%, list=21%, signal=27%
V$HTF_01	V$HTF_01		28	-0.20434274	-0.6694851	0.875	1	1	2233	tags=21%, list=20%, signal=27%
V$IK1_01	V$IK1_01		139	-0.1899278	-0.6646071	0.98245615	1	1	2094	tags=22%, list=19%, signal=26%
GGCAGCT,MIR-22	GGCAGCT,MIR-22		107	-0.17036982	-0.664263	0.962963	1	1	2423	tags=21%, list=22%, signal=27%
TAATGTG,MIR-323	TAATGTG,MIR-323		78	-0.18176866	-0.6642165	0.8979592	1	1	3272	tags=31%, list=29%, signal=43%
ATGTCAC,MIR-489	ATGTCAC,MIR-489		42	-0.19136544	-0.6630439	0.92156863	1	1	3472	tags=31%, list=31%, signal=45%
V$HEN1_02	V$HEN1_02		86	-0.17848258	-0.6608872	0.9814815	1	1	1673	tags=19%, list=15%, signal=22%
ATGTACA,MIR-493	ATGTACA,MIR-493		142	-0.17389026	-0.66048044	1	1	1	1568	tags=15%, list=14%, signal=17%
SMTTTTGT_UNKNOWN	SMTTTTGT_UNKNOWN		196	-0.17316683	-0.6583628	0.9807692	1	1	2219	tags=21%, list=20%, signal=26%
TGCACTG,MIR-148A,MIR-152,MIR-148B	TGCACTG,MIR-148A,MIR-152,MIR-148B		125	-0.1930345	-0.65788805	0.92	1	1	2224	tags=22%, list=20%, signal=28%
GAGCCAG,MIR-149	GAGCCAG,MIR-149		73	-0.15866983	-0.656735	0.9672131	1	1	1253	tags=11%, list=11%, signal=12%
V$RREB1_01	V$RREB1_01		101	-0.17079595	-0.65603244	0.98214287	1	1	2639	tags=23%, list=24%, signal=30%
V$CREB_02	V$CREB_02		122	-0.15345265	-0.6501731	0.96428573	1	1	2893	tags=25%, list=26%, signal=34%
GACTGTT,MIR-212,MIR-132	GACTGTT,MIR-212,MIR-132		78	-0.1748519	-0.649903	0.94	1	1	3526	tags=37%, list=31%, signal=54%
V$NFKAPPAB_01	V$NFKAPPAB_01		125	-0.19288878	-0.64910007	0.96666664	1	1	1853	tags=18%, list=17%, signal=22%
AACATTC,MIR-409-3P	AACATTC,MIR-409-3P		63	-0.19702852	-0.64787954	0.96363634	1	1	2057	tags=21%, list=18%, signal=25%
V$TCF11MAFG_01	V$TCF11MAFG_01		103	-0.17919528	-0.6438893	1	1	1	2605	tags=26%, list=23%, signal=34%
AACTGAC,MIR-223	AACTGAC,MIR-223		54	-0.2022341	-0.64232874	0.9607843	1	1	3288	tags=31%, list=29%, signal=44%
AGTCAGC,MIR-345	AGTCAGC,MIR-345		27	-0.2174901	-0.6419316	0.8913044	1	1	3445	tags=37%, list=31%, signal=53%
V$PAX3_B	V$PAX3_B		44	-0.19984213	-0.6392386	0.9782609	1	1	2125	tags=25%, list=19%, signal=31%
V$E2A_Q2	V$E2A_Q2		107	-0.19797078	-0.6377897	0.9830508	1	1	1599	tags=17%, list=14%, signal=19%
V$CREB_Q2_01	V$CREB_Q2_01		101	-0.17042948	-0.6358378	0.98214287	1	1	2460	tags=24%, list=22%, signal=30%
ACCAATC,MIR-509	ACCAATC,MIR-509		19	-0.24644937	-0.63515973	0.9047619	1	1	1747	tags=21%, list=16%, signal=25%
GAANYNYGACNY_UNKNOWN	GAANYNYGACNY_UNKNOWN		33	-0.22339469	-0.6348668	0.9230769	1	1	1616	tags=21%, list=14%, signal=25%
V$LFA1_Q6	V$LFA1_Q6		123	-0.17892575	-0.634393	0.962963	1	1	2528	tags=22%, list=23%, signal=28%
ACCAAAG,MIR-9	ACCAAAG,MIR-9		255	-0.15137498	-0.63383085	1	1	1	2015	tags=16%, list=18%, signal=19%
V$AP2ALPHA_01	V$AP2ALPHA_01		113	-0.17546093	-0.6317287	0.9830508	1	1	1755	tags=18%, list=16%, signal=21%
GGAMTNNNNNTCCY_UNKNOWN	GGAMTNNNNNTCCY_UNKNOWN		55	-0.16330785	-0.63165355	0.9464286	1	1	1987	tags=16%, list=18%, signal=20%
V$MYCMAX_03	V$MYCMAX_03		116	-0.1549845	-0.6252921	0.9777778	1	1	2144	tags=21%, list=19%, signal=25%
RYTGCNWTGGNR_UNKNOWN	RYTGCNWTGGNR_UNKNOWN		52	-0.18024316	-0.62491965	0.9649123	1	1	1536	tags=15%, list=14%, signal=18%
CAGCCTC,MIR-485-5P	CAGCCTC,MIR-485-5P		73	-0.16127302	-0.6247202	1	1	1	1154	tags=10%, list=10%, signal=11%
YWATTWNNRGCT_UNKNOWN	YWATTWNNRGCT_UNKNOWN		32	-0.2136912	-0.62105376	0.98275864	1	1	1752	tags=22%, list=16%, signal=26%
V$FOXO1_01	V$FOXO1_01		124	-0.17343746	-0.6202607	1	1	1	2182	tags=23%, list=19%, signal=28%
ATGAAGG,MIR-205	ATGAAGG,MIR-205		75	-0.1956025	-0.616757	0.92727274	1	1	2694	tags=29%, list=24%, signal=38%
GTTNYYNNGGTNA_UNKNOWN	GTTNYYNNGGTNA_UNKNOWN		33	-0.17464963	-0.6114889	0.9807692	1	1	3697	tags=36%, list=33%, signal=54%
AAGTCCA,MIR-422B,MIR-422A	AAGTCCA,MIR-422B,MIR-422A		28	-0.20309952	-0.60856754	0.9444444	1	1	2788	tags=29%, list=25%, signal=38%
V$E47_01	V$E47_01		133	-0.16749498	-0.60507375	1	1	1	2400	tags=23%, list=21%, signal=29%
GTGGGTGK_UNKNOWN	GTGGGTGK_UNKNOWN		149	-0.17635949	-0.6047701	0.9818182	1	1	1635	tags=15%, list=15%, signal=18%
SYATTGTG_UNKNOWN	SYATTGTG_UNKNOWN		100	-0.15209068	-0.6031645	1	1	1	1988	tags=18%, list=18%, signal=22%
V$TGIF_01	V$TGIF_01		107	-0.17665547	-0.6028078	1	0.9993265	1	2780	tags=28%, list=25%, signal=37%
TGTATGA,MIR-485-3P	TGTATGA,MIR-485-3P		75	-0.169287	-0.59236026	1	1	1	3789	tags=41%, list=34%, signal=62%
GCGSCMNTTT_UNKNOWN	GCGSCMNTTT_UNKNOWN		30	-0.16960862	-0.5741485	0.98245615	1	1	1736	tags=13%, list=16%, signal=16%
TCTGGAC,MIR-198	TCTGGAC,MIR-198		39	-0.16661002	-0.57311344	0.9818182	1	1	4011	tags=41%, list=36%, signal=64%
AGCTCCT,MIR-28	AGCTCCT,MIR-28		40	-0.16955265	-0.57142836	0.9818182	1	1	2343	tags=20%, list=21%, signal=25%
V$PU1_Q6	V$PU1_Q6		110	-0.1496206	-0.5704953	1	0.9980447	1	2301	tags=21%, list=21%, signal=26%
GTGCAAT,MIR-25,MIR-32,MIR-92,MIR-363,MIR-367	GTGCAAT,MIR-25,MIR-32,MIR-92,MIR-363,MIR-367		159	-0.14725745	-0.56833166	1	0.9959419	1	2740	tags=23%, list=24%, signal=30%
V$PAX4_04	V$PAX4_04		106	-0.17029956	-0.5650752	1	0.99458665	1	2423	tags=24%, list=22%, signal=30%
AAAGGAT,MIR-501	AAAGGAT,MIR-501		72	-0.14416687	-0.5435987	1	0.99697113	1	3765	tags=33%, list=34%, signal=50%
V$PPARG_01	V$PPARG_01		21	-0.14997196	-0.50647223	0.9807692	0.9989389	1	3909	tags=33%, list=35%, signal=51%
TAGGTCA,MIR-192,MIR-215	TAGGTCA,MIR-192,MIR-215		23	-0.15399672	-0.4271066	0.9811321	0.9992199	1	3671	tags=30%, list=33%, signal=45%
