# Supplementary material for: A genomic analysis of mouse models of breast cancer reveals molecular features of mouse models and relationships to human breast cancer
Source: Breast Cancer Res. 2014 Jun 5;16(3):R59. doi: 10.1186/bcr3672 (PMC4078930; doi:10.1186/bcr3672)
Supplement: Additional file 11 — GSEA for mouse models compared to all other models or to mammary gland development. Listed by model. [file bcr3672-S11.zip › AdditionalFile11/p53_T121/Vs_other_models/C3/Upregulated_in_p53T121_vs_otherModels.txt]

NAME	GS<br> follow link to MSigDB	GS DETAILS	SIZE	ES	NES	NOM p-val	FDR q-val	FWER p-val	RANK AT MAX	LEADING EDGE
TACAATC,MIR-508	TACAATC,MIR-508	Details ...	34	0.4258559	1.4238225	0.02	1	0.87	2554	tags=44%, list=23%, signal=57%
CATRRAGC_UNKNOWN	CATRRAGC_UNKNOWN	Details ...	58	0.41061157	1.3944598	0.078947365	1	0.89	1062	tags=28%, list=9%, signal=30%
AGGGCCA,MIR-328	AGGGCCA,MIR-328	Details ...	44	0.3858048	1.3831732	0.08695652	1	0.89	1521	tags=27%, list=14%, signal=31%
V$HLF_01	V$HLF_01	Details ...	113	0.36114544	1.32966	0.025	1	0.91	1840	tags=32%, list=16%, signal=38%
YAATNANRNNNCAG_UNKNOWN	YAATNANRNNNCAG_UNKNOWN	Details ...	33	0.42866412	1.3283654	0.125	1	0.91	1645	tags=33%, list=15%, signal=39%
V$NKX25_02	V$NKX25_02	Details ...	115	0.41024822	1.3240147	0.0952381	1	0.91	3079	tags=50%, list=27%, signal=68%
V$STAT4_01	V$STAT4_01	Details ...	133	0.3704244	1.292433	0.14285715	1	0.92	2883	tags=44%, list=26%, signal=59%
V$STAT_01	V$STAT_01	Details ...	133	0.31774446	1.2704875	0.06122449	1	0.94	2474	tags=40%, list=22%, signal=51%
V$AR_02	V$AR_02	Details ...	19	0.43088907	1.2618026	0.13725491	1	0.94	2680	tags=47%, list=24%, signal=62%
V$EN1_01	V$EN1_01	Details ...	51	0.3997145	1.2501066	0.22727273	1	0.95	2680	tags=35%, list=24%, signal=46%
CTCNANGTGNY_UNKNOWN	CTCNANGTGNY_UNKNOWN	Details ...	40	0.39145875	1.2380445	0.17777778	1	0.95	1031	tags=23%, list=9%, signal=25%
V$MYOGNF1_01	V$MYOGNF1_01	Details ...	20	0.43926105	1.2280444	0.2173913	1	0.95	1577	tags=35%, list=14%, signal=41%
RYAAAKNNNNNNTTGW_UNKNOWN	RYAAAKNNNNNNTTGW_UNKNOWN	Details ...	44	0.40665665	1.227864	0.11764706	1	0.95	1772	tags=36%, list=16%, signal=43%
GATAAGR_V$GATA_C	GATAAGR_V$GATA_C	Details ...	161	0.39242876	1.215276	0.2	1	0.95	2618	tags=42%, list=23%, signal=54%
V$GR_Q6	V$GR_Q6	Details ...	122	0.35279474	1.2120713	0.18	1	0.95	2699	tags=41%, list=24%, signal=53%
RGAGGAARY_V$PU1_Q6	RGAGGAARY_V$PU1_Q6	Details ...	237	0.31491333	1.2099211	0.13636364	1	0.95	2506	tags=35%, list=22%, signal=44%
V$MEIS1AHOXA9_01	V$MEIS1AHOXA9_01	Details ...	55	0.37583074	1.1954932	0.175	1	0.96	1261	tags=31%, list=11%, signal=35%
V$GATA1_04	V$GATA1_04	Details ...	118	0.41076738	1.193291	0.25641027	1	0.96	2191	tags=38%, list=20%, signal=47%
V$STAT5A_03	V$STAT5A_03	Details ...	122	0.3338388	1.1870872	0.19565217	1	0.96	2166	tags=32%, list=19%, signal=39%
V$GATA_C	V$GATA_C	Details ...	137	0.37217572	1.1856682	0.1590909	1	0.96	2747	tags=40%, list=25%, signal=53%
V$PTF1BETA_Q6	V$PTF1BETA_Q6	Details ...	115	0.2925556	1.180036	0.2173913	1	0.96	1968	tags=30%, list=18%, signal=36%
V$P53_DECAMER_Q2	V$P53_DECAMER_Q2	Details ...	126	0.28588814	1.1783739	0.18421052	1	0.96	1971	tags=27%, list=18%, signal=32%
V$IRF_Q6	V$IRF_Q6	Details ...	115	0.35159472	1.1683506	0.24528302	1	0.96	2244	tags=34%, list=20%, signal=42%
V$RP58_01	V$RP58_01	Details ...	115	0.36461565	1.1683357	0.2173913	1	0.96	1879	tags=33%, list=17%, signal=39%
V$CDP_01	V$CDP_01	Details ...	37	0.4407587	1.1645653	0.24390244	1	0.97	1096	tags=32%, list=10%, signal=36%
TCTCTCC,MIR-185	TCTCTCC,MIR-185	Details ...	53	0.31598166	1.163155	0.27450982	1	0.97	1661	tags=21%, list=15%, signal=24%
V$AP3_Q6	V$AP3_Q6	Details ...	122	0.3372296	1.1582466	0.23255815	1	0.97	2191	tags=34%, list=20%, signal=41%
TAAYNRNNTCC_UNKNOWN	TAAYNRNNTCC_UNKNOWN	Details ...	78	0.36091638	1.1562593	0.22727273	1	0.97	1873	tags=28%, list=17%, signal=34%
V$NERF_Q2	V$NERF_Q2	Details ...	125	0.32692695	1.1536555	0.25531915	1	0.97	3269	tags=40%, list=29%, signal=56%
V$AP4_Q6	V$AP4_Q6	Details ...	108	0.3496074	1.1513121	0.24324325	1	0.97	3076	tags=50%, list=27%, signal=68%
V$PR_01	V$PR_01	Details ...	68	0.33196157	1.1473256	0.20930232	1	0.97	3189	tags=40%, list=28%, signal=55%
V$HEB_Q6	V$HEB_Q6	Details ...	123	0.31077176	1.147255	0.29268292	1	0.97	2028	tags=30%, list=18%, signal=36%
AGGAGTG,MIR-483	AGGAGTG,MIR-483	Details ...	32	0.33805838	1.1458548	0.2682927	1	0.97	2226	tags=31%, list=20%, signal=39%
V$PAX4_03	V$PAX4_03	Details ...	133	0.30256274	1.1450855	0.30232558	1	0.97	2329	tags=32%, list=21%, signal=39%
V$MEIS1BHOXA9_01	V$MEIS1BHOXA9_01	Details ...	71	0.37265295	1.1385189	0.24390244	1	0.97	2311	tags=38%, list=21%, signal=48%
V$HNF1_C	V$HNF1_C	Details ...	120	0.35692012	1.1364646	0.22222222	1	0.97	2027	tags=38%, list=18%, signal=45%
V$HMEF2_Q6	V$HMEF2_Q6	Details ...	63	0.4070574	1.1336197	0.225	1	0.97	2460	tags=43%, list=22%, signal=55%
V$GATA_Q6	V$GATA_Q6	Details ...	106	0.39426112	1.1277333	0.39534885	1	0.97	2747	tags=42%, list=25%, signal=56%
V$CDX2_Q5	V$CDX2_Q5	Details ...	111	0.34818932	1.1256217	0.35	1	0.97	2244	tags=36%, list=20%, signal=45%
V$ISRE_01	V$ISRE_01	Details ...	109	0.33465827	1.1245853	0.32692307	1	0.97	1699	tags=30%, list=15%, signal=35%
V$BRN2_01	V$BRN2_01	Details ...	114	0.30569637	1.1195586	0.31914893	1	0.97	2615	tags=36%, list=23%, signal=46%
V$STAT6_01	V$STAT6_01	Details ...	115	0.29973918	1.1191028	0.20930232	1	0.97	1821	tags=27%, list=16%, signal=32%
V$VDR_Q3	V$VDR_Q3	Details ...	112	0.3037799	1.1190146	0.2631579	1	0.97	2278	tags=29%, list=20%, signal=37%
V$SREBP1_02	V$SREBP1_02	Details ...	47	0.38089067	1.1177214	0.3243243	1	0.97	1750	tags=32%, list=16%, signal=38%
ACAACCT,MIR-453	ACAACCT,MIR-453	Details ...	18	0.3833188	1.1097568	0.3	1	0.97	2278	tags=39%, list=20%, signal=49%
V$CRX_Q4	V$CRX_Q4	Details ...	118	0.32986164	1.109748	0.2631579	1	0.97	1997	tags=31%, list=18%, signal=38%
V$HFH1_01	V$HFH1_01	Details ...	124	0.30955443	1.1088964	0.275	1	0.97	2000	tags=31%, list=18%, signal=38%
V$GATA1_03	V$GATA1_03	Details ...	120	0.31955022	1.1080681	0.33333334	1	0.97	2490	tags=34%, list=22%, signal=43%
V$STAT5A_04	V$STAT5A_04	Details ...	99	0.33111843	1.1071886	0.26190478	1	0.97	2883	tags=42%, list=26%, signal=57%
YATGNWAAT_V$OCT_C	YATGNWAAT_V$OCT_C	Details ...	174	0.31749743	1.1033202	0.30769232	1	0.97	2367	tags=34%, list=21%, signal=42%
V$TATA_C	V$TATA_C	Details ...	165	0.3171833	1.1009746	0.25	1	0.97	2096	tags=31%, list=19%, signal=37%
V$OCT1_03	V$OCT1_03	Details ...	101	0.31773126	1.0975995	0.27083334	1	0.97	2527	tags=40%, list=23%, signal=51%
V$PAX_Q6	V$PAX_Q6	Details ...	128	0.2820708	1.0864202	0.24489796	1	0.97	2259	tags=33%, list=20%, signal=41%
V$FOXO3_01	V$FOXO3_01	Details ...	107	0.29349536	1.0800577	0.34042552	1	0.98	1261	tags=21%, list=11%, signal=23%
V$SRF_Q5_01	V$SRF_Q5_01	Details ...	116	0.32756191	1.0783831	0.35714287	1	0.98	2460	tags=34%, list=22%, signal=43%
TTANTCA_UNKNOWN	TTANTCA_UNKNOWN	Details ...	429	0.28943312	1.0738766	0.35897437	1	0.98	2490	tags=33%, list=22%, signal=41%
V$LMO2COM_01	V$LMO2COM_01	Details ...	128	0.27833906	1.0701032	0.36956522	1	0.98	2496	tags=29%, list=22%, signal=37%
V$EFC_Q6	V$EFC_Q6	Details ...	126	0.28066102	1.0690007	0.30232558	1	0.98	2450	tags=32%, list=22%, signal=40%
V$HP1SITEFACTOR_Q6	V$HP1SITEFACTOR_Q6	Details ...	113	0.32054654	1.068573	0.35714287	1	0.98	1701	tags=29%, list=15%, signal=34%
V$HNF4ALPHA_Q6	V$HNF4ALPHA_Q6	Details ...	131	0.30825517	1.0659298	0.30555555	1	0.98	1965	tags=29%, list=18%, signal=35%
V$SRY_02	V$SRY_02		121	0.3106177	1.0654597	0.33333334	1	0.98	2871	tags=40%, list=26%, signal=53%
V$AREB6_01	V$AREB6_01		127	0.278786	1.0651401	0.325	1	0.98	960	tags=17%, list=9%, signal=19%
V$TST1_01	V$TST1_01		133	0.30673942	1.0636557	0.3181818	1	0.98	2278	tags=32%, list=20%, signal=40%
V$GFI1_01	V$GFI1_01		135	0.29138085	1.0631638	0.34615386	1	0.98	1700	tags=24%, list=15%, signal=28%
V$LHX3_01	V$LHX3_01		109	0.3686196	1.0622116	0.42105263	1	0.98	2012	tags=35%, list=18%, signal=42%
WGGAATGY_V$TEF1_Q6	WGGAATGY_V$TEF1_Q6		173	0.2900793	1.0618947	0.35714287	1	0.98	2517	tags=34%, list=22%, signal=43%
V$HNF1_01	V$HNF1_01		129	0.35670248	1.0562756	0.3846154	1	0.98	2630	tags=42%, list=23%, signal=54%
V$TCF1P_Q6	V$TCF1P_Q6		112	0.2821958	1.0541149	0.3409091	1	0.98	1704	tags=24%, list=15%, signal=28%
V$CEBPDELTA_Q6	V$CEBPDELTA_Q6		122	0.30677268	1.053532	0.30952382	1	0.98	1744	tags=26%, list=16%, signal=31%
YNTTTNNNANGCARM_UNKNOWN	YNTTTNNNANGCARM_UNKNOWN		37	0.39517394	1.0528723	0.3846154	1	0.98	2367	tags=38%, list=21%, signal=48%
V$MEF2_01	V$MEF2_01		73	0.38306162	1.0518703	0.46341464	1	0.98	2460	tags=41%, list=22%, signal=52%
V$GATA6_01	V$GATA6_01		138	0.36217338	1.0504147	0.375	1	0.98	2367	tags=39%, list=21%, signal=49%
V$FOX_Q2	V$FOX_Q2		102	0.30036548	1.0496165	0.3255814	1	0.98	2630	tags=35%, list=23%, signal=46%
RYTGCNNRGNAAC_V$MIF1_01	RYTGCNNRGNAAC_V$MIF1_01		33	0.33767954	1.0495952	0.4090909	1	0.98	2246	tags=36%, list=20%, signal=45%
V$SREBP_Q3	V$SREBP_Q3		116	0.2933366	1.0473042	0.36363637	1	0.98	2331	tags=32%, list=21%, signal=40%
YAATNRNNNYNATT_UNKNOWN	YAATNRNNNYNATT_UNKNOWN		51	0.3333404	1.0439187	0.36363637	1	0.98	2616	tags=41%, list=23%, signal=53%
V$SRF_C	V$SRF_C		116	0.31669602	1.0424631	0.42857143	1	0.98	2057	tags=26%, list=18%, signal=31%
V$HNF4_01_B	V$HNF4_01_B		120	0.28981605	1.035432	0.3125	1	0.98	1559	tags=22%, list=14%, signal=25%
V$PPARA_01	V$PPARA_01		21	0.37876165	1.0353969	0.45454547	1	0.98	3076	tags=48%, list=27%, signal=66%
V$HNF6_Q6	V$HNF6_Q6		110	0.2951999	1.0348127	0.44680852	1	0.98	2616	tags=40%, list=23%, signal=52%
V$MEIS1_01	V$MEIS1_01		117	0.2803557	1.0343245	0.3409091	1	0.98	2829	tags=41%, list=25%, signal=54%
V$HNF1_Q6	V$HNF1_Q6		136	0.33489382	1.0325143	0.44444445	1	0.98	2019	tags=37%, list=18%, signal=44%
V$IRF7_01	V$IRF7_01		120	0.2968958	1.032319	0.38636363	1	0.98	2835	tags=40%, list=25%, signal=53%
V$POU3F2_02	V$POU3F2_02		124	0.30530524	1.0313295	0.46666667	1	0.98	1891	tags=30%, list=17%, signal=36%
ATAAGCT,MIR-21	ATAAGCT,MIR-21		69	0.29855624	1.0304763	0.38297874	1	0.98	1218	tags=19%, list=11%, signal=21%
RAAGNYNNCTTY_UNKNOWN	RAAGNYNNCTTY_UNKNOWN		71	0.32486817	1.028978	0.4347826	1	0.98	2129	tags=30%, list=19%, signal=36%
V$STAT5B_01	V$STAT5B_01		125	0.28830814	1.0288703	0.4	1	0.98	2471	tags=36%, list=22%, signal=46%
V$FREAC3_01	V$FREAC3_01		121	0.30361187	1.0287746	0.3809524	1	0.98	2682	tags=38%, list=24%, signal=49%
V$VDR_Q6	V$VDR_Q6		125	0.2724692	1.0280981	0.35555556	1	0.98	1920	tags=22%, list=17%, signal=27%
AGCATTA,MIR-155	AGCATTA,MIR-155		72	0.28012693	1.0275766	0.4716981	1	0.98	1878	tags=25%, list=17%, signal=30%
STTTCRNTTT_V$IRF_Q6	STTTCRNTTT_V$IRF_Q6		92	0.33399284	1.027332	0.44680852	1	0.98	2061	tags=33%, list=18%, signal=40%
V$AMEF2_Q6	V$AMEF2_Q6		123	0.30815545	1.0267984	0.3846154	1	0.98	2628	tags=38%, list=23%, signal=49%
V$PPAR_DR1_Q2	V$PPAR_DR1_Q2		127	0.26301694	1.0264138	0.3409091	1	0.98	2686	tags=32%, list=24%, signal=42%
V$LEF1_Q2	V$LEF1_Q2		104	0.25735113	1.02554	0.31914893	1	0.98	3230	tags=41%, list=29%, signal=58%
V$STAT5A_01	V$STAT5A_01		129	0.2728639	1.0252532	0.41304347	1	0.98	2490	tags=36%, list=22%, signal=45%
V$SRF_Q6	V$SRF_Q6		133	0.32378244	1.0242958	0.44186047	1	0.98	2460	tags=33%, list=22%, signal=42%
V$HNF3B_01	V$HNF3B_01		103	0.30501303	1.0236741	0.5	1	0.98	1977	tags=34%, list=18%, signal=41%
V$NKX3A_01	V$NKX3A_01		101	0.31476536	1.0235144	0.4090909	1	0.98	2367	tags=33%, list=21%, signal=41%
V$CART1_01	V$CART1_01		97	0.30357057	1.0227574	0.3902439	1	0.98	2630	tags=38%, list=23%, signal=49%
CTGCAGY_UNKNOWN	CTGCAGY_UNKNOWN		369	0.25785834	1.0226343	0.42857143	1	0.98	1796	tags=24%, list=16%, signal=27%
RYTAAWNNNTGAY_UNKNOWN	RYTAAWNNNTGAY_UNKNOWN		37	0.37242606	1.0217373	0.45454547	1	0.98	1656	tags=32%, list=15%, signal=38%
V$PIT1_Q6	V$PIT1_Q6		110	0.3074899	1.0187234	0.375	1	0.98	1854	tags=31%, list=17%, signal=37%
V$S8_01	V$S8_01		120	0.31659484	1.0178769	0.425	1	0.98	2259	tags=33%, list=20%, signal=41%
TGCCAAR_V$NF1_Q6	TGCCAAR_V$NF1_Q6		343	0.27863133	1.0169549	0.39534885	1	0.98	2935	tags=38%, list=26%, signal=51%
GCCNNNWTAAR_UNKNOWN	GCCNNNWTAAR_UNKNOWN		68	0.3251219	1.016932	0.4375	1	0.98	2836	tags=38%, list=25%, signal=51%
V$CREB_Q3	V$CREB_Q3		115	0.22547695	1.0156776	0.43589744	1	0.99	1797	tags=22%, list=16%, signal=26%
TGATTTRY_V$GFI1_01	TGATTTRY_V$GFI1_01		147	0.31886744	1.0153555	0.47619048	1	0.99	2017	tags=32%, list=18%, signal=38%
V$PAX2_02	V$PAX2_02		122	0.28002626	1.0153317	0.5	1	0.99	2564	tags=35%, list=23%, signal=45%
V$LMO2COM_02	V$LMO2COM_02		128	0.30827725	1.014742	0.475	1	0.99	2463	tags=33%, list=22%, signal=42%
V$CP2_02	V$CP2_02		122	0.26590928	1.0146242	0.5	1	0.99	906	tags=16%, list=8%, signal=18%
V$MEF2_Q6_01	V$MEF2_Q6_01		121	0.31764632	1.0094022	0.4	1	0.99	2365	tags=36%, list=21%, signal=45%
V$SRF_Q4	V$SRF_Q4		115	0.30312994	1.0076019	0.42222223	1	0.99	2460	tags=35%, list=22%, signal=44%
V$OCT1_01	V$OCT1_01		125	0.2821735	1.0053884	0.45454547	1	0.99	1939	tags=29%, list=17%, signal=34%
V$GATA3_01	V$GATA3_01		117	0.30531636	1.0035052	0.4722222	1	0.99	1645	tags=24%, list=15%, signal=28%
CCAWWNAAGG_V$SRF_Q4	CCAWWNAAGG_V$SRF_Q4		48	0.35657048	1.0018504	0.45238096	1	0.99	3022	tags=48%, list=27%, signal=65%
GTGTGAG,MIR-342	GTGTGAG,MIR-342		29	0.2858912	1.001381	0.4814815	1	0.99	3159	tags=28%, list=28%, signal=38%
V$HOXA4_Q2	V$HOXA4_Q2		125	0.2811797	1.0003254	0.45652175	1	0.99	2311	tags=26%, list=21%, signal=33%
AAAYWAACM_V$HFH4_01	AAAYWAACM_V$HFH4_01		125	0.28335243	0.999996	0.35714287	1	0.99	3140	tags=39%, list=28%, signal=54%
V$PAX4_02	V$PAX4_02		124	0.3237401	0.9983679	0.5	1	0.99	1879	tags=27%, list=17%, signal=33%
V$RSRFC4_Q2	V$RSRFC4_Q2		105	0.31586263	0.9953467	0.35555556	1	0.99	2484	tags=37%, list=22%, signal=47%
V$ARP1_01	V$ARP1_01		79	0.30361232	0.9944213	0.475	1	0.99	2401	tags=37%, list=21%, signal=46%
V$STAT6_02	V$STAT6_02		126	0.26531264	0.9922576	0.525	1	0.99	2782	tags=40%, list=25%, signal=52%
V$HNF4_01	V$HNF4_01		136	0.28566104	0.99153614	0.35	1	0.99	1983	tags=29%, list=18%, signal=35%
V$NKX62_Q2	V$NKX62_Q2		108	0.30539596	0.9880391	0.45945945	1	0.99	2616	tags=32%, list=23%, signal=42%
RYCACNNRNNRNCAG_UNKNOWN	RYCACNNRNNRNCAG_UNKNOWN		34	0.29898858	0.9858884	0.4888889	1	0.99	3678	tags=47%, list=33%, signal=70%
V$SMAD3_Q6	V$SMAD3_Q6		104	0.29159927	0.9857105	0.44186047	1	0.99	2166	tags=30%, list=19%, signal=37%
V$CEBPB_01	V$CEBPB_01		135	0.26024637	0.9855372	0.42857143	1	0.99	2056	tags=27%, list=18%, signal=33%
V$OCT1_B	V$OCT1_B		125	0.28331786	0.9837936	0.4864865	1	0.99	1965	tags=29%, list=18%, signal=35%
V$IPF1_Q4	V$IPF1_Q4		117	0.2783396	0.9802356	0.39130434	1	0.99	2055	tags=26%, list=18%, signal=32%
CCCACAT,MIR-299-3P	CCCACAT,MIR-299-3P		25	0.3287229	0.9793191	0.45454547	1	0.99	1189	tags=24%, list=11%, signal=27%
TTTNNANAGCYR_UNKNOWN	TTTNNANAGCYR_UNKNOWN		55	0.30558312	0.9755086	0.4651163	1	0.99	3211	tags=47%, list=29%, signal=66%
V$POU1F1_Q6	V$POU1F1_Q6		111	0.2998724	0.97542864	0.47619048	1	0.99	2401	tags=35%, list=21%, signal=44%
V$AML_Q6	V$AML_Q6		135	0.26201162	0.9735845	0.55263156	1	0.99	1964	tags=24%, list=18%, signal=29%
CTAGGAA,MIR-384	CTAGGAA,MIR-384		31	0.30836496	0.97106606	0.5714286	1	0.99	1829	tags=26%, list=16%, signal=31%
V$FREAC4_01	V$FREAC4_01		77	0.2920431	0.97076106	0.46341464	1	0.99	1965	tags=32%, list=18%, signal=39%
V$HNF3_Q6	V$HNF3_Q6		95	0.30133456	0.97066027	0.41666666	1	0.99	1965	tags=29%, list=18%, signal=35%
V$GATA1_05	V$GATA1_05		134	0.29084164	0.9694197	0.47727272	1	0.99	2621	tags=37%, list=23%, signal=48%
V$TATA_01	V$TATA_01		144	0.30776656	0.9687429	0.5121951	1	0.99	2492	tags=34%, list=22%, signal=43%
V$ETS2_B	V$ETS2_B		144	0.2513513	0.96714455	0.48	1	0.99	2329	tags=26%, list=21%, signal=33%
V$AML1_01	V$AML1_01		129	0.26438296	0.9666873	0.4390244	1	0.99	2096	tags=29%, list=19%, signal=35%
V$AML1_Q6	V$AML1_Q6		129	0.26438296	0.9666873	0.4390244	1	0.99	2096	tags=29%, list=19%, signal=35%
V$CHX10_01	V$CHX10_01		108	0.30436832	0.96627825	0.5365854	1	0.99	2103	tags=31%, list=19%, signal=37%
V$TEF_Q6	V$TEF_Q6		111	0.2567965	0.96552545	0.4893617	1	0.99	1807	tags=23%, list=16%, signal=28%
TTCYNRGAA_V$STAT5B_01	TTCYNRGAA_V$STAT5B_01		165	0.25460383	0.96540684	0.53488374	1	0.99	2474	tags=34%, list=22%, signal=43%
CCATCCA,MIR-432	CCATCCA,MIR-432		32	0.30308744	0.9648473	0.41860464	1	0.99	1541	tags=22%, list=14%, signal=25%
V$RSRFC4_01	V$RSRFC4_01		121	0.2977747	0.9645478	0.4	1	0.99	2484	tags=36%, list=22%, signal=46%
GACAGGG,MIR-339	GACAGGG,MIR-339		31	0.3158551	0.964385	0.5116279	1	0.99	1253	tags=19%, list=11%, signal=22%
V$FOXM1_01	V$FOXM1_01		120	0.25839454	0.9643679	0.5	1	0.99	2543	tags=33%, list=23%, signal=42%
V$PR_02	V$PR_02		72	0.26129845	0.96419775	0.5	1	0.99	1861	tags=24%, list=17%, signal=28%
V$PITX2_Q2	V$PITX2_Q2		119	0.27191052	0.96380824	0.53488374	1	0.99	2616	tags=37%, list=23%, signal=48%
V$ELF1_Q6	V$ELF1_Q6		110	0.27033666	0.96315616	0.5116279	1	0.99	968	tags=16%, list=9%, signal=18%
V$MEF2_03	V$MEF2_03		117	0.30133078	0.96306735	0.46938777	1	0.99	2367	tags=34%, list=21%, signal=43%
V$TAXCREB_01	V$TAXCREB_01		70	0.26477775	0.961413	0.5744681	1	0.99	2079	tags=26%, list=19%, signal=31%
V$AR_03	V$AR_03		33	0.2853269	0.9592505	0.5217391	1	0.99	2490	tags=33%, list=22%, signal=43%
RNTCANNRNNYNATTW_UNKNOWN	RNTCANNRNNYNATTW_UNKNOWN		27	0.35822168	0.9534363	0.45	1	0.99	684	tags=22%, list=6%, signal=24%
YATTNATC_UNKNOWN	YATTNATC_UNKNOWN		162	0.29682168	0.9528563	0.5555556	1	0.99	2616	tags=38%, list=23%, signal=48%
V$IK2_01	V$IK2_01		140	0.25707248	0.9521107	0.52380955	1	0.99	1804	tags=25%, list=16%, signal=29%
V$CEBP_Q2_01	V$CEBP_Q2_01		139	0.2614696	0.94965494	0.55	1	0.99	1933	tags=24%, list=17%, signal=28%
V$MMEF2_Q6	V$MMEF2_Q6		139	0.29738197	0.94856596	0.51282054	1	0.99	2367	tags=33%, list=21%, signal=41%
V$COREBINDINGFACTOR_Q6	V$COREBINDINGFACTOR_Q6		138	0.26079863	0.94795173	0.54761904	1	0.99	2616	tags=33%, list=23%, signal=43%
V$HNF4_Q6	V$HNF4_Q6		125	0.27030984	0.9465275	0.5116279	1	0.99	1983	tags=24%, list=18%, signal=29%
TGACATY_UNKNOWN	TGACATY_UNKNOWN		315	0.24276957	0.94639593	0.54347825	1	0.99	2411	tags=29%, list=22%, signal=36%
GCTNWTTGK_UNKNOWN	GCTNWTTGK_UNKNOWN		135	0.24971688	0.9450134	0.6041667	1	0.99	2144	tags=27%, list=19%, signal=33%
GGGNNTTTCC_V$NFKB_Q6_01	GGGNNTTTCC_V$NFKB_Q6_01		69	0.29933494	0.94323903	0.5	1	0.99	2069	tags=32%, list=18%, signal=39%
V$MZF1_01	V$MZF1_01		111	0.2611256	0.9385321	0.43589744	1	0.99	2626	tags=32%, list=23%, signal=41%
ATGTTTC,MIR-494	ATGTTTC,MIR-494		79	0.24078043	0.9367891	0.6458333	1	0.99	431	tags=10%, list=4%, signal=10%
V$NKX61_01	V$NKX61_01		115	0.2992061	0.9366484	0.53846157	1	0.99	2615	tags=37%, list=23%, signal=47%
V$AP4_Q5	V$AP4_Q5		130	0.2804815	0.9355209	0.62857145	1	0.99	2278	tags=31%, list=20%, signal=38%
AAGCAAT,MIR-137	AAGCAAT,MIR-137		94	0.23471919	0.93507916	0.61538464	1	0.99	1442	tags=22%, list=13%, signal=25%
V$PAX4_01	V$PAX4_01		135	0.2229752	0.93465436	0.5555556	1	0.99	2535	tags=27%, list=23%, signal=34%
V$PPARA_02	V$PPARA_02		61	0.2918839	0.9326933	0.47619048	1	0.99	2631	tags=30%, list=23%, signal=38%
TGGNNNNNNKCCAR_UNKNOWN	TGGNNNNNNKCCAR_UNKNOWN		208	0.2661679	0.931566	0.5	1	0.99	2840	tags=37%, list=25%, signal=48%
V$AP1_Q2	V$AP1_Q2		142	0.23810591	0.93140316	0.46938777	1	0.99	2322	tags=27%, list=21%, signal=33%
ATGCTGG,MIR-338	ATGCTGG,MIR-338		47	0.25749803	0.9310413	0.58536583	1	0.99	2848	tags=32%, list=25%, signal=43%
V$PEA3_Q6	V$PEA3_Q6		117	0.26198322	0.93034875	0.5952381	1	0.99	2077	tags=25%, list=19%, signal=30%
GCTCTTG,MIR-335	GCTCTTG,MIR-335		45	0.2447751	0.92985153	0.5609756	1	0.99	103	tags=7%, list=1%, signal=7%
V$GCM_Q2	V$GCM_Q2		111	0.24555147	0.9284435	0.5744681	1	0.99	2692	tags=34%, list=24%, signal=45%
V$POU3F2_01	V$POU3F2_01		49	0.28713936	0.92827106	0.6	1	0.99	1807	tags=31%, list=16%, signal=36%
V$E47_02	V$E47_02		113	0.26064274	0.9275414	0.53846157	1	0.99	2401	tags=29%, list=21%, signal=37%
V$CIZ_01	V$CIZ_01		104	0.26819915	0.9267672	0.5609756	1	0.99	1634	tags=23%, list=15%, signal=27%
V$FOXJ2_02	V$FOXJ2_02		101	0.28189027	0.92386883	0.64285713	1	0.99	2685	tags=35%, list=24%, signal=45%
V$IRF1_Q6	V$IRF1_Q6		130	0.25539225	0.92111343	0.6122449	1	0.99	1942	tags=26%, list=17%, signal=31%
V$FXR_IR1_Q6	V$FXR_IR1_Q6		61	0.27469897	0.9209422	0.5897436	1	0.99	1092	tags=18%, list=10%, signal=20%
V$SRY_01	V$SRY_01		94	0.24959622	0.91510373	0.5555556	1	1	1005	tags=16%, list=9%, signal=17%
V$AR_Q2	V$AR_Q2		55	0.27543798	0.914468	0.6530612	1	1	1622	tags=24%, list=14%, signal=28%
V$COUP_01	V$COUP_01		135	0.2499119	0.9134176	0.5952381	1	1	1840	tags=22%, list=16%, signal=26%
V$OCT1_02	V$OCT1_02		100	0.29235694	0.91312116	0.6	1	1	3211	tags=38%, list=29%, signal=53%
TCTAGAG,MIR-517	TCTAGAG,MIR-517		29	0.30817422	0.9129498	0.65957445	1	1	2162	tags=34%, list=19%, signal=43%
V$HEN1_01	V$HEN1_01		92	0.26174742	0.91221994	0.6666667	1	1	2291	tags=26%, list=20%, signal=33%
V$TFIIA_Q6	V$TFIIA_Q6		137	0.24425359	0.9115813	0.59574467	1	1	2825	tags=30%, list=25%, signal=40%
YCATTAA_UNKNOWN	YCATTAA_UNKNOWN		277	0.2629863	0.9113632	0.6315789	1	1	2527	tags=33%, list=23%, signal=41%
V$OCT1_06	V$OCT1_06		128	0.25793824	0.91096425	0.675	1	1	1292	tags=19%, list=12%, signal=21%
CCTNTMAGA_UNKNOWN	CCTNTMAGA_UNKNOWN		63	0.26730707	0.9099918	0.5555556	1	1	3175	tags=40%, list=28%, signal=55%
TGTYNNNNNRGCARM_UNKNOWN	TGTYNNNNNRGCARM_UNKNOWN		27	0.27780142	0.9091196	0.6818182	1	1	1450	tags=26%, list=13%, signal=30%
V$OCT1_Q5_01	V$OCT1_Q5_01		122	0.26283997	0.90881604	0.6315789	1	1	2411	tags=32%, list=22%, signal=40%
V$MYB_Q6	V$MYB_Q6		116	0.23899962	0.90813446	0.5652174	1	1	2086	tags=27%, list=19%, signal=33%
V$MEF2_02	V$MEF2_02		115	0.30074462	0.90597427	0.5531915	1	1	1785	tags=30%, list=16%, signal=35%
TGTTTGY_V$HNF3_Q6	TGTTTGY_V$HNF3_Q6		356	0.24327596	0.9042583	0.58536583	1	1	2085	tags=26%, list=19%, signal=31%
V$EVI1_05	V$EVI1_05		89	0.28411865	0.9027634	0.6	1	1	2096	tags=33%, list=19%, signal=40%
RACCACAR_V$AML_Q6	RACCACAR_V$AML_Q6		138	0.24261034	0.90131104	0.5813953	1	1	1895	tags=22%, list=17%, signal=27%
V$YY1_01	V$YY1_01		127	0.21388377	0.9004661	0.6458333	1	1	2912	tags=31%, list=26%, signal=41%
WTGAAAT_UNKNOWN	WTGAAAT_UNKNOWN		282	0.25306132	0.89491045	0.6585366	1	1	1807	tags=23%, list=16%, signal=27%
V$OLF1_01	V$OLF1_01		132	0.252927	0.89334744	0.53846157	1	1	2517	tags=27%, list=22%, signal=35%
V$DR1_Q3	V$DR1_Q3		125	0.23241533	0.89280474	0.6666667	1	1	1965	tags=22%, list=18%, signal=27%
CTAWWWATA_V$RSRFC4_Q2	CTAWWWATA_V$RSRFC4_Q2		180	0.2933876	0.8927267	0.6363636	1	1	2736	tags=37%, list=24%, signal=48%
GGGGCCC,MIR-296	GGGGCCC,MIR-296		37	0.27606452	0.8904862	0.55813956	1	1	3845	tags=57%, list=34%, signal=86%
CTCCAAG,MIR-432	CTCCAAG,MIR-432		44	0.23479488	0.8886934	0.6530612	1	1	2554	tags=36%, list=23%, signal=47%
CTCAGGG,MIR-125B,MIR-125A	CTCAGGG,MIR-125B,MIR-125A		177	0.1981299	0.8870991	0.5869565	1	1	2861	tags=32%, list=26%, signal=42%
V$NFAT_Q6	V$NFAT_Q6		125	0.24089575	0.88471127	0.6086956	1	1	2041	tags=26%, list=18%, signal=32%
V$TCF4_Q5	V$TCF4_Q5		116	0.26496792	0.8831443	0.5952381	1	1	2680	tags=36%, list=24%, signal=47%
V$SP3_Q3	V$SP3_Q3		110	0.22681344	0.8828734	0.675	1	1	2804	tags=32%, list=25%, signal=42%
RTAAACA_V$FREAC2_01	RTAAACA_V$FREAC2_01		456	0.21321894	0.8827481	0.68085104	1	1	2646	tags=30%, list=24%, signal=38%
V$GNCF_01	V$GNCF_01		37	0.27263927	0.88201934	0.7346939	1	1	2564	tags=32%, list=23%, signal=42%
CTCAAGA,MIR-526B	CTCAAGA,MIR-526B		38	0.26472828	0.8815551	0.6792453	1	1	2247	tags=29%, list=20%, signal=36%
V$TFIII_Q6	V$TFIII_Q6		104	0.22599182	0.87918246	0.6666667	1	1	2682	tags=28%, list=24%, signal=36%
V$IRF1_01	V$IRF1_01		122	0.25446677	0.878078	0.67391306	1	1	1942	tags=25%, list=17%, signal=29%
CAATGCA,MIR-33	CAATGCA,MIR-33		55	0.2595609	0.87644976	0.6875	1	1	2616	tags=33%, list=23%, signal=42%
V$HNF3ALPHA_Q6	V$HNF3ALPHA_Q6		105	0.24177867	0.87644494	0.6666667	1	1	1965	tags=26%, list=18%, signal=31%
YTAAYNGCT_UNKNOWN	YTAAYNGCT_UNKNOWN		77	0.2610574	0.8754623	0.6666667	1	1	1622	tags=21%, list=14%, signal=24%
ACAWYAAAG_UNKNOWN	ACAWYAAAG_UNKNOWN		47	0.2733896	0.87545	0.6938776	1	1	3335	tags=45%, list=30%, signal=63%
V$ZIC3_01	V$ZIC3_01		137	0.25479996	0.87496036	0.5777778	1	1	2505	tags=31%, list=22%, signal=40%
V$EVI1_02	V$EVI1_02		63	0.26146352	0.87133217	0.64285713	1	1	3218	tags=44%, list=29%, signal=62%
V$WHN_B	V$WHN_B		121	0.21700767	0.87116086	0.65957445	1	1	1920	tags=21%, list=17%, signal=26%
CCAGGGG,MIR-331	CCAGGGG,MIR-331		49	0.25154597	0.8692757	0.6744186	1	1	3385	tags=37%, list=30%, signal=52%
V$OCT1_05	V$OCT1_05		115	0.26575458	0.8687244	0.6	1	1	1833	tags=27%, list=16%, signal=32%
V$NF1_Q6	V$NF1_Q6		141	0.2632218	0.86681175	0.68421054	1	1	2835	tags=39%, list=25%, signal=52%
V$DR3_Q4	V$DR3_Q4		67	0.2392346	0.8662687	0.64444447	1	1	2607	tags=31%, list=23%, signal=41%
V$PXR_Q2	V$PXR_Q2		122	0.22604278	0.8641962	0.6744186	1	1	2278	tags=27%, list=20%, signal=34%
V$GR_01	V$GR_01		100	0.24210088	0.86353797	0.68085104	1	1	2490	tags=27%, list=22%, signal=34%
V$SMAD4_Q6	V$SMAD4_Q6		112	0.22351395	0.86279964	0.68	1	1	1130	tags=13%, list=10%, signal=15%
RTTTNNNYTGGM_UNKNOWN	RTTTNNNYTGGM_UNKNOWN		84	0.25710496	0.862251	0.70454544	1	1	1697	tags=26%, list=15%, signal=31%
V$PR_Q2	V$PR_Q2		117	0.22501144	0.8599993	0.74418604	1	1	1299	tags=19%, list=12%, signal=21%
GCAAGAC,MIR-431	GCAAGAC,MIR-431		22	0.29420915	0.8599906	0.6904762	1	1	353	tags=14%, list=3%, signal=14%
TGASTMAGC_V$NFE2_01	TGASTMAGC_V$NFE2_01		106	0.22624926	0.8582277	0.7346939	1	1	2827	tags=34%, list=25%, signal=45%
V$AP1FJ_Q2	V$AP1FJ_Q2		145	0.22986884	0.8565425	0.63414633	1	1	2322	tags=28%, list=21%, signal=34%
V$NRF2_Q4	V$NRF2_Q4		132	0.2237781	0.85530525	0.67346936	1	1	2827	tags=34%, list=25%, signal=45%
CATTGTYY_V$SOX9_B1	CATTGTYY_V$SOX9_B1		181	0.22446427	0.8551417	0.78723407	1	1	1697	tags=22%, list=15%, signal=25%
YGACNNYACAR_UNKNOWN	YGACNNYACAR_UNKNOWN		44	0.2761843	0.85327137	0.75	1	1	2702	tags=34%, list=24%, signal=45%
V$HAND1E47_01	V$HAND1E47_01		127	0.25071922	0.85238415	0.64285713	1	1	2230	tags=28%, list=20%, signal=34%
WYAAANNRNNNGCG_UNKNOWN	WYAAANNRNNNGCG_UNKNOWN		25	0.29332358	0.851529	0.62	1	1	2481	tags=40%, list=22%, signal=51%
V$E4BP4_01	V$E4BP4_01		94	0.21330917	0.8506753	0.6904762	1	1	1672	tags=22%, list=15%, signal=26%
V$MSX1_01	V$MSX1_01		98	0.26144266	0.848807	0.72727275	1	1	3064	tags=39%, list=27%, signal=53%
V$NCX_01	V$NCX_01		79	0.2721887	0.8485435	0.70454544	1	1	2615	tags=30%, list=23%, signal=39%
V$CDP_02	V$CDP_02		54	0.28726822	0.8481996	0.62222224	1	1	2031	tags=33%, list=18%, signal=41%
YTAATTAA_V$LHX3_01	YTAATTAA_V$LHX3_01		88	0.26254398	0.84770495	0.65	1	1	2423	tags=33%, list=22%, signal=42%
V$HFH4_01	V$HFH4_01		91	0.25951695	0.8448218	0.78723407	1	1	1586	tags=24%, list=14%, signal=28%
V$PBX1_02	V$PBX1_02		67	0.2665502	0.84241754	0.70731705	1	1	3038	tags=43%, list=27%, signal=59%
V$ICSBP_Q6	V$ICSBP_Q6		119	0.26174715	0.8421265	0.6666667	1	1	1861	tags=27%, list=17%, signal=32%
V$P300_01	V$P300_01		130	0.21197927	0.84212184	0.8372093	1	1	2301	tags=25%, list=21%, signal=32%
V$AR_01	V$AR_01		72	0.2281658	0.8411355	0.7	1	1	2351	tags=33%, list=21%, signal=42%
V$FREAC2_01	V$FREAC2_01		126	0.21676645	0.840061	0.84444445	1	1	2682	tags=33%, list=24%, signal=42%
TAAWWATAG_V$RSRFC4_Q2	TAAWWATAG_V$RSRFC4_Q2		77	0.25729686	0.8399673	0.67346936	1	1	2766	tags=39%, list=25%, signal=51%
V$STAT5A_02	V$STAT5A_02		66	0.24834077	0.83934367	0.7837838	1	1	2109	tags=27%, list=19%, signal=33%
V$ETS_Q4	V$ETS_Q4		130	0.2149965	0.8380925	0.6304348	1	1	2615	tags=26%, list=23%, signal=34%
CCAWYNNGAAR_UNKNOWN	CCAWYNNGAAR_UNKNOWN		61	0.2057586	0.8368098	0.70454544	1	1	1586	tags=20%, list=14%, signal=23%
V$FOXD3_01	V$FOXD3_01		107	0.23161967	0.8363131	0.8095238	1	1	2685	tags=34%, list=24%, signal=44%
V$AP2REP_01	V$AP2REP_01		85	0.22460951	0.8348774	0.75	1	1	3354	tags=39%, list=30%, signal=55%
V$TBP_01	V$TBP_01		115	0.26396263	0.83461106	0.75555557	1	1	2426	tags=33%, list=22%, signal=42%
V$RORA2_01	V$RORA2_01		74	0.24564117	0.8331071	0.65909094	1	1	2363	tags=26%, list=21%, signal=32%
GCANCTGNY_V$MYOD_Q6	GCANCTGNY_V$MYOD_Q6		435	0.22376555	0.83309335	0.7368421	1	1	2420	tags=26%, list=22%, signal=32%
V$IK3_01	V$IK3_01		112	0.22545123	0.8320459	0.74358976	1	1	2770	tags=35%, list=25%, signal=46%
V$OCT_Q6	V$OCT_Q6		119	0.23747388	0.8315373	0.7894737	1	1	2411	tags=29%, list=22%, signal=37%
V$NF1_Q6_01	V$NF1_Q6_01		130	0.23250936	0.8302236	0.70454544	1	1	2517	tags=33%, list=22%, signal=42%
V$OCT1_04	V$OCT1_04		122	0.23485795	0.8288629	0.7083333	1	1	1861	tags=25%, list=17%, signal=29%
V$AP1_Q4_01	V$AP1_Q4_01		145	0.21977802	0.8280655	0.82222223	1	1	2218	tags=26%, list=20%, signal=32%
V$TCF11_01	V$TCF11_01		102	0.22541136	0.8269107	0.67391306	1	1	851	tags=12%, list=8%, signal=13%
V$OCT_C	V$OCT_C		129	0.2298504	0.82668424	0.725	1	1	3064	tags=40%, list=27%, signal=54%
V$FOXJ2_01	V$FOXJ2_01		83	0.23866907	0.825085	0.77272725	1	1	2600	tags=35%, list=23%, signal=45%
V$CEBP_Q3	V$CEBP_Q3		123	0.21651055	0.82287097	0.73170733	1	1	2171	tags=23%, list=19%, signal=28%
V$ATF4_Q2	V$ATF4_Q2		120	0.20796336	0.8221529	0.7209302	1	1	2531	tags=28%, list=23%, signal=35%
V$LYF1_01	V$LYF1_01		128	0.22212748	0.8205527	0.7777778	1	1	1914	tags=21%, list=17%, signal=25%
AAAYRNCTG_UNKNOWN	AAAYRNCTG_UNKNOWN		182	0.23455116	0.8193431	0.775	1	1	2057	tags=24%, list=18%, signal=29%
V$COUP_DR1_Q6	V$COUP_DR1_Q6		124	0.21181265	0.81718516	0.8	1	1	2534	tags=27%, list=23%, signal=34%
V$CACBINDINGPROTEIN_Q6	V$CACBINDINGPROTEIN_Q6		106	0.21410081	0.81694764	0.8043478	1	1	2633	tags=32%, list=24%, signal=42%
ATGCAGT,MIR-217	ATGCAGT,MIR-217		51	0.23459594	0.8152909	0.7906977	1	1	1921	tags=24%, list=17%, signal=28%
V$POU6F1_01	V$POU6F1_01		117	0.25292423	0.81448835	0.71428573	1	1	2829	tags=38%, list=25%, signal=51%
V$HMGIY_Q6	V$HMGIY_Q6		117	0.24607366	0.81402844	0.76744187	1	1	2616	tags=35%, list=23%, signal=45%
V$BACH1_01	V$BACH1_01		142	0.22909798	0.8137827	0.6585366	1	1	2218	tags=30%, list=20%, signal=36%
CAGGTA_V$AREB6_01	CAGGTA_V$AREB6_01		362	0.21606538	0.81358635	0.8292683	1	1	1977	tags=22%, list=18%, signal=26%
ATACCTC,MIR-202	ATACCTC,MIR-202		88	0.20623113	0.81278765	0.82978725	1	1	2098	tags=20%, list=19%, signal=25%
TGCTGAY_UNKNOWN	TGCTGAY_UNKNOWN		259	0.21224272	0.8114102	0.79545456	1	1	2485	tags=28%, list=22%, signal=35%
V$NFY_01	V$NFY_01		126	0.21339937	0.8105254	0.8	1	1	2144	tags=27%, list=19%, signal=33%
RGTTAMWNATT_V$HNF1_01	RGTTAMWNATT_V$HNF1_01		43	0.29958373	0.8063052	0.85	1	1	2505	tags=40%, list=22%, signal=51%
V$OCT1_Q6	V$OCT1_Q6		124	0.23409072	0.8031406	0.875	1	1	2027	tags=28%, list=18%, signal=34%
V$CDPCR3_01	V$CDPCR3_01		26	0.31868926	0.802432	0.75	1	1	2166	tags=27%, list=19%, signal=33%
V$OCT1_07	V$OCT1_07		68	0.2400456	0.80235195	0.7631579	1	1	2331	tags=24%, list=21%, signal=30%
V$HFH3_01	V$HFH3_01		88	0.23510106	0.80203736	0.76086956	1	1	1965	tags=27%, list=18%, signal=33%
V$E12_Q6	V$E12_Q6		118	0.24284492	0.80126095	0.75	1	1	2835	tags=31%, list=25%, signal=40%
CTTGTAT,MIR-381	CTTGTAT,MIR-381		96	0.20480971	0.7998367	0.7755102	1	1	1647	tags=17%, list=15%, signal=19%
V$HFH8_01	V$HFH8_01		108	0.24916655	0.79891884	0.94285715	1	1	1968	tags=28%, list=18%, signal=33%
V$CHOP_01	V$CHOP_01		115	0.19520618	0.798472	0.8095238	1	1	2171	tags=23%, list=19%, signal=28%
V$GRE_C	V$GRE_C		63	0.23674555	0.79676795	0.80487806	1	1	2490	tags=27%, list=22%, signal=35%
V$MAF_Q6	V$MAF_Q6		144	0.19316958	0.795825	0.8636364	1	1	1893	tags=22%, list=17%, signal=26%
ACAGGGT,MIR-10A,MIR-10B	ACAGGGT,MIR-10A,MIR-10B		64	0.23604856	0.7956617	0.75	1	1	2616	tags=36%, list=23%, signal=47%
AGCYRWTTC_UNKNOWN	AGCYRWTTC_UNKNOWN		56	0.25744277	0.79504997	0.85365856	1	1	858	tags=14%, list=8%, signal=15%
GCTTGAA,MIR-498	GCTTGAA,MIR-498		47	0.21622106	0.7946703	0.8235294	1	1	2589	tags=30%, list=23%, signal=39%
V$HNF4_DR1_Q3	V$HNF4_DR1_Q3		139	0.20942211	0.7937575	0.82222223	1	1	2631	tags=29%, list=23%, signal=37%
V$GATA1_02	V$GATA1_02		123	0.24163984	0.7936318	0.875	1	1	2283	tags=28%, list=20%, signal=34%
V$CEBP_C	V$CEBP_C		93	0.21478024	0.7920811	0.85365856	1	1	2502	tags=28%, list=22%, signal=36%
V$AFP1_Q6	V$AFP1_Q6		119	0.2526157	0.7911938	0.80487806	1	1	1078	tags=18%, list=10%, signal=20%
V$DR4_Q2	V$DR4_Q2		118	0.20578861	0.79019445	0.90697676	1	1	1528	tags=19%, list=14%, signal=21%
TTANWNANTGGM_UNKNOWN	TTANWNANTGGM_UNKNOWN		29	0.25555417	0.7901934	0.8372093	1	1	2401	tags=34%, list=21%, signal=44%
V$TEF1_Q6	V$TEF1_Q6		110	0.22139284	0.7899635	0.7567568	1	1	1926	tags=21%, list=17%, signal=25%
TGACAGNY_V$MEIS1_01	TGACAGNY_V$MEIS1_01		378	0.1931529	0.78911877	0.81395346	1	1	2700	tags=29%, list=24%, signal=37%
V$HMX1_01	V$HMX1_01		20	0.28973615	0.7885226	0.75	1	1	3991	tags=65%, list=36%, signal=101%
CTTTAAR_UNKNOWN	CTTTAAR_UNKNOWN		445	0.20518142	0.7883427	0.85714287	1	1	2083	tags=23%, list=19%, signal=27%
V$LEF1_Q6	V$LEF1_Q6		126	0.22201265	0.7870701	0.84615386	1	1	2450	tags=27%, list=22%, signal=34%
V$EVI1_03	V$EVI1_03		29	0.29883093	0.78370917	0.77272725	1	1	2254	tags=38%, list=20%, signal=47%
V$ZID_01	V$ZID_01		107	0.19560632	0.7832511	0.9148936	1	1	2012	tags=22%, list=18%, signal=27%
V$PBX1_01	V$PBX1_01		121	0.23884211	0.78174764	0.8055556	1	1	1921	tags=26%, list=17%, signal=31%
AATGTGA,MIR-23A,MIR-23B	AATGTGA,MIR-23A,MIR-23B		213	0.19669008	0.78055984	0.88461536	1	1	2621	tags=28%, list=23%, signal=36%
V$CEBPGAMMA_Q6	V$CEBPGAMMA_Q6		119	0.20816666	0.78000015	0.7826087	1	1	1217	tags=18%, list=11%, signal=20%
V$LBP1_Q6	V$LBP1_Q6		103	0.22720563	0.77978915	0.9189189	1	1	2063	tags=26%, list=18%, signal=32%
CTGYNNCTYTAA_UNKNOWN	CTGYNNCTYTAA_UNKNOWN		37	0.2509417	0.7796378	0.8055556	1	1	2126	tags=32%, list=19%, signal=40%
V$AP4_Q6_01	V$AP4_Q6_01		126	0.22325744	0.77903754	0.85365856	1	1	2869	tags=32%, list=26%, signal=42%
WGTTNNNNNAAA_UNKNOWN	WGTTNNNNNAAA_UNKNOWN		263	0.20751502	0.7759461	0.9230769	1	1	1700	tags=19%, list=15%, signal=22%
V$AR_Q6	V$AR_Q6		108	0.21540174	0.77347094	0.7105263	1	1	2000	tags=22%, list=18%, signal=27%
TCCAGAG,MIR-518C	TCCAGAG,MIR-518C		69	0.21089277	0.7726009	0.7777778	1	1	1521	tags=17%, list=14%, signal=20%
TTAYRTAA_V$E4BP4_01	TTAYRTAA_V$E4BP4_01		107	0.1982682	0.77227074	0.9166667	1	1	2481	tags=28%, list=22%, signal=36%
ATCTTGC,MIR-31	ATCTTGC,MIR-31		33	0.2190078	0.77171874	0.8	1	1	2469	tags=30%, list=22%, signal=39%
YNGTTNNNATT_UNKNOWN	YNGTTNNNATT_UNKNOWN		170	0.22500615	0.77043384	0.875	1	1	1968	tags=25%, list=18%, signal=30%
V$AREB6_04	V$AREB6_04		116	0.22055829	0.7702379	0.8292683	1	1	2175	tags=26%, list=19%, signal=32%
V$MAZ_Q6	V$MAZ_Q6		95	0.19517712	0.7701438	0.88095236	1	1	2607	tags=26%, list=23%, signal=34%
V$CREBP1_Q2	V$CREBP1_Q2		118	0.2058605	0.7677912	0.8095238	1	1	2510	tags=28%, list=22%, signal=36%
V$MYOD_Q6_01	V$MYOD_Q6_01		104	0.23396868	0.76743644	0.73170733	1	1	3277	tags=39%, list=29%, signal=55%
V$TTF1_Q6	V$TTF1_Q6		126	0.21686819	0.76600116	0.9318182	1	1	1192	tags=17%, list=11%, signal=18%
CAGTATT,MIR-200B,MIR-200C,MIR-429	CAGTATT,MIR-200B,MIR-200C,MIR-429		243	0.19245984	0.76542324	0.8913044	1	1	2185	tags=23%, list=20%, signal=29%
V$PAX2_01	V$PAX2_01		20	0.24489914	0.76501393	0.8695652	1	1	3193	tags=35%, list=29%, signal=49%
V$AP4_01	V$AP4_01		133	0.21555336	0.7638218	0.81395346	1	1	1881	tags=23%, list=17%, signal=28%
V$SOX9_B1	V$SOX9_B1		114	0.20793141	0.763485	0.89285713	1	1	2683	tags=26%, list=24%, signal=34%
V$TITF1_Q3	V$TITF1_Q3		118	0.21202366	0.7624841	0.7906977	1	1	1507	tags=20%, list=13%, signal=23%
V$FOXO4_02	V$FOXO4_02		125	0.21995755	0.76236266	0.85106385	1	1	2662	tags=34%, list=24%, signal=44%
CCANNAGRKGGC_UNKNOWN	CCANNAGRKGGC_UNKNOWN		55	0.23680867	0.7603975	0.85714287	1	1	2555	tags=35%, list=23%, signal=45%
V$NKX22_01	V$NKX22_01		79	0.20881188	0.76015115	0.9047619	1	1	1192	tags=18%, list=11%, signal=20%
TAATTA_V$CHX10_01	TAATTA_V$CHX10_01		364	0.21635024	0.7591505	0.8648649	1	1	2616	tags=28%, list=23%, signal=36%
V$TAL1BETAE47_01	V$TAL1BETAE47_01		118	0.23404346	0.75908494	0.85714287	1	1	1968	tags=22%, list=18%, signal=26%
V$SF1_Q6	V$SF1_Q6		127	0.17706944	0.7569564	0.89361703	1	1	2627	tags=26%, list=23%, signal=34%
V$GATA4_Q3	V$GATA4_Q3		113	0.19930206	0.7566394	0.97619045	1	1	1274	tags=16%, list=11%, signal=18%
V$EVI1_04	V$EVI1_04		123	0.19681348	0.75523615	0.89361703	1	1	2401	tags=29%, list=21%, signal=37%
V$CEBPB_02	V$CEBPB_02		137	0.19942334	0.75446635	1	1	1	1840	tags=22%, list=16%, signal=26%
CAGGGTC,MIR-504	CAGGGTC,MIR-504		44	0.21257511	0.7533514	0.77272725	1	1	2098	tags=25%, list=19%, signal=31%
V$ER_Q6_01	V$ER_Q6_01		122	0.2039948	0.7495027	0.85106385	1	1	2851	tags=33%, list=25%, signal=44%
V$TAL1BETAITF2_01	V$TAL1BETAITF2_01		120	0.2245777	0.7488285	0.8181818	1	1	1586	tags=19%, list=14%, signal=22%
V$ZF5_B	V$ZF5_B		117	0.1905499	0.7486475	0.84615386	1	1	2846	tags=29%, list=25%, signal=39%
V$FOXO1_02	V$FOXO1_02		113	0.21289892	0.7480508	0.9361702	1	1	2662	tags=35%, list=24%, signal=45%
V$ER_Q6	V$ER_Q6		140	0.20854342	0.7440631	0.8695652	1	1	2564	tags=29%, list=23%, signal=38%
WWTAAGGC_UNKNOWN	WWTAAGGC_UNKNOWN		73	0.23038828	0.7428043	0.85365856	1	1	2680	tags=29%, list=24%, signal=38%
GTGTCAA,MIR-514	GTGTCAA,MIR-514		28	0.23011066	0.73948467	0.88	1	1	486	tags=11%, list=4%, signal=11%
V$SREBP1_Q6	V$SREBP1_Q6		129	0.20462424	0.73851657	0.84090906	1	1	1939	tags=22%, list=17%, signal=27%
V$AREB6_02	V$AREB6_02		129	0.19784036	0.73833	1	1	1	2096	tags=26%, list=19%, signal=31%
GGATTA_V$PITX2_Q2	GGATTA_V$PITX2_Q2		284	0.20198438	0.73436844	0.9736842	1	1	2565	tags=29%, list=23%, signal=37%
GGARNTKYCCA_UNKNOWN	GGARNTKYCCA_UNKNOWN		36	0.2308006	0.73377216	0.90909094	1	1	2434	tags=33%, list=22%, signal=42%
GGGACCA,MIR-133A,MIR-133B	GGGACCA,MIR-133A,MIR-133B		101	0.17288795	0.73297536	0.87234044	1	1	2543	tags=29%, list=23%, signal=37%
V$SP1_01	V$SP1_01		126	0.17830366	0.73236156	0.9302326	1	1	2686	tags=26%, list=24%, signal=34%
V$AP1_01	V$AP1_01		147	0.20007502	0.7320148	0.9512195	1	1	2367	tags=27%, list=21%, signal=34%
V$TAL1ALPHAE47_01	V$TAL1ALPHAE47_01		119	0.22340101	0.7304601	0.85365856	1	1	2401	tags=28%, list=21%, signal=35%
CAGNWMCNNNGAC_UNKNOWN	CAGNWMCNNNGAC_UNKNOWN		45	0.25571766	0.7295194	0.7916667	1	1	1402	tags=18%, list=13%, signal=20%
TGANNYRGCA_V$TCF11MAFG_01	TGANNYRGCA_V$TCF11MAFG_01		146	0.18028736	0.7289166	0.9318182	1	1	2738	tags=29%, list=24%, signal=38%
YYCATTCAWW_UNKNOWN	YYCATTCAWW_UNKNOWN		91	0.19841932	0.7283664	0.9607843	1	1	3022	tags=33%, list=27%, signal=45%
V$FAC1_01	V$FAC1_01		106	0.200275	0.72811216	0.92	1	1	1253	tags=17%, list=11%, signal=19%
V$CEBP_Q2	V$CEBP_Q2		112	0.19900893	0.72796714	0.9285714	1	1	2063	tags=24%, list=18%, signal=29%
V$XBP1_01	V$XBP1_01		65	0.18577757	0.72736716	0.95555556	1	1	2871	tags=31%, list=26%, signal=41%
TGAYRTCA_V$ATF3_Q6	TGAYRTCA_V$ATF3_Q6		259	0.18807079	0.7244841	0.9285714	1	1	2411	tags=25%, list=22%, signal=31%
V$ZIC2_01	V$ZIC2_01		124	0.20497742	0.7229932	0.84210527	1	1	2502	tags=29%, list=22%, signal=37%
V$CEBPA_01	V$CEBPA_01		119	0.18572283	0.7228887	0.9756098	1	1	2041	tags=21%, list=18%, signal=25%
V$CDPCR1_01	V$CDPCR1_01		59	0.20991597	0.7214968	0.925	1	1	1834	tags=22%, list=16%, signal=26%
V$NFE2_01	V$NFE2_01		138	0.19650052	0.7210318	0.95454544	1	1	2411	tags=25%, list=22%, signal=32%
V$COMP1_01	V$COMP1_01		64	0.22855593	0.71675247	0.9375	1	1	2367	tags=31%, list=21%, signal=39%
V$CEBP_01	V$CEBP_01		120	0.19685376	0.71606636	0.9512195	1	1	2682	tags=33%, list=24%, signal=42%
V$GR_Q6_01	V$GR_Q6_01		129	0.20552167	0.7159162	0.93333334	1	1	2465	tags=29%, list=22%, signal=37%
V$AP1_Q2_01	V$AP1_Q2_01		141	0.18519238	0.7148449	0.95348835	1	1	1968	tags=21%, list=18%, signal=25%
V$SOX5_01	V$SOX5_01		113	0.19675206	0.7105662	0.98	1	1	1241	tags=15%, list=11%, signal=17%
V$PAX8_B	V$PAX8_B		45	0.22458294	0.70823306	0.9230769	1	1	1742	tags=20%, list=16%, signal=24%
V$DBP_Q6	V$DBP_Q6		120	0.20505916	0.70784706	0.97619045	1	1	2621	tags=28%, list=23%, signal=36%
GGCAGTG,MIR-324-3P	GGCAGTG,MIR-324-3P		48	0.2163703	0.707589	0.8604651	1	1	2173	tags=29%, list=19%, signal=36%
ATGTAGC,MIR-221,MIR-222	ATGTAGC,MIR-221,MIR-222		56	0.20618363	0.7068231	0.9230769	1	1	1941	tags=20%, list=17%, signal=24%
V$STAT1_01	V$STAT1_01		37	0.1907139	0.6999101	0.92156863	1	1	2700	tags=30%, list=24%, signal=39%
V$AP1_Q6_01	V$AP1_Q6_01		134	0.20175505	0.697753	1	1	1	2920	tags=34%, list=26%, signal=45%
V$MAZR_01	V$MAZR_01		109	0.18484114	0.6920415	0.9302326	1	1	3179	tags=38%, list=28%, signal=52%
V$RORA1_01	V$RORA1_01		136	0.1853058	0.6888876	0.9285714	1	1	2652	tags=26%, list=24%, signal=34%
AATGGAG,MIR-136	AATGGAG,MIR-136		41	0.21128632	0.68770844	0.9183673	1	1	2730	tags=32%, list=24%, signal=42%
V$AP1_Q6	V$AP1_Q6		130	0.1830349	0.68658614	0.9318182	1	1	2056	tags=22%, list=18%, signal=27%
V$STAT3_02	V$STAT3_02		63	0.19779795	0.6852934	0.95555556	1	1	3076	tags=35%, list=27%, signal=48%
CTGAGCC,MIR-24	CTGAGCC,MIR-24		123	0.16023141	0.683464	0.97727275	1	1	2778	tags=27%, list=25%, signal=35%
V$OSF2_Q6	V$OSF2_Q6		134	0.18290842	0.68066835	0.9756098	1	1	1744	tags=18%, list=16%, signal=21%
V$ERR1_Q2	V$ERR1_Q2		124	0.17285962	0.68043417	0.97727275	1	1	2653	tags=27%, list=24%, signal=36%
ACTGCAG,MIR-17-3P	ACTGCAG,MIR-17-3P		51	0.18435286	0.679259	0.89361703	1	1	1546	tags=16%, list=14%, signal=18%
GTGCCTT,MIR-506	GTGCCTT,MIR-506		359	0.15354817	0.6789084	1	1	1	2826	tags=26%, list=25%, signal=34%
V$CDC5_01	V$CDC5_01		137	0.19362776	0.6774782	1	1	1	1891	tags=21%, list=17%, signal=25%
V$CP2_01	V$CP2_01		132	0.18092287	0.676417	1	1	1	2626	tags=28%, list=23%, signal=36%
TAGCTTT,MIR-9	TAGCTTT,MIR-9		127	0.16809928	0.6760826	0.9782609	1	1	2430	tags=22%, list=22%, signal=28%
YTATTTTNR_V$MEF2_02	YTATTTTNR_V$MEF2_02		334	0.19610246	0.67404443	0.9512195	1	1	2531	tags=28%, list=23%, signal=36%
CCTGCTG,MIR-214	CCTGCTG,MIR-214		117	0.1590726	0.6739432	0.97727275	0.9986047	1	1616	tags=15%, list=14%, signal=17%
YGTCCTTGR_UNKNOWN	YGTCCTTGR_UNKNOWN		43	0.19131294	0.6718417	0.8684211	0.9978638	1	2340	tags=26%, list=21%, signal=32%
V$ZF5_01	V$ZF5_01		123	0.1679154	0.6708375	0.875	0.997924	1	2492	tags=22%, list=22%, signal=28%
V$ETS1_B	V$ETS1_B		128	0.18467088	0.6683964	1	0.9978397	1	2267	tags=21%, list=20%, signal=26%
V$HIF1_Q3	V$HIF1_Q3		116	0.15883298	0.6670912	0.9591837	0.9960846	1	2749	tags=25%, list=25%, signal=33%
V$AREB6_03	V$AREB6_03		111	0.17706203	0.66543245	1	0.9955171	1	2399	tags=21%, list=21%, signal=26%
V$MYOD_Q6	V$MYOD_Q6		113	0.21636601	0.66379386	1	0.994897	1	2510	tags=30%, list=22%, signal=38%
V$E2F_Q2	V$E2F_Q2		79	0.17030156	0.66143984	0.9574468	0.9946714	1	1592	tags=16%, list=14%, signal=19%
WCTCNATGGY_UNKNOWN	WCTCNATGGY_UNKNOWN		30	0.19299296	0.6610828	0.9183673	0.9923673	1	1897	tags=17%, list=17%, signal=20%
V$MYB_Q5_01	V$MYB_Q5_01		116	0.1844599	0.6597723	1	0.9908079	1	2613	tags=28%, list=23%, signal=36%
V$ZIC1_01	V$ZIC1_01		124	0.19507402	0.6584816	0.925	0.9896848	1	2441	tags=27%, list=22%, signal=34%
V$SMAD_Q6	V$SMAD_Q6		128	0.16060932	0.65753675	1	0.98783207	1	2505	tags=23%, list=22%, signal=30%
V$USF_02	V$USF_02		121	0.15164754	0.65685165	0.9791667	0.98601925	1	2072	tags=19%, list=19%, signal=23%
ACTGCCT,MIR-34B	ACTGCCT,MIR-34B		111	0.16103168	0.6552484	0.9777778	0.9848755	1	2884	tags=31%, list=26%, signal=41%
V$AP2_Q3	V$AP2_Q3		130	0.1714472	0.6457117	0.9722222	0.99016494	1	2542	tags=26%, list=23%, signal=33%
V$NRSF_01	V$NRSF_01		52	0.24646015	0.6456231	0.8863636	0.9878411	1	2492	tags=31%, list=22%, signal=39%
V$IRF2_01	V$IRF2_01		55	0.2086221	0.6390844	0.92	0.99120283	1	2760	tags=31%, list=25%, signal=41%
ARGGGTTAA_UNKNOWN	ARGGGTTAA_UNKNOWN		69	0.17015192	0.63882035	1	0.98893267	1	1834	tags=20%, list=16%, signal=24%
V$ATF3_Q6	V$ATF3_Q6		117	0.1598124	0.63430613	1	0.9908393	1	2762	tags=27%, list=25%, signal=36%
CCCNNNNNNAAGWT_UNKNOWN	CCCNNNNNNAAGWT_UNKNOWN		53	0.16087091	0.6229552	0.97727275	0.99527586	1	2096	tags=19%, list=19%, signal=23%
V$CDPCR3HD_01	V$CDPCR3HD_01		112	0.16985899	0.61767626	1	0.99462056	1	2683	tags=28%, list=24%, signal=36%
V$CREB_Q4	V$CREB_Q4		115	0.16299216	0.6062059	1	0.9968379	1	3692	tags=42%, list=33%, signal=62%
TAGAACC,MIR-182	TAGAACC,MIR-182		18	0.19886628	0.60442775	0.9607843	0.9951185	1	2162	tags=22%, list=19%, signal=27%
TCCCCAC,MIR-491	TCCCCAC,MIR-491		31	0.18362813	0.5977828	1	0.99649924	1	2272	tags=19%, list=20%, signal=24%
CTATGCA,MIR-153	CTATGCA,MIR-153		107	0.15452711	0.59658515	1	0.99455386	1	662	tags=7%, list=6%, signal=8%
WCAANNNYCAG_UNKNOWN	WCAANNNYCAG_UNKNOWN		121	0.13177328	0.5933846	1	0.993501	1	2637	tags=23%, list=24%, signal=30%
V$SRF_01	V$SRF_01		37	0.21178344	0.58921266	0.97727275	0.99273455	1	1066	tags=14%, list=10%, signal=15%
V$MYOGENIN_Q6	V$MYOGENIN_Q6		112	0.17689471	0.58724236	1	0.9909399	1	2028	tags=22%, list=18%, signal=27%
GGTGTGT,MIR-329	GGTGTGT,MIR-329		44	0.16699605	0.58607626	1	0.98905283	1	2253	tags=20%, list=20%, signal=26%
V$MYB_Q3	V$MYB_Q3		111	0.1568363	0.5816224	1	0.9877771	1	3085	tags=32%, list=28%, signal=43%
V$TAXCREB_02	V$TAXCREB_02		15	0.24746759	0.57581085	0.94871795	0.98681915	1	2470	tags=27%, list=22%, signal=34%
GTCAGGA,MIR-378	GTCAGGA,MIR-378		28	0.17985815	0.57064015	0.9791667	0.9866636	1	2708	tags=32%, list=24%, signal=42%
V$CREB_Q2	V$CREB_Q2		124	0.14051545	0.5583436	1	0.9875385	1	2564	tags=23%, list=23%, signal=29%
