# Supplementary material for: A genomic analysis of mouse models of breast cancer reveals molecular features of mouse models and relationships to human breast cancer
Source: Breast Cancer Res. 2014 Jun 5;16(3):R59. doi: 10.1186/bcr3672 (PMC4078930; doi:10.1186/bcr3672)
Supplement: Additional file 11 — GSEA for mouse models compared to all other models or to mammary gland development. Listed by model. [file bcr3672-S11.zip › AdditionalFile11/p53_T121/Vs_other_models/C6/Downregulated_in_p53T121_vs_otherModels.txt]

NAME	GS<br> follow link to MSigDB	GS DETAILS	SIZE	ES	NES	NOM p-val	FDR q-val	FWER p-val	RANK AT MAX	LEADING EDGE
SIRNA_EIF4GI_DN	SIRNA_EIF4GI_DN	Details ...	50	-0.4893362	-1.6800919	0.008264462	0.20830144	0.193	2699	tags=50%, list=24%, signal=66%
TBK1.DN.48HRS_DN	TBK1.DN.48HRS_DN	Details ...	39	-0.43171257	-1.4589391	0.039215688	1	0.632	2231	tags=38%, list=20%, signal=48%
PDGF_UP.V1_UP	PDGF_UP.V1_UP	Details ...	85	-0.3761511	-1.4550271	0.040145986	0.7245286	0.637	2825	tags=41%, list=25%, signal=55%
GCNP_SHH_UP_LATE.V1_UP	GCNP_SHH_UP_LATE.V1_UP	Details ...	121	-0.39316973	-1.4415519	0.07358491	0.60712177	0.658	2337	tags=38%, list=21%, signal=48%
E2F1_UP.V1_UP	E2F1_UP.V1_UP	Details ...	113	-0.37748724	-1.3838898	0.0992647	0.761694	0.75	2337	tags=36%, list=21%, signal=45%
CSR_LATE_UP.V1_UP	CSR_LATE_UP.V1_UP	Details ...	107	-0.3873858	-1.3622824	0.12966602	0.7421668	0.772	2925	tags=43%, list=26%, signal=58%
GCNP_SHH_UP_EARLY.V1_UP	GCNP_SHH_UP_EARLY.V1_UP	Details ...	114	-0.32312277	-1.2452252	0.19615385	1	0.877	3030	tags=37%, list=27%, signal=50%
TBK1.DF_DN	TBK1.DF_DN	Details ...	157	-0.3143088	-1.2116702	0.1970534	1	0.9	3296	tags=40%, list=29%, signal=56%
ERB2_UP.V1_DN	ERB2_UP.V1_DN	Details ...	92	-0.3445476	-1.1778492	0.243762	1	0.914	2233	tags=28%, list=20%, signal=35%
PRC2_EZH2_UP.V1_UP	PRC2_EZH2_UP.V1_UP	Details ...	112	-0.31738907	-1.1491404	0.22344323	1	0.925	1825	tags=28%, list=16%, signal=33%
HOXA9_DN.V1_DN	HOXA9_DN.V1_DN	Details ...	111	-0.31411752	-1.1465648	0.23327306	1	0.928	2833	tags=35%, list=25%, signal=47%
SRC_UP.V1_DN	SRC_UP.V1_DN	Details ...	81	-0.35474598	-1.1412503	0.24514991	1	0.929	2345	tags=35%, list=21%, signal=43%
PIGF_UP.V1_UP	PIGF_UP.V1_UP	Details ...	94	-0.3162032	-1.112981	0.29981378	1	0.941	2699	tags=37%, list=24%, signal=49%
TBK1.DN.48HRS_UP	TBK1.DN.48HRS_UP	Details ...	34	-0.31565285	-1.0877273	0.31558937	1	0.95	3604	tags=47%, list=32%, signal=69%
RPS14_DN.V1_DN	RPS14_DN.V1_DN	Details ...	101	-0.31016895	-1.0820428	0.34942085	1	0.952	1385	tags=21%, list=12%, signal=24%
PRC2_EDD_UP.V1_UP	PRC2_EDD_UP.V1_UP	Details ...	111	-0.28066427	-1.0203077	0.43233082	1	0.968	1852	tags=25%, list=17%, signal=30%
VEGF_A_UP.V1_DN	VEGF_A_UP.V1_DN	Details ...	122	-0.28398135	-0.98961794	0.47328246	1	0.975	2208	tags=30%, list=20%, signal=37%
PDGF_ERK_DN.V1_UP	PDGF_ERK_DN.V1_UP	Details ...	81	-0.28357384	-0.9865187	0.46950093	1	0.975	1735	tags=21%, list=15%, signal=25%
CAHOY_OLIGODENDROCUTIC	CAHOY_OLIGODENDROCUTIC	Details ...	52	-0.29718652	-0.97885495	0.48214287	1	0.976	2026	tags=29%, list=18%, signal=35%
TBK1.DF_UP	TBK1.DF_UP	Details ...	166	-0.26830375	-0.97214144	0.48554912	1	0.979	2408	tags=28%, list=22%, signal=36%
CAMP_UP.V1_UP	CAMP_UP.V1_UP		123	-0.22005285	-0.95443416	0.5019455	1	0.98	2844	tags=27%, list=25%, signal=36%
RB_DN.V1_UP	RB_DN.V1_UP		95	-0.25829953	-0.9505499	0.53846157	1	0.981	2816	tags=29%, list=25%, signal=39%
EGFR_UP.V1_DN	EGFR_UP.V1_DN		105	-0.27726492	-0.943248	0.5774135	1	0.981	1513	tags=23%, list=14%, signal=26%
ESC_V6.5_UP_EARLY.V1_UP	ESC_V6.5_UP_EARLY.V1_UP		118	-0.2706227	-0.91179144	0.5992844	1	0.984	1662	tags=25%, list=15%, signal=29%
P53_DN.V2_DN	P53_DN.V2_DN		99	-0.2802497	-0.9076932	0.60787994	1	0.985	1743	tags=25%, list=16%, signal=30%
CSR_EARLY_UP.V1_UP	CSR_EARLY_UP.V1_UP		98	-0.25111222	-0.9033521	0.560219	1	0.986	1686	tags=20%, list=15%, signal=24%
NRL_DN.V1_UP	NRL_DN.V1_UP		111	-0.25668842	-0.8884016	0.6514599	1	0.987	2297	tags=28%, list=21%, signal=35%
RB_P107_DN.V1_UP	RB_P107_DN.V1_UP		109	-0.29867545	-0.8792871	0.6230159	1	0.988	2187	tags=28%, list=20%, signal=35%
BCAT.100_UP.V1_UP	BCAT.100_UP.V1_UP		32	-0.3205464	-0.87584096	0.66370106	1	0.988	1807	tags=31%, list=16%, signal=37%
DCA_UP.V1_UP	DCA_UP.V1_UP		86	-0.2680925	-0.8729034	0.66972476	1	0.988	1476	tags=17%, list=13%, signal=20%
MEK_UP.V1_UP	MEK_UP.V1_UP		124	-0.27114564	-0.86420083	0.69961977	1	0.99	1179	tags=18%, list=11%, signal=20%
HOXA9_DN.V1_UP	HOXA9_DN.V1_UP		90	-0.2776069	-0.85867894	0.66011786	1	0.99	1110	tags=17%, list=10%, signal=18%
BMI1_DN_MEL18_DN.V1_UP	BMI1_DN_MEL18_DN.V1_UP		99	-0.30193785	-0.85691833	0.6863799	1	0.99	954	tags=18%, list=9%, signal=20%
LTE2_UP.V1_DN	LTE2_UP.V1_DN		111	-0.28660926	-0.85201275	0.6979742	1	0.99	1571	tags=22%, list=14%, signal=25%
RAF_UP.V1_UP	RAF_UP.V1_UP		123	-0.25658938	-0.849405	0.7481752	1	0.991	1657	tags=20%, list=15%, signal=23%
AKT_UP.V1_UP	AKT_UP.V1_UP		118	-0.25749713	-0.8463429	0.712204	1	0.991	1168	tags=17%, list=10%, signal=19%
RB_DN.V1_DN	RB_DN.V1_DN		86	-0.27706304	-0.8401418	0.6838235	1	0.994	2543	tags=29%, list=23%, signal=37%
RB_P130_DN.V1_DN	RB_P130_DN.V1_DN		81	-0.25273636	-0.83356774	0.6666667	1	0.994	2447	tags=25%, list=22%, signal=31%
CRX_NRL_DN.V1_DN	CRX_NRL_DN.V1_DN		92	-0.256332	-0.8310806	0.76637167	1	0.994	1479	tags=22%, list=13%, signal=25%
CAMP_UP.V1_DN	CAMP_UP.V1_DN		116	-0.23445189	-0.8245052	0.7084112	1	0.994	3211	tags=35%, list=29%, signal=49%
MTOR_UP.N4.V1_UP	MTOR_UP.N4.V1_UP		130	-0.21376383	-0.82046443	0.78664196	1	0.995	2892	tags=35%, list=26%, signal=46%
TGFB_UP.V1_DN	TGFB_UP.V1_DN		108	-0.23192966	-0.79860526	0.84810126	1	0.995	1948	tags=23%, list=17%, signal=28%
NFE2L2.V2	NFE2L2.V2		212	-0.22841164	-0.79348326	0.8592058	1	0.995	1152	tags=16%, list=10%, signal=17%
SIRNA_EIF4GI_UP	SIRNA_EIF4GI_UP		65	-0.22584316	-0.7933999	0.7473684	1	0.995	2068	tags=22%, list=18%, signal=26%
MTOR_UP.N4.V1_DN	MTOR_UP.N4.V1_DN		82	-0.21318538	-0.79054046	0.7788104	1	0.995	1694	tags=20%, list=15%, signal=23%
ERB2_UP.V1_UP	ERB2_UP.V1_UP		118	-0.22738373	-0.7881369	0.8330134	1	0.995	1850	tags=21%, list=17%, signal=25%
MYC_UP.V1_UP	MYC_UP.V1_UP		82	-0.21539897	-0.78681356	0.8185255	1	0.995	2216	tags=26%, list=20%, signal=32%
EIF4E_UP	EIF4E_UP		52	-0.21943961	-0.7715101	0.79646015	1	0.995	3880	tags=44%, list=35%, signal=67%
IL15_UP.V1_UP	IL15_UP.V1_UP		103	-0.22334641	-0.7703129	0.82994455	1	0.995	1450	tags=18%, list=13%, signal=21%
CRX_NRL_DN.V1_UP	CRX_NRL_DN.V1_UP		109	-0.22889225	-0.7651018	0.8717949	1	0.995	1269	tags=18%, list=11%, signal=20%
AKT_UP_MTOR_DN.V1_DN	AKT_UP_MTOR_DN.V1_DN		138	-0.22309455	-0.76507604	0.8508604	1	0.995	2411	tags=28%, list=22%, signal=35%
MEK_UP.V1_DN	MEK_UP.V1_DN		98	-0.22711252	-0.7650103	0.8152985	1	0.995	1660	tags=16%, list=15%, signal=19%
KRAS.DF.V1_UP	KRAS.DF.V1_UP		123	-0.24150516	-0.76298445	0.81328547	1	0.995	1866	tags=23%, list=17%, signal=27%
PTEN_DN.V2_DN	PTEN_DN.V2_DN		77	-0.22708744	-0.75373673	0.8733205	1	0.996	1764	tags=21%, list=16%, signal=24%
EIF4E_DN	EIF4E_DN		44	-0.24189441	-0.7407334	0.8474904	1	0.997	1245	tags=20%, list=11%, signal=23%
MTOR_UP.V1_UP	MTOR_UP.V1_UP		121	-0.21191117	-0.73275024	0.8937729	1	0.997	3236	tags=39%, list=29%, signal=54%
LTE2_UP.V1_UP	LTE2_UP.V1_UP		120	-0.20869666	-0.7288905	0.91351354	1	0.997	2207	tags=21%, list=20%, signal=26%
IL2_UP.V1_UP	IL2_UP.V1_UP		102	-0.2194128	-0.7287514	0.9174312	1	0.997	955	tags=13%, list=9%, signal=14%
ATF2_UP.V1_UP	ATF2_UP.V1_UP		107	-0.22359256	-0.7267131	0.9351351	1	0.997	1959	tags=27%, list=17%, signal=33%
EGFR_UP.V1_UP	EGFR_UP.V1_UP		121	-0.23120223	-0.7253717	0.9052823	1	0.997	1642	tags=20%, list=15%, signal=23%
CORDENONSI_YAP_CONSERVED_SIGNATURE	CORDENONSI_YAP_CONSERVED_SIGNATURE		42	-0.2635075	-0.71806306	0.8458498	1	0.997	2400	tags=29%, list=21%, signal=36%
ESC_V6.5_UP_LATE.V1_UP	ESC_V6.5_UP_LATE.V1_UP		135	-0.21688057	-0.70389	0.95395947	1	0.998	1986	tags=24%, list=18%, signal=29%
AKT_UP_MTOR_DN.V1_UP	AKT_UP_MTOR_DN.V1_UP		127	-0.21243027	-0.7010936	0.946593	1	0.998	2402	tags=25%, list=21%, signal=32%
P53_DN.V1_UP	P53_DN.V1_UP		114	-0.22560161	-0.70032066	0.9363296	1	0.998	1360	tags=16%, list=12%, signal=18%
MYC_UP.V1_DN	MYC_UP.V1_DN		58	-0.24157542	-0.6983815	0.9285714	1	0.998	2165	tags=26%, list=19%, signal=32%
CAHOY_ASTROGLIAL	CAHOY_ASTROGLIAL		64	-0.25264388	-0.6953254	0.89543724	1	0.998	1871	tags=27%, list=17%, signal=32%
BCAT_BILD_ET_AL_DN	BCAT_BILD_ET_AL_DN		22	-0.21685569	-0.6873055	0.8810811	1	0.998	3974	tags=45%, list=35%, signal=70%
DCA_UP.V1_DN	DCA_UP.V1_DN		81	-0.19847351	-0.68256146	0.9423792	1	0.999	2841	tags=31%, list=25%, signal=41%
NRL_DN.V1_DN	NRL_DN.V1_DN		91	-0.19633304	-0.6605381	0.99067163	1	0.999	937	tags=12%, list=8%, signal=13%
RB_P130_DN.V1_UP	RB_P130_DN.V1_UP		101	-0.19488025	-0.6573541	0.9712092	1	0.999	2431	tags=26%, list=22%, signal=33%
YAP1_UP	YAP1_UP		23	-0.21126047	-0.65693444	0.9092664	1	0.999	110	tags=4%, list=1%, signal=4%
ESC_J1_UP_EARLY.V1_UP	ESC_J1_UP_EARLY.V1_UP		119	-0.18578373	-0.64580375	0.99274045	1	1	2423	tags=25%, list=22%, signal=32%
E2F3_UP.V1_UP	E2F3_UP.V1_UP		100	-0.19305138	-0.64423144	0.9932088	1	1	2654	tags=27%, list=24%, signal=35%
STK33_NOMO_DN	STK33_NOMO_DN		122	-0.18463016	-0.6325415	0.9925373	1	1	1323	tags=15%, list=12%, signal=17%
ATF2_S_UP.V1_UP	ATF2_S_UP.V1_UP		108	-0.20165336	-0.61372757	0.99285716	1	1	2399	tags=25%, list=21%, signal=32%
CSR_EARLY_UP.V1_DN	CSR_EARLY_UP.V1_DN		59	-0.18305914	-0.60034114	0.99604744	1	1	2636	tags=25%, list=24%, signal=33%
ATF2_UP.V1_DN	ATF2_UP.V1_DN		113	-0.19470471	-0.592378	1	1	1	1317	tags=15%, list=12%, signal=17%
STK33_DN	STK33_DN		115	-0.16761942	-0.5758056	0.9981752	0.9970715	1	2649	tags=23%, list=24%, signal=29%
STK33_UP	STK33_UP		129	-0.17121255	-0.52666074	0.9981132	0.9951447	1	2521	tags=25%, list=23%, signal=32%
