# Supplementary material for: A genomic analysis of mouse models of breast cancer reveals molecular features of mouse models and relationships to human breast cancer
Source: Breast Cancer Res. 2014 Jun 5;16(3):R59. doi: 10.1186/bcr3672 (PMC4078930; doi:10.1186/bcr3672)
Supplement: Additional file 11 — GSEA for mouse models compared to all other models or to mammary gland development. Listed by model. [file bcr3672-S11.zip › AdditionalFile11/p53_T121/Vs_other_models/C6/Upregulated_in_p53T121_vs_otherModels.txt]

NAME	GS<br> follow link to MSigDB	GS DETAILS	SIZE	ES	NES	NOM p-val	FDR q-val	FWER p-val	RANK AT MAX	LEADING EDGE
KRAS.LUNG.BREAST_UP.V1_DN	KRAS.LUNG.BREAST_UP.V1_DN	Details ...	72	0.48534548	1.4200497	0.04477612	1	0.633	1839	tags=46%, list=16%, signal=54%
KRAS.50_UP.V1_DN	KRAS.50_UP.V1_DN	Details ...	23	0.5407458	1.3231552	0.13675214	1	0.766	2897	tags=52%, list=26%, signal=70%
GLI1_UP.V1_UP	GLI1_UP.V1_UP	Details ...	16	0.47332942	1.3049724	0.19421488	1	0.784	1718	tags=31%, list=15%, signal=37%
KRAS.600.LUNG.BREAST_UP.V1_DN	KRAS.600.LUNG.BREAST_UP.V1_DN	Details ...	140	0.42486662	1.2957476	0.10786517	1	0.797	1839	tags=40%, list=16%, signal=47%
KRAS.PROSTATE_UP.V1_UP	KRAS.PROSTATE_UP.V1_UP	Details ...	77	0.41110414	1.213381	0.1724138	1	0.86	2734	tags=45%, list=24%, signal=60%
JNK_DN.V1_UP	JNK_DN.V1_UP	Details ...	109	0.377278	1.2103741	0.19026549	1	0.861	2406	tags=40%, list=21%, signal=51%
NOTCH_DN.V1_DN	NOTCH_DN.V1_DN	Details ...	110	0.38488305	1.1935378	0.19101124	1	0.875	2185	tags=39%, list=20%, signal=48%
KRAS.300_UP.V1_DN	KRAS.300_UP.V1_DN	Details ...	74	0.39892283	1.1884907	0.20417634	1	0.881	1964	tags=35%, list=18%, signal=42%
KRAS.KIDNEY_UP.V1_DN	KRAS.KIDNEY_UP.V1_DN	Details ...	78	0.39990819	1.1743683	0.25110132	1	0.892	2545	tags=46%, list=23%, signal=59%
PKCA_DN.V1_UP	PKCA_DN.V1_UP	Details ...	115	0.38783562	1.1664718	0.22323462	1	0.896	2084	tags=38%, list=19%, signal=47%
BCAT_GDS748_DN	BCAT_GDS748_DN	Details ...	22	0.37253594	1.1527427	0.27128714	1	0.899	2584	tags=41%, list=23%, signal=53%
KRAS.BREAST_UP.V1_UP	KRAS.BREAST_UP.V1_UP	Details ...	74	0.40828606	1.151525	0.26363635	1	0.899	2089	tags=42%, list=19%, signal=51%
WNT_UP.V1_DN	WNT_UP.V1_DN	Details ...	122	0.34233186	1.136767	0.24454148	1	0.908	2066	tags=34%, list=18%, signal=41%
YAP1_DN	YAP1_DN	Details ...	24	0.37199524	1.0992509	0.31027254	1	0.927	4052	tags=63%, list=36%, signal=98%
IL15_UP.V1_DN	IL15_UP.V1_DN	Details ...	88	0.35227126	1.0979935	0.2960373	1	0.927	2583	tags=35%, list=23%, signal=45%
JAK2_DN.V1_UP	JAK2_DN.V1_UP	Details ...	87	0.35859123	1.0972841	0.32876712	1	0.929	2038	tags=34%, list=18%, signal=42%
KRAS.600_UP.V1_DN	KRAS.600_UP.V1_DN	Details ...	150	0.34177265	1.0748957	0.32426304	1	0.937	2519	tags=39%, list=22%, signal=50%
KRAS.AMP.LUNG_UP.V1_DN	KRAS.AMP.LUNG_UP.V1_DN	Details ...	74	0.34434706	1.0745733	0.35281837	1	0.937	1920	tags=35%, list=17%, signal=42%
BRCA1_DN.V1_UP	BRCA1_DN.V1_UP	Details ...	70	0.37855533	1.0643651	0.36755648	1	0.941	1645	tags=36%, list=15%, signal=42%
CTIP_DN.V1_UP	CTIP_DN.V1_UP	Details ...	70	0.3727728	1.058033	0.3809524	1	0.941	1655	tags=30%, list=15%, signal=35%
RAPA_EARLY_UP.V1_DN	RAPA_EARLY_UP.V1_DN		110	0.28109813	1.0503006	0.34549356	1	0.944	2505	tags=33%, list=22%, signal=42%
ESC_J1_UP_LATE.V1_DN	ESC_J1_UP_LATE.V1_DN		133	0.29271483	1.0364807	0.37671232	1	0.946	1496	tags=23%, list=13%, signal=27%
CYCLIN_D1_UP.V1_UP	CYCLIN_D1_UP.V1_UP		123	0.29362035	1.0311157	0.40044743	1	0.948	3182	tags=44%, list=28%, signal=61%
RELA_DN.V1_DN	RELA_DN.V1_DN		95	0.343591	1.0292276	0.42543858	1	0.95	3054	tags=46%, list=27%, signal=63%
ESC_J1_UP_EARLY.V1_DN	ESC_J1_UP_EARLY.V1_DN		124	0.2899611	1.0287403	0.40576497	1	0.951	1486	tags=25%, list=13%, signal=29%
KRAS.50_UP.V1_UP	KRAS.50_UP.V1_UP		31	0.39922878	1.0278736	0.42887932	1	0.951	2262	tags=42%, list=20%, signal=52%
IL2_UP.V1_DN	IL2_UP.V1_DN		99	0.31900328	0.9987316	0.47216037	1	0.959	2367	tags=35%, list=21%, signal=44%
IL21_UP.V1_DN	IL21_UP.V1_DN		94	0.3299191	0.99694484	0.4398148	1	0.96	2126	tags=30%, list=19%, signal=36%
SRC_UP.V1_UP	SRC_UP.V1_UP		76	0.3029726	0.99606514	0.45454547	1	0.963	2655	tags=39%, list=24%, signal=51%
WNT_UP.V1_UP	WNT_UP.V1_UP		133	0.2994249	0.99324995	0.4783599	1	0.963	2795	tags=44%, list=25%, signal=57%
CAHOY_ASTROCYTIC	CAHOY_ASTROCYTIC		57	0.3237238	0.9899618	0.47948164	1	0.963	2052	tags=30%, list=18%, signal=36%
KRAS.PROSTATE_UP.V1_DN	KRAS.PROSTATE_UP.V1_DN		80	0.34038073	0.97762704	0.48847926	1	0.965	2294	tags=36%, list=20%, signal=45%
CTIP_DN.V1_DN	CTIP_DN.V1_DN		71	0.2879966	0.9597572	0.5311778	1	0.969	1898	tags=28%, list=17%, signal=34%
PRC2_EZH2_UP.V1_DN	PRC2_EZH2_UP.V1_DN		112	0.30373135	0.94947284	0.5143488	1	0.971	2795	tags=42%, list=25%, signal=55%
KRAS.600_UP.V1_UP	KRAS.600_UP.V1_UP		149	0.3103115	0.94888824	0.53674835	1	0.972	2283	tags=37%, list=20%, signal=46%
PRC1_BMI_UP.V1_UP	PRC1_BMI_UP.V1_UP		99	0.28186044	0.9466383	0.52473116	1	0.972	1861	tags=25%, list=17%, signal=30%
KRAS.LUNG.BREAST_UP.V1_UP	KRAS.LUNG.BREAST_UP.V1_UP		73	0.33745673	0.9443606	0.53968257	1	0.973	2133	tags=37%, list=19%, signal=45%
PRC2_SUZ12_UP.V1_UP	PRC2_SUZ12_UP.V1_UP		114	0.2891842	0.9423699	0.5595506	1	0.973	2039	tags=29%, list=18%, signal=35%
RAPA_EARLY_UP.V1_UP	RAPA_EARLY_UP.V1_UP		105	0.26616326	0.9336439	0.5382883	1	0.974	1917	tags=25%, list=17%, signal=30%
KRAS.BREAST_UP.V1_DN	KRAS.BREAST_UP.V1_DN		77	0.29572636	0.92941624	0.5770925	1	0.974	1921	tags=30%, list=17%, signal=36%
KRAS.LUNG_UP.V1_DN	KRAS.LUNG_UP.V1_DN		75	0.31805155	0.92929816	0.5377778	1	0.974	1916	tags=32%, list=17%, signal=38%
ATM_DN.V1_UP	ATM_DN.V1_UP		90	0.31958395	0.92269963	0.57391304	1	0.975	2910	tags=47%, list=26%, signal=63%
ATM_DN.V1_DN	ATM_DN.V1_DN		86	0.30104285	0.91988766	0.57596374	1	0.977	2250	tags=36%, list=20%, signal=45%
E2F1_UP.V1_DN	E2F1_UP.V1_DN		129	0.28352165	0.9180973	0.57563025	1	0.977	1647	tags=25%, list=15%, signal=29%
NOTCH_DN.V1_UP	NOTCH_DN.V1_UP		98	0.27744052	0.9163117	0.56236327	1	0.977	2428	tags=36%, list=22%, signal=45%
SNF5_DN.V1_UP	SNF5_DN.V1_UP		134	0.2918499	0.9134413	0.5714286	1	0.977	1756	tags=30%, list=16%, signal=35%
MTOR_UP.V1_DN	MTOR_UP.V1_DN		134	0.26715448	0.90147436	0.615222	1	0.978	2664	tags=36%, list=24%, signal=46%
CAHOY_NEURONAL	CAHOY_NEURONAL		56	0.3358992	0.89838403	0.60737526	1	0.978	2564	tags=43%, list=23%, signal=55%
PRC2_EDD_UP.V1_DN	PRC2_EDD_UP.V1_DN		106	0.25907218	0.8787203	0.6917808	1	0.982	2190	tags=29%, list=20%, signal=36%
PRC2_SUZ12_UP.V1_DN	PRC2_SUZ12_UP.V1_DN		100	0.27571324	0.8771085	0.6484716	1	0.982	2587	tags=40%, list=23%, signal=52%
AKT_UP.V1_DN	AKT_UP.V1_DN		138	0.27298415	0.86687994	0.662	1	0.984	2425	tags=36%, list=22%, signal=46%
LEF1_UP.V1_UP	LEF1_UP.V1_UP		124	0.28328356	0.8649858	0.6921444	1	0.984	1991	tags=31%, list=18%, signal=37%
ALK_DN.V1_DN	ALK_DN.V1_DN		73	0.2904518	0.8640923	0.6689038	1	0.984	1652	tags=25%, list=15%, signal=29%
VEGF_A_UP.V1_UP	VEGF_A_UP.V1_UP		115	0.26893127	0.86343277	0.69162995	1	0.985	2132	tags=33%, list=19%, signal=40%
KRAS.600.LUNG.BREAST_UP.V1_UP	KRAS.600.LUNG.BREAST_UP.V1_UP		142	0.29230472	0.8626987	0.65426695	1	0.985	2133	tags=35%, list=19%, signal=42%
BMI1_DN.V1_UP	BMI1_DN.V1_UP		102	0.28827968	0.8532886	0.6814346	1	0.985	1861	tags=27%, list=17%, signal=33%
CYCLIN_D1_UP.V1_DN	CYCLIN_D1_UP.V1_DN		125	0.23070368	0.8393491	0.7048055	1	0.987	2293	tags=26%, list=20%, signal=33%
ALK_DN.V1_UP	ALK_DN.V1_UP		89	0.27869338	0.83908707	0.73752713	1	0.987	2732	tags=37%, list=24%, signal=49%
IL21_UP.V1_UP	IL21_UP.V1_UP		118	0.27041414	0.83749455	0.7303371	1	0.987	2621	tags=35%, list=23%, signal=45%
PTEN_DN.V1_UP	PTEN_DN.V1_UP		101	0.27124563	0.8371869	0.7654867	1	0.987	2757	tags=36%, list=25%, signal=47%
CSR_LATE_UP.V1_DN	CSR_LATE_UP.V1_DN		74	0.2631734	0.83676326	0.73706007	1	0.987	1824	tags=24%, list=16%, signal=29%
CYCLIN_D1_KE_.V1_DN	CYCLIN_D1_KE_.V1_DN		124	0.25403756	0.8328313	0.7420091	1	0.988	1867	tags=26%, list=17%, signal=31%
PRC1_BMI_UP.V1_DN	PRC1_BMI_UP.V1_DN		95	0.25469503	0.82901317	0.7842697	1	0.988	2301	tags=35%, list=21%, signal=43%
RPS14_DN.V1_UP	RPS14_DN.V1_UP		113	0.30012566	0.82520163	0.66322315	1	0.988	1892	tags=27%, list=17%, signal=32%
GCNP_SHH_UP_LATE.V1_DN	GCNP_SHH_UP_LATE.V1_DN		137	0.21585122	0.8152234	0.80536914	1	0.989	2242	tags=25%, list=20%, signal=31%
KRAS.300_UP.V1_UP	KRAS.300_UP.V1_UP		80	0.28057966	0.81275445	0.80898875	1	0.989	2114	tags=34%, list=19%, signal=41%
BRCA1_DN.V1_DN	BRCA1_DN.V1_DN		70	0.2570811	0.8116517	0.75427353	1	0.989	2582	tags=31%, list=23%, signal=41%
CRX_DN.V1_DN	CRX_DN.V1_DN		113	0.23450412	0.8111157	0.76508623	1	0.989	2136	tags=28%, list=19%, signal=35%
PDGF_UP.V1_DN	PDGF_UP.V1_DN		70	0.2660626	0.8108787	0.76651984	1	0.989	2734	tags=36%, list=24%, signal=47%
TGFB_UP.V1_UP	TGFB_UP.V1_UP		111	0.24978347	0.8101804	0.75877196	1	0.989	1448	tags=23%, list=13%, signal=26%
KRAS.AMP.LUNG_UP.V1_UP	KRAS.AMP.LUNG_UP.V1_UP		67	0.30569497	0.808942	0.6868009	1	0.99	2598	tags=43%, list=23%, signal=56%
KRAS.LUNG_UP.V1_UP	KRAS.LUNG_UP.V1_UP		68	0.28373986	0.8060473	0.78289473	1	0.99	1898	tags=26%, list=17%, signal=32%
RELA_DN.V1_UP	RELA_DN.V1_UP		86	0.24040061	0.80497277	0.8202247	1	0.99	1806	tags=23%, list=16%, signal=28%
KRAS.DF.V1_DN	KRAS.DF.V1_DN		102	0.23490568	0.803672	0.8306636	1	0.99	2618	tags=30%, list=23%, signal=39%
PTEN_DN.V2_UP	PTEN_DN.V2_UP		70	0.252786	0.79740626	0.81759655	1	0.991	1719	tags=21%, list=15%, signal=25%
PTEN_DN.V1_DN	PTEN_DN.V1_DN		84	0.2584154	0.79017115	0.8201285	1	0.992	2000	tags=32%, list=18%, signal=39%
JNK_DN.V1_DN	JNK_DN.V1_DN		115	0.24208757	0.7878756	0.8173913	1	0.992	1704	tags=23%, list=15%, signal=27%
GCNP_SHH_UP_EARLY.V1_DN	GCNP_SHH_UP_EARLY.V1_DN		120	0.22325608	0.7874515	0.84782606	1	0.992	1650	tags=20%, list=15%, signal=23%
BCAT.100_UP.V1_DN	BCAT.100_UP.V1_DN		15	0.31028295	0.78112954	0.7638889	1	0.992	1698	tags=33%, list=15%, signal=39%
CRX_DN.V1_UP	CRX_DN.V1_UP		102	0.22949792	0.7763832	0.87004405	1	0.992	2143	tags=29%, list=19%, signal=36%
BMI1_DN.V1_DN	BMI1_DN.V1_DN		90	0.23090407	0.7738837	0.9047619	1	0.992	1457	tags=19%, list=13%, signal=22%
P53_DN.V2_UP	P53_DN.V2_UP		83	0.25395855	0.7738388	0.85897434	0.99484444	0.992	2795	tags=39%, list=25%, signal=51%
ESC_V6.5_UP_LATE.V1_DN	ESC_V6.5_UP_LATE.V1_DN		129	0.22596404	0.7730518	0.8583691	0.98486793	0.992	1909	tags=25%, list=17%, signal=30%
MEL18_DN.V1_DN	MEL18_DN.V1_DN		89	0.25194052	0.77273965	0.8935698	0.97379965	0.992	2259	tags=28%, list=20%, signal=35%
PKCA_DN.V1_DN	PKCA_DN.V1_DN		117	0.22953892	0.7683324	0.89791185	0.9733172	0.992	2175	tags=26%, list=19%, signal=33%
STK33_SKM_DN	STK33_SKM_DN		125	0.22317204	0.7658964	0.91255605	0.9680981	0.992	2181	tags=26%, list=19%, signal=31%
LEF1_UP.V1_DN	LEF1_UP.V1_DN		111	0.2339918	0.75401187	0.8961625	0.98429424	0.992	955	tags=15%, list=9%, signal=17%
ESC_J1_UP_LATE.V1_UP	ESC_J1_UP_LATE.V1_UP		140	0.2339845	0.75384545	0.8953229	0.973522	0.992	2136	tags=26%, list=19%, signal=32%
ESC_V6.5_UP_EARLY.V1_DN	ESC_V6.5_UP_EARLY.V1_DN		135	0.26405203	0.75117075	0.7755102	0.9683475	0.992	1807	tags=24%, list=16%, signal=28%
KRAS.KIDNEY_UP.V1_UP	KRAS.KIDNEY_UP.V1_UP		83	0.25668615	0.75082123	0.90084386	0.9585064	0.992	2709	tags=37%, list=24%, signal=49%
BMI1_DN_MEL18_DN.V1_DN	BMI1_DN_MEL18_DN.V1_DN		86	0.22559275	0.70479393	0.9546436	1	0.995	2259	tags=27%, list=20%, signal=33%
P53_DN.V1_DN	P53_DN.V1_DN		122	0.21796998	0.7025481	0.9638009	1	0.995	1659	tags=21%, list=15%, signal=25%
BCAT_GDS748_UP	BCAT_GDS748_UP		33	0.2373311	0.6933909	0.9297052	1	0.995	2222	tags=33%, list=20%, signal=41%
MEL18_DN.V1_UP	MEL18_DN.V1_UP		102	0.23705903	0.6821761	0.9350105	1	0.995	1794	tags=26%, list=16%, signal=31%
E2F3_UP.V1_DN	E2F3_UP.V1_DN		57	0.21586539	0.67695326	0.9006342	1	0.996	1499	tags=18%, list=13%, signal=20%
RAF_UP.V1_DN	RAF_UP.V1_DN		110	0.20123401	0.6756359	0.9753915	1	0.996	1305	tags=18%, list=12%, signal=20%
JAK2_DN.V1_DN	JAK2_DN.V1_DN		51	0.19602807	0.67248976	0.9420601	1	0.996	1536	tags=16%, list=14%, signal=18%
PDGF_ERK_DN.V1_DN	PDGF_ERK_DN.V1_DN		88	0.16371591	0.6642415	0.9326087	1	0.997	1781	tags=19%, list=16%, signal=23%
PIGF_UP.V1_DN	PIGF_UP.V1_DN		105	0.20779884	0.6561484	0.96355355	1	0.997	2517	tags=31%, list=22%, signal=40%
SNF5_DN.V1_DN	SNF5_DN.V1_DN		119	0.21953925	0.64128226	0.9778271	1	0.997	1903	tags=22%, list=17%, signal=26%
ATF2_S_UP.V1_DN	ATF2_S_UP.V1_DN		107	0.19887838	0.6254678	0.98712444	1	0.997	1775	tags=20%, list=16%, signal=23%
CYCLIN_D1_KE_.V1_UP	CYCLIN_D1_KE_.V1_UP		115	0.16077769	0.6012076	0.98915404	1	0.997	2729	tags=29%, list=24%, signal=38%
STK33_NOMO_UP	STK33_NOMO_UP		146	0.17012756	0.5235997	0.9979036	1	0.997	2909	tags=28%, list=26%, signal=37%
STK33_SKM_UP	STK33_SKM_UP		129	0.16719049	0.4912693	1	1	0.997	2284	tags=22%, list=20%, signal=28%
BCAT_BILD_ET_AL_UP	BCAT_BILD_ET_AL_UP		29	0.15143816	0.47827864	1	1	0.997	1448	tags=14%, list=13%, signal=16%
RB_P107_DN.V1_DN	RB_P107_DN.V1_DN		86	0.12115986	0.44257182	0.9874214	0.9991679	0.997	2314	tags=16%, list=21%, signal=20%
