# Supplementary material for: A genomic analysis of mouse models of breast cancer reveals molecular features of mouse models and relationships to human breast cancer
Source: Breast Cancer Res. 2014 Jun 5;16(3):R59. doi: 10.1186/bcr3672 (PMC4078930; doi:10.1186/bcr3672)
Supplement: Additional file 12 — PDFs of pathway predictions for each mouse model of breast cancer, folders exist for each mouse modelx. [file bcr3672-S12.zip]

Archive with 48 entries (24 files):
- AdditionalFile12/ApcCKO_pathways/
- AdditionalFile12/ApcCKO_pathways/Heatmap.pdf
- AdditionalFile12/ATX_pathways/
- AdditionalFile12/ATX_pathways/HeatmapATX.pdf
- AdditionalFile12/BRCA_p53_mutant_pathways/
- AdditionalFile12/BRCA_p53_mutant_pathways/Heatmap.pdf
- AdditionalFile12/BRCAnull_pathways/
- AdditionalFile12/BRCAnull_pathways/heatmap.pdf
- AdditionalFile12/Brg1Het_pathways/
- AdditionalFile12/Brg1Het_pathways/heatmap.pdf
- AdditionalFile12/DMBA_pathways/
- AdditionalFile12/DMBA_pathways/HeatmapDMBA.pdf
- AdditionalFile12/Erbb2KI_pathways/
- AdditionalFile12/Erbb2KI_pathways/HeatmapErbb2KI.pdf
- AdditionalFile12/ETV6Ntrk3_pathways/
- AdditionalFile12/ETV6Ntrk3_pathways/Heatmap_etv6ntrk3.pdf
- AdditionalFile12/IGFIR_pathways/
- AdditionalFile12/IGFIR_pathways/HeatmapFigure.pdf
- AdditionalFile12/Int3_pathways/
- AdditionalFile12/Int3_pathways/heatmapINT3.pdf
- AdditionalFile12/LPA_pathways/
- AdditionalFile12/LPA_pathways/LPA_Heatmap.pdf
- AdditionalFile12/Met_pathways/
- AdditionalFile12/Met_pathways/heatmap.pdf
- AdditionalFile12/Myc_pathways/
- AdditionalFile12/Myc_pathways/heatmap.pdf
- AdditionalFile12/Neu_pathways/
- AdditionalFile12/Neu_pathways/Heatmap.pdf
- AdditionalFile12/Notch_Pathways/
- AdditionalFile12/Notch_Pathways/Pathways_NOTCH.pdf
- AdditionalFile12/p53Mutant_pathways/
- AdditionalFile12/p53Mutant_pathways/p53_mutantPathways.pdf
- AdditionalFile12/PyMT_pathways/
- AdditionalFile12/PyMT_pathways/heatmap.pdf
- AdditionalFile12/Ras_pathways/
- AdditionalFile12/Ras_pathways/heatmapRas.pdf
- AdditionalFile12/RBKO_p107mutant_PATHWAYS/
- AdditionalFile12/RBKO_p107mutant_PATHWAYS/heatmap.pdf
- AdditionalFile12/Stat1KO_Pathways/
- AdditionalFile12/Stat1KO_Pathways/heatmap.pdf
- AdditionalFile12/Stat5_Pathways/
- AdditionalFile12/Stat5_Pathways/heatmap.pdf
- AdditionalFile12/TAG_pathways/
- AdditionalFile12/TAG_pathways/HeatmapPathwayTAG.pdf
- AdditionalFile12/TNP8_pathways/
- AdditionalFile12/TNP8_pathways/heatmap.pdf
- AdditionalFile12/wnt_pathways/
- AdditionalFile12/wnt_pathways/heatmap.pdf
